# Supplementary material for: Acoel single-cell atlas reveals expression dynamics and heterogeneity of adult pluripotent stem cells
Source: Nat Commun. 2023 May 5;14:2612. doi: 10.1038/s41467-023-38016-4 (PMC10163032; doi:10.1038/s41467-023-38016-4)
Supplement: Supplementary file 3 — Supplementary Data 1 [file 41467_2023_38016_MOESM3_ESM.xlsx]

## Sheet: Stats
Supplementary Data 1. Summary statistics for single-cell data sets
Dataset	Sample	Number of individuals	Number of libraries	Demultiplexed reads	Filtered reads*	Cells	Reads/Cell	Accession numbers
Juvenile & Adult	Hatchling Juvenile	80	4	99368238	41827733	8442	4954.72	PRJNA888438
	Late Juvenile	40	4	91706587	35978382	7308	4923.15	PRJNA888438
	Early Adult	3	4	78420911	68789145	6359	10817.6	PRJNA888438
	Late Adult	1	4	114500877	49591121	5274	9402.94	PRJNA888438
Regeneration	0 hpa	3	3	104064215	67259154	8848	7601.62	PRJNA908236
	6 hpa	3	3	59064773	39103227	5471	7147.36	PRJNA908236
	24 hpa	3	3	87452932	58331917	7354	7932	PRJNA908236
	72 hpa	3	3	80694014	47200255	7410	6369.8	PRJNA908236
	8 dpa	3	3	62882119	35753125	6064	5895.96	PRJNA908236
	17 dpa	3	3	65855469	35968209	6486	5545.51	PRJNA908236
	29 dpa	3	3	106488126	57971558	10214	5675.7	PRJNA908236
*After "min-reads" filtering
Stages	Total cells
Juvenile & Adult	27383
Regeneration	51847
