# Supplementary material for: Acoel single-cell atlas reveals expression dynamics and heterogeneity of adult pluripotent stem cells
Source: Nat Commun. 2023 May 5;14:2612. doi: 10.1038/s41467-023-38016-4 (PMC10163032; doi:10.1038/s41467-023-38016-4)
Supplement: Supplementary file 4 — Supplementary Data 2 [file 41467_2023_38016_MOESM4_ESM.xlsx]

## Sheet: hatchling_juvenile_markers
Supplementary Data 2. Markers from each cluster for the postembryonic development stages.
p_vala	avg_log2FCb	pct.1c	pct.2d	p_val_adje	clusterf	identityg	geneh	a = unadjusted p value
0	4.96485	0.98	0.292	0	0	digestive	98129169-tpp1-10	b = log fold change of average expression of this cluster versus all other clusters
0	4.88562	0.99	0.332	0	0	digestive	98039139-tspoa-4	c = Percent of cells within this clusters that express this gene
0	4.85162	0.995	0.37	0	0	digestive	98001231-sap3	d = Perfect of cells outside this cluster expressing this gene
0	4.84994	0.984	0.294	0	0	digestive	98025789-catl1	e = adjusted p value using bonferroni correction
0	4.70397	0.965	0.169	0	0	digestive	98017173-unknown-438	f = cluster number
0	4.66945	0.982	0.19	0	0	digestive	98008311-tpp1-2	g = cluster identity
0	4.64441	0.99	0.314	0	0	digestive	98029576-sap-3	h = gene of interest
0	4.61397	0.991	0.287	0	0	digestive	98015700-pepa5
0	4.56736	0.982	0.207	0	0	digestive	98037255-sap-5
0	4.53526	0.98	0.21	0	0	digestive	98048987-catl2-4
0	4.48309	0.993	0.384	0	0	digestive	98109575-catl1-6
0	4.46638	0.993	0.387	0	0	digestive	98109574-catl1-5
0	4.46237	0.954	0.186	0	0	digestive	98049341-y1101
0	4.27128	0.95	0.119	0	0	digestive	98033849-catd-3
0	4.1289	0.926	0.152	0	0	digestive	98011699-asah1-2
0	3.94014	0.915	0.112	0	0	digestive	98041688-sap3-7
0	3.86777	0.94	0.172	0	0	digestive	98049258-cnfn-10
0	3.78608	0.905	0.116	0	0	digestive	98050369-ppgb-6
0	3.7789	0.877	0.112	0	0	digestive	98019664-gstm3-2
0	3.76622	0.923	0.109	0	0	digestive	98034885-mga
0	3.73157	0.467	0.045	0	0	digestive	98012623-cof1
0	3.69158	0.883	0.104	0	0	digestive	98036593-ppgb-5
0	3.67456	0.866	0.093	0	0	digestive	98044271-st2a1-3
0	3.66742	0.967	0.258	0	0	digestive	98023147-anxa7-3
0	3.65651	0.874	0.072	0	0	digestive	98051001-sap-7
0	3.65554	0.802	0.074	0	0	digestive	98008544-tpp1-3
0	3.64059	0.861	0.068	0	0	digestive	98048643-cspg2
0	3.62405	0.796	0.052	0	0	digestive	98015721-cath
0	3.51293	0.798	0.046	0	0	digestive	98052601-unknown-1382
0	3.51242	0.815	0.086	0	0	digestive	98136158-pma1
0	3.50314	0.82	0.079	0	0	digestive	98148252-st1c2-8
0	3.4594	0.82	0.062	0	0	digestive	98040531-scrb2
0	3.41564	0.82	0.054	0	0	digestive	98052643-unknown-1383
0	3.41108	0.78	0.05	0	0	digestive	98042541-sap3-8
0	3.40858	0.82	0.064	0	0	digestive	98034014-gilt-2
0	3.37956	0.815	0.057	0	0	digestive	98133224-catl2-7
0	3.36057	0.811	0.058	0	0	digestive	98152884-pcp-4
0	3.33436	0.95	0.248	0	0	digestive	98018390-tagl3-2
0	3.33429	0.897	0.125	0	0	digestive	98056856-unknown-1533
0	3.32102	0.85	0.131	0	0	digestive	98005354-hpgds-3
0	3.26656	0.796	0.084	0	0	digestive	98019568-rab7a-3
0	3.21264	0.809	0.11	0	0	digestive	98107170-rhg23
0	3.1918	0.803	0.074	0	0	digestive	98032610-cyfp2-3
0	3.14689	0.796	0.088	0	0	digestive	98013860-lyag
0	3.1253	0.769	0.054	0	0	digestive	98052820-lyag-3
0	3.09565	0.93	0.247	0	0	digestive	98020832-actb-3
0	3.05846	0.737	0.044	0	0	digestive	98006634-catb
0	3.05506	0.734	0.072	0	0	digestive	98001221-cp2c8
0	3.05292	0.694	0.045	0	0	digestive	98119627-cp2c8-8
0	3.02579	0.69	0.037	0	0	digestive	98004804-amy1
0	3.02402	0.705	0.038	0	0	digestive	98040453-unknown-1082
0	3.01849	0.732	0.046	0	0	digestive	98116292-unknown-2784
0	2.99929	0.663	0.039	0	0	digestive	98019438-wbp2
0	2.98539	0.723	0.044	0	0	digestive	98035610-catl2-3
0	2.98472	0.71	0.043	0	0	digestive	98076568-unknown-1705
0	2.98445	0.726	0.053	0	0	digestive	98039193-unknown-1038
0	2.98352	0.742	0.047	0	0	digestive	98044018-sap3-9
0	2.96741	0.702	0.041	0	0	digestive	98015848-unknown-404
0	2.92238	0.773	0.111	0	0	digestive	98010961-un13c
0	2.92154	0.784	0.095	0	0	digestive	98051162-cndp2-4
0	2.9132	0.647	0.038	0	0	digestive	98031021-unknown-804
0	2.88845	0.761	0.06	0	0	digestive	98018641-kthy
0	2.87572	0.663	0.047	0	0	digestive	98011288-acsl1-2
0	2.86055	0.819	0.163	0	0	digestive	98000690-hpgds
0	2.8578	0.672	0.038	0	0	digestive	98048024-kcnk4-3
0	2.85618	0.718	0.039	0	0	digestive	98044496-ggh-5
0	2.85293	0.924	0.321	0	0	digestive	98014080-hpgds-8
0	2.84733	0.701	0.045	0	0	digestive	98009545-pcp
0	2.83423	0.829	0.168	0	0	digestive	98041789-gmfg
0	2.82332	0.841	0.125	0	0	digestive	98160056-unknown-5830
0	2.78512	0.784	0.136	0	0	digestive	98023754-erg7
0	2.78387	0.658	0.038	0	0	digestive	98050243-plbl2-3
0	2.78217	0.735	0.097	0	0	digestive	98027726-unknown-710
0	2.76092	0.903	0.305	0	0	digestive	98031809-hpgds-15
0	2.7588	0.86	0.145	0	0	digestive	98055732-unknown-1489
0	2.75134	0.73	0.058	0	0	digestive	98037084-catl1-3
0	2.74506	0.736	0.1	0	0	digestive	98046573-hpgds-23
0	2.74236	0.639	0.032	0	0	digestive	98056939-grn-5
0	2.7422	0.711	0.067	0	0	digestive	98022975-gilt
0	2.72042	0.766	0.085	0	0	digestive	98054821-rhbg
0	2.71879	0.625	0.039	0	0	digestive	98054308-epdr1-3
0	2.71764	0.79	0.072	0	0	digestive	98011413-catl2
0	2.71537	0.783	0.069	0	0	digestive	98136443-pgdh-7
0	2.71531	0.732	0.056	0	0	digestive	98021803-pgdh-4
0	2.71155	0.653	0.039	0	0	digestive	98028662-abcg2
0	2.69813	0.641	0.047	0	0	digestive	98005297-unknown-121
0	2.67673	0.643	0.035	0	0	digestive	98006338-rnt2
0	2.66691	0.637	0.042	0	0	digestive	98012415-lip1-2
0	2.64143	0.62	0.026	0	0	digestive	98005700-cln5a
0	2.63229	0.769	0.064	0	0	digestive	98017933-pgdh-3
0	2.6298	0.737	0.112	0	0	digestive	98035052-rab7a-5
0	2.60561	0.636	0.042	0	0	digestive	98032024-mfsd1-2
0	2.60264	0.795	0.145	0	0	digestive	98047043-cndp2-3
0	2.59507	0.628	0.039	0	0	digestive	98054665-scam5
0	2.58773	0.625	0.031	0	0	digestive	98131552-pld4
0	2.5785	0.909	0.206	0	0	digestive	98018154-unknown-463
0	2.57767	0.593	0.032	0	0	digestive	98045076-lyag-2
0	2.57598	0.613	0.046	0	0	digestive	98040518-st1c4-4
0	2.55351	0.586	0.038	0	0	digestive	98033446-nrf6-2
0	2.54462	0.629	0.04	0	0	digestive	98053636-bgal
0	2.5313	0.595	0.035	0	0	digestive	98019057-hpgds-10
0	2.52566	0.563	0.025	0	0	digestive	98031280-tpp1-6
0	2.51817	0.566	0.02	0	0	digestive	98048012-unknown-1288
0	2.48413	0.624	0.045	0	0	digestive	98041486-ppal-8
0	2.48142	0.596	0.032	0	0	digestive	98049630-sap-6
0	2.47834	0.614	0.034	0	0	digestive	98049711-ggh-6
0	2.47728	0.601	0.048	0	0	digestive	98031297-srr-2
0	2.47216	0.761	0.146	0	0	digestive	98011962-sgk3
0	2.46927	0.621	0.079	0	0	digestive	98057028-dgat1
0	2.4683	0.765	0.149	0	0	digestive	98008270-calm-7
0	2.46794	0.881	0.213	0	0	digestive	98126368-reep5-3
0	2.46709	0.799	0.201	0	0	digestive	98019657-st1c2-4
0	2.46565	0.963	0.413	0	0	digestive	98144351-tyb4-2
0	2.46276	0.691	0.044	0	0	digestive	98129168-tpp1-9
0	2.45655	0.616	0.051	0	0	digestive	98011984-ud3a1-4
0	2.43164	0.588	0.042	0	0	digestive	98054003-ppal-13
0	2.43008	0.597	0.032	0	0	digestive	98029096-catl1-2
0	2.42227	0.561	0.029	0	0	digestive	98046638-abcg2-3
0	2.41119	0.784	0.155	0	0	digestive	98036705-coro6-2
0	2.3901	0.806	0.225	0	0	digestive	98031495-ncug1
0	2.38473	0.656	0.107	0	0	digestive	98037224-hpgds-20
0	2.37706	0.994	0.395	0	0	digestive	98010517-tsn7
0	2.36409	0.589	0.058	0	0	digestive	98131048-al1a1
0	2.35666	0.637	0.094	0	0	digestive	98039098-glb1l
0	2.35451	0.589	0.041	0	0	digestive	98018796-unknown-477
0	2.35218	0.496	0.042	0	0	digestive	98108316-cp2u1-12
0	2.34613	0.524	0.03	0	0	digestive	98020752-gtr1-3
0	2.33184	0.529	0.028	0	0	digestive	98029408-plcx2-3
0	2.32587	0.542	0.033	0	0	digestive	98004573-catz-2
0	2.32402	0.753	0.171	0	0	digestive	98033443-star-3
0	2.32048	0.52	0.036	0	0	digestive	98016960-ggh-2
0	2.31567	0.562	0.029	0	0	digestive	98029271-catd-2
0	2.3064	0.56	0.046	0	0	digestive	98004799-dns2b
0	2.28929	0.543	0.035	0	0	digestive	98019423-lfg1
0	2.2881	0.59	0.082	0	0	digestive	98050542-anxa7-4
0	2.28802	0.778	0.145	0	0	digestive	98003968-stom-4
0	2.2787	0.614	0.069	0	0	digestive	98050579-pgdh-6
0	2.26893	0.516	0.047	0	0	digestive	98034879-neu1b
0	2.26784	0.508	0.02	0	0	digestive	98064859-unknown-1632
0	2.25763	0.526	0.042	0	0	digestive	98031927-mrp1-6
0	2.25244	0.547	0.03	0	0	digestive	98133244-cp2j2-16
0	2.2461	0.492	0.033	0	0	digestive	98008332-acsf2-4
0	2.24162	0.544	0.024	0	0	digestive	98036291-ptx4
0	2.22581	0.618	0.122	0	0	digestive	98016357-hltf
0	2.22143	0.465	0.078	0	0	digestive	98029585-calx
0	2.21339	0.619	0.096	0	0	digestive	98013420-pjvk
0	2.18686	0.547	0.064	0	0	digestive	98019307-rab1a-3
0	2.18208	0.784	0.249	0	0	digestive	98044065-gbrl2
0	2.17286	0.702	0.183	0	0	digestive	98049565-unknown-1332
0	2.14472	0.513	0.04	0	0	digestive	98040232-hpgds-21
0	2.14009	0.543	0.054	0	0	digestive	98137263-cp2c8-10
0	2.13056	0.512	0.042	0	0	digestive	98006196-unknown-148
0	2.12807	0.542	0.05	0	0	digestive	98028495-ppt1
0	2.12594	0.676	0.127	0	0	digestive	98059048-lamp1-2
0	2.12567	0.485	0.023	0	0	digestive	98034032-hpgds-17
0	2.12424	0.675	0.144	0	0	digestive	98051820-kcc2d-2
0	2.12236	0.702	0.176	0	0	digestive	98000829-dhrs1
0	2.11572	0.741	0.15	0	0	digestive	98049509-lamp1
0	2.11465	0.53	0.059	0	0	digestive	98054320-snx2
0	2.11087	0.475	0.034	0	0	digestive	98031863-y1385
0	2.11054	0.531	0.051	0	0	digestive	98023577-unknown-609
0	2.10068	0.498	0.021	0	0	digestive	98029247-unknown-748
0	2.09665	0.523	0.037	0	0	digestive	98014277-hpgds-9
0	2.09358	0.475	0.033	0	0	digestive	98027775-rdh11-3
0	2.0825	0.905	0.284	0	0	digestive	98145950-vatl-3
0	2.07845	0.858	0.275	0	0	digestive	98034356-vatg3-2
0	2.07462	0.45	0.027	0	0	digestive	98018991-asm
0	2.06809	0.499	0.041	0	0	digestive	98048009-cp2u1-8
0	2.06332	0.52	0.045	0	0	digestive	98047555-gilt-3
0	2.05889	0.706	0.148	0	0	digestive	98006504-st1c2-2
0	2.03637	0.574	0.102	0	0	digestive	98019116-aldh2
0	2.03493	0.463	0.022	0	0	digestive	98034985-grn-2
0	2.02726	0.446	0.034	0	0	digestive	98050129-naaa-2
0	2.02629	0.476	0.033	0	0	digestive	98033458-call5-4
0	2.02406	0.484	0.038	0	0	digestive	98140854-unknown-4488
0	2.01573	0.453	0.024	0	0	digestive	98051110-s35f6-2
0	2.00752	0.477	0.024	0	0	digestive	98025261-tpp1-5
0	2.00336	0.488	0.037	0	0	digestive	98006695-catk
0	2.00216	0.444	0.03	0	0	digestive	98139353-naaa-5
0	2.00184	0.598	0.126	0	0	digestive	98028173-sl9a6-2
0	1.99506	0.656	0.129	0	0	digestive	98052395-tt39c-4
0	1.98475	0.396	0.012	0	0	digestive	98054407-tspoa-7
0	1.97903	0.449	0.03	0	0	digestive	98041006-unknown-1100
0	1.96983	0.464	0.039	0	0	digestive	98001576-tm104
0	1.9659	0.514	0.07	0	0	digestive	98031935-stx8-2
0	1.96147	0.431	0.023	0	0	digestive	98025867-ggh-4
0	1.9573	0.418	0.027	0	0	digestive	98145832-fmo2-6
0	1.94883	0.451	0.04	0	0	digestive	98016908-acsl5-3
0	1.9378	0.419	0.035	0	0	digestive	98055011-hmcn2-2
0	1.93511	0.394	0.041	0	0	digestive	98001689-fxdc2
0	1.92573	0.491	0.047	0	0	digestive	98139099-unknown-4374
0	1.92473	0.609	0.146	0	0	digestive	98023092-stx12-2
0	1.92382	0.589	0.096	0	0	digestive	98036318-calm-31
0	1.92241	0.906	0.241	0	0	digestive	98034809-unknown-908
0	1.92018	0.431	0.018	0	0	digestive	98014385-fat4-2
0	1.91801	0.516	0.07	0	0	digestive	98029600-crip2
0	1.91668	0.466	0.034	0	0	digestive	98048433-unknown-1302
0	1.91641	0.432	0.05	0	0	digestive	98129354-hpgds-25
0	1.91442	0.453	0.035	0	0	digestive	98160340-cdd-2
0	1.9028	0.437	0.026	0	0	digestive	98019745-dpp2-2
0	1.89789	0.395	0.027	0	0	digestive	98022714-wasl
0	1.89653	0.463	0.048	0	0	digestive	98030149-unknown-775
0	1.89439	0.456	0.05	0	0	digestive	98007746-shlb1
0	1.88637	0.609	0.139	0	0	digestive	98114316-rnf17
0	1.88609	0.403	0.023	0	0	digestive	98010122-ctns
0	1.8839	0.465	0.065	0	0	digestive	98032921-chle
0	1.88106	0.668	0.082	0	0	digestive	98054327-ddah1-4
0	1.8806	0.449	0.035	0	0	digestive	98020827-panx2-6
0	1.87856	0.667	0.081	0	0	digestive	98102115-ddah1-5
0	1.87761	0.621	0.034	0	0	digestive	98140340-unknown-4454
0	1.8745	0.498	0.066	0	0	digestive	98009968-med25
0	1.87337	0.424	0.028	0	0	digestive	98046438-ppal-12
0	1.87184	0.503	0.09	0	0	digestive	98025212-plpl2
0	1.86488	0.427	0.035	0	0	digestive	98029497-s38a7-2
0	1.86144	0.397	0.025	0	0	digestive	98045926-clcn6
0	1.86072	0.506	0.072	0	0	digestive	98034727-sept7
0	1.85206	0.437	0.024	0	0	digestive	98032910-lipg-4
0	1.85115	0.391	0.022	0	0	digestive	98005311-ppap
0	1.84406	0.408	0.033	0	0	digestive	98015968-plin2
0	1.8437	0.648	0.092	0	0	digestive	98161707-unknown-5937
0	1.84302	0.41	0.02	0	0	digestive	98011065-lipg-2
0	1.84073	0.543	0.081	0	0	digestive	98055272-dhso-11
0	1.8373	0.29	0.012	0	0	digestive	98003726-unknown-86
0	1.83324	0.814	0.31	0	0	digestive	98049508-frih
0	1.82519	0.456	0.064	0	0	digestive	98024724-dusty
0	1.82036	0.58	0.031	0	0	digestive	98121459-tie1-4
0	1.8188	0.624	0.148	0	0	digestive	98023934-cbr1-4
0	1.81306	0.378	0.019	0	0	digestive	98020340-s18b1-17
0	1.80257	0.773	0.259	0	0	digestive	98025736-calm-20
0	1.80216	0.404	0.025	0	0	digestive	98109923-asm-6
0	1.79918	0.864	0.213	0	0	digestive	98154985-cgbp1-6
0	1.79087	0.499	0.055	0	0	digestive	98002874-lect2
0	1.78923	0.665	0.133	0	0	digestive	98142961-st1a2-2
0	1.77856	0.398	0.016	0	0	digestive	98141145-ggh-7
0	1.77795	0.449	0.044	0	0	digestive	98053145-cp2j2-11
0	1.77595	0.381	0.032	0	0	digestive	98033721-rab7l-2
0	1.7717	0.407	0.022	0	0	digestive	98016033-lipg-3
0	1.77077	0.532	0.108	0	0	digestive	98014677-myl6b
0	1.77	0.442	0.052	0	0	digestive	98016362-tsn7-2
0	1.7693	0.384	0.02	0	0	digestive	98035791-arf6-2
0	1.76822	0.494	0.064	0	0	digestive	98021402-cdo1
0	1.76158	0.943	0.394	0	0	digestive	98051971-fabp5
0	1.76052	0.422	0.041	0	0	digestive	98059248-dram2-6
0	1.75849	0.663	0.149	0	0	digestive	98039646-rab38-2
0	1.75708	0.879	0.418	0	0	digestive	98014516-rhoa
0	1.75202	0.528	0.093	0	0	digestive	98015882-cdip1-2
0	1.74525	0.412	0.033	0	0	digestive	98051047-rdh13-4
0	1.74341	0.337	0.018	0	0	digestive	98031018-crtp3
0	1.74155	0.369	0.027	0	0	digestive	98042785-tpc2
0	1.73891	0.475	0.08	0	0	digestive	98028487-pp1b
0	1.73473	0.413	0.047	0	0	digestive	98021508-adda
0	1.7346	0.372	0.015	0	0	digestive	98046645-rb11b
0	1.73132	0.447	0.052	0	0	digestive	98022071-idhp-2
0	1.7159	0.411	0.063	0	0	digestive	98052265-abca3-3
0	1.71567	0.456	0.061	0	0	digestive	98051850-hpgds-24
0	1.71254	0.55	0.115	0	0	digestive	98024975-akt2
0	1.71083	0.439	0.067	0	0	digestive	98007547-rab15
0	1.7108	0.325	0.025	0	0	digestive	98024488-st1c4-3
0	1.7061	0.318	0.026	0	0	digestive	98155960-s38a7-7
0	1.70515	0.502	0.09	0	0	digestive	98006859-radi
0	1.69718	0.357	0.012	0	0	digestive	98016817-laat1
0	1.68056	0.395	0.042	0	0	digestive	98027878-mgll-2
0	1.67648	0.43	0.047	0	0	digestive	98034411-atrap
0	1.66616	0.387	0.029	0	0	digestive	98131204-unknown-3809
0	1.65668	0.329	0.017	0	0	digestive	98013756-unknown-353
0	1.65616	0.373	0.018	0	0	digestive	98010726-rab1a-2
0	1.64911	0.373	0.026	0	0	digestive	98140288-plac8-7
0	1.64908	0.377	0.028	0	0	digestive	98049645-atrx-2
0	1.64631	0.599	0.134	0	0	digestive	98022946-unknown-588
0	1.64327	0.411	0.047	0	0	digestive	98009155-dpp2
0	1.63412	0.62	0.144	0	0	digestive	98011303-cof2
0	1.62914	0.36	0.038	0	0	digestive	98111638-dcxr-9
0	1.62899	0.347	0.021	0	0	digestive	98026251-ach10-3
0	1.61177	0.385	0.034	0	0	digestive	98139348-ank3-6
0	1.58572	0.34	0.018	0	0	digestive	98034145-s38a7-4
0	1.5826	0.682	0.163	0	0	digestive	98004185-calr
0	1.57409	0.348	0.017	0	0	digestive	98004075-rnz1
0	1.55662	0.383	0.031	0	0	digestive	98064058-unknown-1625
0	1.55638	0.367	0.033	0	0	digestive	98049577-rc3h1-2
0	1.55636	0.35	0.02	0	0	digestive	98038674-papl-2
0	1.55321	0.355	0.023	0	0	digestive	98149533-rhoc-5
0	1.54514	0.334	0.015	0	0	digestive	98030377-stom-5
0	1.53874	0.305	0.015	0	0	digestive	98039742-dhb11-2
0	1.53511	0.345	0.013	0	0	digestive	98132122-rdh12-4
0	1.53247	0.333	0.018	0	0	digestive	98034973-rab9a
0	1.52422	0.329	0.013	0	0	digestive	98047718-asgl1
0	1.52368	0.329	0.01	0	0	digestive	98000360-prg4
0	1.50814	0.329	0.027	0	0	digestive	98044888-cp2c8-6
0	1.50604	0.321	0.017	0	0	digestive	98162116-rnt2-3
0	1.50147	0.387	0.035	0	0	digestive	98145093-gnai3-3
0	1.49565	0.304	0.016	0	0	digestive	98045278-tpp1-7
0	1.49355	0.362	0.032	0	0	digestive	98002564-grn
0	1.49244	0.332	0.012	0	0	digestive	98141256-fbx11
0	1.49117	0.342	0.025	0	0	digestive	98008143-rb22a-2
0	1.47994	0.263	0.009	0	0	digestive	98023879-unknown-616
0	1.47601	0.329	0.012	0	0	digestive	98013443-unknown-344
0	1.47568	0.364	0.034	0	0	digestive	98010275-unknown-263
0	1.47406	0.322	0.024	0	0	digestive	98037322-s18b1-28
0	1.46387	0.841	0.293	0	0	digestive	98008561-paps1
0	1.45393	0.471	0.024	0	0	digestive	98149481-catl1-8
0	1.44974	0.309	0.023	0	0	digestive	98026866-mfsd8-3
0	1.44831	0.276	0.012	0	0	digestive	98125582-scn7a
0	1.44538	0.321	0.015	0	0	digestive	98039895-aqp5
0	1.44372	0.301	0.019	0	0	digestive	98064267-unknown-1627
0	1.44216	0.301	0.009	0	0	digestive	98028626-cea20
0	1.43917	0.307	0.017	0	0	digestive	98049866-epdr1-2
0	1.42685	0.309	0.012	0	0	digestive	98029317-sap-2
0	1.42448	0.299	0.018	0	0	digestive	98034881-unknown-910
0	1.42205	0.282	0.011	0	0	digestive	98005173-fbx4
0	1.41402	0.297	0.015	0	0	digestive	98032037-unknown-828
0	1.40973	0.287	0.015	0	0	digestive	98010091-unknown-258
0	1.3983	0.328	0.027	0	0	digestive	98021702-dram2-3
0	1.39471	0.294	0.02	0	0	digestive	98039670-plbl2
0	1.39433	0.309	0.015	0	0	digestive	98026576-ppal-6
0	1.3504	0.282	0.014	0	0	digestive	98064670-unknown-1628
0	1.34624	0.299	0.021	0	0	digestive	98030118-arl3-2
0	1.34355	0.28	0.013	0	0	digestive	98012262-unknown-315
0	1.34195	0.286	0.018	0	0	digestive	98009739-ada
0	1.31503	0.362	0.016	0	0	digestive	98118116-unknown-2919
0	1.30751	0.27	0.014	0	0	digestive	98145330-bcal1-5
0	1.30201	0.278	0.015	0	0	digestive	98141612-unknown-4543
0	1.29413	0.274	0.015	0	0	digestive	98049918-asm-4
0	1.28961	0.277	0.013	0	0	digestive	98035303-ppal-7
0	1.2242	0.299	0.019	0	0	digestive	98039777-ud2a3-2
0	1.13382	0.929	0.543	0	0	digestive	98047311-unknown-1270
0	0.933842	0.339	0.018	0	0	digestive	98120451-tcb1-11
1.36849e-307	1.38301	0.286	0.019	2.86493e-303	0	digestive	98045941-mfsd8-6
2.96171e-306	1.31007	0.965	0.803	6.20034e-302	0	digestive	98046778-prof1-2
1.36231e-304	1.35799	0.285	0.019	2.85199e-300	0	digestive	98109921-asm-5
4.74013e-304	1.60363	0.434	0.067	9.92347e-300	0	digestive	98027849-mctp1
3.40764e-302	1.70911	0.418	0.064	7.13389e-298	0	digestive	98009883-rab7a-2
6.72689e-301	1.75148	0.632	0.177	1.40827e-296	0	digestive	98009757-dhrs1-2
4.7773e-299	1.44251	0.294	0.023	1.00013e-294	0	digestive	98047434-cckar-2
8.8713e-299	1.63815	0.457	0.079	1.85721e-294	0	digestive	98038438-rabe1
2.19116e-298	1.76372	0.475	0.089	4.58718e-294	0	digestive	98041815-clcn2
5.70986e-298	1.33481	0.269	0.016	1.19536e-293	0	digestive	98042015-s38a7-5
3.49354e-296	1.36021	0.282	0.019	7.31372e-292	0	digestive	98049351-yqk1-2
2.14693e-293	1.6351	0.461	0.084	4.49459e-289	0	digestive	98023987-ylk1
3.6722e-293	1.56082	0.47	0.086	7.68774e-289	0	digestive	98000356-usb1
1.22174e-291	1.51428	0.408	0.06	2.55771e-287	0	digestive	98050426-ud16-2
1.43478e-290	1.46969	0.343	0.038	3.0037e-286	0	digestive	98052401-cpas1-4
2.98816e-289	1.42217	0.348	0.041	6.25571e-285	0	digestive	98052357-grn-4
8.66599e-286	1.45769	0.574	0.135	1.81422e-281	0	digestive	98027946-fmo2-3
2.58334e-284	1.2726	0.29	0.024	5.40822e-280	0	digestive	98020700-cd051
1.30891e-283	1.66247	0.338	0.039	2.7402e-279	0	digestive	98030839-so1a2
3.61148e-283	1.27424	0.261	0.017	7.56064e-279	0	digestive	98137525-nrf6-5
6.79178e-283	1.4916	0.32	0.034	1.42186e-278	0	digestive	98026887-wbp1l
5.83693e-281	1.47936	0.399	0.06	1.22196e-276	0	digestive	98001664-ud3a1
5.64327e-280	1.76176	0.532	0.128	1.18142e-275	0	digestive	98018892-cp1a1
1.51165e-278	1.5744	0.276	0.021	3.16464e-274	0	digestive	98016013-fbxw7
3.1234e-278	1.29347	0.286	0.024	6.53884e-274	0	digestive	98001044-unknown-20
3.77126e-278	1.64277	0.848	0.493	7.89512e-274	0	digestive	98007877-myh10
8.23939e-278	1.26485	0.29	0.025	1.72492e-273	0	digestive	98047203-gdap2
1.43941e-277	1.39773	0.677	0.21	3.0134e-273	0	digestive	98137799-sat2-2
1.73104e-277	1.68612	0.297	0.027	3.62392e-273	0	digestive	98020897-ccd62
1.29027e-276	1.35759	0.298	0.029	2.70117e-272	0	digestive	98014018-mrp1-3
1.97627e-276	1.60749	0.527	0.125	4.13731e-272	0	digestive	98025909-sap3-4
3.62332e-276	1.55985	0.857	0.43	7.58542e-272	0	digestive	98155686-rock2-2
4.29464e-275	1.59929	0.414	0.07	8.99084e-271	0	digestive	98026246-s29a3
5.91521e-275	1.21321	0.264	0.019	1.23835e-270	0	digestive	98034045-cpas1-2
1.36401e-274	1.37351	0.287	0.025	2.85555e-270	0	digestive	98117209-unknown-2837
2.37286e-274	1.6426	0.761	0.317	4.96759e-270	0	digestive	98036885-rnf13-2
2.44427e-274	1.54384	0.393	0.062	5.11707e-270	0	digestive	98027914-tm86a
2.11262e-273	1.5065	0.297	0.029	4.42277e-269	0	digestive	98043268-at8a1-3
1.28225e-272	1.45527	0.314	0.034	2.6844e-268	0	digestive	98133632-cp2c8-9
1.62068e-272	1.43503	0.362	0.049	3.39289e-268	0	digestive	98005232-grik3
2.63551e-272	1.38719	0.356	0.047	5.51743e-268	0	digestive	98010383-pepd
3.87997e-271	1.69514	0.491	0.111	8.12272e-267	0	digestive	98146211-s39ab-6
1.08146e-270	1.60983	0.331	0.04	2.26404e-266	0	digestive	98034840-s22a8-3
1.33603e-270	1.26305	0.281	0.024	2.79698e-266	0	digestive	98003152-gtr3
6.90304e-270	1.57475	0.411	0.069	1.44515e-265	0	digestive	98022795-hpcl4
1.01153e-269	1.27004	0.288	0.026	2.11764e-265	0	digestive	98051921-unknown-1365
1.13893e-269	1.63279	0.621	0.189	2.38435e-265	0	digestive	98018124-gstm3
3.65883e-268	1.38482	0.589	0.148	7.65977e-264	0	digestive	98017977-cpeb4-2
7.40854e-267	1.62246	0.442	0.085	1.55098e-262	0	digestive	98013699-hpgds-7
1.75846e-266	1.15151	0.262	0.019	3.68133e-262	0	digestive	98025584-tm243
1.94428e-266	1.53004	0.406	0.069	4.07036e-262	0	digestive	98022384-prun2
2.20113e-265	1.50974	0.446	0.086	4.60807e-261	0	digestive	98017213-odfp2-2
6.56514e-264	1.33243	0.305	0.031	1.37441e-259	0	digestive	98006711-ccr6
1.04487e-262	1.54539	0.38	0.058	2.18743e-258	0	digestive	98022602-unknown-579
2.14104e-262	1.3764	0.55	0.129	4.48227e-258	0	digestive	98012502-s61a2-2
3.54149e-262	1.39526	0.352	0.049	7.4141e-258	0	digestive	98133443-ttll7-2
3.68741e-261	1.24452	0.298	0.031	7.7196e-257	0	digestive	98012481-wash1
6.11536e-260	1.21755	0.26	0.02	1.28025e-255	0	digestive	98012512-snx25
1.15352e-257	1.42901	0.883	0.531	2.4149e-253	0	digestive	98016404-mvp
1.44617e-256	1.21109	0.25	0.018	3.02755e-252	0	digestive	98012935-cp2j2-2
1.90454e-254	1.79119	0.722	0.326	3.98716e-250	0	digestive	98132091-cubn
1.41653e-253	1.29795	0.333	0.043	2.96551e-249	0	digestive	98003083-mscl
7.99783e-252	1.24569	0.415	0.078	1.67434e-247	0	digestive	98144272-ubb-13
1.50743e-251	1.20785	0.287	0.029	3.1558e-247	0	digestive	98037100-hpgds-19
4.76713e-251	1.76494	0.589	0.187	9.97999e-247	0	digestive	98021175-djc13
5.13699e-251	1.37928	0.59	0.164	1.07543e-246	0	digestive	98149037-mspd2-7
6.57336e-251	1.36155	0.347	0.049	1.37613e-246	0	digestive	98112930-bcal1-4
1.20364e-249	0.965397	0.324	0.041	2.51982e-245	0	digestive	98109318-gstm3-4
1.59562e-247	1.50046	0.698	0.273	3.34042e-243	0	digestive	98128233-gels-2
9.38688e-247	1.50622	0.475	0.105	1.96514e-242	0	digestive	98043430-pls1-5
1.0235e-246	1.12244	0.261	0.023	2.14269e-242	0	digestive	98006062-cp2u1
2.00794e-244	1.2898	0.299	0.034	4.20362e-240	0	digestive	98047643-cp2u1-7
7.87704e-243	1.16359	0.259	0.023	1.64906e-238	0	digestive	98106439-trim2-11
4.01788e-242	1.79738	0.509	0.13	8.41143e-238	0	digestive	98055369-sqstm-5
4.5064e-242	1.56451	0.483	0.118	9.43415e-238	0	digestive	98037220-tba1c
2.22146e-241	1.37398	0.41	0.076	4.65062e-237	0	digestive	98034119-adr2-2
3.02827e-241	1.37864	0.322	0.043	6.33967e-237	0	digestive	98056271-cgt-7
4.87196e-241	1.4469	0.481	0.111	1.01995e-236	0	digestive	98017720-unknown-451
2.80626e-240	1.21697	0.274	0.028	5.87491e-236	0	digestive	98071909-unknown-1677
3.56357e-240	1.3082	0.877	0.5	7.46033e-236	0	digestive	98015761-vato
4.75038e-238	1.23796	0.273	0.028	9.94491e-234	0	digestive	98000144-galr1
3.91414e-235	1.53989	0.521	0.14	8.19425e-231	0	digestive	98006432-ilvbl
5.82415e-235	1.1938	0.462	0.097	1.21929e-230	0	digestive	98026170-fhl3-3
6.95009e-234	1.3081	0.292	0.035	1.455e-229	0	digestive	98010940-ddc-2
1.92095e-233	0.971983	0.382	0.065	4.02152e-229	0	digestive	98053964-bcal1-3
8.91684e-232	1.2093	0.29	0.035	1.86674e-227	0	digestive	98059206-syr
9.04888e-230	1.40721	0.411	0.084	1.89438e-225	0	digestive	98152296-unknown-5311
3.05507e-229	1.58926	0.588	0.193	6.39579e-225	0	digestive	98051112-gstm1
1.13155e-227	1.4771	0.411	0.083	2.3689e-223	0	digestive	98054263-rdhe2-3
2.47714e-227	1.28253	0.317	0.046	5.1859e-223	0	digestive	98054728-sycp2-2
3.39152e-227	0.755069	0.273	0.03	7.10015e-223	0	digestive	98114002-znfx1-4
7.93744e-226	1.24606	0.667	0.222	1.6617e-221	0	digestive	98004946-unc9
9.81728e-224	1.23413	0.294	0.038	2.05525e-219	0	digestive	98012748-cgt
1.8067e-223	1.36325	0.401	0.081	3.78232e-219	0	digestive	98011832-flip1
1.12924e-220	1.4122	0.418	0.09	2.36407e-216	0	digestive	98027195-k0930
3.15361e-220	1.45761	0.407	0.087	6.60208e-216	0	digestive	98053237-nade-2
5.57073e-218	1.36785	0.317	0.049	1.16623e-213	0	digestive	98044874-glrx2-2
7.60646e-217	1.20989	0.298	0.041	1.59241e-212	0	digestive	98159912-unknown-5813
4.26388e-215	1.31211	0.302	0.044	8.92643e-211	0	digestive	98017917-mrgx4
1.47892e-214	1.12782	0.255	0.028	3.09612e-210	0	digestive	98052561-atrap-3
2.83377e-214	1.43597	0.735	0.341	5.9325e-210	0	digestive	98001080-vata
1.13707e-212	1.46775	0.714	0.336	2.38045e-208	0	digestive	98030852-cspl2
5.80552e-211	1.42341	0.352	0.066	1.21539e-206	0	digestive	98009074-ud13
4.05734e-207	1.26614	0.344	0.062	8.49405e-203	0	digestive	98018498-fmo5
1.53071e-205	1.59963	0.423	0.102	3.20454e-201	0	digestive	98021595-myct
3.83937e-205	1.0226	0.287	0.04	8.03772e-201	0	digestive	98026541-cp2e1-2
3.87376e-205	1.16931	0.279	0.037	8.10971e-201	0	digestive	98033534-unknown-884
1.34363e-204	1.16921	0.292	0.043	2.8129e-200	0	digestive	98153119-gata-9
9.87784e-203	1.14641	0.291	0.042	2.06793e-198	0	digestive	98042747-ud19
1.85947e-202	1.40247	0.446	0.115	3.89279e-198	0	digestive	98005272-txd17
2.22653e-202	1.23221	0.455	0.112	4.66125e-198	0	digestive	98020241-lhx6
2.32139e-202	1.82486	0.481	0.137	4.85983e-198	0	digestive	98128561-ubc-2
3.05226e-202	1.28967	0.3	0.047	6.38992e-198	0	digestive	98006059-tri50-2
4.24104e-202	0.78489	0.254	0.03	8.87862e-198	0	digestive	98024870-dhb12
3.12071e-201	0.770925	0.34	0.059	6.5332e-197	0	digestive	98140657-bcal2-14
4.39237e-201	1.41831	0.341	0.067	9.19543e-197	0	digestive	98010716-abca3-2
2.76151e-200	1.41974	0.625	0.226	5.78122e-196	0	digestive	98030217-unknown-778
4.17531e-200	1.17734	0.664	0.238	8.74101e-196	0	digestive	98033243-unc9-2
4.61692e-199	1.45995	0.645	0.266	9.66553e-195	0	digestive	98037722-caco2
2.56984e-197	1.41021	0.679	0.316	5.37996e-193	0	digestive	98043509-vate1
4.34288e-196	0.901429	0.315	0.051	9.09182e-192	0	digestive	98028905-dhso-4
7.27053e-195	1.59358	0.636	0.26	1.52209e-190	0	digestive	98020068-wwp1
5.86101e-194	1.42137	0.519	0.165	1.227e-189	0	digestive	98055321-hmdh
9.91471e-194	1.29786	0.372	0.079	2.07565e-189	0	digestive	98007491-apmap
4.53313e-193	1.41269	0.555	0.197	9.4901e-189	0	digestive	98016354-ncpr
8.03456e-193	1.21456	0.365	0.074	1.68204e-188	0	digestive	98017298-fmo4-2
1.48132e-190	1.17609	0.297	0.048	3.10114e-186	0	digestive	98070381-unknown-1669
1.09235e-189	1.17913	0.354	0.072	2.28683e-185	0	digestive	98049125-tspoa-6
2.23382e-189	1.38699	0.629	0.266	4.67651e-185	0	digestive	98032550-unknown-849
1.56366e-188	0.585025	0.267	0.036	3.27353e-184	0	digestive	98110252-tba8-2
1.33058e-187	1.08975	0.255	0.035	2.78557e-183	0	digestive	98030165-snx19
7.89632e-186	1.17205	0.3	0.052	1.65309e-181	0	digestive	98023739-ehd4
8.13783e-186	1.43541	0.424	0.112	1.70366e-181	0	digestive	98047930-fbx4-2
1.34126e-185	1.45949	0.441	0.126	2.80792e-181	0	digestive	98040108-pex19
6.90627e-184	0.456098	0.309	0.056	1.44583e-179	0	digestive	98161687-cpne9-2
2.95073e-182	1.124	0.277	0.044	6.17736e-178	0	digestive	98038828-snp23
1.19268e-180	1.26559	0.263	0.04	2.49687e-176	0	digestive	98106733-unknown-2179
1.23993e-180	1.2429	0.28	0.048	2.5958e-176	0	digestive	98053466-unknown-1402
1.477e-180	1.21492	0.344	0.073	3.09211e-176	0	digestive	98011343-cp2c8-3
1.12653e-178	1.21016	0.608	0.226	2.3584e-174	0	digestive	98025876-acbd5
1.42289e-176	1.20159	0.517	0.165	2.97882e-172	0	digestive	98014414-fgd5
1.83626e-176	1.23152	0.403	0.102	3.84421e-172	0	digestive	98069411-unknown-1660
3.85307e-176	1.11476	0.274	0.046	8.06639e-172	0	digestive	98144011-s17a5-19
1.5903e-174	1.12392	0.429	0.11	3.32928e-170	0	digestive	98015492-lip1-3
1.6914e-173	1.19315	0.796	0.505	3.54095e-169	0	digestive	98019847-sdcb1
2.6057e-173	1.44037	0.326	0.069	5.45502e-169	0	digestive	98006867-at2l1
5.03601e-172	1.13715	0.294	0.053	1.05429e-167	0	digestive	98019011-elf2
7.97378e-171	1.01135	0.277	0.046	1.66931e-166	0	digestive	98111937-mdpl
1.25234e-170	1.05173	0.26	0.04	2.62177e-166	0	digestive	98026000-epab2
7.8296e-170	1.01791	0.277	0.048	1.63913e-165	0	digestive	98058769-dusty-2
4.51242e-168	1.19406	0.351	0.079	9.44676e-164	0	digestive	98020114-abhd4
7.02734e-168	1.18198	0.372	0.089	1.47117e-163	0	digestive	98030437-star-2
1.13074e-165	1.03978	0.457	0.13	2.36721e-161	0	digestive	98020478-s14l2
2.19853e-165	1.27068	0.549	0.208	4.60263e-161	0	digestive	98009152-vatb2
9.93953e-164	0.854598	0.791	0.417	2.08084e-159	0	digestive	98015855-sera
1.53015e-163	0.332518	0.788	0.286	3.20337e-159	0	digestive	98043980-catl
6.37201e-162	1.31095	0.657	0.315	1.33398e-157	0	digestive	98027164-vatf
3.56634e-161	1.32118	0.355	0.087	7.46614e-157	0	digestive	98025869-t184c
4.8691e-161	0.700596	0.85	0.481	1.01935e-156	0	digestive	98021793-serc
1.97977e-160	1.04195	0.282	0.054	4.14464e-156	0	digestive	98016428-smcr8
7.89433e-160	1.21015	0.33	0.075	1.65268e-155	0	digestive	98037839-rspo2
1.36174e-158	1.22648	0.753	0.453	2.8508e-154	0	digestive	98040438-dhe3
1.46881e-158	1.08294	0.656	0.321	3.07495e-154	0	digestive	98032573-vatd
3.17882e-158	1.1824	0.733	0.406	6.65485e-154	0	digestive	98031811-gdia
1.36255e-157	1.08606	0.657	0.325	2.8525e-153	0	digestive	98112263-ctr2-4
6.97536e-156	1.01776	0.299	0.061	1.46029e-151	0	digestive	98125275-hpca-2
1.15954e-155	1.13069	0.372	0.095	2.42751e-151	0	digestive	98056747-rasl2
3.62729e-155	1.50117	0.387	0.112	7.59374e-151	0	digestive	98020568-unknown-532
8.82951e-154	1.29664	0.481	0.168	1.84846e-149	0	digestive	98022274-s35a2
5.51474e-153	1.17644	0.667	0.337	1.15451e-148	0	digestive	98021853-taldo
1.19061e-152	1.0599	0.308	0.066	2.49253e-148	0	digestive	98032377-unknown-841
2.40252e-152	1.09757	0.301	0.064	5.02968e-148	0	digestive	98134483-ylk1-2
4.41867e-151	1.12973	0.317	0.072	9.25048e-147	0	digestive	98026447-nphp3-3
7.47111e-151	1.26291	0.473	0.166	1.56408e-146	0	digestive	98040837-lzic
1.45959e-150	1.05909	0.251	0.044	3.05566e-146	0	digestive	98109149-nceh1-3
2.12685e-150	1.05633	0.265	0.052	4.45257e-146	0	digestive	98024839-epg5-2
7.13655e-149	1.2974	0.366	0.108	1.49404e-144	0	digestive	98000564-s22a5
8.89818e-149	1.29707	0.551	0.231	1.86283e-144	0	digestive	98006118-hgs
1.13061e-148	1.35748	0.589	0.278	2.36692e-144	0	digestive	98149937-itih3-2
1.36637e-148	1.0371	0.306	0.07	2.86049e-144	0	digestive	98048768-cp2u1-9
7.99828e-148	1.10242	0.395	0.114	1.67444e-143	0	digestive	98134274-cbr1-8
1.66269e-147	1.24168	0.695	0.389	3.48084e-143	0	digestive	98016620-snx12
3.5956e-146	1.06022	0.276	0.055	7.5274e-142	0	digestive	98027308-phb1
1.88518e-144	1.10523	0.473	0.161	3.94662e-140	0	digestive	98049838-st1c4-6
1.45978e-143	0.915526	0.317	0.074	3.05605e-139	0	digestive	98106883-gstm3-3
8.19072e-141	1.15008	0.441	0.148	1.71473e-136	0	digestive	98029731-vp26b-2
4.6966e-140	1.05857	0.255	0.05	9.83232e-136	0	digestive	98058402-rhg33
8.08081e-140	1.04264	0.298	0.069	1.69172e-135	0	digestive	98031072-typh
2.24852e-138	1.79592	0.326	0.089	4.70727e-134	0	digestive	98035946-rtxe-2
7.58375e-138	1.19653	0.523	0.213	1.58766e-133	0	digestive	98035368-fads3-2
2.17612e-137	1.21831	0.623	0.309	4.5557e-133	0	digestive	98027189-vatc1
2.02546e-135	1.08505	0.452	0.159	4.24031e-131	0	digestive	98115773-dpys-2
3.16254e-135	1.06459	0.319	0.081	6.62079e-131	0	digestive	98024677-cp2e1
6.97799e-135	1.00327	0.371	0.104	1.46084e-130	0	digestive	98040521-kapcb
3.89535e-133	1.21489	0.355	0.111	8.15491e-129	0	digestive	98027381-sphk1-2
2.52079e-132	1.19768	0.631	0.315	5.27728e-128	0	digestive	98022043-tmm56-4
7.87177e-132	1.0074	0.254	0.052	1.64796e-127	0	digestive	98049511-st1c2-6
1.1675e-131	1.0891	0.337	0.094	2.44416e-127	0	digestive	98051248-gstm4
2.30161e-131	0.869407	0.288	0.067	4.81843e-127	0	digestive	98035726-mroh1
8.23488e-131	0.911709	0.333	0.088	1.72397e-126	0	digestive	98033903-s14l2-2
1.02084e-122	1.02227	0.343	0.1	2.13712e-118	0	digestive	98124258-unknown-3347
3.79377e-122	1.37064	0.457	0.179	7.94225e-118	0	digestive	98057458-kazrn
6.61973e-122	1.08991	0.503	0.212	1.38584e-117	0	digestive	98040816-myl9
1.2547e-120	1.10384	0.5	0.209	2.62672e-116	0	digestive	98026018-al3a2-2
2.25765e-119	0.919312	0.302	0.078	4.72639e-115	0	digestive	98030942-unknown-801
4.24137e-119	0.975135	0.306	0.082	8.8793e-115	0	digestive	98050734-gria1
9.2447e-119	1.08849	0.422	0.151	1.93538e-114	0	digestive	98112097-unknown-2524
2.56408e-118	1.00241	0.266	0.064	5.3679e-114	0	digestive	98002514-deoc
3.01521e-118	0.95888	0.275	0.067	6.31235e-114	0	digestive	98008861-litaf
6.01451e-118	1.1258	0.561	0.266	1.25914e-113	0	digestive	98156177-samd8-3
9.79236e-118	1.00108	0.305	0.084	2.05003e-113	0	digestive	98028374-tbc13
6.98631e-116	0.970064	0.408	0.142	1.46258e-111	0	digestive	98003314-s27a4
1.32423e-115	1.0327	0.551	0.252	2.77227e-111	0	digestive	98025266-chpt1
3.13892e-111	0.984935	0.368	0.123	6.57134e-107	0	digestive	98040146-arl6-2
6.09873e-111	0.939619	0.333	0.102	1.27677e-106	0	digestive	98009490-dpyd
9.96906e-110	1.10075	0.648	0.375	2.08702e-105	0	digestive	98026183-msrb2
1.01641e-109	0.766385	0.358	0.112	2.12786e-105	0	digestive	98014141-unknown-365
4.09827e-108	1.09362	0.346	0.115	8.57972e-104	0	digestive	98034955-at133-2
5.44502e-107	1.14779	0.285	0.08	1.13992e-102	0	digestive	98013391-rb11a-2
7.44922e-107	0.593614	0.473	0.177	1.55949e-102	0	digestive	98025519-emal6
1.46176e-106	0.908089	0.442	0.171	3.0602e-102	0	digestive	98001653-dyh6
3.00375e-106	0.793264	0.273	0.073	6.28836e-102	0	digestive	98038259-tep1-4
4.32106e-106	0.857186	0.792	0.548	9.04614e-102	0	digestive	98043104-vatl-2
2.1274e-105	0.93928	0.296	0.085	4.45371e-101	0	digestive	98025015-hpgds-12
4.28683e-105	0.938823	0.283	0.079	8.97449e-101	0	digestive	98046404-cgt-4
1.04675e-104	0.930741	0.269	0.072	2.19138e-100	0	digestive	98024313-src-3
2.40885e-104	1.03841	0.338	0.111	5.04294e-100	0	digestive	98039832-cbr1-6
7.43401e-104	0.991204	0.51	0.234	1.55631e-99	0	digestive	98031165-pnph
8.46681e-104	1.0727	0.362	0.129	1.77253e-99	0	digestive	98029315-ki20b
1.86553e-102	0.902486	0.273	0.075	3.90548e-98	0	digestive	98005351-nud18
4.38256e-102	0.952986	0.251	0.066	9.17489e-98	0	digestive	98046729-mrp3-3
5.69867e-101	0.985824	0.633	0.366	1.19302e-96	0	digestive	98057651-kat3
8.13105e-101	1.03334	0.375	0.137	1.70224e-96	0	digestive	98019183-cc115
9.96156e-100	0.878065	0.278	0.08	2.08545e-95	0	digestive	98008433-efhd2
3.28189e-99	1.16344	0.263	0.072	6.87064e-95	0	digestive	98117724-cers6-2
2.25921e-96	0.843786	0.275	0.078	4.72966e-92	0	digestive	98021766-bcal1-2
3.92014e-96	0.973187	0.279	0.083	8.20682e-92	0	digestive	98028844-tsn15
3.9786e-96	0.987923	0.494	0.229	8.3292e-92	0	digestive	98007221-nsdhl
4.29385e-95	0.727558	0.722	0.428	8.98917e-91	0	digestive	98013556-idhc
1.58364e-91	1.03578	0.291	0.094	3.31536e-87	0	digestive	98154616-hpgds-28
1.75143e-91	1.29133	0.465	0.22	3.66663e-87	0	digestive	98000148-herc4
1.40653e-90	0.817513	0.335	0.116	2.94457e-86	0	digestive	98007435-slit3
3.91761e-89	0.967413	0.446	0.198	8.20152e-85	0	digestive	98050208-entp5
4.15434e-89	0.908078	0.26	0.078	8.69711e-85	0	digestive	98045967-tbc25
4.49065e-89	0.901772	0.286	0.093	9.40118e-85	0	digestive	98040171-s36a1-6
5.35171e-89	0.94753	0.292	0.096	1.12038e-84	0	digestive	98001515-bl1s2
9.42953e-88	0.782869	0.394	0.153	1.97407e-83	0	digestive	98128980-plch2
1.82957e-87	0.978268	0.27	0.084	3.8302e-83	0	digestive	98058775-fyv1
2.76924e-87	0.890026	0.28	0.09	5.79739e-83	0	digestive	98142910-dhso-14
7.66271e-87	0.67544	0.593	0.294	1.60419e-82	0	digestive	98059340-gapr1-10
3.66627e-86	0.97367	0.274	0.087	7.67534e-82	0	digestive	98021446-cyfp1
4.10034e-86	0.95473	0.374	0.152	8.58406e-82	0	digestive	98109408-gshr-2
5.50565e-86	0.870566	0.577	0.313	1.15261e-81	0	digestive	98122512-renr
3.16549e-85	0.791044	0.301	0.099	6.62695e-81	0	digestive	98037399-herc2
9.63957e-85	0.365876	0.286	0.089	2.01804e-80	0	digestive	98035681-unknown-935
1.26162e-84	0.951125	0.563	0.315	2.64121e-80	0	digestive	98049280-arl8a
5.23436e-84	0.596366	0.362	0.132	1.09581e-79	0	digestive	98128332-unknown-3644
2.5237e-83	0.809114	0.27	0.085	5.28337e-79	0	digestive	98027365-apmap-6
1.62124e-82	0.92172	0.32	0.119	3.39407e-78	0	digestive	98021983-atg3
7.2422e-82	0.893038	0.375	0.152	1.51615e-77	0	digestive	98020926-mgdp1
1.25961e-81	0.802235	0.529	0.261	2.637e-77	0	digestive	98050785-fxdc2-4
3.74806e-81	0.748986	0.288	0.095	7.84656e-77	0	digestive	98008058-acsf3
4.24085e-81	0.893125	0.261	0.085	8.87822e-77	0	digestive	98042019-fa21a
1.3425e-80	0.771635	0.27	0.084	2.81053e-76	0	digestive	98125290-unknown-3407
2.8674e-80	0.917669	0.437	0.204	6.00291e-76	0	digestive	98116119-tpd52
5.06119e-80	0.843254	0.263	0.085	1.05956e-75	0	digestive	98045846-unknown-1227
8.57434e-80	0.780305	0.733	0.516	1.79504e-75	0	digestive	98009933-dcor-2
1.35587e-78	0.921798	0.321	0.126	2.83852e-74	0	digestive	98046349-lyst
1.3179e-76	0.973772	0.334	0.133	2.75901e-72	0	digestive	98043805-unknown-1172
1.35691e-76	0.546332	0.294	0.103	2.8407e-72	0	digestive	98109321-gstm3-7
3.80614e-76	0.774338	0.566	0.311	7.96814e-72	0	digestive	98002897-facr1
6.86273e-76	0.92223	0.366	0.155	1.43671e-71	0	digestive	98051383-unknown-1356
7.05541e-76	0.868357	0.309	0.117	1.47705e-71	0	digestive	98027561-arf1-6
1.12808e-75	0.944006	0.411	0.188	2.36164e-71	0	digestive	98014850-s35g2
1.72233e-75	0.893055	0.382	0.166	3.6057e-71	0	digestive	98026934-bacd3
3.61781e-75	0.833837	0.309	0.118	7.57388e-71	0	digestive	98119731-cndp2-6
4.94405e-75	1.32792	0.356	0.158	1.03504e-70	0	digestive	98023323-baz1b
3.23405e-74	0.883357	0.379	0.166	6.77049e-70	0	digestive	98028021-vath
1.11901e-73	0.88214	0.317	0.122	2.34264e-69	0	digestive	98000109-spns1
5.94692e-72	0.769866	0.365	0.152	1.24499e-67	0	digestive	98019268-nram2
3.64428e-71	0.884839	0.348	0.15	7.62931e-67	0	digestive	98007079-agt2
2.75796e-70	0.809368	0.287	0.108	5.77378e-66	0	digestive	98030568-pgm2
3.43905e-70	0.82372	0.299	0.115	7.19966e-66	0	digestive	98056511-svil
5.31607e-70	0.883463	0.286	0.107	1.11292e-65	0	digestive	98009340-mtmr6
1.62095e-69	0.845713	0.281	0.105	3.39345e-65	0	digestive	98035266-snaa-2
4.03464e-69	0.734493	0.667	0.46	8.44651e-65	0	digestive	98038728-cap2
1.1286e-67	0.753984	0.66	0.433	2.36273e-63	0	digestive	98035628-tkt-2
3.14376e-66	0.878622	0.333	0.144	6.58147e-62	0	digestive	98016920-faxc-3
3.5146e-66	0.582885	0.382	0.167	7.35781e-62	0	digestive	98025855-opla
8.7239e-66	0.549588	0.321	0.123	1.82635e-61	0	digestive	98045387-pebp1
1.04431e-65	0.779807	0.269	0.1	2.18626e-61	0	digestive	98111254-evi5l
2.87823e-65	0.373147	0.257	0.09	6.02556e-61	0	digestive	98139350-ank3-7
5.14036e-65	0.252582	0.26	0.087	1.07613e-60	0	digestive	98047076-hem3-3
2.02937e-64	0.735273	0.609	0.38	4.24849e-60	0	digestive	98039263-mp2k7
1.44801e-63	0.811271	0.411	0.204	3.03141e-59	0	digestive	98006927-vps29
4.3807e-63	0.775344	0.427	0.216	9.17099e-59	0	digestive	98047132-rab14-3
1.411e-62	0.560061	0.507	0.276	2.95393e-58	0	digestive	98045945-bpnt1
1.75141e-62	0.727166	0.548	0.32	3.66657e-58	0	digestive	98161404-va0e2
9.00558e-62	0.704129	0.702	0.52	1.88532e-57	0	digestive	98039854-ub2l3
2.33935e-61	0.784736	0.287	0.117	4.89742e-57	0	digestive	98016479-vamp7
8.39919e-60	0.8001	0.514	0.303	1.75837e-55	0	digestive	98045733-arpc3
9.7485e-60	0.700901	0.562	0.345	2.04085e-55	0	digestive	98019770-tsp4
1.4922e-59	0.384881	0.768	0.546	3.12393e-55	0	digestive	98017619-vigln
8.00916e-58	0.689006	0.313	0.133	1.67672e-53	0	digestive	98035886-mend
1.18929e-57	0.806991	0.526	0.324	2.48978e-53	0	digestive	98007447-vps4a
4.07117e-57	0.893644	0.3	0.131	8.523e-53	0	digestive	98016042-cdc23
6.53787e-57	0.807984	0.296	0.127	1.3687e-52	0	digestive	98057007-tex2
1.87178e-56	0.787262	0.43	0.232	3.91857e-52	0	digestive	98007714-pcy1a
1.03596e-55	0.703829	0.653	0.472	2.16879e-51	0	digestive	98017366-rab5c
3.20934e-55	0.786596	0.516	0.322	6.71876e-51	0	digestive	98004004-6pgd
1.44923e-54	0.828185	0.488	0.29	3.03397e-50	0	digestive	98035495-unknown-931
3.058e-53	0.700163	0.586	0.39	6.40193e-49	0	digestive	98048044-cdc42-5
3.44847e-53	0.776913	0.45	0.256	7.21937e-49	0	digestive	98001498-cyb5
5.85022e-53	0.729622	0.308	0.139	1.22474e-48	0	digestive	98056596-gpat3
1.35857e-52	0.671447	0.326	0.148	2.84416e-48	0	digestive	98010799-hig1c
1.44147e-51	0.700643	0.541	0.339	3.01773e-47	0	digestive	98010523-gbb4
5.36903e-51	0.637265	0.43	0.23	1.12401e-46	0	digestive	98143081-rnk
9.96851e-51	0.70329	0.263	0.111	2.08691e-46	0	digestive	98047394-comd5
1.40887e-50	0.752703	0.289	0.13	2.94946e-46	0	digestive	98016452-defi8
3.54945e-50	0.708795	0.499	0.304	7.43077e-46	0	digestive	98001077-tep1
1.04507e-49	0.626518	0.257	0.105	2.18786e-45	0	digestive	98004164-znf34
1.12043e-49	0.550416	0.319	0.143	2.34561e-45	0	digestive	98046178-yxie
1.91358e-48	0.756825	0.474	0.281	4.00609e-44	0	digestive	98031617-sptc2
3.93053e-48	0.673519	0.372	0.194	8.22856e-44	0	digestive	98152157-gbg1-2
1.07952e-47	0.630892	0.287	0.129	2.25997e-43	0	digestive	98047864-unknown-1284
1.11783e-47	0.691848	0.375	0.2	2.34017e-43	0	digestive	98026450-cbr1-5
1.75638e-47	0.607238	0.426	0.232	3.67698e-43	0	digestive	98046960-lysm1
1.84915e-47	0.668793	0.588	0.398	3.87119e-43	0	digestive	98002053-arp3b
1.96916e-47	0.738989	0.353	0.18	4.12243e-43	0	digestive	98007448-wipf1
3.72172e-47	0.726424	0.263	0.115	7.79142e-43	0	digestive	98055616-cpne8-4
2.79045e-46	0.720126	0.38	0.203	5.8418e-42	0	digestive	98056024-dop1
4.09246e-46	0.731818	0.278	0.132	8.56756e-42	0	digestive	98056953-fgd6-2
6.86313e-45	0.716881	0.338	0.175	1.4368e-40	0	digestive	98007351-arp2
8.88736e-45	0.462928	0.557	0.347	1.86057e-40	0	digestive	98052134-fdft
8.89065e-45	0.71053	0.481	0.297	1.86126e-40	0	digestive	98002765-dus18
3.11315e-44	0.684962	0.285	0.136	6.51738e-40	0	digestive	98004359-atla2
9.88861e-44	0.721883	0.365	0.201	2.07018e-39	0	digestive	98021377-epg5
2.31338e-43	0.675919	0.474	0.288	4.84305e-39	0	digestive	98049071-mlp3c
2.83917e-43	0.560798	0.255	0.112	5.9438e-39	0	digestive	98021905-irk4
2.46978e-42	0.511889	0.761	0.642	5.17049e-38	0	digestive	98044201-oaz1
1.05665e-41	0.71091	0.259	0.12	2.2121e-37	0	digestive	98000505-cp062
1.64733e-41	0.667812	0.438	0.267	3.44869e-37	0	digestive	98005441-ampl
1.31574e-40	0.674307	0.375	0.212	2.7545e-36	0	digestive	98045567-tm14c
1.65433e-40	0.550271	0.394	0.22	3.46333e-36	0	digestive	98045626-kgp1-3
8.04588e-40	0.701993	0.431	0.263	1.68441e-35	0	digestive	98051876-caza2
4.3445e-39	0.660473	0.387	0.226	9.09521e-35	0	digestive	98031119-ange2-3
4.36246e-39	0.550149	0.556	0.366	9.13281e-35	0	digestive	98021611-prdx5
4.71572e-39	0.633088	0.263	0.126	9.87237e-35	0	digestive	98102794-lkha4
2.54284e-38	0.680691	0.457	0.293	5.32345e-34	0	digestive	98041782-pdpk1
2.49833e-36	0.595775	0.251	0.122	5.23026e-32	0	digestive	98004736-twf2
1.08444e-35	0.648482	0.438	0.275	2.27027e-31	0	digestive	98046374-slk
9.58587e-35	0.624773	0.272	0.138	2.0068e-30	0	digestive	98133268-ned4l-2
1.34776e-34	0.545742	0.429	0.264	2.82155e-30	0	digestive	98050048-plst
2.32817e-34	0.496521	0.358	0.199	4.87401e-30	0	digestive	98041249-gas2
3.79742e-34	0.539003	0.328	0.179	7.94989e-30	0	digestive	98023813-ma2a1
1.52158e-33	0.59019	0.353	0.206	3.18543e-29	0	digestive	98032514-bap31
1.73956e-33	0.69022	0.32	0.182	3.64178e-29	0	digestive	98022227-srsf1
1.9758e-33	0.537002	0.259	0.129	4.13633e-29	0	digestive	98009838-ank1
3.87504e-33	0.579036	0.282	0.151	8.1124e-29	0	digestive	98041488-vp33a
5.16549e-33	0.484776	0.533	0.36	1.0814e-28	0	digestive	98132604-mcfd2-4
8.90632e-33	0.538444	0.432	0.273	1.86454e-28	0	digestive	98040118-kcy
2.57059e-32	0.38127	0.848	0.751	5.38154e-28	0	digestive	98141168-rn181
5.95008e-31	0.575101	0.411	0.264	1.24565e-26	0	digestive	98027671-gdir1-2
1.51978e-30	0.406624	0.414	0.255	3.18167e-26	0	digestive	98057438-cr3l1-2
1.58684e-30	0.516588	0.294	0.16	3.32205e-26	0	digestive	98005076-vas1
1.58849e-29	0.529379	0.337	0.193	3.32551e-25	0	digestive	98001686-fxl20
2.31429e-29	0.556089	0.266	0.143	4.84498e-25	0	digestive	98036710-sac1
2.73936e-29	0.412107	0.254	0.13	5.73484e-25	0	digestive	98049160-tlr10
6.31117e-29	0.551988	0.383	0.244	1.32124e-24	0	digestive	98049652-arpc2
3.36944e-28	0.512999	0.321	0.189	7.05393e-24	0	digestive	98003528-arpc5
8.27481e-28	0.545243	0.251	0.135	1.73233e-23	0	digestive	98051919-ppr37-2
9.73592e-28	0.52266	0.259	0.14	2.03821e-23	0	digestive	98038707-tmm56-7
2.07007e-27	0.67118	0.297	0.175	4.33369e-23	0	digestive	98035248-csde1
4.30001e-27	0.517752	0.422	0.278	9.00208e-23	0	digestive	98040884-sept8
6.19952e-27	0.540213	0.405	0.267	1.29787e-22	0	digestive	98022548-nb5r3
1.24478e-26	0.550357	0.282	0.161	2.60594e-22	0	digestive	98003177-plcb
3.1401e-26	0.5191	0.257	0.142	6.5738e-22	0	digestive	98020533-xpr1
4.95741e-26	0.417742	0.572	0.418	1.03783e-21	0	digestive	98011909-pckgc
8.1541e-26	0.546398	0.371	0.241	1.70706e-21	0	digestive	98000284-capzb
8.46335e-26	0.386221	0.283	0.159	1.7718e-21	0	digestive	98019756-unknown-502
1.37407e-25	0.514922	0.286	0.165	2.87661e-21	0	digestive	98020944-zdh14
2.06773e-25	0.556433	0.358	0.227	4.32879e-21	0	digestive	98041156-vp37b
2.48912e-25	0.508853	0.504	0.367	5.21097e-21	0	digestive	98014209-rab8b
4.80923e-24	0.453428	0.302	0.18	1.00681e-19	0	digestive	98009222-cul1
2.09705e-23	0.544186	0.36	0.233	4.39017e-19	0	digestive	98123444-mpu1
4.95339e-23	0.288316	0.29	0.166	1.03699e-18	0	digestive	98038226-adda-3
1.02272e-22	0.528838	0.275	0.162	2.14107e-18	0	digestive	98146601-sqstm-7
1.79467e-22	0.370145	0.663	0.545	3.75714e-18	0	digestive	98056184-uba1
9.86307e-22	0.470272	0.407	0.282	2.06483e-17	0	digestive	98029537-wdr1
1.38069e-21	0.498924	0.366	0.241	2.89047e-17	0	digestive	98038672-atg9a
1.38613e-20	0.445207	0.298	0.185	2.90187e-16	0	digestive	98027968-snaa
3.05917e-20	0.383737	0.511	0.374	6.40438e-16	0	digestive	98075948-ccpr
4.04744e-20	0.797041	0.311	0.222	8.47332e-16	0	digestive	98123121-psf2-2
6.40053e-20	0.459882	0.359	0.241	1.33995e-15	0	digestive	98056052-tpmt-2
1.02013e-19	0.41856	0.447	0.317	2.13564e-15	0	digestive	98006752-larp1
4.03501e-19	0.439461	0.423	0.307	8.4473e-15	0	digestive	98044838-snx6
1.0279e-18	0.461801	0.308	0.2	2.1519e-14	0	digestive	98050557-chm2b
1.95225e-18	0.3718	0.411	0.285	4.08704e-14	0	digestive	98156357-pgrc2
2.73166e-18	0.316039	0.379	0.257	5.71872e-14	0	digestive	98025700-dyn1
1.35118e-17	0.463821	0.346	0.241	2.82869e-13	0	digestive	98006181-aifm2
1.77134e-17	0.432255	0.41	0.288	3.70829e-13	0	digestive	98008263-taxb1
5.65979e-17	0.380977	0.438	0.319	1.18488e-12	0	digestive	98023189-brox
4.83786e-16	0.380178	0.313	0.208	1.01281e-11	0	digestive	98058639-cerk1-8
6.99023e-15	0.323785	0.592	0.485	1.4634e-10	0	digestive	98035775-rab1a-4
1.80068e-14	0.394624	0.394	0.294	3.76972e-10	0	digestive	98057586-if5
2.72866e-14	0.353158	0.329	0.232	5.71246e-10	0	digestive	98037441-rffl
5.66854e-14	0.325915	0.438	0.328	1.18671e-09	0	digestive	98044523-sucb2
8.09553e-14	0.335059	0.267	0.179	1.6948e-09	0	digestive	98139107-ist1
1.32841e-13	0.344138	0.464	0.364	2.78103e-09	0	digestive	98007132-arc1a
1.56172e-13	0.276073	0.34	0.24	3.26946e-09	0	digestive	98021331-mgat3
2.1481e-13	0.290374	1	1	4.49704e-09	0	digestive	98147801-cox1
3.56888e-12	0.333025	0.416	0.313	7.47144e-08	0	digestive	98045459-pdcd4
4.18537e-12	0.25525	0.294	0.199	8.76207e-08	0	digestive	98038392-glyg-2
5.70021e-12	0.513399	0.403	0.316	1.19334e-07	0	digestive	98039698-nr1h3
1.25306e-11	0.412051	0.254	0.177	2.62329e-07	0	digestive	98020910-pp4r1
2.69202e-11	0.351222	0.316	0.231	5.63575e-07	0	digestive	98031036-ell2
3.03548e-11	0.276037	0.371	0.277	6.35479e-07	0	digestive	98158972-dcxr-14
1.26316e-10	0.352	0.586	0.49	2.64442e-06	0	digestive	98124542-unknown-3355
2.62693e-10	0.318881	0.349	0.264	5.49948e-06	0	digestive	98036606-pdc6i
6.14305e-10	0.39135	0.267	0.193	1.28605e-05	0	digestive	98022750-if2p
2.44257e-09	0.388467	0.305	0.231	5.11352e-05	0	digestive	98045503-unknown-1217
9.35386e-09	0.444881	0.442	0.4	0.000195823	0	digestive	98000469-dend3
1.60112e-07	0.273129	0.396	0.323	0.00335193	0	digestive	98038046-tfg
2.91495e-05	0.251242	0.373	0.317	0.610244	0	digestive	98001913-rdh13
0.00162996	0.744633	0.251	0.221	1	0	digestive	98155329-rrt15
0	3.92677	1	0.558	0	1	muscle	98005177-actb
0	3.83604	0.997	0.269	0	1	muscle	98051237-ml12b-2
0	3.80362	0.992	0.19	0	1	muscle	98028242-tnnt2
0	3.77901	0.998	0.271	0	1	muscle	98043715-tnni2
0	3.77739	0.998	0.249	0	1	muscle	98001993-calm
0	3.72296	0.985	0.144	0	1	muscle	98034988-if3m
0	3.701	0.972	0.222	0	1	muscle	98013428-myh6
0	3.67301	0.988	0.169	0	1	muscle	98041501-tpm3
0	3.60322	0.992	0.169	0	1	muscle	98058687-adsv
0	3.53475	0.949	0.15	0	1	muscle	98153476-unknown-5369
0	3.48507	0.94	0.146	0	1	muscle	98035075-myh4
0	3.4763	0.968	0.119	0	1	muscle	98004726-fhl2-2
0	3.46698	0.946	0.127	0	1	muscle	98052096-titin-9
0	3.37603	0.904	0.188	0	1	muscle	98021298-speg
0	3.3404	0.976	0.254	0	1	muscle	98057349-flna-2
0	3.32064	0.411	0.034	0	1	muscle	98014437-notum
0	3.18051	0.812	0.093	0	1	muscle	98100437-unknown-1740
0	3.13908	0.912	0.151	0	1	muscle	98058753-at2a2
0	3.10586	0.742	0.106	0	1	muscle	98011999-fhl2-4
0	3.07739	0.654	0.077	0	1	muscle	98052444-o13h1-2
0	2.959	0.921	0.186	0	1	muscle	98160079-cof2-3
0	2.90843	0.8	0.086	0	1	muscle	98057437-srca-2
0	2.8604	0.867	0.144	0	1	muscle	98069285-unknown-1658
0	2.85254	0.772	0.14	0	1	muscle	98036269-titin-7
0	2.83949	0.81	0.176	0	1	muscle	98039600-tba4a
0	2.82355	0.787	0.156	0	1	muscle	98015015-gapr1-2
0	2.81288	0.701	0.158	0	1	muscle	98002935-nhr19
0	2.8033	0.73	0.087	0	1	muscle	98023367-titin-4
0	2.79052	0.866	0.212	0	1	muscle	98036323-actn1
0	2.77199	0.759	0.143	0	1	muscle	98012637-nac1-2
0	2.67208	0.686	0.108	0	1	muscle	98039610-phb-2
0	2.66984	0.635	0.067	0	1	muscle	98012775-mylk4
0	2.54232	0.664	0.098	0	1	muscle	98003085-trpm5
0	2.44911	0.901	0.323	0	1	muscle	98037158-sdc1-2
0	2.39496	0.553	0.063	0	1	muscle	98017782-trfr
0	2.37786	0.858	0.289	0	1	muscle	98017396-tmm47
0	2.37748	0.922	0.42	0	1	muscle	98035668-nac3-2
0	2.37554	0.588	0.096	0	1	muscle	98059099-ldb3
0	2.37534	0.516	0.089	0	1	muscle	98003449-zn655
0	2.37327	0.601	0.144	0	1	muscle	98059261-fat1-4
0	2.3615	0.586	0.078	0	1	muscle	98026269-uspal
0	2.35691	0.512	0.051	0	1	muscle	98027581-unknown-708
0	2.35625	0.909	0.341	0	1	muscle	98048767-pura
0	2.35317	0.486	0.045	0	1	muscle	98046119-cnn2
0	2.3507	0.602	0.131	0	1	muscle	98125070-srbs2-2
0	2.34841	0.34	0.031	0	1	muscle	98108349-zksc5
0	2.33307	0.501	0.061	0	1	muscle	98055491-titin-12
0	2.33296	0.798	0.26	0	1	muscle	98042184-trpm3-9
0	2.32306	0.779	0.218	0	1	muscle	98057712-a4-2
0	2.32134	0.576	0.106	0	1	muscle	98053535-lamc1-2
0	2.31633	0.492	0.057	0	1	muscle	98026474-ank2-2
0	2.2926	0.775	0.212	0	1	muscle	98131245-cac1c-2
0	2.29127	0.592	0.103	0	1	muscle	98130073-unknown-3752
0	2.28474	0.685	0.139	0	1	muscle	98154070-kcnn3-2
0	2.28426	0.491	0.064	0	1	muscle	98056581-unc9-4
0	2.26743	0.492	0.055	0	1	muscle	98155445-unknown-5522
0	2.24229	0.435	0.061	0	1	muscle	98045428-rbpms-2
0	2.21214	0.777	0.161	0	1	muscle	98155562-unknown-5543
0	2.18314	0.492	0.063	0	1	muscle	98075737-unknown-1697
0	2.14252	0.659	0.146	0	1	muscle	98012301-wnt5a
0	2.12992	0.778	0.176	0	1	muscle	98027578-unknown-707
0	2.12501	0.467	0.069	0	1	muscle	98043624-kad1
0	2.09424	1	0.679	0	1	muscle	98047521-cnfn-6
0	2.07893	0.472	0.08	0	1	muscle	98037561-ppr3a
0	2.06305	0.563	0.119	0	1	muscle	98052848-ppgb-7
0	2.05162	0.462	0.051	0	1	muscle	98054826-unknown-1451
0	2.00486	0.502	0.079	0	1	muscle	98059250-smrp1
0	1.97888	0.546	0.111	0	1	muscle	98048728-aagab
0	1.97672	0.492	0.079	0	1	muscle	98015590-unknown-399
0	1.91816	0.362	0.034	0	1	muscle	98046361-csrp1-2
0	1.85474	0.379	0.043	0	1	muscle	98101872-jph1
0	1.84164	0.364	0.039	0	1	muscle	98023528-unknown-607
0	1.79486	0.996	0.722	0	1	muscle	98136385-unknown-4197
0	1.79472	0.996	0.724	0	1	muscle	98012214-stx19
0	1.79183	0.372	0.041	0	1	muscle	98054360-myl6b-2
0	1.72858	0.941	0.671	0	1	muscle	98047088-can9-5
0	1.7072	0.926	0.42	0	1	muscle	98142232-pcr7-2
0	1.64299	0.913	0.424	0	1	muscle	98142230-unknown-4594
1.98533e-306	2.36906	0.622	0.184	4.1563e-302	1	muscle	98058925-ryr2-2
9.58549e-303	2.04726	0.4	0.052	2.00672e-298	1	muscle	98120717-gli3
2.94365e-298	2.6163	0.429	0.067	6.16252e-294	1	muscle	98019733-ptn11-2
8.08734e-295	2.16818	0.482	0.09	1.69308e-290	1	muscle	98003683-tigd2
1.42375e-286	1.87308	0.484	0.093	2.98061e-282	1	muscle	98006216-ml12b
5.10807e-284	1.85707	0.817	0.362	1.06937e-279	1	muscle	98053340-cnfn-13
2.73665e-282	2.0377	0.451	0.082	5.72917e-278	1	muscle	98052044-tsp1
2.56643e-281	1.80863	0.496	0.096	5.37282e-277	1	muscle	98002374-fhl2
7.08817e-278	1.94421	0.662	0.202	1.48391e-273	1	muscle	98003161-mbnl3
1.05198e-277	1.99262	0.439	0.074	2.20233e-273	1	muscle	98043861-spon1-2
4.48513e-268	2.04205	0.524	0.13	9.38961e-264	1	muscle	98054372-ank3-3
2.84062e-259	1.8921	0.427	0.079	5.94684e-255	1	muscle	98030475-unknown-788
2.01004e-253	1.55173	0.279	0.025	4.20802e-249	1	muscle	98049317-pcsk5
1.00676e-251	1.78836	0.351	0.05	2.10766e-247	1	muscle	98012722-trim2-2
4.30743e-247	1.7642	0.775	0.374	9.0176e-243	1	muscle	98041198-ablm1-2
3.40487e-238	1.25369	0.776	0.323	7.12809e-234	1	muscle	98142229-unknown-4593
7.40836e-238	1.7924	0.7	0.283	1.55094e-233	1	muscle	98059340-gapr1-10
1.09707e-236	1.81546	0.792	0.417	2.29672e-232	1	muscle	98008489-phb2-2
3.53048e-236	1.6532	0.315	0.04	7.39105e-232	1	muscle	98034389-call3-2
1.17551e-229	1.67291	0.305	0.038	2.46093e-225	1	muscle	98133271-lhx4
1.3214e-229	1.76631	0.34	0.051	2.76635e-225	1	muscle	98023215-coda1
4.94611e-227	1.69623	0.846	0.431	1.03547e-222	1	muscle	98109950-fli1-3
2.63239e-225	1.85837	0.412	0.081	5.51091e-221	1	muscle	98058829-slit2-2
2.88737e-224	1.82986	0.404	0.079	6.0447e-220	1	muscle	98109026-unknown-2326
3.43062e-219	1.48989	0.262	0.027	7.18199e-215	1	muscle	98046544-neto1
1.16729e-218	1.89774	0.596	0.218	2.44371e-214	1	muscle	98040291-trpm3-7
3.82723e-216	1.90353	0.359	0.064	8.0123e-212	1	muscle	98043222-rbm24
1.65045e-213	1.89961	0.687	0.317	3.45522e-209	1	muscle	98042446-dvl1-2
2.19537e-213	1.06524	0.324	0.051	4.59601e-209	1	muscle	98106603-klh10-2
1.14446e-211	2.60374	0.513	0.162	2.39593e-207	1	muscle	98017865-my18a
1.09125e-210	2.22884	0.533	0.173	2.28453e-206	1	muscle	98019026-fzd7
2.07932e-210	1.62858	0.354	0.065	4.35307e-206	1	muscle	98044194-lamb1-3
3.96477e-206	1.67987	0.672	0.293	8.30024e-202	1	muscle	98048526-gbb2-2
2.02245e-205	1.38711	0.263	0.03	4.23401e-201	1	muscle	98030982-aq12a-2
1.144e-202	1.49391	0.385	0.074	2.39496e-198	1	muscle	98125151-unknown-3398
6.28958e-202	1.72583	0.71	0.345	1.31672e-197	1	muscle	98045491-k6pf
2.76469e-201	1.99827	0.272	0.035	5.78789e-197	1	muscle	98058838-myh7
1.83841e-198	1.78992	0.311	0.05	3.84872e-194	1	muscle	98070184-unknown-1665
3.33491e-194	2.08804	0.327	0.057	6.98163e-190	1	muscle	98011411-wnt3
1.64334e-193	1.6092	0.642	0.264	3.44034e-189	1	muscle	98052958-e41l3-4
3.32204e-193	1.48823	0.275	0.038	6.95468e-189	1	muscle	98053733-cot2-2
1.81586e-187	1.48344	0.625	0.239	3.8015e-183	1	muscle	98033245-s12a6
6.64213e-187	1.5794	0.754	0.415	1.39053e-182	1	muscle	98142813-at2b3-2
2.16406e-182	1.48739	0.29	0.047	4.53045e-178	1	muscle	98110267-lama3-2
1.71831e-181	1.04195	0.315	0.058	3.59729e-177	1	muscle	98033897-six1
3.56797e-179	1.4358	0.503	0.146	7.46954e-175	1	muscle	98145997-slit1
1.53789e-178	1.42856	0.261	0.036	3.21957e-174	1	muscle	98008480-unknown-209
7.67866e-177	1.34654	0.759	0.399	1.60753e-172	1	muscle	98127208-pcr3-3
7.79279e-177	1.48389	0.533	0.176	1.63142e-172	1	muscle	98007033-mica2-2
7.99694e-175	1.57685	0.28	0.046	1.67416e-170	1	muscle	98030462-unknown-787
3.09756e-171	0.938125	0.574	0.186	6.48473e-167	1	muscle	98038361-larp6
1.22177e-170	2.3378	0.272	0.044	2.55777e-166	1	muscle	98047131-calb2-4
9.39456e-170	1.66837	0.482	0.159	1.96675e-165	1	muscle	98135980-smtl2
2.01365e-168	1.81478	0.361	0.086	4.21557e-164	1	muscle	98026516-grik2
1.43639e-167	1.69502	0.384	0.095	3.00708e-163	1	muscle	98148985-bambi
9.42804e-166	1.19208	0.919	0.738	1.97376e-161	1	muscle	98037934-mknk2
2.5802e-162	1.84836	0.498	0.184	5.40166e-158	1	muscle	98058799-mkl2
6.30454e-162	1.94913	0.405	0.113	1.31986e-157	1	muscle	98018376-ncald-2
4.2965e-159	1.51432	0.291	0.056	8.99472e-155	1	muscle	98014877-pzrn3-2
1.05924e-158	1.29162	0.282	0.05	2.21752e-154	1	muscle	98010000-unc5c-3
7.58222e-158	1.23802	0.479	0.153	1.58734e-153	1	muscle	98013784-esrp1
9.09822e-158	1.49375	0.638	0.293	1.90471e-153	1	muscle	98056352-t53i1
3.5153e-156	1.862	0.466	0.171	7.35928e-152	1	muscle	98054421-titin-11
6.63014e-154	1.65147	0.793	0.583	1.38802e-149	1	muscle	98007794-kap1
3.87495e-153	1.35814	0.28	0.053	8.1122e-149	1	muscle	98024231-gata6-2
3.88711e-152	1.89464	0.344	0.083	8.13766e-148	1	muscle	98130412-ptn
6.27906e-151	1.51024	0.268	0.048	1.31452e-146	1	muscle	98044032-gbrg2-4
1.86216e-149	1.46096	0.274	0.052	3.89843e-145	1	muscle	98042513-strp2
2.34909e-148	1.70018	0.565	0.258	4.91782e-144	1	muscle	98025565-hpcl1-2
1.89685e-146	1.38019	0.324	0.074	3.97105e-142	1	muscle	98053234-drp2
3.87734e-146	1.45542	0.388	0.114	8.11722e-142	1	muscle	98022269-glyg
2.47289e-145	1.2999	0.761	0.484	5.17699e-141	1	muscle	98155420-l1cam
1.09815e-144	1.55025	0.329	0.081	2.29898e-140	1	muscle	98048107-trpm3-10
3.32773e-142	1.58649	0.341	0.082	6.96661e-138	1	muscle	98045842-fstl3
5.3964e-141	1.2286	0.255	0.046	1.12974e-136	1	muscle	98006505-unknown-155
4.86384e-140	1.77838	0.284	0.064	1.01824e-135	1	muscle	98059385-lama2-2
2.20106e-138	1.4406	0.396	0.124	4.60791e-134	1	muscle	98018918-ar6p1
1.39779e-136	0.929022	0.81	0.436	2.92627e-132	1	muscle	98032672-gnao
1.92399e-136	1.42555	0.378	0.108	4.02787e-132	1	muscle	98050450-s6a18-2
1.09237e-134	1.35598	0.325	0.079	2.28688e-130	1	muscle	98008498-ssrp1
2.5796e-134	1.53612	0.433	0.154	5.4004e-130	1	muscle	98001013-trpm6
3.80517e-134	1.32869	0.278	0.061	7.96613e-130	1	muscle	98054112-skt
3.18358e-133	1.79183	0.619	0.333	6.66483e-129	1	muscle	98014731-t132e
4.96036e-133	1.38019	0.26	0.053	1.03845e-128	1	muscle	98054689-apmap-8
3.3348e-132	1.86091	0.294	0.071	6.98141e-128	1	muscle	98055143-frem1
1.0615e-128	1.56737	0.359	0.107	2.22226e-124	1	muscle	98023785-fzd1
3.85182e-125	0.979194	0.84	0.561	8.06379e-121	1	muscle	98024392-sc6a1-2
6.63693e-125	1.09987	0.556	0.238	1.38944e-120	1	muscle	98044569-at1b1
3.95398e-124	0.970284	0.903	0.729	8.27766e-120	1	muscle	98006294-fa46a
4.7182e-124	1.71006	0.516	0.222	9.87754e-120	1	muscle	98056337-tiam1
1.1736e-122	1.25543	0.473	0.174	2.45692e-118	1	muscle	98010181-inx11
7.84785e-120	1.78468	0.254	0.055	1.64295e-115	1	muscle	98040553-glra2-7
1.57158e-117	1.79249	0.402	0.148	3.29011e-113	1	muscle	98051688-mdr1-3
1.2319e-116	1.22661	0.697	0.446	2.57899e-112	1	muscle	98128633-reep5-4
4.81744e-116	1.38343	0.349	0.109	1.00853e-111	1	muscle	98047598-abl1-3
6.94614e-114	1.49249	0.297	0.083	1.45417e-109	1	muscle	98000452-ca2d2
2.8635e-112	1.22895	0.323	0.093	5.99474e-108	1	muscle	98006429-asic2-3
4.84151e-112	1.67352	0.283	0.073	1.01357e-107	1	muscle	98016022-grik3-2
7.56913e-112	1.4369	0.288	0.078	1.5846e-107	1	muscle	98020854-zfy21
1.78903e-111	1.35323	0.334	0.101	3.74534e-107	1	muscle	98019859-unknown-504
1.74706e-110	1.23301	0.43	0.16	3.65747e-106	1	muscle	98016573-unknown-422
2.8766e-110	0.998479	0.794	0.552	6.02216e-106	1	muscle	98114212-ttyh1
7.69508e-109	1.36166	0.325	0.096	1.61096e-104	1	muscle	98005867-gbrb3-2
1.39061e-108	1.94447	0.295	0.082	2.91125e-104	1	muscle	98040021-unknown-1069
1.60854e-108	1.24153	0.272	0.069	3.36747e-104	1	muscle	98006802-nmd3a
1.11749e-106	1.42583	0.267	0.067	2.33946e-102	1	muscle	98056714-chle-3
1.13987e-106	1.40241	0.356	0.118	2.38632e-102	1	muscle	98002284-dus22
1.23511e-105	1.32513	0.505	0.245	2.58571e-101	1	muscle	98006094-zn155
7.89253e-104	1.1952	0.394	0.142	1.6523e-99	1	muscle	98008109-capon
1.16619e-103	1.39169	0.388	0.145	2.44143e-99	1	muscle	98019790-nckx2
2.8676e-102	1.39711	0.271	0.073	6.00333e-98	1	muscle	98013388-pdzd4
1.42221e-101	1.17652	0.304	0.088	2.9774e-97	1	muscle	98023883-ntcp2-2
1.95894e-101	1.09578	0.507	0.218	4.10105e-97	1	muscle	98001079-stom-2
1.97644e-101	1.22054	0.281	0.079	4.13767e-97	1	muscle	98057490-sox13
2.60021e-100	1.8195	0.372	0.139	5.44353e-96	1	muscle	98055884-robo2-4
5.82535e-100	0.962276	0.547	0.243	1.21954e-95	1	muscle	98053128-rusc1
3.85625e-97	1.05694	0.719	0.498	8.07305e-93	1	muscle	98023733-prc2b
1.18827e-96	1.09972	0.273	0.076	2.48765e-92	1	muscle	98015527-unknown-398
1.92587e-93	1.33769	0.475	0.235	4.03181e-89	1	muscle	98037096-m3k12
8.26467e-93	1.14072	0.262	0.074	1.73021e-88	1	muscle	98058173-cacb2
3.76349e-92	1.21705	0.377	0.144	7.87886e-88	1	muscle	98004686-dok7-2
8.78993e-91	0.872992	0.716	0.454	1.84017e-86	1	muscle	98048109-kapca
1.52947e-90	1.03308	0.641	0.399	3.20194e-86	1	muscle	98034718-rtn4
1.71729e-90	1.39953	0.376	0.153	3.59515e-86	1	muscle	98015257-nav3
2.45174e-90	1.13028	0.319	0.105	5.13272e-86	1	muscle	98059054-calm-45
2.52827e-90	1.29103	0.251	0.07	5.29292e-86	1	muscle	98002352-spon1
8.64535e-90	0.825233	0.835	0.696	1.8099e-85	1	muscle	98004405-g3p
2.06692e-89	1.15913	0.341	0.118	4.3271e-85	1	muscle	98047690-glra3-3
1.35812e-87	0.923426	0.623	0.36	2.84323e-83	1	muscle	98059348-limd2
1.78548e-86	1.55359	0.426	0.208	3.7379e-82	1	muscle	98055445-fat1-3
2.66991e-86	1.00407	0.5	0.235	5.58946e-82	1	muscle	98135535-unknown-4128
1.01573e-85	1.46711	0.321	0.113	2.12643e-81	1	muscle	98015379-sfrp2
1.86631e-84	1.22455	0.264	0.081	3.90712e-80	1	muscle	98017805-amol2
1.33275e-83	1.28275	0.364	0.143	2.79011e-79	1	muscle	98001389-kcnt2-2
3.0311e-83	1.14983	0.271	0.084	6.3456e-79	1	muscle	98149048-schi1
9.81301e-81	0.98579	0.665	0.469	2.05435e-76	1	muscle	98004146-ddah1-3
1.08126e-79	1.1542	0.444	0.209	2.26361e-75	1	muscle	98053581-s22a3-6
7.45041e-79	1.17455	0.446	0.22	1.55974e-74	1	muscle	98114255-farp2
2.35782e-78	0.809413	0.603	0.336	4.9361e-74	1	muscle	98026790-rgs7
4.26979e-78	1.39815	0.32	0.124	8.93881e-74	1	muscle	98058069-kcnh6
8.51363e-78	0.924013	0.694	0.497	1.78233e-73	1	muscle	98006334-unknown-152
2.3382e-76	0.61615	0.331	0.121	4.89502e-72	1	muscle	98039106-six1-2
1.58348e-75	1.21478	0.289	0.109	3.31502e-71	1	muscle	98045323-titin-8
7.54297e-75	1.03064	0.467	0.233	1.57912e-70	1	muscle	98028910-s22a2-4
1.27631e-74	0.983594	0.336	0.127	2.67195e-70	1	muscle	98162022-lgr4-2
1.20045e-73	1.12456	0.273	0.095	2.51314e-69	1	muscle	98022502-wls
1.53708e-72	1.06923	0.296	0.108	3.21789e-68	1	muscle	98006231-kpce
1.7157e-72	1.09071	0.571	0.374	3.59181e-68	1	muscle	98030299-pygm
5.82068e-69	1.0653	0.5	0.292	1.21856e-64	1	muscle	98034293-myl1-2
4.17158e-68	1.26769	0.322	0.135	8.7332e-64	1	muscle	98049553-efnb2
5.69105e-68	1.02873	0.288	0.107	1.19142e-63	1	muscle	98057082-tutlb-2
9.33216e-68	1.1718	0.313	0.13	1.95369e-63	1	muscle	98010301-pkhh1
8.86526e-66	1.26211	0.386	0.191	1.85594e-61	1	muscle	98020308-vang1
4.07273e-65	1.10401	0.409	0.206	8.52625e-61	1	muscle	98026819-map4
3.65963e-64	0.305205	0.713	0.404	7.66144e-60	1	muscle	98016243-calm-12
5.1157e-64	1.00489	0.581	0.393	1.07097e-59	1	muscle	98041494-tpm1
3.95395e-61	1.02591	0.298	0.122	8.2776e-57	1	muscle	98058453-tiam2
1.60106e-60	0.594372	0.842	0.764	3.35182e-56	1	muscle	98024786-1433b-2
1.7112e-60	1.05875	0.321	0.146	3.5824e-56	1	muscle	98025522-tmod1
2.41469e-60	0.526924	0.267	0.104	5.05516e-56	1	muscle	98136386-unknown-4198
7.28815e-60	1.06044	0.338	0.158	1.52577e-55	1	muscle	98143187-kcma1-2
4.20687e-59	1.18663	0.305	0.128	8.80708e-55	1	muscle	98048751-ankr6-2
5.68628e-59	0.814878	0.776	0.662	1.19042e-54	1	muscle	98058630-l2gl1
1.25796e-58	0.830337	0.52	0.321	2.63354e-54	1	muscle	98033784-cd63-2
3.38551e-58	1.12029	0.25	0.097	7.08757e-54	1	muscle	98056914-lipb2
4.05952e-58	1.17227	0.476	0.299	8.49861e-54	1	muscle	98058625-cd109-3
1.33135e-55	1.17702	0.276	0.117	2.78718e-51	1	muscle	98044770-egf
3.77171e-55	1.08635	0.272	0.115	7.89608e-51	1	muscle	98039185-kpb2
2.3002e-54	0.755642	0.539	0.328	4.81547e-50	1	muscle	98050454-1433g
3.58228e-54	0.809934	0.399	0.222	7.4995e-50	1	muscle	98113497-unknown-2613
7.58746e-54	1.01585	0.367	0.194	1.58844e-49	1	muscle	98050911-esyt2
1.85506e-53	1.08609	0.273	0.118	3.88358e-49	1	muscle	98041401-ma7d2
2.59213e-53	1.14051	0.284	0.126	5.42662e-49	1	muscle	98002464-trpm2
4.52866e-53	0.964358	0.289	0.127	9.48076e-49	1	muscle	98052615-edar
1.0593e-52	1.21629	0.363	0.197	2.21764e-48	1	muscle	98042730-ki13b
4.2964e-52	1.17726	0.313	0.149	8.99452e-48	1	muscle	98048460-pcd23
1.80538e-51	1.01439	0.305	0.144	3.77956e-47	1	muscle	98056491-prkx
1.90531e-51	0.888432	0.346	0.165	3.98877e-47	1	muscle	98056339-pcdgm
2.39736e-51	1.04027	0.292	0.135	5.01887e-47	1	muscle	98018048-bcl9l
3.88113e-51	1.00367	0.478	0.313	8.12514e-47	1	muscle	98045915-alf
4.36556e-51	0.820802	0.569	0.387	9.13929e-47	1	muscle	98057232-cnr3-2
5.83026e-50	0.993655	0.298	0.141	1.22057e-45	1	muscle	98051498-pak3-2
5.17781e-49	0.732304	0.494	0.296	1.08397e-44	1	muscle	98027233-pp2ba
2.1839e-48	1.08088	0.326	0.164	4.572e-44	1	muscle	98059298-catl2-5
3.17631e-48	0.62057	0.751	0.614	6.64961e-44	1	muscle	98034285-at1a2
6.83361e-48	0.772092	0.583	0.43	1.43062e-43	1	muscle	98031272-pp2ba-2
3.50217e-47	0.768795	0.508	0.321	7.33179e-43	1	muscle	98042565-scd5
4.14886e-47	0.927707	0.551	0.415	8.68565e-43	1	muscle	98025684-enob
6.04652e-47	0.988248	0.381	0.219	1.26584e-42	1	muscle	98049991-anr50
1.0269e-46	0.986316	0.305	0.149	2.14983e-42	1	muscle	98038195-ltor1
7.87744e-46	1.73482	0.307	0.165	1.64914e-41	1	muscle	98010037-fzd5
1.10165e-44	0.928401	0.256	0.112	2.30631e-40	1	muscle	98027124-lasp1-2
6.79906e-44	0.84455	0.264	0.12	1.42338e-39	1	muscle	98107499-meis1
1.48343e-43	0.969412	0.402	0.248	3.10557e-39	1	muscle	98161740-mypt1
4.85056e-42	0.810089	0.314	0.158	1.01547e-37	1	muscle	98018087-gbrr3
5.28802e-42	0.781016	0.565	0.426	1.10705e-37	1	muscle	98043633-rap1b
8.29381e-42	1.02368	0.272	0.129	1.73631e-37	1	muscle	98055220-dgkb
8.3702e-42	1.00172	0.269	0.13	1.7523e-37	1	muscle	98043142-radi-4
1.45725e-41	0.977287	0.257	0.119	3.05075e-37	1	muscle	98052178-sl9b2-3
9.97655e-41	0.794675	0.435	0.274	2.08859e-36	1	muscle	98043628-gna11-2
1.81381e-40	0.938041	0.417	0.269	3.79722e-36	1	muscle	98011589-rhbl3
9.12303e-39	0.826	0.397	0.237	1.90991e-34	1	muscle	98053225-unc5c-8
2.26773e-38	0.770635	0.277	0.134	4.74749e-34	1	muscle	98004407-fsd2
7.08096e-38	0.819757	0.357	0.205	1.4824e-33	1	muscle	98046284-frem2
2.54323e-37	1.18759	0.318	0.18	5.32425e-33	1	muscle	98025855-opla
6.94622e-37	0.787269	0.453	0.302	1.45419e-32	1	muscle	98031905-adda-2
7.56117e-37	1.93297	0.35	0.227	1.58293e-32	1	muscle	98031011-fzd3
1.26727e-36	0.881495	0.48	0.337	2.65303e-32	1	muscle	98035472-tlcd1
2.61208e-36	0.981144	0.317	0.177	5.46839e-32	1	muscle	98047358-dab2p
5.39203e-36	0.78392	0.393	0.242	1.12882e-31	1	muscle	98031559-dvl1
2.11005e-35	1.02226	0.347	0.205	4.41738e-31	1	muscle	98043529-sp5-2
3.31226e-33	0.814764	0.303	0.164	6.93422e-29	1	muscle	98012530-phlb2
9.4435e-33	0.745036	0.463	0.332	1.977e-28	1	muscle	98029980-cers4
2.5763e-32	0.768665	0.399	0.254	5.39349e-28	1	muscle	98048283-aldh2-2
2.89407e-32	0.87141	0.38	0.244	6.05873e-28	1	muscle	98018222-ubp2
2.95956e-32	0.903393	0.332	0.202	6.19584e-28	1	muscle	98007985-skil
3.87607e-32	0.833847	0.334	0.203	8.11455e-28	1	muscle	98041773-calu-3
1.37398e-31	0.906275	0.33	0.2	2.87643e-27	1	muscle	98005039-dlg1
1.46542e-31	0.87824	0.362	0.231	3.06786e-27	1	muscle	98024557-mk10
2.06197e-31	0.771508	0.444	0.32	4.31673e-27	1	muscle	98002106-tgfr1
1.06698e-30	0.668548	0.374	0.225	2.23373e-26	1	muscle	98048202-sl9b2-2
1.40149e-30	0.403695	0.256	0.126	2.93403e-26	1	muscle	98152298-unknown-5312
2.98796e-30	0.917607	0.289	0.17	6.25529e-26	1	muscle	98039644-nck2
8.84013e-29	0.848079	0.277	0.156	1.85068e-24	1	muscle	98057776-dhso-12
1.59264e-28	0.756692	0.53	0.429	3.33419e-24	1	muscle	98031233-sptb2
3.2684e-28	0.829322	0.316	0.199	6.8424e-24	1	muscle	98045446-dus16-2
1.21925e-27	0.854675	0.258	0.147	2.5525e-23	1	muscle	98057512-ehd4-3
1.8784e-27	1.16657	0.386	0.282	3.93243e-23	1	muscle	98001740-rn123
2.21285e-27	0.757798	0.301	0.179	4.6326e-23	1	muscle	98012933-coro6
3.12742e-25	0.377501	0.651	0.512	6.54726e-21	1	muscle	98052972-npt2b
1.85301e-24	0.785025	0.289	0.18	3.87927e-20	1	muscle	98039962-bmr1b
2.33539e-24	0.738248	0.286	0.173	4.88915e-20	1	muscle	98036071-taf5-2
2.34379e-24	0.937423	0.29	0.187	4.90671e-20	1	muscle	98003365-sbp2l
3.63784e-24	0.661091	0.371	0.254	7.61581e-20	1	muscle	98009626-trio
6.64497e-24	0.816458	0.265	0.162	1.39112e-19	1	muscle	98012827-pgm1
1.12721e-23	0.558992	0.592	0.516	2.35982e-19	1	muscle	98019945-fxr1
2.65017e-23	0.705829	0.256	0.153	5.54813e-19	1	muscle	98003606-mk03
2.87628e-23	0.72216	0.253	0.145	6.0215e-19	1	muscle	98058372-gnai1-2
4.29991e-23	0.841796	0.317	0.204	9.00185e-19	1	muscle	98025211-ror1
4.8241e-23	0.631281	0.266	0.157	1.00993e-18	1	muscle	98042529-abca1-2
7.93678e-23	0.680255	0.448	0.354	1.66156e-18	1	muscle	98006203-zc3h4
1.47306e-22	0.757512	0.42	0.315	3.08386e-18	1	muscle	98039698-nr1h3
1.53753e-22	0.708327	0.34	0.227	3.21883e-18	1	muscle	98058264-dip2c-2
4.73437e-21	0.696689	0.258	0.16	9.9114e-17	1	muscle	98030729-ach10-4
2.05305e-20	0.6075	0.253	0.153	4.29806e-16	1	muscle	98137954-fhl2-8
2.68719e-20	0.606208	0.28	0.172	5.62563e-16	1	muscle	98052499-zc3h8
4.77061e-20	0.697105	0.315	0.211	9.98728e-16	1	muscle	98070270-unknown-1667
1.03003e-19	0.627163	0.428	0.331	2.15636e-15	1	muscle	98040052-unknown-1071
2.83394e-19	0.571115	0.326	0.225	5.93286e-15	1	muscle	98035146-bmp7
5.457e-19	0.68078	0.266	0.166	1.14242e-14	1	muscle	98051235-ank1-4
5.8323e-19	0.657445	0.359	0.26	1.22099e-14	1	muscle	98059065-pum2-2
1.89612e-18	0.693084	0.281	0.186	3.96952e-14	1	muscle	98052150-rhg39
4.96206e-18	0.253854	0.334	0.219	1.03881e-13	1	muscle	98054778-ano4-2
1.52878e-17	0.703475	0.256	0.168	3.20049e-13	1	muscle	98035404-m3k11
2.61399e-17	0.630778	0.418	0.34	5.47238e-13	1	muscle	98039078-kpym
3.05408e-17	0.370666	0.441	0.342	6.39371e-13	1	muscle	98125828-celf2-2
4.72196e-17	0.698981	0.251	0.164	9.88542e-13	1	muscle	98045681-k0195
5.15546e-17	0.709081	0.307	0.22	1.0793e-12	1	muscle	98055915-hs12a
5.20242e-17	0.506114	0.497	0.419	1.08913e-12	1	muscle	98024453-rac1-2
6.15792e-17	0.364144	0.445	0.348	1.28916e-12	1	muscle	98054379-celf2
7.11976e-17	0.615511	0.362	0.267	1.49052e-12	1	muscle	98047352-ephb1-5
1.98528e-16	0.606074	0.269	0.182	4.15618e-12	1	muscle	98012618-shoc2
2.19638e-16	0.681282	0.259	0.175	4.59813e-12	1	muscle	98036682-mib1-2
2.60498e-16	0.720982	0.39	0.319	5.45352e-12	1	muscle	98055837-mast1
4.18242e-16	0.676878	0.291	0.205	8.7559e-12	1	muscle	98014089-bcat1
4.51589e-16	0.462908	0.267	0.174	9.45401e-12	1	muscle	98056051-adcy2
6.37044e-16	0.692374	0.393	0.326	1.33365e-11	1	muscle	98124024-lrrf2
3.3068e-15	0.650731	0.32	0.236	6.92279e-11	1	muscle	98042724-hook3
8.81762e-15	0.695254	0.321	0.246	1.84597e-10	1	muscle	98028826-f188a
9.2395e-15	0.562903	0.511	0.468	1.93429e-10	1	muscle	98047357-tpis
1.18938e-14	0.617104	0.313	0.234	2.48998e-10	1	muscle	98016373-vapb
1.74044e-14	0.550322	0.261	0.174	3.64361e-10	1	muscle	98000744-tf7l2
2.41869e-14	0.595368	0.284	0.201	5.06353e-10	1	muscle	98002616-cskp
3.96215e-14	0.606772	0.295	0.211	8.29476e-10	1	muscle	98020768-smag1
3.97425e-14	0.543655	0.353	0.272	8.32009e-10	1	muscle	98017566-epn1
5.27955e-14	0.663927	0.327	0.251	1.10527e-09	1	muscle	98009374-rhg32
6.01044e-14	0.607955	0.362	0.285	1.25829e-09	1	muscle	98045021-mare1-2
2.24219e-13	0.561239	0.383	0.315	4.69403e-09	1	muscle	98002765-dus18
4.90155e-12	0.56354	0.391	0.331	1.02614e-07	1	muscle	98043721-y531-3
5.4132e-12	0.672118	0.303	0.237	1.13325e-07	1	muscle	98045626-kgp1-3
1.31978e-11	0.538491	0.256	0.184	2.76295e-07	1	muscle	98028578-nedd4
2.98883e-11	0.477338	0.411	0.344	6.25711e-07	1	muscle	98029778-canb1
5.25576e-11	0.622787	0.262	0.196	1.10029e-06	1	muscle	98036094-msrb3
7.87166e-11	0.518955	0.279	0.206	1.64793e-06	1	muscle	98007487-mtna
6.59857e-10	0.489745	0.332	0.267	1.38141e-05	1	muscle	98002782-apba1
3.36519e-09	0.565694	0.29	0.227	7.04503e-05	1	muscle	98012675-fzd5-2
3.43244e-09	0.550263	0.414	0.376	7.18581e-05	1	muscle	98051132-adda-5
3.7901e-09	0.539755	0.376	0.328	7.93457e-05	1	muscle	98006783-ferm1
4.18222e-09	0.355109	0.584	0.565	8.75548e-05	1	muscle	98057190-sptn1
6.30869e-09	0.552725	0.387	0.354	0.000132072	1	muscle	98036425-odpb
6.95221e-09	0.369318	0.28	0.223	0.000145545	1	muscle	98128159-kcc2g-2
9.39616e-09	0.419148	0.423	0.386	0.000196709	1	muscle	98161064-mlf2-2
2.82544e-08	0.595094	0.263	0.208	0.000591506	1	muscle	98041680-adda-4
1.84858e-07	0.352606	0.282	0.233	0.00387	1	muscle	98005647-kcc2d
4.42702e-07	0.507579	0.26	0.214	0.00926796	1	muscle	98048946-yif1b
5.08655e-07	0.419626	0.331	0.289	0.0106487	1	muscle	98000585-gnas2
5.86296e-07	0.529596	0.28	0.239	0.0122741	1	muscle	98006510-arsk
8.59954e-06	0.342959	0.276	0.228	0.180031	1	muscle	98023455-rn150
1.09963e-05	0.337908	0.37	0.335	0.230208	1	muscle	98066356-y531-4
1.12333e-05	0.477289	0.292	0.264	0.23517	1	muscle	98003797-mcu
1.33749e-05	0.35949	0.36	0.33	0.280004	1	muscle	98020384-anxa7-2
4.67283e-05	0.363471	0.409	0.386	0.978257	1	muscle	98012411-tsn3
4.94322e-05	0.439179	0.273	0.241	1	1	muscle	98006486-rcan1
0.000278326	0.453673	0.285	0.26	1	1	muscle	98042669-aff3
0.000434652	0.285284	0.286	0.251	1	1	muscle	98002412-aakb1
0.000436333	0.360766	0.256	0.225	1	1	muscle	98052239-abi1-2
0.000579463	0.478544	0.278	0.256	1	1	muscle	98056088-sos1-2
0.000634886	0.314824	0.311	0.29	1	1	muscle	98153156-gbrap
0.000891765	0.320216	0.264	0.244	1	1	muscle	98056389-vps28
0.00105191	0.280768	0.366	0.338	1	1	muscle	98033321-cpeb4-3
0.00132931	0.400942	0.281	0.265	1	1	muscle	98009274-acon
0.00139628	0.270082	0.264	0.232	1	1	muscle	98152667-ypel1
0.00149894	0.312523	0.486	0.491	1	1	muscle	98040619-sms1
0.00572656	0.265918	0.37	0.37	1	1	muscle	98012393-4ebp2
0.00701574	0.376391	0.276	0.26	1	1	muscle	98016268-tcf19
0.00881043	0.356346	0.278	0.268	1	1	muscle	98033473-kld8b
0	3.66403	0.553	0.071	0	2	neural	98010144-syk
0	3.48423	0.897	0.208	0	2	neural	98048402-unknown-1301
0	3.34954	0.872	0.16	0	2	neural	98012200-nec2
0	3.16578	0.697	0.082	0	2	neural	98054323-unknown-1428
0	3.09503	0.783	0.205	0	2	neural	98027099-cbpe
0	3.08931	0.819	0.171	0	2	neural	98042968-sng3
0	3.08787	0.938	0.257	0	2	neural	98149903-cplx1
0	3.08198	0.937	0.249	0	2	neural	98149904-unknown-5100
0	3.0708	0.832	0.142	0	2	neural	98028671-vat1l
0	3.05831	0.795	0.129	0	2	neural	98000607-amd
0	2.85982	0.817	0.142	0	2	neural	98040417-7b2
0	2.84171	0.733	0.115	0	2	neural	98054925-syn2
0	2.7882	0.764	0.154	0	2	neural	98051665-atrap-2
0	2.75345	0.763	0.163	0	2	neural	98119317-unknown-2997
0	2.73935	0.602	0.085	0	2	neural	98054139-amd-3
0	2.72575	0.454	0.045	0	2	neural	98042304-s7a14
0	2.70413	0.957	0.411	0	2	neural	98044078-vamp2-3
0	2.69751	0.714	0.178	0	2	neural	98002560-npdc1
0	2.65985	0.895	0.331	0	2	neural	98001192-rab3c
0	2.58401	0.67	0.144	0	2	neural	98058501-ptprn
0	2.53961	0.644	0.14	0	2	neural	98039958-tb10a-2
0	2.46154	0.762	0.238	0	2	neural	98012443-stxb1
0	2.45598	0.436	0.056	0	2	neural	98053257-pcr3-2
0	2.39208	0.753	0.177	0	2	neural	98043412-vamp2-2
0	2.34498	0.713	0.195	0	2	neural	98014411-t184b
0	2.31532	0.739	0.146	0	2	neural	98035250-calm-29
0	2.21028	0.602	0.114	0	2	neural	98013924-nrsn1
0	2.08589	0.789	0.17	0	2	neural	98047619-kpce-2
1.07403e-298	2.6703	0.499	0.083	2.24849e-294	2	neural	98009388-syt1
7.62546e-289	2.46374	0.397	0.047	1.59639e-284	2	neural	98143091-unknown-4639
5.87332e-288	2.15077	0.446	0.065	1.22958e-283	2	neural	98045211-syt1-4
1.43128e-280	2.19605	0.415	0.058	2.99638e-276	2	neural	98149059-ca2d4-2
1.97918e-278	1.67288	0.916	0.389	4.14342e-274	2	neural	98016243-calm-12
1.56166e-275	2.9055	0.454	0.072	3.26933e-271	2	neural	98011793-panx2-5
5.6237e-265	1.83232	0.461	0.076	1.17732e-260	2	neural	98021010-id2
5.60392e-259	2.37317	0.336	0.037	1.17318e-254	2	neural	98044330-syt7-5
1.10209e-255	2.0744	0.469	0.087	2.30723e-251	2	neural	98044351-stx1b
2.8504e-248	2.1378	0.521	0.115	5.96731e-244	2	neural	98033527-lamp2
5.16772e-247	1.85274	0.86	0.45	1.08186e-242	2	neural	98019286-atp4b
5.16928e-247	1.93369	0.682	0.206	1.08219e-242	2	neural	98001079-stom-2
7.22469e-240	1.86522	0.858	0.503	1.51249e-235	2	neural	98000261-vatl
3.61708e-239	1.61258	0.422	0.07	7.57235e-235	2	neural	98136185-unknown-4178
1.34062e-238	2.0738	0.633	0.199	2.80659e-234	2	neural	98053503-rb27a
7.07007e-232	2.03304	0.625	0.192	1.48012e-227	2	neural	98001138-ggt7
4.03546e-227	1.82154	0.461	0.094	8.44823e-223	2	neural	98018064-vatg3
1.32675e-222	2.04556	0.338	0.046	2.77755e-218	2	neural	98036255-ccg7
3.98645e-219	1.72428	0.696	0.235	8.34564e-215	2	neural	98053128-rusc1
2.91185e-218	2.55836	0.346	0.05	6.09595e-214	2	neural	98010907-syt1-2
1.08906e-216	2.03401	0.522	0.132	2.27995e-212	2	neural	98055441-notc1
1.29811e-216	1.6738	0.427	0.077	2.7176e-212	2	neural	98026823-pho34
2.9777e-215	1.95617	0.317	0.04	6.23381e-211	2	neural	98025717-kcd12
4.0923e-212	1.75848	0.349	0.052	8.56722e-208	2	neural	98056395-scnna-2
6.4413e-212	2.94905	0.407	0.078	1.34849e-207	2	neural	98018195-s6a17-2
1.19564e-209	2.15596	0.323	0.045	2.50307e-205	2	neural	98038989-vglu1
5.78488e-205	2.31474	0.282	0.032	1.21106e-200	2	neural	98050936-cplx2
3.30752e-204	1.35829	0.894	0.437	6.9243e-200	2	neural	98032672-gnao
2.93144e-203	1.93219	0.314	0.042	6.13697e-199	2	neural	98048282-hpcl1-4
3.13762e-200	1.67066	0.803	0.4	6.5686e-196	2	neural	98112449-unknown-2549
3.04604e-197	1.95478	0.715	0.319	6.37688e-193	2	neural	98043980-catl
8.39846e-191	1.9755	0.739	0.373	1.75822e-186	2	neural	98032976-cyac3
2.17029e-190	1.55473	0.828	0.449	4.54351e-186	2	neural	98048109-kapca
1.49674e-189	1.62542	0.262	0.029	3.13342e-185	2	neural	98041618-dmp4
8.17989e-184	1.40756	0.539	0.142	1.71246e-179	2	neural	98051485-hpcl1-5
2.09724e-178	1.75033	0.472	0.124	4.39057e-174	2	neural	98149392-unknown-5060
3.32354e-177	1.95942	0.513	0.154	6.95783e-173	2	neural	98036989-s26a8
7.27154e-177	1.57313	0.348	0.064	1.5223e-172	2	neural	98035208-unknown-921
4.61685e-172	2.04278	0.464	0.126	9.66537e-168	2	neural	98018215-igs10
7.80865e-167	0.919935	0.842	0.444	1.63474e-162	2	neural	98023851-gbb2
1.68023e-166	2.2028	0.262	0.036	3.51757e-162	2	neural	98058673-ehbp1
1.41785e-163	1.84386	0.414	0.099	2.96828e-159	2	neural	98040076-k1456
6.2775e-163	1.87747	0.487	0.153	1.31419e-158	2	neural	98030517-amd-2
1.33052e-162	1.77953	0.326	0.063	2.78544e-158	2	neural	98006811-rab3c-2
7.4612e-160	1.68965	0.528	0.18	1.562e-155	2	neural	98050516-dgkq
6.74754e-158	1.97235	0.328	0.064	1.4126e-153	2	neural	98008817-unknown-220
3.20026e-156	1.84869	0.252	0.036	6.69974e-152	2	neural	98032030-so4c1
1.06947e-153	1.46941	0.699	0.294	2.23894e-149	2	neural	98112670-unknown-2564
9.24242e-153	1.53323	0.481	0.139	1.9349e-148	2	neural	98023982-rimp
2.90676e-150	1.67156	0.602	0.248	6.0853e-146	2	neural	98028857-arbk2
4.06449e-150	1.50704	0.746	0.404	8.50901e-146	2	neural	98146642-flowr-2
1.75327e-149	1.64812	0.558	0.204	3.67047e-145	2	neural	98020337-abcb9-2
2.94565e-148	1.54395	0.298	0.055	6.16673e-144	2	neural	98014296-ablm1
3.43599e-144	1.73308	0.383	0.097	7.19325e-140	2	neural	98008624-tbc30
6.6876e-144	1.67225	0.287	0.053	1.40005e-139	2	neural	98020427-kcip4-2
1.82561e-143	1.56907	0.251	0.038	3.82192e-139	2	neural	98139595-unknown-4401
3.25414e-140	1.48561	0.367	0.085	6.81254e-136	2	neural	98029412-pl8l1-2
1.8018e-139	1.25573	0.6	0.226	3.77207e-135	2	neural	98042327-dpyl2-2
3.63203e-139	1.77298	0.517	0.191	7.60365e-135	2	neural	98046284-frem2
8.21402e-138	1.47593	0.682	0.34	1.7196e-133	2	neural	98037749-mgll-4
2.36691e-135	1.54416	0.471	0.151	4.95512e-131	2	neural	98031451-ud3a2-3
2.11942e-134	1.52214	0.386	0.101	4.43701e-130	2	neural	98025108-doc2b
1.40741e-133	1.63375	0.264	0.048	2.94641e-129	2	neural	98022448-kgp1
5.59688e-133	4.35682	0.393	0.116	1.17171e-128	2	neural	98141210-bxa1
8.70126e-133	1.66401	0.257	0.045	1.82161e-128	2	neural	98012385-bha15
4.32722e-131	1.57449	0.519	0.201	9.05903e-127	2	neural	98114239-clh1-6
1.65435e-128	2.81172	0.484	0.168	3.46337e-124	2	neural	98043056-panx2-9
5.24895e-127	1.3758	0.399	0.107	1.09887e-122	2	neural	98011535-unknown-291
2.02638e-126	1.57095	0.395	0.113	4.24222e-122	2	neural	98048617-dtnb
2.51519e-126	1.36857	0.526	0.187	5.26556e-122	2	neural	98007033-mica2-2
2.70926e-126	1.68245	0.433	0.141	5.67184e-122	2	neural	98058963-pi5pa
4.88259e-126	1.47739	0.274	0.055	1.02217e-121	2	neural	98056849-pclo
3.7391e-123	1.61164	0.273	0.055	7.8278e-119	2	neural	98002801-cxcr4
6.38702e-123	3.24166	0.261	0.051	1.33712e-118	2	neural	98126940-unknown-3534
1.03812e-120	1.57602	0.294	0.064	2.1733e-116	2	neural	98049259-kcd16-2
5.44459e-120	1.06424	0.905	0.759	1.13982e-115	2	neural	98024786-1433b-2
3.36182e-118	1.36706	0.254	0.049	7.03797e-114	2	neural	98045013-popd2-2
3.28332e-117	2.0225	0.474	0.178	6.87362e-113	2	neural	98026764-unknown-687
2.92425e-116	1.1417	0.822	0.556	6.12192e-112	2	neural	98114212-ttyh1
3.56865e-116	1.30183	0.681	0.379	7.47097e-112	2	neural	98057232-cnr3-2
1.55639e-115	1.15332	0.681	0.335	3.25831e-111	2	neural	98026790-rgs7
7.30517e-115	1.44931	0.445	0.16	1.52934e-110	2	neural	98025286-sntb1
4.41172e-114	1.3944	0.493	0.181	9.23593e-110	2	neural	98010181-inx11
1.3941e-113	1.5712	0.377	0.119	2.91855e-109	2	neural	98022625-ap3b2
8.02617e-113	1.49425	0.574	0.283	1.68028e-108	2	neural	98022076-gdib
1.14838e-112	1.50662	0.512	0.214	2.40413e-108	2	neural	98057447-pical-2
6.78828e-112	1.3364	0.56	0.236	1.42113e-107	2	neural	98135535-unknown-4128
1.84104e-108	0.750086	0.973	0.894	3.85421e-104	2	neural	98031064-atf4
7.17408e-106	1.86771	0.28	0.067	1.50189e-101	2	neural	98020269-snp25-3
1.59208e-104	1.66822	0.427	0.158	3.33303e-100	2	neural	98056051-adcy2
1.72039e-102	1.70495	0.559	0.252	3.60164e-98	2	neural	98032739-cstn2
4.37125e-102	1.61429	0.38	0.127	9.15122e-98	2	neural	98013220-pcdh1
6.38531e-101	1.15757	0.47	0.177	1.33676e-96	2	neural	98018621-gbb5
1.56364e-99	1.3888	0.326	0.095	3.27348e-95	2	neural	98016637-co4a5
4.6512e-99	1.71246	0.361	0.116	9.73729e-95	2	neural	98011966-sc6a1
2.91097e-98	1.04474	0.83	0.652	6.09412e-94	2	neural	98131598-1433t-2
5.28466e-98	1.0248	0.419	0.141	1.10634e-93	2	neural	98037735-pcr10-3
3.94398e-97	1.30754	0.422	0.151	8.25672e-93	2	neural	98051235-ank1-4
2.87399e-96	0.585921	0.983	0.691	6.0167e-92	2	neural	98047521-cnfn-6
5.05825e-95	1.59167	0.308	0.086	1.05895e-90	2	neural	98072992-y1101-3
1.15722e-94	1.39613	0.372	0.13	2.42263e-90	2	neural	98057772-robo1-6
2.11536e-94	1.2207	0.268	0.067	4.4285e-90	2	neural	98045043-pea15
1.40828e-92	1.25391	0.434	0.159	2.94823e-88	2	neural	98046545-hmcn2
4.58965e-88	1.38197	0.28	0.08	9.60843e-84	2	neural	98019528-dpyd-2
5.19741e-88	1.37005	0.409	0.156	1.08808e-83	2	neural	98012530-phlb2
1.5879e-87	1.56986	0.341	0.11	3.32428e-83	2	neural	98057427-tie1-2
3.47935e-87	1.41474	0.265	0.069	7.28402e-83	2	neural	98132731-unknown-3915
1.70487e-86	1.55042	0.369	0.139	3.56915e-82	2	neural	98031360-arly
3.10962e-86	1.35356	0.393	0.143	6.50999e-82	2	neural	98000925-ct112
7.91148e-84	1.37637	0.295	0.089	1.65627e-79	2	neural	98030389-unknown-784
3.19847e-83	1.39204	0.436	0.191	6.696e-79	2	neural	98001253-arfg1
3.10502e-82	1.32979	0.336	0.117	6.50037e-78	2	neural	98053126-shlb1-3
5.34771e-82	1.2618	0.616	0.384	1.11954e-77	2	neural	98017580-rab2b
1.46382e-79	1.44593	0.326	0.112	3.06451e-75	2	neural	98059311-un13b
1.83301e-79	2.87141	0.489	0.263	3.8374e-75	2	neural	98055457-assy-2
4.21703e-79	1.25262	0.529	0.287	8.82835e-75	2	neural	98017974-ttyh3
4.71178e-79	1.61078	0.328	0.115	9.86411e-75	2	neural	98012684-rab37
3.39455e-78	0.80954	0.385	0.137	7.10648e-74	2	neural	98048778-gnao-3
2.29217e-77	1.18756	0.494	0.244	4.79866e-73	2	neural	98005782-mfs2a-2
5.03944e-77	1.23402	0.291	0.093	1.05501e-72	2	neural	98059270-npc1-10
7.79798e-77	1.27995	0.389	0.161	1.63251e-72	2	neural	98001588-s6a17
1.47827e-76	1.5012	0.256	0.072	3.09475e-72	2	neural	98058834-unknown-1592
4.08009e-75	1.10901	0.557	0.295	8.54166e-71	2	neural	98027233-pp2ba
4.61206e-75	1.28123	0.264	0.079	9.65535e-71	2	neural	98007595-gria2-2
4.67681e-75	1.26285	0.451	0.214	9.79091e-71	2	neural	98037601-acsl4
2.17611e-74	1.93137	0.27	0.081	4.55569e-70	2	neural	98016022-grik3-2
2.46236e-73	0.73876	0.688	0.384	5.15495e-69	2	neural	98048767-pura
7.54684e-73	0.929567	0.311	0.099	1.57993e-68	2	neural	98055258-prr24
2.07758e-71	0.668244	0.767	0.456	4.34942e-67	2	neural	98142230-unknown-4594
1.52163e-70	1.46558	0.299	0.102	3.18552e-66	2	neural	98029553-myo1d
2.5239e-70	0.639622	0.763	0.455	5.28378e-66	2	neural	98142232-pcr7-2
3.69905e-70	1.24018	0.389	0.17	7.74396e-66	2	neural	98139604-spir2
3.98183e-70	1.24182	0.435	0.214	8.33597e-66	2	neural	98026227-ap2m1
1.07818e-68	1.31876	0.356	0.148	2.25717e-64	2	neural	98006350-sgsm3
2.82549e-68	1.16414	0.333	0.123	5.91516e-64	2	neural	98039063-unknown-1035
3.40607e-67	0.871451	0.267	0.081	7.13061e-63	2	neural	98029074-morn4
2.10975e-66	1.32615	0.414	0.194	4.41677e-62	2	neural	98005039-dlg1
4.03789e-66	1.1718	0.337	0.131	8.45333e-62	2	neural	98004407-fsd2
7.59372e-66	0.616596	0.767	0.537	1.58975e-61	2	neural	98008453-unknown-206
1.69244e-65	1.22326	0.443	0.227	3.54312e-61	2	neural	98054554-grk5
1.20689e-64	1.11538	0.531	0.312	2.52663e-60	2	neural	98057865-arrb2
1.78295e-64	1.31719	0.435	0.212	3.73261e-60	2	neural	98012675-fzd5-2
2.67547e-64	1.29305	0.276	0.092	5.60109e-60	2	neural	98008498-ssrp1
1.06687e-63	2.10336	0.253	0.082	2.23349e-59	2	neural	98117414-unknown-2856
1.10494e-63	0.96902	0.508	0.267	2.31318e-59	2	neural	98016304-cpeb4
1.8886e-62	1.1723	0.509	0.306	3.95379e-58	2	neural	98031874-clca-2
3.67857e-62	1.30273	0.457	0.243	7.7011e-58	2	neural	98009081-erap2
6.57193e-61	1.15039	0.375	0.165	1.37583e-56	2	neural	98052499-zc3h8
7.46837e-61	1.5458	0.551	0.348	1.5635e-56	2	neural	98032103-ccng2
8.13322e-61	1.12702	0.327	0.13	1.70269e-56	2	neural	98016604-lgsn-2
4.89139e-60	1.21929	0.304	0.123	1.02401e-55	2	neural	98016095-ap3m1
5.90791e-60	1.16141	0.502	0.298	1.23682e-55	2	neural	98040889-scam1
5.83428e-59	1.78927	0.281	0.108	1.22141e-54	2	neural	98036995-canb1-2
1.12326e-58	1.18527	0.342	0.154	2.35154e-54	2	neural	98046668-rb33b
2.15018e-58	0.79849	0.702	0.502	4.5014e-54	2	neural	98006334-unknown-152
4.74515e-58	0.973826	0.37	0.165	9.93396e-54	2	neural	98052774-mcfd2-3
8.30014e-58	1.15812	0.413	0.213	1.73763e-53	2	neural	98018861-ap1b1-2
1.52126e-56	1.08331	0.32	0.131	3.18476e-52	2	neural	98018311-cmkmt
1.6443e-56	0.550231	0.806	0.585	3.44235e-52	2	neural	98032202-stom-6
3.34526e-56	1.11061	0.331	0.139	7.0033e-52	2	neural	98058372-gnai1-2
5.64969e-56	1.38418	0.284	0.108	1.18276e-51	2	neural	98005867-gbrb3-2
3.24639e-55	1.17332	0.367	0.174	6.79632e-51	2	neural	98028778-asb7
6.43427e-55	1.41557	0.312	0.132	1.34701e-50	2	neural	98026170-fhl3-3
9.63831e-55	0.884984	0.732	0.606	2.01778e-50	2	neural	98028801-pp1b-2
2.60034e-53	1.23299	0.302	0.128	5.44381e-49	2	neural	98055953-stxb5-2
3.88396e-53	0.717155	0.751	0.565	8.13107e-49	2	neural	98043104-vatl-2
4.04499e-52	1.22437	0.338	0.152	8.46819e-48	2	neural	98057776-dhso-12
8.84148e-52	1.02235	0.257	0.096	1.85096e-47	2	neural	98013553-csrn3
1.60418e-51	0.653879	0.842	0.761	3.35836e-47	2	neural	98003406-arf1-2
3.63491e-51	0.970511	0.339	0.153	7.60969e-47	2	neural	98056222-unknown-1510
4.76812e-51	1.19231	0.281	0.115	9.98206e-47	2	neural	98038020-cmta1
4.08144e-50	1.1887	0.317	0.141	8.5445e-46	2	neural	98046332-fnd3a
1.36485e-49	0.889371	0.597	0.411	2.85732e-45	2	neural	98034718-rtn4
3.0778e-49	1.21767	0.433	0.257	6.44338e-45	2	neural	98025700-dyn1
6.84807e-49	1.9589	0.368	0.196	1.43364e-44	2	neural	98024751-sp3
1.29683e-48	1.77823	0.309	0.136	2.71491e-44	2	neural	98050230-segn-3
2.19076e-47	1.06954	0.31	0.142	4.58635e-43	2	neural	98042563-spit2
4.05676e-46	1.00531	0.336	0.157	8.49282e-42	2	neural	98008109-capon
8.18913e-46	1.00928	0.446	0.27	1.71439e-41	2	neural	98059203-ddx3y
1.23693e-45	1.10964	0.353	0.172	2.58952e-41	2	neural	98111430-manbl
2.24423e-45	0.952906	0.488	0.302	4.69829e-41	2	neural	98031905-adda-2
5.42198e-45	1.01704	0.371	0.194	1.13509e-40	2	neural	98002616-cskp
1.3393e-44	1.21693	0.296	0.132	2.80383e-40	2	neural	98002284-dus22
5.64075e-44	1.36194	0.358	0.194	1.18089e-39	2	neural	98040038-ap3d1
1.10109e-43	1.019	0.651	0.496	2.30513e-39	2	neural	98025187-tob2
1.69926e-43	1.04683	0.47	0.3	3.55741e-39	2	neural	98149607-wbp2-2
4.66666e-43	1.19785	0.268	0.117	9.76965e-39	2	neural	98018092-zc3ha
6.26407e-43	1.00184	0.596	0.448	1.31138e-38	2	neural	98054653-spef2-2
7.28817e-42	0.981887	0.273	0.12	1.52578e-37	2	neural	98039432-pde7a
9.69834e-42	0.755079	0.438	0.24	2.03035e-37	2	neural	98056337-tiam1
1.35753e-41	0.989641	0.603	0.443	2.84199e-37	2	neural	98142813-at2b3-2
1.93545e-41	1.00365	0.274	0.123	4.05186e-37	2	neural	98008916-s12a8
6.67229e-41	1.00071	0.309	0.144	1.39684e-36	2	neural	98050099-lhpl2-2
9.43909e-41	0.867154	0.38	0.203	1.97607e-36	2	neural	98036581-dyrk2
1.27322e-40	1.08826	0.499	0.33	2.6655e-36	2	neural	98033784-cd63-2
1.04486e-39	0.817797	0.508	0.324	2.18741e-35	2	neural	98048526-gbb2-2
1.23587e-39	0.811662	0.353	0.192	2.5873e-35	2	neural	98012211-tnr21
1.44684e-39	1.61579	0.301	0.147	3.02896e-35	2	neural	98052349-ece1-2
7.08043e-39	0.670066	0.659	0.512	1.48229e-34	2	neural	98023733-prc2b
1.20025e-38	0.631868	0.283	0.124	2.51273e-34	2	neural	98015379-sfrp2
5.98663e-38	0.577234	0.755	0.649	1.2533e-33	2	neural	98044201-oaz1
1.03176e-37	0.611068	0.701	0.539	2.15998e-33	2	neural	98015761-vato
5.88225e-37	0.931304	0.423	0.258	1.23145e-32	2	neural	98002782-apba1
9.32973e-37	0.940972	0.37	0.208	1.95318e-32	2	neural	98070270-unknown-1667
1.13174e-36	0.702248	0.522	0.336	2.36931e-32	2	neural	98050454-1433g
1.51407e-36	1.00337	0.255	0.115	3.16971e-32	2	neural	98123097-hid1
1.73202e-36	0.95298	0.261	0.121	3.62598e-32	2	neural	98011623-madd
3.59472e-36	0.394148	0.582	0.36	7.52555e-32	2	neural	98142229-unknown-4593
8.42087e-36	0.739265	0.368	0.214	1.76291e-31	2	neural	98128159-kcc2g-2
8.51467e-36	0.933333	0.346	0.193	1.78255e-31	2	neural	98045480-cc141
8.95319e-36	0.425308	0.935	0.899	1.87435e-31	2	neural	98037352-ybox1
1.41416e-35	0.762598	0.472	0.295	2.96054e-31	2	neural	98052958-e41l3-4
1.7186e-35	0.825449	0.397	0.227	3.59789e-31	2	neural	98048202-sl9b2-2
1.80051e-35	0.945934	0.385	0.232	3.76937e-31	2	neural	98104828-unknown-2046
1.36758e-34	0.988669	0.304	0.158	2.86302e-30	2	neural	98003403-facr1-2
1.72686e-34	1.05132	0.397	0.25	3.61518e-30	2	neural	98051025-nucb1
2.35917e-34	0.848746	0.421	0.261	4.93892e-30	2	neural	98000290-tmem9
4.45408e-34	0.471068	0.718	0.599	9.32462e-30	2	neural	98007794-kap1
1.01169e-33	1.03022	0.407	0.254	2.11797e-29	2	neural	98009626-trio
1.5471e-33	0.978595	0.355	0.199	3.23886e-29	2	neural	98007487-mtna
2.89497e-33	0.736042	0.37	0.224	6.06062e-29	2	neural	98005647-kcc2d
4.88163e-33	0.872478	0.321	0.173	1.02197e-28	2	neural	98036071-taf5-2
6.25248e-33	0.727206	0.328	0.186	1.30896e-28	2	neural	98102783-unknown-1887
2.86386e-32	0.935744	0.34	0.197	5.99548e-28	2	neural	98057524-caps1
4.84217e-32	0.837494	0.422	0.274	1.01371e-27	2	neural	98021388-srpr
1.36844e-31	0.862867	0.471	0.327	2.86482e-27	2	neural	98033321-cpeb4-3
1.76955e-30	1.28274	0.256	0.132	3.70455e-26	2	neural	98057764-hpm9
4.43895e-30	0.905837	0.332	0.195	9.29294e-26	2	neural	98022193-sh3g2
5.17896e-30	0.99065	0.294	0.165	1.08422e-25	2	neural	98021752-nsf
5.66148e-30	0.848594	0.4	0.26	1.18523e-25	2	neural	98040262-s18b1-30
5.85141e-30	0.8648	0.258	0.129	1.22499e-25	2	neural	98058852-tsn18
6.0749e-30	0.74848	0.396	0.235	1.27178e-25	2	neural	98044119-fzd5-5
1.13403e-29	1.04322	0.263	0.137	2.37409e-25	2	neural	98161831-fcho2-2
3.31491e-29	0.874473	0.317	0.174	6.93975e-25	2	neural	98056339-pcdgm
3.45336e-29	0.84745	0.462	0.326	7.2296e-25	2	neural	98028802-tr112
1.16201e-28	0.856473	0.419	0.282	2.43266e-24	2	neural	98017588-4f2
1.18721e-28	0.684241	0.549	0.393	2.48543e-24	2	neural	98009870-gtr1
1.18912e-28	0.479996	0.274	0.138	2.48942e-24	2	neural	98036984-unknown-969
1.24147e-28	1.04003	0.26	0.132	2.59903e-24	2	neural	98033410-rbpms
1.4297e-28	0.807956	0.387	0.245	2.99308e-24	2	neural	98058528-plcb4
1.83604e-28	1.09638	0.321	0.194	3.84375e-24	2	neural	98029119-ylat2-2
2.56078e-28	0.830222	0.309	0.176	5.36099e-24	2	neural	98032015-ssbp4
1.21377e-27	0.384127	0.349	0.191	2.54102e-23	2	neural	98123503-unknown-3303
7.65447e-27	0.905419	0.3	0.176	1.60246e-22	2	neural	98037761-necp2
1.04622e-26	0.896477	0.305	0.178	2.19027e-22	2	neural	98026740-akap1-3
1.94227e-26	0.6032	0.671	0.594	4.06614e-22	2	neural	98028196-if2b2
3.01403e-26	0.837235	0.352	0.221	6.30988e-22	2	neural	98000461-ap1s2
3.54801e-26	0.764742	0.582	0.446	7.42776e-22	2	neural	98054783-gapr1-9
3.61238e-26	0.807567	0.543	0.433	7.56252e-22	2	neural	98043633-rap1b
6.25576e-26	0.381226	0.35	0.197	1.30964e-21	2	neural	98055354-pcbp3
1.28751e-25	0.768346	0.265	0.138	2.69541e-21	2	neural	98048751-ankr6-2
2.25888e-25	0.688919	0.271	0.144	4.72896e-21	2	neural	98002891-rnf13
2.92273e-25	0.75607	0.456	0.334	6.11874e-21	2	neural	98048261-pbx3
5.72762e-25	0.736415	0.466	0.34	1.19908e-20	2	neural	98161404-va0e2
1.26683e-24	0.739173	0.379	0.248	2.65211e-20	2	neural	98031559-dvl1
2.23317e-24	0.516983	0.711	0.636	4.67513e-20	2	neural	98045984-h33-2
4.27379e-24	0.785335	0.291	0.168	8.94719e-20	2	neural	98131382-clca1
1.3606e-22	0.796192	0.266	0.151	2.84841e-18	2	neural	98016489-musk
1.62082e-22	0.85323	0.337	0.22	3.39318e-18	2	neural	98019824-osbl8
2.80078e-22	0.717713	0.39	0.248	5.86343e-18	2	neural	98003161-mbnl3
3.65279e-22	0.757101	0.39	0.271	7.64711e-18	2	neural	98002538-emc10
8.39058e-22	0.72873	0.454	0.341	1.75657e-17	2	neural	98029778-canb1
1.02206e-21	0.826932	0.272	0.162	2.13968e-17	2	neural	98041389-serc3-2
1.13361e-21	0.893231	0.253	0.15	2.37321e-17	2	neural	98040997-tba1a-7
1.8396e-21	0.907062	0.34	0.224	3.8512e-17	2	neural	98152667-ypel1
2.80445e-21	0.385284	0.116	0.268	5.87112e-17	2	neural	98055732-unknown-1489
1.00589e-20	0.806574	0.257	0.151	2.10582e-16	2	neural	98057587-zfhx4
1.14948e-20	1.0068	0.253	0.152	2.40643e-16	2	neural	98025200-neu1a
1.47623e-20	0.631606	0.263	0.154	3.09048e-16	2	neural	98151539-polr-5
1.73614e-20	1.06881	0.331	0.226	3.63461e-16	2	neural	98016892-pp16a
3.65281e-20	0.415576	0.707	0.604	7.64716e-16	2	neural	98103996-h2az-2
4.00073e-20	0.755583	0.263	0.158	8.37552e-16	2	neural	98046178-yxie
5.35991e-20	0.497351	0.615	0.51	1.1221e-15	2	neural	98155420-l1cam
1.74145e-19	0.843261	0.364	0.252	3.64573e-15	2	neural	98057071-mark3-2
1.87669e-19	0.752899	0.377	0.275	3.92885e-15	2	neural	98008197-oser1
2.63566e-19	0.567044	0.478	0.366	5.51775e-15	2	neural	98052134-fdft
4.22199e-19	0.74997	0.356	0.25	8.83873e-15	2	neural	98046960-lysm1
5.01932e-19	0.586057	0.455	0.332	1.05079e-14	2	neural	98042565-scd5
5.20471e-19	0.413106	0.701	0.649	1.08961e-14	2	neural	98034676-pabp1-2
1.83928e-18	0.722958	0.409	0.31	3.85054e-14	2	neural	98012926-gslg1
1.94578e-18	0.834659	0.294	0.196	4.07349e-14	2	neural	98057507-ap2a2
2.44854e-18	0.556751	0.406	0.283	5.12602e-14	2	neural	98160154-glrx2-5
7.71379e-18	0.612083	0.333	0.223	1.61488e-13	2	neural	98023455-rn150
1.37906e-17	0.305479	0.413	0.273	2.88705e-13	2	neural	98131245-cac1c-2
3.81184e-17	0.62802	0.341	0.229	7.98009e-13	2	neural	98053581-s22a3-6
5.02983e-17	0.765443	0.263	0.171	1.05299e-12	2	neural	98050523-nfip2
6.1719e-17	0.633991	0.395	0.293	1.29209e-12	2	neural	98038723-lfg2
2.91863e-16	0.70578	0.287	0.191	6.11014e-12	2	neural	98018724-ica69
3.85007e-16	0.275624	0.271	0.163	8.06011e-12	2	neural	98136770-csrp2
5.26459e-16	0.771543	0.346	0.251	1.10214e-11	2	neural	98009374-rhg32
1.17882e-15	0.647366	0.286	0.185	2.46787e-11	2	neural	98016573-unknown-422
1.40494e-15	0.360045	0.697	0.624	2.94125e-11	2	neural	98034285-at1a2
1.48913e-15	0.681503	0.282	0.187	3.11749e-11	2	neural	98030196-pyc
1.72382e-15	0.594979	0.404	0.32	3.60881e-11	2	neural	98058609-xbp1-2
1.74314e-15	0.716044	0.338	0.247	3.64925e-11	2	neural	98133932-ddx23-2
1.94478e-15	0.553238	0.494	0.422	4.0714e-11	2	neural	98024453-rac1-2
2.16384e-15	0.598063	0.261	0.165	4.53e-11	2	neural	98004686-dok7-2
7.03626e-15	0.691205	0.273	0.184	1.47304e-10	2	neural	98012618-shoc2
9.76864e-15	0.360269	0.617	0.528	2.04506e-10	2	neural	98041771-fkb1a
1.08458e-14	0.548513	0.485	0.41	2.27056e-10	2	neural	98041494-tpm1
1.60474e-14	0.480117	0.562	0.487	3.35951e-10	2	neural	98004146-ddah1-3
3.00898e-14	0.492332	0.606	0.549	6.2993e-10	2	neural	98021397-tmed2
9.44411e-14	0.637494	0.321	0.236	1.97713e-09	2	neural	98027506-u119b
9.99906e-14	0.629226	0.272	0.184	2.0933e-09	2	neural	98028578-nedd4
1.26978e-13	0.606162	0.264	0.178	2.65829e-09	2	neural	98042557-pygo1
2.55546e-13	0.733172	0.271	0.188	5.34986e-09	2	neural	98023518-kcc1d-3
3.33455e-13	0.539728	0.38	0.28	6.98088e-09	2	neural	98033245-s12a6
3.4813e-13	0.720834	0.292	0.207	7.2881e-09	2	neural	98041680-adda-4
3.53801e-13	0.575237	0.454	0.384	7.40683e-09	2	neural	98161064-mlf2-2
8.06736e-13	0.610377	0.33	0.247	1.6889e-08	2	neural	98028826-f188a
1.52671e-12	0.645383	0.327	0.252	3.19617e-08	2	neural	98143081-rnk
2.0484e-12	0.454331	0.279	0.188	4.28832e-08	2	neural	98107140-ubb-9
3.76432e-12	0.380336	0.433	0.328	7.8806e-08	2	neural	98056352-t53i1
5.13976e-12	0.628316	0.311	0.232	1.07601e-07	2	neural	98032087-mprd
8.64585e-12	0.651766	0.283	0.204	1.81001e-07	2	neural	98039976-znf23
1.26928e-11	0.53109	0.435	0.365	2.65724e-07	2	neural	98017254-rhoa-2
4.03562e-11	0.406479	0.368	0.282	8.44858e-07	2	neural	98067883-unknown-1649
7.6362e-11	0.626172	0.412	0.364	1.59864e-06	2	neural	98053396-unknown-1399
1.33943e-10	0.556262	0.319	0.242	2.80409e-06	2	neural	98114255-farp2
1.39004e-10	0.430047	0.413	0.328	2.91005e-06	2	neural	98122539-hprt-3
2.01702e-10	0.526053	0.359	0.288	4.22263e-06	2	neural	98043628-gna11-2
3.73649e-10	0.471339	0.416	0.345	7.82233e-06	2	neural	98122512-renr
4.02215e-10	0.835538	0.275	0.211	8.42036e-06	2	neural	98057870-axin1
4.21526e-10	0.646689	0.26	0.193	8.82464e-06	2	neural	98012733-spop
8.41522e-10	0.27799	0.732	0.712	1.76173e-05	2	neural	98004405-g3p
1.44977e-09	0.581272	0.32	0.256	3.0351e-05	2	neural	98016268-tcf19
1.8307e-09	0.61605	0.319	0.259	3.83256e-05	2	neural	98006407-gsk3b
2.08269e-09	0.507376	0.318	0.248	4.36012e-05	2	neural	98002412-aakb1
2.71093e-09	0.499027	0.369	0.328	5.67533e-05	2	neural	98114059-unknown-2649
6.38369e-09	0.290979	0.431	0.359	0.000133643	2	neural	98042446-dvl1-2
7.01063e-09	0.309969	0.557	0.512	0.000146768	2	neural	98026721-sim14
7.74903e-09	0.426765	0.281	0.21	0.000162226	2	neural	98020308-vang1
8.18888e-09	0.524418	0.345	0.286	0.000171434	2	neural	98146615-unknown-4885
1.23561e-08	0.5064	0.452	0.408	0.000258674	2	neural	98008587-acsl1
1.42126e-08	0.495569	0.295	0.234	0.000297541	2	neural	98053408-rcor3
1.70938e-08	0.371593	0.523	0.474	0.000357859	2	neural	98128633-reep5-4
2.14613e-08	0.569046	0.3	0.241	0.000449292	2	neural	98047132-rab14-3
2.37557e-08	0.495839	0.274	0.21	0.000497325	2	neural	98045866-k132l
2.76964e-08	0.282904	0.7	0.674	0.000579825	2	neural	98058630-l2gl1
3.19676e-08	0.587119	0.301	0.242	0.000669243	2	neural	98024557-mk10
5.49314e-08	0.644891	0.29	0.234	0.00114999	2	neural	98029165-chd7
6.39435e-08	0.56918	0.347	0.304	0.00133866	2	neural	98057719-pipna
9.55914e-08	0.344258	0.522	0.487	0.00200121	2	neural	98040619-sms1
9.65138e-08	0.353139	0.488	0.446	0.00202052	2	neural	98031272-pp2ba-2
1.06137e-07	0.394639	0.482	0.452	0.00222197	2	neural	98018251-bet1
1.1156e-07	0.544576	0.331	0.273	0.00233551	2	neural	98047352-ephb1-5
1.48493e-07	0.284657	0.462	0.393	0.00310871	2	neural	98001080-vata
1.55842e-07	0.553354	0.265	0.209	0.00326255	2	neural	98001686-fxl20
2.14844e-07	0.458622	0.406	0.363	0.00449775	2	neural	98031700-clpt1
3.0628e-07	0.4014	0.284	0.234	0.00641198	2	neural	98101391-unknown-1808
4.0995e-07	0.539508	0.326	0.278	0.00858231	2	neural	98034033-tle1
4.43259e-07	0.437613	0.32	0.26	0.00927963	2	neural	98037096-m3k12
4.95753e-07	0.536108	0.26	0.21	0.0103786	2	neural	98045453-tx264
5.61382e-07	0.397621	0.291	0.243	0.0117525	2	neural	98026012-macoi
6.48406e-07	0.434868	0.3	0.241	0.0135744	2	neural	98042724-hook3
1.16169e-06	0.608332	0.295	0.253	0.0243199	2	neural	98160116-f126b
1.82933e-06	0.481472	0.328	0.275	0.0382969	2	neural	98150926-unknown-5170
2.28853e-06	0.342269	0.526	0.501	0.0479104	2	neural	98036915-elov5-3
2.47678e-06	0.477065	0.287	0.241	0.0518513	2	neural	98006486-rcan1
3.22569e-06	0.381217	0.283	0.227	0.0675298	2	neural	98026819-map4
3.80103e-06	0.398939	0.416	0.381	0.0795745	2	neural	98036315-nedd8
3.87043e-06	0.45666	0.331	0.29	0.0810275	2	neural	98000585-gnas2
4.3559e-06	0.541568	0.271	0.219	0.0911908	2	neural	98043529-sp5-2
9.86877e-06	0.576465	0.355	0.325	0.206603	2	neural	98055837-mast1
1.00129e-05	0.454797	0.252	0.207	0.209621	2	neural	98023332-rab43
1.11742e-05	0.273565	0.494	0.442	0.233931	2	neural	98032787-lamp3
1.12991e-05	0.294598	0.314	0.258	0.236546	2	neural	98028910-s22a2-4
1.32352e-05	0.46581	0.338	0.303	0.277079	2	neural	98008263-taxb1
3.43625e-05	0.435464	0.388	0.363	0.719379	2	neural	98036396-srpk3-2
3.54156e-05	0.255864	0.437	0.393	0.741425	2	neural	98016562-idhp
6.55363e-05	0.405358	0.318	0.278	1	2	neural	98017566-epn1
6.57534e-05	0.275774	0.284	0.241	1	2	neural	98113497-unknown-2613
8.83904e-05	0.280753	0.27	0.223	1	2	neural	98034420-ppil3
9.88317e-05	0.330856	0.398	0.363	1	2	neural	98027164-vatf
0.000101768	0.300768	0.512	0.521	1	2	neural	98049840-cx6a1
0.000121865	0.41731	0.279	0.243	1	2	neural	98034110-zbt46
0.000155658	0.363266	0.352	0.329	1	2	neural	98058558-erp44
0.000275737	0.330088	0.515	0.519	1	2	neural	98004226-flot2
0.000389092	0.345	0.342	0.308	1	2	neural	98100136-ubb-7
0.000490297	0.251091	0.503	0.5	1	2	neural	98035775-rab1a-4
0.000502522	0.434802	0.312	0.282	1	2	neural	98015773-cr3l1
0.000518301	0.371558	0.319	0.293	1	2	neural	98045021-mare1-2
0.000589887	0.334918	0.384	0.371	1	2	neural	98124084-tprgl
0.000616929	0.306497	0.472	0.474	1	2	neural	98047357-tpis
0.000879721	0.390395	0.292	0.263	1	2	neural	98033375-s39ae
0.000982644	0.382853	0.292	0.267	1	2	neural	98033473-kld8b
0.00183544	0.434839	0.291	0.273	1	2	neural	98018584-rab18
0.00184594	0.433618	0.296	0.275	1	2	neural	98005314-emc6
0.00203292	0.392754	0.339	0.319	1	2	neural	98051854-chd3
0.00371604	0.297811	0.404	0.41	1	2	neural	98005798-rab21
0.00438842	0.39416	0.302	0.286	1	2	neural	98030816-serb
0.00627776	0.433692	0.276	0.261	1	2	neural	98044796-tripc
0.00764976	0.348469	0.251	0.23	1	2	neural	98034425-hnrpk-2
0.00798572	0.365997	0.286	0.263	1	2	neural	98046878-cc14a
0.00988628	0.263975	0.535	0.562	1	2	neural	98049995-if4a1-2
0	3.36689	0.888	0.213	0	3	neoblast	98132150-h10-6
0	2.99828	0.727	0.134	0	3	neoblast	98131752-h10-4
0	2.93286	0.802	0.203	0	3	neoblast	98022905-h2ax-2
0	2.89561	0.855	0.252	0	3	neoblast	98033506-h10
0	2.47768	0.684	0.11	0	3	neoblast	98131947-h10-5
0	2.42737	0.654	0.08	0	3	neoblast	98008345-s28a1
0	2.28959	0.624	0.111	0	3	neoblast	98041724-ki67
0	2.03839	0.967	0.513	0	3	neoblast	98118433-unknown-2934
3.64418e-296	1.97146	0.959	0.486	7.62908e-292	3	neoblast	98015196-set
1.53299e-294	2.9766	0.539	0.087	3.20931e-290	3	neoblast	98055413-h10-2
8.18771e-294	1.73389	0.986	0.691	1.7141e-289	3	neoblast	98058968-msi1h-3
8.90484e-287	1.59696	0.997	0.819	1.86423e-282	3	neoblast	98021474-dx39b
1.20902e-286	1.8774	0.967	0.587	2.53108e-282	3	neoblast	98022968-mdr3
3.02938e-276	2.07016	0.588	0.113	6.342e-272	3	neoblast	98048003-rir2
8.98006e-275	2.10237	0.565	0.103	1.87998e-270	3	neoblast	98027631-lbr
5.22455e-265	1.96725	0.598	0.121	1.09376e-260	3	neoblast	98052389-nusap
5.18798e-262	1.83044	0.579	0.112	1.0861e-257	3	neoblast	98032798-celf3
1.75423e-260	1.9246	0.698	0.184	3.67249e-256	3	neoblast	98023181-ima1-2
6.34396e-260	1.77995	0.527	0.092	1.32811e-255	3	neoblast	98046252-dut
7.31439e-256	1.96139	0.85	0.336	1.53127e-251	3	neoblast	98049262-zbt26
2.90051e-252	1.35301	0.996	0.906	6.07222e-248	3	neoblast	98038057-hs90a
8.21972e-243	1.63418	0.959	0.595	1.7208e-238	3	neoblast	98015394-hnrpq
2.065e-236	1.40818	0.989	0.783	4.32308e-232	3	neoblast	98149155-rs25
1.76908e-233	1.77352	0.915	0.421	3.70356e-229	3	neoblast	98000496-unknown-13
7.58481e-233	2.10267	0.691	0.209	1.58788e-228	3	neoblast	98013116-tba1a
1.72231e-229	1.83761	0.326	0.034	3.60567e-225	3	neoblast	98046269-ryr1
8.34862e-227	1.81831	0.621	0.161	1.74778e-222	3	neoblast	98014215-cbx1
2.58308e-226	1.73751	0.741	0.226	5.40769e-222	3	neoblast	98020505-nano1
2.64964e-222	1.64876	0.92	0.504	5.54702e-218	3	neoblast	98027244-srsf7-2
6.25458e-218	1.45015	0.966	0.625	1.3094e-213	3	neoblast	98056579-hnrpq-3
2.18902e-217	1.71521	0.564	0.13	4.58271e-213	3	neoblast	98160238-h2az-3
4.01626e-217	1.87906	0.553	0.125	8.40803e-213	3	neoblast	98033037-pim3
5.81279e-216	1.73394	0.805	0.311	1.21691e-211	3	neoblast	98038546-npm3
3.13261e-215	1.47682	0.822	0.357	6.55812e-211	3	neoblast	98025089-scai
4.32009e-214	1.47151	0.822	0.36	9.04411e-210	3	neoblast	98118502-scai-2
3.14852e-211	1.75116	0.667	0.197	6.59142e-207	3	neoblast	98029236-pcna
3.2513e-209	1.65337	0.835	0.369	6.8066e-205	3	neoblast	98012282-ciz1
2.63975e-207	1.68282	0.815	0.341	5.52632e-203	3	neoblast	98041408-fkbp5
2.15571e-204	1.674	0.72	0.247	4.51298e-200	3	neoblast	98024986-ran-2
2.49585e-203	1.52126	0.898	0.451	5.22506e-199	3	neoblast	98050647-tisb-6
5.84349e-202	0.970571	1	0.962	1.22333e-197	3	neoblast	98018165-ef1a2-2
8.20579e-197	1.69444	0.785	0.329	1.71788e-192	3	neoblast	98020590-np1l1-2
1.79626e-196	1.66404	0.613	0.172	3.76047e-192	3	neoblast	98027019-unknown-691
2.01403e-196	1.73619	0.495	0.106	4.21638e-192	3	neoblast	98009175-stmn2
2.43464e-195	1.31254	0.979	0.739	5.09692e-191	3	neoblast	98001181-rs15
2.27373e-193	1.6595	0.475	0.101	4.76006e-189	3	neoblast	98052686-mcm7
2.71535e-192	1.56216	0.909	0.557	5.68459e-188	3	neoblast	98011628-nucl
3.89231e-192	1.51074	0.75	0.271	8.14855e-188	3	neoblast	98050907-ttll7
2.80859e-186	1.35646	0.384	0.063	5.87978e-182	3	neoblast	98042842-cks1-2
5.0852e-186	1.48628	0.42	0.078	1.06459e-181	3	neoblast	98054558-mcm2
8.81583e-186	1.47793	0.878	0.471	1.84559e-181	3	neoblast	98022556-set-2
5.0271e-185	1.564	0.668	0.212	1.05242e-180	3	neoblast	98036970-thoc4
5.71993e-185	1.33245	0.955	0.665	1.19747e-180	3	neoblast	98118312-rl26
1.14521e-184	1.72591	0.79	0.365	2.39751e-180	3	neoblast	98043523-piwl1-2
3.22611e-184	1.56964	0.809	0.371	6.75387e-180	3	neoblast	98034190-ubp49
6.27121e-183	1.63184	0.318	0.043	1.31288e-178	3	neoblast	98015237-ntrk1
7.4608e-183	1.49264	0.383	0.065	1.56192e-178	3	neoblast	98033615-ccna2
1.02209e-182	1.38182	0.425	0.08	2.13976e-178	3	neoblast	98003728-rfa2
4.05244e-182	1.44224	0.841	0.386	8.48379e-178	3	neoblast	98027524-pairb
1.21897e-181	1.48809	0.388	0.067	2.5519e-177	3	neoblast	98026595-ccne1
1.06673e-180	1.29134	0.326	0.046	2.2332e-176	3	neoblast	98027780-ccne1-2
5.85065e-180	1.27742	0.309	0.04	1.22483e-175	3	neoblast	98059286-unknown-1608
1.12909e-178	1.75644	0.695	0.262	2.36375e-174	3	neoblast	98048801-cbx3
2.03805e-177	1.0514	0.995	0.879	4.26666e-173	3	neoblast	98019845-rl10a
1.98473e-176	1.48857	0.771	0.322	4.15503e-172	3	neoblast	98005923-unknown-143
5.887e-175	1.22876	0.955	0.694	1.23244e-170	3	neoblast	98043946-rl27a
9.50539e-173	1.1836	0.957	0.748	1.98995e-168	3	neoblast	98154652-ppif-3
1.41086e-170	1.42573	0.554	0.152	2.95364e-166	3	neoblast	98016866-prp19
1.22861e-169	1.45096	0.76	0.312	2.5721e-165	3	neoblast	98049283-ra1l2
2.73548e-168	1.25568	0.942	0.664	5.72672e-164	3	neoblast	98029274-rs18
1.21652e-165	1.464	0.476	0.107	2.54678e-161	3	neoblast	98020744-unknown-540
4.24727e-165	1.29155	0.929	0.627	8.89166e-161	3	neoblast	98026745-rl32
6.18618e-165	1.142	0.968	0.768	1.29508e-160	3	neoblast	98119645-rs27a-2
1.55705e-163	1.97286	0.781	0.42	3.25969e-159	3	neoblast	98009260-actg
2.61381e-162	1.54814	0.525	0.146	5.47201e-158	3	neoblast	98009200-top2a
1.41321e-161	1.70693	0.414	0.087	2.95856e-157	3	neoblast	98052790-ikzf3-2
3.08924e-160	1.24002	0.907	0.608	6.46732e-156	3	neoblast	98009195-rl19
4.02051e-160	1.20092	0.944	0.687	8.41695e-156	3	neoblast	98046498-rl7a-2
3.91666e-159	1.39566	0.432	0.096	8.19954e-155	3	neoblast	98017137-rfa3
1.50574e-158	1.20302	0.332	0.055	3.15227e-154	3	neoblast	98043745-cdc20-2
3.43903e-158	1.08083	0.978	0.8	7.19961e-154	3	neoblast	98035549-rs3a-2
1.2278e-157	1.52735	0.608	0.199	2.57041e-153	3	neoblast	98020834-nh2l1
4.24245e-156	1.25403	0.927	0.621	8.88157e-152	3	neoblast	98045749-rl18
5.04287e-155	1.29202	0.933	0.634	1.05572e-150	3	neoblast	98033938-rl31
9.24991e-154	1.11814	0.957	0.743	1.93647e-149	3	neoblast	98052649-rl36a
1.11788e-152	1.3535	0.361	0.07	2.34028e-148	3	neoblast	98043559-mcm5
1.4403e-152	0.932691	0.988	0.892	3.01526e-148	3	neoblast	98016821-rl6
8.04695e-152	1.14032	0.951	0.74	1.68463e-147	3	neoblast	98020348-rs15a
1.57142e-151	1.10382	0.947	0.706	3.28976e-147	3	neoblast	98003662-rl8
9.91527e-151	1.37687	0.691	0.265	2.07576e-146	3	neoblast	98031734-srsf3-2
2.68796e-150	1.13596	0.989	0.736	5.62725e-146	3	neoblast	98136385-unknown-4197
9.26138e-150	1.13435	0.989	0.739	1.93887e-145	3	neoblast	98012214-stx19
2.62935e-149	1.35565	0.61	0.191	5.50455e-145	3	neoblast	98034420-ppil3
3.7642e-148	1.11307	0.941	0.686	7.88036e-144	3	neoblast	98016993-rs2
6.81275e-146	1.13316	0.941	0.675	1.42625e-141	3	neoblast	98106278-rl35a
9.61226e-143	1.22283	0.881	0.566	2.01233e-138	3	neoblast	98012673-rl37a
1.05527e-142	1.43808	0.827	0.466	2.20922e-138	3	neoblast	98014030-tebp
1.33671e-142	1.30565	0.502	0.142	2.79841e-138	3	neoblast	98007938-rbbp4-2
2.12589e-142	1.41213	0.767	0.399	4.45055e-138	3	neoblast	98005936-ctbp2
6.41146e-142	1.48642	0.68	0.28	1.34224e-137	3	neoblast	98039340-pr40a
9.69992e-142	1.09892	0.938	0.69	2.03068e-137	3	neoblast	98053075-rl28
2.88099e-141	1.31749	0.46	0.12	6.03136e-137	3	neoblast	98024154-cdk1
3.14124e-140	1.50263	0.579	0.203	6.57618e-136	3	neoblast	98019158-fbrl
2.04019e-139	1.5369	0.466	0.129	4.27114e-135	3	neoblast	98048774-mcm6
4.01677e-139	1.16472	0.879	0.554	8.40911e-135	3	neoblast	98021962-rs5
5.91764e-139	1.0506	0.933	0.698	1.23886e-134	3	neoblast	98039890-rs3
1.33093e-134	1.25346	0.366	0.08	2.7863e-130	3	neoblast	98022691-caf1a
3.61756e-134	1.34433	0.62	0.23	7.57336e-130	3	neoblast	98039293-unknown-1042
5.80805e-134	1.33825	0.58	0.2	1.21591e-129	3	neoblast	98014650-np1l1
7.47576e-133	1.413	0.663	0.275	1.56505e-128	3	neoblast	98023889-smd3
6.58539e-132	1.17315	0.879	0.565	1.37865e-127	3	neoblast	98137389-rs10
9.50764e-132	1.28667	0.783	0.385	1.99042e-127	3	neoblast	98048010-unknown-1287
1.9723e-131	1.34735	0.697	0.3	4.12902e-127	3	neoblast	98048365-smd2
3.1631e-131	1.15178	0.926	0.675	6.62194e-127	3	neoblast	98019315-rl30
1.5513e-130	1.31733	0.743	0.353	3.24765e-126	3	neoblast	98023266-capr2
2.86671e-130	1.2922	0.532	0.171	6.00145e-126	3	neoblast	98043333-anm1
3.81192e-130	1.23982	0.863	0.539	7.98026e-126	3	neoblast	98040719-rs17
7.37873e-130	1.33024	0.724	0.345	1.54474e-125	3	neoblast	98025219-rsmn
3.8831e-129	1.30201	0.661	0.269	8.12928e-125	3	neoblast	98034431-srsf4-2
5.81184e-129	1.3555	0.656	0.278	1.21671e-124	3	neoblast	98028182-lmna
6.73661e-129	1.31985	0.516	0.162	1.41031e-124	3	neoblast	98043659-tra2a
9.33917e-129	1.30145	0.623	0.236	1.95516e-124	3	neoblast	98035044-la
1.62252e-128	1.29958	0.601	0.22	3.39675e-124	3	neoblast	98047050-set-3
1.93362e-127	0.853257	0.491	0.146	4.04803e-123	3	neoblast	98126732-setmr-58
5.68643e-127	1.31214	0.576	0.207	1.19045e-122	3	neoblast	98057105-tisb-7
2.09664e-126	1.28616	0.823	0.504	4.38931e-122	3	neoblast	98106993-btf3
2.94424e-126	1.16368	0.257	0.04	6.16378e-122	3	neoblast	98050114-h33-3
3.27949e-126	1.32726	0.539	0.18	6.8656e-122	3	neoblast	98015384-nono
5.35034e-126	1.30562	0.502	0.155	1.12009e-121	3	neoblast	98023637-lsm6
2.49153e-125	1.20777	0.85	0.533	5.21601e-121	3	neoblast	98027937-rl15-2
2.86843e-125	1.05189	0.278	0.049	6.00506e-121	3	neoblast	98056111-cnd2
6.49793e-125	1.20904	0.829	0.485	1.36034e-120	3	neoblast	98017331-naca
3.52197e-124	1.02705	0.278	0.05	7.37324e-120	3	neoblast	98006345-smc2
7.15564e-124	1.30427	0.75	0.365	1.49803e-119	3	neoblast	98045179-rlp24-2
9.35214e-124	1.24038	0.646	0.255	1.95787e-119	3	neoblast	98029760-radi-3
8.61119e-123	1.0542	0.912	0.634	1.80275e-118	3	neoblast	98035673-rs27l
2.76606e-122	1.28878	0.657	0.266	5.79074e-118	3	neoblast	98053788-unknown-1411
8.39353e-122	1.10912	0.291	0.055	1.75719e-117	3	neoblast	98050180-mcm4
2.21696e-121	0.897614	0.96	0.805	4.64121e-117	3	neoblast	98058043-hsp7c-2
6.67611e-121	1.27109	0.351	0.083	1.39764e-116	3	neoblast	98052808-rir1
1.23781e-120	1.27779	0.517	0.174	2.59136e-116	3	neoblast	98014880-hnrpl
5.99593e-120	0.947799	0.97	0.798	1.25525e-115	3	neoblast	98038653-rl7-2
1.12943e-119	1.21772	0.44	0.124	2.36447e-115	3	neoblast	98001607-hnrl1
1.50294e-119	1.22367	0.439	0.124	3.1464e-115	3	neoblast	98036204-prps2
2.66983e-119	1.08557	0.889	0.615	5.5893e-115	3	neoblast	98023370-if5a1
2.27028e-118	1.20366	0.565	0.201	4.75283e-114	3	neoblast	98032763-rbm8a
2.72277e-118	1.31772	0.287	0.056	5.70013e-114	3	neoblast	98017004-trpm8-3
3.75328e-118	0.839717	0.49	0.154	7.85749e-114	3	neoblast	98051436-ra1l2-2
2.90669e-117	1.24916	0.513	0.171	6.08516e-113	3	neoblast	98035268-phf5a
5.42107e-116	1.11248	0.877	0.575	1.1349e-111	3	neoblast	98013279-rl14
5.666e-116	1.12429	0.863	0.535	1.18618e-111	3	neoblast	98002278-rl24
9.45789e-116	1.00093	0.89	0.601	1.98001e-111	3	neoblast	98010222-rl3
1.14725e-115	1.21409	0.321	0.07	2.40177e-111	3	neoblast	98037022-kcnka
1.38461e-115	1.14336	0.892	0.589	2.89868e-111	3	neoblast	98103996-h2az-2
2.90718e-115	1.02354	0.904	0.618	6.08619e-111	3	neoblast	98000125-rs7
3.58077e-115	1.37486	0.573	0.212	7.49635e-111	3	neoblast	98008369-h2ay
9.03163e-115	1.25812	0.578	0.221	1.89077e-110	3	neoblast	98131177-ruxg
5.03257e-113	1.33717	0.444	0.134	1.05357e-108	3	neoblast	98020018-nlk
2.19748e-112	1.24377	0.447	0.141	4.60042e-108	3	neoblast	98157823-tba1b-4
2.2268e-112	1.23671	0.377	0.099	4.6618e-108	3	neoblast	98046176-tbb2b-3
3.42412e-112	1.1783	0.454	0.138	7.1684e-108	3	neoblast	98026289-ru1c
3.50424e-112	1.6973	0.51	0.177	7.33613e-108	3	neoblast	98047896-egr3
1.28729e-111	1.16982	0.812	0.504	2.69493e-107	3	neoblast	98021364-rs16
2.22848e-111	1.08222	0.403	0.11	4.66531e-107	3	neoblast	98029035-rfa1
1.01399e-109	1.0098	0.881	0.624	2.12279e-105	3	neoblast	98022962-rssa
5.84539e-109	1.03327	0.863	0.556	1.22373e-104	3	neoblast	98030233-rl12
1.24395e-107	1.21354	0.454	0.141	2.6042e-103	3	neoblast	98052788-zswm4
4.77799e-107	1.22069	0.333	0.081	1.00027e-102	3	neoblast	98041294-ddx4-2
2.10008e-106	1.216	0.427	0.131	4.39652e-102	3	neoblast	98028404-gar1
2.15745e-105	1.01485	0.287	0.06	4.51663e-101	3	neoblast	98004424-mpip1
2.52411e-105	1.177	0.551	0.204	5.28422e-101	3	neoblast	98026235-rad21
3.58623e-105	1.50077	0.42	0.131	7.50776e-101	3	neoblast	98031450-pcr10-2
1.02576e-104	0.982472	0.893	0.623	2.14742e-100	3	neoblast	98049708-rs12
1.22136e-103	1.12457	0.454	0.144	2.55691e-99	3	neoblast	98048580-sap18
1.85147e-102	1.13066	0.756	0.432	3.87605e-98	3	neoblast	98040421-rs6-2
1.51274e-101	0.969265	0.881	0.61	3.16693e-97	3	neoblast	98050326-rs11
1.70119e-101	1.06	0.816	0.521	3.56144e-97	3	neoblast	98003394-rl4
3.08826e-101	1.07557	0.759	0.404	6.46528e-97	3	neoblast	98051292-rs24
3.58424e-101	1.03418	0.365	0.099	7.5036e-97	3	neoblast	98139244-lsm5
1.42566e-100	1.19715	0.512	0.183	2.98463e-96	3	neoblast	98013299-s22a5-2
4.08703e-100	0.800326	0.966	0.801	8.5562e-96	3	neoblast	98029106-ef1b
4.62241e-100	1.1974	0.483	0.17	9.67702e-96	3	neoblast	98025604-carm1-2
1.40981e-99	1.01995	0.846	0.541	2.95144e-95	3	neoblast	98050328-rs19
1.7845e-99	1.13299	0.556	0.206	3.73586e-95	3	neoblast	98020841-nano2
3.43366e-99	1.21913	0.495	0.18	7.18836e-95	3	neoblast	98043008-ilf2
5.50788e-99	0.94024	0.879	0.627	1.15307e-94	3	neoblast	98000212-rl13a
6.68458e-99	1.16349	0.491	0.177	1.39942e-94	3	neoblast	98005727-xrn2
1.57701e-98	0.984147	0.361	0.097	3.30146e-94	3	neoblast	98046168-ppih
4.27632e-98	1.23259	0.547	0.217	8.95247e-94	3	neoblast	98016581-top1
5.702e-98	1.10706	0.783	0.466	1.19371e-93	3	neoblast	98049976-rl34
8.67926e-98	1.28029	0.455	0.157	1.817e-93	3	neoblast	98055607-nop58
8.72684e-98	0.996661	0.332	0.084	1.82696e-93	3	neoblast	98019868-kthy-2
9.89537e-98	1.1037	0.564	0.225	2.0716e-93	3	neoblast	98002508-srsf4
1.82031e-96	0.984929	0.261	0.054	3.81082e-92	3	neoblast	98002377-ubp37
6.82894e-96	1.0942	0.79	0.48	1.42964e-91	3	neoblast	98004808-rl23
1.69314e-95	1.08912	0.716	0.382	3.54459e-91	3	neoblast	98048600-rl17
2.01269e-95	1.1024	0.431	0.141	4.21358e-91	3	neoblast	98053119-srrm1
2.61417e-95	1.01124	0.824	0.514	5.47277e-91	3	neoblast	98000383-rla2
3.11912e-95	1.08589	0.663	0.315	6.52988e-91	3	neoblast	98054601-srsf3-3
3.43731e-95	1.0064	0.303	0.073	7.19602e-91	3	neoblast	98048729-ci064
5.36573e-95	1.19886	0.519	0.202	1.12332e-90	3	neoblast	98022660-ragp1
1.05897e-94	1.11903	0.54	0.217	2.21695e-90	3	neoblast	98026912-aurka
1.57717e-94	0.970357	0.866	0.621	3.3018e-90	3	neoblast	98029043-rl37
9.30629e-94	0.97413	0.853	0.583	1.94827e-89	3	neoblast	98034924-rl11
8.24479e-93	1.1093	0.418	0.136	1.72605e-88	3	neoblast	98037358-ru17
9.03811e-93	1.08254	0.593	0.256	1.89213e-88	3	neoblast	98005252-ddx5
2.11148e-92	1.05291	0.818	0.522	4.42037e-88	3	neoblast	98020522-rs29
2.7724e-92	0.849948	0.929	0.754	5.80401e-88	3	neoblast	98110436-rs20-2
3.31521e-92	0.896504	0.288	0.068	6.94039e-88	3	neoblast	98033139-mcm3
5.74531e-92	1.09043	0.704	0.368	1.20278e-87	3	neoblast	98016562-idhp
7.12904e-92	1.03455	0.798	0.513	1.49247e-87	3	neoblast	98041771-fkb1a
8.40725e-92	1.11582	0.457	0.162	1.76006e-87	3	neoblast	98160501-asf1a-2
2.19045e-91	1.07998	0.723	0.392	4.5857e-87	3	neoblast	98017914-dhx15
3.25207e-91	1.11403	0.599	0.27	6.8082e-87	3	neoblast	98050051-mgn2
4.83954e-91	1.09836	0.713	0.38	1.01316e-86	3	neoblast	98043448-rs14
9.27286e-91	0.929781	0.848	0.595	1.94127e-86	3	neoblast	98014053-rs4x
1.37574e-90	1.13126	0.562	0.241	2.88012e-86	3	neoblast	98012021-srrt
1.94001e-90	1.14301	0.531	0.218	4.06141e-86	3	neoblast	98102857-ruxe
1.95336e-90	0.973334	0.262	0.058	4.08936e-86	3	neoblast	98020732-unknown-539
1.04342e-88	1.03457	0.545	0.222	2.18439e-84	3	neoblast	98016425-u2af2
4.34126e-88	1.11565	0.553	0.233	9.08842e-84	3	neoblast	98018580-srsf3
6.78777e-88	0.962147	0.316	0.083	1.42102e-83	3	neoblast	98011620-rbbp4-3
2.55093e-87	0.962921	0.333	0.093	5.34038e-83	3	neoblast	98037851-ranb3
1.04694e-86	1.13658	0.542	0.229	2.19177e-82	3	neoblast	98101062-tebp-2
1.30044e-86	1.09427	0.357	0.108	2.72247e-82	3	neoblast	98011758-hcd2
1.42839e-86	1.08313	0.322	0.091	2.99033e-82	3	neoblast	98054484-tdrd1-4
1.64583e-86	1.09142	0.695	0.373	3.44555e-82	3	neoblast	98030804-rs9
2.05155e-86	1.0595	0.344	0.1	4.29493e-82	3	neoblast	98123486-unknown-3298
5.87729e-86	1.05621	0.571	0.246	1.23041e-81	3	neoblast	98149841-nc2b
6.81657e-86	0.948386	0.627	0.292	1.42705e-81	3	neoblast	98001167-rl18a
2.93507e-85	1.12256	0.598	0.274	6.14456e-81	3	neoblast	98051532-hdac1
3.08823e-85	0.993125	0.802	0.517	6.46522e-81	3	neoblast	98041851-rl22
3.25633e-85	1.17359	0.37	0.121	6.81712e-81	3	neoblast	98018293-pyr1
7.4468e-85	1.11394	0.632	0.309	1.55899e-80	3	neoblast	98122539-hprt-3
9.94765e-85	0.997483	0.494	0.185	2.08254e-80	3	neoblast	98129722-unknown-3723
2.03649e-84	0.942083	0.291	0.074	4.2634e-80	3	neoblast	98018217-rfc4
5.00107e-84	1.02624	0.613	0.281	1.04697e-79	3	neoblast	98056302-s43a3
5.22577e-84	1.0002	0.487	0.185	1.09401e-79	3	neoblast	98044298-srs10
8.3224e-84	1.00555	0.392	0.128	1.74229e-79	3	neoblast	98006995-rbbp4
9.88014e-84	1.03967	0.741	0.444	2.06841e-79	3	neoblast	98046821-psa1
1.32577e-83	0.946921	0.818	0.532	2.77549e-79	3	neoblast	98003440-rl10
4.20204e-83	1.15529	0.477	0.186	8.79697e-79	3	neoblast	98023221-tfdp1
7.37916e-83	1.12446	0.594	0.282	1.54483e-78	3	neoblast	98035420-tbca
9.80821e-83	1.34547	0.709	0.431	2.05335e-78	3	neoblast	98024696-ch10
2.19679e-82	0.971425	0.765	0.469	4.59899e-78	3	neoblast	98110522-stip1-2
2.46018e-82	1.05695	0.379	0.123	5.15039e-78	3	neoblast	98004261-nup62
3.92459e-82	1.05894	0.534	0.229	8.21612e-78	3	neoblast	98013894-ccar1
1.23375e-81	1.03407	0.424	0.151	2.58285e-77	3	neoblast	98034549-nhp2
2.6812e-81	0.961674	0.27	0.068	5.61309e-77	3	neoblast	98106565-umps
2.78188e-81	1.06212	0.442	0.164	5.82386e-77	3	neoblast	98007777-rnps1
3.5034e-81	1.15256	0.473	0.187	7.33436e-77	3	neoblast	98047489-srsf2
9.10256e-81	0.903595	0.844	0.558	1.90562e-76	3	neoblast	98050235-rl40-4
1.60693e-80	1.08403	0.706	0.414	3.36412e-76	3	neoblast	98016552-mob3c
1.75493e-80	0.971591	0.324	0.094	3.67394e-76	3	neoblast	98030644-myl1
6.59659e-80	1.08414	0.486	0.197	1.381e-75	3	neoblast	98001770-rbm45
7.77609e-79	1.00389	0.409	0.144	1.62792e-74	3	neoblast	98008795-ru2b-2
1.65067e-78	0.94259	0.283	0.075	3.45569e-74	3	neoblast	98013877-galm
2.27004e-78	0.885238	0.31	0.088	4.75233e-74	3	neoblast	98045599-nup43
2.27396e-78	0.97402	0.387	0.13	4.76053e-74	3	neoblast	98023573-leo1
2.66158e-78	1.01477	0.374	0.123	5.57202e-74	3	neoblast	98046102-med22
6.3971e-78	1.10396	0.48	0.199	1.33923e-73	3	neoblast	98032898-r3hd1
1.61176e-77	1.07861	0.461	0.186	3.37423e-73	3	neoblast	98042340-pa2g4
5.38885e-77	1.12025	0.564	0.276	1.12816e-72	3	neoblast	98042834-sahh3
5.92563e-77	1.05555	0.362	0.118	1.24053e-72	3	neoblast	98048962-baf
6.85579e-77	0.970427	0.432	0.16	1.43526e-72	3	neoblast	98016846-tisd
2.37995e-76	0.979279	0.44	0.172	4.98243e-72	3	neoblast	98028426-tsn
4.33117e-76	1.0711	0.376	0.128	9.0673e-72	3	neoblast	98047064-unknown-1260
4.61777e-76	1.00674	0.398	0.143	9.6673e-72	3	neoblast	98128101-unknown-3630
4.89924e-76	0.979715	0.742	0.448	1.02566e-71	3	neoblast	98037889-rl36
5.39854e-76	0.972997	0.727	0.449	1.13018e-71	3	neoblast	98021472-tcpz
1.09304e-75	1.03407	0.472	0.189	2.28827e-71	3	neoblast	98004503-f133a
2.19669e-75	0.850212	0.284	0.077	4.59876e-71	3	neoblast	98013014-tysy
2.89931e-75	0.895474	0.331	0.102	6.0697e-71	3	neoblast	98107488-nasp
6.80535e-75	1.00478	0.418	0.157	1.4247e-70	3	neoblast	98055262-ozf
1.08344e-74	0.986694	0.348	0.113	2.26818e-70	3	neoblast	98024767-rfc1
2.07102e-74	0.962129	0.75	0.479	4.33568e-70	3	neoblast	98050451-ypel5
3.02138e-74	0.939216	0.815	0.575	6.32525e-70	3	neoblast	98043706-grp75
6.42339e-74	0.963843	0.413	0.152	1.34474e-69	3	neoblast	98132540-rpf1
6.60662e-74	0.839865	0.307	0.09	1.3831e-69	3	neoblast	98020448-bub3
7.2548e-74	1.00584	0.642	0.354	1.51879e-69	3	neoblast	98015727-wdr76
9.9158e-74	1.05377	0.317	0.097	2.07587e-69	3	neoblast	98025025-notc2
5.75938e-73	1.00806	0.586	0.29	1.20573e-68	3	neoblast	98023495-chtop
6.52562e-73	1.00494	0.583	0.286	1.36614e-68	3	neoblast	98034279-kat5
7.88126e-73	1.04287	0.658	0.375	1.64994e-68	3	neoblast	98022442-rla1
1.30961e-72	1.2128	0.513	0.241	2.74166e-68	3	neoblast	98053388-ch60
4.27871e-72	0.949183	0.52	0.226	8.95749e-68	3	neoblast	98014593-pno1
1.83117e-71	1.02016	0.466	0.191	3.83355e-67	3	neoblast	98000296-akap1
1.91638e-71	0.967487	0.517	0.23	4.01195e-67	3	neoblast	98023999-if4e
2.61765e-71	0.966494	0.481	0.2	5.48005e-67	3	neoblast	98012029-sf3a2
2.68822e-71	0.829935	0.273	0.075	5.62778e-67	3	neoblast	98039717-imp3
1.12315e-70	1.02652	0.656	0.357	2.35132e-66	3	neoblast	98032749-psa5
2.18074e-70	0.88114	0.326	0.101	4.56538e-66	3	neoblast	98057517-smug1-2
3.54392e-70	0.942085	0.337	0.113	7.41919e-66	3	neoblast	98003918-rbp2
3.61538e-70	0.873675	0.672	0.366	7.5688e-66	3	neoblast	98049175-rl9-2
3.88135e-70	0.886747	0.418	0.153	8.12561e-66	3	neoblast	98014239-glna
5.11281e-70	0.919271	0.638	0.34	1.07037e-65	3	neoblast	98048056-csk21
1.02969e-69	0.802389	0.258	0.069	2.15565e-65	3	neoblast	98058235-ubf1-2
1.19415e-69	0.940982	0.34	0.112	2.49994e-65	3	neoblast	98016733-smc1a
1.47623e-69	0.825667	0.837	0.605	3.09049e-65	3	neoblast	98001012-ub2v1
1.84877e-69	0.672477	0.918	0.755	3.87039e-65	3	neoblast	98033480-at5g2
1.9678e-69	0.927131	0.746	0.48	4.11958e-65	3	neoblast	98056109-tcpd
2.29553e-69	0.856777	0.296	0.088	4.80569e-65	3	neoblast	98035773-ash2l
2.3456e-69	0.842297	0.273	0.077	4.91051e-65	3	neoblast	98035659-caf1b
2.65163e-69	0.92168	0.704	0.406	5.55119e-65	3	neoblast	98035480-psa4
1.05471e-68	0.943061	0.396	0.147	2.20804e-64	3	neoblast	98125623-elof1
1.22598e-68	1.02149	0.524	0.238	2.56659e-64	3	neoblast	98001941-dnjc8
3.76693e-68	0.998896	0.594	0.302	7.88606e-64	3	neoblast	98019763-psd12
4.06506e-68	0.680873	0.918	0.763	8.5102e-64	3	neoblast	98112209-tctp
5.34063e-68	0.920171	0.344	0.117	1.11806e-63	3	neoblast	98041396-sp16h
1.11793e-67	0.95693	0.317	0.102	2.34038e-63	3	neoblast	98002317-unknown-52
2.04768e-67	0.978913	0.514	0.234	4.28681e-63	3	neoblast	98030354-rl21
4.16193e-67	0.919184	0.617	0.325	8.713e-63	3	neoblast	98015567-med26
1.02687e-66	0.939711	0.635	0.35	2.14974e-62	3	neoblast	98007937-rl27
1.05529e-66	0.917697	0.294	0.09	2.20925e-62	3	neoblast	98016444-tcp4
1.53933e-66	0.901213	0.661	0.37	3.22258e-62	3	neoblast	98034897-rl23a
1.74586e-66	0.93106	0.519	0.231	3.65496e-62	3	neoblast	98002412-aakb1
1.75175e-66	0.963862	0.376	0.138	3.66728e-62	3	neoblast	98040715-zn347-2
2.67556e-66	0.831127	0.258	0.071	5.60129e-62	3	neoblast	98004664-isy1
5.96699e-66	0.835724	0.277	0.081	1.24919e-61	3	neoblast	98031429-suh
8.90454e-66	0.96485	0.37	0.136	1.86417e-61	3	neoblast	98038974-grsf1
9.88923e-66	0.86539	0.464	0.197	2.07031e-61	3	neoblast	98033560-ncbp2
1.79723e-65	0.869288	0.734	0.454	3.76249e-61	3	neoblast	98016185-rs26
2.25484e-65	0.943117	0.65	0.359	4.72051e-61	3	neoblast	98036315-nedd8
2.54199e-65	0.715071	0.903	0.753	5.32166e-61	3	neoblast	98141168-rn181
4.02678e-65	0.881901	0.385	0.144	8.43005e-61	3	neoblast	98053534-srsf4-3
4.39457e-65	0.970757	0.324	0.109	9.20003e-61	3	neoblast	98057636-lyar
8.74584e-65	0.856164	0.332	0.112	1.83094e-60	3	neoblast	98033739-ncoa5
8.97006e-65	0.954871	0.643	0.357	1.87788e-60	3	neoblast	98030488-cybp
1.72323e-64	0.742484	0.888	0.706	3.60759e-60	3	neoblast	98010077-rla0
3.09382e-64	0.887396	0.402	0.155	6.47692e-60	3	neoblast	98010659-mbd2
6.56142e-64	0.742829	0.809	0.504	1.37363e-59	3	neoblast	98052972-npt2b
9.1537e-64	0.796691	0.266	0.08	1.91633e-59	3	neoblast	98011440-dpola
1.10536e-63	0.925384	0.479	0.211	2.31406e-59	3	neoblast	98026929-f10a1
1.46251e-63	0.872023	0.41	0.163	3.06176e-59	3	neoblast	98051061-ovol2
1.71948e-63	0.783328	0.41	0.158	3.59973e-59	3	neoblast	98026366-mex3b
1.90578e-63	0.970866	0.491	0.223	3.98976e-59	3	neoblast	98028665-tyb4
6.86808e-63	0.723532	0.878	0.662	1.43783e-58	3	neoblast	98043347-rla1-2
9.5944e-63	0.839745	0.325	0.111	2.00859e-58	3	neoblast	98037229-dim1-2
1.20282e-62	1.03599	0.427	0.18	2.5181e-58	3	neoblast	98048992-unknown-1319
1.35335e-62	0.952583	0.457	0.199	2.83325e-58	3	neoblast	98050125-fip1
2.95352e-62	0.733376	0.255	0.073	6.18318e-58	3	neoblast	98054556-macd2
5.45187e-62	0.802967	0.298	0.096	1.14135e-57	3	neoblast	98029544-nup85
6.40083e-62	0.914485	0.403	0.162	1.34001e-57	3	neoblast	98037641-ssrp1-2
8.57698e-62	0.840483	0.314	0.107	1.79559e-57	3	neoblast	98016815-ppm1g
1.23119e-61	0.857925	0.267	0.081	2.57749e-57	3	neoblast	98161325-pdrg1
1.82847e-61	0.93095	0.476	0.214	3.8279e-57	3	neoblast	98041799-nsa2
4.16374e-61	0.931677	0.514	0.247	8.7168e-57	3	neoblast	98149374-rl13-2
6.05296e-61	0.712261	0.868	0.702	1.26719e-56	3	neoblast	98013567-pp2ab
7.04813e-61	0.958214	0.391	0.153	1.47553e-56	3	neoblast	98052636-glym-2
1.32089e-60	0.777156	0.398	0.152	2.76529e-56	3	neoblast	98032654-zn577
1.71052e-60	0.655979	0.461	0.204	3.58098e-56	3	neoblast	98107195-rl18a-2
2.1992e-60	0.899101	0.503	0.235	4.60402e-56	3	neoblast	98058617-megf8
3.39368e-60	0.936301	0.647	0.388	7.10468e-56	3	neoblast	98025828-rs13
4.15227e-60	0.854852	0.333	0.119	8.69278e-56	3	neoblast	98015811-max
4.62008e-60	0.91936	0.46	0.204	9.67215e-56	3	neoblast	98013921-smrc2
5.0617e-60	0.939193	0.354	0.13	1.05967e-55	3	neoblast	98050836-al14e
7.21437e-60	0.846057	0.695	0.416	1.51033e-55	3	neoblast	98055125-fa98a
8.27785e-60	0.938639	0.431	0.186	1.73297e-55	3	neoblast	98012254-miro1
1.00125e-59	0.908095	0.385	0.151	2.09612e-55	3	neoblast	98038337-brm1l
1.03533e-59	0.813334	0.542	0.256	2.16746e-55	3	neoblast	98036477-acbp
1.05044e-59	0.948964	0.565	0.296	2.1991e-55	3	neoblast	98023069-xpo1
2.63703e-59	0.96191	0.351	0.133	5.52062e-55	3	neoblast	98040946-nop56
2.89113e-59	0.924608	0.475	0.221	6.05259e-55	3	neoblast	98038294-phb
5.23975e-59	0.876244	0.512	0.244	1.09694e-54	3	neoblast	98035532-ncbp2-2
9.01263e-59	0.884646	0.58	0.31	1.88679e-54	3	neoblast	98058787-ls14a
1.09057e-58	0.782572	0.258	0.078	2.28312e-54	3	neoblast	98022387-cfdp1
1.20052e-58	0.817415	0.32	0.111	2.51329e-54	3	neoblast	98036227-suv91
1.36995e-58	0.888224	0.521	0.256	2.86799e-54	3	neoblast	98021908-prs10
1.68945e-58	0.8547	0.486	0.223	3.53687e-54	3	neoblast	98015659-c9mt
3.62229e-58	0.940858	0.539	0.273	7.58326e-54	3	neoblast	98001517-rbm39
1.41092e-57	0.796502	0.414	0.164	2.95377e-53	3	neoblast	98000744-tf7l2
2.71256e-57	0.781002	0.285	0.094	5.67874e-53	3	neoblast	98040994-spb1
8.61725e-57	0.88466	0.318	0.116	1.80402e-52	3	neoblast	98026062-rbbp6
8.9763e-57	0.79879	0.365	0.142	1.87919e-52	3	neoblast	98034418-exos2
1.30092e-56	0.754932	0.257	0.08	2.72347e-52	3	neoblast	98008878-anm5
1.3432e-56	1.25809	0.528	0.285	2.81199e-52	3	neoblast	98058864-rtl1
1.92489e-56	0.551072	0.391	0.158	4.02975e-52	3	neoblast	98139596-unknown-4402
2.98932e-56	0.913328	0.56	0.3	6.25815e-52	3	neoblast	98028651-prs6b
3.73726e-56	0.701742	0.475	0.221	7.82395e-52	3	neoblast	98130189-rpab1-2
5.06957e-56	0.824721	0.325	0.12	1.06131e-51	3	neoblast	98023731-at133
5.99592e-56	0.896915	0.429	0.187	1.25525e-51	3	neoblast	98057415-emr1
1.22503e-55	0.816163	0.357	0.138	2.56461e-51	3	neoblast	98004046-gscr2
1.56565e-55	0.864104	0.251	0.078	3.27769e-51	3	neoblast	98141076-cip2a
3.14064e-55	0.856424	0.675	0.408	6.57492e-51	3	neoblast	98144270-rs28
4.03771e-55	0.875979	0.609	0.344	8.45296e-51	3	neoblast	98023447-psb6
6.1659e-55	0.916897	0.322	0.121	1.29083e-50	3	neoblast	98058249-uhrf1
7.50565e-55	0.897539	0.597	0.335	1.57131e-50	3	neoblast	98051130-ccd25
7.77535e-55	0.920338	0.39	0.165	1.62777e-50	3	neoblast	98124598-rl38-2
1.2353e-54	0.830612	0.529	0.261	2.58609e-50	3	neoblast	98036238-cnbp
1.4715e-54	0.837844	0.347	0.133	3.08059e-50	3	neoblast	98041188-cnpd1
1.98607e-54	0.797456	0.336	0.126	4.15784e-50	3	neoblast	98022588-mccb
2.76136e-54	0.756868	0.281	0.094	5.78091e-50	3	neoblast	98039713-cdk7
3.96369e-54	0.595737	0.9	0.737	8.29799e-50	3	neoblast	98014400-pabp1
4.05118e-54	0.896169	0.509	0.254	8.48114e-50	3	neoblast	98047695-cdk9-2
4.19791e-54	0.738618	0.809	0.559	8.78832e-50	3	neoblast	98117270-dyl2-3
9.38064e-54	0.814242	0.255	0.081	1.96384e-49	3	neoblast	98049278-rgap1-2
1.01258e-53	0.780155	0.277	0.091	2.11984e-49	3	neoblast	98015242-thap1
1.8946e-53	0.79141	0.409	0.171	3.96635e-49	3	neoblast	98026740-akap1-3
1.94826e-53	0.9492	0.587	0.331	4.07868e-49	3	neoblast	98038429-nudc
4.47242e-53	0.794665	0.299	0.106	9.36301e-49	3	neoblast	98031005-ubf1
4.83165e-53	0.806999	0.613	0.352	1.01151e-48	3	neoblast	98009540-gblp
5.4736e-53	0.803507	0.491	0.239	1.1459e-48	3	neoblast	98018888-hnrpf
5.54433e-53	0.87088	0.568	0.316	1.1607e-48	3	neoblast	98026971-rl5
5.65878e-53	0.835935	0.342	0.135	1.18466e-48	3	neoblast	98019475-sf3a1
5.7753e-53	0.636038	0.923	0.805	1.20906e-48	3	neoblast	98018840-ef2
7.13332e-53	0.769536	0.331	0.124	1.49336e-48	3	neoblast	98035224-unknown-922
1.34352e-52	0.779934	0.34	0.131	2.81266e-48	3	neoblast	98030571-erh
2.59917e-52	0.791531	0.302	0.11	5.44137e-48	3	neoblast	98022356-k0020
2.65412e-52	0.761399	0.358	0.142	5.5564e-48	3	neoblast	98158225-sf01
4.24196e-52	0.769545	0.761	0.537	8.88055e-48	3	neoblast	98031867-tera
4.40583e-52	0.683489	0.716	0.486	9.22361e-48	3	neoblast	98059208-g3bp2
4.88072e-52	0.861799	0.428	0.195	1.02178e-47	3	neoblast	98047397-chrd1
7.98571e-52	0.761888	0.34	0.131	1.67181e-47	3	neoblast	98018748-dcps
8.61004e-52	0.786196	0.835	0.575	1.80251e-47	3	neoblast	98024392-sc6a1-2
1.08262e-51	0.822205	0.549	0.297	2.26647e-47	3	neoblast	98048972-tcph
1.39397e-51	0.820716	0.639	0.386	2.91827e-47	3	neoblast	98047182-dnja2
1.5382e-51	0.82629	0.499	0.251	3.22023e-47	3	neoblast	98047673-tm14c-2
1.61526e-51	0.863664	0.602	0.344	3.38154e-47	3	neoblast	98052725-if2a
2.42846e-51	0.780391	0.667	0.402	5.08398e-47	3	neoblast	98023325-nog1
2.79276e-51	0.804105	0.545	0.287	5.84665e-47	3	neoblast	98034018-elav2-3
5.35514e-51	0.79428	0.27	0.092	1.1211e-46	3	neoblast	98044002-u2af1
5.48974e-51	0.862614	0.529	0.282	1.14928e-46	3	neoblast	98118328-unknown-2927
6.77286e-51	0.81174	0.377	0.161	1.4179e-46	3	neoblast	98040880-tpr
6.87101e-51	0.772386	0.737	0.494	1.43845e-46	3	neoblast	98131460-unknown-3830
7.3021e-51	0.841775	0.433	0.201	1.52869e-46	3	neoblast	98019713-pabp2
8.38739e-51	0.831562	0.395	0.17	1.7559e-46	3	neoblast	98055782-morc2
1.11111e-50	0.781772	0.623	0.361	2.3261e-46	3	neoblast	98042980-pomp
1.11143e-50	0.830924	0.604	0.358	2.32678e-46	3	neoblast	98049457-psme3
1.30379e-50	0.899083	0.359	0.149	2.72949e-46	3	neoblast	98050813-ccnb2
1.32808e-50	0.923713	0.407	0.192	2.78034e-46	3	neoblast	98024569-u520
[truncated: 14,968 more rows]

## Sheet: late_juvenile_markers
p_vala	avg_log2FCb	pct.1c	pct.2d	p_val_adje	clusterf	identityg	geneh	a = unadjusted p value
0	2.64748	0.831	0.094	0	0	epidermal progenitor	98106630-tff3	b = log fold change of average expression of this cluster versus all other clusters
0	2.61006	0.668	0.044	0	0	epidermal progenitor	98058295-fmr1n-2	c = Percent of cells within this clusters that express this gene
0	2.60869	0.929	0.144	0	0	epidermal progenitor	98057996-unknown-1566	d = Perfect of cells outside this cluster expressing this gene
0	2.60381	0.777	0.074	0	0	epidermal progenitor	98105033-unknown-2066	e = adjusted p value using bonferroni correction
0	2.57114	0.871	0.129	0	0	epidermal progenitor	98053683-unknown-1410	f = cluster number
0	2.55446	0.811	0.139	0	0	epidermal progenitor	98038232-unknown-1008	g = cluster identity
0	2.4358	0.62	0.034	0	0	epidermal progenitor	98035279-unknown-924	h = gene of interest
0	2.41341	0.837	0.138	0	0	epidermal progenitor	98077756-unknown-1708
0	2.3779	0.637	0.041	0	0	epidermal progenitor	98005757-ogt1
0	2.29485	0.499	0.025	0	0	epidermal progenitor	98148812-unknown-5017
0	2.29151	0.643	0.064	0	0	epidermal progenitor	98014035-unknown-360
0	2.25608	0.48	0.036	0	0	epidermal progenitor	98018089-muc1
0	2.19671	0.898	0.247	0	0	epidermal progenitor	98124557-unknown-3358
0	2.16145	0.508	0.025	0	0	epidermal progenitor	98058856-unknown-1593
0	2.12609	0.523	0.03	0	0	epidermal progenitor	98035101-dns2b-3
0	2.10354	0.364	0.02	0	0	epidermal progenitor	98145267-unknown-4789
0	2.08284	0.604	0.112	0	0	epidermal progenitor	98113052-anx13-4
0	2.01408	0.863	0.177	0	0	epidermal progenitor	98033170-calm-28
0	1.97864	0.751	0.128	0	0	epidermal progenitor	98002876-unknown-70
0	1.96103	0.414	0.014	0	0	epidermal progenitor	98043230-s17a5-12
0	1.93761	0.843	0.166	0	0	epidermal progenitor	98053164-1433g-2
0	1.90438	0.412	0.028	0	0	epidermal progenitor	98031308-unknown-813
0	1.83886	0.454	0.037	0	0	epidermal progenitor	98057299-s18b1-44
0	1.80882	0.648	0.111	0	0	epidermal progenitor	98049625-nfic
0	1.80545	0.392	0.029	0	0	epidermal progenitor	98034286-s22a5-9
0	1.79652	0.412	0.037	0	0	epidermal progenitor	98048665-sem4d
0	1.71434	0.347	0.016	0	0	epidermal progenitor	98052055-abcb6-3
0	1.61702	0.332	0.017	0	0	epidermal progenitor	98102356-cnr3-3
0	1.56808	0.319	0.013	0	0	epidermal progenitor	98034563-m3k13
7.01742e-308	1.6426	0.816	0.197	1.23584e-303	0	epidermal progenitor	98160172-calm-53
1.62157e-307	1.69507	0.431	0.044	2.85575e-303	0	epidermal progenitor	98024871-dgkz
2.81596e-302	1.8545	0.497	0.067	4.95919e-298	0	epidermal progenitor	98058791-blnk-2
9.62522e-299	1.86536	0.466	0.056	1.6951e-294	0	epidermal progenitor	98032279-acha7-6
5.52156e-290	1.26584	0.995	0.576	9.72402e-286	0	epidermal progenitor	98134979-actb-8
3.49366e-289	1.51957	0.304	0.016	6.15268e-285	0	epidermal progenitor	98016136-znf41
3.67984e-289	2.18953	0.511	0.079	6.48057e-285	0	epidermal progenitor	98004147-unknown-95
7.01346e-286	1.63193	0.681	0.144	1.23514e-281	0	epidermal progenitor	98051196-acsl1-4
2.37794e-282	1.57446	0.873	0.252	4.18778e-278	0	epidermal progenitor	98053049-calm-42
1.83369e-281	1.65518	0.68	0.151	3.22932e-277	0	epidermal progenitor	98048564-ephb1-7
1.37433e-277	1.67059	0.446	0.056	2.42033e-273	0	epidermal progenitor	98148908-unknown-5034
7.28471e-268	1.4146	0.265	0.012	1.28291e-263	0	epidermal progenitor	98003749-unknown-88
4.54765e-266	1.34528	0.253	0.01	8.00886e-262	0	epidermal progenitor	98016731-s18b1-13
7.36517e-265	1.45671	0.859	0.259	1.29708e-260	0	epidermal progenitor	98031437-tkt
1.02251e-260	1.51252	0.799	0.211	1.80073e-256	0	epidermal progenitor	98023743-prof1
5.069e-256	1.59508	0.418	0.053	8.92701e-252	0	epidermal progenitor	98130393-elk1-4
5.99153e-252	1.45623	0.331	0.029	1.05517e-247	0	epidermal progenitor	98109233-unknown-2339
1.86944e-247	1.43877	0.272	0.016	3.29227e-243	0	epidermal progenitor	98039262-psg9
2.07805e-239	1.67523	0.465	0.076	3.65966e-235	0	epidermal progenitor	98031805-zn367
2.56114e-238	1.60258	0.377	0.045	4.51042e-234	0	epidermal progenitor	98026229-ano7
4.89838e-237	1.551	0.594	0.129	8.62654e-233	0	epidermal progenitor	98046366-cpne6
2.00854e-233	1.48905	0.635	0.151	3.53725e-229	0	epidermal progenitor	98016397-at1b2
2.94347e-231	1.57176	0.625	0.15	5.18374e-227	0	epidermal progenitor	98117255-unknown-2841
1.64831e-227	1.52216	0.462	0.078	2.90284e-223	0	epidermal progenitor	98004832-nr6a1
5.05326e-227	1.57184	0.517	0.101	8.8993e-223	0	epidermal progenitor	98148889-dnja4
2.61589e-223	1.45361	0.52	0.099	4.60684e-219	0	epidermal progenitor	98046289-ppal-11
1.23299e-218	1.43549	0.586	0.13	2.17142e-214	0	epidermal progenitor	98124553-unknown-3357
3.29039e-210	1.31693	0.263	0.02	5.7947e-206	0	epidermal progenitor	98117434-gse1
3.90513e-208	1.27204	0.79	0.249	6.87733e-204	0	epidermal progenitor	98050382-ats4
8.19877e-206	1.46288	0.598	0.154	1.44388e-201	0	epidermal progenitor	98058916-sorl
1.08684e-201	1.3584	0.31	0.034	1.91404e-197	0	epidermal progenitor	98036852-zn541-2
1.79178e-198	1.45081	0.253	0.02	3.1555e-194	0	epidermal progenitor	98034135-yl385
1.29769e-197	1.79553	0.601	0.166	2.28537e-193	0	epidermal progenitor	98035852-rl24-2
1.93519e-197	1.30152	0.66	0.172	3.40806e-193	0	epidermal progenitor	98026091-unknown-670
9.98049e-197	1.42923	0.511	0.11	1.75766e-192	0	epidermal progenitor	98031698-stk33
1.95938e-194	1.36877	0.349	0.049	3.45066e-190	0	epidermal progenitor	98052504-gen
2.93082e-189	1.3401	0.418	0.075	5.16146e-185	0	epidermal progenitor	98050597-cnfn-11
1.37059e-188	1.4066	0.383	0.064	2.41374e-184	0	epidermal progenitor	98051823-ned4l
5.28307e-188	1.35654	0.516	0.118	9.30401e-184	0	epidermal progenitor	98039325-pgs1
1.64165e-187	1.40526	0.471	0.099	2.89112e-183	0	epidermal progenitor	98033752-nnmt-2
1.0497e-183	1.33475	0.343	0.05	1.84863e-179	0	epidermal progenitor	98025663-wbs27-4
5.97734e-181	1.38394	0.425	0.083	1.05267e-176	0	epidermal progenitor	98002070-cyfp2
1.12632e-180	1.40617	0.569	0.154	1.98356e-176	0	epidermal progenitor	98122761-unknown-3245
4.30115e-180	1.26196	0.74	0.265	7.57476e-176	0	epidermal progenitor	98054824-wdr18
9.07888e-177	1.24246	0.269	0.029	1.59888e-172	0	epidermal progenitor	98109237-unknown-2341
8.63513e-173	1.32571	0.375	0.066	1.52073e-168	0	epidermal progenitor	98058713-sem5b
4.26563e-172	1.31221	0.527	0.133	7.5122e-168	0	epidermal progenitor	98003853-dlx1
1.09591e-168	1.26233	0.333	0.051	1.93001e-164	0	epidermal progenitor	98020441-cept1
1.85285e-168	1.30432	0.301	0.041	3.26305e-164	0	epidermal progenitor	98020046-scn4a
1.5462e-166	1.4774	0.446	0.1	2.72302e-162	0	epidermal progenitor	98029083-tagl3-3
2.33321e-166	1.2556	0.534	0.132	4.10901e-162	0	epidermal progenitor	98047476-assy
1.25815e-165	1.26058	0.608	0.171	2.21573e-161	0	epidermal progenitor	98025849-radi-2
8.26001e-163	1.27577	0.326	0.051	1.45467e-158	0	epidermal progenitor	98158458-unknown-5717
5.43977e-162	1.34995	0.38	0.073	9.57998e-158	0	epidermal progenitor	98001908-unknown-43
5.24011e-159	1.33615	0.59	0.179	9.22836e-155	0	epidermal progenitor	98051772-fhl3-5
1.72471e-158	1.25432	0.432	0.097	3.03739e-154	0	epidermal progenitor	98129247-unknown-3703
1.14705e-157	1.22831	0.29	0.041	2.02007e-153	0	epidermal progenitor	98021954-unknown-566
1.49274e-157	1.30725	0.274	0.036	2.62887e-153	0	epidermal progenitor	98054509-hpcl1-6
2.65606e-157	1.08217	0.804	0.325	4.67759e-153	0	epidermal progenitor	98048283-aldh2-2
1.04409e-156	1.2129	0.604	0.188	1.83874e-152	0	epidermal progenitor	98129722-unknown-3723
4.37642e-154	1.36772	0.315	0.051	7.70731e-150	0	epidermal progenitor	98068845-unknown-1656
4.87606e-153	1.19872	0.544	0.149	8.58722e-149	0	epidermal progenitor	98020744-unknown-540
8.40028e-150	1.25058	0.444	0.108	1.47937e-145	0	epidermal progenitor	98009909-unknown-251
1.05297e-148	1.14657	0.287	0.043	1.85439e-144	0	epidermal progenitor	98000858-fiba
8.90223e-145	1.67957	0.372	0.079	1.56777e-140	0	epidermal progenitor	98009796-unknown-245
2.70304e-142	1.16771	0.593	0.195	4.76032e-138	0	epidermal progenitor	98048902-zbt10
3.37826e-142	1.16073	0.272	0.04	5.94945e-138	0	epidermal progenitor	98043838-unknown-1173
1.65353e-141	1.14395	0.533	0.156	2.91203e-137	0	epidermal progenitor	98029119-ylat2-2
2.41462e-141	1.06343	0.784	0.35	4.25238e-137	0	epidermal progenitor	98028665-tyb4
4.83208e-138	1.06842	0.758	0.339	8.50977e-134	0	epidermal progenitor	98028576-cisd1
5.2638e-133	1.12795	0.619	0.227	9.27008e-129	0	epidermal progenitor	98012198-pnca
1.27128e-129	1.15373	0.377	0.087	2.23885e-125	0	epidermal progenitor	98132796-wbs27-10
1.95523e-129	1.15878	0.325	0.065	3.44336e-125	0	epidermal progenitor	98009533-actg-2
9.99513e-127	1.16664	0.352	0.078	1.76024e-122	0	epidermal progenitor	98015472-capsl
1.97051e-125	1.19851	0.354	0.079	3.47027e-121	0	epidermal progenitor	98045758-ange2-5
8.47026e-125	1.06596	0.691	0.275	1.4917e-120	0	epidermal progenitor	98047896-egr3
5.41215e-124	0.984803	0.278	0.049	9.53135e-120	0	epidermal progenitor	98130237-dus5-2
1.01348e-122	1.54514	0.287	0.054	1.78484e-118	0	epidermal progenitor	98045685-unknown-1223
2.46744e-122	1.09364	0.317	0.065	4.34541e-118	0	epidermal progenitor	98014643-f181a
6.39318e-121	1.09198	0.254	0.042	1.1259e-116	0	epidermal progenitor	98035873-gnao-2
1.3558e-120	0.950724	0.832	0.382	2.3877e-116	0	epidermal progenitor	98033433-tsn6
2.12054e-120	0.95846	0.498	0.149	3.73449e-116	0	epidermal progenitor	98052774-mcfd2-3
1.55758e-118	1.23528	0.36	0.087	2.74306e-114	0	epidermal progenitor	98035231-p73
3.71595e-118	0.917353	0.762	0.37	6.54415e-114	0	epidermal progenitor	98130189-rpab1-2
4.83767e-118	0.963146	0.275	0.05	8.51962e-114	0	epidermal progenitor	98037840-dus5
7.68491e-117	1.04471	0.255	0.043	1.35339e-112	0	epidermal progenitor	98057638-unknown-1551
7.77821e-117	1.04029	0.525	0.174	1.36982e-112	0	epidermal progenitor	98045866-k132l
1.36754e-116	1.03228	0.35	0.081	2.40837e-112	0	epidermal progenitor	98040352-unknown-1080
7.22022e-116	0.87227	0.823	0.436	1.27155e-111	0	epidermal progenitor	98038949-rpab1
9.81034e-115	1.21799	0.402	0.112	1.7277e-110	0	epidermal progenitor	98010034-s35g1-3
1.00504e-113	1.0539	0.368	0.091	1.76997e-109	0	epidermal progenitor	98006544-st4a1
1.08787e-112	1.06922	0.418	0.115	1.91585e-108	0	epidermal progenitor	98005952-anx13-2
6.31805e-111	1.05632	0.315	0.07	1.11267e-106	0	epidermal progenitor	98007243-lrrc3
5.39026e-108	0.791566	0.956	0.562	9.49278e-104	0	epidermal progenitor	98009260-actg
1.39082e-107	1.18575	0.314	0.072	2.44938e-103	0	epidermal progenitor	98033858-msx1
4.91547e-106	0.951218	0.275	0.055	8.65663e-102	0	epidermal progenitor	98035661-sox2-2
6.77695e-106	0.820782	0.867	0.472	1.19349e-101	0	epidermal progenitor	98032787-lamp3
4.69546e-104	1.03947	0.319	0.076	8.26917e-100	0	epidermal progenitor	98046032-gshb-2
6.98766e-103	1.06706	0.316	0.076	1.2306e-98	0	epidermal progenitor	98011616-acsf2-6
1.42713e-101	1.04711	0.401	0.116	2.51332e-97	0	epidermal progenitor	98000482-unknown-12
5.81862e-101	1.02906	0.317	0.077	1.02472e-96	0	epidermal progenitor	98000275-unknown-10
4.54106e-100	0.943827	0.553	0.204	7.99726e-96	0	epidermal progenitor	98058573-dysf-2
1.14725e-99	0.929827	0.329	0.081	2.02042e-95	0	epidermal progenitor	98038097-sphk1-3
2.28686e-99	1.09582	0.338	0.09	4.02739e-95	0	epidermal progenitor	98046320-unknown-1246
2.33815e-98	0.990981	0.459	0.154	4.11772e-94	0	epidermal progenitor	98047498-tsn11-2
1.90778e-97	1.09391	0.331	0.086	3.3598e-93	0	epidermal progenitor	98025696-gapr1-3
8.58907e-95	0.815298	0.846	0.485	1.51262e-90	0	epidermal progenitor	98000496-unknown-13
1.4949e-94	0.899343	0.326	0.083	2.63267e-90	0	epidermal progenitor	98017478-unknown-446
7.83376e-94	0.930349	0.545	0.207	1.3796e-89	0	epidermal progenitor	98048855-bicc1
6.80836e-93	0.988441	0.384	0.114	1.19902e-88	0	epidermal progenitor	98045857-txnd8
1.20497e-92	0.863813	0.254	0.055	2.12207e-88	0	epidermal progenitor	98113053-anxa3-2
1.95647e-91	0.723286	0.962	0.541	3.44555e-87	0	epidermal progenitor	98037979-tba1a-6
2.27238e-91	1.08696	0.343	0.099	4.00189e-87	0	epidermal progenitor	98117551-unknown-2868
4.7491e-91	0.80135	0.856	0.473	8.36363e-87	0	epidermal progenitor	98055292-anxa7-5
2.43742e-90	1.0209	0.466	0.171	4.29254e-86	0	epidermal progenitor	98120956-unknown-3113
5.02105e-90	0.891506	0.498	0.183	8.84257e-86	0	epidermal progenitor	98033375-s39ae
9.08332e-90	0.921817	0.618	0.278	1.59966e-85	0	epidermal progenitor	98112531-acsf2-15
1.10889e-89	0.963917	0.322	0.086	1.95287e-85	0	epidermal progenitor	98044012-unknown-1178
6.44608e-89	1.04601	0.323	0.09	1.13522e-84	0	epidermal progenitor	98024452-unknown-637
4.51506e-88	0.883825	0.43	0.138	7.95147e-84	0	epidermal progenitor	98042928-litaf-4
1.25378e-87	0.999464	0.334	0.094	2.20802e-83	0	epidermal progenitor	98022543-top1-2
7.60906e-87	0.881583	0.432	0.146	1.34003e-82	0	epidermal progenitor	98048586-pdia4
7.66959e-87	1.01064	0.301	0.079	1.35069e-82	0	epidermal progenitor	98033317-unknown-871
2.12368e-86	0.633317	0.946	0.634	3.74002e-82	0	epidermal progenitor	98009139-calr-2
4.98124e-86	0.903185	0.553	0.219	8.77246e-82	0	epidermal progenitor	98009158-rac3
1.49022e-84	0.995704	0.265	0.064	2.62442e-80	0	epidermal progenitor	98030715-ttpal-2
1.83597e-84	0.889119	0.411	0.138	3.23333e-80	0	epidermal progenitor	98030196-pyc
2.03028e-84	0.891946	0.378	0.119	3.57552e-80	0	epidermal progenitor	98027786-cntn5
4.04297e-84	0.791255	0.335	0.093	7.12007e-80	0	epidermal progenitor	98040720-sox
1.04904e-82	0.903462	0.48	0.185	1.84747e-78	0	epidermal progenitor	98011493-vamp2
2.4968e-82	0.88385	0.483	0.183	4.39711e-78	0	epidermal progenitor	98056942-otoan-5
6.96788e-81	0.927771	0.319	0.092	1.22711e-76	0	epidermal progenitor	98007519-ift81
9.56567e-80	0.76339	0.727	0.37	1.68461e-75	0	epidermal progenitor	98048010-unknown-1287
2.08946e-79	0.859933	0.36	0.113	3.67974e-75	0	epidermal progenitor	98043789-scrb2-2
2.2996e-79	0.94929	0.256	0.063	4.04983e-75	0	epidermal progenitor	98100854-unknown-1768
4.00279e-79	0.877138	0.384	0.127	7.04932e-75	0	epidermal progenitor	98045063-otoan-2
1.20591e-78	0.857724	0.568	0.254	2.12373e-74	0	epidermal progenitor	98043514-djb11-3
3.93073e-78	0.917226	0.372	0.126	6.92241e-74	0	epidermal progenitor	98007383-ruvb1
1.00924e-77	0.857646	0.314	0.091	1.77738e-73	0	epidermal progenitor	98021405-rab8a
1.69615e-77	0.881226	0.254	0.063	2.98709e-73	0	epidermal progenitor	98035100-mppe1
2.6771e-77	0.81253	0.587	0.267	4.71464e-73	0	epidermal progenitor	98000889-arpc4
5.53845e-77	0.713101	0.675	0.32	9.75376e-73	0	epidermal progenitor	98017588-4f2
7.62354e-77	0.790779	0.436	0.156	1.34258e-72	0	epidermal progenitor	98024111-tdh
1.23846e-76	0.853096	0.471	0.184	2.18105e-72	0	epidermal progenitor	98006404-elov4
9.36793e-76	0.924594	0.297	0.085	1.64979e-71	0	epidermal progenitor	98145239-ttpal-6
1.2138e-74	0.685643	0.826	0.479	2.13763e-70	0	epidermal progenitor	98002910-twf1
2.41467e-74	0.744387	0.283	0.075	4.25248e-70	0	epidermal progenitor	98015527-unknown-398
1.90425e-72	0.711154	0.751	0.405	3.35358e-68	0	epidermal progenitor	98028182-lmna
1.5254e-71	0.816514	0.46	0.185	2.68638e-67	0	epidermal progenitor	98012606-acsa
1.46717e-70	0.761719	0.64	0.315	2.58383e-66	0	epidermal progenitor	98036477-acbp
5.42116e-70	0.675674	0.725	0.363	9.5472e-66	0	epidermal progenitor	98050151-sias
2.23062e-68	0.891142	0.273	0.08	3.92835e-64	0	epidermal progenitor	98135218-unknown-4097
1.08691e-67	0.894378	0.273	0.08	1.91415e-63	0	epidermal progenitor	98012517-rrn3
1.94808e-67	0.545785	0.669	0.329	3.43077e-63	0	epidermal progenitor	98022439-pdia1
3.26667e-67	0.790427	0.331	0.109	5.75294e-63	0	epidermal progenitor	98003291-tprg1
4.39488e-67	0.831462	0.414	0.165	7.73982e-63	0	epidermal progenitor	98050212-tmed5
6.58501e-67	0.803631	0.38	0.138	1.15969e-62	0	epidermal progenitor	98015242-thap1
9.40272e-67	0.82324	0.347	0.121	1.65591e-62	0	epidermal progenitor	98010447-xrp2
1.48317e-66	0.695447	0.721	0.407	2.61201e-62	0	epidermal progenitor	98045845-stl1
3.64253e-66	0.710801	0.569	0.254	6.41486e-62	0	epidermal progenitor	98160154-glrx2-5
6.75323e-66	0.799614	0.319	0.104	1.18931e-61	0	epidermal progenitor	98001773-fads2
9.07173e-66	0.833923	0.298	0.095	1.59762e-61	0	epidermal progenitor	98017004-trpm8-3
1.25755e-65	0.810438	0.546	0.263	2.21467e-61	0	epidermal progenitor	98156177-samd8-3
5.1569e-65	0.780053	0.321	0.108	9.08182e-61	0	epidermal progenitor	98043110-unknown-1158
9.61482e-64	0.745017	0.329	0.11	1.69327e-59	0	epidermal progenitor	98043222-rbm24
1.21195e-63	0.845321	0.255	0.074	2.13436e-59	0	epidermal progenitor	98058402-rhg33
1.96757e-63	0.78684	0.259	0.075	3.46509e-59	0	epidermal progenitor	98030637-nec1
2.03924e-63	0.638325	0.793	0.474	3.5913e-59	0	epidermal progenitor	98038429-nudc
5.97184e-63	0.72498	0.333	0.113	1.0517e-58	0	epidermal progenitor	98019207-unknown-487
6.38151e-63	0.76877	0.326	0.111	1.12385e-58	0	epidermal progenitor	98039653-dyxc1
6.81873e-62	0.845386	0.278	0.086	1.20085e-57	0	epidermal progenitor	98109927-z876p
7.85212e-62	0.807758	0.254	0.075	1.38284e-57	0	epidermal progenitor	98048199-hddc2
3.43915e-61	0.571645	0.697	0.359	6.05669e-57	0	epidermal progenitor	98049093-pdia6
5.23723e-61	0.709685	0.553	0.256	9.22329e-57	0	epidermal progenitor	98020505-nano1
3.88369e-60	0.690575	0.673	0.377	6.83956e-56	0	epidermal progenitor	98005441-ampl
5.13234e-60	0.754343	0.463	0.207	9.03856e-56	0	epidermal progenitor	98047988-ptss2
1.0973e-59	0.705088	0.468	0.2	1.93245e-55	0	epidermal progenitor	98017678-litaf-2
5.60842e-59	0.604339	0.678	0.362	9.87698e-55	0	epidermal progenitor	98012926-gslg1
4.91236e-58	0.722978	0.498	0.223	8.65116e-54	0	epidermal progenitor	98015015-gapr1-2
7.93198e-58	0.774912	0.265	0.084	1.3969e-53	0	epidermal progenitor	98055017-3mg
1.98278e-56	0.701816	0.532	0.256	3.49188e-52	0	epidermal progenitor	98055282-unknown-1470
2.01851e-56	0.604801	0.725	0.39	3.55479e-52	0	epidermal progenitor	98009870-gtr1
3.4552e-56	0.615084	0.697	0.387	6.08496e-52	0	epidermal progenitor	98035420-tbca
6.99885e-56	0.818785	0.26	0.085	1.23257e-51	0	epidermal progenitor	98121011-ce152
1.90837e-55	0.640147	0.535	0.259	3.36083e-51	0	epidermal progenitor	98020026-fkbp2
3.24275e-55	0.670161	0.578	0.284	5.71081e-51	0	epidermal progenitor	98025431-nano1-2
9.4593e-54	0.737719	0.334	0.128	1.66588e-49	0	epidermal progenitor	98037510-cntp2
1.25878e-53	0.605718	0.565	0.275	2.21684e-49	0	epidermal progenitor	98034293-myl1-2
2.16628e-53	0.530678	0.763	0.443	3.81503e-49	0	epidermal progenitor	98033972-grp78-2
2.40898e-53	0.81315	0.287	0.102	4.24245e-49	0	epidermal progenitor	98047023-src-5
2.51504e-53	0.723072	0.418	0.185	4.42924e-49	0	epidermal progenitor	98115734-thop1-5
5.65528e-53	0.66925	0.374	0.151	9.95952e-49	0	epidermal progenitor	98018724-ica69
7.27825e-53	0.652289	0.517	0.252	1.28177e-48	0	epidermal progenitor	98011551-vatg1
8.50928e-52	0.655374	0.352	0.139	1.49857e-47	0	epidermal progenitor	98053503-rb27a
3.38323e-51	0.615133	0.663	0.382	5.95821e-47	0	epidermal progenitor	98008587-acsl1
4.09723e-51	0.759488	0.281	0.099	7.21562e-47	0	epidermal progenitor	98014938-arh-2
6.32842e-51	0.546538	0.769	0.463	1.1145e-46	0	epidermal progenitor	98001665-s61a2
6.60581e-51	0.640699	0.584	0.308	1.16335e-46	0	epidermal progenitor	98036970-thoc4
8.89534e-51	0.682054	0.381	0.155	1.56656e-46	0	epidermal progenitor	98051444-s6a19-4
1.33951e-50	0.592603	0.691	0.391	2.35901e-46	0	epidermal progenitor	98010523-gbb4
5.22881e-50	0.714929	0.393	0.173	9.20846e-46	0	epidermal progenitor	98049327-tbcb-2
7.76334e-50	0.805062	0.28	0.101	1.3672e-45	0	epidermal progenitor	98075287-unknown-1692
2.18982e-49	0.64941	0.574	0.313	3.85648e-45	0	epidermal progenitor	98027177-syq
1.18907e-48	0.705128	0.319	0.125	2.09407e-44	0	epidermal progenitor	98006871-sl9a8
2.54721e-48	0.701136	0.339	0.139	4.4859e-44	0	epidermal progenitor	98153145-pkhl1-2
6.24212e-48	0.562452	0.733	0.449	1.0993e-43	0	epidermal progenitor	98035480-psa4
7.14958e-48	0.70711	0.4	0.182	1.25911e-43	0	epidermal progenitor	98048398-lmf2
3.02883e-47	0.581103	0.544	0.274	5.33408e-43	0	epidermal progenitor	98014239-glna
3.4049e-47	0.619833	0.436	0.203	5.99637e-43	0	epidermal progenitor	98022272-sdf2
5.01064e-47	0.604272	0.551	0.29	8.82424e-43	0	epidermal progenitor	98016904-ola1
7.26528e-47	0.593441	0.63	0.356	1.27949e-42	0	epidermal progenitor	98067868-unknown-1648
8.10394e-47	0.661433	0.267	0.094	1.42718e-42	0	epidermal progenitor	98012255-rgs22-2
1.56346e-46	0.589258	0.636	0.355	2.75341e-42	0	epidermal progenitor	98050907-ttll7
1.6135e-46	0.631475	0.473	0.235	2.84153e-42	0	epidermal progenitor	98009672-csk
1.73179e-46	0.651954	0.442	0.198	3.04985e-42	0	epidermal progenitor	98008859-pls1
1.06914e-45	0.643257	0.519	0.276	1.88287e-41	0	epidermal progenitor	98003375-gale
1.75009e-45	0.585625	0.521	0.271	3.08209e-41	0	epidermal progenitor	98017254-rhoa-2
1.99345e-45	0.590575	0.574	0.315	3.51066e-41	0	epidermal progenitor	98032550-unknown-849
4.55378e-45	0.591303	0.395	0.177	8.01966e-41	0	epidermal progenitor	98000461-ap1s2
9.05238e-45	0.612383	0.521	0.274	1.59421e-40	0	epidermal progenitor	98043800-neua
1.32075e-44	0.552051	0.746	0.437	2.32598e-40	0	epidermal progenitor	98041408-fkbp5
3.36354e-44	0.552136	0.598	0.332	5.92353e-40	0	epidermal progenitor	98048866-rpn1
5.1687e-44	0.552805	0.637	0.366	9.10259e-40	0	epidermal progenitor	98019006-tcpg
5.64676e-44	0.558864	0.614	0.345	9.9445e-40	0	epidermal progenitor	98023471-tcpa
1.90754e-43	0.55286	0.431	0.201	3.35936e-39	0	epidermal progenitor	98042724-hook3
1.92382e-43	0.46948	0.308	0.121	3.38804e-39	0	epidermal progenitor	98047190-unknown-1267
2.80419e-43	0.601288	0.408	0.19	4.93845e-39	0	epidermal progenitor	98048908-pdxd1
6.86688e-43	0.646384	0.481	0.252	1.20933e-38	0	epidermal progenitor	98019391-h2ay-2
1.11268e-42	0.518235	0.404	0.18	1.95954e-38	0	epidermal progenitor	98114239-clh1-6
2.64336e-42	0.676176	0.314	0.132	4.65523e-38	0	epidermal progenitor	98057494-pcm1
3.16531e-42	0.459688	0.307	0.122	5.57442e-38	0	epidermal progenitor	98136327-unknown-4192
5.56051e-42	0.641389	0.389	0.183	9.79262e-38	0	epidermal progenitor	98000094-tmm35
7.60262e-42	0.570843	0.589	0.338	1.3389e-37	0	epidermal progenitor	98013864-psb2
7.62204e-42	0.571854	0.359	0.159	1.34232e-37	0	epidermal progenitor	98014303-fuct1
7.68377e-42	0.474623	0.782	0.458	1.35319e-37	0	epidermal progenitor	98052972-npt2b
1.1995e-41	0.653936	0.272	0.105	2.11245e-37	0	epidermal progenitor	98005541-kmcp1
3.88893e-41	0.536355	0.496	0.259	6.84879e-37	0	epidermal progenitor	98021331-mgat3
6.76685e-41	0.549045	0.634	0.374	1.19171e-36	0	epidermal progenitor	98045733-arpc3
2.39871e-40	0.525508	0.651	0.379	4.22437e-36	0	epidermal progenitor	98050048-plst
8.56118e-40	0.587517	0.351	0.158	1.50771e-35	0	epidermal progenitor	98031942-hyou1
1.05455e-39	0.53289	0.54	0.294	1.85716e-35	0	epidermal progenitor	98034018-elav2-3
1.0669e-39	0.607472	0.473	0.253	1.87891e-35	0	epidermal progenitor	98030249-unknown-779
1.10902e-39	0.561068	0.43	0.213	1.95309e-35	0	epidermal progenitor	98041514-sc22b
1.12861e-39	0.68856	0.25	0.096	1.98759e-35	0	epidermal progenitor	98108947-unknown-2318
1.15818e-39	0.661126	0.372	0.179	2.03968e-35	0	epidermal progenitor	98037591-tmm56-6
2.04177e-39	0.464664	0.752	0.474	3.59576e-35	0	epidermal progenitor	98026786-rpn2
4.31356e-39	0.629344	0.301	0.125	7.59661e-35	0	epidermal progenitor	98013833-pmfbp
6.34768e-39	0.472575	0.789	0.528	1.11789e-34	0	epidermal progenitor	98056109-tcpd
7.7528e-39	0.512786	0.705	0.437	1.36535e-34	0	epidermal progenitor	98032749-psa5
1.19228e-38	0.599744	0.459	0.241	2.09973e-34	0	epidermal progenitor	98051182-txnd9
1.70128e-38	0.537438	0.646	0.371	2.99612e-34	0	epidermal progenitor	98049262-zbt26
5.23211e-38	0.482516	0.594	0.338	9.21426e-34	0	epidermal progenitor	98045905-cdn1b
1.24457e-37	0.57522	0.29	0.122	2.19182e-33	0	epidermal progenitor	98020533-xpr1
1.84899e-37	0.56416	0.457	0.244	3.25625e-33	0	epidermal progenitor	98027034-uxs1
3.65232e-37	0.572278	0.434	0.224	6.43211e-33	0	epidermal progenitor	98011653-pdia5
7.90625e-37	0.58387	0.351	0.155	1.39237e-32	0	epidermal progenitor	98050599-unknown-1344
9.32159e-37	0.534794	0.446	0.231	1.64163e-32	0	epidermal progenitor	98007607-cpt1a-3
1.23947e-36	0.517868	0.57	0.331	2.18283e-32	0	epidermal progenitor	98047541-tcpb
1.54503e-36	0.639767	0.326	0.151	2.72096e-32	0	epidermal progenitor	98023731-at133
1.63836e-36	0.521414	0.55	0.313	2.88532e-32	0	epidermal progenitor	98048972-tcph
2.47771e-36	0.572516	0.291	0.125	4.36349e-32	0	epidermal progenitor	98005568-fr1op
1.0485e-35	0.602369	0.262	0.109	1.84651e-31	0	epidermal progenitor	98035912-nfkb2-2
1.31394e-35	0.564156	0.328	0.147	2.31397e-31	0	epidermal progenitor	98015738-casp2-2
1.67107e-35	0.531925	0.335	0.153	2.94292e-31	0	epidermal progenitor	98032654-zn577
2.23126e-35	0.497304	0.41	0.206	3.92947e-31	0	epidermal progenitor	98035928-swet1
3.05107e-35	0.548612	0.469	0.256	5.37324e-31	0	epidermal progenitor	98005168-pfd2
3.62461e-35	0.532464	0.311	0.139	6.3833e-31	0	epidermal progenitor	98030591-flowr
4.47586e-35	0.466122	0.756	0.472	7.88244e-31	0	epidermal progenitor	98038950-ppif
4.75824e-35	0.523682	0.554	0.318	8.37974e-31	0	epidermal progenitor	98050051-mgn2
7.1161e-35	0.528878	0.486	0.266	1.25322e-30	0	epidermal progenitor	98026929-f10a1
9.74247e-35	0.45648	0.528	0.289	1.71575e-30	0	epidermal progenitor	98040233-fsip2
1.46424e-34	0.446055	0.662	0.365	2.57867e-30	0	epidermal progenitor	98147592-cnfn-18
1.82893e-34	0.450874	0.667	0.406	3.22094e-30	0	epidermal progenitor	98113504-tm258
2.69397e-34	0.508013	0.377	0.182	4.74436e-30	0	epidermal progenitor	98162180-sc6a5-2
3.90623e-34	0.554971	0.287	0.127	6.87927e-30	0	epidermal progenitor	98017758-sptc1
4.88789e-34	0.617271	0.255	0.104	8.60806e-30	0	epidermal progenitor	98043111-tc1d1-3
1.03177e-33	0.361616	0.977	0.772	1.81705e-29	0	epidermal progenitor	98021474-dx39b
1.07618e-33	0.458189	0.727	0.473	1.89526e-29	0	epidermal progenitor	98002053-arp3b
1.10072e-33	0.454082	0.831	0.55	1.93847e-29	0	epidermal progenitor	98050647-tisb-6
1.3029e-33	0.446909	0.802	0.518	2.29453e-29	0	epidermal progenitor	98027524-pairb
1.63081e-33	0.549537	0.359	0.177	2.87203e-29	0	epidermal progenitor	98006094-zn155
1.82827e-33	0.458993	0.646	0.399	3.21976e-29	0	epidermal progenitor	98001424-bak
2.94554e-33	0.577653	0.337	0.164	5.18739e-29	0	epidermal progenitor	98011709-erln2
3.63367e-33	0.601517	0.265	0.114	6.39926e-29	0	epidermal progenitor	98030983-gnai3
3.68925e-33	0.569969	0.29	0.13	6.49713e-29	0	epidermal progenitor	98025519-emal6
3.99339e-33	0.515386	0.411	0.213	7.03277e-29	0	epidermal progenitor	98140403-aaed1-2
4.23733e-33	0.476018	0.454	0.243	7.46236e-29	0	epidermal progenitor	98067883-unknown-1649
4.41531e-33	0.551439	0.337	0.163	7.77581e-29	0	epidermal progenitor	98041105-spsb1
1.02432e-32	0.524652	0.332	0.159	1.80393e-28	0	epidermal progenitor	98003444-cep19
2.25979e-32	0.469047	0.594	0.363	3.97971e-28	0	epidermal progenitor	98015088-psb7
3.0074e-32	0.596895	0.321	0.155	5.29634e-28	0	epidermal progenitor	98010176-tisb
3.61432e-32	0.507562	0.468	0.261	6.36517e-28	0	epidermal progenitor	98006290-psb1
3.74275e-32	0.440882	0.686	0.443	6.59135e-28	0	epidermal progenitor	98010532-psa3
7.90148e-32	0.520899	0.496	0.283	1.39153e-27	0	epidermal progenitor	98034431-srsf4-2
8.25191e-32	0.584701	0.26	0.114	1.45324e-27	0	epidermal progenitor	98035460-zn513-3
9.71925e-32	0.498466	0.468	0.263	1.71166e-27	0	epidermal progenitor	98022438-ost48
1.00314e-31	0.479296	0.466	0.259	1.76664e-27	0	epidermal progenitor	98023495-chtop
1.02589e-31	0.48912	0.57	0.341	1.80669e-27	0	epidermal progenitor	98101062-tebp-2
1.55467e-31	0.443757	0.729	0.461	2.73792e-27	0	epidermal progenitor	98025219-rsmn
1.88976e-31	0.539263	0.262	0.115	3.32806e-27	0	epidermal progenitor	98021277-unc50
1.99819e-31	0.420932	0.448	0.242	3.51901e-27	0	epidermal progenitor	98100136-ubb-7
5.42415e-31	0.570928	0.295	0.138	9.55247e-27	0	epidermal progenitor	98016815-ppm1g
5.5305e-31	0.485768	0.337	0.164	9.73976e-27	0	epidermal progenitor	98043682-tmm53
7.25262e-31	0.52266	0.332	0.163	1.27726e-26	0	epidermal progenitor	98046373-unknown-1247
7.8032e-31	0.449364	0.762	0.485	1.37422e-26	0	epidermal progenitor	98015196-set
8.25211e-31	0.477751	0.496	0.278	1.45328e-26	0	epidermal progenitor	98047050-set-3
1.34127e-30	0.518575	0.272	0.119	2.3621e-26	0	epidermal progenitor	98029227-fhad1
1.66825e-30	0.538623	0.313	0.151	2.93796e-26	0	epidermal progenitor	98131945-unknown-3867
1.91946e-30	0.522674	0.343	0.172	3.38037e-26	0	epidermal progenitor	98047375-anr44
2.37453e-30	0.463841	0.587	0.362	4.18179e-26	0	epidermal progenitor	98021908-prs10
2.38181e-30	0.634725	0.263	0.12	4.1946e-26	0	epidermal progenitor	98018415-nfyb
3.15081e-30	0.48626	0.328	0.159	5.54889e-26	0	epidermal progenitor	98038392-glyg-2
4.17948e-30	0.422947	0.632	0.395	7.36047e-26	0	epidermal progenitor	98036315-nedd8
4.24309e-30	0.495834	0.31	0.147	7.4725e-26	0	epidermal progenitor	98029148-kgua
4.49449e-30	0.537684	0.278	0.128	7.91525e-26	0	epidermal progenitor	98039215-bcl7a
5.27273e-30	0.56476	0.326	0.158	9.2858e-26	0	epidermal progenitor	98137954-fhl2-8
5.50725e-30	0.538723	0.38	0.203	9.69881e-26	0	epidermal progenitor	98007448-wipf1
7.53863e-30	0.458294	0.632	0.39	1.32763e-25	0	epidermal progenitor	98005936-ctbp2
8.30813e-30	0.553258	0.319	0.158	1.46314e-25	0	epidermal progenitor	98016760-ct024
1.00659e-29	0.499473	0.325	0.151	1.77271e-25	0	epidermal progenitor	98044317-unknown-1184
1.04496e-29	0.509849	0.333	0.16	1.84027e-25	0	epidermal progenitor	98013858-pmfbp-2
1.89679e-29	0.376754	0.921	0.631	3.34043e-25	0	epidermal progenitor	98016404-mvp
2.07991e-29	0.406103	0.329	0.158	3.66294e-25	0	epidermal progenitor	98021316-unknown-555
2.22676e-29	0.387174	0.394	0.207	3.92155e-25	0	epidermal progenitor	98012211-tnr21
2.32462e-29	0.544104	0.253	0.111	4.09388e-25	0	epidermal progenitor	98007047-ikzf2
3.69409e-29	0.436117	0.516	0.304	6.50566e-25	0	epidermal progenitor	98047038-ssrb
4.31541e-29	0.40955	0.774	0.523	7.59986e-25	0	epidermal progenitor	98021472-tcpz
4.3418e-29	0.520744	0.349	0.179	7.64635e-25	0	epidermal progenitor	98010659-mbd2
4.53604e-29	0.537821	0.329	0.166	7.98841e-25	0	epidermal progenitor	98032825-red1
5.87618e-29	0.460281	0.485	0.274	1.03485e-24	0	epidermal progenitor	98043659-tra2a
7.24545e-29	0.492406	0.527	0.323	1.276e-24	0	epidermal progenitor	98024853-psa2
1.03267e-28	0.506458	0.259	0.117	1.81864e-24	0	epidermal progenitor	98006719-ap1m1
2.58175e-28	0.505055	0.325	0.163	4.54671e-24	0	epidermal progenitor	98048769-smrd1
4.1068e-28	0.392383	0.593	0.345	7.23249e-24	0	epidermal progenitor	98133656-unknown-3967
5.04198e-28	0.448971	0.46	0.261	8.87943e-24	0	epidermal progenitor	98010273-tram1
7.34519e-28	0.408485	0.386	0.209	1.29356e-23	0	epidermal progenitor	98126732-setmr-58
7.53709e-28	0.451648	0.595	0.363	1.32736e-23	0	epidermal progenitor	98049283-ra1l2
1.37395e-27	0.407753	0.386	0.209	2.41966e-23	0	epidermal progenitor	98051436-ra1l2-2
1.44641e-27	0.448315	0.256	0.116	2.54728e-23	0	epidermal progenitor	98146535-unknown-4875
1.77247e-27	0.446867	0.504	0.302	3.1215e-23	0	epidermal progenitor	98044479-elob
2.26596e-27	0.548304	0.325	0.167	3.99059e-23	0	epidermal progenitor	98030209-hnrpl-2
2.33809e-27	0.463273	0.497	0.293	4.1176e-23	0	epidermal progenitor	98035532-ncbp2-2
2.53462e-27	0.482495	0.315	0.158	4.46371e-23	0	epidermal progenitor	98003018-wdr61
2.81739e-27	0.387007	0.364	0.186	4.9617e-23	0	epidermal progenitor	98001588-s6a17
3.5586e-27	0.513126	0.309	0.154	6.26704e-23	0	epidermal progenitor	98003322-cds2
3.7459e-27	0.376194	0.825	0.555	6.5969e-23	0	epidermal progenitor	98049976-rl34
4.53338e-27	0.455288	0.486	0.28	7.98374e-23	0	epidermal progenitor	98029236-pcna
6.12186e-27	0.528901	0.313	0.158	1.07812e-22	0	epidermal progenitor	98027904-cpne7-2
7.16684e-27	0.480209	0.399	0.22	1.26215e-22	0	epidermal progenitor	98008369-h2ay
7.7728e-27	0.430398	0.557	0.349	1.36887e-22	0	epidermal progenitor	98020260-amerl
1.20634e-26	0.452849	0.446	0.256	2.12448e-22	0	epidermal progenitor	98032763-rbm8a
1.36434e-26	0.394072	0.638	0.398	2.40273e-22	0	epidermal progenitor	98049175-rl9-2
1.49611e-26	0.343879	0.368	0.195	2.6348e-22	0	epidermal progenitor	98102783-unknown-1887
1.64689e-26	0.469077	0.299	0.147	2.90033e-22	0	epidermal progenitor	98040979-casp2-6
2.23062e-26	0.470758	0.447	0.259	3.92834e-22	0	epidermal progenitor	98051854-chd3
3.53646e-26	0.451087	0.463	0.267	6.22805e-22	0	epidermal progenitor	98027019-unknown-691
4.89074e-26	0.451445	0.34	0.178	8.61309e-22	0	epidermal progenitor	98031941-gmpr1
5.08017e-26	0.47804	0.269	0.129	8.94669e-22	0	epidermal progenitor	98006499-tri65-2
6.64665e-26	0.362597	0.85	0.568	1.17054e-21	0	epidermal progenitor	98027943-pdia3
1.0252e-25	0.459789	0.449	0.264	1.80548e-21	0	epidermal progenitor	98055004-stt3a
1.28529e-25	0.383235	0.641	0.422	2.26353e-21	0	epidermal progenitor	98049488-tcpe
1.59741e-25	0.423146	0.463	0.275	2.8132e-21	0	epidermal progenitor	98048896-sysc
1.69044e-25	0.467696	0.388	0.22	2.97703e-21	0	epidermal progenitor	98032178-zrab2-2
2.44248e-25	0.387528	0.552	0.336	4.30145e-21	0	epidermal progenitor	98042834-sahh3
3.12989e-25	0.395842	0.311	0.157	5.51206e-21	0	epidermal progenitor	98044403-nhrf1
3.31075e-25	0.401737	0.466	0.272	5.83056e-21	0	epidermal progenitor	98118356-copa-2
4.23009e-25	0.395513	0.31	0.156	7.44961e-21	0	epidermal progenitor	98143152-unknown-4651
4.68497e-25	0.467158	0.321	0.168	8.25071e-21	0	epidermal progenitor	98029091-ada10-3
5.67655e-25	0.449516	0.356	0.194	9.99697e-21	0	epidermal progenitor	98057021-f261-2
7.93691e-25	0.367509	0.866	0.595	1.39777e-20	0	epidermal progenitor	98056579-hnrpq-3
9.51111e-25	0.394734	0.653	0.416	1.675e-20	0	epidermal progenitor	98005923-unknown-143
9.95173e-25	0.491073	0.28	0.141	1.7526e-20	0	epidermal progenitor	98011073-syhc
1.04032e-24	0.357442	0.259	0.122	1.83211e-20	0	epidermal progenitor	98020803-yipf1
1.27384e-24	0.418962	0.273	0.132	2.24335e-20	0	epidermal progenitor	98013725-ubig
1.38942e-24	0.489645	0.387	0.222	2.44691e-20	0	epidermal progenitor	98021101-dpp3
1.71395e-24	0.393973	0.38	0.208	3.01843e-20	0	epidermal progenitor	98056837-afad-2
2.20355e-24	0.41064	0.478	0.286	3.88067e-20	0	epidermal progenitor	98008111-tusc3
2.87424e-24	0.48445	0.334	0.182	5.06182e-20	0	epidermal progenitor	98010632-zdh13
3.99987e-24	0.425513	0.274	0.136	7.04417e-20	0	epidermal progenitor	98031553-tm9s1
6.52884e-24	0.385358	0.631	0.418	1.14979e-19	0	epidermal progenitor	98021286-psb3
8.11378e-24	0.391982	0.546	0.348	1.42892e-19	0	epidermal progenitor	98019619-psa
8.78586e-24	0.400739	0.437	0.254	1.54728e-19	0	epidermal progenitor	98012029-sf3a2
1.08892e-23	0.359091	0.588	0.375	1.91769e-19	0	epidermal progenitor	98001167-rl18a
1.34975e-23	0.369208	0.855	0.594	2.37705e-19	0	epidermal progenitor	98015394-hnrpq
1.59325e-23	0.345512	0.25	0.121	2.80587e-19	0	epidermal progenitor	98100135-ubb-6
1.78006e-23	0.361298	0.662	0.432	3.13487e-19	0	epidermal progenitor	98128233-gels-2
1.84181e-23	0.45199	0.362	0.204	3.24361e-19	0	epidermal progenitor	98053911-psmd8
1.89473e-23	0.403031	0.595	0.381	3.33682e-19	0	epidermal progenitor	98012282-ciz1
1.96775e-23	0.380904	0.665	0.43	3.4654e-19	0	epidermal progenitor	98034190-ubp49
2.51405e-23	0.491792	0.308	0.166	4.4275e-19	0	epidermal progenitor	98033960-symc-2
2.65766e-23	0.42236	0.453	0.279	4.6804e-19	0	epidermal progenitor	98027078-t214b
3.31658e-23	0.272516	0.855	0.57	5.84083e-19	0	epidermal progenitor	98120590-tbb2a-3
4.16118e-23	0.384989	0.275	0.138	7.32826e-19	0	epidermal progenitor	98126678-arl3-3
4.25456e-23	0.368853	0.717	0.492	7.4927e-19	0	epidermal progenitor	98046821-psa1
4.39083e-23	0.41879	0.465	0.276	7.73268e-19	0	epidermal progenitor	98014880-hnrpl
7.03098e-23	0.462354	0.383	0.224	1.23823e-18	0	epidermal progenitor	98007351-arp2
7.38251e-23	0.333162	0.765	0.544	1.30013e-18	0	epidermal progenitor	98040583-psb5
8.08045e-23	0.351295	0.451	0.269	1.42305e-18	0	epidermal progenitor	98033473-kld8b
8.78723e-23	0.351187	0.744	0.531	1.54752e-18	0	epidermal progenitor	98017189-tcpq
1.5548e-22	0.373596	0.594	0.39	2.73815e-18	0	epidermal progenitor	98028651-prs6b
1.85354e-22	0.39109	0.329	0.178	3.26427e-18	0	epidermal progenitor	98034110-zbt46
1.892e-22	0.40801	0.511	0.328	3.332e-18	0	epidermal progenitor	98006536-psa7
1.95496e-22	0.411053	0.543	0.351	3.44289e-18	0	epidermal progenitor	98004709-unknown-107
1.95554e-22	0.340985	0.52	0.32	3.4439e-18	0	epidermal progenitor	98034630-tm9s2
2.01829e-22	0.367853	0.614	0.407	3.5544e-18	0	epidermal progenitor	98042980-pomp
2.15152e-22	0.381206	0.456	0.276	3.78904e-18	0	epidermal progenitor	98032206-tmx1
2.28473e-22	0.376125	0.533	0.338	4.02364e-18	0	epidermal progenitor	98009209-fxr2
2.67576e-22	0.433479	0.313	0.166	4.71228e-18	0	epidermal progenitor	98041748-gulp1
3.03099e-22	0.402243	0.434	0.26	5.33787e-18	0	epidermal progenitor	98058568-myef2
3.47045e-22	0.418031	0.269	0.137	6.11181e-18	0	epidermal progenitor	98028241-b3ga3-2
3.4836e-22	0.323246	0.565	0.333	6.13496e-18	0	epidermal progenitor	98024392-sc6a1-2
3.78193e-22	0.446154	0.371	0.216	6.66036e-18	0	epidermal progenitor	98008188-tbcd
3.96124e-22	0.405	0.509	0.32	6.97614e-18	0	epidermal progenitor	98039293-unknown-1042
7.82793e-22	0.401797	0.333	0.184	1.37858e-17	0	epidermal progenitor	98042520-tacc3
8.20106e-22	0.418648	0.285	0.149	1.44429e-17	0	epidermal progenitor	98016780-prp4b
8.34689e-22	0.353437	0.423	0.246	1.46997e-17	0	epidermal progenitor	98033321-cpeb4-3
8.57205e-22	0.330209	0.938	0.716	1.50962e-17	0	epidermal progenitor	98058968-msi1h-3
1.00422e-21	0.434572	0.26	0.131	1.76854e-17	0	epidermal progenitor	98040043-tub
1.03774e-21	0.409605	0.313	0.17	1.82757e-17	0	epidermal progenitor	98022588-mccb
1.04029e-21	0.397831	0.333	0.183	1.83206e-17	0	epidermal progenitor	98034085-prdx1
1.0756e-21	0.399835	0.277	0.144	1.89423e-17	0	epidermal progenitor	98051539-tsn33
1.43831e-21	0.402753	0.419	0.252	2.533e-17	0	epidermal progenitor	98040118-kcy
1.79414e-21	0.296209	0.641	0.398	3.15966e-17	0	epidermal progenitor	98109950-fli1-3
1.89206e-21	0.348468	0.766	0.521	3.3321e-17	0	epidermal progenitor	98048600-rl17
2.05155e-21	0.382832	0.422	0.253	3.61299e-17	0	epidermal progenitor	98017486-gmfb
2.24746e-21	0.361692	0.54	0.341	3.95801e-17	0	epidermal progenitor	98054601-srsf3-3
2.44108e-21	0.330211	0.848	0.601	4.29898e-17	0	epidermal progenitor	98009195-rl19
2.87932e-21	0.464689	0.319	0.177	5.07077e-17	0	epidermal progenitor	98037358-ru17
3.22675e-21	0.317059	0.667	0.433	5.68263e-17	0	epidermal progenitor	98016562-idhp
3.40057e-21	0.42223	0.289	0.153	5.98874e-17	0	epidermal progenitor	98027072-srs12
4.3393e-21	0.257402	0.316	0.165	7.64194e-17	0	epidermal progenitor	98051382-djc10
4.51239e-21	0.404074	0.471	0.301	7.94677e-17	0	epidermal progenitor	98045931-rxrg-2
4.74392e-21	0.473792	0.257	0.133	8.35451e-17	0	epidermal progenitor	98011003-epn4-2
4.92266e-21	0.419423	0.432	0.268	8.66929e-17	0	epidermal progenitor	98001517-rbm39
5.10632e-21	0.356555	0.513	0.328	8.99273e-17	0	epidermal progenitor	98009676-dad1
5.46369e-21	0.414597	0.393	0.234	9.6221e-17	0	epidermal progenitor	98050717-rbms3
5.86121e-21	0.405692	0.358	0.205	1.03222e-16	0	epidermal progenitor	98136667-ssrd
6.03062e-21	0.398486	0.259	0.132	1.06205e-16	0	epidermal progenitor	98049160-tlr10
6.14132e-21	0.406524	0.472	0.286	1.08155e-16	0	epidermal progenitor	98023181-ima1-2
6.83082e-21	0.3852	0.487	0.309	1.20298e-16	0	epidermal progenitor	98047673-tm14c-2
7.82812e-21	0.324864	0.695	0.463	1.37861e-16	0	epidermal progenitor	98022442-rla1
9.31252e-21	0.396799	0.322	0.179	1.64003e-16	0	epidermal progenitor	98023332-rab43
1.00923e-20	0.339954	0.696	0.466	1.77735e-16	0	epidermal progenitor	98009540-gblp
1.07864e-20	0.363245	0.423	0.254	1.89959e-16	0	epidermal progenitor	98030848-itb3-2
1.2801e-20	0.381719	0.313	0.17	2.25439e-16	0	epidermal progenitor	98053237-nade-2
1.30369e-20	0.481014	0.275	0.148	2.29593e-16	0	epidermal progenitor	98054461-prof4
1.32172e-20	0.409632	0.438	0.275	2.32768e-16	0	epidermal progenitor	98036238-cnbp
1.51007e-20	0.337422	0.675	0.45	2.65938e-16	0	epidermal progenitor	98023266-capr2
1.61361e-20	0.401583	0.366	0.215	2.84173e-16	0	epidermal progenitor	98037965-dnjb8
1.86677e-20	0.385786	0.345	0.197	3.28756e-16	0	epidermal progenitor	98048962-baf
2.45105e-20	0.407713	0.447	0.281	4.31654e-16	0	epidermal progenitor	98014593-pno1
3.23376e-20	0.383207	0.417	0.252	5.69497e-16	0	epidermal progenitor	98016425-u2af2
3.69126e-20	0.274354	0.565	0.365	6.50068e-16	0	epidermal progenitor	98018143-tmed4
4.0401e-20	0.28246	0.75	0.501	7.11502e-16	0	epidermal progenitor	98034285-at1a2
4.33059e-20	0.391859	0.472	0.302	7.6266e-16	0	epidermal progenitor	98031969-psmd1
4.44547e-20	0.425421	0.302	0.168	7.82892e-16	0	epidermal progenitor	98035814-csn8
5.06142e-20	0.345976	0.446	0.276	8.91366e-16	0	epidermal progenitor	98036017-yaf2
5.16652e-20	0.346586	0.309	0.168	9.09877e-16	0	epidermal progenitor	98024706-endou
5.58526e-20	0.427203	0.34	0.197	9.83621e-16	0	epidermal progenitor	98007018-fucm
6.06232e-20	0.322878	0.798	0.574	1.06764e-15	0	epidermal progenitor	98031867-tera
7.94372e-20	0.376121	0.261	0.136	1.39897e-15	0	epidermal progenitor	98046389-tbcel
8.32541e-20	0.35549	0.414	0.251	1.46619e-15	0	epidermal progenitor	98000485-pinx1
9.0157e-20	0.364088	0.269	0.142	1.58775e-15	0	epidermal progenitor	98023264-fa13a
1.07428e-19	0.332986	0.88	0.617	1.89191e-15	0	epidermal progenitor	98026745-rl32
1.23006e-19	0.27839	0.484	0.3	2.16625e-15	0	epidermal progenitor	98001208-pctl
1.29907e-19	0.403718	0.281	0.152	2.2878e-15	0	epidermal progenitor	98041094-mta3
1.4233e-19	0.336718	0.269	0.142	2.50658e-15	0	epidermal progenitor	98034916-kbl
1.69096e-19	0.374115	0.28	0.145	2.97794e-15	0	epidermal progenitor	98032822-cp135-4
1.71567e-19	0.400108	0.396	0.243	3.02147e-15	0	epidermal progenitor	98026912-aurka
1.82179e-19	0.410529	0.407	0.248	3.20835e-15	0	epidermal progenitor	98052389-nusap
2.10751e-19	0.346303	0.507	0.324	3.71154e-15	0	epidermal progenitor	98023889-smd3
2.1263e-19	0.346978	0.558	0.372	3.74462e-15	0	epidermal progenitor	98041422-psmd4
2.50943e-19	0.290968	0.511	0.322	4.41936e-15	0	epidermal progenitor	98022076-gdib
2.63657e-19	0.362822	0.356	0.21	4.64327e-15	0	epidermal progenitor	98022121-nmt2
2.89265e-19	0.298075	0.566	0.375	5.09424e-15	0	epidermal progenitor	98055623-syg
2.96806e-19	0.328235	0.657	0.442	5.22704e-15	0	epidermal progenitor	98051292-rs24
3.23638e-19	0.320127	0.335	0.19	5.69959e-15	0	epidermal progenitor	98016355-y531-2
4.54167e-19	0.39895	0.323	0.187	7.99834e-15	0	epidermal progenitor	98040787-cndp2-2
4.61157e-19	0.293215	0.303	0.165	8.12144e-15	0	epidermal progenitor	98018861-ap1b1-2
4.63066e-19	0.392158	0.303	0.169	8.15506e-15	0	epidermal progenitor	98045170-hnrll-2
4.94547e-19	0.342529	0.55	0.368	8.70947e-15	0	epidermal progenitor	98048556-hsdl2
5.20457e-19	0.337341	0.436	0.27	9.16576e-15	0	epidermal progenitor	98018888-hnrpf
5.63306e-19	0.417231	0.251	0.133	9.92039e-15	0	epidermal progenitor	98027411-ubad1
5.98924e-19	0.337589	0.752	0.524	1.05477e-14	0	epidermal progenitor	98027244-srsf7-2
6.63839e-19	0.340461	0.311	0.172	1.16909e-14	0	epidermal progenitor	98043529-sp5-2
6.99657e-19	0.330449	0.496	0.32	1.23217e-14	0	epidermal progenitor	98133569-mp2k4
9.1536e-19	0.371533	0.466	0.299	1.61204e-14	0	epidermal progenitor	98051532-hdac1
1.072e-18	0.393122	0.362	0.211	1.88791e-14	0	epidermal progenitor	98031450-pcr10-2
1.1397e-18	0.302385	0.378	0.223	2.00712e-14	0	epidermal progenitor	98031104-hnrpk
1.17219e-18	0.401769	0.322	0.186	2.06435e-14	0	epidermal progenitor	98153426-hint1
1.1788e-18	0.304918	0.383	0.225	2.07598e-14	0	epidermal progenitor	98059221-hxk2-3
1.20285e-18	0.334551	0.826	0.581	2.11834e-14	0	epidermal progenitor	98106993-btf3
1.21345e-18	0.303029	0.66	0.44	2.137e-14	0	epidermal progenitor	98022014-ef1d
1.32418e-18	0.378398	0.441	0.277	2.33202e-14	0	epidermal progenitor	98131177-ruxg
1.55053e-18	0.34107	0.349	0.202	2.73064e-14	0	epidermal progenitor	98039945-cpt1a-5
1.56314e-18	0.364153	0.265	0.142	2.75285e-14	0	epidermal progenitor	98040715-zn347-2
1.63679e-18	0.375396	0.491	0.323	2.88255e-14	0	epidermal progenitor	98019763-psd12
1.64627e-18	0.360519	0.438	0.272	2.89925e-14	0	epidermal progenitor	98044298-srs10
1.67385e-18	0.326592	0.354	0.207	2.94782e-14	0	epidermal progenitor	98032087-mprd
1.82655e-18	0.396254	0.39	0.242	3.21675e-14	0	epidermal progenitor	98007075-dek
2.3795e-18	0.414087	0.255	0.138	4.19053e-14	0	epidermal progenitor	98017369-coq9
2.40335e-18	0.32258	0.539	0.352	4.23254e-14	0	epidermal progenitor	98048365-smd2
2.53962e-18	0.324393	0.684	0.48	4.47252e-14	0	epidermal progenitor	98023447-psb6
2.70081e-18	0.402264	0.398	0.242	4.7564e-14	0	epidermal progenitor	98038059-pum2
3.18703e-18	0.310009	0.495	0.315	5.61268e-14	0	epidermal progenitor	98002412-aakb1
3.30765e-18	0.343977	0.461	0.297	5.8251e-14	0	epidermal progenitor	98007538-rn115
3.38835e-18	0.297643	0.777	0.535	5.96723e-14	0	epidermal progenitor	98021364-rs16
4.14952e-18	0.371473	0.321	0.187	7.30772e-14	0	epidermal progenitor	98010934-eif3c
4.39253e-18	0.3357	0.473	0.3	7.73569e-14	0	epidermal progenitor	98002508-srsf4
4.68155e-18	0.319175	0.707	0.467	8.24467e-14	0	epidermal progenitor	98043523-piwl1-2
5.33139e-18	0.350541	0.441	0.286	9.38912e-14	0	epidermal progenitor	98043244-cmc2
5.62372e-18	0.364679	0.344	0.203	9.90393e-14	0	epidermal progenitor	98007777-rnps1
5.82801e-18	0.313429	0.611	0.41	1.02637e-13	0	epidermal progenitor	98015727-wdr76
6.20312e-18	0.293322	0.502	0.325	1.09243e-13	0	epidermal progenitor	98007831-sc61g
6.51586e-18	0.347919	0.395	0.245	1.14751e-13	0	epidermal progenitor	98028891-3hidh-2
7.30727e-18	0.336823	0.534	0.361	1.28688e-13	0	epidermal progenitor	98011387-igdc3
7.52827e-18	0.362789	0.281	0.15	1.3258e-13	0	epidermal progenitor	98020673-s6a11
7.88992e-18	0.27293	0.847	0.635	1.38949e-13	0	epidermal progenitor	98028196-if2b2
8.0413e-18	0.399971	0.274	0.153	1.41615e-13	0	epidermal progenitor	98021132-cstf3
8.59919e-18	0.296757	0.255	0.137	1.5144e-13	0	epidermal progenitor	98040571-sms2
9.19496e-18	0.402744	0.31	0.18	1.61933e-13	0	epidermal progenitor	98029825-cstf2
9.32538e-18	0.341164	0.377	0.234	1.64229e-13	0	epidermal progenitor	98107195-rl18a-2
9.44063e-18	0.27615	0.805	0.581	1.66259e-13	0	epidermal progenitor	98131460-unknown-3830
9.4578e-18	0.395654	0.405	0.259	1.66561e-13	0	epidermal progenitor	98004539-psa6
1.08186e-17	0.272338	0.487	0.311	1.90526e-13	0	epidermal progenitor	98137199-ppib-3
1.17847e-17	0.322707	0.431	0.273	2.07541e-13	0	epidermal progenitor	98146615-unknown-4885
1.21929e-17	0.39531	0.322	0.192	2.14729e-13	0	epidermal progenitor	98054312-ddx1
1.38916e-17	0.393649	0.256	0.141	2.44646e-13	0	epidermal progenitor	98058367-kdm6a
1.40813e-17	0.437406	0.425	0.272	2.47985e-13	0	epidermal progenitor	98131752-h10-4
1.59686e-17	0.35387	0.435	0.274	2.81222e-13	0	epidermal progenitor	98015384-nono
2.13393e-17	0.369867	0.349	0.211	3.75806e-13	0	epidermal progenitor	98056264-luc7l
2.29311e-17	0.358306	0.366	0.226	4.03839e-13	0	epidermal progenitor	98047811-prs6a
2.63237e-17	0.336316	0.328	0.194	4.63586e-13	0	epidermal progenitor	98019512-mboa2
2.66623e-17	0.37596	0.333	0.2	4.69549e-13	0	epidermal progenitor	98032188-nep1
2.83288e-17	0.399971	0.286	0.163	4.98898e-13	0	epidermal progenitor	98034549-nhp2
2.96003e-17	0.314561	0.393	0.239	5.21291e-13	0	epidermal progenitor	98102857-ruxe
3.00685e-17	0.297317	0.601	0.412	5.29537e-13	0	epidermal progenitor	98028781-map2
3.0217e-17	0.321876	0.425	0.269	5.32152e-13	0	epidermal progenitor	98023999-if4e
3.17505e-17	0.343393	0.405	0.256	5.59158e-13	0	epidermal progenitor	98047695-cdk9-2
3.33276e-17	0.32855	0.496	0.324	5.86933e-13	0	epidermal progenitor	98149374-rl13-2
3.50056e-17	0.328104	0.449	0.292	6.16483e-13	0	epidermal progenitor	98044517-pfd1
4.07873e-17	0.337077	0.425	0.271	7.18305e-13	0	epidermal progenitor	98118328-unknown-2927
4.27886e-17	0.255632	0.526	0.344	7.5355e-13	0	epidermal progenitor	98032976-cyac3
4.68655e-17	0.292205	0.502	0.324	8.25349e-13	0	epidermal progenitor	98041565-pyrg1
4.86029e-17	0.272474	0.557	0.37	8.55945e-13	0	epidermal progenitor	98058625-cd109-3
5.24602e-17	0.361954	0.365	0.222	9.23877e-13	0	epidermal progenitor	98053119-srrm1
5.37964e-17	0.428648	0.267	0.153	9.47408e-13	0	epidermal progenitor	98037229-dim1-2
5.76214e-17	0.376335	0.347	0.21	1.01477e-12	0	epidermal progenitor	98013894-ccar1
5.83913e-17	0.360796	0.422	0.271	1.02833e-12	0	epidermal progenitor	98024821-p66b-2
6.76337e-17	0.345041	0.549	0.371	1.1911e-12	0	epidermal progenitor	98031734-srsf3-2
7.71022e-17	0.34984	0.31	0.179	1.35785e-12	0	epidermal progenitor	98046323-rhg01
8.12804e-17	0.37062	0.393	0.244	1.43143e-12	0	epidermal progenitor	98016866-prp19
8.37272e-17	0.295444	0.46	0.298	1.47452e-12	0	epidermal progenitor	98026164-psde
9.98438e-17	0.280752	0.425	0.265	1.75835e-12	0	epidermal progenitor	98048261-pbx3
1.16736e-16	0.358072	0.352	0.215	2.05583e-12	0	epidermal progenitor	98018432-tim23
1.18025e-16	0.361314	0.364	0.228	2.07854e-12	0	epidermal progenitor	98022704-psmd3
1.18132e-16	0.331992	0.316	0.181	2.08042e-12	0	epidermal progenitor	98033037-pim3
1.21611e-16	0.303214	0.787	0.558	2.14169e-12	0	epidermal progenitor	98017331-naca
1.25539e-16	0.269252	0.667	0.461	2.21088e-12	0	epidermal progenitor	98020384-anxa7-2
1.38108e-16	0.359239	0.321	0.188	2.43221e-12	0	epidermal progenitor	98160238-h2az-3
1.38809e-16	0.366845	0.42	0.275	2.44457e-12	0	epidermal progenitor	98020676-sylc
1.3906e-16	0.33002	0.419	0.267	2.44899e-12	0	epidermal progenitor	98000011-srrm2
1.4071e-16	0.303162	0.558	0.382	2.47804e-12	0	epidermal progenitor	98020462-psb4
1.41026e-16	0.317647	0.374	0.231	2.48361e-12	0	epidermal progenitor	98044151-arl1-2
1.7794e-16	0.295875	0.498	0.336	3.1337e-12	0	epidermal progenitor	98033885-csk2b
1.84365e-16	0.357115	0.253	0.14	3.24685e-12	0	epidermal progenitor	98030427-gpi8
1.95883e-16	0.309343	0.46	0.302	3.44969e-12	0	epidermal progenitor	98023226-rab6a
1.96855e-16	0.319375	0.304	0.178	3.46682e-12	0	epidermal progenitor	98031539-mdc1
2.20532e-16	0.37663	0.38	0.243	3.8838e-12	0	epidermal progenitor	98031262-psd13
2.37049e-16	0.268067	0.451	0.29	4.17466e-12	0	epidermal progenitor	98011206-ostc
2.39549e-16	0.327873	0.454	0.3	4.2187e-12	0	epidermal progenitor	98009565-prs7
2.40974e-16	0.290349	0.813	0.577	4.24379e-12	0	epidermal progenitor	98020522-rs29
2.51453e-16	0.271665	0.262	0.144	4.42835e-12	0	epidermal progenitor	98020018-nlk
2.8714e-16	0.330387	0.584	0.39	5.05683e-12	0	epidermal progenitor	98038546-npm3
2.97712e-16	0.336224	0.352	0.214	5.24301e-12	0	epidermal progenitor	98015567-med26
3.19159e-16	0.285389	0.472	0.301	5.6207e-12	0	epidermal progenitor	98036985-dylt1
4.07513e-16	0.313798	0.407	0.253	7.17671e-12	0	epidermal progenitor	98018580-srsf3
4.86718e-16	0.25457	0.365	0.219	8.57158e-12	0	epidermal progenitor	98014089-bcat1
5.21521e-16	0.269732	0.716	0.51	9.18451e-12	0	epidermal progenitor	98103996-h2az-2
5.26125e-16	0.331609	0.505	0.337	9.26559e-12	0	epidermal progenitor	98039340-pr40a
6.03862e-16	0.341701	0.387	0.244	1.06346e-11	0	epidermal progenitor	98001770-rbm45
7.53872e-16	0.390989	0.347	0.218	1.32764e-11	0	epidermal progenitor	98022750-if2p
7.58923e-16	0.300896	0.41	0.263	1.33654e-11	0	epidermal progenitor	98158080-nanp
7.98814e-16	0.296928	0.679	0.47	1.40679e-11	0	epidermal progenitor	98022556-set-2
8.20445e-16	0.345537	0.332	0.196	1.44489e-11	0	epidermal progenitor	98009175-stmn2
8.31396e-16	0.252832	0.338	0.191	1.46417e-11	0	epidermal progenitor	98009087-dlrb2
8.47067e-16	0.325164	0.454	0.307	1.49177e-11	0	epidermal progenitor	98128815-ndua5
9.069e-16	0.402782	0.354	0.218	1.59714e-11	0	epidermal progenitor	98131947-h10-5
9.15536e-16	0.370619	0.256	0.146	1.61235e-11	0	epidermal progenitor	98010549-naa16
9.97263e-16	0.260688	0.565	0.381	1.75628e-11	0	epidermal progenitor	98030852-cspl2
1.02691e-15	0.302485	0.416	0.269	1.80848e-11	0	epidermal progenitor	98053083-sec62
1.37728e-15	0.31286	0.359	0.224	2.42554e-11	0	epidermal progenitor	98040870-dpo1
1.63062e-15	0.371447	0.296	0.177	2.87168e-11	0	epidermal progenitor	98015284-cep78
2.1375e-15	0.304456	0.413	0.269	3.76435e-11	0	epidermal progenitor	98025832-sc11c
2.23047e-15	0.2943	0.413	0.266	3.92809e-11	0	epidermal progenitor	98003797-mcu
2.24057e-15	0.308186	0.296	0.17	3.94587e-11	0	epidermal progenitor	98030588-nek7
2.83794e-15	0.289477	0.378	0.239	4.9979e-11	0	epidermal progenitor	98024783-gors2
3.0151e-15	0.324553	0.273	0.158	5.30989e-11	0	epidermal progenitor	98035340-spns1-3
3.4585e-15	0.284245	0.814	0.574	6.09077e-11	0	epidermal progenitor	98043448-rs14
3.49411e-15	0.296198	0.383	0.243	6.15347e-11	0	epidermal progenitor	98009389-ppm1b
3.62943e-15	0.35807	0.311	0.191	6.39178e-11	0	epidermal progenitor	98050813-ccnb2
4.0935e-15	0.337845	0.386	0.25	7.20906e-11	0	epidermal progenitor	98000388-psmd6
4.40764e-15	0.290501	0.372	0.231	7.76229e-11	0	epidermal progenitor	98058350-bckd
5.14291e-15	0.285953	0.394	0.252	9.05718e-11	0	epidermal progenitor	98009498-hm13
5.28024e-15	0.299345	0.493	0.328	9.29904e-11	0	epidermal progenitor	98048801-cbx3
5.78058e-15	0.31704	0.436	0.288	1.01802e-10	0	epidermal progenitor	98041837-ubp14
6.10253e-15	0.368976	0.347	0.219	1.07472e-10	0	epidermal progenitor	98006374-tbl2
6.63174e-15	0.347265	0.301	0.182	1.16792e-10	0	epidermal progenitor	98047238-imb1
7.89695e-15	0.312832	0.354	0.22	1.39073e-10	0	epidermal progenitor	98007938-rbbp4-2
8.08553e-15	0.315974	0.435	0.29	1.42394e-10	0	epidermal progenitor	98017895-copd
8.80206e-15	0.312746	0.261	0.148	1.55013e-10	0	epidermal progenitor	98007898-armc2
9.3539e-15	0.318551	0.378	0.243	1.64732e-10	0	epidermal progenitor	98109408-gshr-2
1.01579e-14	0.293345	0.327	0.2	1.78892e-10	0	epidermal progenitor	98010527-uggg1
1.21758e-14	0.299284	0.491	0.336	2.14427e-10	0	epidermal progenitor	98111111-rs21
1.27583e-14	0.337004	0.278	0.164	2.24687e-10	0	epidermal progenitor	98001607-hnrl1
1.31332e-14	0.333421	0.303	0.184	2.31288e-10	0	epidermal progenitor	98053534-srsf4-3
1.4026e-14	0.28492	0.39	0.253	2.47012e-10	0	epidermal progenitor	98023352-syep
1.46315e-14	0.323546	0.325	0.201	2.57675e-10	0	epidermal progenitor	98040880-tpr
1.57582e-14	0.255522	0.58	0.396	2.77518e-10	0	epidermal progenitor	98007937-rl27
1.66169e-14	0.254202	0.576	0.4	2.9264e-10	0	epidermal progenitor	98034897-rl23a
1.80882e-14	0.329467	0.354	0.225	3.18552e-10	0	epidermal progenitor	98016073-pth2
1.81638e-14	0.270466	0.835	0.6	3.19882e-10	0	epidermal progenitor	98027937-rl15-2
1.92956e-14	0.274454	0.836	0.595	3.39815e-10	0	epidermal progenitor	98021962-rs5
2.40958e-14	0.282518	0.292	0.174	4.24352e-10	0	epidermal progenitor	98023131-roaa
2.81783e-14	0.261002	0.731	0.514	4.96248e-10	0	epidermal progenitor	98040421-rs6-2
3.0071e-14	0.314215	0.341	0.213	5.29581e-10	0	epidermal progenitor	98004503-f133a
3.02957e-14	0.308887	0.254	0.147	5.33538e-10	0	epidermal progenitor	98003583-prp8
3.10461e-14	0.317277	0.265	0.156	5.46752e-10	0	epidermal progenitor	98144347-napep-3
3.11661e-14	0.315395	0.302	0.184	5.48866e-10	0	epidermal progenitor	98008293-f136a
3.15449e-14	0.287036	0.867	0.636	5.55537e-10	0	epidermal progenitor	98003394-rl4
3.1797e-14	0.341229	0.359	0.23	5.59978e-10	0	epidermal progenitor	98151551-zn593
3.19925e-14	0.264472	0.308	0.187	5.63419e-10	0	epidermal progenitor	98041203-txlng
3.43804e-14	0.278307	0.862	0.636	6.05472e-10	0	epidermal progenitor	98033938-rl31
3.62211e-14	0.309882	0.354	0.227	6.37889e-10	0	epidermal progenitor	98008908-prs8
4.06302e-14	0.282676	0.423	0.283	7.15538e-10	0	epidermal progenitor	98024798-psd11
5.48548e-14	0.303365	0.301	0.183	9.66048e-10	0	epidermal progenitor	98023241-msl1
5.69307e-14	0.35385	0.322	0.206	1.00261e-09	0	epidermal progenitor	98042531-eif3l
5.92206e-14	0.266307	0.378	0.243	1.04293e-09	0	epidermal progenitor	98044796-tripc
8.27665e-14	0.302973	0.332	0.207	1.4576e-09	0	epidermal progenitor	98048580-sap18
9.02738e-14	0.294358	0.271	0.161	1.58981e-09	0	epidermal progenitor	98030086-drg1
9.634e-14	0.297686	0.359	0.231	1.69664e-09	0	epidermal progenitor	98012021-srrt
9.65844e-14	0.272198	0.378	0.246	1.70095e-09	0	epidermal progenitor	98020810-pgpi
9.88832e-14	0.287386	0.37	0.24	1.74143e-09	0	epidermal progenitor	98018130-btbd2
1.11709e-13	0.282778	0.266	0.158	1.96732e-09	0	epidermal progenitor	98003365-sbp2l
1.26479e-13	0.255165	0.614	0.43	2.22742e-09	0	epidermal progenitor	98030804-rs9
1.33858e-13	0.311546	0.308	0.191	2.35737e-09	0	epidermal progenitor	98002690-thoc1-2
1.3552e-13	0.345599	0.255	0.152	2.38664e-09	0	epidermal progenitor	98032730-sde2
1.42356e-13	0.317553	0.416	0.284	2.50704e-09	0	epidermal progenitor	98057031-ktnb1
1.57082e-13	0.268115	0.491	0.341	2.76636e-09	0	epidermal progenitor	98117055-pfd6
1.66469e-13	0.330142	0.287	0.177	2.93168e-09	0	epidermal progenitor	98038974-grsf1
1.83953e-13	0.294956	0.369	0.239	3.2396e-09	0	epidermal progenitor	98026289-ru1c
2.03429e-13	0.254577	0.805	0.593	3.58259e-09	0	epidermal progenitor	98019315-rl30
2.14587e-13	0.276916	0.479	0.336	3.77909e-09	0	epidermal progenitor	98052725-if2a
2.36483e-13	0.343349	0.28	0.171	4.1647e-09	0	epidermal progenitor	98018748-dcps
3.25714e-13	0.281901	0.287	0.176	5.73615e-09	0	epidermal progenitor	98003070-t185b
3.28552e-13	0.308632	0.321	0.202	5.78614e-09	0	epidermal progenitor	98008795-ru2b-2
3.40953e-13	0.267082	0.343	0.221	6.00452e-09	0	epidermal progenitor	98021454-rala
3.50796e-13	0.283885	0.343	0.218	6.17786e-09	0	epidermal progenitor	98023221-tfdp1
4.25835e-13	0.275174	0.359	0.233	7.49939e-09	0	epidermal progenitor	98005650-dps1
5.35322e-13	0.256929	0.817	0.594	9.42756e-09	0	epidermal progenitor	98030233-rl12
5.53529e-13	0.344597	0.255	0.153	9.7482e-09	0	epidermal progenitor	98007454-cox15
5.78542e-13	0.292977	0.38	0.252	1.01887e-08	0	epidermal progenitor	98025605-ptn9
6.39635e-13	0.266766	0.362	0.237	1.12646e-08	0	epidermal progenitor	98045392-mtch2
6.70638e-13	0.269358	0.857	0.625	1.18106e-08	0	epidermal progenitor	98013279-rl14
6.77215e-13	0.329281	0.26	0.157	1.19264e-08	0	epidermal progenitor	98026799-naa50
6.99003e-13	0.270547	0.277	0.169	1.23101e-08	0	epidermal progenitor	98049131-s39ab-3
7.43602e-13	0.25968	0.411	0.276	1.30956e-08	0	epidermal progenitor	98008970-if2g
7.98255e-13	0.253644	0.479	0.333	1.40581e-08	0	epidermal progenitor	98048874-syvc
8.83799e-13	0.280209	0.285	0.176	1.55646e-08	0	epidermal progenitor	98036385-afg32
9.08312e-13	0.32549	0.382	0.257	1.59963e-08	0	epidermal progenitor	98027746-gcn1l-2
9.38495e-13	0.331104	0.326	0.212	1.65278e-08	0	epidermal progenitor	98140978-ppp5
9.72883e-13	0.287522	0.35	0.228	1.71335e-08	0	epidermal progenitor	98010289-ncbp1
1.06028e-12	0.292015	0.262	0.16	1.86726e-08	0	epidermal progenitor	98014926-derl1
1.09942e-12	0.254415	0.588	0.426	1.93618e-08	0	epidermal progenitor	98048056-csk21
1.13252e-12	0.283218	0.393	0.263	1.99448e-08	0	epidermal progenitor	98038294-phb
1.34468e-12	0.26909	0.261	0.159	2.36812e-08	0	epidermal progenitor	98005515-asz1
1.50306e-12	0.27391	0.491	0.339	2.64704e-08	0	epidermal progenitor	98035044-la
1.62097e-12	0.291156	0.329	0.213	2.85469e-08	0	epidermal progenitor	98032961-cpsf5
1.64437e-12	0.275982	0.311	0.197	2.89591e-08	0	epidermal progenitor	98053496-map11
1.64787e-12	0.298612	0.321	0.208	2.90207e-08	0	epidermal progenitor	98134333-tf3c6
1.81015e-12	0.255801	0.332	0.211	3.18785e-08	0	epidermal progenitor	98043008-ilf2
2.31694e-12	0.29242	0.285	0.179	4.08036e-08	0	epidermal progenitor	98012184-sugt1
3.61125e-12	0.260288	0.884	0.649	6.35977e-08	0	epidermal progenitor	98034924-rl11
4.30651e-12	0.264933	0.448	0.31	7.5842e-08	0	epidermal progenitor	98045442-eif3b
4.76402e-12	0.286965	0.291	0.186	8.38992e-08	0	epidermal progenitor	98023947-copb
4.88015e-12	0.309753	0.293	0.187	8.59443e-08	0	epidermal progenitor	98043618-tri69
8.17543e-12	0.265834	0.915	0.688	1.43977e-07	0	epidermal progenitor	98029274-rs18
9.85481e-12	0.252504	0.277	0.171	1.73553e-07	0	epidermal progenitor	98012933-coro6
1.0672e-11	0.296904	0.269	0.169	1.87945e-07	0	epidermal progenitor	98034418-exos2
1.51007e-11	0.259834	0.449	0.318	2.65939e-07	0	epidermal progenitor	98044007-c560
1.6798e-11	0.292443	0.281	0.179	2.95829e-07	0	epidermal progenitor	98014145-pin4
2.15151e-11	0.315301	0.314	0.208	3.78902e-07	0	epidermal progenitor	98038941-sytc
2.20599e-11	0.264007	0.291	0.186	3.88497e-07	0	epidermal progenitor	98032773-nomo1
4.89485e-11	0.305506	0.278	0.179	8.62032e-07	0	epidermal progenitor	98019430-cnot6
5.38743e-11	0.300699	0.293	0.193	9.48781e-07	0	epidermal progenitor	98015393-pecr
5.51089e-11	0.30397	0.259	0.164	9.70523e-07	0	epidermal progenitor	98017137-rfa3
5.86994e-11	0.266024	0.328	0.218	1.03376e-06	0	epidermal progenitor	98023637-lsm6
6.39424e-11	0.26998	0.268	0.171	1.12609e-06	0	epidermal progenitor	98038337-brm1l
6.59365e-11	0.284101	0.269	0.172	1.16121e-06	0	epidermal progenitor	98023573-leo1
7.2012e-11	0.265933	0.28	0.181	1.2682e-06	0	epidermal progenitor	98026200-htd2
9.28498e-11	0.277557	0.321	0.214	1.63518e-06	0	epidermal progenitor	98057415-emr1
9.76515e-11	0.255382	0.317	0.21	1.71974e-06	0	epidermal progenitor	98047397-chrd1
1.01967e-10	0.276639	0.291	0.192	1.79575e-06	0	epidermal progenitor	98042168-kctd5
1.04021e-10	0.278934	0.277	0.179	1.83191e-06	0	epidermal progenitor	98047259-uchl5
1.25062e-10	0.290151	0.293	0.195	2.20246e-06	0	epidermal progenitor	98009407-glyr1
1.44085e-10	0.260982	0.356	0.244	2.53748e-06	0	epidermal progenitor	98007357-zc3hf
1.45578e-10	0.261495	0.347	0.236	2.56378e-06	0	epidermal progenitor	98050125-fip1
1.6664e-10	0.252631	0.295	0.193	2.9347e-06	0	epidermal progenitor	98005129-eftu
1.70391e-10	0.284334	0.309	0.207	3.00076e-06	0	epidermal progenitor	98011949-if4a3
1.93505e-10	0.268205	0.298	0.198	3.40782e-06	0	epidermal progenitor	98160501-asf1a-2
2.17291e-10	0.266337	0.275	0.179	3.82672e-06	0	epidermal progenitor	98018865-cdipt
3.19915e-10	0.265519	0.329	0.225	5.63401e-06	0	epidermal progenitor	98053803-exosx
4.28509e-10	0.254165	0.327	0.223	7.54647e-06	0	epidermal progenitor	98029781-rapa
5.25164e-10	0.312607	0.254	0.165	9.24866e-06	0	epidermal progenitor	98009184-plrg1
8.14837e-10	0.29516	0.268	0.175	1.43501e-05	0	epidermal progenitor	98052808-rir1
8.74497e-10	0.257453	0.26	0.17	1.54008e-05	0	epidermal progenitor	98047556-kishb
1.48661e-09	0.257559	0.263	0.173	2.61807e-05	0	epidermal progenitor	98038515-nntm
3.41739e-09	0.265556	0.251	0.164	6.01837e-05	0	epidermal progenitor	98011758-hcd2
5.47121e-09	0.262595	0.28	0.191	9.63535e-05	0	epidermal progenitor	98137722-atp5i
9.45189e-09	0.251378	0.278	0.189	0.000166457	0	epidermal progenitor	98055262-ozf
1.34414e-08	0.261614	0.287	0.196	0.000236716	0	epidermal progenitor	98041724-ki67
2.51805e-08	0.258213	0.411	0.299	0.000443453	0	epidermal progenitor	98132150-h10-6
1.14342e-07	0.255705	0.263	0.184	0.00201368	0	epidermal progenitor	98056793-rfip3
0	1.85253	0.917	0.267	0	1	neoblast	98022905-h2ax-2
0	1.80213	0.843	0.245	0	1	neoblast	98132150-h10-6
4.67778e-305	1.69065	0.861	0.279	8.23803e-301	1	neoblast	98013116-tba1a
1.59933e-302	1.86997	0.727	0.171	2.81658e-298	1	neoblast	98131947-h10-5
1.26896e-282	1.741	0.796	0.225	2.23477e-278	1	neoblast	98131752-h10-4
2.85908e-263	1.72406	0.637	0.144	5.03513e-259	1	neoblast	98046252-dut
1.40162e-248	1.64906	0.667	0.167	2.4684e-244	1	neoblast	98048003-rir2
6.94129e-247	1.72284	0.738	0.213	1.22243e-242	1	neoblast	98055413-h10-2
7.23768e-247	1.35413	0.917	0.399	1.27463e-242	1	neoblast	98118433-unknown-2934
1.2712e-235	1.70288	0.49	0.088	2.2387e-231	1	neoblast	98008345-s28a1
4.01109e-231	1.65533	0.605	0.145	7.06394e-227	1	neoblast	98033037-pim3
7.92914e-231	1.64658	0.633	0.163	1.3964e-226	1	neoblast	98032798-celf3
7.8934e-216	1.59224	0.627	0.161	1.39011e-211	1	neoblast	98027631-lbr
1.00879e-214	1.57108	0.611	0.161	1.77658e-210	1	neoblast	98009175-stmn2
3.03171e-210	1.33675	0.845	0.347	5.33914e-206	1	neoblast	98049262-zbt26
1.869e-209	1.16114	0.934	0.481	3.2915e-205	1	neoblast	98022968-mdr3
2.73468e-209	1.549	0.489	0.098	4.81605e-205	1	neoblast	98043559-mcm5
6.95384e-208	1.49562	0.688	0.212	1.22464e-203	1	neoblast	98052389-nusap
1.15272e-207	1.54996	0.605	0.156	2.03006e-203	1	neoblast	98041724-ki67
1.29081e-206	1.58317	0.557	0.136	2.27325e-202	1	neoblast	98041294-ddx4-2
7.32179e-197	1.1512	0.924	0.465	1.28944e-192	1	neoblast	98015196-set
7.03087e-196	1.31732	0.81	0.329	1.23821e-191	1	neoblast	98020590-np1l1-2
1.11268e-195	1.43241	0.716	0.251	1.95954e-191	1	neoblast	98029236-pcna
3.55945e-192	1.49485	0.582	0.155	6.26856e-188	1	neoblast	98160238-h2az-3
7.79448e-191	1.21741	0.841	0.394	1.37269e-186	1	neoblast	98025089-scai
1.35855e-190	1.71704	0.302	0.035	2.39254e-186	1	neoblast	98048776-hes1
7.0733e-190	1.212	0.841	0.395	1.24568e-185	1	neoblast	98118502-scai-2
5.64284e-189	1.48903	0.579	0.158	9.9376e-185	1	neoblast	98014215-cbx1
1.53853e-187	1.38958	0.711	0.256	2.7095e-183	1	neoblast	98023181-ima1-2
9.69559e-186	1.15302	0.877	0.446	1.70749e-181	1	neoblast	98043523-piwl1-2
1.86328e-184	1.08533	0.938	0.501	3.28143e-180	1	neoblast	98027244-srsf7-2
1.93464e-181	1.44109	0.638	0.2	3.40709e-177	1	neoblast	98009200-top2a
8.94396e-181	0.978789	0.959	0.581	1.57512e-176	1	neoblast	98015394-hnrpq
1.32005e-180	1.47696	0.427	0.085	2.32473e-176	1	neoblast	98054558-mcm2
2.33404e-180	1.46984	0.515	0.127	4.11048e-176	1	neoblast	98048774-mcm6
3.07776e-178	1.22104	0.876	0.428	5.42025e-174	1	neoblast	98033506-h10
7.15525e-176	1.48707	0.534	0.142	1.26011e-171	1	neoblast	98052808-rir1
1.78052e-173	1.39164	0.678	0.24	3.13567e-169	1	neoblast	98027019-unknown-691
4.10559e-173	1.30512	0.744	0.297	7.23036e-169	1	neoblast	98048801-cbx3
1.02316e-172	0.796521	0.99	0.71	1.80188e-168	1	neoblast	98058968-msi1h-3
1.13958e-169	1.47229	0.346	0.056	2.00692e-165	1	neoblast	98059286-unknown-1608
3.13806e-168	1.43532	0.522	0.137	5.52644e-164	1	neoblast	98046176-tbb2b-3
4.15035e-168	1.43827	0.456	0.105	7.30919e-164	1	neoblast	98052686-mcm7
1.48256e-158	1.2559	0.732	0.298	2.61093e-154	1	neoblast	98019158-fbrl
1.83632e-158	1.3978	0.372	0.072	3.23395e-154	1	neoblast	98050180-mcm4
2.28341e-157	1.41669	0.312	0.049	4.02132e-153	1	neoblast	98046269-ryr1
6.2765e-155	1.10505	0.829	0.409	1.10536e-150	1	neoblast	98034190-ubp49
1.88004e-150	1.16512	0.766	0.344	3.31094e-146	1	neoblast	98031734-srsf3-2
4.22705e-150	1.27524	0.661	0.252	7.44426e-146	1	neoblast	98014880-hnrpl
4.45886e-149	1.26655	0.673	0.264	7.8525e-145	1	neoblast	98020834-nh2l1
3.1399e-148	1.0951	0.816	0.396	5.52968e-144	1	neoblast	98005923-unknown-143
1.4401e-146	1.14354	0.783	0.365	2.53616e-142	1	neoblast	98038546-npm3
9.19401e-144	1.14728	0.763	0.343	1.61916e-139	1	neoblast	98049283-ra1l2
1.26151e-141	0.64921	0.988	0.771	2.22164e-137	1	neoblast	98021474-dx39b
2.41693e-140	1.01521	0.895	0.48	4.25646e-136	1	neoblast	98000496-unknown-13
7.03541e-140	1.29654	0.557	0.187	1.23901e-135	1	neoblast	98031450-pcr10-2
1.43457e-139	1.3642	0.395	0.092	2.52642e-135	1	neoblast	98033615-ccna2
2.68875e-139	1.28471	0.332	0.064	4.73515e-135	1	neoblast	98027780-ccne1-2
7.42604e-138	1.19066	0.699	0.297	1.3078e-133	1	neoblast	98039293-unknown-1042
1.11609e-135	0.995718	0.844	0.45	1.96554e-131	1	neoblast	98022556-set-2
2.30831e-134	1.15897	0.705	0.309	4.06517e-130	1	neoblast	98028404-gar1
1.28741e-131	1.2615	0.633	0.247	2.26726e-127	1	neoblast	98020505-nano1
4.39904e-131	1.25678	0.44	0.12	7.74714e-127	1	neoblast	98033139-mcm3
6.00756e-131	1.20658	0.599	0.218	1.05799e-126	1	neoblast	98016866-prp19
7.33633e-130	0.898545	0.251	0.037	1.292e-125	1	neoblast	98156186-zn235-25
3.26498e-129	1.33035	0.465	0.138	5.74995e-125	1	neoblast	98017137-rfa3
1.11035e-127	1.21742	0.309	0.059	1.95543e-123	1	neoblast	98042842-cks1-2
1.6905e-126	1.14542	0.685	0.296	2.97713e-122	1	neoblast	98036970-thoc4
6.64911e-125	1.25066	0.55	0.196	1.17098e-120	1	neoblast	98007938-rbbp4-2
1.3687e-124	0.96951	0.81	0.451	2.41042e-120	1	neoblast	98025219-rsmn
3.37669e-123	1.27845	0.473	0.142	5.94669e-119	1	neoblast	98034420-ppil3
4.41814e-123	0.857361	0.873	0.547	7.78078e-119	1	neoblast	98014030-tebp
5.01934e-121	1.14023	0.63	0.259	8.83955e-117	1	neoblast	98057105-tisb-7
1.5893e-120	1.19699	0.538	0.193	2.79892e-116	1	neoblast	98023221-tfdp1
7.94445e-120	1.34376	0.351	0.084	1.3991e-115	1	neoblast	98026595-ccne1
1.16103e-119	1.23563	0.35	0.082	2.04468e-115	1	neoblast	98043745-cdc20-2
2.79529e-118	1.22287	0.324	0.072	4.92279e-114	1	neoblast	98047880-hasp
4.61785e-118	0.846628	0.887	0.544	8.13249e-114	1	neoblast	98050647-tisb-6
9.80521e-118	1.22876	0.43	0.126	1.7268e-113	1	neoblast	98058249-uhrf1
5.26216e-117	1.02443	0.738	0.378	9.26719e-113	1	neoblast	98005936-ctbp2
2.2846e-116	1.20541	0.454	0.139	4.02341e-112	1	neoblast	98003728-rfa2
2.44841e-115	1.13657	0.613	0.248	4.3119e-111	1	neoblast	98020841-nano2
4.67912e-115	1.09041	0.685	0.314	8.2404e-111	1	neoblast	98039340-pr40a
5.95157e-114	1.21732	0.505	0.176	1.04813e-109	1	neoblast	98055607-nop58
1.03247e-113	1.19762	0.56	0.215	1.81828e-109	1	neoblast	98026289-ru1c
1.84348e-113	1.07625	0.685	0.323	3.24656e-109	1	neoblast	98054601-srsf3-3
2.48099e-113	1.29104	0.362	0.09	4.36928e-109	1	neoblast	98023982-rimp
2.30523e-112	1.07102	0.67	0.304	4.05974e-108	1	neoblast	98023889-smd3
4.27385e-112	1.1636	0.394	0.109	7.52668e-108	1	neoblast	98054484-tdrd1-4
4.76137e-111	1.10706	0.612	0.258	8.38524e-107	1	neoblast	98043659-tra2a
1.11325e-110	0.776412	0.905	0.591	1.96055e-106	1	neoblast	98056579-hnrpq-3
1.51699e-110	1.23988	0.322	0.075	2.67157e-106	1	neoblast	98006345-smc2
2.54491e-110	1.05142	0.707	0.347	4.48184e-106	1	neoblast	98050907-ttll7
1.64428e-108	1.22471	0.439	0.139	2.89575e-104	1	neoblast	98047064-unknown-1260
3.03107e-108	0.912565	0.788	0.433	5.33801e-104	1	neoblast	98041408-fkbp5
4.55958e-107	0.915508	0.788	0.435	8.02988e-103	1	neoblast	98024986-ran-2
1.2628e-106	1.13409	0.516	0.188	2.22392e-102	1	neoblast	98043008-ilf2
1.76592e-106	1.16771	0.382	0.108	3.10997e-102	1	neoblast	98018293-pyr1
1.81312e-106	1.236	0.46	0.16	3.19308e-102	1	neoblast	98157823-tba1b-4
4.1907e-106	1.129	0.601	0.254	7.38025e-102	1	neoblast	98015384-nono
5.09718e-106	1.12502	0.533	0.202	8.97664e-102	1	neoblast	98053119-srrm1
1.69455e-105	1.12607	0.474	0.161	2.98426e-101	1	neoblast	98024154-cdk1
2.60029e-105	0.960515	0.757	0.415	4.57936e-101	1	neoblast	98024696-ch10
1.09033e-104	1.15825	0.38	0.108	1.92018e-100	1	neoblast	98039305-dkc1
1.99835e-104	1.02931	0.66	0.305	3.5193e-100	1	neoblast	98050051-mgn2
3.53796e-103	1.15874	0.333	0.085	6.2307e-99	1	neoblast	98045599-nup43
3.84497e-103	1.08413	0.6	0.256	6.77137e-99	1	neoblast	98026235-rad21
1.40729e-102	0.684113	0.916	0.652	2.47839e-98	1	neoblast	98011628-nucl
5.81528e-102	1.07925	0.6	0.257	1.02413e-97	1	neoblast	98131177-ruxg
8.85705e-101	0.755268	0.871	0.574	1.55981e-96	1	neoblast	98009260-actg
1.16951e-100	1.08918	0.567	0.236	2.05962e-96	1	neoblast	98043333-anm1
1.82328e-100	1.08371	0.572	0.233	3.21097e-96	1	neoblast	98018580-srsf3
4.33765e-100	1.08201	0.567	0.233	7.63903e-96	1	neoblast	98016425-u2af2
4.55199e-100	0.960918	0.71	0.367	8.0165e-96	1	neoblast	98012282-ciz1
8.00388e-99	1.27764	0.316	0.079	1.40956e-94	1	neoblast	98052790-ikzf3-2
8.60419e-99	1.05689	0.602	0.27	1.51528e-94	1	neoblast	98034431-srsf4-2
2.4883e-98	1.02103	0.585	0.245	4.38214e-94	1	neoblast	98122539-hprt-3
8.32796e-98	0.98288	0.682	0.334	1.46664e-93	1	neoblast	98048365-smd2
2.50075e-97	1.15886	0.455	0.161	4.40407e-93	1	neoblast	98037358-ru17
6.77455e-97	1.09317	0.506	0.193	1.19307e-92	1	neoblast	98004503-f133a
7.26613e-97	1.13981	0.326	0.085	1.27964e-92	1	neoblast	98022691-caf1a
2.04924e-96	1.095	0.417	0.135	3.60892e-92	1	neoblast	98029315-ki20b
4.52127e-96	1.12853	0.522	0.205	7.96241e-92	1	neoblast	98008369-h2ay
7.44336e-96	1.01204	0.635	0.301	1.31085e-91	1	neoblast	98005252-ddx5
1.40589e-95	1.01934	0.621	0.282	2.47592e-91	1	neoblast	98002508-srsf4
9.83489e-95	1.07141	0.488	0.182	1.73202e-90	1	neoblast	98035268-phf5a
1.01246e-94	1.06065	0.395	0.122	1.78305e-90	1	neoblast	98026366-mex3b
2.13736e-94	1.1319	0.471	0.176	3.7641e-90	1	neoblast	98160501-asf1a-2
2.86446e-94	1.15414	0.427	0.145	5.0446e-90	1	neoblast	98001607-hnrl1
3.39401e-94	1.13102	0.373	0.114	5.9772e-90	1	neoblast	98000770-po210
1.14711e-93	1.08188	0.488	0.186	2.02017e-89	1	neoblast	98032898-r3hd1
1.40195e-93	1.09172	0.512	0.197	2.46898e-89	1	neoblast	98053788-unknown-1411
2.07128e-93	1.10621	0.363	0.107	3.64772e-89	1	neoblast	98004424-mpip1
2.75503e-93	0.994999	0.635	0.309	4.85188e-89	1	neoblast	98053388-ch60
3.81745e-93	1.06958	0.301	0.076	6.72291e-89	1	neoblast	98019868-kthy-2
5.51342e-93	0.7737	0.843	0.514	9.70968e-89	1	neoblast	98027524-pairb
7.70656e-93	1.03783	0.591	0.266	1.3572e-88	1	neoblast	98047050-set-3
2.87881e-92	1.03226	0.299	0.074	5.06988e-88	1	neoblast	98002377-ubp37
8.00792e-92	0.74953	0.866	0.566	1.41027e-87	1	neoblast	98041771-fkb1a
1.51475e-91	1.08414	0.387	0.122	2.66762e-87	1	neoblast	98018217-rfc4
4.37643e-91	0.884162	0.726	0.409	7.70734e-87	1	neoblast	98028182-lmna
6.23253e-91	0.957787	0.661	0.322	1.09761e-86	1	neoblast	98024392-sc6a1-2
6.58853e-91	0.961451	0.651	0.319	1.16031e-86	1	neoblast	98035044-la
9.35969e-91	1.092	0.317	0.086	1.64834e-86	1	neoblast	98106565-umps
5.09222e-90	1.06199	0.491	0.192	8.96792e-86	1	neoblast	98013894-ccar1
4.41477e-89	1.1651	0.42	0.147	7.77486e-85	1	neoblast	98052788-zswm4
2.01406e-88	1.04686	0.482	0.188	3.54696e-84	1	neoblast	98040946-nop56
3.31103e-88	1.04725	0.273	0.065	5.83105e-84	1	neoblast	98011952-kif11
3.34413e-88	1.06791	0.485	0.191	5.88935e-84	1	neoblast	98025604-carm1-2
7.86911e-88	1.02854	0.529	0.227	1.38583e-83	1	neoblast	98005524-nu155
1.45793e-87	1.06322	0.424	0.148	2.56756e-83	1	neoblast	98029622-hcfc1
1.63438e-87	1.06075	0.393	0.129	2.8783e-83	1	neoblast	98011620-rbbp4-3
3.26457e-87	1.04067	0.513	0.212	5.74924e-83	1	neoblast	98012021-srrt
5.19032e-87	1.10866	0.28	0.07	9.14068e-83	1	neoblast	98058391-panx3
5.74721e-87	1.06476	0.428	0.151	1.01214e-82	1	neoblast	98057636-lyar
2.9158e-86	1.06432	0.295	0.078	5.13502e-82	1	neoblast	98011473-dpod2
7.40131e-86	0.983004	0.598	0.282	1.30344e-81	1	neoblast	98051532-hdac1
7.45024e-86	1.06824	0.284	0.073	1.31206e-81	1	neoblast	98134317-rang
1.01544e-85	1.04936	0.562	0.249	1.78828e-81	1	neoblast	98058864-rtl1
2.46047e-84	1.0134	0.527	0.227	4.33313e-80	1	neoblast	98001770-rbm45
4.36906e-84	1.05762	0.301	0.082	7.69435e-80	1	neoblast	98020732-unknown-539
5.14917e-84	1.01164	0.526	0.227	9.0682e-80	1	neoblast	98026912-aurka
2.6394e-83	0.690179	0.871	0.576	4.64825e-79	1	neoblast	98106993-btf3
4.21038e-83	0.895885	0.691	0.375	7.4149e-79	1	neoblast	98048010-unknown-1287
4.86512e-83	1.00613	0.48	0.197	8.56797e-79	1	neoblast	98126732-setmr-58
4.9911e-83	1.04085	0.429	0.157	8.78982e-79	1	neoblast	98047489-srsf2
7.11539e-83	1.00118	0.482	0.198	1.25309e-78	1	neoblast	98051436-ra1l2-2
1.1967e-82	1.05467	0.363	0.117	2.10752e-78	1	neoblast	98029035-rfa1
3.68315e-82	1.00693	0.556	0.254	6.4864e-78	1	neoblast	98033560-ncbp2
4.71159e-82	1.06567	0.426	0.157	8.29759e-78	1	neoblast	98013299-s22a5-2
2.23711e-81	0.963098	0.572	0.266	3.93978e-77	1	neoblast	98014650-np1l1
4.70229e-81	0.999041	0.317	0.092	8.28121e-77	1	neoblast	98046980-ankl2
1.79379e-80	0.864164	0.268	0.069	3.15905e-76	1	neoblast	98014444-nup37
3.78317e-80	1.05199	0.26	0.065	6.66254e-76	1	neoblast	98056111-cnd2
4.34601e-80	0.974991	0.541	0.244	7.65375e-76	1	neoblast	98032763-rbm8a
5.60733e-80	0.851878	0.266	0.068	9.87506e-76	1	neoblast	98136220-nup37-2
1.14834e-79	0.696703	0.871	0.598	2.02235e-75	1	neoblast	98045984-h33-2
2.29827e-79	1.06293	0.434	0.167	4.04748e-75	1	neoblast	98053534-srsf4-3
1.10123e-78	0.764903	0.64	0.29	1.93937e-74	1	neoblast	98023851-gbb2
1.74334e-78	0.671348	0.856	0.57	3.07019e-74	1	neoblast	98043448-rs14
2.05784e-78	1.0164	0.441	0.173	3.62406e-74	1	neoblast	98005727-xrn2
2.44664e-78	1.00858	0.323	0.097	4.30878e-74	1	neoblast	98016733-smc1a
9.54132e-78	0.9984	0.479	0.196	1.68032e-73	1	neoblast	98019713-pabp2
1.04406e-77	0.946738	0.484	0.197	1.8387e-73	1	neoblast	98149841-nc2b
2.20175e-77	1.01532	0.277	0.075	3.8775e-73	1	neoblast	98035781-tim
4.14207e-77	1.02522	0.379	0.133	7.2946e-73	1	neoblast	98003918-rbp2
8.62983e-77	1.03208	0.477	0.199	1.5198e-72	1	neoblast	98023637-lsm6
2.06065e-76	1.04947	0.261	0.068	3.629e-72	1	neoblast	98019641-smc4
2.46294e-76	1.01598	0.422	0.162	4.33748e-72	1	neoblast	98051061-ovol2
3.03929e-76	1.01262	0.373	0.129	5.35249e-72	1	neoblast	98024767-rfc1
3.2444e-76	1.00599	0.507	0.225	5.71372e-72	1	neoblast	98102857-ruxe
4.9032e-76	0.571118	0.934	0.686	8.63503e-72	1	neoblast	98029274-rs18
1.07331e-75	0.971974	0.398	0.145	1.8902e-71	1	neoblast	98033739-ncoa5
1.5554e-75	0.965167	0.337	0.107	2.73921e-71	1	neoblast	98008878-anm5
1.89622e-75	0.906013	0.582	0.283	3.33943e-71	1	neoblast	98035532-ncbp2-2
1.92089e-75	0.626011	0.889	0.633	3.38288e-71	1	neoblast	98033938-rl31
2.64258e-75	1.05599	0.367	0.129	4.65384e-71	1	neoblast	98016815-ppm1g
3.27128e-75	0.899922	0.617	0.318	5.76105e-71	1	neoblast	98023069-xpo1
9.07052e-75	0.502875	0.966	0.756	1.59741e-70	1	neoblast	98043946-rl27a
9.36637e-75	0.584548	0.918	0.656	1.64951e-70	1	neoblast	98012673-rl37a
3.13894e-74	0.504112	0.97	0.751	5.52799e-70	1	neoblast	98154652-ppif-3
4.33303e-74	0.943362	0.289	0.083	7.6309e-70	1	neoblast	98021617-brx1
8.98066e-74	0.963298	0.284	0.081	1.58158e-69	1	neoblast	98011440-dpola
1.62112e-73	0.995563	0.318	0.1	2.85495e-69	1	neoblast	98006995-rbbp4
5.75053e-73	1.09689	0.42	0.165	1.01273e-68	1	neoblast	98020744-unknown-540
3.52946e-72	0.50124	0.959	0.742	6.21572e-68	1	neoblast	98020348-rs15a
4.74316e-72	0.949413	0.427	0.167	8.35318e-68	1	neoblast	98019867-tiar
4.89949e-72	0.946513	0.352	0.121	8.6285e-68	1	neoblast	98107488-nasp
6.40989e-72	0.662738	0.841	0.556	1.12884e-67	1	neoblast	98040719-rs17
7.96672e-72	0.987654	0.391	0.147	1.40302e-67	1	neoblast	98011758-hcd2
1.24707e-71	0.98126	0.413	0.161	2.19622e-67	1	neoblast	98038974-grsf1
1.31435e-71	0.960283	0.482	0.212	2.31471e-67	1	neoblast	98010289-ncbp1
1.79482e-71	0.559532	0.923	0.682	3.16086e-67	1	neoblast	98118312-rl26
2.27968e-71	0.984012	0.349	0.12	4.01474e-67	1	neoblast	98140142-rbm42
2.90425e-71	0.938342	0.448	0.184	5.11467e-67	1	neoblast	98053363-unknown-1398
3.73953e-71	0.835997	0.587	0.281	6.58569e-67	1	neoblast	98029760-radi-3
4.27867e-71	0.966137	0.313	0.1	7.53517e-67	1	neoblast	98011158-dyr
6.52513e-71	0.77542	0.676	0.352	1.14914e-66	1	neoblast	98056302-s43a3
1.07692e-70	0.983222	0.368	0.132	1.89657e-66	1	neoblast	98041396-sp16h
1.17776e-70	0.954396	0.287	0.086	2.07415e-66	1	neoblast	98058235-ubf1-2
1.94502e-70	0.914876	0.548	0.268	3.42537e-66	1	neoblast	98022660-ragp1
1.70813e-69	0.916639	0.522	0.243	3.00819e-65	1	neoblast	98012029-sf3a2
2.14044e-69	0.980592	0.362	0.13	3.76954e-65	1	neoblast	98043750-nsd2
4.97797e-69	0.839966	0.599	0.313	8.76671e-65	1	neoblast	98049457-psme3
5.27585e-69	1.05419	0.368	0.137	9.2913e-65	1	neoblast	98030644-myl1
9.89326e-69	0.913222	0.538	0.26	1.7423e-64	1	neoblast	98044298-srs10
2.94625e-68	0.950839	0.393	0.15	5.18865e-64	1	neoblast	98034549-nhp2
3.56575e-68	0.940488	0.445	0.19	6.27964e-64	1	neoblast	98007777-rnps1
4.93198e-68	0.685626	0.791	0.506	8.68572e-64	1	neoblast	98040421-rs6-2
7.6256e-68	0.925699	0.454	0.192	1.34294e-63	1	neoblast	98048580-sap18
9.67697e-68	1.03552	0.32	0.109	1.70421e-63	1	neoblast	98035659-caf1b
1.28465e-67	0.902156	0.488	0.219	2.2624e-63	1	neoblast	98017932-ubc9
1.35096e-67	0.961128	0.4	0.158	2.37917e-63	1	neoblast	98030209-hnrpl-2
1.68686e-67	0.460463	0.977	0.791	2.97072e-63	1	neoblast	98001181-rs15
1.80253e-67	0.956408	0.299	0.095	3.17444e-63	1	neoblast	98046107-nu107
2.08244e-67	0.884724	0.555	0.277	3.66739e-63	1	neoblast	98042340-pa2g4
2.86166e-67	0.820224	0.654	0.367	5.03967e-63	1	neoblast	98045179-rlp24-2
4.16434e-67	0.596924	0.882	0.617	7.33381e-63	1	neoblast	98026745-rl32
4.2807e-67	0.970028	0.34	0.119	7.53874e-63	1	neoblast	98017656-mpp8
9.55264e-67	0.911899	0.445	0.19	1.68232e-62	1	neoblast	98036204-prps2
1.30979e-66	0.960624	0.429	0.183	2.30667e-62	1	neoblast	98016572-tdrd1
1.52221e-66	0.694302	0.767	0.487	2.68077e-62	1	neoblast	98046821-psa1
4.18885e-66	0.941447	0.287	0.089	7.37698e-62	1	neoblast	98035773-ash2l
4.42181e-66	0.471569	0.966	0.766	7.78725e-62	1	neoblast	98149155-rs25
8.11317e-66	0.948079	0.416	0.171	1.42881e-61	1	neoblast	98010659-mbd2
1.03079e-65	0.975481	0.371	0.138	1.81533e-61	1	neoblast	98000744-tf7l2
2.02927e-65	0.950619	0.338	0.12	3.57374e-61	1	neoblast	98046168-ppih
2.24779e-65	0.555101	0.906	0.649	3.95858e-61	1	neoblast	98045749-rl18
2.26473e-65	0.786344	0.66	0.377	3.98842e-61	1	neoblast	98017914-dhx15
4.45196e-65	0.587965	0.863	0.6	7.84035e-61	1	neoblast	98009195-rl19
5.25854e-65	0.353244	0.988	0.892	9.26081e-61	1	neoblast	98038057-hs90a
1.13495e-64	1.01965	0.28	0.088	1.99875e-60	1	neoblast	98141076-cip2a
1.32421e-64	0.647149	0.816	0.55	2.33206e-60	1	neoblast	98002278-rl24
2.3358e-64	0.636044	0.833	0.555	4.11358e-60	1	neoblast	98049976-rl34
2.9534e-64	0.968512	0.32	0.111	5.20124e-60	1	neoblast	98047422-rbp2-2
4.17898e-64	0.912864	0.335	0.119	7.35961e-60	1	neoblast	98034565-dsrad
4.34285e-64	0.586214	0.868	0.597	7.64819e-60	1	neoblast	98027937-rl15-2
5.00269e-64	0.769046	0.678	0.402	8.81023e-60	1	neoblast	98015727-wdr76
9.06882e-64	0.911828	0.267	0.08	1.59711e-59	1	neoblast	98050730-gemi
1.20594e-63	0.946625	0.405	0.166	2.12378e-59	1	neoblast	98037641-ssrp1-2
1.92218e-63	0.49388	0.948	0.723	3.38516e-59	1	neoblast	98046498-rl7a-2
4.16427e-63	0.859434	0.5	0.234	7.3337e-59	1	neoblast	98002647-pai2b
5.33797e-63	0.528184	0.906	0.667	9.4007e-59	1	neoblast	98039890-rs3
5.34347e-63	0.814022	0.573	0.296	9.41039e-59	1	neoblast	98009703-2aba
1.26637e-62	0.969831	0.389	0.158	2.2302e-58	1	neoblast	98045170-hnrll-2
1.38406e-62	0.540843	0.89	0.654	2.43747e-58	1	neoblast	98137389-rs10
2.96026e-62	0.847675	0.418	0.177	5.21331e-58	1	neoblast	98056172-ncbp2-3
2.99576e-62	0.917947	0.344	0.125	5.27584e-58	1	neoblast	98050836-al14e
4.86999e-62	0.898143	0.322	0.114	8.57654e-58	1	neoblast	98052849-lrr4
5.41359e-62	0.880121	0.42	0.176	9.53387e-58	1	neoblast	98004261-nup62
5.76083e-62	0.537658	0.9	0.657	1.01454e-57	1	neoblast	98023370-if5a1
6.23925e-62	0.932489	0.43	0.189	1.09879e-57	1	neoblast	98008795-ru2b-2
6.77454e-62	0.594657	0.851	0.593	1.19306e-57	1	neoblast	98050326-rs11
1.14499e-61	0.575337	0.854	0.594	2.01645e-57	1	neoblast	98021962-rs5
1.47945e-61	0.794371	0.593	0.331	2.60546e-57	1	neoblast	98042834-sahh3
3.57263e-61	0.893298	0.466	0.213	6.29176e-57	1	neoblast	98013921-smrc2
3.72246e-61	0.883063	0.39	0.157	6.55562e-57	1	neoblast	98018748-dcps
4.00963e-61	0.79836	0.587	0.303	7.06137e-57	1	neoblast	98002412-aakb1
7.21664e-61	0.914451	0.374	0.148	1.27092e-56	1	neoblast	98010176-tisb
1.53416e-60	0.89643	0.332	0.121	2.7018e-56	1	neoblast	98022565-tbpl1
1.59888e-60	0.640233	0.788	0.519	2.81579e-56	1	neoblast	98048600-rl17
1.66528e-60	0.501013	0.917	0.695	2.93272e-56	1	neoblast	98000212-rl13a
1.87478e-60	0.902023	0.312	0.109	3.30168e-56	1	neoblast	98013014-tysy
1.92602e-60	0.494379	0.922	0.704	3.39191e-56	1	neoblast	98053075-rl28
2.0277e-60	0.875081	0.421	0.182	3.57098e-56	1	neoblast	98019475-sf3a1
5.60069e-60	0.8852	0.435	0.192	9.86338e-56	1	neoblast	98011949-if4a3
7.29027e-60	0.951098	0.302	0.106	1.28389e-55	1	neoblast	98039717-imp3
1.35409e-59	0.57691	0.849	0.588	2.38469e-55	1	neoblast	98019315-rl30
1.46494e-59	0.878868	0.362	0.141	2.57991e-55	1	neoblast	98029544-nup85
1.48386e-59	0.913685	0.47	0.221	2.61322e-55	1	neoblast	98016581-top1
1.977e-59	0.501971	0.937	0.71	3.48169e-55	1	neoblast	98106278-rl35a
2.63349e-59	0.868186	0.339	0.128	4.63784e-55	1	neoblast	98059321-chk1
7.54624e-59	0.673203	0.768	0.503	1.32897e-54	1	neoblast	98103996-h2az-2
9.41146e-59	0.842281	0.445	0.201	1.65745e-54	1	neoblast	98048992-unknown-1319
1.35081e-58	0.571424	0.844	0.591	2.37891e-54	1	neoblast	98030233-rl12
2.94503e-58	0.89681	0.404	0.173	5.1865e-54	1	neoblast	98058223-acinu
3.48876e-58	0.974297	0.288	0.097	6.14405e-54	1	neoblast	98035231-p73
6.05032e-58	0.914244	0.305	0.109	1.06552e-53	1	neoblast	98028094-unknown-720
7.00481e-58	0.790738	0.566	0.309	1.23362e-53	1	neoblast	98058787-ls14a
1.22101e-57	0.452568	0.95	0.744	2.15032e-53	1	neoblast	98052649-rl36a
3.1638e-57	0.885826	0.424	0.192	5.57176e-53	1	neoblast	98028426-tsn
3.3744e-57	0.886813	0.27	0.089	5.94265e-53	1	neoblast	98005127-nup93
5.82596e-57	0.887651	0.402	0.173	1.02601e-52	1	neoblast	98001774-ube2c
7.08415e-57	0.509127	0.888	0.672	1.24759e-52	1	neoblast	98035673-rs27l
7.86336e-57	0.53387	0.868	0.625	1.38482e-52	1	neoblast	98013279-rl14
1.23797e-56	0.614268	0.791	0.534	2.18019e-52	1	neoblast	98021364-rs16
2.20321e-56	0.888845	0.417	0.186	3.88007e-52	1	neoblast	98020606-wdr5-2
7.04662e-56	0.822704	0.477	0.23	1.24098e-51	1	neoblast	98041799-nsa2
9.17338e-56	0.850048	0.443	0.199	1.61552e-51	1	neoblast	98052636-glym-2
9.31863e-56	0.864888	0.355	0.142	1.6411e-51	1	neoblast	98028382-pesc
1.06419e-55	0.52798	0.872	0.633	1.87414e-51	1	neoblast	98050235-rl40-4
1.09643e-55	0.874319	0.462	0.221	1.93093e-51	1	neoblast	98050125-fip1
1.73768e-55	0.500425	0.889	0.657	3.06023e-51	1	neoblast	98014053-rs4x
2.35824e-55	0.872043	0.377	0.157	4.1531e-51	1	neoblast	98009147-rl7
2.74099e-55	0.85546	0.37	0.153	4.82716e-51	1	neoblast	98022356-k0020
4.32419e-55	0.885184	0.361	0.149	7.61533e-51	1	neoblast	98049505-4ebp2-2
4.64662e-55	0.573728	0.815	0.578	8.18316e-51	1	neoblast	98020522-rs29
6.13338e-55	0.769155	0.54	0.285	1.08015e-50	1	neoblast	98034279-kat5
6.93827e-55	0.867388	0.433	0.2	1.2219e-50	1	neoblast	98057415-emr1
7.00615e-55	0.585797	0.795	0.557	1.23385e-50	1	neoblast	98017331-naca
1.01019e-54	0.660153	0.707	0.447	1.77905e-50	1	neoblast	98023266-capr2
1.11289e-54	0.672654	0.709	0.436	1.95991e-50	1	neoblast	98051292-rs24
1.16338e-54	0.685241	0.69	0.439	2.04883e-50	1	neoblast	98032749-psa5
1.35075e-54	0.878989	0.321	0.122	2.3788e-50	1	neoblast	98044002-u2af1
1.36895e-54	0.630412	0.754	0.493	2.41086e-50	1	neoblast	98050451-ypel5
2.22699e-54	0.831673	0.326	0.123	3.92195e-50	1	neoblast	98000868-armc1
5.97532e-54	0.85882	0.394	0.172	1.05231e-49	1	neoblast	98158225-sf01
9.50513e-54	0.824929	0.437	0.201	1.67395e-49	1	neoblast	98039976-znf23
1.16893e-53	0.855267	0.443	0.208	2.05861e-49	1	neoblast	98058617-megf8
1.22557e-53	0.865444	0.259	0.085	2.15835e-49	1	neoblast	98048729-ci064
2.84563e-53	0.794315	0.302	0.113	5.01143e-49	1	neoblast	98155556-srsf3-4
2.94279e-53	0.839213	0.255	0.084	5.18255e-49	1	neoblast	98046318-nu160
3.40648e-53	0.823023	0.305	0.114	5.99915e-49	1	neoblast	98016787-wdr36
4.17017e-53	0.813681	0.394	0.171	7.34408e-49	1	neoblast	98031941-gmpr1
4.20292e-53	0.58756	0.795	0.539	7.40176e-49	1	neoblast	98041851-rl22
4.96288e-53	0.831964	0.374	0.159	8.74013e-49	1	neoblast	98023573-leo1
9.92457e-53	0.870771	0.316	0.122	1.74782e-48	1	neoblast	98044764-ddx18
3.50942e-52	0.519704	0.849	0.621	6.18043e-48	1	neoblast	98050328-rs19
4.03304e-52	0.844008	0.346	0.141	7.10258e-48	1	neoblast	98005453-fwch1-2
5.18861e-52	0.834915	0.388	0.17	9.13766e-48	1	neoblast	98055782-morc2
6.08824e-52	0.545244	0.84	0.593	1.0722e-47	1	neoblast	98029043-rl37
9.58856e-52	0.816599	0.317	0.122	1.68864e-47	1	neoblast	98039713-cdk7
1.18607e-51	0.708938	0.639	0.385	2.08879e-47	1	neoblast	98028651-prs6b
1.30018e-51	0.927106	0.427	0.21	2.28974e-47	1	neoblast	98031318-sf3b2
1.7284e-51	0.539513	0.833	0.586	3.04389e-47	1	neoblast	98114389-rs8
1.88486e-51	0.731189	0.593	0.338	3.31943e-47	1	neoblast	98101062-tebp-2
5.66638e-51	0.772876	0.499	0.258	9.97906e-47	1	neoblast	98000883-tom40
6.44823e-51	0.883453	0.317	0.124	1.1356e-46	1	neoblast	98028507-unknown-726
6.79059e-51	0.90057	0.279	0.102	1.19589e-46	1	neoblast	98005555-aqr
1.34697e-50	0.827013	0.421	0.196	2.37215e-46	1	neoblast	98004046-gscr2
1.39846e-50	0.729201	0.265	0.093	2.46284e-46	1	neoblast	98151423-unknown-5221
1.57655e-50	0.684452	0.649	0.394	2.77646e-46	1	neoblast	98035420-tbca
3.1666e-50	0.498328	0.859	0.638	5.5767e-46	1	neoblast	98003394-rl4
3.47717e-50	0.44129	0.928	0.712	6.12364e-46	1	neoblast	98000125-rs7
9.6907e-50	0.821726	0.302	0.116	1.70663e-45	1	neoblast	98002518-exos4
1.28535e-49	0.471658	0.89	0.673	2.26363e-45	1	neoblast	98049708-rs12
1.46428e-49	0.63134	0.699	0.43	2.57873e-45	1	neoblast	98016562-idhp
1.52104e-49	0.775432	0.504	0.267	2.67871e-45	1	neoblast	98036238-cnbp
1.7173e-49	0.800243	0.337	0.138	3.02434e-45	1	neoblast	98029681-naf1
1.87731e-49	0.388512	0.959	0.781	3.30613e-45	1	neoblast	98003662-rl8
1.98369e-49	0.84724	0.385	0.176	3.49348e-45	1	neoblast	98055262-ozf
2.53347e-49	0.683992	0.639	0.389	4.46169e-45	1	neoblast	98007937-rl27
2.67619e-49	0.784122	0.495	0.261	4.71303e-45	1	neoblast	98023999-if4e
3.9598e-49	0.807787	0.405	0.188	6.97361e-45	1	neoblast	98010557-wbs22
3.98717e-49	0.856678	0.368	0.163	7.02181e-45	1	neoblast	98042350-hdgr2
4.08134e-49	0.843045	0.356	0.153	7.18765e-45	1	neoblast	98014716-mcts1
5.2231e-49	0.701835	0.527	0.276	9.19839e-45	1	neoblast	98014239-glna
6.95953e-49	0.707151	0.305	0.119	1.22564e-44	1	neoblast	98151540-or6k6-2
9.15724e-49	0.545756	0.79	0.548	1.61268e-44	1	neoblast	98016185-rs26
1.07366e-48	0.713717	0.604	0.361	1.89082e-44	1	neoblast	98021908-prs10
1.13362e-48	0.86357	0.285	0.107	1.99642e-44	1	neoblast	98018881-tcrg1-2
1.71949e-48	0.730304	0.537	0.294	3.02819e-44	1	neoblast	98030354-rl21
1.78346e-48	0.339011	0.978	0.843	3.14085e-44	1	neoblast	98019845-rl10a
1.8077e-48	0.798642	0.496	0.265	3.18354e-44	1	neoblast	98026929-f10a1
2.21665e-48	0.794319	0.437	0.214	3.90374e-44	1	neoblast	98033697-eif3h
2.93532e-48	0.788165	0.493	0.258	5.16939e-44	1	neoblast	98000011-srrm2
3.61303e-48	0.850518	0.284	0.107	6.36291e-44	1	neoblast	98040994-spb1
6.84466e-48	0.622007	0.71	0.478	1.20541e-43	1	neoblast	98023447-psb6
9.82901e-48	0.40832	0.922	0.738	1.73099e-43	1	neoblast	98022962-rssa
1.2648e-47	0.811974	0.37	0.165	2.22745e-43	1	neoblast	98047984-tim50
1.3756e-47	0.845357	0.293	0.113	2.42258e-43	1	neoblast	98002317-unknown-52
1.8399e-47	0.809537	0.322	0.132	3.24024e-43	1	neoblast	98133465-apc13
1.92726e-47	0.689258	0.26	0.093	3.39411e-43	1	neoblast	98151424-unknown-5222
2.06714e-47	0.479396	0.866	0.652	3.64043e-43	1	neoblast	98034924-rl11
6.3623e-47	0.835067	0.299	0.119	1.12046e-42	1	neoblast	98013877-galm
9.33847e-47	0.835789	0.362	0.163	1.6446e-42	1	neoblast	98005621-ebp2
1.10215e-46	0.811901	0.312	0.127	1.941e-42	1	neoblast	98005894-srek1
1.29539e-46	0.380866	0.961	0.791	2.2813e-42	1	neoblast	98035549-rs3a-2
1.45725e-46	0.754329	0.423	0.203	2.56636e-42	1	neoblast	98022227-srsf1
1.55493e-46	0.785888	0.315	0.128	2.73839e-42	1	neoblast	98035608-rt30
2.07931e-46	0.826148	0.307	0.123	3.66187e-42	1	neoblast	98021844-htsf1
3.3928e-46	0.411579	0.963	0.715	5.97505e-42	1	neoblast	98012214-stx19
3.84083e-46	0.366905	0.967	0.801	6.76408e-42	1	neoblast	98119645-rs27a-2
4.28779e-46	0.411803	0.963	0.714	7.55123e-42	1	neoblast	98136385-unknown-4197
1.04127e-45	0.789712	0.267	0.099	1.83379e-41	1	neoblast	98036553-sacs-4
1.43237e-45	0.74427	0.423	0.208	2.52255e-41	1	neoblast	98012361-ddx21
1.57158e-45	0.386488	0.952	0.767	2.76772e-41	1	neoblast	98038653-rl7-2
1.71243e-45	0.757738	0.255	0.092	3.01577e-41	1	neoblast	98055388-nat10
1.878e-45	0.830735	0.288	0.114	3.30734e-41	1	neoblast	98050984-cstf1
2.22388e-45	0.808042	0.29	0.114	3.91648e-41	1	neoblast	98058582-dep1b
2.23282e-45	0.804055	0.412	0.203	3.93221e-41	1	neoblast	98032961-cpsf5
2.37326e-45	0.680118	0.622	0.372	4.17954e-41	1	neoblast	98028665-tyb4
2.59748e-45	0.779983	0.271	0.102	4.57442e-41	1	neoblast	98019721-rpa2
3.8844e-45	0.715906	0.48	0.255	6.84082e-41	1	neoblast	98058568-myef2
3.97577e-45	0.820293	0.265	0.099	7.00172e-41	1	neoblast	98017004-trpm8-3
4.31469e-45	0.448816	0.871	0.666	7.5986e-41	1	neoblast	98010222-rl3
4.50112e-45	0.76858	0.385	0.182	7.92692e-41	1	neoblast	98002690-thoc1-2
5.06722e-45	0.783008	0.289	0.113	8.92388e-41	1	neoblast	98042828-wdr75
5.34572e-45	0.789461	0.434	0.221	9.41435e-41	1	neoblast	98011848-t2ag
1.48935e-44	0.798648	0.361	0.164	2.62289e-40	1	neoblast	98003203-rm14
1.66972e-44	0.816822	0.378	0.179	2.94055e-40	1	neoblast	98024569-u520
1.92182e-44	0.569982	0.72	0.476	3.38451e-40	1	neoblast	98025828-rs13
2.28217e-44	0.81597	0.273	0.105	4.01913e-40	1	neoblast	98023961-sf3a3
2.61698e-44	0.755318	0.349	0.154	4.60876e-40	1	neoblast	98003012-pin1
2.69259e-44	0.61796	0.654	0.418	4.74192e-40	1	neoblast	98048056-csk21
2.81445e-44	0.744494	0.287	0.113	4.95652e-40	1	neoblast	98042680-int3
3.36092e-44	0.727596	0.398	0.192	5.91892e-40	1	neoblast	98032188-nep1
3.61904e-44	0.819117	0.257	0.096	6.37349e-40	1	neoblast	98016444-tcp4
4.31926e-44	0.79038	0.295	0.119	7.60665e-40	1	neoblast	98020672-wdr12
4.59506e-44	0.69782	0.523	0.301	8.09236e-40	1	neoblast	98011113-t2h2l
4.76303e-44	0.643348	0.606	0.373	8.38817e-40	1	neoblast	98001167-rl18a
5.01695e-44	0.652053	0.566	0.328	8.83535e-40	1	neoblast	98001357-eif3m
5.38699e-44	0.662039	0.548	0.314	9.48703e-40	1	neoblast	98024883-phb2-3
1.28981e-43	0.79993	0.305	0.128	2.27149e-39	1	neoblast	98040968-rnh2a
1.32369e-43	0.781829	0.257	0.096	2.33116e-39	1	neoblast	98052732-cdt1
1.36144e-43	0.773505	0.365	0.168	2.39762e-39	1	neoblast	98022546-rm04
1.82475e-43	0.558893	0.483	0.237	3.21357e-39	1	neoblast	98055457-assy-2
2.08646e-43	0.812354	0.29	0.117	3.67446e-39	1	neoblast	98033351-thoc2
2.2228e-43	0.805796	0.317	0.136	3.91458e-39	1	neoblast	98053169-ccd58
2.29245e-43	0.733377	0.32	0.135	4.03724e-39	1	neoblast	98040715-zn347-2
2.53224e-43	0.758203	0.25	0.092	4.45953e-39	1	neoblast	98035977-nu133
2.99838e-43	0.810284	0.289	0.117	5.28045e-39	1	neoblast	98011077-sr140
3.09622e-43	0.797751	0.31	0.131	5.45275e-39	1	neoblast	98055849-cpsf6
3.25315e-43	0.677277	0.26	0.099	5.72912e-39	1	neoblast	98151255-unknown-5201
4.42012e-43	0.766569	0.395	0.192	7.78428e-39	1	neoblast	98134324-unknown-4016
5.57731e-43	0.839354	0.332	0.148	9.8222e-39	1	neoblast	98027072-srs12
1.50968e-42	0.78504	0.352	0.162	2.65869e-38	1	neoblast	98132540-rpf1
1.6257e-42	0.771755	0.302	0.127	2.86301e-38	1	neoblast	98059357-rm21
1.82029e-42	0.782261	0.393	0.191	3.20571e-38	1	neoblast	98054909-fubp1-2
2.40994e-42	0.694733	0.339	0.147	4.24414e-38	1	neoblast	98002782-apba1
3.03207e-42	0.789163	0.359	0.166	5.33977e-38	1	neoblast	98023131-roaa
3.81704e-42	0.715721	0.483	0.264	6.72219e-38	1	neoblast	98018888-hnrpf
4.17044e-42	0.670326	0.545	0.318	7.34456e-38	1	neoblast	98149374-rl13-2
4.18399e-42	0.729724	0.449	0.237	7.36842e-38	1	neoblast	98012254-miro1
7.1674e-42	0.764799	0.251	0.094	1.26225e-37	1	neoblast	98046102-med22
1.32811e-41	0.650478	0.299	0.122	2.33894e-37	1	neoblast	98046327-pura2
1.416e-41	0.716194	0.429	0.221	2.49372e-37	1	neoblast	98029775-u2afm
1.43441e-41	0.793594	0.302	0.129	2.52614e-37	1	neoblast	98018005-ru2a
1.73241e-41	0.668748	0.321	0.141	3.05095e-37	1	neoblast	98123122-psf2-3
2.16698e-41	0.526722	0.745	0.511	3.81627e-37	1	neoblast	98000383-rla2
2.75434e-41	0.654005	0.538	0.315	4.85066e-37	1	neoblast	98019699-ptpm1
3.24869e-41	0.789487	0.313	0.135	5.72127e-37	1	neoblast	98020768-smag1
3.39374e-41	0.783351	0.394	0.195	5.97672e-37	1	neoblast	98001941-dnjc8
3.68171e-41	0.903639	0.312	0.138	6.48385e-37	1	neoblast	98020018-nlk
6.54219e-41	0.796366	0.284	0.117	1.15215e-36	1	neoblast	98013262-lin52
6.84129e-41	0.729196	0.476	0.265	1.20482e-36	1	neoblast	98118328-unknown-2927
7.01079e-41	0.735421	0.34	0.153	1.23467e-36	1	neoblast	98032654-zn577
9.61689e-41	0.676155	0.471	0.253	1.69363e-36	1	neoblast	98038294-phb
1.06055e-40	0.743664	0.406	0.206	1.86773e-36	1	neoblast	98016412-txn4a
2.29198e-40	0.777962	0.415	0.213	4.0364e-36	1	neoblast	98129722-unknown-3723
3.05888e-40	0.768801	0.333	0.151	5.387e-36	1	neoblast	98030583-safb2
3.16339e-40	0.780459	0.326	0.146	5.57104e-36	1	neoblast	98021132-cstf3
3.68644e-40	0.799	0.277	0.114	6.49218e-36	1	neoblast	98020977-rpb7
4.16129e-40	0.663881	0.334	0.153	7.32845e-36	1	neoblast	98144698-sptc3
4.34633e-40	0.79836	0.324	0.147	7.65431e-36	1	neoblast	98041094-mta3
4.68443e-40	0.684421	0.302	0.128	8.24976e-36	1	neoblast	98145855-mak16
5.63856e-40	0.740817	0.422	0.218	9.93006e-36	1	neoblast	98031104-hnrpk
6.73545e-40	0.614839	0.387	0.181	1.18618e-35	1	neoblast	98162180-sc6a5-2
7.20243e-40	0.680843	0.527	0.306	1.26842e-35	1	neoblast	98003413-mk67i
7.2983e-40	0.722059	0.462	0.254	1.2853e-35	1	neoblast	98025996-edf1
1.0359e-39	0.680678	0.295	0.123	1.82433e-35	1	neoblast	98026740-akap1-3
1.11254e-39	0.783053	0.25	0.097	1.9593e-35	1	neoblast	98024471-bud31
1.13368e-39	0.760724	0.387	0.193	1.99652e-35	1	neoblast	98040880-tpr
1.19932e-39	0.749566	0.263	0.105	2.11212e-35	1	neoblast	98037025-icln
1.32002e-39	0.7429	0.366	0.175	2.32469e-35	1	neoblast	98023241-msl1
1.32097e-39	0.706779	0.411	0.209	2.32636e-35	1	neoblast	98141106-hdhd1
1.70369e-39	0.816391	0.289	0.123	3.00036e-35	1	neoblast	98004277-smca5
2.58581e-39	0.725848	0.424	0.226	4.55387e-35	1	neoblast	98012751-eif3d
2.62174e-39	0.468261	0.826	0.606	4.61714e-35	1	neoblast	98004808-rl23
2.90327e-39	0.745572	0.254	0.099	5.11294e-35	1	neoblast	98053440-tdif2
2.93779e-39	0.490904	0.783	0.576	5.17374e-35	1	neoblast	98031867-tera
3.12819e-39	0.738421	0.266	0.108	5.50905e-35	1	neoblast	98031005-ubf1
3.52946e-39	0.673673	0.355	0.17	6.21573e-35	1	neoblast	98127069-unknown-3542
3.80864e-39	0.660943	0.49	0.275	6.7074e-35	1	neoblast	98028802-tr112
9.2823e-39	0.71325	0.349	0.164	1.6347e-34	1	neoblast	98026490-piwl1
1.0955e-38	0.682814	0.459	0.253	1.92929e-34	1	neoblast	98010217-fa76a
1.13849e-38	0.6922	0.409	0.207	2.00499e-34	1	neoblast	98015567-med26
1.57472e-38	0.601818	0.622	0.401	2.77325e-34	1	neoblast	98049175-rl9-2
1.62833e-38	0.763885	0.346	0.165	2.86765e-34	1	neoblast	98055163-ciz1-2
1.73039e-38	0.715935	0.373	0.184	3.04738e-34	1	neoblast	98050813-ccnb2
2.33007e-38	0.685499	0.343	0.16	4.10349e-34	1	neoblast	98034418-exos2
3.12237e-38	0.683874	0.29	0.126	5.4988e-34	1	neoblast	98019304-ddx23
3.37051e-38	0.697785	0.47	0.264	5.93581e-34	1	neoblast	98001517-rbm39
5.35961e-38	0.792847	0.296	0.132	9.43881e-34	1	neoblast	98004382-unknown-104
6.23812e-38	0.638671	0.49	0.286	1.0986e-33	1	neoblast	98105546-romo1-2
7.03671e-38	0.781841	0.282	0.122	1.23924e-33	1	neoblast	98011039-rbl2
7.11717e-38	0.752296	0.298	0.131	1.25341e-33	1	neoblast	98010219-prp4
8.37278e-38	0.747927	0.273	0.115	1.47453e-33	1	neoblast	98048184-nup50
1.00428e-37	0.69941	0.355	0.17	1.76864e-33	1	neoblast	98014145-pin4
1.48823e-37	0.734079	0.356	0.173	2.62092e-33	1	neoblast	98019259-nle1
2.08072e-37	0.30533	0.973	0.843	3.66436e-33	1	neoblast	98016821-rl6
3.51294e-37	0.755199	0.456	0.258	6.18664e-33	1	neoblast	98051854-chd3
4.34934e-37	0.709185	0.251	0.101	7.65962e-33	1	neoblast	98043076-rt31
5.25444e-37	0.68214	0.465	0.258	9.2536e-33	1	neoblast	98036743-akir1
5.99657e-37	0.660432	0.273	0.113	1.05606e-32	1	neoblast	98035333-smad4
6.29501e-37	0.547709	0.648	0.426	1.10861e-32	1	neoblast	98026971-rl5
7.19831e-37	0.523431	0.282	0.114	1.2677e-32	1	neoblast	98002675-unknown-60
8.8399e-37	0.73352	0.284	0.123	1.5568e-32	1	neoblast	98040439-esco2
1.08292e-36	0.660975	0.411	0.214	1.90713e-32	1	neoblast	98041990-rm11
1.1793e-36	0.605271	0.578	0.366	2.07687e-32	1	neoblast	98019220-ndkb-2
1.18572e-36	0.699139	0.343	0.164	2.08818e-32	1	neoblast	98008313-spt6h
1.48096e-36	0.591247	0.615	0.395	2.60812e-32	1	neoblast	98034897-rl23a
1.50624e-36	0.673492	0.283	0.12	2.65263e-32	1	neoblast	98023816-dgkd
1.58692e-36	0.770586	0.313	0.145	2.79472e-32	1	neoblast	98023291-dpod3
1.87258e-36	0.658613	0.349	0.172	3.29781e-32	1	neoblast	98128712-unknown-3672
1.92401e-36	0.726541	0.327	0.154	3.38838e-32	1	neoblast	98011191-kldc1
2.25348e-36	0.640902	0.284	0.124	3.9686e-32	1	neoblast	98052334-nep1-2
2.68952e-36	0.718047	0.283	0.123	4.73652e-32	1	neoblast	98041259-dus3l
3.58585e-36	0.604154	0.568	0.353	6.31504e-32	1	neoblast	98035544-ensa
4.80232e-36	0.728598	0.294	0.131	8.45737e-32	1	neoblast	98058651-cs047
4.82209e-36	0.653264	0.366	0.181	8.49219e-32	1	neoblast	98010934-eif3c
5.06022e-36	0.704376	0.3	0.135	8.91156e-32	1	neoblast	98011809-unknown-302
7.21551e-36	0.701974	0.307	0.141	1.27072e-31	1	neoblast	98003583-prp8
7.73917e-36	0.611322	0.576	0.366	1.36295e-31	1	neoblast	98015088-psb7
7.7739e-36	0.71417	0.294	0.131	1.36906e-31	1	neoblast	98049562-ci041-2
8.51855e-36	0.753374	0.3	0.136	1.5002e-31	1	neoblast	98058954-smrcd
9.24931e-36	0.716846	0.27	0.115	1.6289e-31	1	neoblast	98037851-ranb3
1.09836e-35	0.703981	0.298	0.133	1.93432e-31	1	neoblast	98048705-argl1
1.771e-35	0.691914	0.355	0.175	3.11891e-31	1	neoblast	98047238-imb1
1.79651e-35	0.725108	0.343	0.168	3.16384e-31	1	neoblast	98044422-grpe1
2.05148e-35	0.597434	0.576	0.363	3.61286e-31	1	neoblast	98023325-nog1
2.05672e-35	0.7587	0.371	0.192	3.6221e-31	1	neoblast	98146111-sl9a1-2
2.21419e-35	0.603114	0.312	0.146	3.89942e-31	1	neoblast	98105364-plpa
2.29675e-35	0.674123	0.474	0.278	4.04481e-31	1	neoblast	98014593-pno1
2.50619e-35	0.454328	0.789	0.59	4.41364e-31	1	neoblast	98001012-ub2v1
2.99842e-35	0.692893	0.301	0.136	5.28051e-31	1	neoblast	98101646-spt4h
3.94361e-35	0.735654	0.265	0.112	6.94509e-31	1	neoblast	98036227-suv91
4.21134e-35	0.681859	0.266	0.112	7.41659e-31	1	neoblast	98004061-ddx46
4.58069e-35	0.633298	0.421	0.225	8.06706e-31	1	neoblast	98058350-bckd
5.33089e-35	0.620127	0.411	0.214	9.38822e-31	1	neoblast	98059065-pum2-2
6.21704e-35	0.718179	0.299	0.138	1.09488e-30	1	neoblast	98032229-bop1
7.01584e-35	0.644074	0.39	0.2	1.23556e-30	1	neoblast	98000296-akap1
1.0387e-34	0.487491	0.734	0.529	1.82925e-30	1	neoblast	98021472-tcpz
1.10656e-34	0.736842	0.25	0.104	1.94876e-30	1	neoblast	98014565-pinin
1.26516e-34	0.649298	0.404	0.213	2.22807e-30	1	neoblast	98053826-y1399
1.73196e-34	0.635116	0.473	0.271	3.05015e-30	1	neoblast	98006752-larp1
1.7379e-34	0.628734	0.356	0.179	3.06062e-30	1	neoblast	98004506-paxb1
1.88583e-34	0.753032	0.256	0.11	3.32114e-30	1	neoblast	98049525-pmyt1
1.94207e-34	0.651009	0.301	0.138	3.42018e-30	1	neoblast	98016360-atga1
2.45095e-34	0.603222	0.328	0.158	4.31636e-30	1	neoblast	98123121-psf2-2
2.47123e-34	0.641019	0.499	0.3	4.35207e-30	1	neoblast	98034018-elav2-3
2.6179e-34	0.61222	0.496	0.294	4.61039e-30	1	neoblast	98026164-psde
2.81229e-34	0.488842	0.711	0.468	4.95273e-30	1	neoblast	98052972-npt2b
3.13721e-34	0.5853	0.541	0.33	5.52493e-30	1	neoblast	98111111-rs21
3.80411e-34	0.688959	0.257	0.109	6.69941e-30	1	neoblast	98006063-scc4
6.43987e-34	0.70491	0.387	0.206	1.13413e-29	1	neoblast	98056264-luc7l
6.71574e-34	0.553148	0.622	0.409	1.18271e-29	1	neoblast	98144270-rs28
7.66816e-34	0.572139	0.577	0.368	1.35044e-29	1	neoblast	98046975-pp1b-3
1.0718e-33	0.630037	0.443	0.248	1.88755e-29	1	neoblast	98000485-pinx1
1.18059e-33	0.638291	0.413	0.225	2.07913e-29	1	neoblast	98033167-clu
1.23872e-33	0.667633	0.426	0.237	2.1815e-29	1	neoblast	98031262-psd13
1.34241e-33	0.71712	0.252	0.107	2.36412e-29	1	neoblast	98040669-cartf
1.4355e-33	0.731411	0.268	0.119	2.52805e-29	1	neoblast	98025910-nop9
1.67631e-33	0.676835	0.284	0.128	2.95216e-29	1	neoblast	98032656-pus3
1.90774e-33	0.680315	0.323	0.156	3.35971e-29	1	neoblast	98009184-plrg1
2.10717e-33	0.57579	0.609	0.408	3.71094e-29	1	neoblast	98042980-pomp
2.39834e-33	0.675569	0.299	0.14	4.22372e-29	1	neoblast	98050458-tim44
2.69249e-33	0.727304	0.262	0.115	4.74174e-29	1	neoblast	98059393-gptc4
2.97849e-33	0.672888	0.298	0.138	5.24542e-29	1	neoblast	98027836-dido1
3.80307e-33	0.586421	0.529	0.321	6.69759e-29	1	neoblast	98041565-pyrg1
4.25141e-33	0.707963	0.38	0.203	7.48717e-29	1	neoblast	98047397-chrd1
4.39498e-33	0.706586	0.276	0.124	7.74e-29	1	neoblast	98149027-phrf1
6.25852e-33	0.677654	0.359	0.185	1.10219e-28	1	neoblast	98005129-eftu
7.25375e-33	0.680206	0.251	0.107	1.27746e-28	1	neoblast	98036749-eri1
7.62098e-33	0.561099	0.582	0.372	1.34213e-28	1	neoblast	98030488-cybp
7.79819e-33	0.531985	0.637	0.428	1.37334e-28	1	neoblast	98030804-rs9
7.84199e-33	0.701118	0.256	0.111	1.38105e-28	1	neoblast	98002308-apex1
9.04222e-33	0.344671	0.895	0.734	1.59243e-28	1	neoblast	98141168-rn181
1.08967e-32	0.664817	0.287	0.131	1.91901e-28	1	neoblast	98051926-pm14
1.97897e-32	0.627022	0.477	0.293	3.48516e-28	1	neoblast	98043844-dd19a
2.52692e-32	0.746742	0.256	0.112	4.45017e-28	1	neoblast	98032328-rpb11
2.61143e-32	0.656754	0.273	0.122	4.59898e-28	1	neoblast	98024968-ubtd2
2.61241e-32	0.674169	0.307	0.147	4.60072e-28	1	neoblast	98046808-lage3
2.84339e-32	0.626439	0.35	0.176	5.00749e-28	1	neoblast	98056398-tt39b
2.85927e-32	0.332783	0.918	0.764	5.03546e-28	1	neoblast	98110436-rs20-2
3.40006e-32	0.737398	0.317	0.157	5.98785e-28	1	neoblast	98026062-rbbp6
3.55404e-32	0.644833	0.29	0.134	6.25901e-28	1	neoblast	98023323-baz1b
4.07468e-32	0.666059	0.388	0.21	7.17593e-28	1	neoblast	98150047-sin3b
5.49858e-32	0.582702	0.466	0.279	9.68355e-28	1	neoblast	98105545-romo1
6.07164e-32	0.689326	0.344	0.176	1.06928e-27	1	neoblast	98029825-cstf2
6.7257e-32	0.492471	0.678	0.466	1.18446e-27	1	neoblast	98022442-rla1
7.79334e-32	0.688523	0.382	0.207	1.37249e-27	1	neoblast	98012842-sec13
8.36456e-32	0.653883	0.263	0.117	1.47308e-27	1	neoblast	98043600-rpb3
9.64852e-32	0.68149	0.378	0.206	1.6992e-27	1	neoblast	98017784-cia30
1.39863e-31	0.666494	0.255	0.112	2.46313e-27	1	neoblast	98049609-ddx55
1.42259e-31	0.70609	0.362	0.192	2.50532e-27	1	neoblast	98028145-acl6a
1.43214e-31	0.460122	0.737	0.531	2.52214e-27	1	neoblast	98037889-rl36
1.69753e-31	0.371774	0.835	0.685	2.98952e-27	1	neoblast	98043706-grp75
1.85099e-31	0.675791	0.284	0.133	3.25977e-27	1	neoblast	98052342-dazp1-2
2.12968e-31	0.630366	0.261	0.115	3.75057e-27	1	neoblast	98032255-ppil1
2.13701e-31	0.589866	0.37	0.191	3.76349e-27	1	neoblast	98053087-tlk2-2
2.18733e-31	0.60606	0.296	0.139	3.8521e-27	1	neoblast	98034916-kbl
2.5585e-31	0.648107	0.268	0.121	4.50578e-27	1	neoblast	98043122-nop2
2.60789e-31	0.575919	0.523	0.327	4.59276e-27	1	neoblast	98006536-psa7
2.9221e-31	0.636304	0.346	0.176	5.14611e-27	1	neoblast	98029165-chd7
4.05542e-31	0.752564	0.361	0.195	7.14201e-27	1	neoblast	98048962-baf
4.34043e-31	0.681126	0.362	0.194	7.64393e-27	1	neoblast	98124598-rl38-2
6.217e-31	0.618706	0.339	0.171	1.09488e-26	1	neoblast	98047259-uchl5
8.29791e-31	0.621321	0.428	0.245	1.46135e-26	1	neoblast	98022087-ubap2
8.47008e-31	0.63928	0.261	0.117	1.49167e-26	1	neoblast	98042892-cno11
9.36216e-31	0.377534	0.846	0.678	1.64877e-26	1	neoblast	98003440-rl10
9.68857e-31	0.595056	0.472	0.283	1.70625e-26	1	neoblast	98041837-ubp14
9.80882e-31	0.655998	0.384	0.209	1.72743e-26	1	neoblast	98049988-rbm25
9.87599e-31	0.642028	0.306	0.148	1.73926e-26	1	neoblast	98037229-dim1-2
1.07452e-30	0.700249	0.263	0.12	1.89234e-26	1	neoblast	98015811-max
3.70704e-30	0.641192	0.346	0.178	6.52848e-26	1	neoblast	98008293-f136a
3.82412e-30	0.612004	0.261	0.12	6.73465e-26	1	neoblast	98103056-vps72-2
3.8364e-30	0.597642	0.498	0.313	6.75628e-26	1	neoblast	98056336-hs105-2
6.21151e-30	0.690394	0.276	0.13	1.09391e-25	1	neoblast	98035224-unknown-922
6.67233e-30	0.630186	0.384	0.212	1.17506e-25	1	neoblast	98018432-tim23
7.01531e-30	0.653626	0.282	0.132	1.23547e-25	1	neoblast	98008172-tf2aa
7.82104e-30	0.68437	0.259	0.118	1.37736e-25	1	neoblast	98047616-gpn2
7.85296e-30	0.66722	0.257	0.116	1.38298e-25	1	neoblast	98022927-ddx42
1.14279e-29	0.615427	0.294	0.141	2.01257e-25	1	neoblast	98043025-unknown-1152
1.15741e-29	0.631411	0.452	0.271	2.03832e-25	1	neoblast	98146615-unknown-4885
1.19482e-29	0.636598	0.3	0.147	2.1042e-25	1	neoblast	98011054-ubr5
1.28001e-29	0.612188	0.316	0.159	2.25423e-25	1	neoblast	98013415-exos9
1.44806e-29	0.622771	0.282	0.133	2.55017e-25	1	neoblast	98018053-phf14
1.65275e-29	0.665595	0.39	0.22	2.91066e-25	1	neoblast	98032178-zrab2-2
1.71578e-29	0.6716	0.273	0.129	3.02166e-25	1	neoblast	98047204-pqbp1
2.02456e-29	0.502703	0.591	0.393	3.56546e-25	1	neoblast	98130189-rpab1-2
2.18718e-29	0.61227	0.256	0.118	3.85184e-25	1	neoblast	98042667-vps72
2.48364e-29	0.605508	0.45	0.268	4.37393e-25	1	neoblast	98024821-p66b-2
2.92383e-29	0.615975	0.341	0.179	5.14915e-25	1	neoblast	98042812-nup98-2
3.31416e-29	0.583199	0.426	0.245	5.83657e-25	1	neoblast	98037068-mrt4
3.88999e-29	0.534925	0.509	0.319	6.85066e-25	1	neoblast	98048972-tcph
4.04674e-29	0.637107	0.279	0.133	7.12671e-25	1	neoblast	98031095-clp1
4.2118e-29	0.608701	0.298	0.146	7.4174e-25	1	neoblast	98050439-unknown-1342
4.25166e-29	0.669927	0.309	0.156	7.4876e-25	1	neoblast	98030086-drg1
4.2872e-29	0.607533	0.389	0.218	7.55019e-25	1	neoblast	98053803-exosx
5.01791e-29	0.647629	0.301	0.15	8.83705e-25	1	neoblast	98012666-odba
5.52087e-29	0.486305	0.638	0.45	9.7228e-25	1	neoblast	98010532-psa3
6.49246e-29	0.64589	0.277	0.131	1.14339e-24	1	neoblast	98012662-emc8
7.04629e-29	0.464681	0.666	0.47	1.24092e-24	1	neoblast	98009540-gblp
8.25488e-29	0.632648	0.252	0.114	1.45377e-24	1	neoblast	98037750-cckn
8.31606e-29	0.533891	0.36	0.187	1.46454e-24	1	neoblast	98001588-s6a17
1.10482e-28	0.564958	0.521	0.34	1.94569e-24	1	neoblast	98009209-fxr2
1.13412e-28	0.586141	0.329	0.168	1.99729e-24	1	neoblast	98022588-mccb
1.16446e-28	0.640988	0.433	0.256	2.05073e-24	1	neoblast	98046629-nfil3
1.19073e-28	0.667196	0.302	0.152	2.097e-24	1	neoblast	98027831-cwc25
1.28757e-28	0.640871	0.373	0.206	2.26755e-24	1	neoblast	98140978-ppp5
1.34326e-28	0.635794	0.299	0.148	2.36562e-24	1	neoblast	98033345-eif3f
1.53965e-28	0.634039	0.343	0.181	2.71148e-24	1	neoblast	98125623-elof1
1.63911e-28	0.610806	0.266	0.124	2.88664e-24	1	neoblast	98040672-hcd2-2
1.84659e-28	0.560684	0.489	0.305	3.25204e-24	1	neoblast	98045442-eif3b
2.05866e-28	0.717331	0.295	0.15	3.6255e-24	1	neoblast	98030571-erh
2.25415e-28	0.476511	0.643	0.443	3.96978e-24	1	neoblast	98022014-ef1d
2.30874e-28	0.639422	0.306	0.154	4.06592e-24	1	neoblast	98024955-ubfd1
2.40166e-28	0.667863	0.296	0.149	4.22956e-24	1	neoblast	98055773-zswm8-2
2.40396e-28	0.567614	0.417	0.241	4.23361e-24	1	neoblast	98023194-odb2
2.51574e-28	0.567825	0.485	0.3	4.43047e-24	1	neoblast	98031969-psmd1
3.64459e-28	0.371124	0.844	0.649	6.41849e-24	1	neoblast	98010077-rla0
4.73966e-28	0.526932	0.52	0.325	8.34701e-24	1	neoblast	98011669-trap1
4.84059e-28	0.643928	0.317	0.164	8.52475e-24	1	neoblast	98008701-sosb1
4.8719e-28	0.618515	0.391	0.225	8.5799e-24	1	neoblast	98022704-psmd3
5.92171e-28	0.549113	0.402	0.232	1.04287e-23	1	neoblast	98107195-rl18a-2
6.54867e-28	0.643105	0.261	0.122	1.15329e-23	1	neoblast	98021726-tadbp-2
8.13714e-28	0.595092	0.296	0.148	1.43303e-23	1	neoblast	98028571-al1a2
8.56029e-28	0.61514	0.277	0.133	1.50755e-23	1	neoblast	98129134-nkx24-3
9.66439e-28	0.604978	0.324	0.165	1.702e-23	1	neoblast	98025025-notc2
1.00591e-27	0.648721	0.339	0.182	1.77152e-23	1	neoblast	98023787-hacd3
1.017e-27	0.611636	0.251	0.116	1.79104e-23	1	neoblast	98024327-osgep
1.2345e-27	0.574473	0.39	0.22	2.17408e-23	1	neoblast	98035167-spg7
1.37695e-27	0.574918	0.468	0.288	2.42495e-23	1	neoblast	98158089-unknown-5694
1.48438e-27	0.581551	0.279	0.136	2.61415e-23	1	neoblast	98021089-sbds
1.55031e-27	0.599793	0.252	0.116	2.73025e-23	1	neoblast	98031429-suh
2.36316e-27	0.625142	0.34	0.184	4.16176e-23	1	neoblast	98003099-zf64b
3.16351e-27	0.561754	0.374	0.207	5.57126e-23	1	neoblast	98036582-odbb
3.53113e-27	0.36791	0.896	0.67	6.21868e-23	1	neoblast	98034764-thiom
4.07669e-27	0.659821	0.262	0.126	7.17947e-23	1	neoblast	98017102-nog2
4.33333e-27	0.620689	0.433	0.264	7.63143e-23	1	neoblast	98023495-chtop
5.14152e-27	0.706249	0.257	0.124	9.05473e-23	1	neoblast	98054163-ntf2
5.73476e-27	0.494592	0.589	0.401	1.00995e-22	1	neoblast	98036315-nedd8
6.8518e-27	0.626812	0.29	0.146	1.20667e-22	1	neoblast	98003675-pparg
6.93627e-27	0.57622	0.257	0.121	1.22155e-22	1	neoblast	98054120-sf3b3
7.12596e-27	0.518355	0.554	0.373	1.25495e-22	1	neoblast	98012393-4ebp2
7.24457e-27	0.553765	0.411	0.239	1.27584e-22	1	neoblast	98044360-lis1
7.73028e-27	0.457455	0.648	0.46	1.36138e-22	1	neoblast	98055125-fa98a
1.59009e-26	0.610481	0.301	0.156	2.8003e-22	1	neoblast	98041188-cnpd1
1.94218e-26	0.277708	0.957	0.812	3.42038e-22	1	neoblast	98016993-rs2
2.33861e-26	0.602917	0.329	0.177	4.11852e-22	1	neoblast	98038123-eif3i
2.81778e-26	0.583764	0.36	0.2	4.96239e-22	1	neoblast	98034454-tf2b
3.52271e-26	0.470884	0.64	0.462	6.20384e-22	1	neoblast	98035480-psa4
4.48276e-26	0.603722	0.25	0.119	7.89459e-22	1	neoblast	98046757-glo2
4.86303e-26	0.586429	0.254	0.121	8.56428e-22	1	neoblast	98005841-sarnp
5.24808e-26	0.611844	0.259	0.124	9.24239e-22	1	neoblast	98053408-rcor3
5.66604e-26	0.340557	0.843	0.692	9.97846e-22	1	neoblast	98013567-pp2ab
6.57708e-26	0.526076	0.329	0.174	1.15829e-21	1	neoblast	98035306-hnrll
7.16726e-26	0.517834	0.474	0.296	1.26223e-21	1	neoblast	98010705-rbx1
7.18067e-26	0.586621	0.265	0.129	1.26459e-21	1	neoblast	98022732-rl7a
8.55147e-26	0.547679	0.35	0.192	1.506e-21	1	neoblast	98053496-map11
8.59111e-26	0.606544	0.47	0.299	1.51298e-21	1	neoblast	98025431-nano1-2
1.01121e-25	0.604071	0.357	0.199	1.78085e-21	1	neoblast	98006404-elov4
1.23138e-25	0.613328	0.374	0.215	2.16859e-21	1	neoblast	98022750-if2p
1.34146e-25	0.604726	0.324	0.174	2.36244e-21	1	neoblast	98019430-cnot6
2.03357e-25	0.419941	0.616	0.428	3.58131e-21	1	neoblast	98000562-erf3a
2.46725e-25	0.558076	0.361	0.203	4.34508e-21	1	neoblast	98045569-eif3j
2.61172e-25	0.616021	0.255	0.124	4.5995e-21	1	neoblast	98037168-rm39
2.87824e-25	0.534039	0.421	0.252	5.06887e-21	1	neoblast	98027746-gcn1l-2
3.26104e-25	0.648386	0.256	0.126	5.74302e-21	1	neoblast	98054556-macd2
4.28254e-25	0.476768	0.555	0.372	7.54198e-21	1	neoblast	98056951-trxr1
4.8078e-25	0.612894	0.304	0.161	8.46701e-21	1	neoblast	98027351-c1qbp
5.12675e-25	0.594819	0.271	0.136	9.02872e-21	1	neoblast	98046516-edc4
5.77897e-25	0.434162	0.684	0.516	1.01773e-20	1	neoblast	98002667-ub2d3
6.26453e-25	0.618231	0.272	0.137	1.10325e-20	1	neoblast	98026472-unknown-677
6.65568e-25	0.580103	0.38	0.222	1.17213e-20	1	neoblast	98016073-pth2
7.28878e-25	0.617553	0.399	0.242	1.28363e-20	1	neoblast	98007075-dek
1.02182e-24	0.518399	0.391	0.223	1.79953e-20	1	neoblast	98027169-metk1-2
1.15256e-24	0.587005	0.305	0.162	2.02977e-20	1	neoblast	98007276-tim22
1.22882e-24	0.600804	0.333	0.185	2.16408e-20	1	neoblast	98153426-hint1
1.26096e-24	0.501151	0.25	0.121	2.22068e-20	1	neoblast	98020733-spat5
1.34949e-24	0.567874	0.349	0.196	2.37658e-20	1	neoblast	98049487-nop14
1.71428e-24	0.595182	0.298	0.157	3.01902e-20	1	neoblast	98041901-guaa-2
1.73568e-24	0.509388	0.526	0.357	3.0567e-20	1	neoblast	98023471-tcpa
1.74228e-24	0.305731	0.887	0.733	3.06833e-20	1	neoblast	98033480-at5g2
1.83723e-24	0.587986	0.267	0.134	3.23554e-20	1	neoblast	98029852-cnot1
2.0616e-24	0.402275	0.715	0.538	3.63069e-20	1	neoblast	98056109-tcpd
2.11652e-24	0.602186	0.266	0.134	3.7274e-20	1	neoblast	98037963-rhdf1
2.12824e-24	0.561394	0.343	0.189	3.74804e-20	1	neoblast	98004933-aimp1
2.7154e-24	0.545782	0.266	0.131	4.78209e-20	1	neoblast	98046943-hemh
2.75669e-24	0.6064	0.334	0.188	4.85481e-20	1	neoblast	98001247-unknown-27
2.76637e-24	0.480608	0.266	0.133	4.87186e-20	1	neoblast	98141215-denr
3.04942e-24	0.561144	0.312	0.168	5.37034e-20	1	neoblast	98024706-endou
3.83798e-24	0.564863	0.415	0.255	6.75906e-20	1	neoblast	98047695-cdk9-2
4.62005e-24	0.322218	0.468	0.257	8.13638e-20	1	neoblast	98032672-gnao
5.36759e-24	0.53572	0.334	0.186	9.45286e-20	1	neoblast	98052506-utp18
5.64538e-24	0.532471	0.461	0.297	9.94207e-20	1	neoblast	98007538-rn115
6.31832e-24	0.484793	0.518	0.349	1.11272e-19	1	neoblast	98050704-cnot7
8.19963e-24	0.540527	0.428	0.267	1.44404e-19	1	neoblast	98006290-psb1
8.41982e-24	0.515106	0.509	0.339	1.48282e-19	1	neoblast	98047541-tcpb
9.26073e-24	0.551436	0.343	0.193	1.63091e-19	1	neoblast	98058934-ytdc1
1.09168e-23	0.543147	0.334	0.184	1.92256e-19	1	neoblast	98034085-prdx1
1.32646e-23	0.393355	0.63	0.451	2.33603e-19	1	neoblast	98131251-erf3a-2
1.44039e-23	0.626847	0.26	0.132	2.53667e-19	1	neoblast	98023745-glci1
1.55909e-23	0.543146	0.421	0.258	2.74571e-19	1	neoblast	98032567-tom20
1.58975e-23	0.423485	0.694	0.497	2.7997e-19	1	neoblast	98002910-twf1
2.33909e-23	0.339578	0.301	0.149	4.11937e-19	1	neoblast	98033245-s12a6
2.54412e-23	0.450103	0.582	0.402	4.48046e-19	1	neoblast	98045459-pdcd4
2.91839e-23	0.484965	0.265	0.132	5.13957e-19	1	neoblast	98041300-tm39a
3.20873e-23	0.578239	0.254	0.127	5.6509e-19	1	neoblast	98007989-thoc5
3.44109e-23	0.489431	0.434	0.267	6.0601e-19	1	neoblast	98045021-mare1-2
3.45961e-23	0.573317	0.271	0.14	6.09273e-19	1	neoblast	98059397-mcca
3.49152e-23	0.381008	0.69	0.519	6.14891e-19	1	neoblast	98110522-stip1-2
3.52374e-23	0.495698	0.439	0.273	6.20566e-19	1	neoblast	98053654-abce1
3.69277e-23	0.607653	0.305	0.166	6.50334e-19	1	neoblast	98038337-brm1l
4.45015e-23	0.510457	0.254	0.126	7.83716e-19	1	neoblast	98009885-stml2
4.54234e-23	0.503353	0.472	0.305	7.99952e-19	1	neoblast	98027633-trm7
4.83219e-23	0.562886	0.376	0.224	8.50998e-19	1	neoblast	98008908-prs8
6.47946e-23	0.570523	0.255	0.129	1.1411e-18	1	neoblast	98048546-ddi2
6.90386e-23	0.599712	0.271	0.141	1.21584e-18	1	neoblast	98012838-djc21-2
7.58348e-23	0.491535	0.513	0.348	1.33553e-18	1	neoblast	98013864-psb2
1.01765e-22	0.541832	0.279	0.146	1.79219e-18	1	neoblast	98034989-ubr7
1.20761e-22	0.578383	0.344	0.2	2.12673e-18	1	neoblast	98014903-riok1
1.72936e-22	0.463521	0.584	0.424	3.04557e-18	1	neoblast	98021286-psb3
1.73377e-22	0.456605	0.251	0.123	3.05334e-18	1	neoblast	98045480-cc141
2.09888e-22	0.53032	0.26	0.132	3.69634e-18	1	neoblast	98022213-suv3
2.35407e-22	0.51815	0.451	0.292	4.14576e-18	1	neoblast	98044517-pfd1
2.55453e-22	0.59065	0.291	0.16	4.49878e-18	1	neoblast	98022575-dpf3-2
2.8624e-22	0.499457	0.43	0.273	5.04098e-18	1	neoblast	98008970-if2g
3.01879e-22	0.58893	0.268	0.141	5.31638e-18	1	neoblast	98036771-cwc15
3.05301e-22	0.520576	0.388	0.236	5.37665e-18	1	neoblast	98010558-eif3e
3.7496e-22	0.558585	0.259	0.133	6.60343e-18	1	neoblast	98027411-ubad1
4.16703e-22	0.513258	0.396	0.241	7.33855e-18	1	neoblast	98027022-cyb5b
5.04202e-22	0.528265	0.418	0.264	8.8795e-18	1	neoblast	98039125-cdc37
5.28401e-22	0.371525	0.678	0.515	9.30568e-18	1	neoblast	98059208-g3bp2
5.32257e-22	0.494257	0.489	0.329	9.37358e-18	1	neoblast	98024853-psa2
5.32679e-22	0.51114	0.366	0.217	9.381e-18	1	neoblast	98008188-tbcd
5.6055e-22	0.512263	0.393	0.239	9.87185e-18	1	neoblast	98007357-zc3hf
1.05749e-21	0.553688	0.394	0.248	1.86235e-17	1	neoblast	98057370-rrp7a
1.12085e-21	0.569793	0.268	0.141	1.97394e-17	1	neoblast	98015372-pges2
1.26155e-21	0.433342	0.62	0.457	2.22172e-17	1	neoblast	98054463-phlp2
1.28731e-21	0.518874	0.324	0.185	2.26708e-17	1	neoblast	98020413-ube3a
1.85503e-21	0.553292	0.278	0.15	3.26689e-17	1	neoblast	98052124-rm48
3.25533e-21	0.535008	0.326	0.186	5.73296e-17	1	neoblast	98055463-if4e2
3.28185e-21	0.368027	0.67	0.51	5.77967e-17	1	neoblast	98147489-unknown-4911
3.98833e-21	0.709261	0.288	0.164	7.02384e-17	1	neoblast	98003853-dlx1
4.47478e-21	0.550953	0.298	0.165	7.88054e-17	1	neoblast	98047556-kishb
4.67577e-21	0.523071	0.296	0.164	8.23451e-17	1	neoblast	98047750-lpprc
4.92997e-21	0.510044	0.398	0.247	8.68217e-17	1	neoblast	98016268-tcf19
5.17969e-21	0.481666	0.471	0.31	9.12195e-17	1	neoblast	98134889-tom6
5.2345e-21	0.385123	0.661	0.491	9.21847e-17	1	neoblast	98038429-nudc
5.93955e-21	0.450834	0.561	0.398	1.04601e-16	1	neoblast	98017629-nduac
6.69833e-21	0.501777	0.272	0.146	1.17964e-16	1	neoblast	98057216-tri56-13
7.96382e-21	0.534166	0.322	0.186	1.40251e-16	1	neoblast	98014011-chip
8.2019e-21	0.569845	0.251	0.132	1.44444e-16	1	neoblast	98039845-zn318-2
1.00761e-20	0.52834	0.333	0.195	1.77451e-16	1	neoblast	98024057-ubp10
1.02444e-20	0.470294	0.48	0.325	1.80415e-16	1	neoblast	98019763-psd12
1.04645e-20	0.426534	0.54	0.379	1.8429e-16	1	neoblast	98019006-tcpg
1.08774e-20	0.324741	0.8	0.63	1.91562e-16	1	neoblast	98043347-rla1-2
1.3234e-20	0.43899	0.546	0.384	2.33063e-16	1	neoblast	98020462-psb4
1.4942e-20	0.519544	0.395	0.249	2.63144e-16	1	neoblast	98005390-prld1
1.53805e-20	0.47162	0.493	0.335	2.70865e-16	1	neoblast	98052725-if2a
1.62657e-20	0.534432	0.284	0.157	2.86456e-16	1	neoblast	98023731-at133
1.64329e-20	0.473567	0.28	0.152	2.894e-16	1	neoblast	98059451-dph1-2
1.9784e-20	0.391352	0.518	0.34	3.48416e-16	1	neoblast	98017588-4f2
2.06922e-20	0.554366	0.311	0.18	3.64411e-16	1	neoblast	98053600-ubp22
2.28427e-20	0.473873	0.46	0.302	4.02282e-16	1	neoblast	98016904-ola1
2.50098e-20	0.518911	0.335	0.199	4.40448e-16	1	neoblast	98035258-face1
2.86319e-20	0.434917	0.498	0.336	5.04237e-16	1	neoblast	98003489-ima3
3.1567e-20	0.529367	0.348	0.209	5.55926e-16	1	neoblast	98055926-srp54
3.16458e-20	0.523469	0.394	0.25	5.57315e-16	1	neoblast	98037590-ubp25
4.04305e-20	0.506362	0.271	0.146	7.12021e-16	1	neoblast	98048021-efgm
5.35002e-20	0.461124	0.506	0.356	9.42193e-16	1	neoblast	98004709-unknown-107
6.33518e-20	0.483937	0.274	0.148	1.11569e-15	1	neoblast	98049155-casc3
6.55084e-20	0.553671	0.271	0.149	1.15367e-15	1	neoblast	98007423-mdn1
7.09932e-20	0.485244	0.252	0.133	1.25026e-15	1	neoblast	98047219-rt15
7.17063e-20	0.548186	0.335	0.201	1.26282e-15	1	neoblast	98057705-dcnl1
7.17488e-20	0.34692	0.683	0.513	1.26357e-15	1	neoblast	98019337-xbp1
9.8777e-20	0.522879	0.318	0.185	1.73956e-15	1	neoblast	98009035-rbm22
1.00929e-19	0.505909	0.288	0.161	1.77746e-15	1	neoblast	98014713-spt5h
1.08277e-19	0.467811	0.272	0.147	1.90686e-15	1	neoblast	98054942-rpia
1.27759e-19	0.457169	0.498	0.341	2.24996e-15	1	neoblast	98117055-pfd6
1.45409e-19	0.540256	0.273	0.151	2.56079e-15	1	neoblast	98007454-cox15
1.53103e-19	0.518398	0.33	0.196	2.6963e-15	1	neoblast	98019685-sf3b1
1.61056e-19	0.487536	0.366	0.226	2.83636e-15	1	neoblast	98047811-prs6a
1.63669e-19	0.505162	0.368	0.228	2.88237e-15	1	neoblast	98039884-kdm5c
1.81813e-19	0.568386	0.255	0.138	3.2019e-15	1	neoblast	98024894-ppm1d
1.95016e-19	0.522626	0.318	0.187	3.43442e-15	1	neoblast	98017546-riok2
1.99959e-19	0.400179	0.359	0.214	3.52149e-15	1	neoblast	98133932-ddx23-2
2.69234e-19	0.475971	0.352	0.212	4.74149e-15	1	neoblast	98042724-hook3
2.96287e-19	0.39092	0.504	0.339	5.21791e-15	1	neoblast	98024453-rac1-2
3.22267e-19	0.53133	0.277	0.155	5.67544e-15	1	neoblast	98047654-phf7
4.72869e-19	0.38467	0.615	0.455	8.3277e-15	1	neoblast	98010994-ahsa1
4.98964e-19	0.443371	0.527	0.37	8.78725e-15	1	neoblast	98028576-cisd1
6.42696e-19	0.498238	0.338	0.204	1.13185e-14	1	neoblast	98042531-eif3l
7.49409e-19	0.496112	0.343	0.208	1.31978e-14	1	neoblast	98025588-cc124
7.88074e-19	0.454448	0.266	0.145	1.38788e-14	1	neoblast	98037331-rm28
8.05247e-19	0.474529	0.412	0.266	1.41812e-14	1	neoblast	98035495-unknown-931
1.06953e-18	0.466574	0.455	0.306	1.88354e-14	1	neoblast	98055823-paip1
1.07128e-18	0.511231	0.251	0.136	1.88662e-14	1	neoblast	98000688-rm51
1.34097e-18	0.483948	0.337	0.203	2.36159e-14	1	neoblast	98128101-unknown-3630
1.41104e-18	0.47152	0.29	0.164	2.48498e-14	1	neoblast	98033547-st7
1.54366e-18	0.47213	0.321	0.19	2.71853e-14	1	neoblast	98017648-mcee
1.92751e-18	0.444366	0.459	0.312	3.39454e-14	1	neoblast	98042937-ipo5
2.08715e-18	0.538232	0.262	0.146	3.67568e-14	1	neoblast	98032070-ti17b
2.16789e-18	0.426644	0.465	0.313	3.81787e-14	1	neoblast	98047673-tm14c-2
2.73637e-18	0.39798	0.574	0.431	4.81903e-14	1	neoblast	98049488-tcpe
2.91656e-18	0.498413	0.359	0.225	5.13635e-14	1	neoblast	98040870-dpo1
3.00334e-18	0.513752	0.357	0.225	5.28919e-14	1	neoblast	98008738-rtf1
3.0813e-18	0.5102	0.293	0.17	5.42647e-14	1	neoblast	98043975-psmd2
3.42882e-18	0.539011	0.271	0.153	6.03849e-14	1	neoblast	98050792-mtmr4
3.48259e-18	0.485843	0.278	0.157	6.13319e-14	1	neoblast	98133562-dph3
3.92688e-18	0.419804	0.511	0.364	6.91563e-14	1	neoblast	98011387-igdc3
4.09115e-18	0.360483	0.605	0.435	7.20493e-14	1	neoblast	98014517-ndkb
4.69138e-18	0.511744	0.276	0.156	8.26199e-14	1	neoblast	98131945-unknown-3867
4.85381e-18	0.251581	0.902	0.758	8.54804e-14	1	neoblast	98112209-tctp
4.91471e-18	0.362797	0.606	0.454	8.65529e-14	1	neoblast	98161064-mlf2-2
5.49375e-18	0.466998	0.301	0.175	9.67504e-14	1	neoblast	98014497-ivd
5.92535e-18	0.51848	0.367	0.236	1.04351e-13	1	neoblast	98030055-psmd7
7.06149e-18	0.506343	0.32	0.192	1.2436e-13	1	neoblast	98017085-dohh
8.11071e-18	0.504352	0.324	0.197	1.42838e-13	1	neoblast	98038697-adrm1
8.33301e-18	0.327084	0.696	0.553	1.46753e-13	1	neoblast	98040583-psb5
1.02378e-17	0.523455	0.318	0.194	1.80299e-13	1	neoblast	98046214-ndua2
1.02932e-17	0.485496	0.374	0.239	1.81273e-13	1	neoblast	98018130-btbd2
1.11448e-17	0.440786	0.309	0.181	1.96271e-13	1	neoblast	98050992-abcf1-2
1.3329e-17	0.472953	0.423	0.283	2.34737e-13	1	neoblast	98024798-psd11
1.44132e-17	0.527445	0.289	0.17	2.53831e-13	1	neoblast	98035814-csn8
1.50674e-17	0.47343	0.296	0.174	2.65353e-13	1	neoblast	98013517-unknown-349
1.58087e-17	0.48468	0.332	0.203	2.78406e-13	1	neoblast	98055434-tng11
1.63568e-17	0.32128	0.705	0.555	2.88059e-13	1	neoblast	98046824-ube2n-2
1.7351e-17	0.507329	0.288	0.169	3.05569e-13	1	neoblast	98049494-rt18b
1.79675e-17	0.411896	0.406	0.265	3.16425e-13	1	neoblast	98100901-loxh1-9
1.98193e-17	0.514815	0.273	0.157	3.49038e-13	1	neoblast	98126640-rt21
2.32986e-17	0.472933	0.267	0.151	4.10311e-13	1	neoblast	98033692-mnf1
2.40362e-17	0.483887	0.362	0.232	4.23302e-13	1	neoblast	98020946-eif3g
2.68237e-17	0.48832	0.282	0.163	4.72391e-13	1	neoblast	98003018-wdr61
2.75982e-17	0.333546	0.73	0.583	4.86033e-13	1	neoblast	98020361-skp1
3.00661e-17	0.479695	0.25	0.138	5.29494e-13	1	neoblast	98005915-ct027
3.13691e-17	0.412661	0.448	0.303	5.52442e-13	1	neoblast	98056052-tpmt-2
3.2224e-17	0.405214	0.471	0.319	5.67498e-13	1	neoblast	98009479-tsr2
3.7157e-17	0.491687	0.261	0.149	6.54371e-13	1	neoblast	98013683-glctk
3.83207e-17	0.298837	0.785	0.591	6.74865e-13	1	neoblast	98002105-calm-2
4.83051e-17	0.506177	0.337	0.21	8.50701e-13	1	neoblast	98016552-mob3c
5.99616e-17	0.494782	0.34	0.215	1.05598e-12	1	neoblast	98032294-dnjc2-2
6.28319e-17	0.469402	0.265	0.15	1.10653e-12	1	neoblast	98006986-wapl
6.67557e-17	0.307631	0.744	0.589	1.17564e-12	1	neoblast	98131460-unknown-3830
7.77363e-17	0.436603	0.343	0.211	1.36901e-12	1	neoblast	98034033-tle1
9.80099e-17	0.320559	0.684	0.539	1.72605e-12	1	neoblast	98017189-tcpq
9.93891e-17	0.449997	0.27	0.154	1.75034e-12	1	neoblast	98041402-pdcd2
1.03175e-16	0.513942	0.312	0.191	1.81701e-12	1	neoblast	98120956-unknown-3113
1.10511e-16	0.4178	0.34	0.21	1.94622e-12	1	neoblast	98043663-ipp2l
1.21262e-16	0.383896	0.423	0.281	2.13554e-12	1	neoblast	98056652-ks6b1
1.54823e-16	0.452799	0.356	0.226	2.72658e-12	1	neoblast	98123347-echm-2
1.65464e-16	0.428355	0.328	0.202	2.91399e-12	1	neoblast	98019506-masu1
2.15127e-16	0.332301	0.263	0.144	3.7886e-12	1	neoblast	98031451-ud3a2-3
2.39439e-16	0.280809	0.477	0.307	4.21676e-12	1	neoblast	98112449-unknown-2549
2.43692e-16	0.390981	0.355	0.22	4.29166e-12	1	neoblast	98014089-bcat1
2.82221e-16	0.484185	0.27	0.158	4.97019e-12	1	neoblast	98035432-rpe-2
2.99609e-16	0.397945	0.485	0.335	5.27641e-12	1	neoblast	98036477-acbp
5.15316e-16	0.376562	0.459	0.311	9.07522e-12	1	neoblast	98014486-pcca
6.5915e-16	0.382021	0.584	0.445	1.16083e-11	1	neoblast	98047182-dnja2
7.28371e-16	0.318043	0.734	0.571	1.28273e-11	1	neoblast	98117270-dyl2-3
7.46451e-16	0.488452	0.283	0.17	1.31457e-11	1	neoblast	98027892-csn6
8.85648e-16	0.433994	0.359	0.23	1.55972e-11	1	neoblast	98151551-zn593
9.7041e-16	0.450758	0.293	0.177	1.70899e-11	1	neoblast	98018461-sec20
1.0164e-15	0.515912	0.266	0.158	1.78999e-11	1	neoblast	98044753-aster
1.24983e-15	0.504572	0.273	0.164	2.20108e-11	1	neoblast	98014652-eif1a
1.45169e-15	0.488438	0.266	0.157	2.55657e-11	1	neoblast	98018138-dhx16
1.66754e-15	0.371048	0.552	0.413	2.93671e-11	1	neoblast	98157801-cbr1-9
1.76508e-15	0.380927	0.511	0.372	3.10848e-11	1	neoblast	98029823-ipo7
2.12225e-15	0.426312	0.276	0.163	3.73749e-11	1	neoblast	98012977-pdcd5
2.50857e-15	0.430496	0.356	0.231	4.41785e-11	1	neoblast	98108825-pfd5
2.78882e-15	0.475185	0.267	0.159	4.9114e-11	1	neoblast	98055221-sir7
3.08229e-15	0.367886	0.271	0.16	5.42823e-11	1	neoblast	98160036-unknown-5828
4.09323e-15	0.432164	0.356	0.234	7.20859e-11	1	neoblast	98141092-eif3k
4.17639e-15	0.381535	0.46	0.328	7.35505e-11	1	neoblast	98123314-if1ax-2
4.36733e-15	0.3787	0.466	0.334	7.6913e-11	1	neoblast	98002799-if1ax
4.67329e-15	0.452773	0.326	0.209	8.23013e-11	1	neoblast	98053911-psmd8
4.95035e-15	0.379029	0.467	0.327	8.71807e-11	1	neoblast	98027177-syq
5.58801e-15	0.455323	0.289	0.177	9.84105e-11	1	neoblast	98046089-rcd1
6.00745e-15	0.362596	0.355	0.23	1.05797e-10	1	neoblast	98026012-macoi
7.82012e-15	0.387097	0.432	0.294	1.3772e-10	1	neoblast	98011289-emc2
1.12834e-14	0.364639	0.334	0.215	1.98713e-10	1	neoblast	98133663-csn2-2
1.18283e-14	0.355019	0.329	0.211	2.08308e-10	1	neoblast	98006775-csn2
1.25173e-14	0.359374	0.35	0.227	2.20441e-10	1	neoblast	98101391-unknown-1808
1.99008e-14	0.431843	0.354	0.232	3.50472e-10	1	neoblast	98133752-azr-2
2.26376e-14	0.457464	0.257	0.155	3.9867e-10	1	neoblast	98039368-pwp2
2.28628e-14	0.385705	0.333	0.213	4.02637e-10	1	neoblast	98022121-nmt2
2.50176e-14	0.281765	0.62	0.462	4.40584e-10	1	neoblast	98038949-rpab1
2.64706e-14	0.340705	0.316	0.196	4.66173e-10	1	neoblast	98034425-hnrpk-2
3.4879e-14	0.390951	0.39	0.266	6.14254e-10	1	neoblast	98031125-naa11
3.59e-14	0.383444	0.267	0.159	6.32235e-10	1	neoblast	98037601-acsl4
4.46684e-14	0.406494	0.3	0.188	7.86655e-10	1	neoblast	98041203-txlng
5.91452e-14	0.399515	0.383	0.262	1.04161e-09	1	neoblast	98004539-psa6
6.18472e-14	0.425447	0.323	0.208	1.08919e-09	1	neoblast	98053840-hap28
7.55691e-14	0.391306	0.311	0.198	1.33085e-09	1	neoblast	98012652-csn4
1.00307e-13	0.376728	0.285	0.179	1.7665e-09	1	neoblast	98143100-unknown-4641
1.0714e-13	0.308546	0.646	0.487	1.88685e-09	1	neoblast	98038950-ppif
1.29845e-13	0.416704	0.307	0.197	2.2867e-09	1	neoblast	98002477-crol3
1.33244e-13	0.407685	0.304	0.194	2.34656e-09	1	neoblast	98033601-rm16
1.34261e-13	0.393221	0.295	0.185	2.36448e-09	1	neoblast	98056479-rrs1
1.51468e-13	0.368366	0.251	0.148	2.6675e-09	1	neoblast	98022231-tes
1.85434e-13	0.307186	0.667	0.535	3.26568e-09	1	neoblast	98050586-kc1a-2
2.14087e-13	0.389958	0.389	0.269	3.77028e-09	1	neoblast	98033736-unknown-890
2.48792e-13	0.37079	0.376	0.255	4.38147e-09	1	neoblast	98023352-syep
2.68002e-13	0.362715	0.504	0.379	4.71978e-09	1	neoblast	98041422-psmd4
3.46976e-13	0.392978	0.267	0.165	6.1106e-09	1	neoblast	98042525-folc
3.60533e-13	0.428559	0.252	0.153	6.34934e-09	1	neoblast	98032015-ssbp4
5.4572e-13	0.42732	0.252	0.153	9.61067e-09	1	neoblast	98042557-pygo1
6.32756e-13	0.388928	0.393	0.278	1.11435e-08	1	neoblast	98020676-sylc
6.42128e-13	0.433412	0.379	0.265	1.13085e-08	1	neoblast	98030249-unknown-779
6.89566e-13	0.329601	0.305	0.19	1.2144e-08	1	neoblast	98026819-map4
7.65323e-13	0.403214	0.393	0.274	1.34781e-08	1	neoblast	98052130-fbw1a
8.63368e-13	0.377402	0.335	0.221	1.52048e-08	1	neoblast	98006374-tbl2
8.95346e-13	0.390764	0.268	0.167	1.57679e-08	1	neoblast	98046249-gid4
1.4789e-12	0.292822	0.626	0.486	2.60449e-08	1	neoblast	98162041-atp5j
1.54156e-12	0.401847	0.283	0.18	2.71483e-08	1	neoblast	98016828-sec63
1.74879e-12	0.419071	0.326	0.22	3.0798e-08	1	neoblast	98122009-rl38
1.88011e-12	0.392659	0.311	0.204	3.31107e-08	1	neoblast	98143592-sptsa
1.93495e-12	0.349836	0.44	0.322	3.40763e-08	1	neoblast	98002911-syic
2.23855e-12	0.385297	0.357	0.244	3.94231e-08	1	neoblast	98014025-baz1a
2.96264e-12	0.41517	0.274	0.175	5.21751e-08	1	neoblast	98010962-mier3
2.97388e-12	0.352195	0.31	0.202	5.2373e-08	1	neoblast	98007925-opa1
3.17316e-12	0.280171	0.584	0.448	5.58825e-08	1	neoblast	98019945-fxr1
3.91375e-12	0.444369	0.267	0.171	6.89251e-08	1	neoblast	98048769-smrd1
3.99095e-12	0.445543	0.322	0.219	7.02847e-08	1	neoblast	98007946-prs4
6.02599e-12	0.401328	0.265	0.169	1.06124e-07	1	neoblast	98008278-coq5
6.2811e-12	0.320162	0.541	0.42	1.10616e-07	1	neoblast	98028781-map2
6.31218e-12	0.434999	0.285	0.186	1.11164e-07	1	neoblast	98051383-unknown-1356
6.92313e-12	0.349469	0.332	0.223	1.21923e-07	1	neoblast	98029781-rapa
7.86324e-12	0.411618	0.298	0.196	1.38479e-07	1	neoblast	98014248-tx261
1.1228e-11	0.257489	0.607	0.466	1.97736e-07	1	neoblast	98161364-sep15
1.14604e-11	0.283514	0.599	0.477	2.01829e-07	1	neoblast	98018988-ndubb
1.18357e-11	0.40308	0.377	0.268	2.08439e-07	1	neoblast	98005168-pfd2
1.20529e-11	0.386223	0.298	0.196	2.12263e-07	1	neoblast	98048398-lmf2
1.33141e-11	0.448143	0.276	0.182	2.34475e-07	1	neoblast	98031539-mdc1
1.4603e-11	0.337619	0.488	0.372	2.57174e-07	1	neoblast	98048616-ndua9
1.76389e-11	0.324998	0.262	0.165	3.10639e-07	1	neoblast	98052260-srp72
1.97212e-11	0.321731	0.278	0.178	3.4731e-07	1	neoblast	98056378-mthsd-2
2.39416e-11	0.352091	0.252	0.159	4.21636e-07	1	neoblast	98150017-siah1-2
2.41809e-11	0.423706	0.261	0.169	4.2585e-07	1	neoblast	98035622-mppb
2.73277e-11	0.358281	0.267	0.172	4.81267e-07	1	neoblast	98008932-samd5
2.97554e-11	0.346023	0.36	0.253	5.24022e-07	1	neoblast	98000388-psmd6
3.65644e-11	0.359553	0.278	0.181	6.43935e-07	1	neoblast	98047375-anr44
3.91517e-11	0.272613	0.548	0.419	6.895e-07	1	neoblast	98023733-prc2b
3.92608e-11	0.321434	0.268	0.172	6.91423e-07	1	neoblast	98010578-pur8
4.21606e-11	0.33474	0.311	0.209	7.4249e-07	1	neoblast	98030221-csn5
4.45899e-11	0.444309	0.272	0.18	7.85273e-07	1	neoblast	98051798-dctn2
5.07901e-11	0.314706	0.448	0.331	8.94465e-07	1	neoblast	98057052-ub2g1
5.26119e-11	0.401977	0.276	0.181	9.26548e-07	1	neoblast	98012184-sugt1
5.64249e-11	0.304366	0.371	0.259	9.93699e-07	1	neoblast	98042822-bnip2
6.61504e-11	0.378069	0.27	0.176	1.16497e-06	1	neoblast	98101674-cdv3
7.13108e-11	0.358518	0.298	0.199	1.25585e-06	1	neoblast	98029129-trip4
8.07795e-11	0.425658	0.254	0.166	1.42261e-06	1	neoblast	98036330-lsmd1
1.09283e-10	0.300951	0.373	0.263	1.92458e-06	1	neoblast	98051130-ccd25
1.1098e-10	0.367707	0.351	0.248	1.95446e-06	1	neoblast	98003067-csdc2
1.29927e-10	0.360929	0.287	0.192	2.28814e-06	1	neoblast	98003911-cc28b
1.68495e-10	0.312265	0.36	0.254	2.96736e-06	1	neoblast	98035484-dyhc2
2.08965e-10	0.257613	0.546	0.42	3.68009e-06	1	neoblast	98043633-rap1b
2.6192e-10	0.378682	0.272	0.181	4.61268e-06	1	neoblast	98015284-cep78
2.87269e-10	0.269113	0.552	0.43	5.0591e-06	1	neoblast	98047512-atif1
3.48003e-10	0.341931	0.298	0.201	6.12868e-06	1	neoblast	98115734-thop1-5
3.54702e-10	0.327069	0.317	0.217	6.24666e-06	1	neoblast	98053225-unc5c-8
3.57299e-10	0.306699	0.456	0.342	6.29239e-06	1	neoblast	98033885-csk2b
3.9857e-10	0.346873	0.279	0.187	7.01922e-06	1	neoblast	98046941-m2om
5.05591e-10	0.26805	0.266	0.173	8.90397e-06	1	neoblast	98038515-nntm
5.23617e-10	0.316022	0.39	0.282	9.22142e-06	1	neoblast	98020417-scpdl-2
5.33975e-10	0.289657	0.272	0.179	9.40383e-06	1	neoblast	98053718-nsf1c
6.25905e-10	0.303037	0.468	0.361	1.10228e-05	1	neoblast	98020260-amerl
8.16372e-10	0.263503	0.533	0.42	1.43771e-05	1	neoblast	98014081-gcdh
9.20703e-10	0.299066	0.323	0.226	1.62145e-05	1	neoblast	98039759-rm19
9.72306e-10	0.29743	0.296	0.202	1.71233e-05	1	neoblast	98049621-eif1
1.00884e-09	0.271501	0.354	0.246	1.77667e-05	1	neoblast	98002388-ks6a2
1.31825e-09	0.365043	0.302	0.211	2.32157e-05	1	neoblast	98134333-tf3c6
1.42804e-09	0.275052	0.395	0.29	2.51492e-05	1	neoblast	98040782-2a5d
1.57489e-09	0.357098	0.321	0.227	2.77354e-05	1	neoblast	98003719-slirp
2.07457e-09	0.328851	0.295	0.203	3.65353e-05	1	neoblast	98040340-ech1-2
2.21758e-09	0.378478	0.321	0.232	3.90539e-05	1	neoblast	98010536-chch3
2.38652e-09	0.289416	0.299	0.205	4.2029e-05	1	neoblast	98056088-sos1-2
2.43608e-09	0.318821	0.289	0.199	4.29018e-05	1	neoblast	98036152-dcaf8
2.56597e-09	0.335989	0.312	0.219	4.51893e-05	1	neoblast	98052239-abi1-2
3.10766e-09	0.327482	0.273	0.186	5.4729e-05	1	neoblast	98006450-ymel1
4.04179e-09	0.328103	0.285	0.197	7.118e-05	1	neoblast	98054312-ddx1
4.7285e-09	0.297179	0.365	0.266	8.32736e-05	1	neoblast	98052306-etfb
5.0658e-09	0.284645	0.345	0.25	8.92139e-05	1	neoblast	98049843-ubp11
5.29953e-09	0.340939	0.254	0.169	9.33299e-05	1	neoblast	98041964-anr17-2
5.30455e-09	0.285549	0.267	0.178	9.34184e-05	1	neoblast	98003070-t185b
5.49811e-09	0.367422	0.274	0.191	9.68272e-05	1	neoblast	98042478-cul4b
5.65307e-09	0.331427	0.27	0.185	9.95562e-05	1	neoblast	98050483-sim12
6.58483e-09	0.267103	0.455	0.346	0.000115965	1	neoblast	98015659-c9mt
7.41697e-09	0.309639	0.287	0.199	0.00013062	1	neoblast	98029539-if6
8.04847e-09	0.325192	0.288	0.203	0.000141742	1	neoblast	98122302-ubb-10
1.06342e-08	0.323647	0.255	0.173	0.000187279	1	neoblast	98042255-sam50
1.42649e-08	0.293749	0.304	0.213	0.000251218	1	neoblast	98039644-nck2
1.60718e-08	0.456769	0.268	0.194	0.000283041	1	neoblast	98055006-foxp2
1.70017e-08	0.278552	0.329	0.238	0.000299417	1	neoblast	98005650-dps1
2.01905e-08	0.295612	0.411	0.311	0.000355575	1	neoblast	98047896-egr3
2.13365e-08	0.276139	0.444	0.348	0.000375757	1	neoblast	98030179-etfa
2.19035e-08	0.315079	0.272	0.19	0.000385742	1	neoblast	98047497-rd23a
2.29301e-08	0.331201	0.299	0.213	0.000403822	1	neoblast	98046684-cdka1
2.67113e-08	0.269137	0.389	0.294	0.000470413	1	neoblast	98001926-ifrd1
3.12235e-08	0.26169	0.459	0.36	0.000549877	1	neoblast	98019619-psa
3.38098e-08	0.2664	0.349	0.256	0.000595424	1	neoblast	98125116-mos1
4.39967e-08	0.340663	0.254	0.176	0.000774825	1	neoblast	98012515-rbp10
5.16966e-08	0.276996	0.271	0.188	0.000910428	1	neoblast	98013752-klc2
5.28596e-08	0.269921	0.306	0.22	0.00093091	1	neoblast	98016514-atg4d
6.76282e-08	0.302124	0.327	0.242	0.001191	1	neoblast	98045392-mtch2
8.07834e-08	0.265132	0.439	0.345	0.00142268	1	neoblast	98025297-abcf2
1.05896e-07	0.334847	0.263	0.188	0.00186493	1	neoblast	98025861-etfd
1.12914e-07	0.25677	0.355	0.266	0.00198852	1	neoblast	98008430-ndub9
1.72166e-07	0.306082	0.291	0.212	0.00303201	1	neoblast	98006356-znrf1
2.8673e-07	0.274258	0.267	0.19	0.00504961	1	neoblast	98010757-tm147
3.90175e-07	0.306149	0.255	0.181	0.00687137	1	neoblast	98008221-taok1
3.92936e-07	0.268728	0.28	0.203	0.00691999	1	neoblast	98015973-unknown-407
4.0213e-07	0.276867	0.307	0.228	0.00708192	1	neoblast	98019580-ubp7
4.61014e-07	0.264479	0.263	0.188	0.00811892	1	neoblast	98026379-crel2
6.39542e-07	0.285705	0.257	0.184	0.011263	1	neoblast	98026200-htd2
6.72131e-07	0.258838	0.252	0.18	0.0118369	1	neoblast	98033284-dc1l2
7.39036e-07	0.257189	0.316	0.234	0.0130152	1	neoblast	98028890-sgtb
8.39768e-07	0.267001	0.305	0.229	0.0147892	1	neoblast	98031835-immt
1.10812e-06	0.261877	0.278	0.204	0.0195151	1	neoblast	98057021-f261-2
1.7971e-06	0.280599	0.283	0.212	0.0316488	1	neoblast	98054162-aedo
3.13114e-06	0.250195	0.268	0.198	0.0551426	1	neoblast	98008997-ndus8
1.03944e-05	0.268957	0.295	0.228	0.183056	1	neoblast	98124935-jagn1
1.08536e-05	0.273978	0.26	0.196	0.191143	1	neoblast	98042168-kctd5
2.7498e-05	0.289087	0.259	0.199	0.484268	1	neoblast	98009407-glyr1
3.4168e-05	0.282464	0.271	0.21	0.601732	1	neoblast	98012606-acsa
0	2.77574	0.906	0.091	0	2	epidermal	98034341-glna-3
0	2.69956	0.889	0.073	0	2	epidermal	98000823-cnr11
0	2.6559	0.916	0.133	0	2	epidermal	98148838-unknown-5022
0	2.64972	0.857	0.12	0	2	epidermal	98132028-ggct-3
0	2.63809	0.938	0.112	0	2	epidermal	98057383-cuzd1-4
0	2.62867	0.86	0.071	0	2	epidermal	98042177-cah9
0	2.60655	0.582	0.019	0	2	epidermal	98036355-unknown-948
0	2.59664	0.894	0.088	0	2	epidermal	98023864-unknown-614
0	2.58795	0.729	0.047	0	2	epidermal	98124121-unknown-3334
0	2.58635	0.903	0.152	0	2	epidermal	98148841-unknown-5023
0	2.58436	0.857	0.083	0	2	epidermal	98022277-cav1
0	2.58182	0.559	0.024	0	2	epidermal	98040001-unknown-1068
0	2.57049	0.815	0.084	0	2	epidermal	98132027-ggct-2
0	2.56718	0.822	0.072	0	2	epidermal	98002859-flvc1
0	2.55103	0.821	0.072	0	2	epidermal	98014393-tba1a-2
0	2.54499	0.986	0.192	0	2	epidermal	98113013-nek9-2
0	2.54451	0.895	0.095	0	2	epidermal	98035299-ctl2
0	2.54038	0.916	0.117	0	2	epidermal	98101463-cuzd1-5
0	2.52744	0.807	0.082	0	2	epidermal	98132029-ggct-4
0	2.50452	0.936	0.103	0	2	epidermal	98019509-unknown-498
0	2.49298	0.875	0.097	0	2	epidermal	98009254-rsph1
0	2.49058	0.714	0.063	0	2	epidermal	98038616-mcac1
0	2.48565	0.789	0.116	0	2	epidermal	98003288-atla1
0	2.48133	0.805	0.066	0	2	epidermal	98017604-tbata
0	2.48107	0.733	0.047	0	2	epidermal	98030632-unknown-793
0	2.48034	0.866	0.09	0	2	epidermal	98009016-kif1c
0	2.45999	0.872	0.094	0	2	epidermal	98033511-ttl13
0	2.45905	0.88	0.101	0	2	epidermal	98044317-unknown-1184
0	2.45711	0.755	0.068	0	2	epidermal	98050433-unknown-1341
0	2.44247	0.775	0.07	0	2	epidermal	98025609-crocc
0	2.42873	0.851	0.111	0	2	epidermal	98050599-unknown-1344
0	2.41728	0.699	0.042	0	2	epidermal	98001574-odf3a
0	2.41264	0.72	0.066	0	2	epidermal	98105786-unknown-2121
0	2.40983	0.793	0.065	0	2	epidermal	98047634-tbata-2
0	2.40755	0.774	0.075	0	2	epidermal	98054183-cadm4
0	2.40751	0.836	0.088	0	2	epidermal	98053163-spag6
0	2.40123	0.847	0.097	0	2	epidermal	98020673-s6a11
0	2.39328	0.743	0.062	0	2	epidermal	98041403-unknown-1115
0	2.39319	0.728	0.074	0	2	epidermal	98012070-unknown-311
0	2.39167	0.821	0.088	0	2	epidermal	98033049-efcb6-4
0	2.37746	0.72	0.052	0	2	epidermal	98055729-hook3-2
0	2.37084	0.869	0.102	0	2	epidermal	98052501-unknown-1380
0	2.36911	0.676	0.043	0	2	epidermal	98036545-unknown-954
0	2.36393	0.62	0.048	0	2	epidermal	98012596-unknown-324
0	2.36255	0.737	0.069	0	2	epidermal	98034221-prom1-2
0	2.34018	0.868	0.108	0	2	epidermal	98010425-wdr16
0	2.3335	0.812	0.09	0	2	epidermal	98011175-idlc
0	2.33126	0.661	0.05	0	2	epidermal	98031810-coea1-2
0	2.32584	0.714	0.067	0	2	epidermal	98027172-hgfa
0	2.31973	0.915	0.14	0	2	epidermal	98136801-unknown-4233
0	2.30481	0.582	0.034	0	2	epidermal	98041701-mkar
0	2.29959	0.816	0.091	0	2	epidermal	98006161-tekt4
0	2.29487	0.647	0.039	0	2	epidermal	98142811-unknown-4624
0	2.28591	0.644	0.047	0	2	epidermal	98105077-unknown-2075
0	2.27707	0.78	0.085	0	2	epidermal	98050000-efhc1
0	2.27373	0.755	0.072	0	2	epidermal	98032088-unknown-830
0	2.27283	0.86	0.112	0	2	epidermal	98026945-ccd19
0	2.27097	0.635	0.069	0	2	epidermal	98116149-adf
0	2.26709	0.688	0.06	0	2	epidermal	98032521-unknown-848
0	2.26282	0.655	0.065	0	2	epidermal	98017361-unknown-442
0	2.24851	0.754	0.081	0	2	epidermal	98025835-rsph9
0	2.23767	0.734	0.076	0	2	epidermal	98015673-cb062
0	2.23697	0.886	0.132	0	2	epidermal	98005818-tekt1
0	2.23017	0.878	0.141	0	2	epidermal	98009087-dlrb2
0	2.22781	0.787	0.099	0	2	epidermal	98032822-cp135-4
0	2.22755	0.971	0.27	0	2	epidermal	98008974-unknown-225
0	2.22007	0.559	0.028	0	2	epidermal	98050265-s22a5-13
0	2.21463	0.687	0.055	0	2	epidermal	98033694-unknown-887
0	2.21139	0.871	0.116	0	2	epidermal	98041881-pacrg-2
0	2.20647	0.644	0.047	0	2	epidermal	98053800-cq098-2
0	2.20362	0.716	0.063	0	2	epidermal	98003826-co026
0	2.19482	0.635	0.054	0	2	epidermal	98027502-aspm-2
0	2.19357	0.809	0.105	0	2	epidermal	98005704-cp080-2
0	2.18745	0.698	0.073	0	2	epidermal	98035924-hpgds-18
0	2.18721	0.793	0.102	0	2	epidermal	98033173-kifc3
0	2.17884	0.549	0.026	0	2	epidermal	98001622-sc5ac
0	2.17569	0.532	0.03	0	2	epidermal	98050842-ada28-6
0	2.17404	0.786	0.085	0	2	epidermal	98010408-f183b
0	2.17248	0.751	0.122	0	2	epidermal	98047476-assy
0	2.16578	0.764	0.096	0	2	epidermal	98025971-dnai1
0	2.16319	0.688	0.072	0	2	epidermal	98031799-trpm8-5
0	2.15971	0.693	0.065	0	2	epidermal	98009382-f166b
0	2.15502	0.611	0.039	0	2	epidermal	98008647-anke1
0	2.15089	0.64	0.054	0	2	epidermal	98046062-btbd2-2
0	2.14727	0.675	0.065	0	2	epidermal	98043939-spat6
0	2.13582	0.804	0.119	0	2	epidermal	98011550-djb13
0	2.13067	0.764	0.093	0	2	epidermal	98025783-rsh4a
0	2.12931	0.628	0.047	0	2	epidermal	98020126-unknown-513
0	2.12806	0.664	0.072	0	2	epidermal	98018921-dyh3
0	2.12613	0.555	0.035	0	2	epidermal	98141391-kdm1a-2
0	2.12082	0.622	0.054	0	2	epidermal	98009791-efhc2
0	2.12044	0.606	0.064	0	2	epidermal	98006907-unknown-169
0	2.11851	0.571	0.041	0	2	epidermal	98005786-unknown-141
0	2.11197	0.76	0.107	0	2	epidermal	98010004-dyh17
0	2.11065	0.637	0.064	0	2	epidermal	98052190-unknown-1370
0	2.10881	0.787	0.119	0	2	epidermal	98013858-pmfbp-2
0	2.10815	0.837	0.166	0	2	epidermal	98021231-dyh5
0	2.10611	0.584	0.044	0	2	epidermal	98040956-unknown-1098
0	2.10332	0.584	0.048	0	2	epidermal	98017980-unknown-457
0	2.1021	0.564	0.039	0	2	epidermal	98054706-netr-3
0	2.09959	0.634	0.053	0	2	epidermal	98058337-qric2
0	2.09774	0.641	0.065	0	2	epidermal	98042949-trim3-6
0	2.09555	0.716	0.085	0	2	epidermal	98003512-dnal1
0	2.09349	0.632	0.056	0	2	epidermal	98048806-calm-37
0	2.08369	0.669	0.066	0	2	epidermal	98006482-casc1
0	2.08009	0.635	0.061	0	2	epidermal	98036005-baz2b
0	2.07914	0.661	0.075	0	2	epidermal	98055695-nek11
0	2.07858	0.695	0.072	0	2	epidermal	98034996-plac8-3
0	2.07817	0.558	0.037	0	2	epidermal	98043739-mieap
0	2.07521	0.69	0.073	0	2	epidermal	98014836-f154b
0	2.07481	0.821	0.111	0	2	epidermal	98024551-f183a
0	2.07284	0.617	0.058	0	2	epidermal	98048588-unknown-1306
0	2.07135	0.587	0.047	0	2	epidermal	98051144-mosc1-6
0	2.06913	0.521	0.025	0	2	epidermal	98125114-unknown-3397
0	2.06868	0.619	0.053	0	2	epidermal	98041537-gstt4-2
0	2.06807	0.722	0.091	0	2	epidermal	98034726-crocc-2
0	2.06733	0.562	0.042	0	2	epidermal	98003123-clip1
0	2.06591	0.941	0.212	0	2	epidermal	98023743-prof1
0	2.06531	0.573	0.039	0	2	epidermal	98002014-efcb6-2
0	2.06452	0.705	0.085	0	2	epidermal	98025858-unknown-659
0	2.06228	0.625	0.057	0	2	epidermal	98111404-glrx2-4
0	2.06108	0.555	0.036	0	2	epidermal	98039542-unknown-1051
0	2.0608	0.655	0.075	0	2	epidermal	98101857-dnal4
0	2.05733	0.713	0.082	0	2	epidermal	98139044-tekt2
0	2.05644	0.977	0.337	0	2	epidermal	98120591-tbb2a-4
0	2.05526	0.653	0.066	0	2	epidermal	98014992-dnai2
0	2.05517	0.629	0.061	0	2	epidermal	98001710-cg063
0	2.05309	0.771	0.103	0	2	epidermal	98056644-enkur
0	2.04682	0.609	0.048	0	2	epidermal	98013758-unknown-354
0	2.04143	0.579	0.044	0	2	epidermal	98007765-unknown-190
0	2.04024	0.625	0.061	0	2	epidermal	98019436-ppr32
0	2.03937	0.681	0.081	0	2	epidermal	98010823-ccd63
0	2.03835	0.997	0.34	0	2	epidermal	98147592-cnfn-18
0	2.03831	0.512	0.023	0	2	epidermal	98022126-npc1-4
0	2.03484	0.64	0.065	0	2	epidermal	98001529-txnd3
0	2.03435	0.526	0.054	0	2	epidermal	98014118-unknown-363
0	2.02897	0.509	0.022	0	2	epidermal	98018946-ep15r-2
0	2.02744	0.752	0.122	0	2	epidermal	98030530-unknown-791
0	2.02546	0.638	0.062	0	2	epidermal	98036618-ppil6
0	2.02203	0.57	0.044	0	2	epidermal	98002031-tri33
0	2.01948	0.679	0.079	0	2	epidermal	98013979-cc173
0	2.01745	0.71	0.097	0	2	epidermal	98040796-kif9
0	2.0156	0.653	0.083	0	2	epidermal	98024069-dyh2
0	2.01544	0.596	0.053	0	2	epidermal	98018101-shan1
0	2.01213	0.576	0.06	0	2	epidermal	98115688-bets
0	2.01208	0.635	0.072	0	2	epidermal	98038791-can9-4
0	2.00839	0.62	0.059	0	2	epidermal	98026298-tsn11
0	2.00735	0.725	0.102	0	2	epidermal	98045591-gas8
0	2.00669	0.696	0.089	0	2	epidermal	98031026-rsph3
0	2.00547	0.807	0.143	0	2	epidermal	98046508-thio-2
0	2.00277	0.559	0.049	0	2	epidermal	98055486-coca1
0	1.99822	0.521	0.038	0	2	epidermal	98002128-ahnk
0	1.99579	0.556	0.048	0	2	epidermal	98032467-unknown-845
0	1.9954	0.514	0.056	0	2	epidermal	98116150-adf3
0	1.9896	0.596	0.059	0	2	epidermal	98109139-unknown-2332
0	1.98948	0.579	0.062	0	2	epidermal	98039290-unknown-1041
0	1.98598	0.795	0.156	0	2	epidermal	98004321-nckx5-2
0	1.98578	0.441	0.012	0	2	epidermal	98007910-acha6
0	1.98534	0.631	0.06	0	2	epidermal	98006013-maat1
0	1.9852	0.637	0.071	0	2	epidermal	98001782-dyh6-2
0	1.98391	0.634	0.071	0	2	epidermal	98043111-tc1d1-3
0	1.98367	0.535	0.038	0	2	epidermal	98048577-unknown-1305
0	1.97953	0.637	0.081	0	2	epidermal	98044562-s18b1-34
0	1.97472	0.445	0.018	0	2	epidermal	98102869-gst2
0	1.97238	0.612	0.07	0	2	epidermal	98027521-tgm1
0	1.97029	0.403	0.009	0	2	epidermal	98031913-npc1-6
0	1.9694	0.682	0.101	0	2	epidermal	98033823-nudt9-4
0	1.96393	0.608	0.071	0	2	epidermal	98039824-pcr10-4
0	1.96115	0.652	0.075	0	2	epidermal	98007930-cc084
0	1.95972	0.641	0.075	0	2	epidermal	98054882-foxj1
0	1.95828	0.526	0.05	0	2	epidermal	98036143-lrp6
0	1.95575	0.836	0.16	0	2	epidermal	98025849-radi-2
0	1.95535	0.549	0.039	0	2	epidermal	98030180-rufy1
0	1.9541	0.672	0.08	0	2	epidermal	98022630-ccd11
0	1.94851	0.579	0.054	0	2	epidermal	98109166-thoc6-2
0	1.94597	0.599	0.059	0	2	epidermal	98045637-efc10
0	1.93687	0.512	0.031	0	2	epidermal	98030106-unknown-773
0	1.93495	0.602	0.06	0	2	epidermal	98039614-unknown-1055
0	1.9333	0.655	0.077	0	2	epidermal	98105657-kcc4
0	1.92786	0.567	0.053	0	2	epidermal	98133991-rsh4a-2
[truncated: 12,280 more rows]

## Sheet: early_adult_markers
p_vala	avg_log2FCb	pct.1c	pct.2d	p_val_adje	clusterf	identityg	geneh	a = unadjusted p value
0	5.26236	1	0.25	0	0	epidermal	98147592-cnfn-18	b = log fold change of average expression of this cluster versus all other clusters
0	4.95268	1	0.408	0	0	epidermal	98037979-tba1a-6	c = Percent of cells within this clusters that express this gene
0	4.93969	0.885	0.103	0	0	epidermal	98132028-ggct-3	d = Perfect of cells outside this cluster expressing this gene
0	4.90709	0.945	0.073	0	0	epidermal	98000823-cnr11	e = adjusted p value using bonferroni correction
0	4.86485	0.95	0.111	0	0	epidermal	98113013-nek9-2	f = cluster number
0	4.5539	0.998	0.524	0	0	epidermal	98120590-tbb2a-3	g = cluster identity
0	4.54513	0.895	0.051	0	0	epidermal	98002859-flvc1	h = gene of interest
0	4.53117	0.93	0.065	0	0	epidermal	98014393-tba1a-2
0	4.50757	0.937	0.07	0	0	epidermal	98023864-unknown-614
0	4.35756	0.882	0.043	0	0	epidermal	98042177-cah9
0	4.20989	0.758	0.055	0	0	epidermal	98003288-atla1
0	4.16844	0.885	0.059	0	0	epidermal	98009016-kif1c
0	4.1602	0.901	0.066	0	0	epidermal	98034221-prom1-2
0	4.11012	0.842	0.044	0	0	epidermal	98022277-cav1
0	4.03024	0.875	0.05	0	0	epidermal	98035299-ctl2
0	4.02739	0.859	0.062	0	0	epidermal	98101463-cuzd1-5
0	4.02367	0.803	0.046	0	0	epidermal	98019509-unknown-498
0	4.02036	0.895	0.284	0	0	epidermal	98045827-cklf5
0	3.97637	0.837	0.047	0	0	epidermal	98057383-cuzd1-4
0	3.94589	0.842	0.072	0	0	epidermal	98136801-unknown-4233
0	3.88444	0.772	0.108	0	0	epidermal	98014118-unknown-363
0	3.87285	0.834	0.186	0	0	epidermal	98040787-cndp2-2
0	3.85322	0.83	0.063	0	0	epidermal	98132027-ggct-2
0	3.80701	0.616	0.037	0	0	epidermal	98040001-unknown-1068
0	3.73796	0.866	0.118	0	0	epidermal	98038059-pum2
0	3.73428	0.755	0.04	0	0	epidermal	98050433-unknown-1341
0	3.70013	0.827	0.061	0	0	epidermal	98132029-ggct-4
0	3.66937	0.715	0.048	0	0	epidermal	98052501-unknown-1380
0	3.56304	0.746	0.033	0	0	epidermal	98032467-unknown-845
0	3.55482	0.816	0.042	0	0	epidermal	98041881-pacrg-2
0	3.54846	0.798	0.054	0	0	epidermal	98032088-unknown-830
0	3.54234	0.712	0.025	0	0	epidermal	98105077-unknown-2075
0	3.53156	0.755	0.04	0	0	epidermal	98033173-kifc3
0	3.50664	0.87	0.117	0	0	epidermal	98023743-prof1
0	3.47123	0.792	0.135	0	0	epidermal	98039106-six1-2
0	3.45518	0.871	0.14	0	0	epidermal	98042719-pls1-3
0	3.43719	0.88	0.114	0	0	epidermal	98160172-calm-53
0	3.42018	0.966	0.38	0	0	epidermal	98120591-tbb2a-4
0	3.40551	0.767	0.038	0	0	epidermal	98047634-tbata-2
0	3.3992	0.784	0.065	0	0	epidermal	98000482-unknown-12
0	3.37767	0.739	0.044	0	0	epidermal	98034341-glna-3
0	3.35539	0.715	0.027	0	0	epidermal	98031810-coea1-2
0	3.34452	0.93	0.16	0	0	epidermal	98053049-calm-42
0	3.33192	0.729	0.05	0	0	epidermal	98041977-traf1-5
0	3.30886	0.64	0.035	0	0	epidermal	98031142-etv7
0	3.2911	0.741	0.047	0	0	epidermal	98020673-s6a11
0	3.2911	0.736	0.048	0	0	epidermal	98042928-litaf-4
0	3.27611	0.715	0.035	0	0	epidermal	98050599-unknown-1344
0	3.26603	0.679	0.029	0	0	epidermal	98039290-unknown-1041
0	3.2638	0.643	0.025	0	0	epidermal	98025860-unknown-660
0	3.24916	0.719	0.047	0	0	epidermal	98055729-hook3-2
0	3.21444	0.75	0.054	0	0	epidermal	98032823-unknown-859
0	3.20298	0.792	0.14	0	0	epidermal	98033511-ttl13
0	3.19263	0.784	0.061	0	0	epidermal	98025849-radi-2
0	3.17254	0.647	0.024	0	0	epidermal	98124121-unknown-3334
0	3.15462	0.485	0.021	0	0	epidermal	98116149-adf
0	3.14697	0.71	0.045	0	0	epidermal	98010408-f183b
0	3.14626	0.691	0.029	0	0	epidermal	98026298-tsn11
0	3.14093	0.804	0.105	0	0	epidermal	98051772-fhl3-5
0	3.13225	0.705	0.031	0	0	epidermal	98032521-unknown-848
0	3.12414	0.515	0.021	0	0	epidermal	98156323-unknown-5606
0	3.10665	0.7	0.032	0	0	epidermal	98025858-unknown-659
0	3.09285	0.672	0.024	0	0	epidermal	98033694-unknown-887
0	3.09007	0.635	0.017	0	0	epidermal	98030632-unknown-793
0	3.06985	0.775	0.087	0	0	epidermal	98026091-unknown-670
0	3.05442	0.6	0.028	0	0	epidermal	98012596-unknown-324
0	3.03882	0.64	0.029	0	0	epidermal	98017604-tbata
0	3.01386	0.564	0.016	0	0	epidermal	98017980-unknown-457
0	3.01	0.568	0.026	0	0	epidermal	98015667-ubb-3
0	2.9898	0.614	0.018	0	0	epidermal	98007765-unknown-190
0	2.98468	0.746	0.081	0	0	epidermal	98008859-pls1
0	2.97902	0.648	0.03	0	0	epidermal	98054183-cadm4
0	2.96582	0.722	0.134	0	0	epidermal	98054882-foxj1
0	2.95814	0.758	0.122	0	0	epidermal	98046508-thio-2
0	2.94256	0.569	0.017	0	0	epidermal	98116122-unknown-2774
0	2.90364	0.669	0.038	0	0	epidermal	98044317-unknown-1184
0	2.86126	0.652	0.029	0	0	epidermal	98014836-f154b
0	2.85862	0.571	0.038	0	0	epidermal	98020075-unknown-511
0	2.84	0.659	0.065	0	0	epidermal	98030530-unknown-791
0	2.83703	0.602	0.02	0	0	epidermal	98040956-unknown-1098
0	2.81221	0.732	0.087	0	0	epidermal	98031698-stk33
0	2.80653	0.66	0.083	0	0	epidermal	98014992-dnai2
0	2.79268	0.633	0.025	0	0	epidermal	98043749-tsn16
0	2.78796	0.796	0.152	0	0	epidermal	98009158-rac3
0	2.77868	0.578	0.018	0	0	epidermal	98001574-odf3a
0	2.77459	0.53	0.022	0	0	epidermal	98053810-unknown-1412
0	2.76399	0.597	0.033	0	0	epidermal	98035924-hpgds-18
0	2.75154	0.647	0.084	0	0	epidermal	98039824-pcr10-4
0	2.74817	0.564	0.023	0	0	epidermal	98027172-hgfa
0	2.73983	0.581	0.019	0	0	epidermal	98142811-unknown-4624
0	2.73009	0.592	0.022	0	0	epidermal	98046062-btbd2-2
0	2.70974	0.551	0.03	0	0	epidermal	98052799-fhl3-6
0	2.69964	0.585	0.052	0	0	epidermal	98034726-crocc-2
0	2.69892	0.556	0.024	0	0	epidermal	98036005-baz2b
0	2.6966	0.501	0.019	0	0	epidermal	98026794-prom1
0	2.69453	0.583	0.04	0	0	epidermal	98036143-lrp6
0	2.69065	0.479	0.021	0	0	epidermal	98032828-fhl3-4
0	2.68484	0.571	0.031	0	0	epidermal	98006907-unknown-169
0	2.66987	0.527	0.031	0	0	epidermal	98105786-unknown-2121
0	2.66451	0.588	0.037	0	0	epidermal	98017291-tisb-3
0	2.65069	0.54	0.052	0	0	epidermal	98047476-assy
0	2.62495	0.539	0.021	0	0	epidermal	98025975-ank3-2
0	2.61405	0.557	0.018	0	0	epidermal	98034904-call5-5
0	2.61357	0.521	0.011	0	0	epidermal	98028789-s39ab-2
0	2.60073	0.552	0.024	0	0	epidermal	98042949-trim3-6
0	2.58658	0.619	0.033	0	0	epidermal	98034996-plac8-3
0	2.58181	0.431	0.015	0	0	epidermal	98032293-ach10-5
0	2.57871	0.528	0.023	0	0	epidermal	98053800-cq098-2
0	2.56462	0.532	0.017	0	0	epidermal	98045376-hxk2
0	2.56351	0.535	0.031	0	0	epidermal	98025609-crocc
0	2.55849	0.556	0.022	0	0	epidermal	98048806-calm-37
0	2.54576	0.64	0.081	0	0	epidermal	98137954-fhl2-8
0	2.53579	0.551	0.032	0	0	epidermal	98048945-b2cl1-2
0	2.50115	0.527	0.024	0	0	epidermal	98052190-unknown-1370
0	2.46796	0.741	0.098	0	0	epidermal	98053164-1433g-2
0	2.46384	0.599	0.067	0	0	epidermal	98011550-djb13
0	2.45582	0.54	0.021	0	0	epidermal	98020126-unknown-513
0	2.45302	0.552	0.016	0	0	epidermal	98002031-tri33
0	2.42451	0.484	0.016	0	0	epidermal	98032146-unknown-833
0	2.42145	0.516	0.043	0	0	epidermal	98005180-itpr3
0	2.42088	0.508	0.022	0	0	epidermal	98043111-tc1d1-3
0	2.42077	0.571	0.026	0	0	epidermal	98014789-ci171
0	2.41337	0.52	0.023	0	0	epidermal	98137470-efcb1-2
0	2.4126	0.489	0.018	0	0	epidermal	98050265-s22a5-13
0	2.37839	0.427	0.015	0	0	epidermal	98051906-scnna
0	2.37709	0.485	0.013	0	0	epidermal	98030106-unknown-773
0	2.36296	0.508	0.027	0	0	epidermal	98038791-can9-4
0	2.35695	0.501	0.024	0	0	epidermal	98031569-nmrl1
0	2.31285	0.484	0.021	0	0	epidermal	98026625-oit3-3
0	2.3101	0.477	0.017	0	0	epidermal	98030180-rufy1
0	2.28947	0.52	0.021	0	0	epidermal	98027208-unknown-696
0	2.28937	0.477	0.026	0	0	epidermal	98051144-mosc1-6
0	2.27328	0.429	0.016	0	0	epidermal	98141545-unknown-4541
0	2.26455	0.425	0.016	0	0	epidermal	98043739-mieap
0	2.26377	0.446	0.015	0	0	epidermal	98006730-tri46
0	2.25759	0.475	0.017	0	0	epidermal	98026564-cc170
0	2.25133	0.429	0.023	0	0	epidermal	98003123-clip1
0	2.23338	0.461	0.023	0	0	epidermal	98048588-unknown-1306
0	2.23052	0.449	0.015	0	0	epidermal	98046343-calm-35
0	2.21476	0.437	0.01	0	0	epidermal	98049961-ef1g-2
0	2.21436	0.42	0.016	0	0	epidermal	98045786-celr2
0	2.21024	0.46	0.02	0	0	epidermal	98018202-lamc1
0	2.20398	0.451	0.024	0	0	epidermal	98022543-top1-2
0	2.20173	0.424	0.011	0	0	epidermal	98042035-cb061
0	2.19708	0.511	0.043	0	0	epidermal	98045857-txnd8
0	2.19282	0.446	0.012	0	0	epidermal	98041537-gstt4-2
0	2.17853	0.463	0.03	0	0	epidermal	98033449-unknown-877
0	2.16964	0.407	0.018	0	0	epidermal	98050842-ada28-6
0	2.14669	0.463	0.02	0	0	epidermal	98027648-unknown-709
0	2.1448	0.391	0.014	0	0	epidermal	98102869-gst2
0	2.13257	0.479	0.033	0	0	epidermal	98025696-gapr1-3
0	2.12875	0.427	0.021	0	0	epidermal	98057820-unknown-1561
0	2.11952	0.408	0.012	0	0	epidermal	98025597-rlp24
0	2.11874	0.407	0.009	0	0	epidermal	98055993-calm-43
0	2.11544	0.431	0.017	0	0	epidermal	98032721-unknown-855
0	2.08863	0.383	0.011	0	0	epidermal	98040025-unknown-1070
0	2.08121	0.407	0.011	0	0	epidermal	98048592-lnx2
0	2.08004	0.434	0.023	0	0	epidermal	98054641-nphn-2
0	2.0686	0.429	0.021	0	0	epidermal	98017044-unknown-434
0	2.06593	0.412	0.016	0	0	epidermal	98051541-cc105
0	2.06086	0.413	0.019	0	0	epidermal	98032455-unknown-844
0	2.05887	0.41	0.018	0	0	epidermal	98000967-rgs22
0	2.05773	0.41	0.016	0	0	epidermal	98031146-morn1-2
0	2.05049	0.403	0.009	0	0	epidermal	98013758-unknown-354
0	2.0439	0.4	0.012	0	0	epidermal	98054584-mx1-7
0	2.0418	0.391	0.008	0	0	epidermal	98125114-unknown-3397
0	2.03039	0.37	0.008	0	0	epidermal	98006301-calm-4
0	2.0232	0.417	0.021	0	0	epidermal	98133991-rsh4a-2
0	2.02105	0.395	0.011	0	0	epidermal	98045739-hdac4
0	2.01139	0.388	0.01	0	0	epidermal	98039542-unknown-1051
0	1.98875	0.379	0.012	0	0	epidermal	98043550-cdc42-4
0	1.96292	0.389	0.012	0	0	epidermal	98019464-tolb
0	1.95074	0.388	0.009	0	0	epidermal	98007467-cnbd1
0	1.94377	0.612	0.053	0	0	epidermal	98056744-unknown-1528
0	1.92525	0.369	0.012	0	0	epidermal	98048577-unknown-1305
0	1.92162	0.388	0.01	0	0	epidermal	98034826-unknown-909
0	1.91291	0.388	0.013	0	0	epidermal	98054963-unknown-1454
0	1.9073	0.376	0.009	0	0	epidermal	98050090-cc169-2
0	1.9042	0.377	0.012	0	0	epidermal	98037472-unknown-986
0	1.86504	0.365	0.009	0	0	epidermal	98035686-calm-30
0	1.82799	0.384	0.011	0	0	epidermal	98011842-kcrb
0	1.77103	0.487	0.016	0	0	epidermal	98015539-suox-2
1.39525e-306	1.95979	0.372	0.013	2.7651e-302	0	epidermal	98032096-trim2-4
3.30427e-306	2.03961	0.473	0.033	6.54841e-302	0	epidermal	98002619-nudt9
2.09407e-305	1.86341	0.348	0.009	4.15002e-301	0	epidermal	98054581-ci009-2
1.43207e-304	2.22116	0.504	0.042	2.83808e-300	0	epidermal	98005952-anx13-2
1.76311e-304	1.76866	0.35	0.009	3.49412e-300	0	epidermal	98029345-unknown-750
5.85592e-301	1.83644	0.353	0.011	1.16053e-296	0	epidermal	98159920-unknown-5817
4.25321e-300	2.60762	0.643	0.097	8.429e-296	0	epidermal	98013858-pmfbp-2
2.33739e-299	2.29225	0.458	0.033	4.63224e-295	0	epidermal	98044562-s18b1-34
4.49741e-299	2.9355	0.738	0.156	8.91297e-295	0	epidermal	98005818-tekt1
6.34716e-299	1.75815	0.35	0.01	1.25788e-294	0	epidermal	98115950-nnmt-5
6.26585e-298	1.90384	0.353	0.011	1.24177e-293	0	epidermal	98004413-ten2
7.81287e-298	2.23448	0.439	0.027	1.54835e-293	0	epidermal	98037948-tri18-3
2.53119e-295	2.10074	0.432	0.027	5.01632e-291	0	epidermal	98026073-pthd2
2.84745e-294	1.89239	0.374	0.015	5.64307e-290	0	epidermal	98011766-arf1-4
5.85993e-294	3.18988	0.935	0.379	1.16132e-289	0	epidermal	98055292-anxa7-5
6.11282e-294	2.23841	0.395	0.019	1.21144e-289	0	epidermal	98114919-litaf-10
1.37072e-289	1.83259	0.355	0.013	2.7165e-285	0	epidermal	98022654-unknown-581
1.12008e-288	1.79747	0.395	0.02	2.21977e-284	0	epidermal	98028764-unknown-733
1.13722e-288	2.10277	0.396	0.021	2.25374e-284	0	epidermal	98111404-glrx2-4
3.18562e-287	2.53989	0.619	0.093	6.31327e-283	0	epidermal	98032822-cp135-4
2.21817e-284	2.00018	0.41	0.024	4.39597e-280	0	epidermal	98023688-capsl-2
5.45246e-284	2.00036	0.444	0.031	1.08057e-279	0	epidermal	98023521-dnjc5
1.79295e-283	1.87609	0.597	0.084	3.55326e-279	0	epidermal	98143152-unknown-4651
1.05786e-282	1.444	0.42	0.026	2.09647e-278	0	epidermal	98018345-s17a5-5
4.5668e-282	1.64375	0.434	0.03	9.05049e-278	0	epidermal	98130237-dus5-2
9.12477e-282	1.87868	0.599	0.086	1.80835e-277	0	epidermal	98044403-nhrf1
9.18512e-278	1.75433	0.331	0.01	1.82031e-273	0	epidermal	98041830-rac1-5
1.98588e-277	1.80674	0.34	0.012	3.93561e-273	0	epidermal	98024525-unknown-640
2.50557e-276	1.78004	0.34	0.012	4.96553e-272	0	epidermal	98045904-unknown-1230
1.00174e-274	2.00491	0.348	0.014	1.98524e-270	0	epidermal	98156380-dapk3-3
3.34582e-274	2.72185	0.707	0.157	6.63074e-270	0	epidermal	98025971-dnai1
5.96549e-273	1.86699	0.353	0.015	1.18224e-268	0	epidermal	98046597-unknown-1251
1.75075e-272	2.12452	0.413	0.029	3.46964e-268	0	epidermal	98042237-txk
5.11411e-272	1.74516	0.36	0.017	1.01351e-267	0	epidermal	98049437-f154a
6.60701e-272	1.94936	0.376	0.02	1.30938e-267	0	epidermal	98054672-unknown-1444
1.07118e-270	1.89834	0.34	0.013	2.12286e-266	0	epidermal	98043930-vps29-2
1.96336e-270	2.88668	0.77	0.212	3.89098e-266	0	epidermal	98009254-rsph1
6.55107e-270	2.17502	0.479	0.046	1.29829e-265	0	epidermal	98023871-unknown-615
8.20616e-269	1.96883	0.432	0.032	1.6263e-264	0	epidermal	98014938-arh-2
3.10518e-268	1.98101	0.396	0.024	6.15385e-264	0	epidermal	98036241-tri18-2
2.64621e-267	2.0377	0.465	0.041	5.24425e-263	0	epidermal	98017213-odfp2-2
6.55632e-267	2.34568	0.516	0.061	1.29933e-262	0	epidermal	98007930-cc084
7.07973e-267	2.24374	0.391	0.024	1.40306e-262	0	epidermal	98105317-unknown-2095
9.24626e-267	1.99955	0.383	0.021	1.83242e-262	0	epidermal	98030365-unknown-783
4.88392e-266	2.24719	0.576	0.079	9.67894e-262	0	epidermal	98015738-casp2-2
2.6788e-265	1.74379	0.34	0.014	5.30884e-261	0	epidermal	98025655-unknown-656
1.11957e-263	2.54245	0.957	0.387	2.21877e-259	0	epidermal	98134979-actb-8
4.51887e-263	1.7499	0.364	0.018	8.9555e-259	0	epidermal	98049273-rb11b-2
6.43971e-263	2.37481	0.398	0.026	1.27622e-258	0	epidermal	98012070-unknown-311
6.70115e-262	1.72069	0.307	0.009	1.32803e-257	0	epidermal	98041948-mltk-3
6.83401e-261	1.65678	0.314	0.01	1.35436e-256	0	epidermal	98046342-msh3
2.65395e-260	2.24885	0.329	0.013	5.25961e-256	0	epidermal	98017361-unknown-442
3.3617e-260	1.85129	0.355	0.018	6.66222e-256	0	epidermal	98025092-cenpe-2
1.97862e-259	1.80067	0.328	0.013	3.92122e-255	0	epidermal	98011470-calm-9
1.31611e-258	2.54251	0.617	0.108	2.60827e-254	0	epidermal	98004321-nckx5-2
9.50692e-258	2.87717	0.395	0.027	1.88408e-253	0	epidermal	98116150-adf3
2.24044e-257	1.53369	0.302	0.009	4.4401e-253	0	epidermal	98058947-unknown-1598
3.41134e-255	2.1253	0.501	0.058	6.76058e-251	0	epidermal	98055255-unknown-1469
5.51097e-255	1.60689	0.304	0.009	1.09216e-250	0	epidermal	98034521-btbdg
1.39898e-252	1.60349	0.29	0.008	2.77249e-248	0	epidermal	98044120-unknown-1180
3.26209e-252	1.35508	0.395	0.027	6.4648e-248	0	epidermal	98037840-dus5
1.50277e-251	1.64357	0.309	0.011	2.97819e-247	0	epidermal	98018603-unknown-471
2.98202e-251	1.44364	0.278	0.006	5.90977e-247	0	epidermal	98153408-traf1-23
5.50941e-251	2.05327	0.528	0.067	1.09185e-246	0	epidermal	98010486-nhrf2-2
1.01787e-250	1.62459	0.302	0.01	2.01721e-246	0	epidermal	98041877-unknown-1126
3.79173e-249	1.78744	0.431	0.037	7.51444e-245	0	epidermal	98154762-tbb4b-18
1.46011e-247	1.94387	0.424	0.035	2.89365e-243	0	epidermal	98123690-rl3-3
8.3816e-245	2.07677	0.422	0.037	1.66107e-240	0	epidermal	98115688-bets
1.17474e-244	1.61065	0.295	0.009	2.3281e-240	0	epidermal	98000079-vwa3b
2.23354e-244	1.61419	0.293	0.009	4.42642e-240	0	epidermal	98050987-tri56-11
2.92017e-244	2.48141	0.557	0.089	5.7872e-240	0	epidermal	98037656-dbf4a
4.01651e-244	1.49758	0.285	0.008	7.95991e-240	0	epidermal	98009020-unknown-227
1.01722e-243	2.30015	0.518	0.071	2.01593e-239	0	epidermal	98031799-trpm8-5
2.0742e-243	1.65861	0.362	0.023	4.11064e-239	0	epidermal	98109166-thoc6-2
5.91444e-243	1.8974	0.307	0.011	1.17212e-238	0	epidermal	98051887-unknown-1363
1.41573e-242	1.85058	0.374	0.025	2.8057e-238	0	epidermal	98018806-dpyl2
1.20361e-240	2.25036	0.671	0.136	2.38532e-236	0	epidermal	98156332-casp3-4
2.99863e-240	1.75519	0.288	0.009	5.94269e-236	0	epidermal	98008249-rab23
3.2806e-239	1.94163	0.358	0.023	6.50149e-235	0	epidermal	98109139-unknown-2332
7.30758e-239	1.72408	0.298	0.011	1.44822e-234	0	epidermal	98012022-unknown-309
2.19374e-237	2.05595	0.528	0.07	4.34755e-233	0	epidermal	98008118-pls3
6.80348e-237	1.10098	0.307	0.013	1.34831e-232	0	epidermal	98154759-tbb4b-16
5.91704e-236	2.13346	0.449	0.049	1.17264e-231	0	epidermal	98112206-crip2-2
1.03011e-235	2.36045	0.892	0.361	2.04148e-231	0	epidermal	98032202-stom-6
1.57795e-235	1.52943	0.286	0.01	3.12718e-231	0	epidermal	98003297-k895l
3.72655e-234	1.90209	0.379	0.029	7.38528e-230	0	epidermal	98020591-dclk3
9.45169e-233	1.48914	0.285	0.009	1.87314e-228	0	epidermal	98047500-pifo
1.3482e-232	1.8256	0.35	0.023	2.67187e-228	0	epidermal	98002060-unknown-45
1.6014e-232	1.55951	0.302	0.013	3.17366e-228	0	epidermal	98025826-cpne7
8.38159e-232	2.08615	0.528	0.073	1.66106e-227	0	epidermal	98051196-acsl1-4
1.89714e-231	1.84708	0.333	0.019	3.75975e-227	0	epidermal	98054706-netr-3
2.26419e-230	1.45849	0.269	0.008	4.48717e-226	0	epidermal	98042450-bat38
1.78294e-228	1.79583	0.352	0.024	3.53344e-224	0	epidermal	98021781-vwa7
3.40929e-227	1.70244	0.309	0.015	6.75652e-223	0	epidermal	98018101-shan1
3.88649e-227	1.45361	0.269	0.008	7.70225e-223	0	epidermal	98018620-tlk2
9.01331e-227	1.75532	0.383	0.031	1.78626e-222	0	epidermal	98012517-rrn3
3.85396e-225	1.5167	0.281	0.01	7.63778e-221	0	epidermal	98015476-tm133
4.18589e-225	1.57743	0.292	0.012	8.2956e-221	0	epidermal	98042638-unknown-1144
3.45439e-224	1.99963	0.431	0.047	6.84591e-220	0	epidermal	98019373-tilb-2
5.22161e-223	2.2715	0.377	0.032	1.03482e-218	0	epidermal	98038616-mcac1
8.71829e-222	1.57585	0.309	0.015	1.72779e-217	0	epidermal	98017079-lrc71
2.19613e-221	1.49002	0.257	0.007	4.35229e-217	0	epidermal	98013060-calm-10
3.40849e-221	1.54961	0.297	0.014	6.75495e-217	0	epidermal	98106969-cant1-6
4.27668e-221	2.03228	0.588	0.104	8.47552e-217	0	epidermal	98010383-pepd
4.69082e-220	1.84065	0.295	0.014	9.29628e-216	0	epidermal	98027286-sodc-2
7.79639e-220	1.6689	0.307	0.016	1.54509e-215	0	epidermal	98110012-tri42
5.13481e-219	2.03495	0.472	0.062	1.01762e-214	0	epidermal	98023693-ct085-2
9.70213e-219	1.95394	0.417	0.046	1.92277e-214	0	epidermal	98002014-efcb6-2
1.65267e-218	1.59712	0.34	0.022	3.27526e-214	0	epidermal	98041692-wbs27-7
1.82137e-218	2.2528	0.467	0.064	3.60959e-214	0	epidermal	98055486-coca1
2.76639e-218	1.56892	0.285	0.012	5.48244e-214	0	epidermal	98018946-ep15r-2
5.44234e-218	1.62973	0.336	0.022	1.07856e-213	0	epidermal	98129761-cg072-2
1.06674e-217	1.87537	0.47	0.063	2.11406e-213	0	epidermal	98107887-unknown-2262
3.28641e-217	1.82651	0.336	0.023	6.513e-213	0	epidermal	98058178-zn177-2
3.34919e-217	2.03155	0.472	0.064	6.63743e-213	0	epidermal	98013833-pmfbp
1.02659e-216	1.74672	0.369	0.03	2.03449e-212	0	epidermal	98057916-unknown-1562
1.02863e-216	1.49081	0.276	0.011	2.03855e-212	0	epidermal	98020051-unknown-510
4.06567e-216	1.70154	0.34	0.024	8.05734e-212	0	epidermal	98036556-cc50a-2
1.41749e-214	2.59484	0.683	0.196	2.80918e-210	0	epidermal	98010425-wdr16
3.7398e-214	2.1255	0.381	0.035	7.41153e-210	0	epidermal	98135563-ylat2-4
4.77564e-214	2.52974	0.652	0.17	9.46435e-210	0	epidermal	98053163-spag6
6.66881e-214	2.33067	0.839	0.287	1.32162e-209	0	epidermal	98033433-tsn6
1.68604e-213	1.69708	0.316	0.019	3.34139e-209	0	epidermal	98027251-unknown-697
5.93979e-213	1.84421	0.412	0.043	1.17715e-208	0	epidermal	98019200-unknown-486
1.33436e-212	1.74217	0.268	0.01	2.64444e-208	0	epidermal	98111714-unknown-2494
1.66802e-212	2.39274	0.702	0.209	3.30568e-208	0	epidermal	98050000-efhc1
3.34545e-212	1.54475	0.283	0.013	6.63002e-208	0	epidermal	98011404-calm-8
7.29217e-212	1.58905	0.307	0.017	1.44516e-207	0	epidermal	98006566-phb2
1.11695e-211	2.08463	0.322	0.021	2.21357e-207	0	epidermal	98046972-nrt21-2
6.98993e-211	1.93679	0.909	0.362	1.38526e-206	0	epidermal	98009260-actg
8.41785e-211	1.82126	0.389	0.038	1.66825e-206	0	epidermal	98036277-cenpe-3
9.8003e-210	1.55573	0.25	0.008	1.94222e-205	0	epidermal	98043200-azr
1.05806e-209	1.60066	0.28	0.013	2.09687e-205	0	epidermal	98032723-unknown-856
2.54256e-209	2.19574	0.794	0.273	5.03885e-205	0	epidermal	98032103-ccng2
1.01161e-208	2.28468	0.691	0.186	2.00481e-204	0	epidermal	98048855-bicc1
1.07022e-206	2.24291	0.508	0.083	2.12096e-202	0	epidermal	98123442-sync
1.28942e-206	1.42579	0.268	0.011	2.55537e-202	0	epidermal	98011231-ca110
4.5924e-206	1.52174	0.254	0.009	9.10123e-202	0	epidermal	98008238-setmr-3
5.12152e-206	1.82941	0.25	0.008	1.01498e-201	0	epidermal	98028754-gpr98
5.34821e-206	1.55579	0.266	0.011	1.05991e-201	0	epidermal	98056674-unknown-1526
7.72372e-206	1.45441	0.254	0.009	1.53069e-201	0	epidermal	98055019-selt-3
1.2108e-205	2.15996	0.561	0.102	2.39956e-201	0	epidermal	98031669-klf16
1.35717e-205	2.20387	0.491	0.08	2.68964e-201	0	epidermal	98043939-spat6
6.41912e-205	1.59289	0.329	0.023	1.27214e-200	0	epidermal	98033317-unknown-871
2.07923e-203	1.69832	0.341	0.027	4.12061e-199	0	epidermal	98019546-vav
1.79593e-202	1.91864	0.405	0.047	3.55918e-198	0	epidermal	98043827-call6
2.34396e-202	2.97775	0.609	0.141	4.64526e-198	0	epidermal	98026219-dnpep
1.08797e-201	1.94582	0.545	0.092	2.15613e-197	0	epidermal	98002876-unknown-70
5.04034e-201	1.37826	0.262	0.011	9.98895e-197	0	epidermal	98011240-ctbl1-2
1.71535e-200	2.22847	0.467	0.071	3.39949e-196	0	epidermal	98004388-ant1
2.16709e-200	1.96922	0.425	0.054	4.29474e-196	0	epidermal	98037376-cd047
3.12296e-200	1.55076	0.293	0.017	6.18907e-196	0	epidermal	98003432-unknown-79
1.59817e-199	1.46264	0.319	0.022	3.16725e-195	0	epidermal	98054224-panx2-12
1.07834e-198	1.50383	0.28	0.015	2.13705e-194	0	epidermal	98031353-casp8
3.37943e-198	1.65187	0.333	0.026	6.69735e-194	0	epidermal	98031628-calm-27
4.65354e-198	1.45745	0.257	0.011	9.22238e-194	0	epidermal	98039690-cep83-2
5.19068e-198	1.71818	0.395	0.042	1.02869e-193	0	epidermal	98145239-ttpal-6
9.84684e-198	1.48191	0.264	0.012	1.95145e-193	0	epidermal	98019892-ascc3-2
2.22087e-197	1.88304	0.317	0.023	4.40132e-193	0	epidermal	98104382-ttll9-2
1.54269e-196	2.01152	0.412	0.051	3.0573e-192	0	epidermal	98056835-iqcg
2.05143e-195	1.6702	0.331	0.026	4.06552e-191	0	epidermal	98029174-ncs1-2
7.47061e-195	2.37823	0.81	0.349	1.48053e-190	0	epidermal	98133656-unknown-3967
1.21085e-194	1.51373	0.288	0.017	2.39966e-190	0	epidermal	98019018-ci009
1.38292e-194	2.29393	0.513	0.098	2.74066e-190	0	epidermal	98027502-aspm-2
1.09284e-192	1.78842	0.367	0.039	2.16579e-188	0	epidermal	98052340-stpg1
5.36452e-192	1.74437	0.384	0.042	1.06314e-187	0	epidermal	98002070-cyfp2
6.11354e-192	2.11691	0.485	0.081	1.21158e-187	0	epidermal	98030588-nek7
1.1221e-191	1.65724	0.317	0.025	2.22377e-187	0	epidermal	98039853-unknown-1062
4.17283e-191	1.35219	0.252	0.011	8.26972e-187	0	epidermal	98054837-unknown-1452
2.83337e-190	1.83597	0.926	0.446	5.61517e-186	0	epidermal	98002364-tbb4b-2
3.34942e-189	2.07299	0.465	0.077	6.63787e-185	0	epidermal	98058337-qric2
4.68651e-189	2.23082	0.698	0.227	9.28774e-185	0	epidermal	98024551-f183a
1.90572e-187	2.48504	0.642	0.184	3.77675e-183	0	epidermal	98005704-cp080-2
6.65022e-187	1.8751	0.383	0.046	1.31794e-182	0	epidermal	98047578-trpa1-3
7.51972e-187	1.85192	0.47	0.073	1.49026e-182	0	epidermal	98027904-cpne7-2
1.08958e-186	1.60659	0.343	0.032	2.15932e-182	0	epidermal	98010690-oit3-2
1.19056e-186	1.57905	0.305	0.023	2.35946e-182	0	epidermal	98143979-casp3-3
1.27036e-186	1.37458	0.252	0.012	2.51759e-182	0	epidermal	98010363-can5
3.6947e-186	1.79129	0.312	0.025	7.32216e-182	0	epidermal	98141391-kdm1a-2
5.50818e-186	1.40545	0.257	0.013	1.09161e-181	0	epidermal	98023752-fa65a
1.063e-185	2.5373	0.659	0.205	2.10666e-181	0	epidermal	98009087-dlrb2
1.81921e-185	1.48395	0.266	0.015	3.60532e-181	0	epidermal	98022126-npc1-4
2.5508e-185	1.58313	0.298	0.021	5.05518e-181	0	epidermal	98030666-cc038-2
2.71926e-184	1.72594	0.443	0.061	5.38902e-180	0	epidermal	98117255-unknown-2841
5.13661e-184	1.51375	0.281	0.018	1.01797e-179	0	epidermal	98015945-ptges
2.21957e-183	1.60518	0.28	0.018	4.39875e-179	0	epidermal	98102775-tbc24-2
3.29898e-183	1.39892	0.25	0.012	6.53792e-179	0	epidermal	98026278-chrr
5.51124e-183	1.85798	0.465	0.075	1.09222e-178	0	epidermal	98038434-prex2
1.02937e-182	1.56194	0.312	0.025	2.04e-178	0	epidermal	98045202-ccd17
5.8538e-180	2.26268	0.557	0.134	1.16011e-175	0	epidermal	98008647-anke1
9.29063e-180	1.49252	0.314	0.026	1.84122e-175	0	epidermal	98015472-capsl
1.25331e-179	1.41186	0.269	0.016	2.48382e-175	0	epidermal	98026579-unknown-682
5.52171e-178	1.5415	0.338	0.032	1.09429e-173	0	epidermal	98009533-actg-2
1.83042e-176	1.6314	0.346	0.036	3.62753e-172	0	epidermal	98109205-bak-3
8.9567e-176	1.46804	0.28	0.019	1.77504e-171	0	epidermal	98125693-ce57l
2.87855e-175	1.65863	0.456	0.07	5.7047e-171	0	epidermal	98043222-rbm24
7.7815e-174	1.47761	0.276	0.019	1.54214e-169	0	epidermal	98008576-ncald
2.26839e-173	1.78171	0.367	0.046	4.4955e-169	0	epidermal	98037720-ttc25-2
2.69659e-172	2.23234	0.683	0.236	5.3441e-168	0	epidermal	98011175-idlc
1.7425e-171	1.09414	0.269	0.018	3.4533e-167	0	epidermal	98119094-his1
9.04455e-171	2.34757	0.623	0.193	1.79245e-166	0	epidermal	98056644-enkur
1.86131e-170	1.828	0.427	0.066	3.68875e-166	0	epidermal	98043142-radi-4
4.50509e-170	1.57658	0.293	0.025	8.92818e-166	0	epidermal	98024080-efcb6-3
3.57891e-169	1.75526	0.473	0.083	7.09268e-165	0	epidermal	98148889-dnja4
6.40621e-168	1.76618	0.346	0.041	1.26958e-163	0	epidermal	98038447-unknown-1016
1.97676e-167	1.57798	0.319	0.031	3.91754e-163	0	epidermal	98005731-unknown-139
3.75076e-167	1.50183	0.298	0.026	7.43325e-163	0	epidermal	98057638-unknown-1551
6.76818e-167	1.68366	0.257	0.016	1.34132e-162	0	epidermal	98041403-unknown-1115
1.37479e-166	1.52138	0.305	0.027	2.72456e-162	0	epidermal	98108947-unknown-2318
9.85183e-166	1.8222	0.592	0.144	1.95244e-161	0	epidermal	98056352-t53i1
1.40632e-165	1.88345	0.319	0.033	2.78704e-161	0	epidermal	98046120-ky-3
1.45135e-165	1.65886	0.398	0.055	2.87628e-161	0	epidermal	98046366-cpne6
9.56558e-164	1.72035	0.324	0.035	1.89571e-159	0	epidermal	98030687-cd022
3.7375e-163	1.85191	0.405	0.063	7.40698e-159	0	epidermal	98030715-ttpal-2
8.0892e-161	2.48028	0.525	0.128	1.60312e-156	0	epidermal	98021231-dyh5
8.22524e-161	1.64793	0.322	0.036	1.63008e-156	0	epidermal	98023669-tri18
8.47376e-160	1.13155	0.34	0.041	1.67933e-155	0	epidermal	98107889-unknown-2264
9.99206e-159	1.58824	0.482	0.088	1.98023e-154	0	epidermal	98015015-gapr1-2
1.97685e-158	2.27783	0.631	0.214	3.91771e-154	0	epidermal	98006161-tekt4
3.76229e-158	1.59753	0.322	0.036	7.45611e-154	0	epidermal	98012255-rgs22-2
1.3974e-157	1.45588	0.281	0.025	2.76937e-153	0	epidermal	98004087-wdr65
5.53947e-157	1.57915	0.322	0.036	1.09781e-152	0	epidermal	98048641-nckx4-2
1.13689e-156	1.40648	0.259	0.019	2.25308e-152	0	epidermal	98045553-wasl-2
2.24179e-156	1.89425	0.434	0.08	4.44278e-152	0	epidermal	98033823-nudt9-4
5.75706e-156	1.66916	0.633	0.176	1.14093e-151	0	epidermal	98115104-tbb2a-2
1.01879e-155	2.08344	0.384	0.056	2.01903e-151	0	epidermal	98136222-unknown-4179
1.95458e-155	1.34067	0.25	0.018	3.87358e-151	0	epidermal	98148263-f161a
3.23356e-154	2.16723	0.679	0.266	6.40827e-150	0	epidermal	98026945-ccd19
2.43278e-152	1.73284	0.346	0.048	4.82128e-148	0	epidermal	98045687-txip1
2.94913e-152	2.37024	0.557	0.164	5.84459e-148	0	epidermal	98025835-rsph9
1.99407e-150	1.59844	0.322	0.038	3.95185e-146	0	epidermal	98026479-dixc1
1.86174e-149	1.98144	0.479	0.11	3.6896e-145	0	epidermal	98055695-nek11
2.74641e-149	2.15477	0.4	0.07	5.44283e-145	0	epidermal	98010004-dyh17
7.49172e-149	1.56735	0.328	0.041	1.48471e-144	0	epidermal	98017127-pax5
4.4764e-148	2.02452	0.667	0.256	8.87133e-144	0	epidermal	98033049-efcb6-4
5.13122e-148	2.04272	0.611	0.207	1.01691e-143	0	epidermal	98013979-cc173
5.63358e-148	1.24644	0.401	0.063	1.11646e-143	0	epidermal	98035378-hprt
7.41948e-146	1.65333	0.398	0.064	1.47039e-141	0	epidermal	98003185-stom-3
2.02405e-145	1.48735	0.348	0.047	4.01126e-141	0	epidermal	98029083-tagl3-3
8.99786e-144	1.59079	0.322	0.04	1.7832e-139	0	epidermal	98026836-ar1
3.56481e-142	1.81856	0.386	0.068	7.06475e-138	0	epidermal	98051254-lck-2
1.02666e-141	1.47422	0.278	0.028	2.03463e-137	0	epidermal	98135310-arob-3
4.48956e-141	1.74801	0.357	0.057	8.89741e-137	0	epidermal	98005786-unknown-141
7.94073e-141	1.66735	0.322	0.041	1.57369e-136	0	epidermal	98015065-herc4-2
5.30702e-139	1.96211	0.487	0.125	1.05175e-134	0	epidermal	98003826-co026
6.80971e-138	1.52077	0.381	0.062	1.34955e-133	0	epidermal	98040021-unknown-1069
3.86514e-135	1.53934	0.288	0.034	7.65994e-131	0	epidermal	98014578-drc1
3.97918e-135	2.03668	0.593	0.214	7.88595e-131	0	epidermal	98031026-rsph3
2.0009e-134	1.78334	0.554	0.162	3.96538e-130	0	epidermal	98046323-rhg01
2.72559e-134	2.0707	0.477	0.125	5.40158e-130	0	epidermal	98034251-iqcd
1.85067e-133	1.72887	0.468	0.107	3.66765e-129	0	epidermal	98057592-ptn6
7.42406e-133	2.05406	0.537	0.169	1.4713e-128	0	epidermal	98009382-f166b
1.43628e-131	1.88557	0.587	0.199	2.84641e-127	0	epidermal	98001529-txnd3
2.99486e-131	1.85865	0.417	0.091	5.93521e-127	0	epidermal	98106200-ktn1-2
2.25036e-130	1.6248	0.326	0.049	4.45976e-126	0	epidermal	98120990-3bp5l
1.77996e-129	1.81379	0.451	0.104	3.52753e-125	0	epidermal	98024355-dus16
2.52543e-129	1.95935	0.487	0.137	5.0049e-125	0	epidermal	98001710-cg063
9.45819e-129	1.58181	0.3	0.041	1.87442e-124	0	epidermal	98035110-zn425
1.31844e-128	1.76461	0.501	0.135	2.61289e-124	0	epidermal	98035671-sydc
3.41008e-128	1.36495	0.516	0.14	6.75809e-124	0	epidermal	98124241-ppr3c-2
6.08157e-128	1.73558	0.798	0.475	1.20525e-123	0	epidermal	98007132-arc1a
3.00532e-127	1.98147	0.48	0.134	5.95595e-123	0	epidermal	98017398-cg072
2.90935e-126	1.55284	0.254	0.027	5.76574e-122	0	epidermal	98032984-mpri
1.42125e-125	1.86119	0.532	0.168	2.81664e-121	0	epidermal	98015766-hyls1
7.25937e-125	1.95422	0.791	0.481	1.43866e-120	0	epidermal	98011909-pckgc
4.01541e-124	2.05973	0.537	0.18	7.95774e-120	0	epidermal	98139044-tekt2
6.01298e-124	1.98294	0.602	0.237	1.19165e-119	0	epidermal	98001427-ndk7
2.45563e-123	1.35376	0.515	0.145	4.86656e-119	0	epidermal	98027590-ppr3c
2.60106e-122	1.59231	0.34	0.059	5.15478e-118	0	epidermal	98031986-lriq3
2.69278e-122	1.69236	0.338	0.06	5.33655e-118	0	epidermal	98014330-unknown-369
6.18253e-122	1.8821	0.6	0.236	1.22525e-117	0	epidermal	98025783-rsh4a
8.43368e-122	1.57768	0.292	0.042	1.67139e-117	0	epidermal	98012403-vwa3b-3
1.06753e-121	1.88849	0.374	0.07	2.11562e-117	0	epidermal	98002082-unknown-46
8.7637e-121	1.84036	0.593	0.224	1.73679e-116	0	epidermal	98003512-dnal1
9.42731e-121	1.92161	0.561	0.201	1.8683e-116	0	epidermal	98048517-spef1
2.92752e-120	1.83644	0.472	0.129	5.80176e-116	0	epidermal	98051205-idh3a
9.09612e-120	1.70143	0.617	0.239	1.80267e-115	0	epidermal	98049061-gmppb
1.04396e-119	1.57079	0.254	0.029	2.06892e-115	0	epidermal	98051213-ptprb-3
4.11009e-119	1.45423	0.276	0.037	8.14538e-115	0	epidermal	98002023-axdn1
4.48936e-119	1.44176	0.286	0.038	8.897e-115	0	epidermal	98130393-elk1-4
5.11949e-118	1.33752	0.285	0.039	1.01458e-113	0	epidermal	98152305-zch24-2
9.03931e-118	1.39358	0.331	0.054	1.79141e-113	0	epidermal	98039325-pgs1
1.15368e-117	1.75482	0.726	0.334	2.28637e-113	0	epidermal	98117270-dyl2-3
1.33142e-115	1.51353	0.336	0.061	2.6386e-111	0	epidermal	98057400-akp13
2.78661e-114	1.42052	0.295	0.045	5.5225e-110	0	epidermal	98007380-fhl3-2
1.81231e-113	1.35473	0.369	0.07	3.59163e-109	0	epidermal	98160340-cdd-2
3.8191e-113	1.71493	0.592	0.224	7.56869e-109	0	epidermal	98010834-syac-2
2.99642e-112	1.88123	0.544	0.199	5.93831e-108	0	epidermal	98010823-ccd63
7.9566e-112	1.33676	0.261	0.034	1.57684e-107	0	epidermal	98059126-s18b1-46
3.70184e-111	1.50941	0.336	0.063	7.33631e-107	0	epidermal	98015763-sphk1
4.00959e-111	1.58648	0.434	0.108	7.94621e-107	0	epidermal	98040118-kcy
1.1973e-110	1.90446	0.508	0.175	2.37281e-106	0	epidermal	98040886-rop1l
1.23135e-110	1.50058	0.554	0.174	2.4403e-106	0	epidermal	98048283-aldh2-2
1.40501e-110	1.55171	0.75	0.399	2.78445e-106	0	epidermal	98020384-anxa7-2
2.35659e-110	1.30532	0.508	0.137	4.67029e-106	0	epidermal	98050382-ats4
3.93763e-109	1.93964	0.539	0.206	7.8036e-105	0	epidermal	98035490-spt17
9.83005e-109	1.43492	0.31	0.053	1.94812e-104	0	epidermal	98024046-pdz11
1.06045e-108	1.94827	0.58	0.231	2.1016e-104	0	epidermal	98036985-dylt1
5.40807e-107	1.71948	0.396	0.101	1.07177e-102	0	epidermal	98013263-lrc23
3.22808e-106	1.54304	0.563	0.194	6.39741e-102	0	epidermal	98040806-nfkb2-3
4.483e-106	1.72591	0.422	0.116	8.88441e-102	0	epidermal	98052010-ccd39-2
8.7076e-106	1.41279	0.331	0.06	1.72567e-101	0	epidermal	98016307-tppp3
2.3234e-105	1.44007	0.468	0.13	4.60451e-101	0	epidermal	98007018-fucm
2.86804e-105	1.70868	0.364	0.084	5.68388e-101	0	epidermal	98025722-ccd81
2.20701e-104	1.30002	0.492	0.158	4.37385e-100	0	epidermal	98105714-nb5r3-2
4.12703e-104	1.62046	0.384	0.092	8.17894e-100	0	epidermal	98052992-ogrl1
6.94445e-104	1.31547	0.305	0.052	1.37625e-99	0	epidermal	98050597-cnfn-11
1.40566e-102	1.71219	0.528	0.186	2.78573e-98	0	epidermal	98034158-xpp1
2.66863e-102	1.48642	0.419	0.107	5.28869e-98	0	epidermal	98000943-blnk
3.62355e-102	1.61735	0.413	0.11	7.18115e-98	0	epidermal	98042064-b9d2
1.01254e-100	1.32407	0.259	0.039	2.00666e-96	0	epidermal	98015039-celr1
2.99103e-99	1.82917	0.437	0.138	5.92763e-95	0	epidermal	98017763-ilft1
7.83132e-99	1.4405	0.269	0.045	1.55201e-94	0	epidermal	98007888-elmo2
3.06709e-98	0.860826	0.931	0.491	6.07835e-94	0	epidermal	98034398-tbb3
3.36654e-98	1.42809	0.29	0.051	6.67181e-94	0	epidermal	98047023-src-5
3.96047e-98	1.87539	0.465	0.157	7.84885e-94	0	epidermal	98006013-maat1
4.02e-98	1.48884	0.393	0.099	7.96683e-94	0	epidermal	98036768-efc12
2.36179e-97	1.65269	0.304	0.06	4.68059e-93	0	epidermal	98020699-dyh10
3.09573e-97	1.80945	0.539	0.217	6.13511e-93	0	epidermal	98020994-ndk5
4.08718e-97	1.31228	0.422	0.108	8.09998e-93	0	epidermal	98051695-dyl2
2.55404e-96	1.36376	0.3	0.054	5.06159e-92	0	epidermal	98160044-hpgds-29
3.74644e-96	1.43219	0.317	0.065	7.4247e-92	0	epidermal	98046379-f149a
5.95339e-96	1.78373	0.449	0.149	1.17984e-91	0	epidermal	98043942-lrc34
6.24985e-96	1.24804	0.257	0.04	1.23859e-91	0	epidermal	98009418-ctr1
1.71277e-95	1.77712	0.535	0.216	3.39437e-91	0	epidermal	98047699-sp17
1.88808e-95	1.79358	0.41	0.119	3.74179e-91	0	epidermal	98036959-anky1
2.01079e-95	1.66071	0.602	0.279	3.98497e-91	0	epidermal	98015673-cb062
8.26322e-95	1.44994	0.333	0.073	1.6376e-90	0	epidermal	98054461-prof4
3.39176e-94	1.81451	0.42	0.13	6.72179e-90	0	epidermal	98009791-efhc2
1.17127e-93	1.77973	0.732	0.47	2.32122e-89	0	epidermal	98022352-b2l10
1.08797e-92	1.15808	0.487	0.159	2.15615e-88	0	epidermal	98027578-unknown-707
3.86887e-92	1.41954	0.422	0.119	7.66732e-88	0	epidermal	98011493-vamp2
4.88687e-92	1.84914	0.461	0.164	9.6848e-88	0	epidermal	98101857-dnal4
9.51063e-92	1.752	0.424	0.136	1.88482e-87	0	epidermal	98039175-k1377
9.55056e-92	0.962607	0.403	0.104	1.89273e-87	0	epidermal	98157823-tba1b-4
1.90298e-91	1.72026	0.436	0.143	3.77133e-87	0	epidermal	98057615-fbx16-2
3.00716e-91	1.72866	0.516	0.212	5.95959e-87	0	epidermal	98022630-ccd11
6.33294e-91	1.78011	0.448	0.155	1.25506e-86	0	epidermal	98105657-kcc4
3.78488e-90	1.36501	0.331	0.073	7.50088e-86	0	epidermal	98048202-sl9b2-2
4.29802e-90	1.59437	0.401	0.12	8.51781e-86	0	epidermal	98042776-morn3
4.44707e-90	1.23811	0.25	0.04	8.81319e-86	0	epidermal	98001908-unknown-43
2.01118e-89	1.6068	0.508	0.197	3.98576e-85	0	epidermal	98041748-gulp1
2.51679e-89	0.980535	0.467	0.147	4.98778e-85	0	epidermal	98155562-unknown-5543
3.32393e-89	1.7531	0.398	0.122	6.58737e-85	0	epidermal	98123670-ttc18
5.36166e-89	1.4823	0.374	0.103	1.06257e-84	0	epidermal	98001795-efcb6
5.75174e-89	1.47078	0.321	0.074	1.13988e-84	0	epidermal	98056818-era
2.52349e-88	0.996513	0.25	0.04	5.00105e-84	0	epidermal	98116739-utp15-7
1.12657e-87	1.73264	0.425	0.143	2.23263e-83	0	epidermal	98036265-pcd16
1.38876e-87	0.477307	0.259	0.044	2.75224e-83	0	epidermal	98118903-wdr5-6
1.71537e-87	1.48074	0.479	0.166	3.39951e-83	0	epidermal	98109408-gshr-2
3.96282e-87	1.61719	0.439	0.15	7.85351e-83	0	epidermal	98039773-ttc29-2
1.3855e-86	1.54431	0.35	0.092	2.74579e-82	0	epidermal	98035861-wdr49-3
3.19342e-86	1.26548	0.264	0.048	6.32872e-82	0	epidermal	98002703-cby1
3.65924e-86	0.455968	0.252	0.042	7.25189e-82	0	epidermal	98118904-utp15-9
4.71045e-86	1.61011	0.537	0.227	9.33516e-82	0	epidermal	98037591-tmm56-6
7.53271e-86	1.6782	0.518	0.22	1.49283e-81	0	epidermal	98023812-ca158
6.01722e-85	1.72886	0.604	0.306	1.19249e-80	0	epidermal	98107140-ubb-9
9.32242e-85	1.24517	0.667	0.297	1.84752e-80	0	epidermal	98123629-unknown-3309
2.27008e-84	1.53432	0.286	0.063	4.49884e-80	0	epidermal	98043464-ankar-2
3.61392e-84	1.33468	0.729	0.435	7.16206e-80	0	epidermal	98055613-cisy
2.13727e-83	1.36418	0.635	0.3	4.23564e-79	0	epidermal	98010523-gbb4
4.95103e-83	1.3024	0.362	0.095	9.81196e-79	0	epidermal	98059130-anks3
8.51976e-83	1.69862	0.456	0.172	1.68845e-78	0	epidermal	98029227-fhad1
1.94906e-82	1.19346	0.31	0.068	3.86264e-78	0	epidermal	98043110-unknown-1158
8.64274e-82	1.17364	0.266	0.05	1.71282e-77	0	epidermal	98007047-ikzf2
1.71094e-81	1.65611	0.396	0.128	3.39074e-77	0	epidermal	98033688-dydc1
3.0886e-81	1.59927	0.472	0.18	6.12098e-77	0	epidermal	98046690-kad5
4.44767e-81	1.61824	0.664	0.388	8.81438e-77	0	epidermal	98031617-sptc2
7.58772e-81	1.58604	0.503	0.199	1.50374e-76	0	epidermal	98029929-tanc1
1.51544e-80	1.65918	0.485	0.202	3.00329e-76	0	epidermal	98057215-cq105
2.10247e-80	1.59222	0.419	0.144	4.16668e-76	0	epidermal	98007898-armc2
3.03004e-80	0.815722	0.322	0.08	6.00493e-76	0	epidermal	98040997-tba1a-7
6.12834e-80	1.66603	0.443	0.168	1.21451e-75	0	epidermal	98128642-cc181
4.12578e-79	1.65216	0.431	0.158	8.17646e-75	0	epidermal	98004370-mns1
5.21147e-79	1.32948	0.436	0.141	1.03281e-74	0	epidermal	98149937-itih3-2
9.52053e-79	1.40134	0.446	0.149	1.88678e-74	0	epidermal	98054824-wdr18
1.18698e-78	1.42739	0.3	0.07	2.35236e-74	0	epidermal	98051444-s6a19-4
1.97755e-78	1.62272	0.408	0.139	3.9191e-74	0	epidermal	98000704-cb070
6.54252e-77	1.51022	0.331	0.091	1.2966e-72	0	epidermal	98139173-kif3a
9.41019e-77	1.62077	0.429	0.161	1.86491e-72	0	epidermal	98119670-kad7
1.40493e-76	1.32002	0.492	0.188	2.78428e-72	0	epidermal	98017254-rhoa-2
1.94417e-76	1.5516	0.379	0.119	3.85295e-72	0	epidermal	98032937-rab23-2
2.31539e-76	1.03562	0.346	0.097	4.58865e-72	0	epidermal	98007035-calm-6
2.6453e-76	1.41194	0.669	0.409	5.24245e-72	0	epidermal	98001208-pctl
2.92149e-76	0.945529	0.533	0.197	5.78981e-72	0	epidermal	98052958-e41l3-4
3.59027e-76	1.40972	0.309	0.078	7.1152e-72	0	epidermal	98018895-tm107
4.08895e-76	1.37652	0.281	0.064	8.10347e-72	0	epidermal	98126825-socs6
4.28622e-76	1.12612	0.304	0.069	8.49442e-72	0	epidermal	98049625-nfic
1.39445e-75	1.46251	0.431	0.162	2.76351e-71	0	epidermal	98016528-kad9
1.92832e-75	1.57967	0.281	0.066	3.82153e-71	0	epidermal	98004872-unknown-111
1.99572e-75	1.62809	0.468	0.192	3.95512e-71	0	epidermal	98051615-ca192
4.11464e-75	1.50875	0.528	0.238	8.1544e-71	0	epidermal	98036425-odpb
2.32078e-74	1.37734	0.305	0.08	4.59932e-70	0	epidermal	98013827-dzan1
7.69033e-74	1.28685	0.254	0.054	1.52407e-69	0	epidermal	98023180-loxh1-3
2.0888e-73	1.63337	0.451	0.186	4.13959e-69	0	epidermal	98006482-casc1
4.49242e-73	1.36721	0.317	0.084	8.90308e-69	0	epidermal	98007613-dpy30
1.61156e-72	1.29467	0.358	0.104	3.19378e-68	0	epidermal	98053237-nade-2
2.03265e-72	1.57797	0.449	0.18	4.02832e-68	0	epidermal	98039614-unknown-1055
3.58997e-72	1.59762	0.453	0.188	7.11459e-68	0	epidermal	98039719-ca194
6.90987e-72	1.27033	0.261	0.057	1.3694e-67	0	epidermal	98015337-dlg5
6.6026e-71	1.59973	0.407	0.152	1.3085e-66	0	epidermal	98045637-efc10
4.08382e-70	1.1062	0.331	0.09	8.09331e-66	0	epidermal	98003291-tprg1
2.57825e-69	1.46834	0.34	0.106	5.10958e-65	0	epidermal	98014606-unknown-383
7.30735e-69	0.490788	0.485	0.172	1.44817e-64	0	epidermal	98031437-tkt
2.64025e-68	1.30947	0.314	0.088	5.23246e-64	0	epidermal	98145185-ccd83
5.05838e-68	1.24384	0.396	0.129	1.00247e-63	0	epidermal	98057954-kalrn
9.6932e-68	1.20723	0.63	0.326	1.921e-63	0	epidermal	98002910-twf1
1.16721e-67	1.36533	0.278	0.071	2.31318e-63	0	epidermal	98042855-lrc48
1.40972e-67	1.55477	0.448	0.193	2.79379e-63	0	epidermal	98004005-unknown-91
2.82777e-67	1.62498	0.444	0.192	5.60408e-63	0	epidermal	98019436-ppr32
3.34652e-67	1.03602	0.322	0.085	6.63213e-63	0	epidermal	98048564-ephb1-7
7.14372e-67	1.68401	0.412	0.166	1.41574e-62	0	epidermal	98018921-dyh3
7.37914e-67	1.58464	0.398	0.152	1.4624e-62	0	epidermal	98036618-ppil6
1.48931e-66	1.53299	0.379	0.139	2.95152e-62	0	epidermal	98029902-unknown-769
2.30668e-66	1.41769	0.489	0.22	4.57138e-62	0	epidermal	98027521-tgm1
3.81633e-66	1.39467	0.278	0.073	7.5632e-62	0	epidermal	98023420-cbpc3
7.36195e-66	1.13709	0.317	0.09	1.45899e-61	0	epidermal	98030064-ubc
1.08995e-65	1.07947	0.252	0.056	2.16005e-61	0	epidermal	98012530-phlb2
1.49397e-65	1.25789	0.374	0.116	2.96074e-61	0	epidermal	98057438-cr3l1-2
7.06907e-65	1.2212	0.298	0.079	1.40095e-60	0	epidermal	98016397-at1b2
1.20158e-64	1.27829	0.358	0.116	2.38128e-60	0	epidermal	98027528-tep1-3
4.37084e-64	0.895521	0.76	0.43	8.66212e-60	0	epidermal	98016404-mvp
1.51082e-63	1.28833	0.328	0.099	2.99414e-59	0	epidermal	98010447-xrp2
1.7501e-63	1.26424	0.297	0.082	3.46834e-59	0	epidermal	98055763-unknown-1490
3.16403e-63	1.26432	0.343	0.108	6.27047e-59	0	epidermal	98004613-lst2
2.06577e-62	1.37607	0.271	0.073	4.09395e-58	0	epidermal	98013526-cx022
5.23433e-62	1.36234	0.305	0.092	1.03734e-57	0	epidermal	98027055-foxj3
3.56293e-61	1.62516	0.379	0.15	7.06102e-57	0	epidermal	98001782-dyh6-2
7.51666e-61	0.956981	0.456	0.167	1.48965e-56	0	epidermal	98035668-nac3-2
1.28932e-60	1.27048	0.262	0.069	2.55517e-56	0	epidermal	98012305-clip4
4.32992e-60	1.51639	0.389	0.156	8.58103e-56	0	epidermal	98048348-cb5d1
5.09641e-59	1.23971	0.338	0.112	1.01001e-54	0	epidermal	98006499-tri65-2
3.80911e-58	1.34061	0.295	0.092	7.5489e-54	0	epidermal	98028886-acsl1-3
1.22605e-57	1.46496	0.384	0.146	2.42979e-53	0	epidermal	98155502-dyst
3.47667e-57	1.24832	0.331	0.112	6.89006e-53	0	epidermal	98003322-cds2
1.4132e-56	0.996054	0.252	0.063	2.80069e-52	0	epidermal	98027068-kgp1-2
1.48278e-56	1.43472	0.319	0.111	2.93858e-52	0	epidermal	98131582-cfa44
1.78059e-56	1.51142	0.425	0.197	3.52878e-52	0	epidermal	98123119-aka28
6.3411e-56	1.10449	0.395	0.144	1.25668e-51	0	epidermal	98044065-gbrl2
3.70047e-55	1.08546	0.563	0.283	7.33359e-51	0	epidermal	98002053-arp3b
6.91761e-55	1.46188	0.377	0.156	1.37093e-50	0	epidermal	98019775-fank1
7.76427e-55	1.408	0.34	0.129	1.53872e-50	0	epidermal	98026244-wdr66
1.26844e-53	1.22358	0.326	0.112	2.5138e-49	0	epidermal	98026418-lanc3
8.26681e-53	0.922129	0.317	0.097	1.63832e-48	0	epidermal	98033170-calm-28
2.47761e-52	1.38949	0.367	0.154	4.91013e-48	0	epidermal	98139572-efcb5
3.01646e-52	1.45755	0.358	0.147	5.97802e-48	0	epidermal	98036500-fank1-2
3.35327e-52	1.27833	0.334	0.127	6.6455e-48	0	epidermal	98013381-ci117
9.06727e-52	1.41196	0.4	0.182	1.79695e-47	0	epidermal	98011293-styl1
1.16987e-51	1.10306	0.257	0.073	2.31845e-47	0	epidermal	98027169-metk1-2
3.4301e-51	1.36185	0.367	0.156	6.79777e-47	0	epidermal	98042993-spag8
9.33022e-51	1.22323	0.256	0.077	1.84906e-46	0	epidermal	98041723-ahi1
1.09317e-50	0.89295	0.322	0.105	2.16644e-46	0	epidermal	98019268-nram2
1.20044e-50	1.36524	0.35	0.141	2.37903e-46	0	epidermal	98040043-tub
4.10318e-50	1.45265	0.357	0.152	8.13169e-46	0	epidermal	98100044-wdr63
8.12202e-50	1.07748	0.54	0.285	1.60962e-45	0	epidermal	98040796-kif9
2.37618e-49	1.42806	0.341	0.14	4.70912e-45	0	epidermal	98057239-cg057
4.43586e-49	0.870234	0.28	0.083	8.79098e-45	0	epidermal	98026055-rac1-3
9.89551e-49	1.11799	0.617	0.385	1.96109e-44	0	epidermal	98008263-taxb1
1.26264e-47	1.23494	0.321	0.122	2.5023e-43	0	epidermal	98016225-rab28
2.55145e-46	1.12159	0.573	0.35	5.05647e-42	0	epidermal	98045845-stl1
3.48365e-46	1.15508	0.379	0.172	6.90389e-42	0	epidermal	98001435-tc1d2
4.31561e-46	1.08247	0.31	0.108	8.55267e-42	0	epidermal	98035472-tlcd1
4.38468e-46	1.32037	0.425	0.219	8.68955e-42	0	epidermal	98041404-ccd96
1.98409e-45	1.46342	0.309	0.123	3.93208e-41	0	epidermal	98014900-cl055
4.00383e-45	1.0788	0.336	0.13	7.9348e-41	0	epidermal	98046580-rab7a-7
6.22111e-45	1.2739	0.25	0.082	1.2329e-40	0	epidermal	98043090-cc113
6.43617e-45	1.3756	0.348	0.154	1.27552e-40	0	epidermal	98045579-ribc2
1.09094e-44	1.16005	0.317	0.12	2.16202e-40	0	epidermal	98036682-mib1-2
1.34147e-44	1.04147	0.343	0.133	2.65852e-40	0	epidermal	98037782-fa49b
1.56334e-44	2.77401	0.281	0.103	3.09822e-40	0	epidermal	98148841-unknown-5023
1.64196e-44	0.610394	0.71	0.45	3.25404e-40	0	epidermal	98009551-pcy2
5.65721e-44	1.27095	0.395	0.194	1.12115e-39	0	epidermal	98051024-ci117-2
2.02366e-43	1.05388	0.276	0.094	4.01048e-39	0	epidermal	98051337-trpa1-4
2.44626e-43	0.773277	0.693	0.42	4.848e-39	0	epidermal	98128233-gels-2
3.54305e-43	1.30226	0.417	0.218	7.02162e-39	0	epidermal	98007808-kc1a
1.14051e-41	0.961571	0.642	0.466	2.26025e-37	0	epidermal	98030299-pygm
1.46731e-41	1.29455	0.381	0.188	2.90792e-37	0	epidermal	98014376-anr45
3.18434e-41	1.17585	0.509	0.304	6.31072e-37	0	epidermal	98002765-dus18
3.69323e-41	1.36203	0.352	0.164	7.31924e-37	0	epidermal	98107669-cj107
4.31931e-41	1.32215	0.314	0.134	8.56001e-37	0	epidermal	98031374-tsg10
6.99193e-41	1.24784	0.506	0.314	1.38566e-36	0	epidermal	98045915-alf
1.19928e-40	1.28276	0.345	0.155	2.37673e-36	0	epidermal	98034259-cc166
2.47984e-40	1.34417	0.352	0.166	4.91454e-36	0	epidermal	98040178-iqca1
3.34237e-40	1.0956	0.271	0.097	6.62391e-36	0	epidermal	98002877-m3k4
6.05966e-40	0.839889	0.648	0.416	1.2009e-35	0	epidermal	98052972-npt2b
2.05868e-39	1.0353	0.545	0.308	4.07988e-35	0	epidermal	98109950-fli1-3
9.16024e-39	1.27833	0.333	0.151	1.81538e-34	0	epidermal	98031619-odo2
1.11652e-38	0.720768	0.657	0.414	2.21272e-34	0	epidermal	98025266-chpt1
1.42622e-38	1.26836	0.345	0.156	2.82649e-34	0	epidermal	98021000-sesn1
2.56073e-38	1.00735	0.395	0.187	5.07486e-34	0	epidermal	98051876-caza2
2.72594e-38	1.03705	0.403	0.195	5.40227e-34	0	epidermal	98000889-arpc4
5.41929e-38	1.26304	0.331	0.151	1.074e-33	0	epidermal	98009282-zswm2
8.72762e-38	1.10312	0.533	0.354	1.72964e-33	0	epidermal	98046400-gpda
4.17433e-37	1.21831	0.333	0.158	8.27268e-33	0	epidermal	98004189-iqub
5.53976e-37	1.02606	0.516	0.305	1.09787e-32	0	epidermal	98045591-gas8
6.3466e-36	1.0361	0.304	0.126	1.25777e-31	0	epidermal	98024079-rn150-2
7.77652e-36	1.10099	0.259	0.099	1.54115e-31	0	epidermal	98015890-cog6
1.16984e-35	0.997336	0.271	0.103	2.3184e-31	0	epidermal	98018132-zfyv1
1.58442e-35	0.944066	0.557	0.35	3.14001e-31	0	epidermal	98036581-dyrk2
2.01224e-35	1.04638	0.34	0.157	3.98786e-31	0	epidermal	98056793-rfip3
3.66595e-35	1.23846	0.346	0.172	7.26517e-31	0	epidermal	98031027-cc147-2
6.09778e-35	0.73365	0.444	0.215	1.20846e-30	0	epidermal	98048109-kapca
8.96309e-35	0.948661	0.28	0.11	1.77631e-30	0	epidermal	98031376-g6pd
8.99683e-35	0.997098	0.456	0.256	1.78299e-30	0	epidermal	98133569-mp2k4
9.36961e-35	0.875436	0.316	0.131	1.85687e-30	0	epidermal	98012198-pnca
1.85175e-34	0.874667	0.712	0.609	3.6698e-30	0	epidermal	98004405-g3p
8.41638e-34	0.95843	0.328	0.145	1.66796e-29	0	epidermal	98042730-ki13b
9.08348e-34	1.04907	0.29	0.124	1.80016e-29	0	epidermal	98059434-tep1-6
1.07415e-33	0.706187	0.676	0.45	2.12875e-29	0	epidermal	98038728-cap2
1.43933e-33	0.861457	0.436	0.251	2.85246e-29	0	epidermal	98147505-dyh1-4
2.17364e-33	1.07338	0.276	0.117	4.30772e-29	0	epidermal	98057811-tm231-2
2.42313e-33	1.04494	0.333	0.155	4.80215e-29	0	epidermal	98153145-pkhl1-2
4.14336e-33	0.97919	0.424	0.228	8.21132e-29	0	epidermal	98031272-pp2ba-2
4.38751e-33	1.18667	0.29	0.132	8.69517e-29	0	epidermal	98013542-ck065
4.42362e-33	1.20571	0.261	0.109	8.76674e-29	0	epidermal	98006425-cc135
4.67499e-33	1.31307	0.285	0.128	9.26489e-29	0	epidermal	98034589-herc4-3
7.23004e-33	1.16504	0.377	0.2	1.43285e-28	0	epidermal	98041742-prof
8.30074e-33	0.812478	0.266	0.101	1.64504e-28	0	epidermal	98006094-zn155
9.57514e-33	1.09361	0.278	0.121	1.8976e-28	0	epidermal	98046434-iqce
2.2467e-32	0.865333	0.345	0.156	4.4525e-28	0	epidermal	98102794-lkha4
2.72645e-32	1.0143	0.376	0.19	5.40327e-28	0	epidermal	98048896-sysc
3.48307e-32	1.23224	0.341	0.176	6.90274e-28	0	epidermal	98027392-unknown-701
3.72334e-32	0.891836	0.446	0.269	7.37891e-28	0	epidermal	98046345-dyh1
3.88113e-32	1.1336	0.293	0.134	7.69162e-28	0	epidermal	98006544-st4a1
4.16311e-32	1.04642	0.266	0.111	8.25045e-28	0	epidermal	98049196-spc25
2.4418e-31	1.00928	0.281	0.122	4.83916e-27	0	epidermal	98005568-fr1op
7.56475e-31	0.963535	0.396	0.211	1.49918e-26	0	epidermal	98034293-myl1-2
9.42555e-31	1.14031	0.439	0.274	1.86796e-26	0	epidermal	98037441-rffl
9.54503e-31	1.06535	0.424	0.247	1.89163e-26	0	epidermal	98046878-cc14a
1.15111e-30	0.892143	0.268	0.11	2.28128e-26	0	epidermal	98011812-dab1
1.42765e-30	0.769157	0.525	0.328	2.82932e-26	0	epidermal	98037722-caco2
1.60702e-30	0.839936	0.508	0.311	3.18479e-26	0	epidermal	98004019-mlf2
4.97069e-30	0.907388	0.434	0.248	9.85091e-26	0	epidermal	98045733-arpc3
5.72347e-30	1.09111	0.463	0.288	1.13428e-25	0	epidermal	98056951-trxr1
6.02418e-30	1.24601	0.35	0.195	1.19387e-25	0	epidermal	98052755-rtdr1
8.96352e-30	1.03159	0.316	0.152	1.77639e-25	0	epidermal	98050501-rn146
3.20482e-29	0.443765	0.856	0.718	6.35132e-25	0	epidermal	98037934-mknk2
5.09131e-29	1.00025	0.412	0.236	1.009e-24	0	epidermal	98045491-k6pf
5.41999e-29	1.06979	0.58	0.461	1.07413e-24	0	epidermal	98036396-srpk3-2
7.41849e-29	0.604602	0.695	0.506	1.4702e-24	0	epidermal	98048044-cdc42-5
2.35548e-28	0.968494	0.533	0.389	4.66809e-24	0	epidermal	98006203-zc3h4
3.38155e-28	0.749736	0.34	0.164	6.70155e-24	0	epidermal	98017396-tmm47
3.91529e-28	0.879785	0.268	0.115	7.75932e-24	0	epidermal	98037040-tmlh
4.94798e-28	1.22631	0.317	0.169	9.80592e-24	0	epidermal	98021940-dyh7-2
8.49899e-28	0.903319	0.278	0.122	1.68433e-23	0	epidermal	98041249-gas2
9.40254e-28	0.889106	0.419	0.243	1.8634e-23	0	epidermal	98052074-y1101-2
2.85019e-27	0.786304	0.455	0.267	5.6485e-23	0	epidermal	98001424-bak
3.46272e-27	1.17368	0.295	0.149	6.86241e-23	0	epidermal	98016876-ce048
4.26619e-27	0.798525	0.413	0.231	8.45474e-23	0	epidermal	98047212-spat4
5.49252e-27	0.796389	0.386	0.208	1.08851e-22	0	epidermal	98059221-hxk2-3
1.26165e-26	0.698034	0.455	0.258	2.50034e-22	0	epidermal	98020665-emal1
1.38477e-26	0.825831	0.479	0.296	2.74433e-22	0	epidermal	98004226-flot2
3.10985e-26	0.998342	0.376	0.219	6.1631e-22	0	epidermal	98112531-acsf2-15
4.02597e-26	0.741082	0.316	0.15	7.97867e-22	0	epidermal	98003675-pparg
7.16487e-26	1.12999	0.262	0.127	1.41993e-21	0	epidermal	98054178-kad8
7.58502e-26	0.820047	0.434	0.257	1.5032e-21	0	epidermal	98005642-pdcd6
1.48981e-25	1.08028	0.389	0.241	2.95251e-21	0	epidermal	98030669-flot2-2
1.93545e-25	1.12593	0.314	0.171	3.83567e-21	0	epidermal	98030129-unknown-774
7.42223e-25	0.587709	0.381	0.2	1.47094e-20	0	epidermal	98053154-mbnl3-2
1.05599e-24	0.937427	0.341	0.188	2.09276e-20	0	epidermal	98040979-casp2-6
1.21811e-24	1.11317	0.527	0.387	2.41404e-20	0	epidermal	98040438-dhe3
3.49471e-24	0.987775	0.281	0.141	6.92582e-20	0	epidermal	98020035-tm145
4.8461e-24	0.693583	0.521	0.341	9.604e-20	0	epidermal	98143232-unknown-4661
4.85891e-24	0.971307	0.333	0.186	9.62939e-20	0	epidermal	98012827-pgm1
8.0861e-24	0.73839	0.37	0.196	1.6025e-19	0	epidermal	98053340-cnfn-13
1.15587e-23	1.27034	0.346	0.21	2.29071e-19	0	epidermal	98024069-dyh2
1.28977e-22	0.920285	0.286	0.149	2.55606e-18	0	epidermal	98043618-tri69
4.20096e-22	0.672469	0.437	0.273	8.32545e-18	0	epidermal	98014239-glna
8.93436e-22	0.740295	0.305	0.156	1.77061e-17	0	epidermal	98048084-retst
9.5101e-22	0.911138	0.35	0.205	1.88471e-17	0	epidermal	98001966-f172a
1.87516e-21	0.779447	0.422	0.284	3.71619e-17	0	epidermal	98027887-gfpt2
2.25544e-21	1.0274	0.31	0.182	4.46982e-17	0	epidermal	98016302-cg031
2.41308e-21	0.583248	0.626	0.453	4.78225e-17	0	epidermal	98036357-mmsa
3.15106e-21	0.845278	0.268	0.134	6.24478e-17	0	epidermal	98031682-tbcd5
4.78429e-21	0.902036	0.286	0.155	9.48151e-17	0	epidermal	98038252-cbpc6
9.35909e-21	0.78262	0.307	0.166	1.85478e-16	0	epidermal	98037399-herc2
2.85407e-20	0.82682	0.523	0.404	5.65619e-16	0	epidermal	98161064-mlf2-2
3.07941e-20	0.983893	0.413	0.257	6.10278e-16	0	epidermal	98155920-ubb-14
3.31419e-20	0.739288	0.305	0.16	6.56806e-16	0	epidermal	98008489-phb2-2
3.9942e-20	0.713451	0.348	0.201	7.9157e-16	0	epidermal	98055006-foxp2
5.95138e-20	0.744013	0.261	0.124	1.17945e-15	0	epidermal	98051162-cndp2-4
6.1087e-20	0.577919	0.293	0.146	1.21062e-15	0	epidermal	98017678-litaf-2
7.34235e-20	0.953208	0.422	0.3	1.45511e-15	0	epidermal	98002532-mycbp
8.83774e-20	1.07441	0.261	0.143	1.75146e-15	0	epidermal	98057913-lpp60
1.20921e-19	0.98634	0.367	0.242	2.39641e-15	0	epidermal	98002357-cc74b
1.22862e-19	0.981288	0.379	0.255	2.43487e-15	0	epidermal	98029019-morn2
1.34966e-19	0.945788	0.288	0.165	2.67475e-15	0	epidermal	98053851-cmc1
1.57361e-19	0.851989	0.259	0.133	3.11858e-15	0	epidermal	98022275-rab7a-4
3.36701e-19	0.888724	0.381	0.244	6.67275e-15	0	epidermal	98002911-syic
4.07906e-19	0.970513	0.312	0.187	8.08388e-15	0	epidermal	98034531-zn474
4.29157e-19	0.782544	0.533	0.439	8.50503e-15	0	epidermal	98025684-enob
4.51941e-19	0.965439	0.396	0.277	8.95657e-15	0	epidermal	98050557-chm2b
5.43464e-19	1.01612	0.269	0.154	1.07704e-14	0	epidermal	98008602-ift20
9.90311e-19	0.996513	0.298	0.179	1.9626e-14	0	epidermal	98030936-armc4
1.06303e-18	0.679194	0.419	0.27	2.10671e-14	0	epidermal	98016620-snx12
1.61681e-18	1.01909	0.295	0.177	3.20418e-14	0	epidermal	98007155-djb11
2.96109e-18	0.651038	0.343	0.199	5.86828e-14	0	epidermal	98030852-cspl2
3.89927e-18	0.689285	0.527	0.399	7.72757e-14	0	epidermal	98044201-oaz1
6.1123e-18	0.675587	0.254	0.126	1.21134e-13	0	epidermal	98058573-dysf-2
6.35296e-18	0.963797	0.288	0.174	1.25903e-13	0	epidermal	98027500-cac1c
8.26864e-18	0.49298	0.515	0.344	1.63868e-13	0	epidermal	98025346-ago2
1.10769e-17	0.647598	0.494	0.355	2.19521e-13	0	epidermal	98023489-pelo
1.80258e-17	0.905868	0.28	0.159	3.57235e-13	0	epidermal	98058429-wnk1
1.92551e-17	0.563197	0.465	0.317	3.81598e-13	0	epidermal	98044251-gnpat
2.17792e-17	0.749679	0.47	0.352	4.3162e-13	0	epidermal	98017566-epn1
4.41477e-17	0.644119	0.305	0.176	8.74919e-13	0	epidermal	98153156-gbrap
4.81746e-17	0.825723	0.25	0.136	9.54723e-13	0	epidermal	98049276-unknown-1323
6.78294e-17	0.764601	0.451	0.334	1.34424e-12	0	epidermal	98050454-1433g
1.11617e-16	0.365463	0.376	0.226	2.21203e-12	0	epidermal	98125828-celf2-2
1.44836e-16	1.03042	0.257	0.153	2.87037e-12	0	epidermal	98056692-ct201
1.60854e-16	0.676274	0.312	0.184	3.18781e-12	0	epidermal	98001077-tep1
1.73588e-16	0.360585	0.377	0.229	3.44017e-12	0	epidermal	98054379-celf2
2.84366e-16	0.723032	0.336	0.21	5.63557e-12	0	epidermal	98000284-capzb
3.23862e-16	0.867663	0.321	0.202	6.4183e-12	0	epidermal	98034524-dglb
7.16408e-16	0.577288	0.314	0.177	1.41978e-11	0	epidermal	98014731-t132e
7.62288e-16	0.796643	0.269	0.156	1.5107e-11	0	epidermal	98030836-rc3h1
2.17826e-15	0.903636	0.281	0.178	4.31687e-11	0	epidermal	98028250-btbdj
2.69866e-15	0.348026	0.276	0.149	5.34821e-11	0	epidermal	98131128-med31-3
3.66298e-15	0.566492	0.473	0.339	7.25929e-11	0	epidermal	98028182-lmna
1.67272e-14	0.328695	0.273	0.149	3.31501e-10	0	epidermal	98053641-med31
1.97836e-14	0.853615	0.266	0.163	3.92071e-10	0	epidermal	98049878-ccd40
2.51395e-14	0.892493	0.261	0.163	4.98215e-10	0	epidermal	98050600-tcte1
2.5972e-14	0.285475	0.365	0.222	5.14713e-10	0	epidermal	98015773-cr3l1
2.84929e-14	1.04966	0.269	0.169	5.64672e-10	0	epidermal	98122761-unknown-3245
3.88979e-14	0.969826	0.254	0.156	7.70879e-10	0	epidermal	98053132-ce049
4.86646e-14	0.35675	0.681	0.584	9.64435e-10	0	epidermal	98036915-elov5-3
5.47634e-14	0.527465	0.348	0.23	1.0853e-09	0	epidermal	98058799-mkl2
1.46364e-13	0.743055	0.341	0.231	2.90064e-09	0	epidermal	98053409-atpk
1.71118e-13	0.755322	0.336	0.224	3.39121e-09	0	epidermal	98057031-ktnb1
2.26193e-13	0.85004	0.293	0.197	4.4827e-09	0	epidermal	98025934-unknown-662
2.96798e-13	0.871344	0.37	0.282	5.88194e-09	0	epidermal	98006510-arsk
1.35048e-12	0.860468	0.31	0.219	2.67639e-08	0	epidermal	98029734-klhl8
1.39692e-12	0.607104	0.316	0.203	2.76841e-08	0	epidermal	98041156-vp37b
2.1939e-12	0.764025	0.334	0.224	4.34787e-08	0	epidermal	98028665-tyb4
2.67675e-12	0.629759	0.252	0.15	5.30478e-08	0	epidermal	98025770-tsn17-2
2.7399e-12	0.411176	0.269	0.17	5.42993e-08	0	epidermal	98032962-ccnd3
6.82581e-12	0.711019	0.259	0.165	1.35274e-07	0	epidermal	98042513-strp2
6.99818e-12	0.894274	0.268	0.18	1.3869e-07	0	epidermal	98039760-cc151
8.04628e-12	0.724602	0.285	0.188	1.59461e-07	0	epidermal	98031290-wwp1-2
1.942e-11	0.570686	0.298	0.193	3.84866e-07	0	epidermal	98028576-cisd1
3.35045e-11	0.674817	0.358	0.261	6.63992e-07	0	epidermal	98022076-gdib
8.54266e-11	0.398897	0.427	0.305	1.69298e-06	0	epidermal	98053396-unknown-1399
8.71969e-11	0.919657	0.286	0.209	1.72807e-06	0	epidermal	98046897-vash1
1.11412e-10	0.528997	0.419	0.315	2.20796e-06	0	epidermal	98040619-sms1
1.71445e-10	0.292782	0.84	0.822	3.39769e-06	0	epidermal	98047033-adt2
5.52382e-10	0.604831	0.271	0.177	1.09471e-05	0	epidermal	98045866-k132l
6.34276e-10	0.335971	0.42	0.31	1.25701e-05	0	epidermal	98058625-cd109-3
6.77059e-10	0.516401	0.595	0.54	1.3418e-05	0	epidermal	98024228-cx6b1
7.99241e-10	0.512961	0.422	0.325	1.58394e-05	0	epidermal	98029980-cers4
8.01415e-10	0.715456	0.288	0.208	1.58824e-05	0	epidermal	98021974-f177a
1.08085e-09	0.371713	0.472	0.358	2.14204e-05	0	epidermal	98005441-ampl
1.1794e-09	0.589452	0.25	0.162	2.33733e-05	0	epidermal	98016355-y531-2
1.22263e-09	0.590948	0.268	0.181	2.42301e-05	0	epidermal	98039653-dyxc1
1.70679e-09	0.318667	0.407	0.292	3.38252e-05	0	epidermal	98114059-unknown-2649
2.4148e-09	0.500834	0.463	0.369	4.78564e-05	0	epidermal	98017366-rab5c
2.68496e-09	0.627008	0.292	0.206	5.32106e-05	0	epidermal	98050405-fgop2
3.34543e-09	0.621703	0.355	0.276	6.62996e-05	0	epidermal	98000170-serc3
4.61419e-09	0.550789	0.326	0.238	9.1444e-05	0	epidermal	98003035-sodm
5.80674e-09	0.734716	0.283	0.21	0.000115078	0	epidermal	98032391-rabl5
7.40754e-09	0.568815	0.353	0.262	0.000146803	0	epidermal	98050048-plst
7.4129e-09	0.81008	0.266	0.195	0.000146909	0	epidermal	98056454-cb081
1.47712e-08	0.396569	0.257	0.172	0.000292736	0	epidermal	98129297-dnli
1.57978e-08	0.382942	0.564	0.494	0.000313082	0	epidermal	98013318-mdhm
1.65657e-08	0.727115	0.264	0.195	0.000328298	0	epidermal	98008686-daaf1
2.0942e-08	0.53454	0.285	0.201	0.000415028	0	epidermal	98000290-tmem9
2.68835e-08	0.278057	0.331	0.224	0.000532777	0	epidermal	98026339-pard3-2
2.70805e-08	0.716402	0.314	0.24	0.000536681	0	epidermal	98023352-syep
8.29693e-08	0.370958	0.338	0.245	0.00164429	0	epidermal	98160154-glrx2-5
1.36828e-07	0.546143	0.403	0.34	0.00271166	0	epidermal	98018222-ubp2
2.24532e-07	0.641815	0.266	0.196	0.00444978	0	epidermal	98043886-tbc15
3.20953e-07	0.44794	0.346	0.268	0.00636064	0	epidermal	98023189-brox
4.31153e-07	0.659827	0.329	0.273	0.00854458	0	epidermal	98132403-brk1
7.36649e-07	0.670672	0.381	0.335	0.0145989	0	epidermal	98047357-tpis
7.50912e-07	0.255918	0.578	0.489	0.0148816	0	epidermal	98059456-sodc-3
7.96651e-07	0.567941	0.257	0.19	0.015788	0	epidermal	98044479-elob
8.3415e-07	0.423778	0.295	0.212	0.0165312	0	epidermal	98027671-gdir1-2
1.74623e-06	0.756479	0.257	0.201	0.0346067	0	epidermal	98009698-ttbk1
3.54647e-06	0.605493	0.278	0.216	0.070284	0	epidermal	98023332-rab43
3.70067e-06	0.509618	0.264	0.198	0.0733398	0	epidermal	98027145-nduc2
4.18414e-06	0.50764	0.276	0.208	0.0829212	0	epidermal	98146023-rb11a-5
6.23116e-06	0.330424	0.264	0.192	0.123489	0	epidermal	98017446-unknown-444
6.85495e-06	0.554499	0.271	0.213	0.135851	0	epidermal	98003528-arpc5
1.12482e-05	0.618473	0.36	0.319	0.222917	0	epidermal	98043224-pim1
1.92594e-05	0.627788	0.304	0.259	0.381682	0	epidermal	98035368-fads3-2
2.01598e-05	0.671014	0.297	0.256	0.399526	0	epidermal	98015284-cep78
7.01532e-05	0.563942	0.276	0.233	1	0	epidermal	98014276-kif3b
7.5573e-05	0.387556	0.281	0.223	1	0	epidermal	98004004-6pgd
9.8103e-05	0.532535	0.35	0.315	1	0	epidermal	98051182-txnd9
0.000134819	0.351179	0.34	0.283	1	0	epidermal	98044838-snx6
0.000251818	0.355434	0.273	0.221	1	0	epidermal	98049280-arl8a
0.000289505	0.344384	0.262	0.21	1	0	epidermal	98031874-clca-2
0.000318036	0.461509	0.346	0.314	1	0	epidermal	98032597-ghitm
0.000362544	0.430764	0.345	0.307	1	0	epidermal	98008669-echb
0.000775896	0.445528	0.341	0.313	1	0	epidermal	98040233-fsip2
0.00134604	0.25122	0.614	0.613	1	0	epidermal	98017622-cox41
0.00151748	0.463654	0.357	0.342	1	0	epidermal	98042870-desi2
0.00159602	0.343485	0.407	0.378	1	0	epidermal	98112759-mpcp-2
0.00179303	0.364765	0.427	0.42	1	0	epidermal	98050151-sias
0.00195889	0.523788	0.261	0.235	1	0	epidermal	98032871-cd2ap
0.00273561	0.358448	0.252	0.21	1	0	epidermal	98042822-bnip2
0.00274072	0.538144	0.278	0.259	1	0	epidermal	98010413-ikbp1
0.00305261	0.342713	0.434	0.412	1	0	epidermal	98028801-pp1b-2
0.00313183	0.459346	0.398	0.406	1	0	epidermal	98054653-spef2-2
0.00456976	0.395452	0.307	0.266	1	0	epidermal	98005301-unknown-122
0.00591006	0.349456	0.259	0.227	1	0	epidermal	98028761-ndub3
0.00615205	0.313207	0.467	0.47	1	0	epidermal	98049488-tcpe
0.0064805	0.347126	0.297	0.265	1	0	epidermal	98053172-qcr7
0.00717613	0.834713	0.312	0.315	1	0	epidermal	98010799-hig1c
0.00833838	0.394064	0.334	0.316	1	0	epidermal	98048874-syvc
0.00975893	0.415819	0.29	0.274	1	0	epidermal	98018436-odpat
0	2.78352	0.981	0.223	0	1	germline	98134894-unknown-4062
0	2.66779	0.961	0.15	0	1	germline	98114420-unknown-2682
0	2.60254	0.967	0.18	0	1	germline	98137040-unknown-4249
0	2.40689	0.912	0.112	0	1	germline	98038474-unknown-1017
0	2.3457	0.915	0.131	0	1	germline	98161919-unknown-5956
0	2.30852	0.901	0.127	0	1	germline	98121755-unknown-3170
0	2.23563	0.873	0.123	0	1	germline	98144374-pcy2-2
0	2.17968	0.895	0.107	0	1	germline	98030220-ttc25
0	2.12745	0.923	0.147	0	1	germline	98142033-unknown-4579
0	2.12469	0.862	0.121	0	1	germline	98109377-ncan
0	2.09808	0.854	0.089	0	1	germline	98117599-wnt2-3
0	1.99219	0.865	0.121	0	1	germline	98120264-gnal-2
0	1.91367	0.837	0.095	0	1	germline	98156433-pigw-3
0	1.88156	0.832	0.102	0	1	germline	98137901-nu2m
0	1.8551	0.86	0.12	0	1	germline	98143999-lox5-23
0	1.82236	0.774	0.069	0	1	germline	98158276-unknown-5704
0	1.81935	0.796	0.083	0	1	germline	98121854-unknown-3182
0	1.81637	0.769	0.058	0	1	germline	98116053-ttc25-3
0	1.81089	0.829	0.105	0	1	germline	98113697-lox5-8
0	1.76244	0.796	0.091	0	1	germline	98158233-unknown-5700
0	1.7258	0.788	0.085	0	1	germline	98111044-lama1-2
0	1.70546	0.81	0.094	0	1	germline	98143534-unknown-4676
0	1.61705	0.782	0.084	0	1	germline	98129856-unknown-3730
0	1.61513	0.791	0.093	0	1	germline	98108834-unknown-2311
0	1.54272	0.758	0.073	0	1	germline	98127342-unknown-3560
0	1.52307	0.713	0.044	0	1	germline	98117540-unknown-2866
0	1.52083	0.782	0.088	0	1	germline	98128673-unknown-3669
0	1.47328	0.702	0.054	0	1	germline	98159202-unknown-5774
0	1.46648	0.76	0.084	0	1	germline	98129077-cby1-2
0	1.45523	0.733	0.063	0	1	germline	98127740-unknown-3603
0	1.34762	0.667	0.054	0	1	germline	98146511-kad8-2
0	1.32209	0.68	0.055	0	1	germline	98127361-unknown-3567
0	1.22377	0.656	0.049	0	1	germline	98102861-dnlj-2
1.16955e-307	2.41064	0.95	0.171	2.31781e-303	1	germline	98151856-unknown-5261
1.87424e-307	2.03493	0.851	0.121	3.71437e-303	1	germline	98107005-tekt1-2
8.87939e-307	1.47237	0.73	0.076	1.75972e-302	1	germline	98105566-hfld
5.6067e-306	2.12908	0.904	0.144	1.11114e-301	1	germline	98160251-thop1-16
2.75779e-305	1.8453	0.882	0.131	5.46538e-301	1	germline	98102625-aosl-3
8.85905e-303	1.70807	0.829	0.109	1.75569e-298	1	germline	98104111-esyt1-2
8.86611e-303	2.82099	0.992	0.235	1.75709e-298	1	germline	98128746-unknown-3673
2.122e-299	2.09272	0.882	0.138	4.20539e-295	1	germline	98102229-unknown-1865
4.52739e-299	1.3092	0.631	0.053	8.97238e-295	1	germline	98147653-calm-50
1.16675e-298	1.92303	0.879	0.134	2.31227e-294	1	germline	98128204-unknown-3635
1.46746e-297	1.49758	0.763	0.091	2.90821e-293	1	germline	98141679-deoc-2
4.87547e-297	2.46	0.97	0.201	9.6622e-293	1	germline	98054517-ncam2
2.3069e-295	2.01631	0.906	0.148	4.57181e-291	1	germline	98133816-unknown-3983
2.29488e-293	2.40384	0.95	0.179	4.548e-289	1	germline	98112391-unknown-2544
6.93076e-292	2.1224	0.917	0.158	1.37354e-287	1	germline	98136468-acha6-12
6.01954e-290	0.890976	0.532	0.035	1.19295e-285	1	germline	98130607-unknown-3784
2.42314e-289	0.990787	0.515	0.033	4.80218e-285	1	germline	98161918-unknown-5955
2.56575e-289	2.1777	0.89	0.153	5.08481e-285	1	germline	98133815-unknown-3982
3.10752e-289	1.21589	0.656	0.063	6.15849e-285	1	germline	98026381-zn337-2
4.23638e-289	1.88322	0.895	0.134	8.39566e-285	1	germline	98022999-cnnm4
1.05108e-288	1.57979	0.766	0.094	2.08303e-284	1	germline	98129552-unknown-3716
1.19215e-288	2.23628	0.942	0.177	2.3626e-284	1	germline	98149172-unknown-5049
9.16839e-287	1.76505	0.851	0.122	1.81699e-282	1	germline	98127385-unknown-3568
3.49158e-286	1.95841	0.86	0.135	6.91961e-282	1	germline	98141243-unknown-4521
8.19394e-286	1.91968	0.898	0.142	1.62387e-281	1	germline	98106791-glgc
1.2017e-284	1.42643	0.868	0.13	2.38154e-280	1	germline	98137088-tc3a-27
1.57261e-283	1.03871	0.587	0.048	3.11661e-279	1	germline	98114027-unknown-2647
1.90186e-283	1.61929	0.854	0.128	3.76911e-279	1	germline	98137228-unknown-4260
3.38877e-283	1.7598	0.84	0.123	6.71586e-279	1	germline	98102627-unknown-1875
1.22885e-282	2.28762	0.956	0.189	2.43533e-278	1	germline	98127737-lcap-8
1.25352e-282	1.42814	0.868	0.131	2.48423e-278	1	germline	98137087-unknown-4252
1.60057e-281	2.87325	0.992	0.269	3.17202e-277	1	germline	98107440-unknown-2221
1.69277e-280	2.884	0.992	0.29	3.35472e-276	1	germline	98011375-cym1
2.59355e-280	1.1779	0.658	0.065	5.13989e-276	1	germline	98127987-ssr5-5
1.96732e-278	1.60841	0.791	0.106	3.89883e-274	1	germline	98154198-unknown-5415
2.08406e-278	1.32506	0.691	0.075	4.13019e-274	1	germline	98135767-unknown-4151
2.47281e-278	1.18545	0.705	0.078	4.90061e-274	1	germline	98156573-or2z1
2.88891e-278	1.74447	0.821	0.124	5.72524e-274	1	germline	98115021-tri59-2
4.66181e-277	2.08657	0.887	0.148	9.23877e-273	1	germline	98153199-unknown-5350
7.44246e-276	2.45787	0.967	0.215	1.47495e-271	1	germline	98162082-lcap-9
7.89461e-275	1.72484	0.873	0.137	1.56455e-270	1	germline	98104905-mocs1-3
1.0678e-274	2.30247	0.959	0.219	2.11616e-270	1	germline	98142380-ssr5-8
2.02342e-273	1.61905	0.763	0.098	4.01001e-269	1	germline	98161031-pllp
1.28645e-272	1.89928	0.876	0.15	2.54949e-268	1	germline	98129272-drd5-2
1.68263e-272	1.27095	0.736	0.084	3.33464e-268	1	germline	98071895-unknown-1676
2.76842e-272	2.3223	0.986	0.256	5.48645e-268	1	germline	98142379-unknown-4604
1.03191e-271	2.12761	0.909	0.167	2.04504e-267	1	germline	98129112-esyt2-3
2.66935e-271	0.900052	0.504	0.034	5.29013e-267	1	germline	98132213-ephb1-8
4.89824e-271	1.37979	0.766	0.099	9.70733e-267	1	germline	98116912-unknown-2820
1.06854e-270	1.79864	0.821	0.126	2.11764e-266	1	germline	98155018-zmym1-9
1.3667e-269	1.69822	0.813	0.122	2.70853e-265	1	germline	98108674-unknown-2299
2.12192e-269	1.65377	0.818	0.114	4.20522e-265	1	germline	98133397-unknown-3951
2.21011e-269	2.13261	0.89	0.161	4.38e-265	1	germline	98121900-unknown-3186
1.89794e-268	1.66006	0.876	0.15	3.76135e-264	1	germline	98117190-unknown-2836
2.3586e-268	1.36413	0.73	0.091	4.67428e-264	1	germline	98101385-unknown-1807
3.13783e-268	1.46431	0.777	0.106	6.21855e-264	1	germline	98131039-lox5-18
7.40601e-268	2.14654	0.948	0.186	1.46772e-263	1	germline	98105743-unknown-2119
8.7087e-267	2.3141	0.981	0.225	1.72589e-262	1	germline	98145408-vdr
4.6923e-266	2.33542	0.981	0.233	9.2992e-262	1	germline	98133797-hdac6-2
5.73651e-266	1.99785	0.887	0.159	1.13686e-261	1	germline	98105035-ece1-3
1.22232e-265	2.51542	0.967	0.235	2.4224e-261	1	germline	98142981-unknown-4633
2.24418e-265	1.80749	0.793	0.116	4.44752e-261	1	germline	98144066-spop-4
5.37118e-265	1.0406	0.617	0.06	1.06446e-260	1	germline	98150076-unknown-5122
1.34234e-264	2.02328	0.895	0.165	2.66025e-260	1	germline	98142967-unknown-4632
3.12409e-264	1.61653	0.771	0.109	6.19133e-260	1	germline	98045305-unknown-1213
7.86744e-264	0.92853	0.537	0.042	1.55917e-259	1	germline	98145915-s18b1-59
1.21738e-263	0.935606	0.562	0.047	2.41259e-259	1	germline	98114471-nu155-2
1.76197e-263	2.15081	0.915	0.183	3.49187e-259	1	germline	98160923-unknown-5888
2.15786e-263	1.93296	0.904	0.166	4.27646e-259	1	germline	98113034-tsn15-2
1.00774e-262	1.25828	0.7	0.084	1.99715e-258	1	germline	98145409-unknown-4800
2.04986e-262	1.54182	0.879	0.148	4.06241e-258	1	germline	98128209-unknown-3638
2.84548e-262	1.73871	0.829	0.13	5.63916e-258	1	germline	98027573-puma
3.10189e-262	1.18091	0.683	0.079	6.14732e-258	1	germline	98126391-rhg18
3.29632e-262	1.53179	0.78	0.108	6.53264e-258	1	germline	98149955-unknown-5108
1.93126e-261	2.32918	0.975	0.255	3.82738e-257	1	germline	98132185-opn4-4
1.66034e-260	1.54051	0.882	0.15	3.29047e-256	1	germline	98128205-unknown-3636
2.8404e-260	1.82482	0.848	0.133	5.6291e-256	1	germline	98137824-unknown-4291
5.53282e-260	1.90979	0.873	0.15	1.0965e-255	1	germline	98119292-unknown-2994
5.80928e-259	0.80577	0.43	0.023	1.15128e-254	1	germline	98105463-unknown-2105
5.95651e-259	2.32817	0.948	0.216	1.18046e-254	1	germline	98140350-unknown-4455
1.39497e-258	1.86387	0.879	0.156	2.76455e-254	1	germline	98124478-unknown-3351
7.23793e-258	1.3412	0.711	0.086	1.43441e-253	1	germline	98111246-unknown-2460
7.73487e-258	1.62859	0.862	0.139	1.5329e-253	1	germline	98146541-unknown-4876
1.46752e-257	1.65983	0.86	0.142	2.90834e-253	1	germline	98133578-sdk2-4
1.5565e-257	1.25995	0.691	0.082	3.08467e-253	1	germline	98102956-unknown-1902
2.31589e-257	1.945	0.871	0.152	4.58963e-253	1	germline	98143110-unknown-4643
2.66286e-257	0.94204	0.488	0.034	5.27725e-253	1	germline	98040554-unknown-1085
3.73877e-257	1.98065	0.923	0.176	7.4095e-253	1	germline	98148194-cp135-5
4.77338e-257	2.64107	0.84	0.147	9.45989e-253	1	germline	98148435-prkdc-5
2.48812e-256	1.96401	0.901	0.166	4.93096e-252	1	germline	98132684-ttc25-5
1.0601e-255	2.12225	0.959	0.204	2.10091e-251	1	germline	98108945-zfp28
1.73562e-252	1.51017	0.675	0.079	3.43965e-248	1	germline	98129696-unknown-3720
1.81103e-252	2.1739	0.948	0.222	3.5891e-248	1	germline	98122132-unknown-3202
3.98376e-251	1.64478	0.835	0.131	7.89501e-247	1	germline	98034185-ccd65
7.14426e-251	2.24561	0.953	0.224	1.41585e-246	1	germline	98013226-myo2
1.45455e-250	1.8825	0.942	0.195	2.88263e-246	1	germline	98142025-ada28-13
4.66989e-250	2.07448	0.961	0.225	9.25479e-246	1	germline	98156498-unknown-5617
4.58734e-249	1.71419	0.871	0.151	9.09118e-245	1	germline	98161447-unknown-5932
6.54808e-249	1.47563	0.802	0.12	1.2977e-244	1	germline	98139802-unknown-4415
6.63587e-249	1.97071	0.959	0.207	1.3151e-244	1	germline	98142026-ada33-6
7.59633e-249	1.26933	0.711	0.09	1.50544e-244	1	germline	98135451-smc2-2
7.99043e-249	1.14315	0.639	0.07	1.58354e-244	1	germline	98040895-unknown-1095
1.61034e-248	1.38941	0.725	0.098	3.19138e-244	1	germline	98141128-ccd39-3
1.71122e-248	2.43847	0.986	0.282	3.3913e-244	1	germline	98159478-wnt7a
2.51762e-248	1.15644	0.647	0.074	4.98941e-244	1	germline	98161040-unknown-5892
3.89516e-248	1.42445	0.774	0.111	7.71942e-244	1	germline	98133215-ssr5-7
5.51998e-248	0.651339	0.402	0.021	1.09395e-243	1	germline	98144355-drd1-2
6.35217e-248	1.08908	0.667	0.079	1.25887e-243	1	germline	98147762-unknown-4944
4.74089e-247	1.29237	0.747	0.1	9.3955e-243	1	germline	98116367-unknown-2788
9.84069e-247	1.10579	0.65	0.075	1.95023e-242	1	germline	98139015-s22ad-6
1.40591e-246	1.44106	0.796	0.12	2.78623e-242	1	germline	98150300-spc1l
1.55455e-246	1.92796	0.904	0.181	3.08082e-242	1	germline	98134207-unknown-4005
1.5555e-246	1.49336	0.689	0.085	3.0827e-242	1	germline	98157878-zpbp2
2.62592e-246	1.5226	0.887	0.166	5.20405e-242	1	germline	98156500-cckar-5
6.73522e-246	1.42295	0.793	0.121	1.33479e-241	1	germline	98017163-flna
9.75803e-246	1.48457	0.826	0.132	1.93385e-241	1	germline	98129108-ttc25-4
9.6188e-245	1.75474	0.854	0.149	1.90625e-240	1	germline	98104041-unknown-1979
1.16988e-244	1.90714	0.964	0.236	2.31846e-240	1	germline	98153816-unknown-5384
2.37437e-244	2.05066	0.975	0.258	4.70553e-240	1	germline	98153819-unknown-5386
2.88062e-244	2.42975	0.989	0.309	5.70881e-240	1	germline	98118905-unknown-2963
3.80147e-244	2.14798	0.97	0.246	7.53375e-240	1	germline	98100881-unknown-1771
6.02775e-244	1.18439	0.691	0.088	1.19458e-239	1	germline	98103901-s22a4-4
1.78913e-243	1.90394	0.926	0.183	3.5457e-239	1	germline	98156311-kap2
1.44675e-242	0.990118	0.614	0.065	2.86716e-238	1	germline	98110520-unknown-2432
1.81163e-242	1.25324	0.686	0.085	3.59029e-238	1	germline	98102319-ank3-4
3.32214e-242	1.79478	0.879	0.163	6.58382e-238	1	germline	98158814-unknown-5748
5.64791e-242	1.87371	0.879	0.164	1.1193e-237	1	germline	98110112-iqcg-2
5.91324e-242	1.899	0.937	0.181	1.17189e-237	1	germline	98108642-unknown-2296
1.82851e-241	1.26348	0.744	0.105	3.62375e-237	1	germline	98141021-kcc1a
2.13794e-241	2.09805	0.928	0.201	4.23697e-237	1	germline	98129078-ada28-11
7.83309e-241	1.56312	0.848	0.144	1.55236e-236	1	germline	98121373-unknown-3141
1.39758e-240	1.48459	0.815	0.128	2.76972e-236	1	germline	98154271-sgk1-2
1.91443e-240	2.11195	0.934	0.22	3.79402e-236	1	germline	98152113-unknown-5293
3.57322e-240	1.15079	0.796	0.125	7.08141e-236	1	germline	98117189-lpar6
5.26225e-240	2.14114	0.928	0.21	1.04287e-235	1	germline	98152160-idlc-4
1.04484e-239	0.891413	0.543	0.05	2.07067e-235	1	germline	98102706-unknown-1881
2.01734e-239	1.40913	0.854	0.145	3.99797e-235	1	germline	98133717-loxh1-21
2.14677e-239	0.849146	0.545	0.05	4.25446e-235	1	germline	98107077-unknown-2201
2.4226e-239	2.04768	0.934	0.205	4.8011e-235	1	germline	98051203-cep70
2.85342e-239	1.67917	0.934	0.206	5.65491e-235	1	germline	98141453-unknown-4539
3.12748e-239	1.22748	0.788	0.119	6.19804e-235	1	germline	98025287-arf6
3.34589e-239	1.56931	0.81	0.127	6.63089e-235	1	germline	98144358-gp139-8
9.79474e-239	1.27488	0.716	0.097	1.94112e-234	1	germline	98127346-ccd38
2.05756e-238	1.42329	0.782	0.121	4.07767e-234	1	germline	98141677-unknown-4551
2.75008e-238	1.59795	0.815	0.131	5.45011e-234	1	germline	98149930-so4c1-2
4.25797e-238	1.51774	0.807	0.129	8.43845e-234	1	germline	98137311-zc21b
4.51219e-238	2.46044	0.986	0.301	8.94226e-234	1	germline	98116682-loxh1-11
1.13308e-237	1.16329	0.708	0.096	2.24554e-233	1	germline	98134495-unknown-4031
2.46853e-237	1.37581	0.73	0.104	4.89214e-233	1	germline	98101383-unknown-1806
3.12075e-237	1.55241	0.81	0.134	6.1847e-233	1	germline	98119643-hot-2
4.23277e-237	1.12428	0.669	0.084	8.38851e-233	1	germline	98108542-tsad
5.95296e-237	2.28288	0.986	0.271	1.17976e-232	1	germline	98141445-unknown-4536
1.27712e-236	2.04221	0.879	0.179	2.53099e-232	1	germline	98153815-unknown-5383
1.29657e-236	1.84397	0.939	0.215	2.56955e-232	1	germline	98135096-unknown-4079
1.83696e-236	1.59687	0.818	0.139	3.64048e-232	1	germline	98149041-ada28-17
1.87727e-236	2.24233	0.978	0.258	3.72037e-232	1	germline	98144000-loxh1-26
2.04119e-236	1.71066	0.857	0.156	4.04523e-232	1	germline	98118934-cnfn-15
5.05784e-236	1.96342	0.934	0.201	1.00236e-231	1	germline	98109498-ccne1-3
5.31205e-236	1.75768	0.89	0.182	1.05274e-231	1	germline	98118906-cel
1.31129e-235	1.38728	0.669	0.084	2.59872e-231	1	germline	98107520-opsb
5.5207e-235	1.53815	0.862	0.166	1.09409e-230	1	germline	98109967-unknown-2388
4.70747e-234	0.596634	0.433	0.028	9.32925e-230	1	germline	98137198-pgbd4-17
1.08353e-233	1.23583	0.697	0.092	2.14733e-229	1	germline	98145888-unknown-4827
8.2703e-233	1.90537	0.953	0.223	1.63901e-228	1	germline	98100879-unknown-1770
1.25133e-232	0.79267	0.512	0.045	2.47988e-228	1	germline	98051624-unknown-1361
1.30685e-232	1.51784	0.923	0.188	2.58992e-228	1	germline	98160300-adec1-2
1.73821e-232	1.81556	0.876	0.175	3.44478e-228	1	germline	98158474-unknown-5718
1.88839e-232	2.3771	0.983	0.304	3.74242e-228	1	germline	98111586-lox5-7
2.26852e-232	1.45217	0.752	0.117	4.49574e-228	1	germline	98142381-unknown-4605
2.38779e-232	1.3878	0.793	0.128	4.73213e-228	1	germline	98162033-cntn2-2
7.54559e-232	0.956524	0.711	0.1	1.49538e-227	1	germline	98129266-drd1
9.12752e-232	1.58968	0.826	0.145	1.80889e-227	1	germline	98114480-cc147-3
1.45065e-231	1.32298	0.769	0.119	2.8749e-227	1	germline	98153325-unknown-5359
3.687e-231	1.62955	0.931	0.196	7.3069e-227	1	germline	98160302-adam8-2
7.19635e-231	1.98492	0.959	0.235	1.42617e-226	1	germline	98135098-unknown-4080
8.72811e-231	1.28033	0.769	0.118	1.72974e-226	1	germline	98123169-unknown-3272
8.58931e-230	1.73798	0.873	0.17	1.70223e-225	1	germline	98132583-unknown-3905
9.95916e-230	1.70768	0.848	0.161	1.97371e-225	1	germline	98142857-unknown-4628
2.44517e-229	2.40729	1	0.339	4.84583e-225	1	germline	98115291-unknown-2734
4.22046e-229	0.956816	0.634	0.075	8.36412e-225	1	germline	98106771-ninl
4.51644e-229	1.98186	0.953	0.214	8.95069e-225	1	germline	98054164-cq098-3
6.65385e-229	1.16381	0.675	0.089	1.31866e-224	1	germline	98036334-gnai3-2
6.75875e-229	2.16024	0.981	0.26	1.33945e-224	1	germline	98116155-unknown-2779
8.36021e-229	1.96249	0.89	0.188	1.65683e-224	1	germline	98129092-esyt2-2
1.18231e-228	2.22764	0.994	0.323	2.3431e-224	1	germline	98153818-unknown-5385
1.61165e-228	1.67071	0.873	0.161	3.19396e-224	1	germline	98116005-lamb2
8.28252e-228	1.84075	0.92	0.194	1.64143e-223	1	germline	98123610-s22a4-5
8.46432e-228	1.29898	0.76	0.113	1.67746e-223	1	germline	98103248-pg12a-3
1.41336e-227	1.88206	0.923	0.192	2.801e-223	1	germline	98145178-lpar4-2
2.95298e-227	1.3576	0.738	0.111	5.85221e-223	1	germline	98127971-unknown-3618
4.22213e-227	1.70372	0.826	0.151	8.36742e-223	1	germline	98154888-snp25-7
5.75594e-227	1.77346	0.926	0.203	1.14071e-222	1	germline	98156501-unknown-5618
8.14889e-227	1.24025	0.722	0.104	1.61495e-222	1	germline	98160147-spop-5
1.79051e-226	1.03998	0.62	0.074	3.54844e-222	1	germline	98103161-pi51c
1.90238e-226	1.97613	0.945	0.22	3.77014e-222	1	germline	98121258-unknown-3135
2.38961e-226	2.07473	0.961	0.237	4.73574e-222	1	germline	98102732-atg15
5.22437e-226	1.00036	0.656	0.084	1.03536e-221	1	germline	98108854-unknown-2312
5.30566e-226	2.16766	0.986	0.281	1.05148e-221	1	germline	98034438-anprc
5.89292e-226	0.939972	0.609	0.07	1.16786e-221	1	germline	98159987-epha3-4
6.42637e-226	2.38012	1	0.369	1.27358e-221	1	germline	98036555-unknown-955
8.13398e-226	2.08069	0.967	0.248	1.61199e-221	1	germline	98132531-lox5-19
8.28564e-226	1.88894	0.934	0.22	1.64205e-221	1	germline	98136687-loxh1-23
1.23703e-225	1.77326	0.871	0.187	2.45155e-221	1	germline	98133417-rhoa-4
1.76345e-225	0.926729	0.601	0.067	3.49481e-221	1	germline	98101106-ptpro
2.03787e-225	2.0153	0.953	0.22	4.03865e-221	1	germline	98150265-ppgb-9
2.26391e-225	2.10879	0.981	0.283	4.48663e-221	1	germline	98157981-loxh1-28
2.81848e-225	2.29399	0.981	0.299	5.58565e-221	1	germline	98111584-lox5-6
3.99334e-225	2.03131	0.961	0.231	7.914e-221	1	germline	98103095-odf3a-3
9.796e-225	0.870233	0.614	0.074	1.94137e-220	1	germline	98117432-unknown-2858
1.1003e-224	0.93715	0.529	0.051	2.18057e-220	1	germline	98113335-unknown-2602
1.72164e-224	2.09529	0.95	0.239	3.41196e-220	1	germline	98150286-unknown-5134
6.81258e-224	0.880697	0.567	0.06	1.35012e-219	1	germline	98121954-p2ry2
1.21266e-223	1.35729	0.802	0.129	2.40325e-219	1	germline	98125050-unknown-3394
1.51139e-223	1.34689	0.744	0.115	2.99527e-219	1	germline	98142186-cx065-3
3.1167e-223	1.3507	0.749	0.118	6.17668e-219	1	germline	98103584-unknown-1950
3.52853e-223	1.87678	0.893	0.194	6.99285e-219	1	germline	98148439-unknown-4988
4.43282e-223	1.33849	0.78	0.129	8.78495e-219	1	germline	98129271-arl14
5.4082e-223	1.46987	0.824	0.14	1.0718e-218	1	germline	98157890-at1a2-3
5.58662e-223	2.00088	0.964	0.244	1.10716e-218	1	germline	98107446-unknown-2223
6.35599e-223	1.54363	0.843	0.152	1.25963e-218	1	germline	98130982-unknown-3800
6.71454e-223	2.00805	0.89	0.185	1.33069e-218	1	germline	98014438-unknown-375
9.04533e-223	1.13931	0.658	0.088	1.7926e-218	1	germline	98155390-unknown-5518
1.67069e-222	1.13295	0.725	0.109	3.31098e-218	1	germline	98118523-loxh1-14
1.9023e-222	2.1741	0.986	0.298	3.76998e-218	1	germline	98012909-unknown-333
2.26596e-222	1.30322	0.76	0.116	4.49068e-218	1	germline	98121453-tgfi1
2.58275e-222	1.0309	0.595	0.069	5.11849e-218	1	germline	98117951-unknown-2889
5.31218e-222	1.76105	0.879	0.173	1.05277e-217	1	germline	98125347-unknown-3415
8.98737e-222	1.26008	0.738	0.109	1.78112e-217	1	germline	98116664-unknown-2805
8.99262e-222	1.83531	0.898	0.189	1.78216e-217	1	germline	98123490-unknown-3300
1.10006e-221	0.936317	0.601	0.069	2.1801e-217	1	germline	98126619-zn474-2
1.36135e-221	1.21935	0.766	0.12	2.69792e-217	1	germline	98151977-unknown-5271
2.82936e-221	1.53695	0.821	0.148	5.60722e-217	1	germline	98005455-sl9b2
3.10276e-221	0.794828	0.559	0.059	6.14906e-217	1	germline	98159467-zbed8
3.26063e-221	1.43905	0.934	0.2	6.46191e-217	1	germline	98118679-unknown-2945
5.51038e-221	1.67609	0.928	0.19	1.09205e-216	1	germline	98134228-unknown-4008
8.14242e-221	1.64059	0.857	0.164	1.61367e-216	1	germline	98146413-unknown-4865
2.36186e-220	1.42214	0.785	0.13	4.68074e-216	1	germline	98102095-pp1g
2.75323e-220	0.935617	0.804	0.144	5.45634e-216	1	germline	98109969-unknown-2390
2.9917e-220	1.56439	0.857	0.155	5.92896e-216	1	germline	98142493-trim3-18
3.10268e-220	1.7809	0.967	0.236	6.14889e-216	1	germline	98132153-unknown-3885
3.48516e-220	1.42813	0.791	0.131	6.90689e-216	1	germline	98108262-nep-2
4.58927e-220	2.49457	0.972	0.293	9.09501e-216	1	germline	98101962-lox5-2
5.66356e-220	1.33889	0.837	0.145	1.1224e-215	1	germline	98137223-py2cr
5.66628e-220	1.40057	0.788	0.133	1.12294e-215	1	germline	98133396-unknown-3950
4.32212e-219	1.72835	0.961	0.234	8.56558e-215	1	germline	98132152-unknown-3884
5.26443e-219	1.71616	0.917	0.207	1.0433e-214	1	germline	98136688-loxh1-24
6.6548e-219	1.52983	0.862	0.158	1.31885e-214	1	germline	98131575-unknown-3842
9.00596e-219	1.37222	0.788	0.131	1.7848e-214	1	germline	98157817-unknown-5677
1.32156e-218	0.922555	0.802	0.143	2.61906e-214	1	germline	98109968-unknown-2389
2.80511e-218	1.06742	0.598	0.069	5.55917e-214	1	germline	98007228-fgd6
5.34802e-218	1.25259	0.796	0.129	1.05987e-213	1	germline	98135394-unknown-4116
7.14377e-218	1.41179	0.813	0.138	1.41575e-213	1	germline	98161524-unknown-5935
7.96066e-218	1.27882	0.736	0.105	1.57764e-213	1	germline	98141928-fa35a-2
1.06148e-217	1.83788	0.964	0.223	2.10365e-213	1	germline	98100749-cdip1-4
1.32152e-217	2.03185	0.956	0.25	2.61899e-213	1	germline	98161061-unknown-5895
1.91801e-217	1.44827	0.815	0.137	3.80111e-213	1	germline	98116201-cq096
2.54745e-217	2.02506	0.994	0.332	5.04854e-213	1	germline	98115289-unknown-2732
3.05469e-217	1.29246	0.722	0.109	6.05378e-213	1	germline	98107923-ece2-5
3.2187e-217	1.4598	0.76	0.124	6.37882e-213	1	germline	98153226-unknown-5354
3.58457e-217	0.991383	0.639	0.082	7.10389e-213	1	germline	98124283-skp1-4
4.19067e-217	1.78658	0.964	0.222	8.30507e-213	1	germline	98144305-unknown-4723
6.85472e-217	1.64102	0.931	0.202	1.35847e-212	1	germline	98135000-rlmm
8.3632e-217	1.33728	0.741	0.114	1.65742e-212	1	germline	98145789-unknown-4821
8.45632e-217	1.40899	0.89	0.179	1.67587e-212	1	germline	98113527-unknown-2618
8.70705e-217	0.809266	0.501	0.047	1.72556e-212	1	germline	98016048-o2a12
1.00322e-216	1.96189	0.928	0.227	1.98817e-212	1	germline	98150287-unknown-5135
2.01771e-216	1.58691	0.926	0.196	3.99869e-212	1	germline	98134996-unknown-4070
2.21627e-216	1.01497	0.749	0.12	4.39221e-212	1	germline	98133250-unknown-3937
2.63944e-216	0.877629	0.579	0.068	5.23085e-212	1	germline	98102230-unknown-1866
6.33816e-216	2.22897	0.989	0.346	1.2561e-211	1	germline	98143960-unknown-4694
7.12922e-216	2.05078	0.967	0.241	1.41287e-211	1	germline	98133395-unknown-3949
8.96207e-216	2.24273	0.972	0.32	1.7761e-211	1	germline	98157983-loxh1-30
9.50322e-216	1.44852	0.769	0.132	1.88335e-211	1	germline	98140588-rhag
9.99135e-216	1.53419	0.887	0.173	1.98009e-211	1	germline	98100457-unknown-1743
1.30919e-215	1.69462	0.989	0.286	2.59455e-211	1	germline	98115287-f169a
1.41528e-215	1.9869	0.95	0.241	2.8048e-211	1	germline	98129076-y615
2.00326e-215	1.84885	0.934	0.21	3.97006e-211	1	germline	98116198-mage2
2.5223e-215	1.87417	0.906	0.221	4.99869e-211	1	germline	98034761-aqp11
4.3438e-215	1.7495	0.92	0.196	8.60855e-211	1	germline	98111591-nim1-2
6.81568e-215	1.7441	0.912	0.198	1.35073e-210	1	germline	98032662-unknown-851
7.19435e-215	1.80498	0.92	0.199	1.42578e-210	1	germline	98105839-cq098-4
8.21394e-215	2.14523	0.956	0.259	1.62784e-210	1	germline	98141451-unknown-4538
9.57877e-215	1.35782	0.782	0.132	1.89832e-210	1	germline	98106603-klh10-2
1.02594e-214	1.9403	0.948	0.221	2.0332e-210	1	germline	98144413-ece1-5
1.05935e-214	1.27696	0.73	0.115	2.09942e-210	1	germline	98107649-djb13-2
1.27876e-214	1.82945	0.937	0.216	2.53425e-210	1	germline	98104582-unknown-2023
1.28267e-214	1.95532	0.923	0.227	2.542e-210	1	germline	98121172-unknown-3131
1.51607e-214	1.04861	0.658	0.089	3.00456e-210	1	germline	98049084-kapcb-2
1.52896e-214	0.642484	0.435	0.033	3.0301e-210	1	germline	98058757-kif17
2.37183e-214	1.38075	0.774	0.128	4.70048e-210	1	germline	98159932-unknown-5818
4.85194e-214	1.67054	0.901	0.184	9.61558e-210	1	germline	98036324-ehd4-2
5.1565e-214	1.89895	0.934	0.216	1.02191e-209	1	germline	98112479-htra3
8.56224e-214	1.34753	0.804	0.138	1.69686e-209	1	germline	98135081-unknown-4077
1.84266e-213	2.08925	0.989	0.31	3.65178e-209	1	germline	98134651-unknown-4046
2.80241e-213	1.88805	0.934	0.221	5.55383e-209	1	germline	98125743-thop1-8
3.34864e-213	1.7574	0.945	0.209	6.63633e-209	1	germline	98145282-unknown-4791
4.77363e-213	1.9456	0.945	0.239	9.46038e-209	1	germline	98046462-unknown-1250
4.88881e-213	1.59902	0.871	0.167	9.68865e-209	1	germline	98141372-f154a-2
5.53538e-213	0.72792	0.479	0.042	1.097e-208	1	germline	98115232-unknown-2728
6.86572e-213	1.695	0.92	0.197	1.36065e-208	1	germline	98124144-unknown-3340
8.19977e-213	1.53834	0.843	0.158	1.62503e-208	1	germline	98109936-unknown-2383
1.04598e-212	1.52905	0.865	0.172	2.07293e-208	1	germline	98142321-chfr-4
1.05383e-212	1.86312	0.967	0.241	2.08847e-208	1	germline	98116554-unknown-2801
1.13319e-212	1.05855	0.733	0.109	2.24575e-208	1	germline	98117310-unknown-2846
1.44546e-212	1.05428	0.62	0.077	2.86462e-208	1	germline	98137823-snab
1.45721e-212	1.06894	0.796	0.14	2.8879e-208	1	germline	98100759-unknown-1761
2.07228e-212	1.61587	0.893	0.183	4.10685e-208	1	germline	98100542-unknown-1748
2.80463e-212	1.71116	0.893	0.187	5.55822e-208	1	germline	98123957-unknown-3327
2.84104e-212	1.3811	0.815	0.152	5.63037e-208	1	germline	98104471-gp139-5
3.06191e-212	1.7581	0.89	0.188	6.06809e-208	1	germline	98145739-alms1
4.14305e-212	1.9126	0.961	0.239	8.21069e-208	1	germline	98113087-itb6
7.02324e-212	1.42564	0.807	0.148	1.39187e-207	1	germline	98032958-unknown-865
1.15386e-211	1.67588	0.868	0.177	2.28671e-207	1	germline	98153994-unknown-5399
1.70498e-211	2.24723	0.986	0.265	3.37893e-207	1	germline	98149171-unknown-5048
1.92676e-211	1.83546	0.912	0.216	3.81846e-207	1	germline	98139596-unknown-4402
1.95513e-211	1.63165	0.854	0.168	3.87468e-207	1	germline	98137446-unknown-4274
2.80645e-211	1.27473	0.793	0.136	5.56182e-207	1	germline	98145795-cckar-4
3.87618e-211	1.24426	0.815	0.15	7.68182e-207	1	germline	98104473-gp142
4.68321e-211	0.971463	0.592	0.07	9.28118e-207	1	germline	98126523-unknown-3498
6.92732e-211	1.62141	0.89	0.184	1.37286e-206	1	germline	98146483-unknown-4870
8.0962e-211	1.96022	0.975	0.278	1.60451e-206	1	germline	98134504-efc1-2
1.00475e-210	1.83431	0.923	0.212	1.99121e-206	1	germline	98109568-ece2-6
1.45373e-210	2.27485	0.989	0.35	2.88099e-206	1	germline	98153820-unknown-5387
2.25493e-210	1.0456	0.559	0.063	4.46882e-206	1	germline	98137195-unknown-4258
2.95004e-210	1.35452	0.78	0.135	5.84638e-206	1	germline	98131531-gp139-7
3.38229e-210	2.15775	0.994	0.357	6.70302e-206	1	germline	98157982-loxh1-29
3.59605e-210	1.1877	0.747	0.123	7.12664e-206	1	germline	98125744-neul-4
4.51053e-210	1.60426	0.857	0.17	8.93898e-206	1	germline	98151813-unknown-5260
4.67418e-210	1.05697	0.645	0.088	9.26329e-206	1	germline	98103138-wsb2
4.81558e-210	1.28923	0.78	0.135	9.54352e-206	1	germline	98105208-pol5
5.19469e-210	1.1291	0.667	0.096	1.02948e-205	1	germline	98100550-pthd4
9.81151e-210	1.5277	0.887	0.179	1.94444e-205	1	germline	98131594-unknown-3843
1.47356e-209	1.01321	0.606	0.078	2.92031e-205	1	germline	98102226-unknown-1863
1.67432e-209	1.62149	0.887	0.182	3.31816e-205	1	germline	98037061-phop2
1.82636e-209	1.71333	0.901	0.189	3.61947e-205	1	germline	98158261-dp2l-2
1.83919e-209	1.4634	0.796	0.141	3.64492e-205	1	germline	98049313-phlc
2.55093e-209	1.59011	0.868	0.169	5.05544e-205	1	germline	98106695-goga4-2
2.65004e-209	1.8097	0.942	0.234	5.25185e-205	1	germline	98124027-pg12a-7
2.67052e-209	1.38453	0.813	0.146	5.29244e-205	1	germline	98102971-unknown-1904
3.59406e-209	0.794215	0.512	0.051	7.12271e-205	1	germline	98100820-gia2
4.02386e-209	1.31632	0.846	0.16	7.97449e-205	1	germline	98139055-unknown-4368
4.63566e-209	1.71209	0.86	0.174	9.18695e-205	1	germline	98107442-pxdc2-2
5.82848e-209	1.37287	0.807	0.143	1.15509e-204	1	germline	98130626-ttpal-5
5.87637e-209	0.893866	0.606	0.072	1.16458e-204	1	germline	98116086-fbxw7-6
6.10369e-209	1.35901	0.791	0.142	1.20963e-204	1	germline	98018568-cq098
9.6204e-209	2.21187	0.992	0.336	1.90657e-204	1	germline	98137378-unknown-4270
1.33555e-208	1.74086	0.917	0.208	2.64679e-204	1	germline	98102678-skp1-3
1.75391e-208	1.5683	0.851	0.164	3.4759e-204	1	germline	98010424-cina
2.66128e-208	0.938263	0.595	0.072	5.27412e-204	1	germline	98143358-unknown-4667
2.96266e-208	1.38411	0.802	0.146	5.87141e-204	1	germline	98113666-unknown-2629
3.48138e-208	2.04154	0.917	0.225	6.8994e-204	1	germline	98118527-loxh1-15
3.6947e-208	1.8665	0.989	0.311	7.32215e-204	1	germline	98115290-unknown-2733
4.26556e-208	0.760737	0.427	0.033	8.45348e-204	1	germline	98016851-rhof
4.36939e-208	1.91717	0.945	0.254	8.65926e-204	1	germline	98134505-unknown-4032
4.66752e-208	1.09186	0.691	0.099	9.25009e-204	1	germline	98111724-ats2
4.70169e-208	1.62769	0.882	0.182	9.3178e-204	1	germline	98052528-unknown-1381
6.63019e-208	1.26527	0.76	0.124	1.31397e-203	1	germline	98142815-unknown-4625
7.24328e-208	1.03141	0.749	0.127	1.43547e-203	1	germline	98137936-rrb1
8.05538e-208	1.4416	0.865	0.167	1.59642e-203	1	germline	98122758-ehd4-5
9.03872e-208	1.54824	0.906	0.186	1.79129e-203	1	germline	98151910-nk3r-4
1.0537e-207	1.38709	0.837	0.153	2.08822e-203	1	germline	98034340-mms22-2
1.37315e-207	2.09276	0.994	0.327	2.7213e-203	1	germline	98134653-unknown-4047
1.38805e-207	0.995753	0.609	0.079	2.75084e-203	1	germline	98123946-unknown-3326
1.83428e-207	1.53702	0.868	0.174	3.63518e-203	1	germline	98146461-ada28-15
1.89525e-207	1.07455	0.592	0.072	3.75601e-203	1	germline	98149293-pls3-4
2.0113e-207	1.33834	0.749	0.127	3.986e-203	1	germline	98104702-unc80-2
2.2671e-207	1.93637	0.937	0.244	4.49294e-203	1	germline	98108882-unknown-2314
3.39037e-207	1.85891	0.983	0.274	6.71904e-203	1	germline	98109254-unknown-2342
3.84076e-207	1.14637	0.691	0.099	7.61162e-203	1	germline	98126404-p52k-2
4.66385e-207	1.9125	0.981	0.272	9.24282e-203	1	germline	98133643-unknown-3966
5.02335e-207	1.43583	0.813	0.147	9.95528e-203	1	germline	98149724-tri25-2
5.26215e-207	1.13989	0.716	0.111	1.04285e-202	1	germline	98122244-cd022-2
9.23088e-207	1.31311	0.791	0.138	1.82938e-202	1	germline	98159413-ada28-19
9.96006e-207	2.04562	0.972	0.288	1.97389e-202	1	germline	98161292-unknown-5919
1.48381e-206	0.845429	0.59	0.072	2.94062e-202	1	germline	98133923-unknown-3990
1.82985e-206	1.84861	0.945	0.246	3.62641e-202	1	germline	98124029-pg12a-8
2.07463e-206	2.01897	0.994	0.32	4.11151e-202	1	germline	98008811-hook1
2.10234e-206	1.74751	0.948	0.242	4.16642e-202	1	germline	98106411-adam8
2.30358e-206	0.943521	0.647	0.091	4.56523e-202	1	germline	98123313-mob3a
5.22529e-206	1.45398	0.807	0.147	1.03555e-201	1	germline	98132010-dhi1
2.05915e-205	1.63595	0.898	0.189	4.08082e-201	1	germline	98112427-unknown-2546
2.25478e-205	1.41457	0.824	0.151	4.46853e-201	1	germline	98104380-unknown-2003
2.84772e-205	2.17103	0.997	0.331	5.64361e-201	1	germline	98123489-unknown-3299
3.76396e-205	1.08076	0.716	0.11	7.45941e-201	1	germline	98100122-gbb4-2
4.45007e-205	1.15182	0.656	0.092	8.81915e-201	1	germline	98114175-msmb
4.87757e-205	1.64841	0.934	0.212	9.66636e-201	1	germline	98102767-ada33
4.93576e-205	1.71025	0.956	0.229	9.78169e-201	1	germline	98105101-ltbp1-3
5.05184e-205	1.75204	0.95	0.234	1.00117e-200	1	germline	98139088-unknown-4373
9.0158e-205	1.61572	0.909	0.197	1.78675e-200	1	germline	98133161-ehd1-4
2.91051e-204	1.18109	0.725	0.114	5.76804e-200	1	germline	98006853-unknown-167
3.97209e-204	1.2006	0.755	0.126	7.87188e-200	1	germline	98100737-unknown-1759
4.51437e-204	1.01423	0.647	0.09	8.94659e-200	1	germline	98101953-unknown-1847
5.82072e-204	1.35987	0.793	0.139	1.15355e-199	1	germline	98154151-lox5-27
7.52318e-204	1.48882	0.868	0.172	1.49094e-199	1	germline	98149361-plcb4-2
1.024e-203	2.03349	0.989	0.307	2.02937e-199	1	germline	98123701-lox5-13
1.39423e-203	1.2488	0.785	0.137	2.76309e-199	1	germline	98158696-unknown-5739
1.45372e-203	1.24665	0.766	0.131	2.88098e-199	1	germline	98144113-unknown-4707
2.3922e-203	1.36727	0.818	0.151	4.74086e-199	1	germline	98022975-gilt
2.44794e-203	1.32121	0.813	0.147	4.85132e-199	1	germline	98141020-unknown-4507
5.7348e-203	1.55006	0.86	0.169	1.13652e-198	1	germline	98100191-unknown-1721
6.49716e-203	1.78848	0.967	0.249	1.28761e-198	1	germline	98025574-clip1-2
7.13915e-203	1.26033	0.802	0.148	1.41484e-198	1	germline	98144229-gp142-2
7.9539e-203	1.72238	0.948	0.228	1.5763e-198	1	germline	98139873-unknown-4421
8.14697e-203	1.11181	0.777	0.138	1.61457e-198	1	germline	98115594-adec1
1.47892e-202	1.36009	0.832	0.154	2.93093e-198	1	germline	98133152-shlb1-4
1.63907e-202	1.52473	0.832	0.16	3.24832e-198	1	germline	98145067-lgsn-8
1.8038e-202	1.67262	0.89	0.181	3.57477e-198	1	germline	98152002-ce051
1.96607e-202	1.43141	0.832	0.166	3.89635e-198	1	germline	98115596-ada28-9
2.15153e-202	1.46447	0.832	0.158	4.2639e-198	1	germline	98118652-ubp51
2.91803e-202	1.65163	0.876	0.181	5.78295e-198	1	germline	98161154-jag2
2.98464e-202	1.56024	0.887	0.182	5.91496e-198	1	germline	98160924-unknown-5889
4.23257e-202	1.5982	0.948	0.245	8.38811e-198	1	germline	98106412-ada28-7
4.35721e-202	0.925705	0.68	0.107	8.63511e-198	1	germline	98100760-unknown-1762
7.57827e-202	1.85754	0.945	0.245	1.50186e-197	1	germline	98105053-unknown-2071
8.14158e-202	1.02375	0.62	0.085	1.6135e-197	1	germline	98143352-unknown-4666
1.71126e-201	1.47598	0.846	0.163	3.39137e-197	1	germline	98116202-unknown-2781
1.76552e-201	1.63768	0.882	0.184	3.4989e-197	1	germline	98160274-pi16-3
1.99919e-201	0.884186	0.708	0.111	3.962e-197	1	germline	98132151-unknown-3883
2.45529e-201	1.6333	0.898	0.196	4.86589e-197	1	germline	98153424-net2a
2.85053e-201	1.38507	0.799	0.146	5.64919e-197	1	germline	98134340-unknown-4018
3.04288e-201	1.42989	0.837	0.164	6.03039e-197	1	germline	98100236-unknown-1725
3.45006e-201	0.976949	0.609	0.081	6.83733e-197	1	germline	98152898-anxa2-2
3.80384e-201	1.56703	0.862	0.179	7.53845e-197	1	germline	98112524-daple-2
4.64639e-201	1.57237	0.882	0.182	9.20821e-197	1	germline	98137411-unknown-4273
5.12487e-201	1.46356	0.86	0.172	1.01565e-196	1	germline	98104502-gnao-6
6.05723e-201	1.6476	0.887	0.189	1.20042e-196	1	germline	98133719-sydnd
7.54026e-201	1.20446	0.669	0.099	1.49433e-196	1	germline	98105171-dnai2-2
1.19456e-200	1.25212	0.755	0.133	2.36738e-196	1	germline	98049878-ccd40
1.38028e-200	1.52223	0.851	0.173	2.73543e-196	1	germline	98156688-ada28-18
1.76043e-200	1.67205	0.92	0.207	3.48883e-196	1	germline	98122348-s35b1-2
1.86709e-200	1.88502	0.959	0.261	3.7002e-196	1	germline	98009841-unknown-246
2.08062e-200	1.70156	0.953	0.234	4.12337e-196	1	germline	98148459-unknown-4989
2.46013e-200	1.12803	0.678	0.106	4.87548e-196	1	germline	98127803-unknown-3611
2.86416e-200	1.75675	0.961	0.247	5.67619e-196	1	germline	98135143-unknown-4085
3.02927e-200	1.3637	0.73	0.126	6.00341e-196	1	germline	98105563-dnai1-3
4.76685e-200	1.6818	0.917	0.208	9.44695e-196	1	germline	98047330-vglu3
5.86974e-200	1.73164	0.956	0.255	1.16326e-195	1	germline	98106410-ada33-2
5.93079e-200	1.56314	0.857	0.178	1.17536e-195	1	germline	98008692-sem4g
6.4523e-200	1.61492	0.873	0.192	1.27872e-195	1	germline	98155999-gbb2-3
7.20302e-200	0.895241	0.595	0.078	1.42749e-195	1	germline	98160252-mipep-12
7.55937e-200	1.05625	0.7	0.108	1.49812e-195	1	germline	98114353-unknown-2673
9.11132e-200	1.77993	0.953	0.242	1.80568e-195	1	germline	98102671-uvrag-2
1.059e-199	1.62359	0.893	0.191	2.09872e-195	1	germline	98003044-tc1d1
1.06047e-199	1.63946	0.868	0.183	2.10164e-195	1	germline	98116114-unknown-2773
1.29688e-199	1.08684	0.678	0.103	2.57016e-195	1	germline	98144359-ssr2-5
1.96518e-199	1.0843	0.705	0.109	3.89459e-195	1	germline	98151707-unknown-5246
2.38827e-199	1.54207	0.884	0.183	4.73307e-195	1	germline	98111463-unknown-2479
2.56684e-199	1.6436	0.915	0.207	5.08696e-195	1	germline	98136914-unknown-4242
2.57299e-199	1.76709	0.937	0.23	5.09915e-195	1	germline	98159079-fzd6
3.23647e-199	1.2491	0.705	0.108	6.41404e-195	1	germline	98114483-unknown-2688
4.14289e-199	1.81519	0.964	0.257	8.21037e-195	1	germline	98134794-unknown-4056
4.73554e-199	1.10487	0.595	0.075	9.38489e-195	1	germline	98112182-unknown-2531
5.88571e-199	1.0089	0.686	0.105	1.16643e-194	1	germline	98146317-unknown-4859
6.00688e-199	1.92559	0.986	0.297	1.19044e-194	1	germline	98110252-tba8-2
7.53472e-199	1.93738	0.97	0.288	1.49323e-194	1	germline	98141449-unknown-4537
8.08399e-199	1.88803	0.972	0.277	1.60208e-194	1	germline	98118292-unknown-2925
8.20957e-199	1.36857	0.86	0.167	1.62697e-194	1	germline	98132814-gp116-2
8.92904e-199	1.72641	0.923	0.22	1.76956e-194	1	germline	98143529-cd047-2
1.01067e-198	0.72471	0.501	0.051	2.00295e-194	1	germline	98107063-unknown-2200
1.91906e-198	1.63296	0.876	0.193	3.80319e-194	1	germline	98118932-unknown-2965
2.36503e-198	1.56192	0.887	0.187	4.68701e-194	1	germline	98127476-unknown-3579
2.68764e-198	0.774206	0.504	0.053	5.32637e-194	1	germline	98037340-unknown-981
3.02373e-198	0.617599	0.386	0.027	5.99242e-194	1	germline	98110420-unknown-2423
3.08999e-198	0.97299	0.534	0.062	6.12374e-194	1	germline	98160005-unknown-5824
4.96653e-198	1.26146	0.722	0.123	9.84268e-194	1	germline	98129706-tsn3-2
5.05071e-198	0.898453	0.554	0.068	1.00095e-193	1	germline	98127590-oprk
5.36092e-198	1.95338	0.981	0.3	1.06243e-193	1	germline	98126300-pgca
5.84776e-198	0.826892	0.515	0.056	1.15891e-193	1	germline	98122367-jerky
8.25257e-198	1.30038	0.848	0.179	1.63549e-193	1	germline	98102764-adam9
1.07183e-197	1.07415	0.645	0.093	2.12416e-193	1	germline	98140836-rwdd1-2
1.34343e-197	1.70924	0.915	0.212	2.6624e-193	1	germline	98132054-unknown-3877
1.47332e-197	1.58748	0.879	0.188	2.91983e-193	1	germline	98105812-unknown-2122
1.60813e-197	1.1031	0.631	0.091	3.18699e-193	1	germline	98113090-unknown-2594
2.01947e-197	1.22556	0.747	0.128	4.00219e-193	1	germline	98131992-glpb
3.16e-197	1.51093	0.862	0.178	6.2625e-193	1	germline	98149953-trpm6-3
3.18219e-197	1.33628	0.793	0.143	6.30646e-193	1	germline	98158507-calm-52
3.82457e-197	1.32876	0.796	0.144	7.57954e-193	1	germline	98135232-unknown-4098
4.1392e-197	1.76474	0.939	0.233	8.20308e-193	1	germline	98148810-unknown-5016
6.40574e-197	0.928117	0.579	0.074	1.26949e-192	1	germline	98123669-unknown-3311
6.55991e-197	2.15779	0.997	0.381	1.30004e-192	1	germline	98001031-pg12a
1.0303e-196	1.6822	0.895	0.205	2.04185e-192	1	germline	98102958-unknown-1903
1.1358e-196	1.79075	0.967	0.261	2.25093e-192	1	germline	98134019-unknown-3999
1.33881e-196	1.00347	0.639	0.093	2.65325e-192	1	germline	98106987-plac8-6
1.47694e-196	1.17882	0.719	0.122	2.927e-192	1	germline	98107652-unknown-2236
1.79039e-196	0.895814	0.57	0.072	3.5482e-192	1	germline	98035702-unknown-937
1.90717e-196	1.45528	0.837	0.164	3.77963e-192	1	germline	98128056-unknown-3622
2.10086e-196	1.88447	0.956	0.269	4.16349e-192	1	germline	98109376-pg12a-5
4.56383e-196	1.90003	0.986	0.306	9.0446e-192	1	germline	98122191-unknown-3205
4.66367e-196	1.3706	0.802	0.148	9.24246e-192	1	germline	98111063-e1b55
5.2531e-196	1.77503	0.934	0.234	1.04106e-191	1	germline	98107854-loxh1-10
5.99264e-196	2.21737	0.997	0.33	1.18762e-191	1	germline	98123312-unknown-3286
1.17303e-195	1.69637	0.912	0.218	2.32471e-191	1	germline	98035363-wrn
1.24986e-195	0.731165	0.479	0.048	2.47697e-191	1	germline	98101260-seele
1.90034e-195	1.3046	0.782	0.143	3.76609e-191	1	germline	98052478-klh10
1.91501e-195	0.990295	0.664	0.098	3.79517e-191	1	germline	98137464-prosc-2
2.70714e-195	1.08529	0.818	0.159	5.365e-191	1	germline	98124957-unknown-3386
2.74981e-195	1.60512	0.895	0.195	5.44957e-191	1	germline	98143466-cbpc2-2
2.89494e-195	0.77741	0.54	0.064	5.73719e-191	1	germline	98141084-unknown-4510
3.02163e-195	1.39386	0.804	0.15	5.98826e-191	1	germline	98036061-pacrg
7.59118e-195	1.67432	0.928	0.228	1.50442e-190	1	germline	98100761-muts
8.67804e-195	1.71215	0.959	0.249	1.71981e-190	1	germline	98116009-y864
1.13811e-194	0.999271	0.656	0.1	2.2555e-190	1	germline	98001242-atx3
1.21175e-194	1.25015	0.821	0.161	2.40144e-190	1	germline	98131882-unknown-3861
1.23157e-194	1.44731	0.837	0.163	2.44073e-190	1	germline	98105073-unknown-2073
1.28451e-194	1.08621	0.672	0.101	2.54564e-190	1	germline	98100798-ehd4-4
1.34397e-194	1.60281	0.658	0.1	2.66349e-190	1	germline	98136140-unknown-4175
1.73693e-194	0.850911	0.512	0.056	3.44224e-190	1	germline	98100666-wisp3
1.77982e-194	2.05007	1	0.471	3.52725e-190	1	germline	98144255-tba1b-3
2.48843e-194	1.40192	0.851	0.172	4.93157e-190	1	germline	98122730-npd
2.67918e-194	1.21954	0.686	0.111	5.3096e-190	1	germline	98138466-unknown-4339
4.72865e-194	1.67949	0.961	0.255	9.37123e-190	1	germline	98138006-reep5-5
5.66673e-194	1.81174	0.978	0.284	1.12303e-189	1	germline	98159769-erg24-2
6.05489e-194	1.76154	0.917	0.215	1.19996e-189	1	germline	98019455-unknown-495
6.46781e-194	1.23293	0.747	0.129	1.28179e-189	1	germline	98161246-reep5-8
9.16691e-194	1.7393	0.959	0.255	1.8167e-189	1	germline	98105003-unknown-2063
1.15695e-193	1.32639	0.824	0.157	2.29283e-189	1	germline	98122041-unknown-3193
1.8401e-193	2.04194	0.989	0.33	3.64671e-189	1	germline	98140839-loxh1-25
1.8864e-193	1.63842	0.931	0.223	3.73847e-189	1	germline	98141547-lox5-22
2.08254e-193	0.992018	0.639	0.096	4.12719e-189	1	germline	98145500-unknown-4810
2.60789e-193	0.965923	0.639	0.093	5.16831e-189	1	germline	98101554-unknown-1823
4.14369e-193	1.14831	0.815	0.172	8.21197e-189	1	germline	98128463-pms2-2
4.79462e-193	1.55791	0.887	0.194	9.50199e-189	1	germline	98139493-utro-3
5.75455e-193	1.45461	0.807	0.158	1.14044e-188	1	germline	98136294-ada20
6.42838e-193	1.54149	0.873	0.193	1.27398e-188	1	germline	98148864-unknown-5027
6.62544e-193	1.3861	0.793	0.15	1.31303e-188	1	germline	98120742-unknown-3096
7.1425e-193	1.22802	0.749	0.135	1.4155e-188	1	germline	98159808-unknown-5808
7.69314e-193	1.59589	0.945	0.224	1.52463e-188	1	germline	98161701-unknown-5936
9.37987e-193	1.45297	0.793	0.154	1.8589e-188	1	germline	98105075-unknown-2074
1.10076e-192	1.04226	0.567	0.074	2.18148e-188	1	germline	98135940-pgbd4-16
1.34873e-192	1.55063	0.865	0.191	2.6729e-188	1	germline	98143017-hunk
1.36782e-192	1.59419	0.906	0.208	2.71075e-188	1	germline	98029269-unknown-749
1.40031e-192	0.771234	0.645	0.094	2.77513e-188	1	germline	98101549-unknown-1822
1.44405e-192	1.94206	0.972	0.306	2.86181e-188	1	germline	98123105-tbb4b-14
1.81048e-192	0.769335	0.537	0.062	3.588e-188	1	germline	98123696-unknown-3313
2.49958e-192	1.89315	0.978	0.301	4.95367e-188	1	germline	98132201-irf2-2
2.71359e-192	1.33415	0.804	0.159	5.3778e-188	1	germline	98117191-ffar2-2
2.87617e-192	1.71669	0.912	0.219	5.7e-188	1	germline	98038007-unknown-999
3.77848e-192	1.58703	0.865	0.188	7.48819e-188	1	germline	98116977-lip1-4
4.39452e-192	1.35869	0.807	0.153	8.70905e-188	1	germline	98104033-prtg-2
4.52974e-192	1.72781	0.923	0.227	8.97704e-188	1	germline	98117116-fhl3-7
6.80831e-192	0.79755	0.65	0.099	1.34927e-187	1	germline	98139057-unknown-4369
8.70394e-192	1.85287	0.981	0.305	1.72495e-187	1	germline	98110568-reep5-2
9.34032e-192	1.42688	0.848	0.176	1.85106e-187	1	germline	98139307-unknown-4385
9.60549e-192	1.52334	0.901	0.199	1.90362e-187	1	germline	98134888-pi4ka-2
1.34741e-191	0.98222	0.623	0.089	2.67029e-187	1	germline	98047299-r10b2-2
1.46644e-191	1.61121	0.879	0.194	2.90619e-187	1	germline	98134302-frk-3
2.62932e-191	0.988315	0.642	0.095	5.21079e-187	1	germline	98107641-nlgny
2.83962e-191	1.74149	0.964	0.27	5.62756e-187	1	germline	98135057-tppp3-2
3.23113e-191	1.37472	0.708	0.115	6.40346e-187	1	germline	98120659-unknown-3088
4.18133e-191	1.02839	0.645	0.099	8.28655e-187	1	germline	98134423-rac1-10
4.49227e-191	1.88052	0.904	0.22	8.90278e-187	1	germline	98109465-arhg2
1.08483e-190	0.794784	0.612	0.081	2.14992e-186	1	germline	98049201-unknown-1322
1.11933e-190	0.905829	0.683	0.106	2.21829e-186	1	germline	98137224-unknown-4259
1.14988e-190	1.41872	0.821	0.162	2.27884e-186	1	germline	98133466-klh10-3
1.20612e-190	0.701764	0.416	0.035	2.39028e-186	1	germline	98121145-unknown-3129
1.48153e-190	1.57364	0.854	0.186	2.93609e-186	1	germline	98144026-unknown-4700
1.53453e-190	0.514961	0.377	0.027	3.04114e-186	1	germline	98123699-swahb
1.74308e-190	1.54138	0.895	0.195	3.45444e-186	1	germline	98139078-plk2
1.86406e-190	1.59865	0.937	0.227	3.69419e-186	1	germline	98117242-unknown-2840
1.92758e-190	1.57273	0.89	0.198	3.82009e-186	1	germline	98115280-unknown-2731
2.85357e-190	1.34241	0.86	0.177	5.6552e-186	1	germline	98129887-unknown-3734
4.39072e-190	1.07363	0.691	0.113	8.70153e-186	1	germline	98104813-unknown-2043
4.49866e-190	1.55404	0.882	0.195	8.91544e-186	1	germline	98105290-unknown-2090
5.71229e-190	1.17229	0.744	0.126	1.13206e-185	1	germline	98130570-aktip-2
1.42716e-189	1.82473	0.928	0.248	2.82834e-185	1	germline	98141083-unknown-4509
1.53205e-189	1.61741	0.884	0.203	3.03622e-185	1	germline	98149665-unknown-5087
2.38026e-189	1.48112	0.865	0.189	4.71719e-185	1	germline	98132103-unknown-3881
3.57339e-189	1.54883	0.871	0.21	7.08174e-185	1	germline	98128460-cd151
4.94783e-189	1.66191	0.953	0.252	9.80561e-185	1	germline	98151040-reep5-7
5.59326e-189	1.56291	0.871	0.181	1.10847e-184	1	germline	98139053-unknown-4367
5.73315e-189	0.831481	0.59	0.078	1.1362e-184	1	germline	98115964-tnnc2
6.06614e-189	1.74612	0.983	0.298	1.20219e-184	1	germline	98137316-spat9-2
6.64715e-189	1.27039	0.799	0.151	1.31733e-184	1	germline	98161770-aosl-8
7.81177e-189	1.1204	0.736	0.124	1.54814e-184	1	germline	98018674-l
1.00929e-188	1.66498	0.917	0.223	2.00022e-184	1	germline	98160384-unknown-5855
1.19951e-188	1.69735	0.972	0.27	2.37718e-184	1	germline	98106992-unknown-2197
1.32342e-188	1.55937	0.901	0.211	2.62275e-184	1	germline	98121912-f214a-2
1.66321e-188	1.00959	0.628	0.094	3.29615e-184	1	germline	98126959-tsn18-2
1.74321e-188	0.745333	0.501	0.055	3.45469e-184	1	germline	98028212-tm246
2.98325e-188	1.78789	0.926	0.244	5.9122e-184	1	germline	98042373-myf5
4.09861e-188	1.1143	0.667	0.102	8.12262e-184	1	germline	98107849-unknown-2254
4.36243e-188	1.09178	0.807	0.157	8.64547e-184	1	germline	98131881-unknown-3860
4.67347e-188	1.6099	0.937	0.228	9.26188e-184	1	germline	98160700-unknown-5881
7.43204e-188	1.56107	0.917	0.215	1.47288e-183	1	germline	98130401-unknown-3769
7.65788e-188	1.68587	0.934	0.238	1.51764e-183	1	germline	98104124-unknown-1986
1.21584e-187	0.815984	0.647	0.101	2.40955e-183	1	germline	98100716-thop1-4
1.41345e-187	2.07428	0.983	0.355	2.80118e-183	1	germline	98027503-unknown-704
1.75184e-187	1.05971	0.689	0.112	3.4718e-183	1	germline	98135662-unknown-4141
1.94579e-187	0.549437	0.537	0.066	3.85616e-183	1	germline	98100747-cdip1-3
2.62014e-187	1.60529	0.953	0.25	5.19259e-183	1	germline	98105669-unknown-2117
2.79676e-187	1.2865	0.791	0.151	5.54261e-183	1	germline	98136136-unknown-4174
3.69985e-187	1.18057	0.774	0.143	7.33235e-183	1	germline	98107109-s6a18-3
3.76729e-187	1.9716	0.994	0.353	7.46601e-183	1	germline	98145753-unknown-4818
4.44765e-187	1.05979	0.843	0.174	8.81436e-183	1	germline	98160634-akt1
6.57053e-187	1.6303	0.948	0.244	1.30215e-182	1	germline	98155764-lmo3
1.07043e-186	1.39628	0.851	0.181	2.12139e-182	1	germline	98137999-unknown-4298
1.44665e-186	1.72517	0.931	0.233	2.86696e-182	1	germline	98114837-unknown-2697
4.599e-186	1.34919	0.815	0.163	9.1143e-182	1	germline	98125809-unknown-3442
8.9861e-186	1.73465	0.953	0.272	1.78086e-181	1	germline	98147727-sptn1-2
9.36998e-186	1.14254	0.713	0.126	1.85694e-181	1	germline	98002775-unknown-66
9.67663e-186	1.14186	0.755	0.134	1.91772e-181	1	germline	98118400-cebpe
9.76318e-186	0.892436	0.614	0.089	1.93487e-181	1	germline	98109345-unknown-2348
1.26077e-185	0.888044	0.769	0.146	2.49859e-181	1	germline	98124955-yk006-14
3.20039e-185	1.14601	0.736	0.128	6.34253e-181	1	germline	98131743-unknown-3851
3.20085e-185	1.248	0.807	0.161	6.34345e-181	1	germline	98117547-kdm6b
3.59958e-185	1.81263	0.986	0.327	7.13364e-181	1	germline	98135142-api5-2
3.69162e-185	1.66589	0.928	0.236	7.31605e-181	1	germline	98025949-unknown-663
4.4479e-185	1.09189	0.725	0.127	8.81485e-181	1	germline	98100579-sp7
4.63979e-185	1.32866	0.848	0.172	9.19513e-181	1	germline	98125961-tri39-10
6.27937e-185	1.25441	0.788	0.151	1.24445e-180	1	germline	98149211-klh10-5
7.71632e-185	1.67341	0.928	0.232	1.52922e-180	1	germline	98104797-unknown-2042
7.83309e-185	1.03006	0.653	0.103	1.55236e-180	1	germline	98128646-unknown-3665
9.38162e-185	1.7539	0.981	0.311	1.85925e-180	1	germline	98154743-unknown-5447
9.41276e-185	0.834502	0.537	0.067	1.86542e-180	1	germline	98123496-unknown-3301
1.01771e-184	1.34507	0.818	0.167	2.01689e-180	1	germline	98112885-tba1c-2
1.02653e-184	1.04705	0.683	0.112	2.03438e-180	1	germline	98101367-unknown-1805
1.04457e-184	1.32619	0.829	0.167	2.07012e-180	1	germline	98143634-brsk1
1.45477e-184	0.833402	0.59	0.082	2.88307e-180	1	germline	98014847-glt13-2
1.46892e-184	1.0842	0.846	0.178	2.9111e-180	1	germline	98160629-kpcl
1.47643e-184	1.38047	0.785	0.157	2.926e-180	1	germline	98118399-unknown-2933
2.35134e-184	0.738134	0.532	0.065	4.65989e-180	1	germline	98101388-itk-2
2.6986e-184	1.61873	0.884	0.218	5.34809e-180	1	germline	98149596-la-2
3.43096e-184	1.44665	0.821	0.162	6.79948e-180	1	germline	98054537-ptprq-2
3.51217e-184	0.693886	0.452	0.045	6.96042e-180	1	germline	98117486-unknown-2863
3.98262e-184	1.73416	0.972	0.287	7.89276e-180	1	germline	98148465-unknown-4990
4.38802e-184	1.65008	0.934	0.235	8.69618e-180	1	germline	98130828-loxh1-19
4.83013e-184	1.63683	0.909	0.226	9.57234e-180	1	germline	98136284-astn1
6.65276e-184	0.710903	0.474	0.051	1.31844e-179	1	germline	98118797-unknown-2950
7.12042e-184	0.921308	0.581	0.079	1.41113e-179	1	germline	98135955-unknown-4161
9.40293e-184	1.46061	0.876	0.193	1.86347e-179	1	germline	98100483-h2az
1.16328e-183	1.3443	0.815	0.167	2.30539e-179	1	germline	98153619-kpcz
1.85969e-183	1.93835	0.994	0.364	3.68554e-179	1	germline	98134871-loxh1-22
1.89599e-183	1.10053	0.7	0.118	3.75748e-179	1	germline	98140538-jip4-2
2.24662e-183	1.43329	0.821	0.165	4.45236e-179	1	germline	98123182-unknown-3274
7.50642e-183	0.998203	0.623	0.089	1.48762e-178	1	germline	98123498-ada1d-3
7.65214e-183	1.66457	0.854	0.189	1.5165e-178	1	germline	98139087-unknown-4372
1.15545e-182	1.0974	0.722	0.127	2.28987e-178	1	germline	98135330-tpte2
1.33112e-182	1.57397	0.931	0.235	2.63802e-178	1	germline	98055822-unknown-1495
1.49964e-182	0.8267	0.559	0.074	2.97199e-178	1	germline	98128027-unknown-3621
2.01509e-182	0.962006	0.639	0.099	3.9935e-178	1	germline	98046742-nkx31
2.15337e-182	1.55748	0.934	0.237	4.26754e-178	1	germline	98117971-unknown-2893
3.95644e-182	1.03841	0.708	0.12	7.84088e-178	1	germline	98120596-hrsl1-2
5.77475e-182	1.04494	0.694	0.12	1.14444e-177	1	germline	98106828-ank3-5
9.50372e-182	1.58746	0.876	0.205	1.88345e-177	1	germline	98150323-pol-8
1.03034e-181	1.3068	0.791	0.156	2.04193e-177	1	germline	98150888-unknown-5167
2.08298e-181	1.2806	0.782	0.152	4.12805e-177	1	germline	98105554-unknown-2107
2.34049e-181	1.26029	0.835	0.172	4.63838e-177	1	germline	98113791-h2b1l
2.4414e-181	1.93717	0.997	0.383	4.83837e-177	1	germline	98103122-unknown-1915
2.97034e-181	1.9298	0.997	0.39	5.88662e-177	1	germline	98108616-syfa-2
3.79302e-181	1.71226	0.926	0.249	7.51701e-177	1	germline	98144231-drd5-3
4.36158e-181	1.24055	0.785	0.152	8.64377e-177	1	germline	98111797-unknown-2504
4.42705e-181	1.24056	0.785	0.155	8.77353e-177	1	germline	98122122-unknown-3200
4.53005e-181	0.9057	0.606	0.09	8.97765e-177	1	germline	98100838-unknown-1767
4.98131e-181	1.10864	0.612	0.093	9.87195e-177	1	germline	98101980-ssr4-3
5.03348e-181	1.14236	0.788	0.151	9.97535e-177	1	germline	98134238-unknown-4010
5.2936e-181	0.972113	0.694	0.117	1.04909e-176	1	germline	98138921-ehd1-5
6.4125e-181	1.18662	0.738	0.133	1.27083e-176	1	germline	98119077-unknown-2976
7.16865e-181	1.17746	0.763	0.145	1.42068e-176	1	germline	98002555-cu002
7.48161e-181	0.613054	0.419	0.038	1.4827e-176	1	germline	98151298-unknown-5205
9.65465e-181	1.1957	0.744	0.14	1.91336e-176	1	germline	98143164-guad
1.05898e-180	1.49577	0.868	0.205	2.09869e-176	1	germline	98117909-erbb3
1.814e-180	2.4539	1	0.578	3.59499e-176	1	germline	98025716-cttb2
8.04821e-180	1.20696	0.771	0.146	1.59499e-175	1	germline	98044839-dhso-8
1.01842e-179	1.78098	0.989	0.32	2.01831e-175	1	germline	98114872-plxa2-2
1.19823e-179	1.19409	0.727	0.132	2.37465e-175	1	germline	98117541-sned1
2.07356e-179	1.35417	0.829	0.173	4.10938e-175	1	germline	98109627-fyn-3
4.10656e-179	0.906302	0.636	0.098	8.13838e-175	1	germline	98107138-unknown-2206
1.58711e-178	1.20622	0.741	0.138	3.14534e-174	1	germline	98103484-unknown-1939
1.92468e-178	0.9816	0.722	0.127	3.81433e-174	1	germline	98104385-plxa2
5.99147e-178	1.46846	0.837	0.185	1.18739e-173	1	germline	98111386-gnal
6.73598e-178	0.659054	0.413	0.038	1.33494e-173	1	germline	98161347-osbp1-2
8.81819e-178	1.12623	0.697	0.121	1.74759e-173	1	germline	98145161-unknown-4784
1.93132e-177	1.77564	0.975	0.317	3.8275e-173	1	germline	98109449-tri13-2
2.16015e-177	0.659279	0.499	0.058	4.28098e-173	1	germline	98101684-npff2-6
2.36255e-177	1.98446	1	0.422	4.6821e-173	1	germline	98126458-ttl13-2
4.12253e-177	1.52348	0.824	0.182	8.17003e-173	1	germline	98132219-unknown-3887
4.30822e-177	0.838896	0.49	0.058	8.53802e-173	1	germline	98130444-lgr5-2
5.46029e-177	0.852618	0.565	0.078	1.08212e-172	1	germline	98152665-mmel1
6.17292e-177	1.77383	0.953	0.278	1.22335e-172	1	germline	98102005-unknown-1850
6.23209e-177	0.982352	0.609	0.091	1.23508e-172	1	germline	98109162-unknown-2333
8.0194e-177	0.819314	0.579	0.081	1.58928e-172	1	germline	98114329-ehd1-3
8.86533e-177	1.69531	0.934	0.251	1.75693e-172	1	germline	98116683-loxh1-12
9.82515e-177	0.696246	0.631	0.095	1.94715e-172	1	germline	98137229-unknown-4261
1.19101e-176	0.795714	0.573	0.078	2.36034e-172	1	germline	98156494-unknown-5616
2.25877e-176	1.44884	0.895	0.217	4.47642e-172	1	germline	98158420-unknown-5713
2.97508e-176	0.739345	0.548	0.073	5.89601e-172	1	germline	98111674-unknown-2491
3.13435e-176	1.43154	0.854	0.189	6.21165e-172	1	germline	98041411-s6a13
3.16004e-176	1.05728	0.697	0.123	6.26256e-172	1	germline	98133666-hpcl1-7
3.36703e-176	1.21904	0.758	0.147	6.67278e-172	1	germline	98142327-unknown-4599
4.17331e-176	1.45745	0.865	0.198	8.27067e-172	1	germline	98104879-unknown-2051
7.08486e-176	0.786337	0.551	0.075	1.40408e-171	1	germline	98154150-mipep-10
8.52973e-176	1.02591	0.815	0.172	1.69042e-171	1	germline	98158418-unknown-5712
8.63747e-176	1.48602	0.92	0.246	1.71177e-171	1	germline	98125234-unknown-3403
8.84827e-176	1.48144	0.873	0.194	1.75355e-171	1	germline	98133363-5ht1e-2
1.13642e-175	0.708241	0.515	0.064	2.25215e-171	1	germline	98118533-unknown-2941
1.76949e-175	1.22953	0.81	0.166	3.50677e-171	1	germline	98006467-trpa1
1.9076e-175	1.74266	0.953	0.282	3.78048e-171	1	germline	98145754-unknown-4819
2.43877e-175	1.88598	0.994	0.388	4.83315e-171	1	germline	98161103-gas6
2.53203e-175	1.02642	0.686	0.117	5.01798e-171	1	germline	98152028-unknown-5278
4.07324e-175	1.05157	0.738	0.134	8.07234e-171	1	germline	98020411-unknown-527
5.73633e-175	1.50897	0.901	0.221	1.13683e-170	1	germline	98144260-unknown-4721
6.21086e-175	0.960379	0.65	0.106	1.23087e-170	1	germline	98004930-drd4
[truncated: 26,218 more rows]

## Sheet: late_adult_markers
p_vala	avg_log2FCb	pct.1c	pct.2d	p_val_adje	clusterf	identityg	geneh	a = unadjusted p value
[truncated: 30,286 more rows]
