# Supplementary material for: Acoel single-cell atlas reveals expression dynamics and heterogeneity of adult pluripotent stem cells
Source: Nat Commun. 2023 May 5;14:2612. doi: 10.1038/s41467-023-38016-4 (PMC10163032; doi:10.1038/s41467-023-38016-4)
Supplement: Supplementary file 5 — Supplementary Data 3 [file 41467_2023_38016_MOESM5_ESM.xlsx]

## Sheet: HJ_16
Supplementary Data 3. Stage-specific clusters in the postembryonic development scRNAseq data							a = gene of interest
Hatchling juvenile	gene_namea	p_valb	avg_log2FCc	pct.1d	pct.2e	p_val_adjf	b = unadjusted p value	GO Analysis (Top 100 marker genes)
cluster16	98057522-unknown-1550	2.25e-21	7.11013	0.784	0.576	4.71e-17	c = log fold change of average expression of this cluster versus all other clusters	Response to endoplasmic reticulum stress
cluster16	98157615-traf2	4.89e-53	6.08144	0.5	0.089	1.02e-48	d = Percent of cells within this clusters that express this gene	ER to Golgi vesicle-mediated transport
cluster16	98022439-pdia1	1.52e-54	4.00393	0.843	0.3	3.18e-50	e = Perfect of cells outside this cluster expressing this gene	retrograde vesicle-mediated transport, Golgi to ER
cluster16	98033903-s14l2-2	3.36e-43	3.09995	0.52	0.119	7.03e-39	f = adjusted p value using bonferroni correction	protein folding
cluster16	98014345-znfx1	3.23e-46	2.57447	0.422	0.07	6.77e-42		regulation of cholesterol biosynthestic process
cluster16	98013784-esrp1	1.32e-61	2.53392	0.784	0.189	2.77e-57		signal peptide processing
cluster16	98033972-grp78-2	2.99e-34	2.38631	0.765	0.34	6.27e-30
cluster16	98029517-fer3l-2	8.68e-29	2.33974	0.333	0.065	1.82e-24
cluster16	98052774-mcfd2-3	3.63e-35	2.24084	0.608	0.181	7.59e-31
cluster16	98021942-lfg4	3.57e-19	2.14645	0.559	0.259	7.48e-15
cluster16	98054264-dylt1-2	3.78e-67	2.03092	0.363	0.034	7.9e-63
cluster16	98055612-drd2	5.88e-71	1.97596	0.324	0.026	1.23e-66
cluster16	98043788-pcx2	7.06e-40	1.9505	0.422	0.078	1.48e-35
cluster16	98015773-cr3l1	2.73e-22	1.94878	0.627	0.281	5.71e-18
cluster16	98046332-fnd3a	4.11e-31	1.93797	0.539	0.155	8.61e-27
cluster16	98059197-lmx1b	4.17e-29	1.90725	0.559	0.171	8.73e-25
cluster16	98026721-sim14	1.47e-29	1.87057	0.833	0.513	3.08e-25
cluster16	98034125-erd22	8.19e-34	1.86169	0.784	0.36	1.72e-29
cluster16	98051025-nucb1	1.92e-20	1.84419	0.588	0.262	4.02e-16
cluster16	98037047-unknown-971	6.21e-47	1.84348	0.588	0.121	1.3e-42
cluster16	98054750-zeb2	3e-16	1.83933	0.304	0.086	6.28e-12
cluster16	98049093-pdia6	2.72e-24	1.8384	0.765	0.382	5.69e-20
cluster16	98024232-unknown-629	3.06e-63	1.81078	0.353	0.034	6.4e-59
cluster16	98009392-snd1	2.66e-24	1.76742	0.686	0.337	5.58e-20
cluster16	98001208-pctl	3.89e-25	1.75288	0.608	0.233	8.14e-21
cluster16	98026230-s41a1	2.92e-20	1.74887	0.392	0.118	6.12e-16
cluster16	98046804-znf99	8.64e-22	1.73553	0.353	0.087	1.81e-17
cluster16	98050382-ats4	1.47e-20	1.672	0.647	0.295	3.08e-16
cluster16	98012921-kcab2	1.76e-26	1.66813	0.304	0.058	3.69e-22
cluster16	98035310-kpca-2	3.27e-33	1.66081	0.353	0.062	6.84e-29
cluster16	98021212-unknown-552	1.93e-43	1.63809	0.471	0.083	4.03e-39
cluster16	98001665-s61a2	6.77e-29	1.6339	0.814	0.42	1.42e-24
cluster16	98015067-bi1	3.65e-15	1.62058	0.814	0.719	7.63e-11
cluster16	98055361-mbtp2-2	1.63e-32	1.61346	0.461	0.108	3.41e-28
cluster16	98009498-hm13	8.81e-20	1.61193	0.529	0.208	1.84e-15
cluster16	98022054-ctl1-2	5.52e-51	1.61133	0.353	0.042	1.15e-46
cluster16	98025490-djc25	4.45e-15	1.59564	0.373	0.13	9.32e-11
cluster16	98010273-tram1	6.61e-16	1.5871	0.676	0.408	1.38e-11
cluster16	98048586-pdia4	3.19e-19	1.57406	0.529	0.206	6.68e-15
cluster16	98026786-rpn2	6.95e-26	1.52829	0.814	0.433	1.46e-21
cluster16	98034456-ergi1	3.23e-34	1.52827	0.353	0.059	6.77e-30
cluster16	98109820-vmp1	7.27e-10	1.52705	0.637	0.463	1.52e-05
cluster16	98012926-gslg1	2.38e-20	1.5219	0.647	0.316	4.97e-16
cluster16	98025499-tm206-5	5.52e-40	1.49881	0.314	0.042	1.15e-35
cluster16	98017588-4f2	6.74e-23	1.49447	0.676	0.292	1.41e-18
cluster16	98050918-copz1	4.35e-17	1.49352	0.676	0.352	9.11e-13
cluster16	98013481-rasef	2.03e-38	1.48719	0.294	0.039	4.25e-34
cluster16	98158162-ssrg-2	2.05e-26	1.48449	0.902	0.597	4.28e-22
cluster16	98025832-sc11c	7.73e-24	1.48197	0.657	0.265	1.62e-19
cluster16	98016280-ssrg	2.69e-27	1.47601	0.912	0.614	5.64e-23
cluster16	98070760-unknown-1671	9.11e-22	1.46751	0.343	0.086	1.91e-17
cluster16	98014604-efc4b	4.97e-35	1.45996	0.314	0.047	1.04e-30
cluster16	98018143-tmed4	1.67e-18	1.44637	0.784	0.475	3.5e-14
cluster16	98052807-panx2-11	6.6e-33	1.44424	0.353	0.061	1.38e-28
cluster16	98004347-tmed3	4.47e-16	1.4435	0.461	0.184	9.35e-12
cluster16	98020803-yipf1	3.19e-20	1.44175	0.412	0.126	6.68e-16
cluster16	98051702-pcsk7	1.47e-20	1.44049	0.294	0.066	3.08e-16
cluster16	98058558-erp44	1.73e-11	1.44005	0.569	0.328	3.62e-07
cluster16	98005515-asz1	3.38e-24	1.42319	0.549	0.197	7.07e-20
cluster16	98040370-srbs2	9.7e-20	1.3962	0.431	0.134	2.03e-15
cluster16	98011709-erln2	1.09e-11	1.39459	0.422	0.191	2.29e-07
cluster16	98024457-calm-18	2.82e-42	1.38855	0.314	0.039	5.9e-38
cluster16	98032757-trpm3-5	8.45e-26	1.37469	0.324	0.065	1.77e-21
cluster16	98112670-unknown-2564	3.96e-22	1.35912	0.745	0.332	8.29e-18
cluster16	98119584-unknown-3023	6.93e-25	1.35855	0.353	0.077	1.45e-20
cluster16	98019134-tsn31	3.45e-31	1.34988	0.333	0.059	7.23e-27
cluster16	98011206-ostc	5.33e-17	1.34347	0.627	0.321	1.12e-12
cluster16	98041514-sc22b	2.55e-12	1.32059	0.49	0.241	5.35e-08
cluster16	98029119-ylat2-2	1.04e-19	1.31761	0.549	0.203	2.18e-15
cluster16	98005092-lrat	1.12e-148	1.30685	0.255	0.006	2.35e-144
cluster16	98007831-sc61g	2.48e-18	1.30438	0.696	0.371	5.18e-14
cluster16	98009139-calr-2	3.51e-14	1.29255	0.863	0.663	7.35e-10
cluster16	98045866-k132l	1.46e-18	1.28156	0.539	0.213	3.06e-14
cluster16	98035989-ergi3	4.28e-21	1.28028	0.373	0.101	8.95e-17
cluster16	98025431-nano1-2	1.89e-09	1.24458	0.52	0.278	3.95e-05
cluster16	98025012-chm1a-2	6.67e-19	1.24137	0.51	0.199	1.4e-14
cluster16	98022272-sdf2	1.43e-07	1.23098	0.412	0.231	0.00298446
cluster16	98045905-cdn1b	8.18e-11	1.22975	0.598	0.341	1.71e-06
cluster16	98020026-fkbp2	2.6e-11	1.2278	0.588	0.331	5.45e-07
cluster16	98132471-unknown-3898	1.79e-09	1.22579	0.598	0.389	3.75e-05
cluster16	98056836-htf4	3.11e-12	1.21725	0.402	0.164	6.51e-08
cluster16	98012009-glt13	1.26e-11	1.20531	0.333	0.121	2.64e-07
cluster16	98015815-yipf6	7.89e-16	1.20436	0.392	0.134	1.65e-11
cluster16	98160585-s39a7	1.33e-10	1.20397	0.461	0.224	2.77e-06
cluster16	98022897-suco	6.18e-09	1.1969	0.343	0.156	0.00012929
cluster16	98126751-smc	1.48e-11	1.19135	0.265	0.084	3.09e-07
cluster16	98005762-ugdh	3.92e-15	1.18572	0.441	0.167	8.21e-11
cluster16	98058546-mpp5	1.98e-09	1.18046	0.265	0.096	4.15e-05
cluster16	98001499-ktap2	1.29e-10	1.17261	0.431	0.209	2.7e-06
cluster16	98028858-cs024	2.16e-13	1.17054	0.304	0.096	4.52e-09
cluster16	98039142-syvn1-2	1.51e-08	1.16982	0.324	0.142	0.00031667
cluster16	98029787-bc11b	3.32e-24	1.16958	0.265	0.047	6.96e-20
cluster16	98031942-hyou1	1.35e-10	1.16719	0.422	0.198	2.84e-06
cluster16	98044151-arl1-2	6.27e-09	1.16602	0.431	0.226	0.00013131
cluster16	98117255-unknown-2841	8.05e-13	1.16141	0.422	0.166	1.68e-08
cluster16	98050288-kdm8	7.35e-23	1.14628	0.343	0.078	1.54e-18
cluster16	98019466-spcs2	3.6e-13	1.14363	0.48	0.209	7.54e-09
cluster16	98023203-unknown-594	1.21e-09	1.13222	0.382	0.177	2.54e-05
cluster16	98047544-unknown-1275	1.44e-50	1.11846	0.275	0.026	3.02e-46
cluster16	98156357-pgrc2	3.98e-10	1.10861	0.539	0.301	8.34e-06
cluster16	98000981-sft2b	9.22e-11	1.10747	0.333	0.13	1.93e-06
cluster16	98055482-sc16a	9.1e-10	1.09083	0.471	0.246	1.9e-05
cluster16	98003406-arf1-2	5.55e-22	1.09046	0.961	0.767	1.16e-17
cluster16	98009676-dad1	8.89e-12	1.08834	0.588	0.345	1.86e-07
cluster16	98113504-tm258	1.87e-10	1.08489	0.637	0.411	3.91e-06
cluster16	98102753-unknown-1885	3.5e-82	1.07989	0.255	0.014	7.33e-78
cluster16	98018724-ica69	9.24e-10	1.07564	0.422	0.199	1.94e-05
cluster16	98021655-tm87a	4.03e-12	1.07204	0.314	0.11	8.43e-08
cluster16	98054489-zn609	1.17e-10	1.07173	0.422	0.19	2.46e-06
cluster16	98002210-s35d3	2.26e-08	1.06893	0.324	0.143	0.00047407
cluster16	98118067-unknown-2907	1.99e-65	1.06752	0.255	0.017	4.17e-61
cluster16	98050610-fjx1	1.59e-11	1.06745	0.275	0.086	3.33e-07
cluster16	98022756-yipf5	2.36e-11	1.06586	0.598	0.353	4.95e-07
cluster16	98021397-tmed2	1.97e-10	1.06361	0.735	0.553	4.13e-06
cluster16	98123097-hid1	1.41e-11	1.05769	0.343	0.127	2.96e-07
cluster16	98043741-spcs1	1.75e-07	1.04085	0.324	0.154	0.00365879
cluster16	98055006-foxp2	5.74e-10	1.03773	0.431	0.204	1.2e-05
cluster16	98047038-ssrb	2.34e-07	1.03717	0.461	0.267	0.00490441
cluster16	98008790-tmeda	2.28e-08	1.03671	0.255	0.099	0.00047703
cluster16	98047120-znt6	3.32e-08	1.03592	0.255	0.101	0.00069509
cluster16	98127208-pcr3-3	1.61e-14	1.03232	0.784	0.443	3.37e-10
cluster16	98038998-kinh-2	2.17e-08	1.02934	0.304	0.127	0.00045476
cluster16	98027787-stx16	1.54e-09	1.02675	0.392	0.181	3.22e-05
cluster16	98007018-fucm	8.7e-11	1.02331	0.412	0.18	1.82e-06
cluster16	98022438-ost48	9.67e-09	1.02016	0.48	0.258	0.00020248
cluster16	98003395-krit1	6.7e-07	1.0142	0.333	0.171	0.0140297
cluster16	98045311-khk-2	9.08e-40	1.0059	0.686	0.194	1.9e-35
cluster16	98007304-big3	4.55e-10	1.00253	0.294	0.111	9.52e-06
cluster16	98055623-syg	1.48e-10	0.998553	0.539	0.306	3.09e-06
cluster16	98013991-zfpl1-2	5.93e-08	0.994985	0.314	0.14	0.0012424
cluster16	98017085-dohh	1.38e-07	0.98947	0.353	0.177	0.00288799
cluster16	98007529-ssra	2.38e-08	0.987089	0.569	0.368	0.00049921
cluster16	98048908-pdxd1	4.47e-07	0.982573	0.343	0.174	0.00935901
cluster16	98029131-arfg3	8.87e-07	0.968947	0.353	0.183	0.0185783
cluster16	98043514-djb11-3	1.29e-07	0.965453	0.5	0.298	0.00269488
cluster16	98051382-djc10	3.21e-11	0.962357	0.461	0.205	6.72e-07
cluster16	98048866-rpn1	3.88e-11	0.957076	0.608	0.341	8.13e-07
cluster16	98019337-xbp1	3.79e-11	0.923901	0.745	0.529	7.93e-07
cluster16	98154813-unknown-5457	8.89e-10	0.92139	0.284	0.103	1.86e-05
cluster16	98160717-serp2	2.08e-06	0.91967	0.265	0.123	0.0435577
cluster16	98017895-copd	2.13e-07	0.915984	0.471	0.279	0.0044696
cluster16	98033853-tm9s3	1.39e-09	0.913912	0.578	0.358	2.91e-05
cluster16	98026407-arf5	9.3e-09	0.91352	0.52	0.302	0.00019473
cluster16	98031682-tbcd5	9.13e-10	0.895523	0.382	0.164	1.91e-05
cluster16	98148278-kisha	1.15e-06	0.883007	0.461	0.275	0.0239824
cluster16	98015538-tpd54	1.76e-09	0.871013	0.284	0.104	3.68e-05
cluster16	98049417-mks3-2	2.72e-10	0.870375	0.255	0.082	5.68e-06
cluster16	98029106-ef1b	6.28e-13	0.8666	0.931	0.813	1.31e-08
cluster16	98034415-rb11a-4	1.5e-06	0.85889	0.471	0.289	0.0314054
cluster16	98017153-tara	2.18e-26	0.857527	0.431	0.102	4.56e-22
cluster16	98038508-npdc1-2	4.89e-13	0.852163	0.294	0.087	1.02e-08
cluster16	98013752-klc2	3.29e-09	0.838779	0.471	0.233	6.89e-05
cluster16	98137199-ppib-3	6.53e-07	0.838632	0.441	0.255	0.0136685
cluster16	98030591-flowr	3.97e-08	0.825557	0.333	0.146	0.00083094
cluster16	98014926-derl1	4.59e-07	0.821469	0.324	0.155	0.00961315
cluster16	98016845-ppia	8.19e-08	0.821021	0.382	0.195	0.00171412
cluster16	98024783-gors2	1.37e-06	0.820882	0.373	0.205	0.0287271
cluster16	98008916-s12a8	1.57e-07	0.819143	0.314	0.137	0.00327975
cluster16	98037352-ybox1	9.04e-16	0.817033	0.951	0.902	1.89e-11
cluster16	98039627-ppib	2.59e-10	0.816572	0.529	0.292	5.43e-06
cluster16	98036592-cmkmt-2	3.37e-13	0.812164	0.275	0.078	7.06e-09
cluster16	98008216-arf3	2.2e-07	0.810858	0.696	0.551	0.0046022
cluster16	98024706-endou	8.94e-07	0.80232	0.294	0.137	0.0187174
cluster16	98049007-asna	4.72e-07	0.800123	0.598	0.406	0.00988658
cluster16	98020665-emal1	2.36e-06	0.777872	0.539	0.368	0.0494253
cluster16	98114380-cld14	1.57e-08	0.756315	0.275	0.106	0.00032924
cluster16	98026091-unknown-670	2e-09	0.755813	0.284	0.103	4.18e-05
cluster16	98010959-copg2	1e-06	0.74113	0.451	0.269	0.0209812
cluster16	98015039-celr1	2.5e-28	0.733507	0.324	0.058	5.23e-24
cluster16	98040571-sms2	4.03e-07	0.728181	0.363	0.177	0.00843673
cluster16	98023384-call5-2	2.55e-17	0.716979	0.324	0.085	5.34e-13
cluster16	98056352-t53i1	1.69e-07	0.714248	0.588	0.336	0.00354348
cluster16	98101659-rbmx2	5.58e-17	0.669228	0.284	0.068	1.17e-12
cluster16	98002675-unknown-60	2.23e-07	0.652343	0.275	0.109	0.0046756
cluster16	98010077-rla0	4.99e-10	0.651489	0.873	0.72	1.04e-05
cluster16	98032087-mprd	1.47e-06	0.64881	0.431	0.238	0.0307596
cluster16	98020483-cep95	2.75e-20	0.630568	0.284	0.06	5.75e-16
cluster16	98034676-pabp1-2	1.46e-06	0.623282	0.784	0.653	0.0306076
cluster16	98002105-calm-2	4.52e-10	0.552391	0.824	0.527	9.45e-06
cluster16	98053075-rl28	9.64e-07	0.551101	0.873	0.71	0.0201744
cluster16	98027263-k1731	1.67e-32	0.468504	0.294	0.044	3.49e-28
cluster16	98049708-rs12	2.48e-06	0.441077	0.833	0.644	0.0519734
cluster16	98038979-lfg2-2	2.09e-07	0.376372	0.598	0.36	0.00437891
cluster16	98034278-atpb	9.16e-07	-0.502544	0.814	0.88	0.019184
cluster16	98035143-mdhc-2	3.98e-07	-0.651722	0.539	0.713	0.00833015
cluster16	98047357-tpis	1.21e-06	-0.820273	0.225	0.477	0.0253595
cluster16	98028801-pp1b-2	1.13e-06	-0.82995	0.373	0.622	0.0236393
cluster16	98004405-g3p	7.63e-08	-0.848126	0.539	0.717	0.00159818
cluster16	98032550-unknown-849	1.11e-06	-0.875393	0.088	0.323	0.02321
cluster16	98044201-oaz1	7.41e-08	-0.914608	0.431	0.663	0.00155138
cluster16	98039078-kpym	9.09e-07	-0.939176	0.108	0.353	0.0190285
cluster16	98019847-sdcb1	1.47e-08	-1.10082	0.255	0.553	0.00030706
cluster16	98036885-rnf13-2	3.99e-07	-1.18164	0.147	0.387	0.0083459
cluster16	98008489-phb2-2	3.53e-08	-1.23127	0.186	0.471	0.00073921
cluster16	98007221-nsdhl	6.05e-07	-1.23951	0.049	0.272	0.0126639
cluster16	98142813-at2b3-2	2.4e-06	-1.24145	0.235	0.463	0.0503238
cluster16	98018124-gstm3	2.38e-07	-1.25316	0.029	0.256	0.0049857
cluster16	98016404-mvp	1.54e-08	-1.32174	0.333	0.587	0.00032253
cluster16	98048767-pura	1.07e-06	-1.39462	0.186	0.419	0.0223582
cluster16	98019657-st1c2-4	2.45e-06	-1.40726	0.078	0.293	0.0513628
cluster16	98004946-unc9	5.43e-07	-1.42154	0.069	0.292	0.0113746
cluster16	98033443-star-3	2.76e-06	-1.44505	0.059	0.261	0.0578463
cluster16	98043980-catl	2.44e-08	-1.4978	0.088	0.364	0.00051049
cluster16	98025876-acbd5	4.36e-08	-1.51609	0.039	0.286	0.00091262
cluster16	98049508-frih	3.79e-07	-1.539	0.157	0.388	0.00794248
cluster16	98126368-reep5-3	1.39e-06	-1.56409	0.098	0.316	0.0290578
cluster16	98145950-vatl-3	8.54e-08	-1.61097	0.127	0.38	0.00178862
cluster16	98057712-a4-2	4.24e-07	-1.63014	0.069	0.296	0.00888625
cluster16	98155686-rock2-2	6.2e-09	-1.64574	0.235	0.497	0.00012972
cluster16	98006334-unknown-152	3.14e-13	-1.65455	0.147	0.528	6.57e-09
cluster16	98016243-calm-12	4.01e-08	-1.65464	0.186	0.448	0.00083937
cluster16	98008561-paps1	1.48e-06	-1.67032	0.157	0.377	0.0309543
cluster16	98047311-unknown-1270	1.68e-07	-1.67495	0.392	0.603	0.00350758
cluster16	98036705-coro6-2	2.87e-07	-1.73391	0.029	0.252	0.00601274
cluster16	98154985-cgbp1-6	1.74e-07	-1.73935	0.078	0.313	0.00364902
cluster16	98137799-sat2-2	8.75e-07	-1.8062	0.069	0.283	0.0183263
cluster16	98014516-rhoa	7.39e-11	-1.82447	0.186	0.491	1.55e-06
cluster16	98144351-tyb4-2	9.64e-08	-2.04012	0.275	0.498	0.00201901
cluster16	98051971-fabp5	8.48e-09	-2.20298	0.245	0.479	0.00017749
cluster16	98041789-gmfg	1.5e-08	-2.2337	0.02	0.27	0.00031462
cluster16	98034809-unknown-908	2.5e-08	-2.24102	0.088	0.343	0.0005242
cluster16	98014080-hpgds-8	1.8e-09	-2.24265	0.127	0.414	3.76e-05
cluster16	98010517-tsn7	3.4e-07	-2.93605	0.284	0.487	0.00710962
cluster16	98115726-cats-2	2.88e-07	-3.47626	0.118	0.352	0.00601929

## Sheet: LJ_14
Late juvenile	gene_namea	p_valb	avg_log2FCc	pct.1d	pct.2e	p_val_adjf	a = gene of interest
cluster14	98157615-traf2	0	4.55367	0.745	0.047	0	b = unadjusted p value	GO Analysis (Top 100 marker genes)
cluster14	98137456-itax	0	3.50602	0.562	0.013	0	c = log fold change of average expression of this cluster versus all other clusters	ER to Golgi vesicle-mdiated transport
cluster14	98053140-unknown-1393	2.77371e-174	3.39909	0.365	0.021	4.88478e-170	d = Percent of cells within this clusters that express this gene	retrograde vesicle-mediated transport, Golgi to ER
cluster14	98025499-tm206-5	0	3.33118	0.5	0.017	0	e = Perfect of cells outside this cluster expressing this gene	response to endoplasmic reticulum stress
cluster14	98012921-kcab2	1.41607e-252	3.281	0.583	0.04	2.49383e-248	f = adjusted p value using bonferroni correction	response to unfolded protein
cluster14	98014345-znfx1	7.38206e-207	3.16793	0.557	0.046	1.30005e-202		protein folding
cluster14	98033903-s14l2-2	4.40794e-171	3.09227	0.688	0.098	7.76283e-167
cluster14	98040370-srbs2	7.42609e-178	2.97448	0.661	0.081	1.30781e-173
cluster14	98022439-pdia1	2.47804e-123	2.95868	0.906	0.353	4.36407e-119
cluster14	98013481-rasef	6.82645e-141	2.92732	0.469	0.049	1.20221e-136
cluster14	98021942-lfg4	1.34576e-115	2.91329	0.802	0.244	2.37002e-111
cluster14	98064761-unknown-1630	1.98036e-56	2.8203	0.323	0.056	3.48761e-52
cluster14	98057522-unknown-1550	1.25755e-91	2.77198	0.958	0.694	2.21468e-87
cluster14	98046332-fnd3a	7.83743e-113	2.6827	0.583	0.102	1.38025e-108
cluster14	98054264-dylt1-2	7.25614e-133	2.6491	0.406	0.037	1.27788e-128
cluster14	98052774-mcfd2-3	4.70614e-90	2.62411	0.656	0.176	8.28798e-86
cluster14	98022054-ctl1-2	2.58894e-115	2.60639	0.417	0.046	4.55938e-111
cluster14	98051025-nucb1	4.10409e-82	2.53009	0.677	0.21	7.22772e-78
cluster14	98014604-efc4b	6.36476e-101	2.51547	0.411	0.051	1.1209e-96
cluster14	98055612-drd2	5.04441e-204	2.49228	0.297	0.01	8.8837e-200
cluster14	98059197-lmx1b	2.3428e-79	2.47332	0.531	0.117	4.1259e-75
cluster14	98025490-djc25	2.37147e-63	2.46556	0.49	0.124	4.17639e-59
cluster14	98046219-rn145	9.03269e-98	2.45738	0.354	0.039	1.59075e-93
cluster14	98023384-call5-2	1.04334e-87	2.43422	0.49	0.084	1.83742e-83
cluster14	98015773-cr3l1	9.20196e-72	2.42085	0.677	0.247	1.62056e-67
cluster14	98024457-calm-18	2.90244e-141	2.41454	0.281	0.015	5.11149e-137
cluster14	98040553-glra2-7	1.53653e-106	2.36993	0.318	0.027	2.70599e-102
cluster14	98052807-panx2-11	1.97798e-80	2.36608	0.375	0.053	3.48341e-76
cluster14	98037047-unknown-971	1.13258e-91	2.34258	0.448	0.067	1.99459e-87
cluster14	98055361-mbtp2-2	7.23261e-58	2.33448	0.453	0.112	1.27374e-53
cluster14	98013784-esrp1	3.43153e-86	2.33129	0.578	0.126	6.04326e-82
cluster14	98019207-unknown-487	1.77542e-52	2.315	0.464	0.129	3.12669e-48
cluster14	98119584-unknown-3023	3.41123e-86	2.31142	0.333	0.038	6.00751e-82
cluster14	98070760-unknown-1671	2.89092e-48	2.27396	0.484	0.152	5.09119e-44
cluster14	98020803-yipf1	8.11885e-50	2.26816	0.458	0.129	1.42981e-45
cluster14	98029601-manf	2.38575e-48	2.26092	0.375	0.088	4.20155e-44
cluster14	98001208-pctl	6.92935e-72	2.23868	0.74	0.309	1.22033e-67
cluster14	98010030-sctr	3.70531e-169	2.23721	0.25	0.008	6.52542e-165
cluster14	98056983-nckx5-3	1.11905e-48	2.19155	0.375	0.086	1.97075e-44
cluster14	98002675-unknown-60	1.53161e-47	2.18459	0.448	0.124	2.69732e-43
cluster14	98026721-sim14	6.87188e-98	2.16182	0.922	0.502	1.21021e-93
cluster14	98045311-khk-2	3.08992e-58	2.12752	0.547	0.156	5.44166e-54
cluster14	98054489-zn609	3.0593e-47	2.12746	0.453	0.131	5.38774e-43
cluster14	98024232-unknown-629	1.69516e-73	2.11558	0.271	0.029	2.98534e-69
cluster14	98058558-erp44	7.4845e-55	2.10623	0.672	0.306	1.31809e-50
cluster14	98034125-erd22	1.03015e-57	2.10011	0.688	0.311	1.8142e-53
cluster14	98026230-s41a1	5.0989e-43	2.09896	0.427	0.126	8.97966e-39
cluster14	98005919-lman1	1.21199e-33	2.0744	0.333	0.094	2.13444e-29
cluster14	98154813-unknown-5457	3.15659e-64	2.07047	0.464	0.099	5.55906e-60
cluster14	98049093-pdia6	4.74136e-63	2.05789	0.755	0.388	8.35002e-59
cluster14	98058834-unknown-1592	1.46492e-71	2.05185	0.281	0.032	2.57986e-67
cluster14	98047544-unknown-1275	6.54366e-117	2.02447	0.286	0.02	1.1524e-112
cluster14	98051695-dyl2	5.76184e-34	2.02428	0.391	0.126	1.01472e-29
cluster14	98054263-rdhe2-3	1.05918e-48	2.0168	0.302	0.055	1.86532e-44
cluster14	98037735-pcr10-3	1.79841e-50	1.99409	0.432	0.106	3.16717e-46
cluster14	98018143-tmed4	1.42501e-53	1.98906	0.714	0.379	2.50959e-49
cluster14	98109820-vmp1	1.29717e-31	1.96702	0.516	0.243	2.28444e-27
cluster14	98022897-suco	4.39789e-29	1.94473	0.448	0.191	7.74513e-25
cluster14	98001013-trpm6	2.71116e-30	1.9371	0.37	0.121	4.77462e-26
cluster14	98109832-tbb4b-12	6.25905e-23	1.93411	0.328	0.121	1.10228e-18
cluster14	98043788-pcx2	1.07929e-47	1.93241	0.286	0.05	1.90073e-43
cluster14	98039639-got1b	2.3508e-26	1.91153	0.318	0.102	4.13999e-22
cluster14	98118067-unknown-2907	6.53822e-139	1.90995	0.271	0.014	1.15145e-134
cluster14	98033972-grp78-2	9.26624e-52	1.89451	0.745	0.473	1.63188e-47
cluster14	98123097-hid1	4.94706e-37	1.8937	0.427	0.138	8.71227e-33
cluster14	98031289-unknown-812	1.99432e-46	1.88878	0.641	0.273	3.5122e-42
cluster14	98029517-fer3l-2	2.21449e-33	1.88095	0.359	0.104	3.89993e-29
cluster14	98138128-unknown-4305	8.06738e-22	1.85848	0.349	0.14	1.42075e-17
cluster14	98142455-unknown-4611	4.41779e-23	1.85056	0.333	0.123	7.78017e-19
cluster14	98040571-sms2	5.33873e-24	1.84798	0.37	0.145	9.40204e-20
cluster14	98156357-pgrc2	5.81593e-34	1.84218	0.552	0.268	1.02424e-29
cluster14	98015067-bi1	2.13285e-86	1.83295	0.922	0.661	3.75616e-82
cluster14	98154959-unknown-5479	1.07747e-16	1.82546	0.266	0.101	1.89753e-12
cluster14	98048590-tba1a-8	2.27393e-22	1.80046	0.359	0.142	4.00462e-18
cluster14	98019466-spcs2	6.36892e-21	1.80037	0.37	0.161	1.12163e-16
cluster14	98137199-ppib-3	9.03886e-34	1.78334	0.594	0.324	1.59183e-29
cluster14	98012926-gslg1	2.85036e-41	1.7751	0.672	0.391	5.01977e-37
cluster14	98010273-tram1	1.7313e-34	1.76682	0.562	0.277	3.04898e-30
cluster14	98003395-krit1	3.7122e-21	1.74839	0.401	0.186	6.53756e-17
cluster14	98035989-ergi3	2.29977e-18	1.72572	0.281	0.105	4.05012e-14
cluster14	98056352-t53i1	1.22924e-31	1.7152	0.5	0.21	2.16481e-27
cluster14	98005515-asz1	4.96028e-24	1.71096	0.396	0.165	8.73554e-20
cluster14	98021397-tmed2	2.43216e-53	1.70229	0.781	0.505	4.28328e-49
cluster14	98041514-sc22b	4.17902e-20	1.69974	0.438	0.232	7.35967e-16
cluster14	98020026-fkbp2	1.59278e-22	1.69188	0.495	0.285	2.80504e-18
cluster14	98158162-ssrg-2	3.45984e-64	1.68495	0.839	0.586	6.09313e-60
cluster14	98029119-ylat2-2	1.18711e-24	1.68469	0.432	0.193	2.09062e-20
cluster14	98001499-ktap2	1.34419e-13	1.68278	0.307	0.149	2.36725e-09
cluster14	98038979-lfg2-2	6.05809e-25	1.67583	0.542	0.307	1.06689e-20
cluster14	98025832-sc11c	3.23162e-22	1.66822	0.495	0.28	5.6912e-18
cluster14	98022272-sdf2	4.9665e-18	1.65406	0.417	0.225	8.7465e-14
cluster14	98015815-yipf6	7.4823e-17	1.65134	0.318	0.136	1.31771e-12
cluster14	98050918-copz1	5.35043e-29	1.63622	0.599	0.363	9.42263e-25
cluster14	98025012-chm1a-2	1.18243e-20	1.62408	0.391	0.176	2.08237e-16
cluster14	98017588-4f2	6.08784e-31	1.62203	0.604	0.354	1.07213e-26
cluster14	98007529-ssra	4.32761e-44	1.62133	0.729	0.476	7.62136e-40
cluster14	98016280-ssrg	1.29031e-63	1.62022	0.844	0.601	2.27237e-59
cluster14	98026786-rpn2	9.28263e-52	1.61306	0.771	0.499	1.63476e-47
cluster14	98005532-rer1	5.79124e-12	1.61206	0.26	0.118	1.0199e-07
cluster14	98132604-mcfd2-4	6.28255e-23	1.60147	0.536	0.326	1.10642e-18
cluster14	98148278-kisha	5.9846e-14	1.58798	0.401	0.242	1.05395e-09
cluster14	98118450-tba3c-2	4.13241e-16	1.5833	0.354	0.169	7.27759e-12
cluster14	98031851-fis1	1.38987e-09	1.57104	0.271	0.143	2.4477e-05
cluster14	98004347-tmed3	2.91284e-12	1.56899	0.292	0.145	5.12981e-08
cluster14	98053154-mbnl3-2	5.63354e-17	1.56298	0.323	0.138	9.92123e-13
cluster14	98050575-tm9s4	2.96419e-08	1.56172	0.276	0.162	0.000522024
cluster14	98023203-unknown-594	3.3298e-13	1.55649	0.37	0.21	5.86411e-09
cluster14	98029238-praf1	9.88388e-13	1.54699	0.38	0.23	1.74065e-08
cluster14	98008916-s12a8	2.00814e-18	1.5462	0.281	0.102	3.53654e-14
cluster14	98005762-ugdh	7.44447e-18	1.54592	0.375	0.178	1.31105e-13
cluster14	98030591-flowr	1.6462e-12	1.53189	0.307	0.155	2.89912e-08
cluster14	98012531-dnjc3	1.8554e-12	1.53035	0.25	0.109	3.26754e-08
cluster14	98001665-s61a2	3.99003e-44	1.52833	0.74	0.492	7.02684e-40
cluster14	98007831-sc61g	1.67977e-18	1.52577	0.516	0.341	2.95824e-14
cluster14	98009498-hm13	3.6441e-16	1.52437	0.438	0.264	6.41762e-12
cluster14	98021331-mgat3	2.34519e-16	1.52214	0.458	0.281	4.13011e-12
cluster14	98009392-snd1	5.02908e-30	1.5147	0.625	0.407	8.85671e-26
cluster14	98051382-djc10	2.0542e-16	1.51023	0.365	0.177	3.61766e-12
cluster14	98059340-gapr1-10	4.94631e-31	1.50954	0.63	0.354	8.71096e-27
cluster14	98048109-kapca	6.84154e-24	1.5043	0.568	0.332	1.20486e-19
cluster14	98132471-unknown-3898	4.36252e-19	1.49908	0.505	0.312	7.68284e-15
cluster14	98013991-zfpl1-2	3.86323e-10	1.49466	0.255	0.127	6.80354e-06
cluster14	98047521-cnfn-6	5.98757e-75	1.48836	0.953	0.59	1.05447e-70
cluster14	98001192-rab3c	7.19314e-20	1.48825	0.484	0.263	1.26678e-15
cluster14	98038508-npdc1-2	1.37421e-13	1.48468	0.302	0.137	2.42012e-09
cluster14	98042327-dpyl2-2	3.81932e-22	1.47506	0.339	0.121	6.7262e-18
cluster14	98051649-prdx4	2.63757e-13	1.46374	0.38	0.219	4.64502e-09
cluster14	98038998-kinh-2	1.07739e-16	1.45542	0.312	0.131	1.89739e-12
cluster14	98050382-ats4	1.55127e-22	1.45078	0.526	0.305	2.73193e-18
cluster14	98048586-pdia4	4.50674e-13	1.44562	0.333	0.175	7.93681e-09
cluster14	98049007-asna	2.29057e-21	1.43963	0.573	0.4	4.03392e-17
cluster14	98012405-hsp13	1.23037e-07	1.43039	0.255	0.145	0.00216681
cluster14	98021655-tm87a	3.55503e-09	1.42829	0.26	0.137	6.26076e-05
cluster14	98113504-tm258	1.93612e-27	1.4189	0.63	0.43	3.40969e-23
cluster14	98016514-atg4d	2.76354e-07	1.40743	0.328	0.227	0.00486687
cluster14	98011206-ostc	6.30097e-15	1.39288	0.464	0.304	1.10966e-10
cluster14	98045866-k132l	1.26564e-12	1.39274	0.37	0.21	2.22892e-08
cluster14	98160585-s39a7	8.69083e-15	1.37822	0.474	0.318	1.53054e-10
cluster14	98040982-dyhc1	4.14272e-11	1.37628	0.438	0.315	7.29574e-07
cluster14	98021456-at8a1	2.89039e-08	1.36585	0.281	0.165	0.000509026
cluster14	98033433-tsn6	2.8211e-29	1.34623	0.661	0.428	4.96824e-25
cluster14	98035928-swet1	1.79e-09	1.33985	0.354	0.226	3.15237e-05
cluster14	98127208-pcr3-3	9.84352e-19	1.32064	0.495	0.281	1.73354e-14
cluster14	98112670-unknown-2564	4.81183e-20	1.31164	0.458	0.22	8.47412e-16
cluster14	98031942-hyou1	1.6857e-07	1.3087	0.286	0.177	0.00296869
cluster14	98001389-kcnt2-2	1.18796e-14	1.30089	0.26	0.099	2.09212e-10
cluster14	98018724-ica69	5.77121e-10	1.28611	0.307	0.173	1.01637e-05
cluster14	98047038-ssrb	1.22916e-08	1.28071	0.417	0.325	0.000216468
cluster14	98058501-ptprn	2.99963e-13	1.27332	0.307	0.138	5.28264e-09
cluster14	98033853-tm9s3	2.17549e-10	1.26453	0.432	0.312	3.83126e-06
cluster14	98027078-t214b	1.7719e-08	1.26342	0.396	0.296	0.000312049
cluster14	98014926-derl1	9.32278e-07	1.25189	0.271	0.169	0.0164183
cluster14	98009676-dad1	2.64704e-11	1.24457	0.464	0.346	4.66169e-07
cluster14	98003406-arf1-2	3.67739e-65	1.21959	0.901	0.769	6.47625e-61
cluster14	98011709-erln2	2.4229e-06	1.19714	0.276	0.181	0.0426696
cluster14	98054774-mia3	2.82052e-07	1.1854	0.38	0.287	0.00496722
cluster14	98049420-surf4	1.68449e-07	1.17551	0.339	0.235	0.00296655
cluster14	98008111-tusc3	2.2459e-07	1.16692	0.396	0.306	0.00395526
cluster14	98119396-surf4-2	4.31305e-07	1.15994	0.333	0.235	0.00759571
cluster14	98055623-syg	1.04955e-10	1.13977	0.49	0.395	1.84836e-06
cluster14	98029980-cers4	5.92423e-08	1.13151	0.453	0.373	0.00104332
cluster14	98008453-unknown-206	1.07532e-12	1.1237	0.562	0.474	1.89375e-08
cluster14	98019337-xbp1	1.49635e-16	1.12153	0.609	0.53	2.63522e-12
cluster14	98048866-rpn1	7.88372e-07	1.10543	0.427	0.36	0.013884
cluster14	98022438-ost48	6.4509e-07	1.10394	0.37	0.284	0.0113607
cluster14	98012009-glt13	1.03893e-08	1.09242	0.25	0.126	0.000182965
cluster14	98008216-arf3	4.16847e-19	1.08244	0.661	0.603	7.3411e-15
cluster14	98054783-gapr1-9	1.2607e-13	1.08055	0.495	0.326	2.22022e-09
cluster14	98125828-celf2-2	1.89947e-10	1.05191	0.443	0.312	3.34516e-06
cluster14	98054379-celf2	3.76722e-10	1.03984	0.443	0.315	6.63446e-06
cluster14	98034676-pabp1-2	6.54932e-29	1.01395	0.745	0.676	1.1534e-24
cluster14	98045905-cdn1b	7.89737e-07	1.01199	0.432	0.366	0.0139081
cluster14	98006294-fa46a	3.06087e-17	0.997514	0.682	0.651	5.3905e-13
cluster14	98018251-bet1	1.59817e-07	0.995129	0.495	0.465	0.00281453
cluster14	98108987-unknown-2322	1.65025e-12	0.989463	0.604	0.564	2.90625e-08
cluster14	98037352-ybox1	1.83617e-65	0.96801	0.922	0.893	3.23368e-61
cluster14	98128233-gels-2	1.63621e-10	0.966017	0.542	0.456	2.88153e-06
cluster14	98029106-ef1b	7.47273e-57	0.963405	0.901	0.858	1.31602e-52
cluster14	98128633-reep5-4	2.00756e-09	0.960399	0.526	0.464	3.53551e-05
cluster14	98020665-emal1	9.52679e-07	0.944648	0.479	0.445	0.0167776
cluster14	98049880-sar1a	3.7121e-07	0.928222	0.49	0.457	0.00653739
cluster14	98142230-unknown-4594	3.10987e-12	0.916671	0.547	0.371	5.4768e-08
cluster14	98016185-rs26	4.52904e-11	0.906064	0.599	0.575	7.97609e-07
cluster14	98012673-rl37a	5.06366e-20	0.864642	0.729	0.684	8.91761e-16
cluster14	98037889-rl36	5.00024e-07	0.769122	0.547	0.554	0.00880593
cluster14	98142232-pcr7-2	1.2718e-07	0.765172	0.495	0.369	0.00223977
cluster14	98004808-rl23	5.2826e-11	0.755485	0.62	0.631	9.30319e-07
cluster14	98147801-cox1	3.75597e-64	0.728284	1	1	6.61464e-60
cluster14	98020522-rs29	2.69045e-07	0.725701	0.568	0.605	0.00473815
cluster14	98043946-rl27a	1.58368e-26	0.723672	0.786	0.779	2.78902e-22
cluster14	98010077-rla0	3.34876e-11	0.702988	0.651	0.671	5.89749e-07
cluster14	98037979-tba1a-6	2.71141e-12	0.693419	0.703	0.586	4.77507e-08
cluster14	98137389-rs10	2.46084e-10	0.67043	0.651	0.682	4.33378e-06
cluster14	98000125-rs7	6.28412e-14	0.668115	0.698	0.738	1.1067e-09
cluster14	98149155-rs25	3.1822e-21	0.657251	0.771	0.789	5.60418e-17
cluster14	98016993-rs2	1.01149e-25	0.648466	0.807	0.829	1.78134e-21
cluster14	98137041-nu1m	1.93808e-17	0.64014	0.781	0.831	3.41314e-13
cluster14	98046498-rl7a-2	1.19651e-14	0.630949	0.719	0.749	2.10717e-10
cluster14	98019845-rl10a	5.0717e-30	0.62937	0.865	0.858	8.93178e-26
cluster14	98003662-rl8	6.34476e-19	0.629091	0.781	0.802	1.11738e-14
cluster14	98020348-rs15a	7.87648e-16	0.614775	0.75	0.767	1.38713e-11
cluster14	98110436-rs20-2	1.21015e-14	0.601837	0.719	0.783	2.13119e-10
cluster14	98118312-rl26	2.44052e-08	0.591601	0.646	0.711	0.0004298
cluster14	98049708-rs12	2.9744e-10	0.581109	0.661	0.698	5.23821e-06
cluster14	98002620-ef1g	9.00157e-07	0.573751	0.604	0.655	0.0158527
cluster14	98035549-rs3a-2	3.62566e-16	0.572756	0.766	0.811	6.38515e-12
cluster14	98106278-rl35a	8.79338e-10	0.568189	0.682	0.737	1.5486e-05
cluster14	98050235-rl40-4	1.20302e-06	0.566368	0.604	0.662	0.0211864
cluster14	98124542-unknown-3355	1.73102e-07	0.564135	0.646	0.715	0.00304851
cluster14	98038653-rl7-2	1.3217e-13	0.548042	0.724	0.79	2.32765e-09
cluster14	98018165-ef1a2-2	7.81399e-47	0.545013	0.953	0.983	1.37612e-42
cluster14	98053075-rl28	2.4496e-07	0.523739	0.656	0.731	0.00431398
cluster14	98029274-rs18	2.00813e-07	0.49981	0.651	0.716	0.00353652
cluster14	98001181-rs15	1.39644e-13	0.494784	0.76	0.813	2.45927e-09
cluster14	98052649-rl36a	2.57305e-09	0.490405	0.677	0.77	4.5314e-05
cluster14	98016821-rl6	1.07045e-14	0.481128	0.776	0.86	1.88517e-10
cluster14	98119645-rs27a-2	1.18235e-12	0.474981	0.734	0.822	2.08224e-08
cluster14	98159313-unknown-5779	1.15404e-10	0.464253	0.76	0.852	2.03239e-06
cluster14	98017629-nduac	5.54945e-07	-0.250032	0.177	0.423	0.00977313
cluster14	98153157-mb12b	2.79733e-07	-0.265866	0.141	0.36	0.00492638
cluster14	98002474-cpt1a	1.82031e-06	-0.267286	0.167	0.379	0.0320575
cluster14	98026164-psde	2.15913e-06	-0.268454	0.13	0.321	0.0380244
cluster14	98039125-cdc37	2.47608e-06	-0.276389	0.109	0.286	0.0436063
cluster14	98029823-ipo7	1.48248e-06	-0.277166	0.177	0.393	0.0261079
cluster14	98020384-anxa7-2	1.27021e-06	-0.277436	0.24	0.491	0.0223696
cluster14	98022556-set-2	2.7877e-06	-0.290506	0.25	0.501	0.0490941
cluster14	98035143-mdhc-2	6.46397e-07	-0.291265	0.401	0.74	0.0113837
cluster14	98018988-ndubb	2.86142e-07	-0.291591	0.224	0.498	0.00503925
cluster14	98043244-cmc2	1.39775e-06	-0.293625	0.12	0.308	0.0246157
cluster14	98045845-stl1	8.82473e-07	-0.29499	0.214	0.449	0.0155412
cluster14	98028781-map2	5.25022e-07	-0.300363	0.198	0.44	0.00924616
cluster14	98006536-psa7	2.7924e-07	-0.30196	0.141	0.354	0.00491769
cluster14	98132091-cubn	4.54537e-07	-0.303974	0.167	0.381	0.00800485
cluster14	98133569-mp2k4	4.21059e-07	-0.30707	0.135	0.346	0.00741527
cluster14	98039805-dhsa	2.87332e-07	-0.309447	0.073	0.25	0.0050602
cluster14	98020260-amerl	1.59692e-06	-0.309615	0.167	0.379	0.0281233
cluster14	98034285-at1a2	3.85318e-07	-0.31058	0.271	0.537	0.00678583
cluster14	98011669-trap1	1.68092e-06	-0.312304	0.151	0.352	0.0296027
cluster14	98036477-acbp	1.09406e-06	-0.313115	0.151	0.357	0.0192675
cluster14	98112158-ndus7	5.20701e-09	-0.315641	0.172	0.448	9.17007e-05
cluster14	98027034-uxs1	3.67794e-07	-0.322633	0.089	0.273	0.00647721
cluster14	98012021-srrt	7.89915e-07	-0.324222	0.078	0.25	0.0139112
cluster14	98117270-dyl2-3	1.447e-07	-0.327084	0.302	0.597	0.0025483
cluster14	98002508-srsf4	5.07303e-07	-0.328087	0.125	0.325	0.00893411
cluster14	98054601-srsf3-3	2.46293e-07	-0.329542	0.151	0.369	0.00433747
cluster14	98042980-pomp	3.05498e-07	-0.332792	0.193	0.437	0.00538013
cluster14	98037934-mknk2	1.18112e-08	-0.332992	0.406	0.793	0.000208007
cluster14	98008587-acsl1	2.47613e-06	-0.333288	0.193	0.42	0.0436071
cluster14	98011589-rhbl3	3.69248e-07	-0.333931	0.109	0.31	0.00650283
cluster14	98006783-ferm1	9.14109e-09	-0.334101	0.135	0.38	0.000160984
cluster14	98134979-actb-8	2.83358e-07	-0.334929	0.349	0.631	0.00499023
cluster14	98024853-psa2	2.95873e-07	-0.335673	0.135	0.352	0.00521062
cluster14	98051820-kcc2d-2	1.57768e-06	-0.339476	0.109	0.286	0.0277845
cluster14	98050907-ttll7	2.69895e-07	-0.340771	0.161	0.393	0.00475312
cluster14	98032648-atpo	2.20154e-07	-0.341031	0.198	0.45	0.00387713
cluster14	98050047-p4k2b	1.26816e-06	-0.341713	0.146	0.349	0.0223335
cluster14	98048044-cdc42-5	3.27202e-08	-0.343833	0.26	0.567	0.000576236
cluster14	98009703-2aba	2.70266e-06	-0.344824	0.141	0.333	0.0475966
cluster14	98039177-atpd	1.65638e-08	-0.346366	0.198	0.477	0.000291705
cluster14	98033885-csk2b	1.13523e-07	-0.347892	0.141	0.36	0.00199926
cluster14	98027244-srsf7-2	3.4127e-07	-0.348145	0.286	0.558	0.00601011
cluster14	98002667-ub2d3	2.66412e-08	-0.349432	0.24	0.543	0.000469178
cluster14	98003035-sodm	2.34172e-09	-0.350224	0.151	0.414	4.124e-05
cluster14	98048010-unknown-1287	1.54634e-07	-0.352042	0.177	0.417	0.00272326
cluster14	98022548-nb5r3	8.05151e-07	-0.354381	0.135	0.337	0.0141795
cluster14	98025605-ptn9	7.60109e-07	-0.35492	0.094	0.271	0.0133863
cluster14	98052074-y1101-2	9.22958e-09	-0.359247	0.141	0.391	0.000162542
cluster14	98058568-myef2	2.2665e-07	-0.360945	0.094	0.285	0.00399154
cluster14	98028182-lmna	1.28392e-09	-0.365438	0.167	0.452	2.2611e-05
cluster14	98016562-idhp	2.15145e-07	-0.369598	0.219	0.467	0.00378893
cluster14	98046685-tecr	5.09736e-07	-0.37172	0.208	0.448	0.00897697
cluster14	98053409-atpk	1.17373e-08	-0.371854	0.193	0.465	0.000206705
cluster14	98053396-unknown-1399	1.05428e-09	-0.372769	0.182	0.464	1.85669e-05
cluster14	98048616-ndua9	4.01993e-08	-0.373177	0.151	0.391	0.000707951
cluster14	98014081-gcdh	6.97705e-08	-0.373688	0.193	0.439	0.00122873
cluster14	98055823-paip1	1.24094e-06	-0.375885	0.135	0.328	0.0218542
cluster14	98042565-scd5	1.16837e-06	-0.377278	0.193	0.41	0.0205762
cluster14	98025175-ndub8	4.22329e-09	-0.378443	0.115	0.354	7.43763e-05
cluster14	98018436-odpat	8.13871e-07	-0.378576	0.083	0.252	0.0143331
cluster14	98030271-ctl1-3	9.09116e-07	-0.37907	0.099	0.276	0.0160104
cluster14	98039340-pr40a	9.1943e-08	-0.379909	0.141	0.362	0.00161921
cluster14	98036357-mmsa	4.07941e-08	-0.38086	0.307	0.605	0.000718425
cluster14	98058744-mint	3.40205e-07	-0.380893	0.083	0.262	0.00599136
cluster14	98040052-unknown-1071	1.27607e-06	-0.381021	0.13	0.323	0.0224729
cluster14	98110522-stip1-2	3.66098e-09	-0.389042	0.229	0.546	6.44735e-05
cluster14	98048896-sysc	1.17865e-06	-0.390439	0.115	0.301	0.0207572
cluster14	98075948-ccpr	3.34318e-08	-0.391011	0.198	0.449	0.000588767
cluster14	98008669-echb	9.35496e-10	-0.391086	0.193	0.492	1.6475e-05
cluster14	98105546-romo1-2	1.26102e-09	-0.39117	0.089	0.315	2.22078e-05
cluster14	98114059-unknown-2649	1.06088e-08	-0.391464	0.172	0.431	0.000186832
cluster14	98059456-sodc-3	5.7239e-09	-0.392825	0.302	0.635	0.000100804
cluster14	98014650-np1l1	3.36025e-07	-0.3941	0.109	0.305	0.00591774
cluster14	98043844-dd19a	2.51308e-07	-0.396126	0.115	0.319	0.00442578
cluster14	98021908-prs10	4.70695e-07	-0.397393	0.172	0.394	0.00828941
cluster14	98020590-np1l1-2	2.30724e-06	-0.398459	0.177	0.388	0.0406328
cluster14	98023733-prc2b	6.73194e-08	-0.400564	0.188	0.44	0.00118556
cluster14	98009551-pcy2	7.80857e-07	-0.400665	0.203	0.433	0.0137517
cluster14	98042929-qcr8	1.59906e-06	-0.401208	0.099	0.271	0.028161
cluster14	98047695-cdk9-2	1.64369e-06	-0.404721	0.104	0.278	0.0289471
cluster14	98058968-msi1h-3	1.86627e-07	-0.408451	0.438	0.75	0.00328669
cluster14	98010718-nduab	8.9973e-10	-0.40921	0.12	0.37	1.58452e-05
cluster14	98158972-dcxr-14	5.00493e-10	-0.414232	0.099	0.344	8.81417e-06
cluster14	98001498-cyb5	2.60968e-07	-0.418817	0.172	0.401	0.00459592
cluster14	98131177-ruxg	1.52813e-06	-0.423991	0.115	0.301	0.0269119
cluster14	98038429-nudc	8.63372e-10	-0.425782	0.208	0.519	1.52048e-05
cluster14	98026571-dldh-2	9.48421e-07	-0.427152	0.141	0.34	0.0167026
cluster14	98033480-at5g2	5.28565e-10	-0.428874	0.37	0.761	9.30856e-06
cluster14	98030055-psmd7	1.14403e-07	-0.431337	0.073	0.256	0.00201475
cluster14	98025977-chch2	1.76327e-10	-0.4314	0.281	0.639	3.1053e-06
cluster14	98102857-ruxe	2.08391e-06	-0.431455	0.094	0.261	0.0366998
cluster14	98014030-tebp	1.74583e-08	-0.433695	0.286	0.591	0.000307457
cluster14	98058625-cd109-3	5.75956e-08	-0.43434	0.161	0.398	0.00101432
cluster14	98008970-if2g	1.18239e-07	-0.43464	0.099	0.296	0.0020823
cluster14	98003071-ucri	9.02386e-11	-0.437644	0.234	0.573	1.58919e-06
cluster14	98030848-itb3-2	5.01617e-07	-0.43909	0.094	0.278	0.00883397
cluster14	98009366-dhpr	5.70244e-07	-0.439216	0.089	0.264	0.0100426
cluster14	98059348-limd2	8.50369e-08	-0.44227	0.208	0.454	0.00149759
cluster14	98007877-myh10	5.301e-09	-0.442349	0.26	0.563	9.33559e-05
cluster14	98043610-aifm1-2	6.88001e-08	-0.442451	0.089	0.287	0.00121164
cluster14	98028651-prs6b	1.95133e-09	-0.446539	0.156	0.421	3.43649e-05
cluster14	98003528-arpc5	5.28271e-07	-0.44828	0.089	0.265	0.00930339
cluster14	98146615-unknown-4885	2.1149e-08	-0.448766	0.089	0.297	0.000372456
cluster14	98112757-mpcp	7.26788e-07	-0.449815	0.083	0.253	0.0127995
cluster14	98032763-rbm8a	4.02699e-08	-0.450804	0.083	0.283	0.000709192
cluster14	98056579-hnrpq-3	1.10312e-09	-0.451499	0.297	0.635	1.94271e-05
cluster14	98031969-psmd1	2.62288e-06	-0.454942	0.141	0.326	0.0461915
cluster14	98023189-brox	1.17207e-09	-0.459197	0.099	0.335	2.06414e-05
cluster14	98145950-vatl-3	1.0013e-07	-0.459208	0.141	0.354	0.00176339
cluster14	98035628-tkt-2	7.00404e-09	-0.46105	0.224	0.52	0.000123348
cluster14	98043523-piwl1-2	1.24792e-07	-0.464953	0.24	0.501	0.00219772
cluster14	98038178-fbx9	6.6278e-08	-0.466754	0.068	0.253	0.00116722
cluster14	98000011-srrm2	1.66163e-07	-0.470944	0.099	0.29	0.0029263
cluster14	98014080-hpgds-8	1.96667e-06	-0.471261	0.219	0.427	0.034635
cluster14	98018898-otu6b	4.8272e-07	-0.47229	0.109	0.3	0.00850118
cluster14	98041782-pdpk1	2.16706e-06	-0.478543	0.099	0.268	0.0381642
cluster14	98026929-f10a1	6.11267e-08	-0.479266	0.094	0.297	0.0010765
cluster14	98039327-al7a1	9.67519e-09	-0.485505	0.146	0.387	0.00017039
cluster14	98051876-caza2	4.23752e-09	-0.48557	0.094	0.32	7.46269e-05
cluster14	98035495-unknown-931	1.51265e-07	-0.486005	0.094	0.288	0.00266393
cluster14	98041799-nsa2	3.65684e-07	-0.486927	0.083	0.262	0.00644007
cluster14	98017914-dhx15	9.96889e-10	-0.487262	0.146	0.416	1.75562e-05
cluster14	98044751-pp14b	1.53693e-06	-0.487728	0.109	0.283	0.0270669
cluster14	98014593-pno1	2.2229e-07	-0.487964	0.109	0.305	0.00391475
cluster14	98030488-cybp	5.67188e-08	-0.489456	0.167	0.402	0.000998875
cluster14	98038546-npm3	5.56277e-08	-0.492457	0.177	0.418	0.000979659
cluster14	98043633-rap1b	1.6456e-09	-0.49568	0.172	0.441	2.89807e-05
cluster14	98014516-rhoa	5.17088e-07	-0.496355	0.167	0.374	0.00910644
cluster14	98158089-unknown-5694	9.16178e-10	-0.501301	0.083	0.314	1.61348e-05
cluster14	98044251-gnpat	7.47263e-08	-0.501323	0.115	0.32	0.00131601
cluster14	98011387-igdc3	1.48835e-09	-0.502033	0.13	0.388	2.62113e-05
cluster14	98023194-odb2	7.92529e-08	-0.504886	0.078	0.266	0.00139572
cluster14	98056184-uba1	3.85015e-11	-0.506058	0.24	0.587	6.78051e-07
cluster14	98019945-fxr1	1.69232e-09	-0.507445	0.193	0.47	2.98035e-05
cluster14	98013864-psb2	5.58801e-10	-0.511156	0.12	0.374	9.84104e-06
cluster14	98105545-romo1	1.30103e-09	-0.511358	0.083	0.306	2.29125e-05
cluster14	98128815-ndua5	2.8192e-08	-0.512149	0.115	0.33	0.000496489
cluster14	98015394-hnrpq	1.29239e-08	-0.515961	0.323	0.632	0.000227603
cluster14	98031811-gdia	8.69983e-09	-0.52021	0.208	0.463	0.000153213
cluster14	98046821-psa1	7.90156e-10	-0.52255	0.224	0.526	1.39154e-05
cluster14	98006181-aifm2	8.15607e-08	-0.528545	0.068	0.251	0.00143637
cluster14	98052134-fdft	5.06501e-08	-0.528862	0.099	0.301	0.000891998
cluster14	98036970-thoc4	2.96459e-09	-0.529715	0.115	0.345	5.22094e-05
cluster14	98029093-elov4-4	1.42178e-09	-0.529918	0.083	0.307	2.50389e-05
cluster14	98144351-tyb4-2	3.40337e-09	-0.530248	0.208	0.481	5.99367e-05
cluster14	98046400-gpda	1.46702e-11	-0.531186	0.167	0.478	2.58357e-07
cluster14	98017189-tcpq	4.44136e-10	-0.531993	0.24	0.564	7.82168e-06
cluster14	98155686-rock2-2	2.08261e-11	-0.532846	0.219	0.526	3.66768e-07
cluster14	98013318-mdhm	9.97915e-14	-0.533307	0.255	0.645	1.75743e-09
cluster14	98037823-snpc3	4.26391e-09	-0.539768	0.089	0.308	7.50918e-05
cluster14	98040634-atpa	1.70039e-11	-0.539905	0.375	0.75	2.99456e-07
cluster14	98019220-ndkb-2	1.138e-11	-0.541597	0.12	0.397	2.00414e-07
cluster14	98023266-capr2	2.21459e-09	-0.541723	0.198	0.483	3.90012e-05
cluster14	98028801-pp1b-2	1.42665e-12	-0.542416	0.214	0.557	2.51248e-08
cluster14	98028802-tr112	2.54819e-08	-0.5462	0.099	0.305	0.000448761
cluster14	98014209-rab8b	5.12699e-09	-0.549946	0.146	0.392	9.02913e-05
cluster14	98050414-dhsb	3.7439e-08	-0.550361	0.078	0.275	0.000659338
cluster14	98047182-dnja2	8.97235e-11	-0.553553	0.172	0.468	1.58012e-06
cluster14	98023495-chtop	5.36256e-09	-0.55431	0.078	0.288	9.44401e-05
cluster14	98056336-hs105-2	3.31209e-09	-0.555086	0.109	0.34	5.83291e-05
cluster14	98040782-2a5d	9.25373e-10	-0.555503	0.083	0.308	1.62967e-05
cluster14	98000644-thim	1.80042e-08	-0.556244	0.062	0.254	0.000317073
cluster14	98039078-kpym	7.64217e-09	-0.557114	0.115	0.343	0.000134586
cluster14	98050785-fxdc2-4	2.92315e-07	-0.557856	0.089	0.271	0.00514796
cluster14	98005650-dps1	4.74394e-08	-0.558691	0.068	0.253	0.000835455
cluster14	98147592-cnfn-18	1.65973e-07	-0.563368	0.188	0.405	0.00292294
cluster14	98031876-elov2-2	4.61629e-07	-0.564022	0.094	0.274	0.00812976
cluster14	98044007-c560	1.3302e-08	-0.565115	0.115	0.339	0.000234262
cluster14	98001517-rbm39	5.68113e-08	-0.566412	0.094	0.292	0.0010005
cluster14	98015196-set	1.90377e-10	-0.566958	0.219	0.525	3.35274e-06
cluster14	98024696-ch10	2.73013e-10	-0.569241	0.177	0.461	4.80804e-06
cluster14	98026289-ru1c	4.19426e-07	-0.572014	0.083	0.258	0.00738651
cluster14	98043659-tra2a	9.50196e-08	-0.573612	0.104	0.303	0.00167339
cluster14	98045733-arpc3	1.53026e-10	-0.573753	0.135	0.411	2.69494e-06
cluster14	98023447-psb6	8.8639e-12	-0.576719	0.188	0.512	1.56102e-07
cluster14	98041198-ablm1-2	1.56433e-08	-0.578	0.203	0.453	0.000275494
cluster14	98056052-tpmt-2	4.63533e-10	-0.579583	0.089	0.326	8.16327e-06
cluster14	98023714-tmm56-5	3.18073e-09	-0.579621	0.094	0.315	5.60159e-05
cluster14	98010519-eci2	1.48226e-08	-0.579746	0.068	0.264	0.00026104
cluster14	98056109-tcpd	1.35887e-11	-0.580704	0.229	0.567	2.39311e-07
cluster14	98012029-sf3a2	3.12118e-08	-0.585524	0.083	0.28	0.000549671
cluster14	98137799-sat2-2	6.59418e-07	-0.586897	0.109	0.287	0.011613
cluster14	98036238-cnbp	2.67598e-08	-0.586949	0.094	0.299	0.000471267
cluster14	98035044-la	4.82879e-09	-0.587702	0.13	0.363	8.50398e-05
cluster14	98149937-itih3-2	5.17226e-07	-0.589637	0.109	0.286	0.00910887
cluster14	98007357-zc3hf	8.46939e-08	-0.589732	0.078	0.261	0.00149154
cluster14	98009565-prs7	1.5044e-08	-0.592707	0.109	0.323	0.000264939
cluster14	98033170-calm-28	6.14832e-07	-0.593157	0.089	0.26	0.0108278
cluster14	98007190-atpg	1.70372e-12	-0.593731	0.203	0.547	3.00043e-08
cluster14	98041950-tm50a	1.35561e-10	-0.598725	0.109	0.369	2.38737e-06
cluster14	98158718-suca	2.0962e-10	-0.598927	0.109	0.362	3.69162e-06
cluster14	98036743-akir1	1.63339e-07	-0.60047	0.099	0.286	0.00287656
cluster14	98040884-sept8	1.08045e-07	-0.600647	0.104	0.301	0.00190277
cluster14	98009209-fxr2	2.30245e-11	-0.604698	0.099	0.367	4.05484e-07
cluster14	98037722-caco2	3.62401e-08	-0.605975	0.109	0.318	0.000638225
cluster14	98025219-rsmn	2.76562e-11	-0.607904	0.193	0.5	4.87053e-07
cluster14	98049262-zbt26	9.91121e-09	-0.608509	0.172	0.409	0.000174546
cluster14	98000690-hpgds	4.44747e-07	-0.60898	0.089	0.266	0.00783244
cluster14	98003489-ima3	2.8969e-10	-0.611114	0.109	0.36	5.10174e-06
cluster14	98031269-mia40	1.70917e-14	-0.613181	0.245	0.64	3.01002e-10
cluster14	98058787-ls14a	1.3562e-08	-0.614441	0.12	0.343	0.00023884
cluster14	98048801-cbx3	7.36223e-10	-0.617142	0.115	0.354	1.29656e-05
cluster14	98033736-unknown-890	1.24762e-09	-0.619391	0.073	0.288	2.19719e-05
cluster14	98036396-srpk3-2	4.15108e-11	-0.625781	0.089	0.349	7.31046e-07
cluster14	98008489-phb2-2	4.51305e-10	-0.625806	0.146	0.403	7.94794e-06
cluster14	98041422-psmd4	1.04521e-11	-0.631512	0.12	0.4	1.84072e-07
cluster14	98021669-dhx8	8.21152e-11	-0.632795	0.104	0.363	1.44613e-06
cluster14	98019006-tcpg	4.26527e-10	-0.634595	0.141	0.404	7.51157e-06
cluster14	98044298-srs10	1.92581e-08	-0.637074	0.089	0.296	0.000339154
cluster14	98158080-nanp	5.45863e-09	-0.637857	0.078	0.285	9.6132e-05
cluster14	98132150-h10-6	7.3584e-07	-0.638911	0.13	0.317	0.0129589
cluster14	98013567-pp2ab	5.31457e-13	-0.63983	0.312	0.72	9.35948e-09
cluster14	98013556-idhc	2.77951e-09	-0.641237	0.198	0.468	4.89499e-05
cluster14	98025321-cy1	4.74313e-11	-0.648079	0.083	0.335	8.35312e-07
cluster14	98051971-fabp5	1.67682e-10	-0.649388	0.224	0.514	2.95305e-06
cluster14	98028665-tyb4	3.42131e-09	-0.652797	0.156	0.407	6.02526e-05
cluster14	98042340-pa2g4	1.40867e-09	-0.653311	0.089	0.314	2.48081e-05
cluster14	98022905-h2ax-2	3.70681e-08	-0.653626	0.13	0.345	0.000652807
cluster14	98023471-tcpa	5.84634e-10	-0.654582	0.13	0.383	1.0296e-05
cluster14	98049283-ra1l2	1.41437e-10	-0.657386	0.13	0.397	2.49085e-06
cluster14	98136385-unknown-4197	9.36373e-14	-0.657643	0.417	0.75	1.64905e-09
cluster14	98043333-anm1	3.48789e-08	-0.660799	0.083	0.278	0.000614253
cluster14	98002413-cox5a	1.44963e-13	-0.662851	0.146	0.473	2.55294e-09
cluster14	98034944-unknown-912	1.81019e-15	-0.663176	0.333	0.776	3.18793e-11
cluster14	98133656-unknown-3967	8.36165e-11	-0.663455	0.115	0.38	1.47257e-06
cluster14	98012214-stx19	6.29362e-14	-0.665059	0.417	0.751	1.10837e-09
cluster14	98022043-tmm56-4	1.27886e-09	-0.665256	0.13	0.377	2.25221e-05
cluster14	98000829-dhrs1	7.45358e-10	-0.671668	0.146	0.393	1.31265e-05
cluster14	98020841-nano2	1.57772e-08	-0.677256	0.089	0.294	0.000277852
cluster14	98006203-zc3h4	3.73785e-10	-0.678552	0.109	0.353	6.58273e-06
cluster14	98057105-tisb-7	1.12883e-08	-0.680063	0.094	0.306	0.000198798
cluster14	98020505-nano1	5.53607e-08	-0.680931	0.099	0.295	0.000974957
cluster14	98030852-cspl2	3.23585e-11	-0.680977	0.135	0.409	5.69866e-07
cluster14	98042363-qcr2	1.83913e-10	-0.681246	0.12	0.381	3.23889e-06
cluster14	98044569-at1b1	3.42232e-09	-0.688353	0.078	0.289	6.02704e-05
cluster14	98035671-sydc	7.90062e-09	-0.688899	0.083	0.29	0.000139138
cluster14	98016404-mvp	1.43133e-16	-0.695795	0.266	0.675	2.52072e-12
cluster14	98014880-hnrpl	2.17847e-08	-0.699323	0.099	0.303	0.00038365
cluster14	98034431-srsf4-2	5.31767e-10	-0.699782	0.089	0.313	9.36495e-06
cluster14	98020417-scpdl-2	6.28498e-09	-0.699861	0.089	0.299	0.000110685
cluster14	98011909-pckgc	3.95477e-13	-0.700176	0.161	0.491	6.96475e-09
cluster14	98038566-aldoc	3.12778e-14	-0.70126	0.214	0.567	5.50834e-10
cluster14	98019847-sdcb1	4.10988e-16	-0.703615	0.224	0.617	7.23791e-12
cluster14	98001077-tep1	8.70324e-09	-0.703673	0.109	0.323	0.000153273
cluster14	98007075-dek	1.66841e-09	-0.705356	0.057	0.265	2.93824e-05
cluster14	98009260-actg	8.49164e-13	-0.705628	0.266	0.617	1.49546e-08
cluster14	98046374-slk	1.23172e-11	-0.708347	0.057	0.302	2.16919e-07
cluster14	98009870-gtr1	1.36525e-11	-0.715468	0.146	0.436	2.40434e-07
cluster14	98045491-k6pf	2.8573e-09	-0.716033	0.089	0.307	5.03199e-05
cluster14	98054459-unknown-1433	9.2765e-08	-0.71932	0.094	0.281	0.00163368
cluster14	98048556-hsdl2	9.02248e-12	-0.72195	0.12	0.396	1.58895e-07
cluster14	98004709-unknown-107	3.74358e-10	-0.723313	0.125	0.379	6.59282e-06
cluster14	98006510-arsk	1.51049e-09	-0.725467	0.052	0.253	2.66013e-05
cluster14	98000889-arpc4	2.61069e-09	-0.726055	0.094	0.309	4.59769e-05
cluster14	98005524-nu155	1.63353e-09	-0.726084	0.062	0.266	2.87681e-05
cluster14	98005441-ampl	3.12048e-12	-0.72617	0.125	0.419	5.49548e-08
cluster14	98026235-rad21	1.9634e-10	-0.726988	0.073	0.301	3.45775e-06
cluster14	98049488-tcpe	7.10054e-13	-0.72737	0.146	0.455	1.25048e-08
cluster14	98016425-u2af2	6.48819e-10	-0.728509	0.062	0.276	1.14264e-05
cluster14	98008561-paps1	2.86763e-10	-0.730517	0.146	0.404	5.05019e-06
cluster14	98047512-atif1	8.43947e-12	-0.735018	0.156	0.452	1.48627e-07
cluster14	98039293-unknown-1042	3.61486e-11	-0.738258	0.094	0.349	6.36614e-07
cluster14	98027524-pairb	4.43197e-15	-0.740257	0.198	0.56	7.80514e-11
cluster14	98007607-cpt1a-3	6.79463e-08	-0.751524	0.078	0.261	0.0011966
cluster14	98037590-ubp25	5.42358e-10	-0.755508	0.057	0.272	9.55147e-06
cluster14	98067868-unknown-1648	1.00037e-12	-0.755729	0.109	0.395	1.76175e-08
cluster14	98044523-sucb2	2.8829e-10	-0.75892	0.099	0.339	5.07708e-06
cluster14	98036915-elov5-3	1.93215e-19	-0.762829	0.172	0.598	3.4027e-15
cluster14	98016866-prp19	6.97643e-09	-0.763456	0.068	0.266	0.000122862
cluster14	98026183-msrb2	1.82195e-14	-0.763495	0.141	0.477	3.20864e-10
cluster14	98009200-top2a	1.07769e-08	-0.764483	0.062	0.254	0.000189792
cluster14	98047311-unknown-1270	5.33802e-11	-0.766046	0.12	0.382	9.40078e-07
cluster14	98025266-chpt1	1.23445e-11	-0.768468	0.094	0.358	2.174e-07
cluster14	98048855-bicc1	1.11533e-08	-0.774822	0.062	0.251	0.000196421
cluster14	98131752-h10-4	6.62862e-08	-0.77593	0.104	0.294	0.00116737
cluster14	98049280-arl8a	9.70554e-11	-0.782793	0.068	0.299	1.70924e-06
cluster14	98045945-bpnt1	7.59945e-14	-0.788006	0.141	0.457	1.33834e-09
cluster14	98019115-echa	5.34797e-14	-0.796871	0.099	0.398	9.41832e-10
cluster14	98046629-nfil3	3.01191e-09	-0.796982	0.073	0.281	5.30427e-05
cluster14	98047050-set-3	5.31703e-10	-0.798396	0.083	0.309	9.36382e-06
cluster14	98005252-ddx5	1.43702e-10	-0.80146	0.099	0.345	2.53073e-06
cluster14	98041408-fkbp5	4.43866e-13	-0.802283	0.167	0.481	7.81693e-09
cluster14	98009933-dcor-2	1.53826e-14	-0.809005	0.167	0.512	2.70903e-10
cluster14	98004004-6pgd	1.21127e-12	-0.812145	0.099	0.381	2.13317e-08
cluster14	98130189-rpab1-2	2.02958e-13	-0.820349	0.125	0.423	3.5743e-09
cluster14	98040816-myl9	2.29617e-11	-0.824514	0.073	0.316	4.04379e-07
cluster14	98156177-samd8-3	4.29115e-10	-0.827275	0.078	0.301	7.55715e-06
cluster14	98151551-zn593	6.28067e-09	-0.834176	0.057	0.25	0.000110609
cluster14	98024130-sahh-2	2.58935e-12	-0.842388	0.141	0.432	4.5601e-08
cluster14	98027671-gdir1-2	1.14205e-10	-0.844395	0.078	0.312	2.01127e-06
cluster14	98005936-ctbp2	4.96969e-13	-0.849047	0.125	0.426	8.75213e-09
cluster14	98026018-al3a2-2	4.29382e-12	-0.852518	0.057	0.302	7.56185e-08
cluster14	98047357-tpis	7.33259e-15	-0.860618	0.141	0.481	1.29134e-10
cluster14	98045021-mare1-2	1.90326e-11	-0.861597	0.057	0.292	3.35183e-07
cluster14	98057651-kat3	3.53698e-16	-0.865761	0.167	0.535	6.22898e-12
cluster14	98045503-unknown-1217	4.67646e-12	-0.867106	0.089	0.348	8.23572e-08
cluster14	98044799-txtp	1.07923e-11	-0.868622	0.083	0.339	1.90062e-07
cluster14	98033243-unc9-2	2.93119e-11	-0.871475	0.073	0.318	5.16211e-07
cluster14	98031809-hpgds-15	8.73121e-09	-0.873424	0.13	0.343	0.000153765
cluster14	98029537-wdr1	3.90185e-12	-0.874454	0.078	0.336	6.87154e-08
cluster14	98120590-tbb2a-3	2.19925e-17	-0.874863	0.255	0.612	3.8731e-13
cluster14	98044479-elob	7.43642e-12	-0.877329	0.078	0.332	1.30963e-07
cluster14	98003797-mcu	7.11848e-12	-0.883613	0.052	0.289	1.25364e-07
cluster14	98031734-srsf3-2	4.12583e-12	-0.885063	0.125	0.398	7.26601e-08
cluster14	98010523-gbb4	4.94286e-15	-0.894354	0.109	0.434	8.70486e-11
cluster14	98029100-aatm	3.8226e-13	-0.898403	0.083	0.36	6.73198e-09
cluster14	98002053-arp3b	5.44868e-17	-0.89904	0.146	0.512	9.59568e-13
cluster14	98050048-plst	4.7792e-14	-0.902857	0.109	0.419	8.41666e-10
cluster14	98015855-sera	1.271e-12	-0.905314	0.141	0.436	2.23835e-08
cluster14	98058276-wbs27-9	2.11423e-08	-0.906426	0.068	0.254	0.000372336
cluster14	98053388-ch60	2.62166e-11	-0.918076	0.099	0.352	4.617e-07
cluster14	98038728-cap2	4.64663e-18	-0.925494	0.172	0.57	8.18318e-14
cluster14	98040438-dhe3	2.6371e-16	-0.934703	0.161	0.512	4.6442e-12
cluster14	98155491-hacl1-2	6.75048e-10	-0.942805	0.062	0.271	1.18883e-05
cluster14	98013116-tba1a	1.93216e-11	-0.943468	0.094	0.351	3.40273e-07
cluster14	98012198-pnca	1.59709e-11	-0.946806	0.047	0.278	2.81263e-07
cluster14	98020068-wwp1	1.86051e-10	-0.947842	0.073	0.294	3.27654e-06
cluster14	98109408-gshr-2	8.14902e-12	-0.949448	0.036	0.265	1.43512e-07
cluster14	98021472-tcpz	1.58863e-17	-0.950536	0.177	0.562	2.79773e-13
cluster14	98038949-rpab1	4.56376e-16	-0.956754	0.151	0.489	8.03723e-12
cluster14	98115104-tbb2a-2	1.0677e-11	-0.964896	0.089	0.341	1.88032e-07
cluster14	98043715-tnni2	1.61047e-06	-0.966495	0.104	0.264	0.028362
cluster14	98029236-pcna	2.93279e-11	-0.968671	0.073	0.31	5.16494e-07
cluster14	98048283-aldh2-2	2.45826e-14	-0.978328	0.089	0.387	4.32924e-10
cluster14	98049508-frih	1.85151e-13	-0.986147	0.109	0.4	3.26069e-09
cluster14	98047541-tcpb	1.34016e-14	-0.995064	0.073	0.366	2.36016e-10
cluster14	98012282-ciz1	1.42961e-14	-1.0104	0.104	0.414	2.51768e-10
cluster14	98120591-tbb2a-4	2.9605e-16	-1.02104	0.099	0.403	5.21374e-12
cluster14	98032550-unknown-849	9.09885e-15	-1.03712	0.062	0.352	1.6024e-10
cluster14	98025684-enob	2.02611e-17	-1.04512	0.099	0.444	3.56819e-13
cluster14	98023147-anxa7-3	1.64977e-09	-1.04912	0.068	0.273	2.90541e-05
cluster14	98024986-ran-2	3.97858e-18	-1.04987	0.115	0.484	7.00667e-14
cluster14	98007221-nsdhl	2.74049e-11	-1.06213	0.036	0.255	4.82628e-07
cluster14	98023181-ima1-2	1.23734e-11	-1.06513	0.073	0.313	2.17909e-07
cluster14	98028576-cisd1	5.71336e-16	-1.06517	0.078	0.396	1.00618e-11
cluster14	98042719-pls1-3	1.34787e-09	-1.07343	0.057	0.259	2.37373e-05
cluster14	98049652-arpc2	6.9468e-15	-1.08815	0.042	0.32	1.2234e-10
cluster14	98038226-adda-3	4.2456e-11	-1.10215	0.047	0.269	7.47692e-07
cluster14	98002364-tbb4b-2	2.26633e-15	-1.106	0.089	0.376	3.99123e-11
cluster14	98045567-tm14c	4.03526e-15	-1.10901	0.073	0.371	7.1065e-11
cluster14	98051237-ml12b-2	2.40377e-07	-1.11304	0.094	0.262	0.00423328
cluster14	98053049-calm-42	1.42008e-10	-1.12078	0.104	0.329	2.5009e-06
cluster14	98016354-ncpr	5.16892e-12	-1.12222	0.052	0.288	9.10298e-08
cluster14	98006334-unknown-152	1.23075e-19	-1.12411	0.094	0.472	2.16748e-15
cluster14	98007132-arc1a	3.54876e-22	-1.12434	0.104	0.514	6.24973e-18
cluster14	98021853-taldo	6.53185e-19	-1.13139	0.099	0.459	1.15032e-14
cluster14	98004946-unc9	3.79955e-12	-1.13176	0.078	0.332	6.69139e-08
cluster14	98036425-odpb	7.19432e-17	-1.13466	0.078	0.398	1.26699e-12
cluster14	98034398-tbb3	1.98521e-15	-1.14416	0.083	0.368	3.49615e-11
cluster14	98056951-trxr1	2.96977e-16	-1.15392	0.083	0.401	5.23006e-12
cluster14	98051112-gstm1	4.53067e-13	-1.16823	0.036	0.283	7.97897e-09
cluster14	98030217-unknown-778	1.27343e-11	-1.16851	0.031	0.251	2.24264e-07
cluster14	98002897-facr1	2.07301e-13	-1.17089	0.052	0.313	3.65079e-09
cluster14	98034096-adas	8.60902e-17	-1.17542	0.073	0.398	1.51614e-12
cluster14	98126368-reep5-3	6.95379e-12	-1.18163	0.057	0.293	1.22463e-07
cluster14	98009274-acon	4.00548e-15	-1.19476	0.057	0.344	7.05405e-11
cluster14	98015015-gapr1-2	3.34867e-11	-1.20045	0.042	0.26	5.89734e-07
cluster14	98023743-prof1	2.13915e-11	-1.21167	0.057	0.284	3.76725e-07
cluster14	98023092-stx12-2	4.08279e-13	-1.29745	0.021	0.258	7.19021e-09
cluster14	98128980-plch2	8.36294e-12	-1.33912	0.036	0.261	1.4728e-07
cluster14	98030299-pygm	6.98062e-20	-1.38901	0.078	0.434	1.22936e-15
cluster14	98160172-calm-53	8.08929e-13	-1.42533	0.036	0.274	1.4246e-08
cluster14	98009158-rac3	4.39348e-14	-1.43292	0.016	0.264	7.73736e-10
cluster14	98053164-1433g-2	7.01509e-13	-1.46802	0.021	0.25	1.23543e-08
cluster14	98036705-coro6-2	3.70513e-12	-1.48332	0.026	0.25	6.5251e-08
cluster14	98025876-acbd5	3.52322e-17	-1.54499	0.047	0.358	6.20475e-13

## Sheet: LA_10
Late adult	gene_namea	p_valb	avg_log2FCc	pct.1d	pct.2e	p_val_adjf	a = gene of interest
cluster10	98147592-cnfn-18	2.12786e-51	1.40054	0.89	0.58	4.45978e-47	b = unadjusted p value	GO Analysis (Top 100 marker genes)
cluster10	98000823-cnr11	4.94089e-31	1.36361	0.561	0.237	1.03556e-26	c = log fold change of average expression of this cluster versus all other clusters	muscle contraction
cluster10	98054505-unknown-1435	6.99959e-19	1.10833	0.347	0.128	1.46705e-14	d = Percent of cells within this clusters that express this gene	muscle filament sliding
cluster10	98148974-lox5-25	4.64435e-09	1.08596	0.318	0.182	9.7341e-05	e = Perfect of cells outside this cluster expressing this gene	cardiac muscle contraction
cluster10	98148973-lox5-24	1.35271e-10	1.07951	0.312	0.161	2.83515e-06	f = adjusted p value using bonferroni correction
cluster10	98148473-lrp1-19	1.3932e-33	1.05937	0.538	0.21	2.92e-29
cluster10	98125778-lrp2-13	3.41391e-36	1.04821	0.416	0.112	7.15521e-32
cluster10	98037979-tba1a-6	7.54684e-36	1.04419	0.879	0.632	1.58174e-31
cluster10	98003288-atla1	5.9061e-13	0.990611	0.358	0.17	1.23786e-08
cluster10	98040787-cndp2-2	2.89759e-11	0.98557	0.439	0.271	6.07305e-07
cluster10	98138202-lrp1-16	1.60454e-30	0.949654	0.526	0.213	3.36296e-26
cluster10	98019412-unknown-493	3.93694e-16	0.916855	0.555	0.321	8.25144e-12
cluster10	98002859-flvc1	1.86634e-11	0.828866	0.289	0.122	3.91167e-07
cluster10	98120590-tbb2a-3	1.44484e-14	0.8241	0.757	0.624	3.02824e-10
cluster10	98011765-unknown-299	1.33455e-06	0.805802	0.439	0.305	0.0279708
cluster10	98007609-suox	2.60999e-08	0.788545	0.254	0.121	0.000547028
cluster10	98014118-unknown-363	2.11814e-09	0.775465	0.353	0.187	4.4394e-05
cluster10	98004257-gbrb3	6.802e-10	0.725445	0.376	0.197	1.42563e-05
cluster10	98132028-ggct-3	3.62764e-11	0.723941	0.341	0.16	7.60317e-07
cluster10	98034575-mx1-3	4.06754e-08	0.719792	0.462	0.301	0.000852517
cluster10	98050311-catl1-4	4.76724e-10	0.694624	0.595	0.406	9.99165e-06
cluster10	98028242-tnnt2	1.93545e-21	0.685962	0.688	0.387	4.0565e-17
cluster10	98123629-unknown-3309	7.55176e-10	0.672454	0.607	0.419	1.58277e-05
cluster10	98053049-calm-42	2.05575e-14	0.658842	0.538	0.291	4.30864e-10
cluster10	98141054-glna-7	3.44234e-09	0.657951	0.358	0.191	7.2148e-05
cluster10	98043597-cyta-5	8.69403e-18	0.645729	0.792	0.536	1.82218e-13
cluster10	98040325-unknown-1079	1.22682e-21	0.60616	0.78	0.502	2.57129e-17
cluster10	98035299-ctl2	3.35337e-08	0.594346	0.266	0.129	0.000702833
cluster10	98028735-unknown-730	5.96454e-13	0.586794	0.682	0.437	1.25011e-08
cluster10	98152862-unknown-5329	8.2948e-08	0.566584	0.289	0.146	0.00173851
cluster10	98055292-anxa7-5	1.25127e-08	0.55746	0.618	0.482	0.000262254
cluster10	98059348-limd2	1.27995e-06	0.55571	0.705	0.645	0.0268264
cluster10	98068551-efc1	7.36412e-08	0.553206	0.387	0.231	0.00154345
cluster10	98041501-tpm3	3.29647e-13	0.538133	0.538	0.307	6.90907e-09
cluster10	98037084-catl1-3	5.0735e-09	0.530381	0.289	0.133	0.000106336
cluster10	98038973-fad1-2	3.62543e-07	0.527634	0.462	0.293	0.00759854
cluster10	98139798-unknown-4414	3.70184e-08	0.526135	0.324	0.17	0.000775868
cluster10	98013428-myh6	1.42508e-09	0.519914	0.503	0.323	2.98682e-05
cluster10	98132027-ggct-2	2.59524e-12	0.513768	0.289	0.118	5.43937e-08
cluster10	98009093-unknown-230	1.22689e-12	0.50039	0.358	0.167	2.57144e-08
cluster10	98002913-ddah1-2	8.40857e-07	0.493809	0.289	0.155	0.0176235
cluster10	98020832-actb-3	9.00344e-20	0.488544	0.671	0.376	1.88703e-15
cluster10	98004175-wbs27-2	7.38682e-12	0.486873	0.671	0.464	1.5482e-07
cluster10	98132029-ggct-4	2.15106e-12	0.471593	0.277	0.11	4.50841e-08
cluster10	98049630-sap-6	1.27468e-08	0.462862	0.335	0.168	0.000267161
cluster10	98035075-myh4	7.83816e-09	0.456896	0.48	0.305	0.00016428
cluster10	98107170-rhg23	8.6877e-13	0.442237	0.572	0.362	1.82086e-08
cluster10	98001993-calm	6.00873e-17	0.438894	0.642	0.373	1.25937e-12
cluster10	98008561-paps1	3.3685e-14	0.437914	0.763	0.532	7.06004e-10
cluster10	98022839-sap	4.38358e-16	0.435719	0.844	0.586	9.18755e-12
cluster10	98043715-tnni2	9.23363e-16	0.432366	0.642	0.393	1.93528e-11
cluster10	98044790-unknown-1200	9.1216e-07	0.426352	0.387	0.239	0.019118
cluster10	98003215-npc2	7.02276e-07	0.420136	0.503	0.337	0.014719
cluster10	98126344-szrd1-2	4.30687e-21	0.417352	0.919	0.698	9.02677e-17
cluster10	98158042-lrp2-23	1.09498e-24	0.415272	0.272	0.068	2.29496e-20
cluster10	98024156-actb-4	2.4919e-21	0.404746	0.983	0.871	5.22277e-17
cluster10	98031809-hpgds-15	9.57769e-10	0.399852	0.717	0.515	2.00739e-05
cluster10	98113013-nek9-2	6.82963e-18	0.389263	0.468	0.218	1.43142e-13
cluster10	98041688-sap3-7	1.54103e-16	0.388992	0.549	0.282	3.22985e-12
cluster10	98123312-unknown-3286	7.05964e-09	0.385451	0.497	0.312	0.000147963
cluster10	98037255-sap-5	2.4365e-11	0.370381	0.457	0.245	5.10666e-07
cluster10	98049341-y1101	5.83575e-23	0.359499	0.699	0.391	1.22311e-18
cluster10	98045827-cklf5	3.29619e-09	0.351783	0.503	0.335	6.90849e-05
cluster10	98158043-lrp2-24	6.71716e-23	0.349527	0.254	0.064	1.40785e-18
cluster10	98158039-lrp2-22	5.46145e-23	0.34883	0.254	0.064	1.14467e-18
cluster10	98001231-sap3	8.44544e-50	0.34314	0.994	0.848	1.77008e-45
cluster10	98014080-hpgds-8	2.36102e-06	0.341692	0.422	0.266	0.0494846
cluster10	98047043-cndp2-3	1.87405e-06	0.334636	0.376	0.228	0.0392782
cluster10	98152298-unknown-5312	1.42155e-08	0.331938	0.671	0.47	0.000297943
cluster10	98046573-hpgds-23	1.56647e-07	0.326504	0.405	0.24	0.00328316
cluster10	98109574-catl1-5	3.14121e-31	0.322181	0.85	0.57	6.58366e-27
cluster10	98039627-ppib	2.96301e-15	0.304425	0.318	0.122	6.21017e-11
cluster10	98057522-unknown-1550	1.78597e-70	0.301133	0.988	0.814	3.74321e-66
cluster10	98018390-tagl3-2	1.76667e-16	0.292795	0.728	0.462	3.70276e-12
cluster10	98013269-sap3-2	2.89076e-07	0.286533	0.561	0.373	0.00605875
cluster10	98019509-unknown-498	1.9159e-06	0.285318	0.254	0.133	0.0401553
cluster10	98125441-unknown-3420	3.64007e-13	0.282869	0.601	0.37	7.62922e-09
cluster10	98023147-anxa7-3	1.12478e-12	0.279336	0.572	0.338	2.35742e-08
cluster10	98109575-catl1-6	1.78166e-34	0.271137	0.873	0.558	3.73418e-30
cluster10	98015700-pepa5	6.25769e-08	0.257659	0.37	0.2	0.00131155
cluster10	98029576-sap-3	5.27842e-07	0.256984	0.37	0.216	0.011063
cluster10	98154985-cgbp1-6	1.07452e-11	-0.263737	0.642	0.41	2.25209e-07
cluster10	98034809-unknown-908	4.55898e-16	-0.297323	0.734	0.475	9.55517e-12
cluster10	98019756-unknown-502	2.94873e-07	-0.320507	0.081	0.266	0.00618024
cluster10	98042340-pa2g4	7.75759e-07	-0.346976	0.139	0.345	0.0162591
cluster10	98025588-cc124	9.92401e-07	-0.347956	0.104	0.292	0.0207997
cluster10	98018130-btbd2	5.72583e-07	-0.356978	0.145	0.329	0.0120008
cluster10	98045021-mare1-2	5.40906e-07	-0.387158	0.168	0.387	0.0113368
cluster10	98047207-cxol1	9.21625e-07	-0.39552	0.618	0.38	0.0193163
cluster10	98055837-mast1	1.55066e-06	-0.400546	0.173	0.374	0.0325003
cluster10	98132471-unknown-3898	1.734e-06	-0.400978	0.185	0.395	0.0363429
cluster10	98047375-anr44	2.07147e-06	-0.404829	0.098	0.263	0.043416
cluster10	98105735-unknown-2118	1.40664e-35	-0.416919	0.671	0.325	2.94819e-31
cluster10	98026913-srca	1.68069e-06	-0.4344	0.092	0.259	0.0352256
cluster10	98027078-t214b	2.02181e-07	-0.438819	0.15	0.37	0.00423751
cluster10	98046186-nfxl1	1.16527e-06	-0.457321	0.11	0.291	0.0244228
cluster10	98014025-baz1a	2.23525e-07	-0.494272	0.098	0.282	0.00468487
cluster10	98042350-hdgr2	3.143e-07	-0.497692	0.104	0.288	0.00658742
cluster10	98038232-unknown-1008	1.29042e-14	-0.501522	0.532	0.28	2.70459e-10
cluster10	98013899-unknown-357	1.15149e-14	-0.50721	0.335	0.136	2.41341e-10
cluster10	98014411-t184b	1.36889e-07	-0.555924	0.081	0.271	0.00286906
cluster10	98025716-cttb2	6.8421e-08	-0.564049	0.671	0.445	0.00143404
cluster10	98032164-ita7	9.21602e-08	-0.575585	0.15	0.368	0.00193158
cluster10	98022438-ost48	1.28647e-06	-0.592855	0.104	0.274	0.0269631
cluster10	98100136-ubb-7	1.62306e-09	-0.59618	0.208	0.471	3.40176e-05
cluster10	98036581-dyrk2	5.48032e-07	-0.629191	0.145	0.33	0.0114862
cluster10	98023733-prc2b	6.72079e-10	-0.649125	0.197	0.462	1.40861e-05
cluster10	98035056-cats	5.03129e-35	-0.724075	0.746	0.429	1.05451e-30
cluster10	98030961-hop	5.42273e-08	-0.773243	0.763	0.506	0.00113655
cluster10	98125624-ctl1-4	2.44906e-07	-0.798236	0.763	0.537	0.00513298
cluster10	98009853-unknown-248	2.68193e-09	-0.807783	0.803	0.533	5.62106e-05
cluster10	98060099-unknown-1615	6.40417e-09	-0.810839	0.792	0.578	0.000134225
cluster10	98032976-cyac3	7.23127e-10	-0.863864	0.225	0.473	1.5156e-05
cluster10	98115726-cats-2	3.00658e-23	-1.06093	0.63	0.344	6.30149e-19

## Sheet: LA_22
Late adult	gene_namea	p_valb	avg_log2FCc	pct.1d	pct.2e	p_val_adjf	a = gene of interest
cluster22	98009605-unknown-241	6.08748e-19	6.89494	0.416	0.156	1.27588e-14	b = unadjusted p value	GO Analysis (Top 100 marker genes)
cluster22	98048609-unknown-1308	1.75978e-22	6.87625	0.496	0.199	3.68831e-18	c = log fold change of average expression of this cluster versus all other clusters	nervous system development
cluster22	98144112-unknown-4706	1.13023e-48	6.31063	0.381	0.058	2.36885e-44	d = Percent of cells within this clusters that express this gene	negative regulation of glial cell apoptotic process
cluster22	98057522-unknown-1550	4.24681e-21	6.27931	0.867	0.819	8.9009e-17	e = Perfect of cells outside this cluster expressing this gene	intrinsic apoptotic signaling pathway in response to endoplasmic reticulum stress
cluster22	98012547-trpm3-2	2.39985e-22	6.24357	0.398	0.129	5.02985e-18	f = adjusted p value using bonferroni correction
cluster22	98038390-unknown-1013	5.47992e-56	6.01661	0.398	0.055	1.14854e-51
cluster22	98157615-traf2	7.55033e-72	5.27318	0.504	0.072	1.58247e-67
cluster22	98101013-unknown-1780	1.64673e-59	4.906	0.442	0.064	3.45139e-55
cluster22	98059132-cooa1	4.50213e-63	4.23876	0.301	0.026	9.43601e-59
cluster22	98040370-srbs2	9.06037e-117	3.21373	0.743	0.1	1.89896e-112
cluster22	98014345-znfx1	8.50751e-49	2.96305	0.549	0.126	1.78309e-44
cluster22	98023384-call5-2	6.73201e-148	2.82818	0.796	0.084	1.41096e-143
cluster22	98019207-unknown-487	4.12962e-72	2.71073	0.522	0.075	8.65527e-68
cluster22	98118650-setmr-47	8.79461e-29	2.21146	0.398	0.103	1.84326e-24
cluster22	98022054-ctl1-2	5.13948e-71	2.18531	0.54	0.08	1.07718e-66
cluster22	98021942-lfg4	5.95873e-17	2.17132	0.54	0.283	1.24889e-12
cluster22	98042327-dpyl2-2	3.92397e-67	2.15892	0.611	0.106	8.22425e-63
cluster22	98052807-panx2-11	3.10501e-85	2.13407	0.549	0.065	6.50779e-81
cluster22	98012921-kcab2	1.62856e-119	2.12643	0.451	0.03	3.41329e-115
cluster22	98029980-cers4	4.27964e-35	2.04612	0.761	0.347	8.96969e-31
cluster22	98014604-efc4b	1.69715e-82	2.04081	0.531	0.064	3.55706e-78
cluster22	98043153-scub1	1.40078e-50	2.03527	0.575	0.124	2.93591e-46
cluster22	98034208-nr2e3	7.81816e-64	2.00345	0.257	0.018	1.63861e-59
cluster22	98013481-rasef	4.21551e-55	1.92794	0.398	0.054	8.8353e-51
cluster22	98051695-dyl2	5.16991e-32	1.91006	0.46	0.115	1.08356e-27
cluster22	98127208-pcr3-3	3.27691e-34	1.907	0.434	0.097	6.86807e-30
cluster22	98024457-calm-18	9.95438e-77	1.87493	0.389	0.036	2.08634e-72
cluster22	98013784-esrp1	2.09055e-43	1.8674	0.611	0.159	4.38159e-39
cluster22	98008938-unknown-223	4.26489e-56	1.85828	0.398	0.052	8.93878e-52
cluster22	98054264-dylt1-2	1.46428e-75	1.80811	0.354	0.029	3.06899e-71
cluster22	98001208-pctl	1.86019e-26	1.79542	0.735	0.41	3.89878e-22
cluster22	98001013-trpm6	2.65766e-24	1.78299	0.442	0.14	5.5702e-20
cluster22	98024627-calm-19	6.80034e-47	1.76569	0.319	0.039	1.42528e-42
cluster22	98011812-dab1	7.04514e-12	1.73287	0.319	0.125	1.47659e-07
cluster22	98016350-unknown-416	2.55835e-23	1.70332	0.283	0.06	5.36204e-19
cluster22	98037047-unknown-971	2.0186e-29	1.68864	0.292	0.051	4.23078e-25
cluster22	98119584-unknown-3023	1.1935e-37	1.67775	0.336	0.053	2.50147e-33
cluster22	98154813-unknown-5457	1.01386e-35	1.65041	0.442	0.098	2.12495e-31
cluster22	98024232-unknown-629	3.38492e-52	1.65036	0.257	0.022	7.09445e-48
cluster22	98050230-segn-3	8.8022e-37	1.63763	0.407	0.077	1.84485e-32
cluster22	98016283-marh3-2	7.5085e-18	1.61706	0.54	0.24	1.57371e-13
cluster22	98058220-tut4-2	6.94835e-33	1.59909	0.292	0.047	1.4563e-28
cluster22	98025499-tm206-5	2.77642e-38	1.57425	0.274	0.036	5.8191e-34
cluster22	98032160-flnc	3.30245e-11	1.55608	0.274	0.1	6.9216e-07
cluster22	98047544-unknown-1275	8.38294e-73	1.53095	0.416	0.044	1.75698e-68
cluster22	98046332-fnd3a	5.95428e-17	1.51894	0.504	0.216	1.24796e-12
cluster22	98045311-khk-2	1.03743e-28	1.50818	0.442	0.116	2.17435e-24
cluster22	98118067-unknown-2907	7.12473e-74	1.48424	0.425	0.046	1.49327e-69
cluster22	98024280-unknown-632	4.67186e-29	1.48289	0.257	0.04	9.79176e-25
cluster22	98054489-zn609	1.3849e-19	1.47547	0.381	0.116	2.90262e-15
cluster22	98029517-fer3l-2	4.21958e-19	1.47068	0.319	0.084	8.84382e-15
cluster22	98135789-cac1b-2	8.23659e-20	1.45857	0.292	0.072	1.72631e-15
cluster22	98101550-vwa7-5	8.12684e-20	1.45504	0.257	0.056	1.7033e-15
cluster22	98054750-zeb2	7.12899e-13	1.39665	0.292	0.098	1.49416e-08
cluster22	98040982-dyhc1	1.43116e-08	1.39522	0.451	0.283	0.000299958
cluster22	98035310-kpca-2	4.88442e-27	1.37593	0.319	0.063	1.02373e-22
cluster22	98051235-ank1-4	1.68857e-15	1.35597	0.292	0.086	3.53907e-11
cluster22	98014239-glna	1.62361e-09	1.34082	0.398	0.205	3.40293e-05
cluster22	98026296-pspb	7.10083e-34	1.33822	0.381	0.074	1.48826e-29
cluster22	98022439-pdia1	1.22825e-08	1.33389	0.522	0.334	0.000257429
cluster22	98056983-nckx5-3	1.11387e-24	1.3117	0.336	0.079	2.33455e-20
cluster22	98048590-tba1a-8	2.07647e-18	1.28999	0.407	0.141	4.35208e-14
cluster22	98059054-calm-45	5.06109e-16	1.28601	0.274	0.074	1.06075e-11
cluster22	98015590-unknown-399	6.68197e-17	1.26358	0.265	0.067	1.40047e-12
cluster22	98050099-lhpl2-2	2.31042e-13	1.26124	0.354	0.13	4.84242e-09
cluster22	98025211-ror1	8.77987e-09	1.25369	0.416	0.219	0.000184017
cluster22	98015815-yipf6	7.75651e-11	1.25126	0.336	0.139	1.62569e-06
cluster22	98001192-rab3c	2.87094e-13	1.2314	0.584	0.336	6.0172e-09
cluster22	98016307-tppp3	2.1267e-10	1.20379	0.31	0.121	4.45735e-06
cluster22	98031682-tbcd5	1.42558e-09	1.188	0.372	0.177	2.98787e-05
cluster22	98020803-yipf1	1.11528e-08	1.18463	0.31	0.144	0.000233753
cluster22	98020665-emal1	1.85885e-07	1.17403	0.451	0.278	0.00389595
cluster22	98048109-kapca	1.11064e-10	1.17073	0.558	0.341	2.32778e-06
cluster22	98031451-ud3a2-3	2.54094e-13	1.16924	0.425	0.173	5.32556e-09
cluster22	98123629-unknown-3309	6.75099e-17	1.16171	0.743	0.418	1.41494e-12
cluster22	98050382-ats4	3.58403e-15	1.16113	0.549	0.248	7.51177e-11
cluster22	98015067-bi1	4.9359e-14	1.15506	0.85	0.77	1.03452e-09
cluster22	98040233-fsip2	2.07301e-11	1.14977	0.549	0.325	4.34482e-07
cluster22	98056352-t53i1	3.35524e-10	1.132	0.381	0.173	7.03224e-06
cluster22	98048542-pcr10-5	4.54067e-14	1.08939	0.283	0.084	9.51679e-10
cluster22	98023518-kcc1d-3	1.14349e-11	1.07387	0.345	0.136	2.39663e-07
cluster22	98118450-tba3c-2	6.08161e-10	1.04738	0.354	0.16	1.27464e-05
cluster22	98005762-ugdh	1.83717e-06	1.02115	0.345	0.201	0.0385053
cluster22	98038508-npdc1-2	4.81327e-18	1.01056	0.336	0.095	1.00881e-13
cluster22	98142455-unknown-4611	1.63728e-08	0.994166	0.301	0.132	0.000343158
cluster22	98056846-sarm1	3.76884e-26	0.988304	0.257	0.045	7.89911e-22
cluster22	98112670-unknown-2564	1.70143e-14	0.984409	0.566	0.264	3.56603e-10
cluster22	98052774-mcfd2-3	1.0276e-06	0.970759	0.434	0.27	0.0215374
cluster22	98015082-yn001	5.79649e-55	0.962891	0.31	0.031	1.21489e-50
cluster22	98156357-pgrc2	1.02214e-07	0.924552	0.425	0.25	0.0021423
cluster22	98051382-djc10	4.99155e-07	0.913837	0.336	0.173	0.0104618
cluster22	98017588-4f2	4.03432e-07	0.907334	0.434	0.264	0.00845554
cluster22	98002675-unknown-60	1.56005e-07	0.900492	0.31	0.144	0.0032697
cluster22	98012009-glt13	9.15464e-09	0.890103	0.292	0.125	0.000191872
cluster22	98040304-fmo5-4	9.78402e-28	0.883825	0.283	0.05	2.05063e-23
cluster22	98058770-unknown-1588	1.86995e-09	0.835796	0.265	0.101	3.91923e-05
cluster22	98112449-unknown-2549	1.24774e-11	0.77658	0.504	0.231	2.61513e-07
cluster22	98031289-unknown-812	1.25054e-06	0.763428	0.54	0.363	0.0262101
cluster22	98033433-tsn6	2.22467e-07	0.707872	0.69	0.463	0.00466269
cluster22	98006294-fa46a	6.62939e-11	0.674695	0.894	0.719	1.38945e-06
cluster22	98059388-helz-5	1.91689e-10	0.606531	0.301	0.128	4.01761e-06
cluster22	98017153-tara	7.28457e-13	0.586902	0.345	0.123	1.52677e-08
cluster22	98125828-celf2-2	9.66216e-07	0.586159	0.566	0.38	0.0202509
cluster22	98047521-cnfn-6	1.08467e-09	0.565073	0.796	0.583	2.27337e-05
cluster22	98101659-rbmx2	6.65531e-12	0.55216	0.257	0.08	1.39489e-07
cluster22	98045827-cklf5	1.39077e-08	0.540248	0.558	0.336	0.000291492
cluster22	98001888-tbb4b	5.37878e-27	0.498246	0.257	0.044	1.12734e-22
cluster22	98118155-aebp2	1.25053e-07	0.49589	0.257	0.102	0.00262098
cluster22	98032672-gnao	8.966e-08	0.42421	0.425	0.21	0.00187918
cluster22	98025155-mx1-2	2.70382e-09	0.250963	0.265	0.093	5.66693e-05
cluster22	98038178-fbx9	2.30476e-06	-0.530528	0.053	0.255	0.0483054
cluster22	98046345-dyh1	1.32054e-06	-0.532503	0.15	0.395	0.0276772
cluster22	98120591-tbb2a-4	2.57332e-08	-0.550677	0.168	0.436	0.000539341
cluster22	98059208-g3bp2	4.1086e-07	-0.556818	0.283	0.561	0.00861122
cluster22	98147489-unknown-4911	4.85252e-07	-0.558621	0.283	0.555	0.0101704
cluster22	98034944-unknown-912	9.4408e-08	-0.570946	0.398	0.688	0.0019787
cluster22	98001926-ifrd1	1.28207e-06	-0.576562	0.115	0.362	0.0268709
cluster22	98013318-mdhm	7.43853e-07	-0.583224	0.292	0.56	0.0155904
cluster22	98049488-tcpe	9.17325e-07	-0.612845	0.177	0.444	0.0192262
cluster22	98014400-pabp1	2.05283e-07	-0.616981	0.504	0.75	0.00430252
cluster22	98042340-pa2g4	1.24296e-06	-0.618055	0.106	0.343	0.0260512
cluster22	98056184-uba1	9.55862e-07	-0.635678	0.31	0.589	0.0200339
cluster22	98049652-arpc2	1.30591e-06	-0.64175	0.088	0.308	0.0273705
cluster22	98056336-hs105-2	1.57522e-07	-0.661509	0.124	0.388	0.0033015
cluster22	98057474-b3gt1-4	2.07407e-06	-0.665414	0.062	0.273	0.0434704
cluster22	98056109-tcpd	1.6717e-06	-0.670734	0.221	0.48	0.0350372
cluster22	98147505-dyh1-4	5.38052e-08	-0.672689	0.08	0.335	0.0011277
cluster22	98059456-sodc-3	2.23968e-06	-0.675361	0.389	0.614	0.0469415
cluster22	98057299-s18b1-44	1.30049e-07	-0.679645	0.027	0.251	0.00272569
cluster22	98054347-stam1	2.58875e-07	-0.682358	0.133	0.383	0.00542577
cluster22	98040807-unknown-1092	7.39668e-08	-0.697711	0.027	0.257	0.00155027
cluster22	98025684-enob	1.09758e-07	-0.70634	0.142	0.416	0.00230042
cluster22	98053205-ndua6	1.72389e-06	-0.706528	0.168	0.416	0.036131
cluster22	98004405-g3p	1.28941e-06	-0.722216	0.354	0.625	0.0270248
cluster22	98019756-unknown-502	1.33671e-07	-0.722272	0.035	0.265	0.00280162
cluster22	98044031-zfan6-2	2.187e-07	-0.725103	0.195	0.476	0.00458373
cluster22	98019945-fxr1	9.4883e-07	-0.742159	0.265	0.523	0.0198865
cluster22	98040052-unknown-1071	5.85431e-07	-0.749276	0.177	0.438	0.0122701
cluster22	98024551-f183a	1.37474e-06	-0.774415	0.062	0.274	0.0288131
cluster22	98007132-arc1a	1.39188e-08	-0.780036	0.239	0.527	0.000291725
cluster22	98024871-dgkz	7.65523e-07	-0.786544	0.071	0.291	0.0160446
cluster22	98015128-s2544	2.32394e-07	-0.787923	0.035	0.251	0.00487074
cluster22	98051548-atp7a	1.2142e-06	-0.795646	0.062	0.274	0.0254484
cluster22	98031269-mia40	1.24168e-06	-0.810669	0.23	0.472	0.0260243
cluster22	98006203-zc3h4	1.85941e-08	-0.810839	0.142	0.439	0.000389714
cluster22	98039078-kpym	3.66903e-07	-0.815997	0.168	0.416	0.00768993
cluster22	98009933-dcor-2	1.87858e-07	-0.821827	0.168	0.443	0.00393731
cluster22	98033972-grp78-2	1.46569e-06	-0.824072	0.212	0.466	0.0307193
cluster22	98029500-pde2a	4.2931e-07	-0.824375	0.053	0.271	0.00899791
cluster22	98120590-tbb2a-3	2.16778e-09	-0.832638	0.319	0.636	4.54344e-05
cluster22	98025783-rsh4a	1.03493e-07	-0.836157	0.035	0.263	0.00216911
cluster22	98038097-sphk1-3	1.56372e-07	-0.838969	0.035	0.256	0.00327741
cluster22	98028196-if2b2	2.96208e-09	-0.84265	0.611	0.774	6.20821e-05
cluster22	98002388-ks6a2	7.52923e-07	-0.844678	0.053	0.265	0.0157805
cluster22	98001773-fads2	6.6174e-08	-0.849129	0.053	0.288	0.00138694
cluster22	98034278-atpb	5.19843e-08	-0.852924	0.513	0.73	0.00108954
cluster22	98010799-hig1c	1.2253e-07	-0.862864	0.115	0.383	0.00256811
cluster22	98045547-parg-4	1.0428e-07	-0.884016	0.044	0.273	0.00218561
cluster22	98002765-dus18	3.90309e-07	-0.891115	0.08	0.312	0.00818048
cluster22	98047033-adt2	4.27357e-10	-0.893157	0.602	0.843	8.95697e-06
cluster22	98114480-cc147-3	7.80844e-07	-0.907879	0.088	0.301	0.0163657
cluster22	98008587-acsl1	3.33882e-07	-0.911134	0.248	0.52	0.00699784
cluster22	98009838-ank1	7.63942e-08	-0.915909	0.071	0.323	0.00160115
cluster22	98019026-fzd7	5.59477e-07	-0.9161	0.097	0.327	0.0117261
cluster22	98052533-rpc8	4.72974e-08	-0.925141	0.035	0.268	0.000991306
cluster22	98047699-sp17	5.76464e-08	-0.926463	0.027	0.257	0.00120821
cluster22	98155420-l1cam	1.66628e-08	-0.927816	0.434	0.688	0.000349235
cluster22	98131251-erf3a-2	1.27959e-06	-0.928074	0.451	0.616	0.0268189
cluster22	98052389-nusap	3.65432e-07	-0.936375	0.115	0.356	0.00765909
cluster22	98020068-wwp1	1.0864e-08	-0.940254	0.133	0.421	0.000227699
cluster22	98050813-ccnb2	8.90772e-07	-0.940673	0.071	0.286	0.0186697
cluster22	98107441-unknown-2222	1.10147e-07	-0.957793	0.062	0.303	0.00230856
cluster22	98030299-pygm	5.76836e-09	-0.959943	0.186	0.49	0.000120899
cluster22	98045567-tm14c	3.47375e-07	-0.965269	0.23	0.469	0.00728063
cluster22	98002053-arp3b	8.63157e-08	-0.98448	0.195	0.457	0.00180909
cluster22	98047357-tpis	2.11808e-09	-1.00272	0.115	0.416	4.43929e-05
cluster22	98024986-ran-2	8.79814e-08	-1.00864	0.186	0.45	0.001844
cluster22	98002364-tbb4b-2	9.28484e-10	-1.0091	0.159	0.443	1.94601e-05
cluster22	98014850-s35g2	4.3986e-08	-1.01128	0.053	0.298	0.000921902
cluster22	98048003-rir2	9.05059e-08	-1.01633	0.027	0.252	0.00189691
cluster22	98034989-ubr7	6.26911e-08	-1.01992	0.088	0.329	0.00131394
cluster22	98018376-ncald-2	7.08159e-07	-1.02882	0.053	0.268	0.0148423
cluster22	98059026-pde8b	6.55726e-08	-1.03101	0.053	0.289	0.00137434
cluster22	98026945-ccd19	4.86284e-08	-1.03637	0.035	0.266	0.0010192
cluster22	98036915-elov5-3	3.92868e-08	-1.04097	0.336	0.615	0.000823412
cluster22	98025611-dnjb1	8.23408e-08	-1.05586	0.053	0.293	0.00172578
cluster22	98021208-svop-2	7.42782e-08	-1.06197	0.044	0.277	0.0015568
cluster22	98021611-prdx5	2.43271e-07	-1.06582	0.204	0.449	0.00509872
cluster22	98135288-unknown-4106	2.02508e-06	-1.0709	0.053	0.251	0.0424437
cluster22	98028826-f188a	4.93882e-09	-1.07345	0.106	0.393	0.000103513
cluster22	98017068-gds1	2.59966e-07	-1.07892	0.053	0.274	0.00544862
cluster22	98058043-hsp7c-2	3.07481e-16	-1.09082	0.655	0.913	6.44449e-12
cluster22	98144138-unknown-4714	4.26544e-07	-1.09168	0.044	0.256	0.00893993
cluster22	98009139-calr-2	3.02585e-07	-1.09168	0.416	0.678	0.00634189
cluster22	98053318-cant1-5	2.29065e-07	-1.10248	0.035	0.254	0.00480097
cluster22	98014984-psn1	4.87083e-09	-1.10479	0.044	0.303	0.000102088
cluster22	98016404-mvp	2.48516e-08	-1.11482	0.336	0.593	0.000520866
cluster22	98003314-s27a4	2.70785e-08	-1.12609	0.071	0.321	0.000567538
cluster22	98009175-stmn2	2.54468e-07	-1.13153	0.071	0.3	0.00533339
cluster22	98045591-gas8	4.74086e-07	-1.13569	0.097	0.312	0.00993636
cluster22	98050212-tmed5	8.4892e-10	-1.14299	0.027	0.296	1.77925e-05
cluster22	98015253-sc5a8	3.18612e-08	-1.14318	0.062	0.306	0.000667779
cluster22	98134996-unknown-4070	1.92056e-06	-1.14466	0.062	0.252	0.0402531
cluster22	98055282-unknown-1470	1.85744e-09	-1.16492	0.204	0.483	3.89301e-05
cluster22	98038057-hs90a	9.47511e-14	-1.16647	0.593	0.872	1.98589e-09
cluster22	98010605-sh24a	2.3312e-06	-1.17396	0.08	0.286	0.0488596
cluster22	98045491-k6pf	2.92893e-07	-1.17425	0.088	0.318	0.00613875
cluster22	98156729-dcst1	4.72121e-07	-1.19715	0.044	0.254	0.00989517
cluster22	98135912-unknown-4156	2.06329e-08	-1.20022	0.071	0.307	0.000432445
cluster22	98038226-adda-3	7.544e-07	-1.20429	0.142	0.368	0.0158115
cluster22	98036803-rfesd	1.88291e-09	-1.21049	0.009	0.265	3.94638e-05
cluster22	98153816-unknown-5384	5.16539e-07	-1.21561	0.071	0.272	0.0108261
cluster22	98129354-hpgds-25	1.30544e-06	-1.21752	0.159	0.382	0.0273607
cluster22	98006118-hgs	1.78819e-10	-1.2181	0.124	0.443	3.74786e-06
cluster22	98004019-mlf2	9.44152e-08	-1.2233	0.062	0.3	0.00197885
cluster22	98027524-pairb	1.89854e-11	-1.22488	0.088	0.422	3.97915e-07
cluster22	98106907-unknown-2188	9.34217e-08	-1.2282	0.035	0.262	0.00195803
cluster22	98135916-unknown-4158	5.52715e-08	-1.23477	0.088	0.318	0.00115844
cluster22	98134505-unknown-4032	1.22158e-06	-1.23948	0.053	0.25	0.0256031
cluster22	98004004-6pgd	3.21599e-09	-1.24082	0.088	0.363	6.74039e-05
cluster22	98125011-p85a-2	1.36599e-07	-1.25078	0.115	0.373	0.00286298
cluster22	98018970-unknown-481	1.06287e-08	-1.25962	0.018	0.258	0.000222766
cluster22	98046123-vir	4.73451e-08	-1.27081	0.062	0.294	0.000992307
cluster22	98033243-unc9-2	4.93741e-09	-1.27146	0.168	0.454	0.000103483
cluster22	98116198-mage2	2.3585e-07	-1.27322	0.035	0.251	0.00494319
cluster22	98139596-unknown-4402	2.06532e-08	-1.28715	0.142	0.4	0.000432871
cluster22	98122132-unknown-3202	9.89217e-07	-1.30304	0.053	0.252	0.020733
cluster22	98106232-gnaq-2	9.49876e-07	-1.31217	0.053	0.253	0.0199084
cluster22	98035101-dns2b-3	6.99683e-09	-1.31396	0.027	0.274	0.000146647
cluster22	98142379-unknown-4604	4.22755e-07	-1.32278	0.062	0.273	0.00886053
cluster22	98002917-a1cf	3.80795e-07	-1.32814	0.071	0.293	0.00798109
cluster22	98034761-aqp11	9.91755e-09	-1.3331	0.035	0.286	0.000207862
cluster22	98134888-pi4ka-2	6.18258e-08	-1.33484	0.035	0.266	0.00129581
cluster22	98135000-rlmm	1.87099e-06	-1.3399	0.071	0.262	0.0392141
cluster22	98135914-unknown-4157	1.61409e-07	-1.36628	0.106	0.328	0.00338297
cluster22	98134228-unknown-4008	1.3566e-06	-1.37263	0.053	0.256	0.0284331
cluster22	98002935-nhr19	1.51447e-07	-1.38064	0.133	0.376	0.00317417
cluster22	98108882-unknown-2314	1.08906e-07	-1.39657	0.035	0.257	0.00228257
cluster22	98105839-cq098-4	7.61379e-07	-1.40255	0.053	0.26	0.0159577
cluster22	98029269-unknown-749	4.04171e-08	-1.41051	0.027	0.253	0.000847102
cluster22	98117242-unknown-2840	1.25042e-06	-1.4138	0.071	0.278	0.0262075
cluster22	98006334-unknown-152	1.30418e-09	-1.42715	0.204	0.49	2.73343e-05
cluster22	98117269-dyl2-2	2.36136e-08	-1.43728	0.053	0.293	0.000494918
cluster22	98003215-npc2	2.65944e-07	-1.44436	0.106	0.348	0.00557392
cluster22	98150984-tm11d	2.04498e-08	-1.4625	0.027	0.262	0.000428607
cluster22	98049508-frih	2.2707e-07	-1.46732	0.071	0.29	0.00475915
cluster22	98004946-unc9	2.48188e-08	-1.48732	0.168	0.428	0.000520177
cluster22	98115280-unknown-2731	2.97783e-07	-1.49968	0.044	0.257	0.00624124
cluster22	98136327-unknown-4192	1.96803e-09	-1.50098	0.133	0.402	4.1248e-05
cluster22	98047190-unknown-1267	1.88767e-09	-1.50528	0.133	0.402	3.95637e-05
cluster22	98109376-pg12a-5	1.03299e-06	-1.50799	0.053	0.25	0.0216504
cluster22	98144260-unknown-4721	4.13061e-08	-1.51587	0.027	0.25	0.000865734
cluster22	98010908-huth	3.58025e-07	-1.52642	0.071	0.282	0.00750385
cluster22	98132054-unknown-3877	7.32623e-07	-1.53339	0.053	0.255	0.015355
cluster22	98135098-unknown-4080	2.80153e-08	-1.54834	0.035	0.267	0.000587173
cluster22	98032164-ita7	1.37412e-12	-1.55051	0.044	0.367	2.88003e-08
cluster22	98155686-rock2-2	7.28542e-13	-1.55833	0.354	0.688	1.52695e-08
cluster22	98020241-lhx6	1.18272e-06	-1.57418	0.088	0.293	0.0247885
cluster22	98157981-loxh1-28	2.9374e-08	-1.57647	0.035	0.268	0.000615649
cluster22	98153819-unknown-5386	1.91274e-07	-1.57701	0.097	0.311	0.00400891
cluster22	98132201-irf2-2	6.48885e-08	-1.5841	0.035	0.264	0.00136
cluster22	98139078-plk2	4.44672e-07	-1.59474	0.044	0.251	0.00931988
cluster22	98153818-unknown-5385	5.82404e-07	-1.60303	0.124	0.328	0.0122066
cluster22	98012301-wnt5a	9.13863e-08	-1.60557	0.053	0.285	0.00191537
cluster22	98158261-dp2l-2	2.33752e-06	-1.61366	0.071	0.262	0.0489921
cluster22	98133161-ehd1-4	7.65997e-07	-1.63041	0.088	0.289	0.0160545
cluster22	98135638-unknown-4138	1.66766e-06	-1.63315	0.106	0.299	0.0349524
cluster22	98057036-fhl2-6	2.19493e-07	-1.63668	0.106	0.319	0.00460035
cluster22	98105053-unknown-2071	1.26889e-06	-1.64203	0.071	0.268	0.0265947
cluster22	98134504-efc1-2	3.5609e-07	-1.6453	0.062	0.27	0.00746329
cluster22	98141547-lox5-22	2.48779e-08	-1.64633	0.027	0.258	0.000521415
cluster22	98151040-reep5-7	1.76755e-06	-1.6504	0.088	0.28	0.0370462
cluster22	98136385-unknown-4197	4.7406e-07	-1.65611	0.752	0.871	0.00993583
cluster22	98012214-stx19	3.65303e-07	-1.66341	0.752	0.873	0.00765638
cluster22	98103122-unknown-1915	1.60789e-06	-1.66565	0.088	0.283	0.0336998
cluster22	98130828-loxh1-19	5.76009e-07	-1.66753	0.053	0.255	0.0120726
cluster22	98008332-acsf2-4	1.70571e-09	-1.67043	0.044	0.31	3.575e-05
cluster22	98114837-unknown-2697	6.40363e-07	-1.68169	0.062	0.267	0.0134214
cluster22	98137205-h2ax-3	1.52931e-08	-1.69172	0.027	0.261	0.000320529
cluster22	98152278-unknown-5305	1.00736e-07	-1.72872	0.097	0.323	0.00211133
cluster22	98160700-unknown-5881	1.27068e-06	-1.73587	0.071	0.263	0.0266321
cluster22	98142981-unknown-4633	1.58897e-06	-1.74931	0.071	0.265	0.0333032
cluster22	98146483-unknown-4870	1.3386e-06	-1.75291	0.062	0.258	0.0280556
cluster22	98161061-unknown-5895	3.71388e-07	-1.75853	0.053	0.261	0.00778393
cluster22	98102005-unknown-1850	4.93762e-07	-1.77097	0.062	0.265	0.0103488
cluster22	98049985-mrp6-2	6.1795e-09	-1.77537	0.071	0.321	0.000129516
cluster22	98106992-unknown-2197	7.03995e-08	-1.78518	0.053	0.279	0.0014755
cluster22	98036555-unknown-955	1.12126e-06	-1.78903	0.142	0.347	0.0235005
cluster22	98051971-fabp5	1.56283e-09	-1.79013	0.319	0.596	3.27553e-05
cluster22	98009841-unknown-246	1.89944e-06	-1.79503	0.106	0.299	0.0398104
cluster22	98148459-unknown-4989	6.83723e-08	-1.80872	0.097	0.33	0.00143301
cluster22	98150323-pol-8	3.53866e-08	-1.80875	0.035	0.269	0.000741668
cluster22	98157982-loxh1-29	2.01275e-06	-1.84188	0.142	0.338	0.0421853
cluster22	98121912-f214a-2	1.06041e-07	-1.85052	0.062	0.279	0.00222251
cluster22	98047583-aosl	2.45603e-08	-1.85916	0.062	0.3	0.000514759
cluster22	98130401-unknown-3769	1.31644e-08	-1.85986	0.027	0.262	0.000275912
cluster22	98105669-unknown-2117	5.07595e-07	-1.86576	0.071	0.275	0.0106387
cluster22	98125282-unknown-3406	6.03634e-07	-1.87407	0.124	0.339	0.0126516
cluster22	98109465-arhg2	9.45883e-07	-1.87445	0.062	0.255	0.0198248
cluster22	98117971-unknown-2893	3.0413e-07	-1.8954	0.08	0.293	0.00637426
cluster22	98032703-abhd3	1.70102e-08	-1.9024	0.071	0.31	0.000356516
cluster22	98107854-loxh1-10	1.23017e-06	-1.91381	0.08	0.278	0.0257831
cluster22	98103095-odf3a-3	4.42849e-07	-1.93093	0.053	0.256	0.00928167
cluster22	98011699-asah1-2	3.72101e-09	-1.93313	0.283	0.536	7.79886e-05
cluster22	98123105-tbb4b-14	1.02152e-08	-1.96396	0.133	0.383	0.000214101
cluster22	98018390-tagl3-2	5.59181e-07	-1.97507	0.239	0.476	0.0117199
cluster22	98134854-kefx	2.57368e-07	-1.98868	0.088	0.3	0.00539418
cluster22	98000273-acsf2	7.67766e-12	-1.99353	0.133	0.461	1.60916e-07
cluster22	98134794-unknown-4056	3.14042e-08	-2.01652	0.053	0.284	0.000658201
cluster22	98116009-y864	2.38299e-10	-2.02706	0.035	0.32	4.9945e-06
cluster22	98161292-unknown-5919	4.59049e-08	-2.0456	0.088	0.321	0.00096212
cluster22	98134653-unknown-4047	2.24855e-07	-2.07076	0.097	0.313	0.00471274
cluster22	98135057-tppp3-2	7.47688e-07	-2.08635	0.115	0.321	0.0156708
cluster22	98159769-erg24-2	2.247e-09	-2.08643	0.035	0.292	4.70948e-05
cluster22	98137378-unknown-4270	4.03178e-08	-2.10496	0.124	0.366	0.000845021
cluster22	98100749-cdip1-4	4.00796e-09	-2.12403	0.018	0.264	8.40029e-05
cluster22	98162044-ece1-7	3.40836e-07	-2.13195	0.124	0.332	0.00714358
cluster22	98102671-uvrag-2	4.11163e-09	-2.13289	0.035	0.288	8.61757e-05
cluster22	98161701-unknown-5936	8.41366e-09	-2.14702	0.035	0.282	0.000176342
cluster22	98116554-unknown-2801	5.34921e-08	-2.15182	0.071	0.3	0.00112114
cluster22	98138006-reep5-5	1.38032e-08	-2.15663	0.053	0.298	0.000289302
cluster22	98137316-spat9-2	1.73537e-06	-2.21137	0.159	0.351	0.0363716
cluster22	98141420-nu4m	1.17874e-09	-2.2137	0.088	0.36	2.47053e-05
cluster22	98123489-unknown-3299	1.14206e-06	-2.21731	0.15	0.354	0.0239363
cluster22	98001031-pg12a	1.54382e-06	-2.23567	0.204	0.397	0.0323569
cluster22	98116155-unknown-2779	2.56179e-07	-2.23713	0.062	0.275	0.00536926
cluster22	98034398-tbb3	1.91211e-11	-2.26319	0.186	0.49	4.00759e-07
cluster22	98152279-unknown-5306	9.96495e-08	-2.27515	0.177	0.41	0.00208855
cluster22	98021454-rala	1.48017e-06	-2.27934	0.407	0.594	0.0310228
cluster22	98133643-unknown-3966	1.87866e-07	-2.28044	0.088	0.307	0.00393748
cluster22	98154743-unknown-5447	2.03021e-08	-2.28957	0.062	0.302	0.000425511
cluster22	98148465-unknown-4990	2.7393e-08	-2.30663	0.142	0.381	0.00057413
cluster22	98127052-chfr-3	1.70841e-08	-2.31945	0.08	0.316	0.000358066
cluster22	98000607-amd	1.03108e-11	-2.34318	0.035	0.34	2.16104e-07
cluster22	98118292-unknown-2925	1.26694e-08	-2.35243	0.071	0.32	0.000265539
cluster22	98119316-unknown-2996	2.17428e-08	-2.3569	0.115	0.361	0.000455707
cluster22	98008811-hook1	1.04021e-09	-2.36462	0.08	0.349	2.18019e-05
cluster22	98110568-reep5-2	4.22529e-07	-2.37162	0.168	0.383	0.00885578
cluster22	98109449-tri13-2	2.19305e-07	-2.40468	0.204	0.409	0.00459641
cluster22	98048170-unknown-1295	1.72215e-09	-2.41714	0.088	0.352	3.60945e-05
cluster22	98117481-unknown-2862	1.78935e-06	-2.42713	0.327	0.483	0.037503
cluster22	98126300-pgca	6.49103e-07	-2.42938	0.142	0.347	0.0136046
cluster22	98105003-unknown-2063	7.68796e-10	-2.4319	0.027	0.29	1.61132e-05
cluster22	98108616-syfa-2	1.45914e-06	-2.43742	0.301	0.498	0.0305821
cluster22	98047207-cxol1	2.33747e-09	-2.50528	0.124	0.394	4.8991e-05
cluster22	98149623-fcer2	1.31764e-08	-2.51147	0.115	0.358	0.000276164
cluster22	98122191-unknown-3205	3.67335e-08	-2.5715	0.133	0.368	0.000769898
cluster22	98014927-rgd2	2.61521e-08	-2.60486	0.177	0.408	0.000548122
cluster22	98110252-tba8-2	1.36154e-08	-2.61245	0.15	0.394	0.000285365
cluster22	98025574-clip1-2	1.94546e-09	-2.74055	0.053	0.311	4.0775e-05
cluster22	98135142-api5-2	9.29011e-08	-2.78682	0.168	0.392	0.00194711
cluster22	98030961-hop	1.30053e-06	-2.81844	0.345	0.518	0.0272577
cluster22	98060099-unknown-1615	1.77321e-10	-2.97592	0.31	0.591	3.71646e-06

## Sheet: LA_29
Late adult	gene_namea	p_valb	avg_log2FCc	pct.1d	pct.2e	p_val_adjf	a = gene of interest
cluster29	98148473-lrp1-19	3.91846e-35	6.46927	1	0.216	8.2127e-31	b = unadjusted p value	GO Analysis (Top 100 marker genes)
cluster29	98138202-lrp1-16	7.85504e-35	6.34803	1	0.219	1.64634e-30	c = log fold change of average expression of this cluster versus all other clusters	endocytosis
cluster29	98125778-lrp2-13	7.85417e-56	6.135	1	0.118	1.64616e-51	d = Percent of cells within this clusters that express this gene	receptor-mediated endocytosis
cluster29	98138206-pgbm-12	3.54306e-84	5.87205	1	0.071	7.42589e-80	e = Perfect of cells outside this cluster expressing this gene	transcytosis
cluster29	98158042-lrp2-23	7.11142e-86	4.90848	1	0.07	1.49048e-81	f = adjusted p value using bonferroni correction
cluster29	98031407-lrp2-3	1.87253e-70	4.6501	0.889	0.067	3.92465e-66
cluster29	98158039-lrp2-22	4.54107e-91	4.64075	1	0.065	9.51762e-87
cluster29	98158043-lrp2-24	7.78991e-91	4.6215	1	0.066	1.63269e-86
cluster29	98125645-lrp1b-9	1.37306e-152	4.61538	0.963	0.032	2.87781e-148
cluster29	98024036-unknown-620	3.09072e-83	4.44729	0.963	0.066	6.47784e-79
cluster29	98044560-nrros	5.9858e-170	4.21015	0.926	0.026	1.25456e-165
cluster29	98052734-srec2	3.8151e-145	4.01496	0.778	0.021	7.99608e-141
cluster29	98143151-tie1-5	7.49518e-140	4.00616	0.852	0.027	1.57091e-135
cluster29	98029634-otogl-2	4.58282e-139	3.95378	0.852	0.027	9.60514e-135
cluster29	98046315-unknown-1245	1.65902e-70	3.89749	0.852	0.06	3.47714e-66
cluster29	98030612-lrp1b-5	1.04703e-51	3.8696	0.778	0.069	2.19448e-47
cluster29	98138172-unknown-4314	1.95773e-107	3.81905	0.741	0.027	4.1032e-103
cluster29	98124195-unknown-3344	3.87307e-190	3.81001	0.778	0.015	8.11756e-186
cluster29	98119028-sgpl1-4	6.27347e-143	3.79053	0.852	0.026	1.31486e-138
cluster29	98010333-nek3	1.10923e-130	3.76617	0.778	0.024	2.32483e-126
cluster29	98051067-unknown-1352	3.34313e-113	3.76355	0.741	0.025	7.00686e-109
cluster29	98053786-boll-2	2.33035e-74	3.63824	0.741	0.041	4.88418e-70
cluster29	98055781-trim2-9	2.75051e-102	3.61448	0.741	0.028	5.76479e-98
cluster29	98034750-sgpl1-2	5.50109e-90	3.61216	0.778	0.037	1.15297e-85
cluster29	98023618-zn728	5.02049e-119	3.57515	0.63	0.016	1.05224e-114
cluster29	98138201-lrp1-15	3.10023e-112	3.57199	0.704	0.023	6.49778e-108
cluster29	98052247-hspb1	6.44836e-136	3.54189	0.741	0.02	1.35151e-131
cluster29	98108962-lrp2-9	1.55418e-123	3.54141	0.852	0.031	3.25741e-119
cluster29	98108959-pgbm-5	1.29621e-129	3.53038	0.852	0.029	2.71672e-125
cluster29	98137037-unknown-4248	3.28195e-101	3.51593	0.63	0.02	6.87863e-97
cluster29	98000957-ece2	3.49926e-69	3.45553	0.741	0.045	7.33411e-65
cluster29	98059467-sgpl1-3	2.3075e-177	3.42465	0.852	0.02	4.83628e-173
cluster29	98131422-chd3-2	2.08609e-215	3.29949	0.667	0.009	4.37224e-211
cluster29	98104666-muc5b-2	1.62944e-157	3.29091	0.815	0.021	3.41514e-153
cluster29	98013028-zan	6.73847e-148	3.204	0.63	0.013	1.41232e-143
cluster29	98104662-muc5b	3.89676e-152	3.19709	0.704	0.016	8.16723e-148
cluster29	98021322-unknown-556	4.89775e-72	3.05641	0.593	0.026	1.02652e-67
cluster29	98004259-slc31	8.60248e-83	2.9703	0.556	0.019	1.80299e-78
cluster29	98029449-unknown-755	1.23004e-68	2.96017	0.444	0.015	2.57804e-64
cluster29	98116313-lrp1-6	2.13287e-194	2.95236	0.704	0.011	4.47028e-190
cluster29	98104660-otogl-3	2.27405e-86	2.91792	0.593	0.021	4.76618e-82
cluster29	98138203-lrp1-17	2.05905e-103	2.91135	0.778	0.031	4.31555e-99
cluster29	98049499-gria2-3	2.59248e-64	2.88622	0.593	0.029	5.43358e-60
cluster29	98014392-h1x	2.10321e-105	2.84738	0.667	0.022	4.40812e-101
cluster29	98006596-rsgi5-2	2.70915e-90	2.82005	0.519	0.015	5.6781e-86
cluster29	98059066-pcp-3	2.33088e-89	2.81419	0.815	0.041	4.88528e-85
cluster29	98015203-sap3-3	3.93149e-65	2.81151	0.556	0.025	8.24002e-61
cluster29	98011780-ccd89	3.33977e-88	2.7938	0.519	0.015	6.99982e-84
cluster29	98009142-lrp1	3.22391e-73	2.77513	0.556	0.022	6.757e-69
cluster29	98137294-unknown-4265	4.59412e-159	2.76187	0.63	0.011	9.62881e-155
cluster29	98053815-ro52-3	4.03968e-37	2.72018	0.481	0.034	8.46676e-33
cluster29	98033419-ece1	1.66917e-26	2.70748	0.593	0.077	3.4984e-22
cluster29	98053080-trim2-8	3.52963e-27	2.70423	0.407	0.034	7.39776e-23
cluster29	98011994-kcc1b	1.84609e-71	2.69857	0.481	0.017	3.86923e-67
cluster29	98138173-unknown-4315	3.54236e-77	2.69476	0.556	0.021	7.42443e-73
cluster29	98046176-tbb2b-3	1.11251e-16	2.68213	0.778	0.226	2.3317e-12
cluster29	98049969-cpeb1-3	7.47244e-58	2.66816	0.519	0.025	1.56615e-53
cluster29	98108961-lrp2-8	1.66844e-146	2.64196	0.704	0.016	3.49687e-142
cluster29	98034696-fras1-3	1.90461e-18	2.61271	0.63	0.13	3.99188e-14
cluster29	98052895-ach10-6	5.02417e-78	2.59656	0.593	0.024	1.05302e-73
cluster29	98046098-unknown-1240	6.40816e-93	2.57813	0.481	0.012	1.34309e-88
cluster29	98108960-lrp2-7	2.20489e-165	2.57733	0.741	0.016	4.62123e-161
cluster29	98023963-unknown-618	1.46672e-123	2.57029	0.556	0.012	3.0741e-119
cluster29	98157807-znf99-5	6.87501e-77	2.55921	0.444	0.013	1.44093e-72
cluster29	98033828-cpeb1-2	2.79231e-57	2.55847	0.481	0.021	5.85241e-53
cluster29	98061940-unknown-1621	5.01918e-37	2.54247	0.407	0.024	1.05197e-32
cluster29	98039178-rsgi5-4	5.30688e-134	2.50355	0.519	0.009	1.11227e-129
cluster29	98122664-unknown-3235	3.03748e-82	2.48886	0.778	0.041	6.36625e-78
cluster29	98004921-ddx6	3.48776e-93	2.45975	0.519	0.014	7.30999e-89
cluster29	98122663-unknown-3234	5.08813e-87	2.45781	0.778	0.038	1.06642e-82
cluster29	98138199-lrp1-14	1.00525e-31	2.44063	0.704	0.092	2.10689e-27
cluster29	98033615-ccna2	3.03143e-15	2.43441	0.704	0.182	6.35357e-11
cluster29	98040887-unknown-1094	4.33465e-45	2.4258	0.444	0.023	9.08499e-41
cluster29	98054078-unknown-1420	9.77895e-65	2.41512	0.444	0.016	2.04957e-60
cluster29	98029474-anxa2	5.29722e-34	2.41051	0.481	0.037	1.11024e-29
cluster29	98138165-unknown-4311	2.88048e-156	2.37923	0.667	0.013	6.03719e-152
cluster29	98002301-sgcd	7.86533e-98	2.33855	0.481	0.011	1.64849e-93
cluster29	98140723-trim2-16	1.76377e-56	2.32545	0.481	0.022	3.69668e-52
cluster29	98023301-elav2-2	3.0549e-25	2.29748	0.593	0.077	6.40277e-21
cluster29	98020467-iabf	2.26819e-153	2.27896	0.481	0.006	4.75389e-149
cluster29	98018772-unknown-476	1.07244e-46	2.26542	0.481	0.027	2.24774e-42
cluster29	98009650-lrp1b	9.28996e-42	2.24427	0.519	0.035	1.94708e-37
cluster29	98056478-tri56-12	8.28513e-15	2.24404	0.259	0.025	1.73648e-10
cluster29	98100866-rhod-3	7.98875e-148	2.23122	0.63	0.013	1.67436e-143
cluster29	98010249-ppal-3	1.02918e-37	2.22802	0.407	0.024	2.15706e-33
cluster29	98042155-phag1	3.65126e-117	2.20684	0.407	0.006	7.65268e-113
cluster29	98017013-p63	2.82875e-185	2.19449	0.481	0.005	5.92878e-181
cluster29	98055058-unknown-1460	4.71987e-17	2.19039	0.481	0.074	9.89238e-13
cluster29	98048063-e2f6	3.76091e-35	2.1865	0.444	0.03	7.8825e-31
cluster29	98057561-tri33-9	1.36091e-48	2.17404	0.481	0.026	2.85233e-44
cluster29	98019233-al3a2	8.83333e-146	2.17098	0.519	0.008	1.85138e-141
cluster29	98007491-apmap	2.56644e-21	2.16209	0.444	0.05	5.379e-17
cluster29	98026283-sap3-5	3.3837e-105	2.13169	0.407	0.007	7.09189e-101
cluster29	98143091-unknown-4639	4.5152e-61	2.12343	0.481	0.02	9.46342e-57
cluster29	98158181-rsgi5-5	1.83014e-94	2.11301	0.593	0.019	3.8358e-90
cluster29	98021067-tisb-4	7.70929e-45	2.1092	0.333	0.013	1.61579e-40
cluster29	98023521-dnjc5	5.99264e-31	2.1071	0.556	0.053	1.256e-26
cluster29	98029178-lrp1b-4	5.24828e-25	2.10303	0.444	0.044	1.09999e-20
cluster29	98047727-zic4-2	2.56905e-53	2.09665	0.407	0.016	5.38448e-49
cluster29	98015085-unknown-392	1.01514e-71	2.09204	0.333	0.007	2.12763e-67
cluster29	98023487-tdrd1-3	3.16303e-09	2.08975	0.333	0.065	6.6294e-05
cluster29	98058235-ubf1-2	5.70083e-16	2.08584	0.481	0.079	1.19484e-11
cluster29	98006138-dock3	2.03657e-130	2.08552	0.481	0.008	4.26845e-126
cluster29	98141563-zn513-32	1.60559e-71	2.07775	0.481	0.016	3.36515e-67
cluster29	98006063-scc4	7.2876e-27	2.07526	0.815	0.142	1.52741e-22
cluster29	98022667-rn217	3.59414e-21	2.06702	0.407	0.043	7.53296e-17
cluster29	98046955-unknown-1258	2.09575e-168	2.06583	0.407	0.004	4.39248e-164
cluster29	98054094-s52a3-3	6.95561e-21	2.04934	0.444	0.052	1.45783e-16
cluster29	98003224-tri45	1.11186e-49	2.04766	0.481	0.025	2.33035e-45
cluster29	98111490-unknown-2480	1.89244e-95	2.04022	0.444	0.01	3.96637e-91
cluster29	98144106-nasp-2	1.22466e-52	2.03728	0.444	0.02	2.56676e-48
cluster29	98019572-celr3-2	4.41698e-87	2.0322	0.407	0.009	9.25755e-83
cluster29	98158180-iabf-2	2.0056e-81	2.02536	0.556	0.019	4.20354e-77
cluster29	98012160-foxb1	1.18635e-57	2.01404	0.407	0.015	2.48646e-53
cluster29	98032706-unknown-854	3.30645e-65	2.00093	0.37	0.01	6.93e-61
cluster29	98034408-unknown-898	1.6066e-11	1.98261	0.37	0.064	3.36727e-07
cluster29	98023881-trim8	1.157e-31	1.97636	0.481	0.041	2.42495e-27
cluster29	98100864-rhoq-4	1.7477e-120	1.97435	0.593	0.014	3.66301e-116
cluster29	98025431-nano1-2	6.25333e-13	1.96918	0.815	0.303	1.31063e-08
cluster29	98004963-cyta	4.58065e-80	1.96807	0.407	0.01	9.60059e-76
cluster29	98154973-h2b1n	3.37209e-139	1.945	0.444	0.006	7.06757e-135
cluster29	98045346-bmp7-2	1.50865e-19	1.942	0.333	0.031	3.16197e-15
cluster29	98030919-ank2-5	4.73003e-11	1.9312	0.444	0.093	9.91366e-07
cluster29	98041122-rhoq	2.59267e-93	1.92559	0.407	0.008	5.43398e-89
cluster29	98038300-csn1	1.01266e-08	1.92034	0.481	0.138	0.000212243
cluster29	98042271-bcl6b	3.38232e-69	1.91691	0.37	0.01	7.089e-65
cluster29	98116317-pgbm-7	8.83834e-191	1.91402	0.593	0.008	1.85243e-186
cluster29	98010331-uvrc	2.35763e-55	1.90114	0.333	0.01	4.94135e-51
cluster29	98015583-cpeb1	2.70682e-09	1.90078	0.333	0.066	5.67322e-05
cluster29	98049196-spc25	4.37081e-08	1.88416	0.481	0.14	0.000916077
cluster29	98138166-unknown-4312	1.00167e-130	1.87902	0.556	0.011	2.09941e-126
cluster29	98021000-sesn1	2.43876e-13	1.86799	0.667	0.183	5.1114e-09
cluster29	98003099-zf64b	7.80921e-10	1.85944	0.667	0.263	1.63673e-05
cluster29	98017258-cyta-2	8.05085e-76	1.85242	0.37	0.009	1.68738e-71
cluster29	98034594-cb069-2	5.88381e-62	1.84242	0.407	0.014	1.23319e-57
cluster29	98138136-unknown-4307	4.90054e-35	1.83771	0.37	0.021	1.02711e-30
cluster29	98012536-gna14	2.00849e-61	1.80875	0.333	0.009	4.20959e-57
cluster29	98033651-isx	1.43338e-23	1.80294	0.37	0.032	3.00423e-19
cluster29	98011158-dyr	3.74206e-13	1.79973	0.519	0.107	7.84299e-09
cluster29	98020870-unknown-548	1.76222e-06	1.79901	0.407	0.126	0.0369344
cluster29	98013618-s18b1-9	7.39436e-27	1.7874	0.444	0.041	1.54978e-22
cluster29	98051196-acsl1-4	6.53675e-15	1.77049	0.667	0.152	1.37004e-10
cluster29	98011512-gid8	3.68027e-14	1.74703	0.519	0.103	7.71348e-10
cluster29	98043427-tri46-6	2.24112e-31	1.73116	0.37	0.024	4.69716e-27
cluster29	98146000-actp2	1.5669e-15	1.72057	0.259	0.024	3.28407e-11
cluster29	98026316-s35b1	5.87264e-08	1.70868	0.481	0.143	0.00123085
cluster29	98027068-kgp1-2	6.11403e-08	1.70835	0.407	0.106	0.00128144
cluster29	98033037-pim3	1.29031e-07	1.7062	0.519	0.174	0.00270436
cluster29	98028545-stx12-3	1.54012e-08	1.70588	0.556	0.183	0.000322793
cluster29	98027780-ccne1-2	2.1135e-09	1.70337	0.407	0.092	4.42968e-05
cluster29	98105155-vkorl	7.27484e-11	1.69871	0.481	0.11	1.52473e-06
cluster29	98004462-s6a19	7.20585e-22	1.69453	0.333	0.028	1.51027e-17
cluster29	98043449-gp157-4	2.4197e-30	1.69439	0.407	0.029	5.07144e-26
cluster29	98153451-zn235-24	3.74297e-25	1.68702	0.259	0.014	7.84489e-21
cluster29	98008637-pmm2-2	5.21333e-07	1.68629	0.444	0.138	0.0109266
cluster29	98031277-unknown-810	1.39218e-06	1.67204	0.407	0.12	0.0291787
cluster29	98124194-tri18-6	5.93666e-12	1.66097	0.296	0.041	1.24427e-07
cluster29	98104667-muc5b-3	3.83282e-114	1.6525	0.593	0.015	8.03322e-110
cluster29	98139098-otog-3	2.2519e-74	1.652	0.37	0.009	4.71975e-70
cluster29	98034607-kcnk1	1.0306e-35	1.64652	0.333	0.016	2.16004e-31
cluster29	98148961-ikzf2-2	7.42836e-12	1.64496	0.333	0.052	1.55691e-07
cluster29	98050014-s39ab-4	9.07828e-21	1.62754	0.259	0.018	1.90272e-16
cluster29	98150065-unknown-5119	1.15828e-17	1.62512	0.333	0.035	2.42765e-13
cluster29	98123072-rest-2	4.51305e-68	1.62245	0.37	0.01	9.45889e-64
cluster29	98033170-calm-28	3.98754e-09	1.62077	0.593	0.17	8.35749e-05
cluster29	98119401-sall2	1.03416e-06	1.60952	0.407	0.125	0.0216749
cluster29	98126537-rtjk-9	1.07357e-22	1.60865	0.333	0.026	2.2501e-18
cluster29	98022377-at5sl	2.0734e-06	1.60496	0.296	0.072	0.0434564
cluster29	98018413-kcc1d-2	6.87587e-24	1.60258	0.37	0.032	1.44111e-19
cluster29	98032937-rab23-2	6.86575e-07	1.59967	0.407	0.116	0.0143899
cluster29	98108775-fbt4-10	6.40788e-18	1.59668	0.481	0.068	1.34303e-13
cluster29	98010084-zn407	3.72791e-11	1.59179	0.296	0.042	7.81333e-07
cluster29	98035643-tri33-4	3.14284e-21	1.58609	0.259	0.017	6.58709e-17
cluster29	98018668-phf12	1.98767e-07	1.58415	0.407	0.108	0.00416596
cluster29	98001803-sart3	1.38321e-07	1.5743	0.296	0.062	0.00289906
cluster29	98007571-lyam1	2.34567e-73	1.57303	0.333	0.007	4.91628e-69
cluster29	98000845-cd38	6.08859e-14	1.55024	0.333	0.042	1.27611e-09
cluster29	98043721-y531-3	2.08474e-06	1.54399	0.63	0.296	0.0436941
cluster29	98056847-plk4	9.72401e-09	1.54126	0.333	0.067	0.000203806
cluster29	98034430-sorc1	1.25744e-09	1.53592	0.37	0.074	2.63546e-05
cluster29	98037168-rm39	3.38573e-11	1.53517	0.481	0.104	7.09615e-07
cluster29	98019866-sc6a3	8.95073e-12	1.53115	0.259	0.031	1.87598e-07
cluster29	98013181-med25-2	2.64638e-09	1.52183	0.407	0.095	5.54654e-05
cluster29	98040195-dcakd	3.51416e-08	1.51225	0.296	0.058	0.000736533
cluster29	98041582-sl9a1	9.72344e-17	1.50284	0.37	0.044	2.03793e-12
cluster29	98005453-fwch1-2	9.63113e-08	1.50136	0.519	0.171	0.00201859
cluster29	98053445-rhoq-3	1.1383e-14	1.49994	0.259	0.025	2.38576e-10
cluster29	98001410-unknown-31	1.26596e-43	1.49873	0.259	0.008	2.65333e-39
cluster29	98119457-b2l14	1.09391e-06	1.49412	0.37	0.102	0.0229272
cluster29	98041813-hells	3.23387e-10	1.49333	0.296	0.047	6.77786e-06
cluster29	98042064-b9d2	1.89223e-09	1.48833	0.519	0.138	3.96593e-05
cluster29	98013116-tba1a	1.17206e-09	1.47661	0.63	0.198	2.45653e-05
cluster29	98054231-rhib	1.48566e-30	1.47448	0.259	0.012	3.1138e-26
cluster29	98052790-ikzf3-2	7.78419e-12	1.46829	0.481	0.099	1.63149e-07
cluster29	98121208-rtxe-12	3.0876e-30	1.45285	0.296	0.015	6.4713e-26
cluster29	98150017-siah1-2	5.0511e-08	1.45235	0.519	0.165	0.00105866
cluster29	98016355-y531-2	9.70461e-08	1.42973	0.593	0.212	0.00203399
cluster29	98100867-rhod-4	1.72046e-40	1.42378	0.333	0.014	3.60591e-36
cluster29	98020114-abhd4	8.55174e-08	1.4218	0.296	0.059	0.00179236
cluster29	98138204-lrp2-17	1.01121e-96	1.41877	0.37	0.006	2.11939e-92
cluster29	98045822-rt18c	4.08195e-07	1.40954	0.481	0.161	0.00855535
cluster29	98034619-atg13	3.72747e-12	1.40579	0.407	0.072	7.81241e-08
cluster29	98040389-unknown-1081	1.82078e-06	1.4021	0.259	0.057	0.0381617
cluster29	98160435-crip1	1.44136e-06	1.3957	0.37	0.099	0.0302094
cluster29	98020040-h2ax	2.3255e-70	1.39497	0.296	0.006	4.87401e-66
cluster29	98137864-unknown-4294	2.39765e-44	1.39394	0.259	0.008	5.02524e-40
cluster29	98035195-md1l1	2.38452e-06	1.39009	0.333	0.088	0.0499772
cluster29	98118658-ece1-4	6.13301e-54	1.38418	0.259	0.006	1.28542e-49
cluster29	98019489-selt	1.02352e-07	1.38367	0.333	0.076	0.00214519
cluster29	98030933-otog	1.35459e-34	1.36638	0.259	0.01	2.83908e-30
cluster29	98011755-otogl	1.39219e-43	1.35918	0.296	0.01	2.91789e-39
cluster29	98026698-slbp	1.3551e-08	1.35625	0.37	0.081	0.000284016
cluster29	98013555-djc22	3.76097e-08	1.35383	0.296	0.056	0.000788263
cluster29	98035736-cnfn-4	1.3188e-42	1.34555	0.259	0.008	2.76407e-38
cluster29	98120674-gld2b	3.82645e-11	1.34391	0.259	0.033	8.01985e-07
cluster29	98050816-rgs12	2.2514e-08	1.33976	0.296	0.056	0.000471872
cluster29	98046178-yxie	3.5124e-08	1.33761	0.519	0.157	0.000736164
cluster29	98152037-unknown-5283	4.37186e-120	1.33679	0.407	0.006	9.16298e-116
cluster29	98100863-rhod	8.57841e-30	1.3328	0.296	0.016	1.79795e-25
cluster29	98015693-tmps9	3.41332e-27	1.32809	0.259	0.013	7.15397e-23
cluster29	98048432-scpdl-4	9.19039e-07	1.32695	0.259	0.053	0.0192621
cluster29	98152034-unknown-5282	4.81262e-22	1.31743	0.333	0.028	1.00868e-17
cluster29	98037350-unknown-982	5.89198e-12	1.30462	0.333	0.049	1.2349e-07
cluster29	98030879-tsn9	9.80638e-10	1.27211	0.407	0.084	2.05532e-05
cluster29	98021557-unknown-561	2.35411e-48	1.26583	0.296	0.009	4.93398e-44
cluster29	98004251-unknown-97	4.6089e-62	1.25727	0.259	0.005	9.6598e-58
cluster29	98010682-unknown-271	2.1445e-08	1.25397	0.296	0.055	0.000449466
cluster29	98029232-pen2	2.48476e-07	1.25066	0.333	0.077	0.0052078
cluster29	98045040-mepce-3	1.69174e-08	1.2477	0.333	0.068	0.000354573
cluster29	98058852-tsn18	6.68626e-09	1.23552	0.407	0.093	0.000140137
cluster29	98152032-unknown-5280	3.11252e-51	1.23344	0.259	0.006	6.52354e-47
cluster29	98023743-prof1	2.15705e-07	1.22624	0.63	0.228	0.00452097
cluster29	98057222-tif1b-5	2.86447e-13	1.22179	0.259	0.028	6.00364e-09
cluster29	98051663-tada3	1.30182e-08	1.1996	0.333	0.066	0.000272848
cluster29	98130895-tri47-6	1.49914e-10	1.19698	0.37	0.068	3.14205e-06
cluster29	98017000-jun	2.93567e-07	1.18991	0.37	0.093	0.00615286
cluster29	98029029-rhov	1.02623e-46	1.17237	0.296	0.01	2.15087e-42
cluster29	98057332-siat2	1.36516e-06	1.16766	0.296	0.069	0.0286124
cluster29	98051563-ablm1-5	2.29442e-06	1.16256	0.296	0.071	0.0480887
cluster29	98019715-ing5	2.53266e-09	1.16227	0.296	0.05	5.30821e-05
cluster29	98141567-zn513-33	1.12939e-75	1.15967	0.444	0.013	2.36709e-71
cluster29	98009301-rs6	1.79377e-15	1.15236	0.259	0.024	3.75956e-11
cluster29	98020505-nano1	2.44711e-07	1.15025	0.593	0.21	0.00512891
cluster29	98059136-uh1bl	1.62266e-06	1.14405	0.37	0.102	0.0340093
cluster29	98109784-zn235-8	4.92854e-11	1.14233	0.333	0.053	1.03297e-06
cluster29	98034485-cd109-2	4.03889e-07	1.13694	0.259	0.052	0.00846512
cluster29	98057193-pcr9	1.07441e-28	1.12893	0.259	0.012	2.25185e-24
cluster29	98143148-unknown-4650	1.78696e-83	1.12864	0.296	0.005	3.74528e-79
cluster29	98100865-rhod-2	6.87813e-31	1.11904	0.259	0.011	1.44159e-26
cluster29	98141568-zn513-34	2.50669e-58	1.11114	0.407	0.015	5.25378e-54
cluster29	98026080-unknown-668	1.53483e-09	1.10214	0.333	0.06	3.21685e-05
cluster29	98019665-fib12	4.04139e-40	1.09195	0.259	0.009	8.47034e-36
cluster29	98025857-unknown-658	1.14004e-21	1.08364	0.259	0.017	2.3894e-17
cluster29	98054266-unknown-1425	1.97291e-15	1.08347	0.259	0.024	4.13502e-11
cluster29	98053086-fa2h	3.57889e-17	1.07694	0.296	0.027	7.50099e-13
cluster29	98040320-f210a	1.40584e-06	1.07365	0.296	0.068	0.029465
cluster29	98130901-unknown-3797	4.31083e-12	1.05954	0.333	0.048	9.03507e-08
cluster29	98029786-lrc4c	2.20875e-07	1.05808	0.296	0.063	0.00462931
cluster29	98035231-p73	2.06509e-07	1.05741	0.333	0.073	0.00432821
cluster29	98047043-cndp2-3	4.07264e-08	1.03839	0.667	0.231	0.000853586
cluster29	98056076-dpp6	8.97674e-08	1.01651	0.333	0.072	0.00188144
cluster29	98049013-mftc	1.04617e-06	1.0081	0.296	0.065	0.0219266
cluster29	98018829-xylb	9.16706e-08	0.968134	0.296	0.058	0.00192133
cluster29	98012179-hem1	7.49196e-07	0.928642	0.259	0.052	0.0157024
cluster29	98152033-unknown-5281	4.3167e-62	0.913612	0.296	0.007	9.04738e-58
cluster29	98002892-ganc	6.17779e-08	0.856279	0.259	0.044	0.0012948
cluster29	98116312-ttll4-2	3.99277e-07	0.84133	0.407	0.116	0.00836845
cluster29	98100955-unknown-1773	1.8383e-09	0.795437	0.296	0.05	3.8529e-05
cluster29	98116316-pgbm-6	3.26043e-101	0.681458	0.37	0.006	6.83353e-97
