# Supplementary material for: Acoel single-cell atlas reveals expression dynamics and heterogeneity of adult pluripotent stem cells
Source: Nat Commun. 2023 May 5;14:2612. doi: 10.1038/s41467-023-38016-4 (PMC10163032; doi:10.1038/s41467-023-38016-4)
Supplement: Supplementary file 6 — Supplementary Data 4 [file 41467_2023_38016_MOESM6_ESM.xlsx]

## Sheet: postembryonic.merged.markers
Supplementary Data 4. Cluster markers for the merged postembryonic development scRNAseq data set
p_vala	avg_log2FCb	pct.1c	pct.2d	p_val_adje	clusterf	geneg		a = unadjusted p value
0	4.69925	0.41	0.128	0	0	98105735-unknown-2118		b = log fold change of average expression of this cluster versus all other clusters
0	3.59428	0.427	0.111	0	0	98019412-unknown-493		c = Percent of cells within this clusters that express this gene
0	2.98007	0.611	0.237	0	0	98040325-unknown-1079		d = Perfect of cells outside this cluster expressing this gene
0	2.85262	0.897	0.593	0	0	98024156-actb-4		e = adjusted p value using bonferroni correction
0	2.78029	0.475	0.108	0	0	98028735-unknown-730		f = cluster number
0	2.64378	0.586	0.242	0	0	98126344-szrd1-2		g = gene of interest
0	2.43404	0.453	0.082	0	0	98034575-mx1-3
0	2.34476	0.429	0.115	0	0	98031144-catl2-2
0	2.31748	0.53	0.209	0	0	98050311-catl1-4
0	2.3165	0.621	0.214	0	0	98152298-unknown-5312
0	2.16812	0.702	0.337	0	0	98022839-sap
0	2.14501	0.439	0.103	0	0	98009125-unknown-231
0	1.99214	0.498	0.199	0	0	98004175-wbs27-2
0	1.9412	0.328	0.071	0	0	98072657-unknown-1682
0	1.93978	0.361	0.081	0	0	98051214-pspb-2
0	1.93686	0.43	0.13	0	0	98011555-s36a1
0	1.81959	0.431	0.115	0	0	98129356-hpgds-26
0	1.77374	0.393	0.117	0	0	98024015-catf
0	1.67252	0.47	0.165	0	0	98024082-unknown-624
0	1.66084	0.523	0.188	0	0	98123629-unknown-3309
0	1.64826	0.374	0.093	0	0	98141107-spre-2
0	1.59704	0.287	0.063	0	0	98014382-unknown-372
0	1.58087	0.481	0.177	0	0	98013269-sap3-2
0	1.55903	0.25	0.044	0	0	98050481-unknown-1343
0	1.49613	0.934	0.738	0	0	98012214-stx19
0	1.49097	0.934	0.737	0	0	98136385-unknown-4197
5.39e-304	3.37056	0.9	0.719	1.13e-299	0	98057522-unknown-1550
3.88e-296	1.85905	0.589	0.283	8.13e-292	0	98043597-cyta-5
7.66e-295	1.02253	0.925	0.879	1.61e-290	0	98058043-hsp7c-2
4.76e-283	1.59598	0.37	0.119	9.98e-279	0	98105511-grn-6
3.08e-282	1.11175	0.339	0.1	6.45e-278	0	98055500-unknown-1479
9.25e-269	1.57685	0.333	0.101	1.94e-264	0	98006228-guaa
6.13e-264	1.50012	0.465	0.187	1.29e-259	0	98027335-catd
2.9e-263	1.49381	0.364	0.12	6.07e-259	0	98105512-grn-7
1.86e-262	1.53424	0.385	0.134	3.9e-258	0	98003215-npc2
3.46e-262	1.32932	0.305	0.087	7.25e-258	0	98122668-unknown-3236
1.47e-261	0.901243	0.317	0.093	3.09e-257	0	98125015-cac1h
2.69e-261	1.77705	0.308	0.09	5.64e-257	0	98004257-gbrb3
5.34e-258	1.36204	0.435	0.166	1.12e-253	0	98008554-unknown-211
1.13e-257	1.33495	0.323	0.096	2.38e-253	0	98147585-hpca-3
1.06e-256	0.897071	0.973	0.943	2.22e-252	0	98018165-ef1a2-2
3.24e-251	1.24888	0.299	0.084	6.79e-247	0	98113073-clc4a-2
7.31e-246	1.54	0.3	0.087	1.53e-241	0	98007097-catb-2
2.27e-243	2.00434	0.686	0.469	4.75e-239	0	98059348-limd2
7.42e-243	1.42359	0.46	0.191	1.56e-238	0	98037843-crti
6.1e-238	2.15822	0.427	0.177	1.28e-233	0	98011765-unknown-299
1.32e-231	1.42822	0.304	0.095	2.77e-227	0	98040969-nnmt-3
1.51e-231	1.34744	0.389	0.147	3.16e-227	0	98140273-unknown-4450
3.9e-225	1.27754	0.323	0.108	8.17e-221	0	98053318-cant1-5
2.16e-222	1.19395	0.525	0.244	4.53e-218	0	98031289-unknown-812
6.26e-219	1.12599	0.251	0.068	1.31e-214	0	98047534-cd209-2
6.04e-212	1.23096	0.288	0.089	1.27e-207	0	98140272-dtx23
1.83e-211	1.25349	0.305	0.099	3.84e-207	0	98006106-cac1i
4.16e-209	1.3998	0.477	0.228	8.73e-205	0	98038226-adda-3
8.65e-202	1.37491	0.379	0.15	1.81e-197	0	98036526-epdr1
3.01e-200	0.976523	0.864	0.752	6.31e-196	0	98037934-mknk2
3.04e-197	1.32984	0.312	0.107	6.36e-193	0	98048956-so5a1
1.23e-194	1.20879	0.279	0.089	2.58e-190	0	98026484-avr1
3.47e-193	1.08594	0.279	0.089	7.28e-189	0	98031653-unknown-823
1.33e-192	1.26282	0.287	0.095	2.79e-188	0	98023810-lrc58
1.19e-186	1.19533	0.298	0.102	2.5e-182	0	98034733-unknown-906
2.22e-183	1.63561	0.61	0.384	4.66e-179	0	98042565-scd5
4.67e-182	1.44528	0.524	0.29	9.78e-178	0	98137799-sat2-2
6.25e-179	1.41556	0.408	0.185	1.31e-174	0	98043602-wbs27-8
3.79e-177	0.86603	0.255	0.079	7.95e-173	0	98101445-unknown-1813
9.09e-171	1.17742	0.454	0.224	1.9e-166	0	98053521-panx1
5.31e-167	0.531001	0.291	0.107	1.11e-162	0	98148473-lrp1-19
8.63e-166	0.519408	0.999	0.997	1.81e-161	0	98147801-cox1
5.77e-165	1.37105	0.409	0.2	1.21e-160	0	98075573-unknown-1695
9.25e-165	1.14817	0.276	0.102	1.94e-160	0	98125011-p85a-2
1.23e-157	0.487101	0.289	0.11	2.57e-153	0	98138202-lrp1-16
1.23e-157	1.23798	0.569	0.368	2.58e-153	0	98002897-facr1
6.74e-150	1.16355	0.519	0.312	1.41e-145	0	98045503-unknown-1217
2.32e-148	1.1336	0.55	0.34	4.86e-144	0	98056302-s43a3
5.94e-147	1.07073	0.492	0.281	1.25e-142	0	98011313-lgul
5.21e-145	0.914188	0.352	0.158	1.09e-140	0	98040429-dpys
5.69e-137	1.21398	0.298	0.127	1.19e-132	0	98022754-cbs
5.61e-136	1.45864	0.358	0.173	1.18e-131	0	98005736-dcor
4.13e-135	0.723313	0.741	0.563	8.67e-131	0	98002105-calm-2
1.44e-134	1.17952	0.343	0.157	3.01e-130	0	98129354-hpgds-25
3.71e-131	1.73229	0.465	0.266	7.78e-127	0	98125441-unknown-3420
4.46e-126	1.37101	0.278	0.12	9.35e-122	0	98067356-unknown-1642
7.69e-123	1.17789	0.29	0.125	1.61e-118	0	98075287-unknown-1692
4.53e-122	1.73748	0.331	0.158	9.49e-118	0	98068551-efc1
2.54e-120	1.04849	0.507	0.31	5.32e-116	0	98033243-unc9-2
4.24e-119	0.700814	0.299	0.13	8.89e-115	0	98046330-elf3
1.03e-116	0.965668	0.513	0.322	2.16e-112	0	98067868-unknown-1648
4.79e-113	0.971075	0.505	0.323	1e-108	0	98045567-tm14c
8.31e-113	1.04103	0.253	0.104	1.74e-108	0	98126379-unknown-3480
2.25e-109	0.938853	0.343	0.174	4.72e-105	0	98107441-unknown-2222
1.02e-107	0.968116	0.5	0.312	2.14e-103	0	98004946-unc9
7.49e-107	1.45648	0.558	0.39	1.57e-102	0	98008561-paps1
1.39e-105	0.943288	0.537	0.361	2.9e-101	0	98025266-chpt1
6.76e-105	0.811182	0.262	0.112	1.42e-100	0	98012037-cp135-2
2.62e-101	1.48874	0.295	0.141	5.5e-97	0	98044790-unknown-1200
1.12e-100	0.65778	0.786	0.665	2.35e-96	0	98006294-fa46a
1.35e-97	0.379362	0.313	0.148	2.82e-93	0	98136386-unknown-4198
8e-97	0.918182	0.419	0.243	1.68e-92	0	98044569-at1b1
1.13e-94	1.12186	0.408	0.25	2.38e-90	0	98058276-wbs27-9
8.3e-94	0.458475	0.309	0.149	1.74e-89	0	98131128-med31-3
1.86e-93	0.980703	0.314	0.162	3.9e-89	0	98047864-unknown-1284
1.23e-92	0.453503	0.308	0.149	2.57e-88	0	98053641-med31
2.04e-92	0.908309	0.342	0.183	4.29e-88	0	98038707-tmm56-7
1.53e-91	0.785604	0.843	0.806	3.2e-87	0	98021474-dx39b
1.71e-86	0.869034	0.387	0.236	3.6e-82	0	98128101-unknown-3630
6.28e-86	0.879672	0.469	0.318	1.32e-81	0	98029760-radi-3
3.09e-85	0.992524	0.419	0.269	6.48e-81	0	98054459-unknown-1433
5.18e-82	0.78339	0.441	0.274	1.09e-77	0	98003161-mbnl3
1.68e-80	1.18493	0.619	0.486	3.52e-76	0	98051971-fabp5
2.19e-80	0.823336	0.491	0.333	4.6e-76	0	98024130-sahh-2
9.42e-80	0.858559	0.499	0.333	1.98e-75	0	98059340-gapr1-10
1.38e-78	0.752232	0.556	0.422	2.89e-74	0	98124084-tprgl
5.5e-77	0.525465	0.655	0.485	1.15e-72	0	98144351-tyb4-2
8.18e-76	0.628335	0.67	0.552	1.71e-71	0	98155686-rock2-2
3.03e-75	0.703768	0.385	0.23	6.36e-71	0	98155920-ubb-14
3.18e-75	0.516057	0.849	0.795	6.67e-71	0	98137041-nu1m
1.11e-74	0.738444	0.278	0.143	2.33e-70	0	98046332-fnd3a
5.09e-74	0.829376	0.5	0.349	1.07e-69	0	98045945-bpnt1
9.02e-74	0.64147	0.798	0.737	1.89e-69	0	98119645-rs27a-2
1.04e-73	0.540653	0.889	0.879	2.18e-69	0	98038057-hs90a
1.38e-73	0.616682	0.641	0.501	2.9e-69	0	98021793-serc
1.26e-72	0.784691	0.581	0.444	2.64e-68	0	98038566-aldoc
7.45e-71	0.961866	0.326	0.198	1.56e-66	0	98003314-s27a4
1.53e-70	0.73915	0.65	0.557	3.2e-66	0	98036915-elov5-3
3.82e-69	1.06828	0.386	0.248	8.02e-65	0	98031876-elov2-2
3.17e-66	0.546784	0.265	0.139	6.65e-62	0	98026219-dnpep
3.69e-63	0.767374	0.358	0.223	7.74e-59	0	98001653-dyh6
1.63e-62	0.2816	0.515	0.352	3.41e-58	0	98057349-flna-2
1.28e-60	0.520615	0.831	0.804	2.68e-56	0	98019845-rl10a
1.17e-59	0.813583	0.391	0.262	2.44e-55	0	98025346-ago2
1.87e-57	0.566246	0.615	0.476	3.91e-53	0	98032787-lamp3
5.43e-56	0.838823	0.399	0.279	1.14e-51	0	98044251-gnpat
8.71e-56	0.511297	0.565	0.426	1.83e-51	0	98128233-gels-2
7.71e-55	0.706014	0.335	0.214	1.62e-50	0	98001814-pex6
4.04e-54	0.664231	0.3	0.183	8.46e-50	0	98146079-vamp4
2.21e-53	0.60893	0.339	0.212	4.64e-49	0	98115773-dpys-2
8.54e-53	0.471635	0.773	0.702	1.79e-48	0	98154652-ppif-3
1.49e-52	0.445898	0.819	0.797	3.12e-48	0	98018840-ef2
2.83e-52	0.814359	0.431	0.319	5.94e-48	0	98034096-adas
3.7e-51	0.451461	0.83	0.824	7.76e-47	0	98016821-rl6
2.37e-50	0.658359	0.592	0.514	4.96e-46	0	98050451-ypel5
2.89e-50	0.562488	0.747	0.708	6.06e-46	0	98110436-rs20-2
4.78e-49	0.661281	0.597	0.498	1e-44	0	98047311-unknown-1270
1.17e-48	0.579477	0.37	0.26	2.46e-44	0	98038973-fad1-2
1.21e-47	0.578456	0.402	0.277	2.53e-43	0	98015659-c9mt
1.53e-46	0.299119	0.842	0.736	3.21e-42	0	98046778-prof1-2
1.76e-44	0.658408	0.332	0.215	3.68e-40	0	98128980-plch2
2.14e-44	0.283136	0.554	0.385	4.49e-40	0	98142230-unknown-4594
2.8e-44	0.397548	0.85	0.871	5.87e-40	0	98047033-adt2
2.82e-44	0.67037	0.252	0.151	5.91e-40	0	98025025-notc2
1.05e-43	0.617658	0.667	0.613	2.2e-39	0	98011628-nucl
2.05e-43	0.550978	0.754	0.728	4.3e-39	0	98149155-rs25
2.34e-42	0.566564	0.649	0.577	4.91e-38	0	98057190-sptn1
3.58e-42	0.566101	0.692	0.635	7.51e-38	0	98118312-rl26
6.83e-42	0.875471	0.492	0.388	1.43e-37	0	98004957-1a1l2
1.04e-41	0.309304	0.455	0.306	2.17e-37	0	98142229-unknown-4593
8.74e-41	0.620289	0.275	0.173	1.83e-36	0	98020241-lhx6
1.24e-39	0.60566	0.488	0.374	2.59e-35	0	98031809-hpgds-15
1.39e-39	0.511757	0.694	0.639	2.91e-35	0	98029274-rs18
1.54e-39	0.617625	0.548	0.449	3.22e-35	0	98006334-unknown-152
8.26e-39	0.559592	0.716	0.683	1.73e-34	0	98043946-rl27a
6.53e-38	0.690698	0.321	0.222	1.37e-33	0	98009366-dhpr
2.36e-37	0.642379	0.38	0.288	4.94e-33	0	98014650-np1l1
5.17e-37	0.43813	0.801	0.805	1.08e-32	0	98029106-ef1b
7.53e-37	0.507969	0.722	0.694	1.58e-32	0	98052649-rl36a
5.98e-36	0.473043	0.43	0.322	1.25e-31	0	98054379-celf2
7.03e-36	0.55327	0.288	0.19	1.47e-31	0	98024517-unknown-639
7.23e-36	0.466706	0.424	0.316	1.51e-31	0	98125828-celf2-2
2.26e-34	0.501576	0.678	0.657	4.74e-30	0	98106278-rl35a
4.2e-34	0.542953	0.742	0.744	8.81e-30	0	98001181-rs15
6.15e-34	0.530287	0.252	0.16	1.29e-29	0	98035886-mend
6.84e-34	0.529301	0.404	0.308	1.43e-29	0	98029093-elov4-4
8.17e-34	0.639125	0.476	0.398	1.71e-29	0	98024986-ran-2
1.05e-33	0.464494	0.51	0.407	2.2e-29	0	98009551-pcy2
4.46e-32	0.556974	0.651	0.614	9.36e-28	0	98056579-hnrpq-3
8.54e-32	0.56507	0.544	0.479	1.79e-27	0	98011909-pckgc
2.84e-31	0.582197	0.531	0.457	5.96e-27	0	98031233-sptb2
3.49e-31	0.435467	0.481	0.388	7.33e-27	0	98022756-yipf5
6.57e-31	0.496959	0.581	0.505	1.38e-26	0	98038728-cap2
2.71e-30	0.453573	0.421	0.321	5.68e-26	0	98031495-ncug1
3.6e-30	0.5863	0.444	0.362	7.54e-26	0	98038546-npm3
1.29e-29	0.503324	0.485	0.413	2.71e-25	0	98051132-adda-5
1.3e-29	0.541989	0.268	0.182	2.72e-25	0	98040930-bat1-2
1.62e-29	0.570946	0.275	0.193	3.39e-25	0	98000012-mob2
4.29e-29	0.429087	0.294	0.202	8.99e-25	0	98039644-nck2
2.53e-28	0.452211	0.287	0.196	5.31e-24	0	98056749-chp1-2
2.61e-28	0.338791	0.316	0.218	5.48e-24	0	98009158-rac3
1.03e-27	0.524451	0.271	0.191	2.16e-23	0	98017546-riok2
3.28e-27	0.504624	0.473	0.394	6.88e-23	0	98012282-ciz1
3.41e-27	0.423761	0.74	0.724	7.14e-23	0	98038653-rl7-2
4.59e-27	0.495065	0.261	0.179	9.63e-23	0	98029781-rapa
4.69e-27	0.676334	0.301	0.219	9.83e-23	0	98010414-osgi2
5.9e-27	0.531528	0.308	0.222	1.24e-22	0	98018124-gstm3
7.23e-27	0.316685	0.733	0.676	1.52e-22	0	98047088-can9-5
9.9e-27	0.468947	0.29	0.206	2.07e-22	0	98053826-y1399
9.93e-27	0.487305	0.722	0.707	2.08e-22	0	98003662-rl8
1.29e-26	0.491525	0.251	0.172	2.71e-22	0	98161986-ep15r-3
4.71e-26	0.448789	0.643	0.605	9.87e-22	0	98014053-rs4x
7.68e-26	0.503071	0.381	0.288	1.61e-21	0	98025876-acbd5
1.15e-25	0.44208	0.672	0.644	2.4e-21	0	98053075-rl28
2.66e-25	0.471871	0.42	0.333	5.58e-21	0	98043307-vdac
1.59e-24	0.448396	0.501	0.425	3.33e-20	0	98041198-ablm1-2
2.72e-24	0.396711	0.301	0.215	5.71e-20	0	98042939-e41l3-2
3.52e-24	0.510009	0.451	0.378	7.38e-20	0	98045179-rlp24-2
8.74e-24	0.415746	0.548	0.479	1.83e-19	0	98036357-mmsa
1.04e-23	0.434511	0.614	0.577	2.18e-19	0	98002620-ef1g
1.21e-23	0.465751	0.282	0.207	2.53e-19	0	98004046-gscr2
2.09e-23	0.569894	0.363	0.284	4.38e-19	0	98025431-nano1-2
4.9e-23	0.452294	0.592	0.547	1.03e-18	0	98050328-rs19
7.43e-23	0.487041	0.528	0.473	1.56e-18	0	98022556-set-2
2.26e-22	0.433691	0.523	0.462	4.73e-18	0	98037889-rl36
4.44e-22	0.307546	0.706	0.686	9.31e-18	0	98131598-1433t-2
4.92e-22	0.48911	0.335	0.261	1.03e-17	0	98014593-pno1
8e-22	0.422987	0.293	0.218	1.68e-17	0	98151551-zn593
8.84e-22	0.458482	0.623	0.59	1.85e-17	0	98026745-rl32
1.18e-21	0.529284	0.287	0.215	2.47e-17	0	98026339-pard3-2
1.92e-21	0.347058	0.537	0.457	4.03e-17	0	98035628-tkt-2
2.72e-21	0.422103	0.387	0.315	5.69e-17	0	98009479-tsr2
3.74e-21	0.25282	0.324	0.237	7.85e-17	0	98142961-st1a2-2
5.55e-21	0.479698	0.379	0.313	1.16e-16	0	98056952-smap2
7.28e-21	0.451496	0.299	0.228	1.53e-16	0	98037068-mrt4
7.62e-21	0.354381	0.535	0.463	1.6e-16	0	98001665-s61a2
1.84e-20	0.540278	0.291	0.227	3.86e-16	0	98154983-gcc2-2
2.9e-20	0.527755	0.307	0.238	6.09e-16	0	98020608-acap1
3.03e-20	0.393304	0.63	0.603	6.34e-16	0	98043347-rla1-2
5.14e-20	0.413817	0.689	0.682	1.08e-15	0	98020348-rs15a
9.62e-20	0.45041	0.642	0.629	2.02e-15	0	98000125-rs7
1.01e-19	0.482103	0.42	0.351	2.12e-15	0	98014517-ndkb
1.03e-19	0.990316	0.315	0.253	2.16e-15	0	98030217-unknown-778
1.71e-19	0.400585	0.653	0.618	3.59e-15	0	98000212-rl13a
2.85e-19	0.426796	0.673	0.664	5.97e-15	0	98046498-rl7a-2
6.89e-19	0.453951	0.283	0.216	1.44e-14	0	98017539-tyrp2
8.25e-19	0.39632	0.585	0.546	1.73e-14	0	98021962-rs5
1.22e-18	0.426962	0.593	0.568	2.56e-14	0	98029043-rl37
1.61e-18	0.393695	0.606	0.57	3.38e-14	0	98137389-rs10
1.7e-18	0.46806	0.326	0.265	3.57e-14	0	98054162-aedo
1.79e-18	0.392765	0.373	0.303	3.75e-14	0	98003413-mk67i
1.87e-18	0.347939	0.659	0.626	3.91e-14	0	98010077-rla0
2.15e-18	0.748623	0.303	0.243	4.51e-14	0	98013116-tba1a
3.26e-18	0.397886	0.375	0.306	6.83e-14	0	98011289-emc2
6.48e-18	0.398758	0.434	0.381	1.36e-13	0	98022352-b2l10
1.08e-17	0.366816	0.614	0.577	2.27e-13	0	98059456-sodc-3
2.45e-17	0.294592	0.718	0.702	5.14e-13	0	98141168-rn181
4.59e-17	0.395966	0.536	0.498	9.62e-13	0	98049976-rl34
4.64e-17	0.420489	0.396	0.334	9.73e-13	0	98044838-snx6
4.84e-17	0.390166	0.584	0.552	1.02e-12	0	98013279-rl14
5.19e-17	0.579604	0.654	0.68	1.09e-12	0	98058968-msi1h-3
5.46e-17	0.549238	0.383	0.328	1.14e-12	0	98043721-y531-3
1.39e-16	0.396214	0.301	0.238	2.91e-12	0	98047497-rd23a
1.96e-16	0.446109	0.409	0.349	4.12e-12	0	98029980-cers4
2.14e-16	0.362674	0.26	0.197	4.48e-12	0	98143592-sptsa
2.45e-16	0.410016	0.487	0.428	5.13e-12	0	98015855-sera
2.45e-16	0.369197	0.629	0.603	5.15e-12	0	98043706-grp75
2.67e-16	0.409902	0.5	0.444	5.59e-12	0	98019770-tsp4
8.72e-16	0.386287	0.484	0.424	1.83e-11	0	98013556-idhc
9.9e-16	0.381558	0.56	0.527	2.08e-11	0	98002278-rl24
1.22e-15	0.369208	0.65	0.642	2.57e-11	0	98039890-rs3
1.32e-15	0.382972	0.618	0.602	2.77e-11	0	98049708-rs12
1.6e-15	0.34649	0.537	0.495	3.34e-11	0	98000383-rla2
3.1e-15	0.373011	0.711	0.726	6.51e-11	0	98035549-rs3a-2
3.4e-15	0.281806	0.737	0.743	7.14e-11	0	98112209-tctp
4.98e-15	0.407626	0.445	0.395	1.04e-10	0	98052255-dhb12-4
1.48e-14	0.483539	0.527	0.5	3.11e-10	0	98050647-tisb-6
7.85e-14	0.353661	0.371	0.316	1.65e-09	0	98051130-ccd25
5.32e-13	0.392016	0.417	0.37	1.12e-08	0	98049175-rl9-2
1.02e-12	0.333172	0.289	0.23	2.14e-08	0	98050251-elov2-4
1.17e-12	0.386562	0.559	0.533	2.46e-08	0	98027937-rl15-2
1.24e-12	0.304834	0.381	0.313	2.59e-08	0	98045905-cdn1b
1.35e-12	0.401834	0.325	0.275	2.82e-08	0	98047673-tm14c-2
1.39e-12	0.286209	0.655	0.617	2.91e-08	0	98058630-l2gl1
2.92e-12	0.348205	0.615	0.595	6.12e-08	0	98045749-rl18
3.68e-12	0.370778	0.625	0.622	7.71e-08	0	98035673-rs27l
8.89e-12	0.346218	0.59	0.569	1.86e-07	0	98012673-rl37a
9.79e-12	0.425707	0.606	0.617	2.05e-07	0	98022962-rssa
1.35e-11	0.280881	0.521	0.475	2.83e-07	0	98004146-ddah1-3
2.14e-11	0.495739	0.423	0.387	4.48e-07	0	98022043-tmm56-4
2.52e-11	0.423179	0.332	0.285	5.29e-07	0	98035044-la
4.27e-11	0.362698	0.457	0.432	8.94e-07	0	98023266-capr2
9.78e-11	0.331551	0.299	0.251	2.05e-06	0	98141092-eif3k
1.59e-10	0.426548	0.254	0.212	3.33e-06	0	98029129-trip4
2.24e-10	0.349116	0.542	0.526	4.7e-06	0	98040719-rs17
2.65e-10	0.366214	0.473	0.446	5.55e-06	0	98047182-dnja2
3.5e-10	0.424727	0.474	0.453	7.34e-06	0	98054463-phlp2
5.18e-10	0.286575	0.579	0.558	1.09e-05	0	98050326-rs11
9.51e-10	0.360389	0.557	0.551	1.99e-05	0	98030233-rl12
1.65e-09	0.284671	0.289	0.242	3.45e-05	0	98046629-nfil3
1.87e-09	0.286319	0.522	0.489	3.91e-05	0	98048044-cdc42-5
1.87e-09	0.347256	0.448	0.418	3.92e-05	0	98038429-nudc
1.9e-09	0.287587	0.315	0.267	3.99e-05	0	98020417-scpdl-2
2.32e-09	0.282247	0.351	0.306	4.87e-05	0	98134889-tom6
2.79e-09	0.335438	0.548	0.537	5.85e-05	0	98106993-btf3
2.92e-09	0.293891	0.333	0.286	6.13e-05	0	98022548-nb5r3
3.84e-09	0.318472	0.53	0.522	8.04e-05	0	98110522-stip1-2
4.31e-09	0.307806	0.251	0.207	9.04e-05	0	98000761-adk
6.78e-09	0.296379	0.529	0.505	0.000142223	0	98004808-rl23
7.81e-09	0.360713	0.603	0.612	0.000163722	0	98010222-rl3
1.05e-08	0.26112	0.389	0.339	0.000219778	0	98054783-gapr1-9
1.61e-08	0.527237	0.448	0.427	0.000337018	0	98008587-acsl1
1.95e-08	0.276038	0.586	0.574	0.000408449	0	98009195-rl19
2.25e-08	0.281551	0.42	0.384	0.000472364	0	98030804-rs9
2.82e-08	0.290814	0.482	0.457	0.000590603	0	98055125-fa98a
3.54e-08	0.356739	0.521	0.509	0.000741235	0	98114389-rs8
3.57e-08	0.499476	0.269	0.24	0.00074953	0	98036094-msrb3
1.34e-07	0.291837	0.37	0.333	0.00281196	0	98001357-eif3m
2.6e-07	0.341589	0.495	0.487	0.00545531	0	98015196-set
2.81e-07	0.279297	0.325	0.291	0.00589205	0	98041837-ubp14
3.27e-07	0.264954	0.435	0.405	0.00685807	0	98022014-ef1d
3.6e-07	0.419768	0.326	0.298	0.00753886	0	98056870-grdn-2
4.18e-07	0.26813	0.381	0.35	0.00876494	0	98052725-if2a
4.35e-07	0.296444	0.48	0.463	0.00912808	0	98046821-psa1
7.28e-07	0.261672	0.553	0.547	0.0152654	0	98046824-ube2n-2
8.14e-07	0.271705	0.437	0.408	0.0170612	0	98033506-h10
8.98e-07	0.314975	0.571	0.573	0.0188273	0	98015394-hnrpq
9.08e-07	0.259027	0.287	0.25	0.0190276	0	98044799-txtp
1.12e-06	0.289857	0.567	0.563	0.0234049	0	98003440-rl10
1.14e-06	0.489696	0.297	0.278	0.0238289	0	98023181-ima1-2
1.42e-06	0.297652	0.269	0.241	0.029793	0	98046345-dyh1
1.63e-06	0.269333	0.416	0.391	0.0341572	0	98048056-csk21
1.82e-06	0.286747	0.299	0.266	0.0382087	0	98032567-tom20
1.98e-06	0.311196	0.45	0.42	0.0415402	0	98021611-prdx5
2.38e-06	0.349773	0.452	0.436	0.0499354	0	98048600-rl17
2.68e-06	0.282927	0.301	0.269	0.0561783	0	98020676-sylc
2.83e-06	0.281471	0.292	0.261	0.0593999	0	98022660-ragp1
3.71e-06	0.278416	0.329	0.295	0.0777538	0	98046767-ipyr
4.17e-06	0.256257	0.768	0.802	0.087411	0	98159313-unknown-5779
4.3e-06	0.259889	0.604	0.603	0.090187	0	98023370-if5a1
4.68e-06	0.315744	0.471	0.451	0.0981114	0	98043448-rs14
4.79e-06	0.283554	0.307	0.277	0.100385	0	98031125-naa11
6.1e-06	0.28323	0.368	0.339	0.12795	0	98005441-ampl
1.21e-05	0.337423	0.422	0.401	0.253583	0	98038950-ppif
1.44e-05	0.75632	0.361	0.334	0.302385	0	98022439-pdia1
2.75e-05	0.283883	0.347	0.325	0.576034	0	98048365-smd2
3.69e-05	0.381716	0.433	0.436	0.773208	0	98041408-fkbp5
7.24e-05	0.271432	0.267	0.241	1	0	98012254-miro1
0.000130645	0.329292	0.434	0.409	1	0	98000496-unknown-13
0.000246581	0.253579	0.252	0.229	1	0	98020946-eif3g
0.000308343	0.301873	0.677	0.739	1	0	98016993-rs2
0.000340628	0.276759	0.326	0.311	1	0	98031036-ell2
0.000473324	0.384238	0.29	0.27	1	0	98022905-h2ax-2
0.000668806	0.553854	0.496	0.486	1	0	98009260-actg
0.000749135	0.300517	0.304	0.289	1	0	98041782-pdpk1
0.00103931	0.286466	0.26	0.247	1	0	98053803-exosx
0.00120075	0.263374	0.348	0.338	1	0	98055823-paip1
0.00134234	0.251907	0.348	0.334	1	0	98019763-psd12
0.00142435	0.261608	0.348	0.337	1	0	98044517-pfd1
0.00539499	0.279727	0.342	0.341	1	0	98005252-ddx5
0.00991514	0.296472	0.623	0.609	1	0	98017619-vigln
0	4.24222	0.274	0.062	0	1	98141210-bxa1
0	4.01144	0.734	0.08	0	1	98048402-unknown-1301
0	3.71377	0.62	0.043	0	1	98051485-hpcl1-5
0	3.69686	0.761	0.068	0	1	98012200-nec2
0	3.67278	0.572	0.066	0	1	98043056-panx2-9
0	3.5412	0.55	0.025	0	1	98011535-unknown-291
0	3.4924	0.394	0.028	0	1	98010144-syk
0	3.47161	0.79	0.066	0	1	98047619-kpce-2
0	3.36099	0.343	0.043	0	1	98001868-dce1
0	3.32243	0.734	0.051	0	1	98035250-calm-29
0	3.25313	0.345	0.026	0	1	98029208-unknown-747
0	3.24641	0.584	0.036	0	1	98054323-unknown-1428
0	3.16913	0.693	0.054	0	1	98040417-7b2
0	3.14348	0.653	0.054	0	1	98028671-vat1l
0	3.13021	0.788	0.129	0	1	98149903-cplx1
0	3.11967	0.784	0.123	0	1	98149904-unknown-5100
0	3.10664	0.856	0.287	0	1	98023851-gbb2
0	3.08776	0.636	0.107	0	1	98042968-sng3
0	3.06392	0.369	0.05	0	1	98028115-unknown-721
0	2.98255	0.469	0.025	0	1	98009388-syt1
0	2.96641	0.906	0.193	0	1	98016243-calm-12
0	2.94862	0.286	0.036	0	1	98135006-dctd-5
0	2.91952	0.68	0.102	0	1	98043412-vamp2-2
0	2.90829	0.534	0.054	0	1	98048778-gnao-3
0	2.77067	0.603	0.134	0	1	98032739-cstn2
0	2.77008	0.531	0.044	0	1	98054925-syn2
0	2.7372	0.253	0.011	0	1	98025572-canb2
0	2.73427	0.576	0.183	0	1	98027099-cbpe
0	2.73258	0.637	0.276	0	1	98047463-tmed8
0	2.72587	0.308	0.035	0	1	98011793-panx2-5
0	2.71089	0.435	0.041	0	1	98057427-tie1-2
0	2.70528	0.304	0.015	0	1	98038646-kcc1d-4
0	2.69795	0.482	0.089	0	1	98136770-csrp2
0	2.68988	0.331	0.036	0	1	98039545-unknown-1052
0	2.66181	0.417	0.039	0	1	98029553-myo1d
0	2.62668	0.598	0.124	0	1	98002560-npdc1
0	2.6033	0.299	0.023	0	1	98041816-trpc4-2
0	2.59462	0.437	0.025	0	1	98055258-prr24
0	2.58892	0.831	0.28	0	1	98019286-atp4b
0	2.52712	0.276	0.016	0	1	98010907-syt1-2
0	2.51923	0.503	0.111	0	1	98054139-amd-3
0	2.47422	0.747	0.3	0	1	98001192-rab3c
0	2.46763	0.379	0.072	0	1	98050230-segn-3
0	2.44749	0.409	0.021	0	1	98029412-pl8l1-2
0	2.44266	0.488	0.045	0	1	98013924-nrsn1
0	2.4369	0.394	0.015	0	1	98029074-morn4
0	2.43574	0.462	0.116	0	1	98038361-larp6
0	2.42976	0.866	0.255	0	1	98032672-gnao
0	2.42164	0.537	0.101	0	1	98058501-ptprn
0	2.41756	0.527	0.076	0	1	98037735-pcr10-3
0	2.40409	0.537	0.118	0	1	98051665-atrap-2
0	2.39884	0.324	0.022	0	1	98007500-aspm
0	2.39386	0.423	0.023	0	1	98026823-pho34
0	2.3719	0.831	0.366	0	1	98044078-vamp2-3
0	2.37011	0.273	0.032	0	1	98014305-trpc5
0	2.36667	0.537	0.121	0	1	98119317-unknown-2997
0	2.35769	0.386	0.036	0	1	98040076-k1456
0	2.35482	0.353	0.023	0	1	98053257-pcr3-2
0	2.35379	0.695	0.188	0	1	98026790-rgs7
0	2.35183	0.282	0.018	0	1	98044746-gpsb
0	2.34468	0.326	0.031	0	1	98040132-calm-33
0	2.31776	0.396	0.094	0	1	98026764-unknown-687
0	2.30837	0.291	0.018	0	1	98143091-unknown-4639
0	2.29907	0.279	0.013	0	1	98143324-pls1-7
0	2.29898	0.595	0.114	0	1	98042327-dpyl2-2
0	2.27723	0.431	0.13	0	1	98026705-myo6
0	2.25158	0.546	0.124	0	1	98020337-abcb9-2
0	2.24608	0.559	0.169	0	1	98012443-stxb1
0	2.23859	0.304	0.013	0	1	98002567-eltd1
0	2.21978	0.419	0.056	0	1	98033527-lamp2
0	2.20883	0.566	0.151	0	1	98043980-catl
0	2.18563	0.261	0.026	0	1	98042304-s7a14
0	2.17976	0.52	0.106	0	1	98018621-gbb5
0	2.17877	0.585	0.117	0	1	98053128-rusc1
0	2.14269	0.302	0.017	0	1	98034909-unknown-911
0	2.12596	0.27	0.014	0	1	98032006-fbn1-3
0	2.12595	0.472	0.109	0	1	98046545-hmcn2
0	2.11255	0.331	0.025	0	1	98049259-kcd16-2
0	2.09898	0.403	0.077	0	1	98000925-ct112
0	2.09517	0.301	0.029	0	1	98008983-avil-2
0	2.08781	0.606	0.213	0	1	98014411-t184b
0	2.08004	0.68	0.187	0	1	98000607-amd
0	2.07613	0.326	0.016	0	1	98040185-unknown-1074
0	2.069	0.296	0.026	0	1	98107408-rop1l-2
0	2.05311	0.362	0.055	0	1	98025108-doc2b
0	1.99216	0.384	0.074	0	1	98002891-rnf13
0	1.96541	0.481	0.132	0	1	98001138-ggt7
0	1.96109	0.498	0.133	0	1	98001079-stom-2
0	1.94918	0.695	0.31	0	1	98146642-flowr-2
0	1.9316	0.291	0.028	0	1	98045299-unknown-1212
0	1.92361	0.291	0.028	0	1	98045211-syt1-4
0	1.91256	0.469	0.121	0	1	98050516-dgkq
0	1.90305	0.347	0.024	0	1	98141894-unknown-4568
0	1.89423	0.305	0.031	0	1	98021901-nckx4
0	1.89394	0.488	0.163	0	1	98053503-rb27a
0	1.89026	0.294	0.026	0	1	98056395-scnna-2
0	1.87289	0.367	0.064	0	1	98025774-sacs-2
0	1.87257	0.263	0.009	0	1	98139595-unknown-4401
0	1.86543	0.279	0.053	0	1	98014831-ret
0	1.85846	0.581	0.22	0	1	98057865-arrb2
0	1.84468	0.511	0.176	0	1	98028857-arbk2
0	1.82529	0.41	0.107	0	1	98055441-notc1
0	1.81689	0.408	0.11	0	1	98036989-s26a8
0	1.81223	0.703	0.282	0	1	98112449-unknown-2549
0	1.79119	0.537	0.182	0	1	98027233-pp2ba
0	1.77741	0.709	0.384	0	1	98000261-vatl
0	1.76876	0.393	0.081	0	1	98010181-inx11
0	1.76686	0.406	0.087	0	1	98023982-rimp
0	1.75009	0.675	0.312	0	1	98054783-gapr1-9
0	1.74946	0.366	0.108	0	1	98030517-amd-2
0	1.74688	0.422	0.134	0	1	98048202-sl9b2-2
0	1.73901	0.291	0.065	0	1	98045757-nkx24-2
0	1.7306	0.463	0.167	0	1	98009081-erap2
0	1.68781	0.355	0.08	0	1	98149392-unknown-5060
0	1.68456	0.349	0.082	0	1	98048617-dtnb
0	1.6729	0.437	0.119	0	1	98135535-unknown-4128
0	1.65764	0.254	0.022	0	1	98014296-ablm1
0	1.65245	0.451	0.131	0	1	98031451-ud3a2-3
0	1.65025	0.313	0.055	0	1	98018064-vatg3
0	1.62064	0.853	0.492	0	1	98032202-stom-6
0	1.61967	0.451	0.099	0	1	98055354-pcbp3
0	1.61942	0.448	0.092	0	1	98123503-unknown-3303
0	1.56793	0.292	0.037	0	1	98021010-id2
0	1.56704	0.704	0.335	0	1	98048109-kapca
0	1.56027	0.632	0.221	0	1	98112670-unknown-2564
0	1.54268	0.311	0.072	0	1	98004407-fsd2
0	1.53883	0.439	0.156	0	1	98114239-clh1-6
0	1.52235	0.286	0.057	0	1	98039063-unknown-1035
0	1.51049	0.348	0.087	0	1	98051235-ank1-4
0	1.49223	0.439	0.108	0	1	98007033-mica2-2
0	1.37223	0.869	0.639	0	1	98024786-1433b-2
0	1.36989	0.977	0.568	0	1	98047521-cnfn-6
0	1.36572	0.27	0.029	0	1	98136185-unknown-4178
0	1.2104	0.774	0.494	0	1	98114212-ttyh1
0	1.12161	0.941	0.785	0	1	98031064-atf4
0	1.03589	0.743	0.364	0	1	98142232-pcr7-2
0	1.00469	0.752	0.367	0	1	98142230-unknown-4594
3.54e-301	1.68431	0.537	0.252	7.43e-297	1	98037749-mgll-4
4.77e-298	1.53435	0.407	0.133	1e-293	1	98044119-fzd5-5
1.1e-296	1.82999	0.328	0.091	2.32e-292	1	98018215-igs10
3.06e-296	1.41093	0.442	0.155	6.43e-292	1	98056337-tiam1
1.24e-293	1.56734	0.357	0.106	2.6e-289	1	98012530-phlb2
3.81e-293	1.66127	0.312	0.083	7.99e-289	1	98013220-pcdh1
2.38e-291	1.66166	0.397	0.132	4.99e-287	1	98012675-fzd5-2
1.15e-283	1.46721	0.321	0.088	2.42e-279	1	98052499-zc3h8
9.84e-280	1.50641	0.488	0.208	2.06e-275	1	98016304-cpeb4
1.16e-279	1.6329	0.269	0.065	2.43e-275	1	98020427-kcip4-2
1.14e-269	1.68017	0.315	0.094	2.4e-265	1	98044351-stx1b
2.1e-269	1.39686	0.601	0.331	4.41e-265	1	98057232-cnr3-2
6.96e-250	1.60807	0.368	0.132	1.46e-245	1	98079388-unknown-1713
2.21e-245	1.34971	0.583	0.325	4.64e-241	1	98034718-rtn4
3.23e-245	1.4505	0.317	0.097	6.78e-241	1	98016604-lgsn-2
5.03e-244	1.43372	0.35	0.119	1.05e-239	1	98025286-sntb1
5.55e-241	1.53431	0.286	0.08	1.16e-236	1	98162022-lgr4-2
6.42e-238	1.27942	0.27	0.072	1.35e-233	1	98058372-gnai1-2
8.31e-233	1.65365	0.413	0.174	1.74e-228	1	98057071-mark3-2
9.95e-233	1.93603	0.529	0.286	2.09e-228	1	98038025-tmx3
9.26e-226	1.36702	0.317	0.105	1.94e-221	1	98056222-unknown-1510
1.88e-223	1.52147	0.29	0.089	3.94e-219	1	98059311-un13b
1.09e-222	1.50345	0.334	0.117	2.28e-218	1	98058963-pi5pa
9.01e-222	1.73431	0.41	0.181	1.89e-217	1	98039958-tb10a-2
1.69e-221	1.496	0.456	0.211	3.55e-217	1	98067883-unknown-1649
8.96e-221	2.0608	0.254	0.074	1.88e-216	1	98045039-hrh1
3.96e-219	1.42334	0.448	0.21	8.3e-215	1	98002538-emc10
2.11e-212	1.28595	0.283	0.089	4.42e-208	1	98007035-calm-6
3.84e-211	1.40526	0.273	0.081	8.04e-207	1	98072992-y1101-3
1.45e-199	1.31752	0.453	0.218	3.03e-195	1	98017974-ttyh3
1.4e-197	1.51329	0.307	0.11	2.93e-193	1	98017071-fbw1b-2
4.02e-196	1.39498	0.423	0.198	8.42e-192	1	98057447-pical-2
3.1e-195	1.24639	0.318	0.111	6.5e-191	1	98016573-unknown-422
4.7e-193	1.39954	0.282	0.095	9.85e-189	1	98057772-robo1-6
5.51e-192	1.44381	0.521	0.297	1.15e-187	1	98050454-1433g
3.96e-190	1.46681	0.25	0.075	8.31e-186	1	98012684-rab37
7.16e-182	1.21417	0.295	0.103	1.5e-177	1	98028910-s22a2-4
1.65e-181	0.859047	0.676	0.437	3.47e-177	1	98006334-unknown-152
1.16e-180	1.49357	0.303	0.116	2.44e-176	1	98018311-cmkmt
4.65e-179	1.48909	0.283	0.099	9.74e-175	1	98056051-adcy2
1e-177	0.845875	0.789	0.678	2.1e-173	1	98131598-1433t-2
3.09e-177	0.783848	0.829	0.74	6.48e-173	1	98003406-arf1-2
6.23e-177	1.29363	0.347	0.144	1.31e-172	1	98023455-rn150
2.91e-175	1.36871	0.408	0.201	6.11e-171	1	98058528-plcb4
1.41e-174	1.43542	0.571	0.387	2.96e-170	1	98032976-cyac3
8.97e-173	1.27555	0.301	0.11	1.88e-168	1	98056339-pcdgm
5.48e-171	1.04642	0.678	0.516	1.15e-166	1	98028801-pp1b-2
6.18e-167	0.62571	0.573	0.296	1.3e-162	1	98142229-unknown-4593
3.24e-161	1.33016	0.278	0.105	6.79e-157	1	98059270-npc1-10
1.21e-159	1.1803	0.481	0.265	2.54e-155	1	98160154-glrx2-5
5.74e-159	1.4984	0.305	0.123	1.2e-154	1	98003185-stom-3
7.67e-158	1.23159	0.472	0.271	1.61e-153	1	98029778-canb1
7.97e-156	1.22226	0.261	0.094	1.67e-151	1	98053126-shlb1-3
4.83e-155	1.33225	0.334	0.147	1.01e-150	1	98028778-asb7
4.85e-155	2.29836	0.417	0.22	1.02e-150	1	98055457-assy-2
3.17e-149	0.869626	0.696	0.539	6.65e-145	1	98045984-h33-2
1.55e-145	0.910148	0.659	0.475	3.26e-141	1	98103996-h2az-2
2.41e-141	1.34894	0.352	0.164	5.05e-137	1	98111430-manbl
8.18e-139	1.18517	0.281	0.112	1.71e-134	1	98050099-lhpl2-2
1.44e-138	1.7583	0.381	0.205	3.03e-134	1	98001893-zswm8
4.52e-137	1.23916	0.344	0.16	9.47e-133	1	98005039-dlg1
5.61e-137	1.07591	0.548	0.367	1.18e-132	1	98043633-rap1b
3.39e-136	1.30017	0.291	0.124	7.11e-132	1	98031360-arly
5.19e-135	1.18097	0.399	0.216	1.09e-130	1	98059203-ddx3y
8.75e-134	0.875496	0.661	0.494	1.83e-129	1	98034285-at1a2
8.11e-131	0.847438	0.663	0.524	1.7e-126	1	98044201-oaz1
4.04e-130	1.29247	0.334	0.161	8.47e-126	1	98007487-mtna
8.49e-127	1.10836	0.364	0.179	1.78e-122	1	98033245-s12a6
3.47e-125	1.0682	0.267	0.107	7.28e-121	1	98002675-unknown-60
5e-124	1.2328	0.34	0.165	1.05e-119	1	98046284-frem2
9.46e-124	0.843322	0.636	0.475	1.98e-119	1	98043104-vatl-2
1.37e-123	1.36554	0.308	0.146	2.88e-119	1	98129134-nkx24-3
8.15e-122	1.07162	0.414	0.233	1.71e-117	1	98000290-tmem9
2.1e-119	1.08986	0.594	0.442	4.4e-115	1	98025187-tob2
6.96e-118	1.07264	0.43	0.254	1.46e-113	1	98028802-tr112
6.46e-117	1.11245	0.49	0.307	1.35e-112	1	98142813-at2b3-2
1.34e-116	1.0174	0.501	0.332	2.82e-112	1	98031272-pp2ba-2
7.89e-116	0.902574	0.584	0.438	1.66e-111	1	98023733-prc2b
9.46e-114	1.12238	0.278	0.124	1.98e-109	1	98018087-gbrr3
3.41e-113	1.0697	0.463	0.299	7.15e-109	1	98022076-gdib
2.56e-112	1.2355	0.388	0.222	5.36e-108	1	98047352-ephb1-5
2.46e-111	1.24084	0.372	0.211	5.15e-107	1	98054554-grk5
2.67e-111	1.2013	0.387	0.221	5.6e-107	1	98009626-trio
2.74e-108	0.853474	0.362	0.185	5.75e-104	1	98057712-a4-2
4.86e-108	1.20943	0.342	0.185	1.02e-103	1	98001253-arfg1
1.17e-107	1.38973	0.268	0.121	2.45e-103	1	98033553-gata6-3
5.06e-107	1.05492	0.304	0.147	1.06e-102	1	98070270-unknown-1667
5.62e-107	1.10834	0.454	0.296	1.18e-102	1	98031700-clpt1
1.35e-105	0.783438	0.765	0.704	2.84e-101	1	98015067-bi1
1.57e-104	1.07464	0.423	0.263	3.3e-100	1	98040889-scam1
1.75e-102	1.0113	0.547	0.409	3.67e-98	1	98054653-spef2-2
2.67e-99	1.39462	0.34	0.193	5.6e-95	1	98031104-hnrpk
5.67e-99	1.13491	0.503	0.344	1.19e-94	1	98032103-ccng2
6.39e-97	0.934564	0.516	0.371	1.34e-92	1	98017580-rab2b
1.46e-96	0.965679	0.448	0.291	3.05e-92	1	98017254-rhoa-2
6.77e-95	0.330194	0.759	0.575	1.42e-90	1	98008453-unknown-206
1.66e-93	1.65064	0.288	0.149	3.48e-89	1	98024751-sp3
8.59e-91	0.998679	0.415	0.269	1.8e-86	1	98031874-clca-2
8.82e-89	1.05463	0.376	0.235	1.85e-84	1	98021388-srpr
9.23e-87	1.04435	0.395	0.254	1.94e-82	1	98040262-s18b1-30
2.6e-86	1.25729	0.266	0.136	5.44e-82	1	98024079-rn150-2
8.17e-86	1.10423	0.356	0.218	1.71e-81	1	98005314-emc6
8.34e-86	0.922471	0.476	0.34	1.75e-81	1	98024453-rac1-2
2.07e-85	0.911035	0.408	0.251	4.33e-81	1	98015773-cr3l1
8.1e-85	0.704641	0.511	0.356	1.7e-80	1	98048767-pura
1e-84	0.948637	0.417	0.276	2.11e-80	1	98048261-pbx3
1.14e-84	0.9155	0.26	0.124	2.39e-80	1	98053581-s22a3-6
4.21e-81	0.972136	0.435	0.293	8.83e-77	1	98033784-cd63-2
4.98e-81	0.990788	0.329	0.192	1.04e-76	1	98018861-ap1b1-2
3.53e-80	0.644276	0.321	0.167	7.4e-76	1	98131245-cac1c-2
1.35e-77	0.923694	0.425	0.293	2.82e-73	1	98038723-lfg2
1.85e-77	0.931585	0.419	0.281	3.89e-73	1	98033321-cpeb4-3
1.99e-77	0.875125	0.342	0.203	4.17e-73	1	98052774-mcfd2-3
1.4e-76	1.00867	0.258	0.132	2.93e-72	1	98018615-f1891
2.78e-73	0.959478	0.321	0.192	5.83e-69	1	98026227-ap2m1
3.25e-73	1.18549	0.272	0.151	6.82e-69	1	98040038-ap3d1
4.26e-73	0.282624	0.927	0.882	8.93e-69	1	98037352-ybox1
4.36e-73	0.94058	0.38	0.249	9.14e-69	1	98005782-mfs2a-2
9.1e-70	0.59467	0.549	0.399	1.91e-65	1	98024392-sc6a1-2
1.14e-69	0.965483	0.309	0.178	2.38e-65	1	98150926-unknown-5170
2.9e-69	1.01354	0.361	0.24	6.08e-65	1	98022429-selt-2
7.45e-69	0.877381	0.416	0.292	1.56e-64	1	98031905-adda-2
9.58e-69	0.976069	0.297	0.175	2.01e-64	1	98104828-unknown-2046
2.66e-68	1.01843	0.279	0.16	5.57e-64	1	98057524-caps1
4.75e-68	0.994011	0.344	0.221	9.95e-64	1	98002782-apba1
6.02e-66	0.883416	0.262	0.143	1.26e-61	1	98023518-kcc1d-3
4.2e-65	1.0128	0.276	0.161	8.8e-61	1	98006350-sgsm3
1.1e-64	0.60786	0.591	0.486	2.3e-60	1	98041771-fkb1a
2.26e-64	0.655085	0.378	0.23	4.74e-60	1	98056352-t53i1
5.74e-64	0.780776	0.401	0.272	1.2e-59	1	98052134-fdft
1.17e-63	0.684755	0.559	0.449	2.45e-59	1	98015761-vato
2.06e-63	0.923925	0.275	0.158	4.31e-59	1	98001686-fxl20
9.93e-63	1.09414	0.331	0.216	2.08e-58	1	98016892-pp16a
5.06e-62	0.845411	0.399	0.277	1.06e-57	1	98012411-tsn3
1.51e-61	0.561648	0.578	0.471	3.17e-57	1	98007794-kap1
1.79e-61	0.979873	0.408	0.304	3.75e-57	1	98149607-wbp2-2
3.2e-61	0.899168	0.276	0.16	6.72e-57	1	98002616-cskp
8.18e-61	0.964012	0.261	0.151	1.71e-56	1	98042563-spit2
2.37e-60	0.840996	0.341	0.22	4.97e-56	1	98043628-gna11-2
3.03e-60	0.993497	0.338	0.231	6.36e-56	1	98037601-acsl4
8.05e-60	0.849921	0.281	0.164	1.69e-55	1	98013642-parp3
1.16e-59	0.848036	0.291	0.174	2.43e-55	1	98046960-lysm1
2.64e-58	0.67965	0.382	0.25	5.52e-54	1	98048526-gbb2-2
6.97e-58	0.965671	0.321	0.214	1.46e-53	1	98139604-spir2
7.71e-57	0.820158	0.309	0.191	1.62e-52	1	98031559-dvl1
2.57e-56	0.781209	0.425	0.317	5.39e-52	1	98122539-hprt-3
3.6e-56	0.869649	0.261	0.152	7.55e-52	1	98032015-ssbp4
3.53e-55	0.906222	0.307	0.199	7.41e-51	1	98000461-ap1s2
7.46e-54	0.793296	0.293	0.181	1.56e-49	1	98017678-litaf-2
2.12e-53	0.881384	0.297	0.188	4.44e-49	1	98039976-znf23
1.61e-52	0.923379	0.316	0.207	3.38e-48	1	98152667-ypel1
3.95e-50	0.613312	0.286	0.177	8.28e-46	1	98128159-kcc2g-2
1.6e-48	0.612551	0.29	0.183	3.36e-44	1	98005647-kcc2d
9.19e-47	0.882525	0.331	0.237	1.93e-42	1	98008197-oser1
2.75e-44	0.868609	0.277	0.183	5.77e-40	1	98019197-emc4
4.29e-44	0.716258	0.334	0.233	8.99e-40	1	98122512-renr
2.04e-42	0.893509	0.291	0.201	4.28e-38	1	98160116-f126b
1.75e-41	0.720187	0.27	0.174	3.67e-37	1	98037096-m3k12
2.73e-41	0.783034	0.337	0.243	5.72e-37	1	98019391-h2ay-2
5.35e-41	0.718419	0.336	0.242	1.12e-36	1	98146615-unknown-4885
8.1e-41	0.9958	0.262	0.175	1.7e-36	1	98057870-axin1
1.44e-40	0.46273	0.587	0.495	3.02e-36	1	98052972-npt2b
3.36e-40	0.610991	0.375	0.278	7.05e-36	1	98042446-dvl1-2
3.84e-39	0.670874	0.26	0.166	8.05e-35	1	98034420-ppil3
5.2e-36	0.694364	0.357	0.271	1.09e-31	1	98161404-va0e2
9.6e-36	0.610735	0.496	0.432	2.01e-31	1	98040619-sms1
2.83e-35	0.816449	0.321	0.239	5.94e-31	1	98025700-dyn1
3.32e-35	0.738432	0.281	0.198	6.96e-31	1	98143081-rnk
9.39e-35	0.604979	0.496	0.437	1.97e-30	1	98004226-flot2
1.59e-34	0.714934	0.288	0.202	3.33e-30	1	98045866-k132l
2.79e-34	0.442351	0.602	0.549	5.84e-30	1	98019847-sdcb1
2.82e-33	0.655156	0.341	0.258	5.92e-29	1	98036581-dyrk2
5.77e-32	0.819189	0.261	0.183	1.21e-27	1	98041249-gas2
9.48e-32	0.703261	0.307	0.227	1.99e-27	1	98034033-tle1
9.85e-32	0.797809	0.292	0.218	2.06e-27	1	98001588-s6a17
1.4e-31	0.327886	0.71	0.654	2.93e-27	1	98033480-at5g2
6.4e-31	0.766935	0.251	0.171	1.34e-26	1	98051382-djc10
9.93e-31	0.600563	0.439	0.373	2.08e-26	1	98041494-tpm1
2.07e-30	0.770595	0.266	0.192	4.34e-26	1	98022193-sh3g2
9.23e-30	0.596354	0.285	0.202	1.93e-25	1	98026819-map4
1.66e-29	0.483909	0.375	0.281	3.49e-25	1	98003161-mbnl3
1.24e-28	1.00783	0.25	0.183	2.59e-24	1	98051459-abhdd
1.33e-28	0.639494	0.365	0.293	2.79e-24	1	98017588-4f2
4.63e-27	0.75585	0.272	0.204	9.71e-23	1	98002494-emc1
3.36e-26	0.75784	0.281	0.215	7.04e-22	1	98006407-gsk3b
1.76e-25	0.847574	0.328	0.278	3.69e-21	1	98036659-rn185
3.27e-25	0.69408	0.288	0.221	6.86e-21	1	98133932-ddx23-2
1.72e-24	0.598359	0.361	0.299	3.6e-20	1	98032206-tmx1
2.57e-24	0.698448	0.257	0.192	5.38e-20	1	98034425-hnrpk-2
7.08e-24	0.397785	0.484	0.423	1.48e-19	1	98031811-gdia
5.81e-23	0.253022	0.803	0.817	1.22e-18	1	98044147-cox5b
1.19e-22	0.522832	0.29	0.223	2.5e-18	1	98012211-tnr21
1.3e-22	0.696458	0.258	0.193	2.72e-18	1	98029165-chd7
2.51e-22	0.627025	0.343	0.288	5.26e-18	1	98058609-xbp1-2
1.61e-21	0.356446	0.362	0.279	3.38e-17	1	98134324-unknown-4016
1.7e-21	0.553341	0.303	0.241	3.56e-17	1	98107140-ubb-9
5.7e-20	0.689398	0.262	0.21	1.19e-15	1	98045480-cc141
8.07e-20	0.663267	0.253	0.196	1.69e-15	1	98027506-u119b
1.45e-19	0.487905	0.272	0.213	3.03e-15	1	98102783-unknown-1887
1.61e-19	0.674166	0.312	0.261	3.38e-15	1	98051025-nucb1
1.63e-19	0.527737	0.34	0.282	3.43e-15	1	98027164-vatf
3.35e-19	0.75632	0.255	0.199	7.03e-15	1	98058181-mrcka
2.23e-18	0.684202	0.3	0.251	4.67e-14	1	98009374-rhg32
2.76e-18	0.261084	0.604	0.568	5.78e-14	1	98025203-b3ga3
4.32e-18	0.302015	0.637	0.655	9.06e-14	1	98004405-g3p
5.13e-18	0.641876	0.305	0.254	1.08e-13	1	98046878-cc14a
7.94e-18	0.656029	0.289	0.24	1.66e-13	1	98019824-osbl8
1.22e-17	0.629412	0.351	0.309	2.57e-13	1	98011289-emc2
1.48e-17	0.65394	0.291	0.24	3.09e-13	1	98030816-serb
1.57e-17	0.585693	0.264	0.208	3.29e-13	1	98129722-unknown-3723
4.89e-17	0.413045	0.5	0.477	1.03e-12	1	98004146-ddah1-3
1.43e-16	0.446496	0.449	0.408	3e-12	1	98009870-gtr1
1.49e-16	0.607599	0.283	0.234	3.13e-12	1	98007607-cpt1a-3
2.68e-16	0.312587	0.566	0.558	5.61e-12	1	98155420-l1cam
2.93e-16	0.481734	0.449	0.431	6.15e-12	1	98047357-tpis
3.74e-16	0.308922	0.648	0.656	7.83e-12	1	98035143-mdhc-2
3.75e-16	0.465533	0.462	0.45	7.86e-12	1	98049840-cx6a1
4.24e-16	0.617865	0.281	0.235	8.88e-12	1	98032087-mprd
9.71e-16	0.378686	0.516	0.483	2.04e-11	1	98021397-tmed2
1.01e-15	0.511897	0.341	0.286	2.13e-11	1	98025431-nano1-2
1.04e-15	0.404191	0.436	0.409	2.18e-11	1	98050151-sias
2.93e-15	0.272592	0.597	0.556	6.15e-11	1	98050326-rs11
6.91e-15	0.317245	0.436	0.394	1.45e-10	1	98004957-1a1l2
4.36e-14	0.558526	0.379	0.36	9.14e-10	1	98132471-unknown-3898
1.06e-13	0.38526	0.337	0.293	2.22e-09	1	98032573-vatd
1.99e-13	0.3027	0.324	0.263	4.18e-09	1	98050382-ats4
2.64e-13	0.284745	0.7	0.72	5.53e-09	1	98034944-unknown-912
6.03e-13	0.474252	0.26	0.21	1.27e-08	1	98053788-unknown-1411
9.36e-13	0.281693	0.627	0.62	1.96e-08	1	98058630-l2gl1
2.88e-12	0.572339	0.25	0.211	6.04e-08	1	98034110-zbt46
3.15e-12	0.510094	0.264	0.224	6.61e-08	1	98153156-gbrap
3.27e-12	0.322568	0.351	0.301	6.86e-08	1	98052958-e41l3-4
4.16e-12	0.63805	0.442	0.435	8.72e-08	1	98011336-npc1-2
1.34e-11	0.533094	0.254	0.216	2.8e-07	1	98052239-abi1-2
2.48e-11	0.565303	0.266	0.234	5.21e-07	1	98019897-pptc7
3.65e-11	0.381495	0.43	0.408	7.66e-07	1	98128633-reep5-4
2.54e-10	0.357494	0.434	0.414	5.33e-06	1	98016562-idhp
2.88e-10	0.25106	0.647	0.679	6.04e-06	1	98024228-cx6b1
3.59e-10	0.458893	0.387	0.381	7.53e-06	1	98006203-zc3h4
4.7e-10	0.408323	0.422	0.41	9.86e-06	1	98018143-tmed4
6.13e-10	0.265249	0.512	0.487	1.28e-05	1	98032787-lamp3
2.84e-09	0.425272	0.278	0.251	5.96e-05	1	98026012-macoi
3.54e-09	0.458914	0.386	0.384	7.42e-05	1	98041950-tm50a
3.71e-09	0.426862	0.272	0.245	7.77e-05	1	98101391-unknown-1808
6.4e-09	0.540009	0.268	0.241	0.000134154	1	98030249-unknown-779
1.51e-08	0.406653	0.414	0.414	0.000315794	1	98161064-mlf2-2
1e-07	0.43693	0.382	0.388	0.00210425	1	98005798-rab21
1.24e-07	0.31852	0.347	0.319	0.00260116	1	98001080-vata
1.48e-07	0.273501	0.549	0.567	0.00310214	1	98020361-skp1
1.5e-07	0.392679	0.367	0.357	0.00315372	1	98008263-taxb1
4.55e-07	0.289937	0.552	0.603	0.00953424	1	98049995-if4a1-2
4.61e-07	0.440652	0.322	0.309	0.00967536	1	98017566-epn1
7.95e-07	0.431134	0.266	0.245	0.0166647	1	98006486-rcan1
3.6e-06	0.41802	0.303	0.287	0.0755295	1	98051854-chd3
4.16e-06	0.501967	0.281	0.271	0.0871947	1	98044796-tripc
5.32e-06	0.368598	0.346	0.331	0.111557	1	98054379-celf2
6.48e-06	0.354114	0.341	0.325	0.135771	1	98125828-celf2-2
2.19e-05	0.356028	0.415	0.43	0.458895	1	98008587-acsl1
2.2e-05	0.373171	0.287	0.272	0.461433	1	98002412-aakb1
2.87e-05	0.330555	0.333	0.322	0.602449	1	98045491-k6pf
4.22e-05	0.430472	0.253	0.242	0.885187	1	98051821-tmm33
0.00016688	0.303308	0.494	0.527	1	1	98010994-ahsa1
0.000461641	0.444125	0.331	0.344	1	1	98043771-ubxn4
0.000691823	0.278054	0.445	0.465	1	1	98031233-sptb2
0.00114393	0.349521	0.305	0.306	1	1	98040233-fsip2
0.00236597	0.28964	0.309	0.308	1	1	98043509-vate1
0.00244315	0.310169	0.321	0.327	1	1	98058558-erp44
0.00412785	0.283393	0.444	0.488	1	1	98018251-bet1
0.00676532	0.386132	0.269	0.273	1	1	98016268-tcf19
0.00694645	0.27736	0.247	0.308	1	1	98040782-2a5d
0.00874383	0.379477	0.27	0.277	1	1	98034415-rb11a-4
0	2.48082	0.702	0.164	0	2	98132150-h10-6
0	2.11025	0.607	0.143	0	2	98131752-h10-4
0	2.03686	0.722	0.23	0	2	98022905-h2ax-2
0	1.92522	0.548	0.117	0	2	98131947-h10-5
0	1.76356	0.66	0.211	0	2	98013116-tba1a
0	1.75758	0.526	0.19	0	2	98055413-h10-2
0	1.69807	0.407	0.08	0	2	98008345-s28a1
0	1.67427	0.51	0.123	0	2	98032798-celf3
0	1.57818	0.845	0.426	0	2	98118433-unknown-2934
0	1.55827	0.465	0.155	0	2	98033037-pim3
0	1.55778	0.718	0.318	0	2	98049262-zbt26
0	1.54148	0.759	0.379	0	2	98033506-h10
0	1.53777	0.467	0.137	0	2	98046252-dut
0	1.50265	0.511	0.19	0	2	98048003-rir2
0	1.49323	0.49	0.172	0	2	98041724-ki67
0	1.46838	0.83	0.456	0	2	98015196-set
0	1.46384	0.826	0.373	0	2	98000496-unknown-13
0	1.45755	0.58	0.228	0	2	98019158-fbrl
0	1.45655	0.566	0.219	0	2	98029236-pcna
0	1.45124	0.566	0.214	0	2	98020505-nano1
0	1.44148	0.862	0.49	0	2	98022968-mdr3
0	1.44138	0.379	0.109	0	2	98052686-mcm7
0	1.43611	0.834	0.437	0	2	98027244-srsf7-2
0	1.42303	0.478	0.177	0	2	98014215-cbx1
0	1.39478	0.54	0.208	0	2	98020834-nh2l1
0	1.38501	0.598	0.271	0	2	98048801-cbx3
0	1.38178	0.678	0.312	0	2	98005923-unknown-143
0	1.37916	0.586	0.251	0	2	98023181-ima1-2
0	1.33477	0.719	0.396	0	2	98025089-scai
0	1.33293	0.341	0.079	0	2	98043559-mcm5
0	1.33168	0.719	0.4	0	2	98118502-scai-2
0	1.32905	0.68	0.349	0	2	98020590-np1l1-2
0	1.30929	0.722	0.375	0	2	98034190-ubp49
0	1.29811	0.619	0.274	0	2	98031734-srsf3-2
0	1.27439	0.862	0.547	0	2	98015394-hnrpq
0	1.27108	0.65	0.304	0	2	98049283-ra1l2
0	1.26735	0.686	0.341	0	2	98038546-npm3
0	1.19892	0.918	0.655	0	2	98058968-msi1h-3
0	1.17752	0.762	0.453	0	2	98022556-set-2
0	1.08483	0.837	0.564	0	2	98033938-rl31
0	1.05598	0.8	0.476	0	2	98050647-tisb-6
0	1.02388	0.85	0.545	0	2	98012673-rl37a
0	1.00817	0.941	0.711	0	2	98149155-rs25
0	1.00392	0.857	0.573	0	2	98045749-rl18
0	0.994131	0.886	0.618	0	2	98118312-rl26
0	0.943275	0.913	0.661	0	2	98020348-rs15a
0	0.916766	0.924	0.664	0	2	98043946-rl27a
0	0.897668	0.911	0.691	0	2	98154652-ppif-3
0	0.877819	0.932	0.727	0	2	98001181-rs15
2.83e-307	1.28994	0.573	0.245	5.93e-303	2	98036970-thoc4
3.03e-306	1.40737	0.4	0.124	6.35e-302	2	98048774-mcm6
1.5e-304	1.10523	0.761	0.471	3.14e-300	2	98041771-fkb1a
2.28e-303	1.22502	0.509	0.184	4.77e-299	2	98020841-nano2
1.32e-302	1.425	0.54	0.234	2.77e-298	2	98052389-nusap
1.11e-299	1.29344	0.489	0.183	2.32e-295	2	98016866-prp19
2.59e-299	0.943007	0.877	0.623	5.44e-295	2	98029274-rs18
7.3e-297	0.987652	0.85	0.57	1.53e-292	2	98026745-rl32
7.74e-294	0.890054	0.932	0.706	1.62e-289	2	98035549-rs3a-2
7.06e-293	1.11587	0.73	0.449	1.48e-288	2	98043523-piwl1-2
6.54e-292	1.38821	0.466	0.178	1.37e-287	2	98160238-h2az-3
7.22e-292	1.32356	0.498	0.194	1.51e-287	2	98028404-gar1
1.92e-291	1.14753	0.755	0.485	4.02e-287	2	98014030-tebp
7.99e-291	0.980051	0.84	0.598	1.68e-286	2	98011628-nucl
4.6e-286	1.2942	0.572	0.262	9.64e-282	2	98023889-smd3
1.3e-285	0.884316	0.889	0.644	2.72e-281	2	98046498-rl7a-2
1.67e-284	0.879596	0.888	0.638	3.51e-280	2	98106278-rl35a
3.73e-284	1.137	0.674	0.367	7.82e-280	2	98025219-rsmn
1.44e-283	0.894228	0.879	0.625	3.02e-279	2	98053075-rl28
1.38e-281	0.977486	0.82	0.553	2.89e-277	2	98009195-rl19
1.42e-281	1.04149	0.766	0.475	2.98e-277	2	98020522-rs29
6.59e-280	1.36126	0.433	0.15	1.38e-275	2	98034420-ppil3
3.41e-277	1.05142	0.729	0.441	7.16e-273	2	98027524-pairb
9.51e-277	1.44534	0.49	0.203	1.99e-272	2	98027631-lbr
5.16e-276	1.28769	0.504	0.207	1.08e-271	2	98131177-ruxg
9.8e-276	0.958662	0.842	0.597	2.06e-271	2	98056579-hnrpq-3
4.21e-275	1.29389	0.331	0.094	8.82e-271	2	98054558-mcm2
7.8e-275	1.22631	0.607	0.302	1.64e-270	2	98050907-ttll7
3.59e-274	0.780831	0.906	0.69	7.53e-270	2	98003662-rl8
3.68e-273	1.34991	0.646	0.348	7.71e-269	2	98024696-ch10
3.98e-272	0.928337	0.819	0.551	8.35e-268	2	98137389-rs10
6.86e-270	1.15263	0.263	0.061	1.44e-265	2	98050180-mcm4
3.54e-269	1.3483	0.478	0.194	7.42e-265	2	98009200-top2a
7.44e-267	1.24738	0.495	0.204	1.56e-262	2	98014880-hnrpl
1.19e-261	1.00152	0.812	0.545	2.49e-257	2	98019315-rl30
1.15e-259	1.29219	0.483	0.19	2.4e-255	2	98053788-unknown-1411
6.57e-259	0.940916	0.789	0.512	1.38e-254	2	98027937-rl15-2
1.2e-258	1.04166	0.743	0.464	2.51e-254	2	98009260-actg
1.47e-258	1.00289	0.774	0.505	3.08e-254	2	98040719-rs17
4.26e-258	1.18233	0.603	0.302	8.93e-254	2	98048365-smd2
8.02e-257	0.843847	0.857	0.623	1.68e-252	2	98039890-rs3
8.8e-256	0.847362	0.933	0.799	1.85e-251	2	98021474-dx39b
1.84e-255	1.15543	0.587	0.288	3.86e-251	2	98054601-srsf3-3
1.46e-254	0.920798	0.805	0.538	3.07e-250	2	98050326-rs11
1.85e-254	1.29837	0.371	0.119	3.89e-250	2	98020744-unknown-540
2.15e-254	0.929109	0.804	0.532	4.5e-250	2	98013279-rl14
9.02e-254	0.899229	0.803	0.55	1.89e-249	2	98034924-rl11
4.12e-253	0.913918	0.792	0.527	8.63e-249	2	98021962-rs5
1.71e-252	0.803844	0.902	0.677	3.58e-248	2	98052649-rl36a
3.69e-252	0.85843	0.838	0.582	7.73e-248	2	98049708-rs12
1.26e-250	1.17746	0.545	0.252	2.64e-246	2	98050051-mgn2
5.4e-250	0.935189	0.772	0.516	1.13e-245	2	98003394-rl4
1.61e-249	0.806563	0.864	0.609	3.38e-245	2	98000125-rs7
2.12e-249	1.19721	0.492	0.206	4.43e-245	2	98018580-srsf3
3.91e-249	1.22926	0.546	0.261	8.19e-245	2	98039293-unknown-1042
9.84e-248	1.09651	0.667	0.378	2.06e-243	2	98012282-ciz1
3e-246	0.710311	0.902	0.718	6.28e-242	2	98016993-rs2
4.22e-245	1.1143	0.746	0.468	8.85e-241	2	98103996-h2az-2
2.63e-243	0.795424	0.921	0.708	5.51e-239	2	98038653-rl7-2
3.18e-242	1.00151	0.697	0.415	6.68e-238	2	98040421-rs6-2
9.81e-242	0.773149	0.962	0.792	2.06e-237	2	98019845-rl10a
2.39e-241	1.28688	0.4	0.147	5.02e-237	2	98055607-nop58
8.17e-241	0.742241	0.931	0.725	1.71e-236	2	98119645-rs27a-2
1.2e-240	1.26731	0.496	0.223	2.51e-236	2	98053388-ch60
2.03e-240	0.886938	0.816	0.583	4.25e-236	2	98023370-if5a1
3.27e-240	1.18662	0.503	0.222	6.86e-236	2	98047050-set-3
1.29e-239	1.00652	0.728	0.46	2.71e-235	2	98021364-rs16
6.88e-238	0.870153	0.796	0.536	1.44e-233	2	98050235-rl40-4
3.88e-237	1.05886	0.684	0.413	8.14e-233	2	98041408-fkbp5
1.33e-236	0.800883	0.839	0.602	2.79e-232	2	98000212-rl13a
8.15e-236	0.956843	0.762	0.518	1.71e-231	2	98106993-btf3
1.54e-235	0.939396	0.751	0.478	3.23e-231	2	98049976-rl34
1.73e-235	1.10311	0.558	0.265	3.62e-231	2	98035044-la
1.76e-235	1.32715	0.417	0.162	3.69e-231	2	98031450-pcr10-2
5.49e-235	1.38068	0.308	0.092	1.15e-230	2	98052790-ikzf3-2
6.78e-235	1.25461	0.373	0.131	1.42e-230	2	98052808-rir1
1.69e-234	1.17831	0.425	0.163	3.55e-230	2	98026289-ru1c
7.73e-233	1.18337	0.415	0.157	1.62e-228	2	98035268-phf5a
1.36e-232	1.22887	0.455	0.184	2.86e-228	2	98008369-h2ay
7.07e-232	0.773798	0.837	0.596	1.48e-227	2	98022962-rssa
1.17e-230	0.819352	0.83	0.603	2.45e-226	2	98035673-rs27l
4.98e-230	1.17293	0.352	0.117	1.04e-225	2	98017137-rfa3
1.8e-228	0.939848	0.711	0.429	3.76e-224	2	98043448-rs14
8.78e-228	1.18604	0.571	0.296	1.84e-223	2	98039340-pr40a
5.94e-227	1.09815	0.306	0.092	1.25e-222	2	98033139-mcm3
6.73e-227	1.19829	0.534	0.266	1.41e-222	2	98027019-unknown-691
1.2e-226	1.07647	0.272	0.073	2.51e-222	2	98042842-cks1-2
8.11e-225	1.1826	0.379	0.136	1.7e-220	2	98041294-ddx4-2
2.18e-222	1.141	0.354	0.121	4.57e-218	2	98003728-rfa2
4.63e-222	0.846947	0.785	0.53	9.71e-218	2	98050328-rs19
6.43e-222	1.12068	0.515	0.24	1.35e-217	2	98002508-srsf4
1.45e-221	1.13071	0.468	0.201	3.04e-217	2	98043659-tra2a
2.77e-220	0.853145	0.776	0.531	5.81e-216	2	98030233-rl12
6.79e-220	1.05817	0.644	0.386	1.42e-215	2	98005936-ctbp2
1.06e-219	0.956305	0.71	0.442	2.23e-215	2	98016185-rs26
2.2e-218	1.18378	0.473	0.209	4.6e-214	2	98015384-nono
8.3e-218	0.897041	0.756	0.509	1.74e-213	2	98002278-rl24
7.23e-216	0.917494	0.746	0.485	1.52e-211	2	98004808-rl23
2.65e-215	0.890069	0.776	0.532	5.55e-211	2	98045984-h33-2
1.81e-213	1.14541	0.505	0.244	3.8e-209	2	98057105-tisb-7
3.69e-212	0.980265	0.254	0.068	7.74e-208	2	98019868-kthy-2
7.62e-212	1.1713	0.428	0.179	1.6e-207	2	98007938-rbbp4-2
1.34e-211	0.925568	0.723	0.466	2.81e-207	2	98041851-rl22
2.73e-211	1.17554	0.285	0.085	5.73e-207	2	98026595-ccne1
9.54e-211	0.989027	0.645	0.384	2e-206	2	98024986-ran-2
1.02e-210	0.775252	0.811	0.593	2.14e-206	2	98010222-rl3
1.31e-210	0.781745	0.809	0.59	2.75e-206	2	98014053-rs4x
6.32e-209	0.956631	0.659	0.379	1.33e-204	2	98051292-rs24
8.45e-208	0.83925	0.791	0.55	1.77e-203	2	98029043-rl37
1.03e-207	1.03633	0.253	0.069	2.15e-203	2	98027780-ccne1-2
5.58e-207	1.06915	0.628	0.368	1.17e-202	2	98048010-unknown-1287
1.34e-202	1.1482	0.469	0.217	2.81e-198	2	98043333-anm1
3.14e-202	1.08806	0.457	0.2	6.59e-198	2	98032763-rbm8a
2.33e-201	1.1072	0.404	0.161	4.89e-197	2	98023637-lsm6
1.52e-198	1.07888	0.525	0.266	3.2e-194	2	98034431-srsf4-2
5.7e-198	1.12436	0.363	0.136	1.19e-193	2	98001607-hnrl1
3.55e-196	0.912385	0.713	0.493	7.44e-192	2	98017331-naca
7.27e-196	1.16585	0.372	0.148	1.52e-191	2	98157823-tba1b-4
1.23e-192	0.916498	0.67	0.416	2.57e-188	2	98048600-rl17
1.53e-191	1.14019	0.395	0.164	3.2e-187	2	98160501-asf1a-2
2.44e-190	1.12558	0.448	0.204	5.11e-186	2	98009175-stmn2
3.31e-190	0.676963	0.888	0.695	6.95e-186	2	98110436-rs20-2
1.05e-189	1.14388	0.308	0.107	2.21e-185	2	98018293-pyr1
1.91e-189	1.15084	0.335	0.121	4e-185	2	98052788-zswm4
3.7e-189	0.72336	0.95	0.813	7.75e-185	2	98016821-rl6
9.39e-188	1.08395	0.413	0.175	1.97e-183	2	98004503-f133a
3.6e-187	0.998525	0.292	0.095	7.55e-183	2	98046168-ppih
4.07e-187	1.09839	0.442	0.2	8.53e-183	2	98102857-ruxe
9.56e-187	1.02715	0.282	0.089	2e-182	2	98018217-rfc4
2.5e-185	1.02073	0.592	0.345	5.25e-181	2	98032749-psa5
3.48e-185	1.05619	0.521	0.274	7.29e-181	2	98042834-sahh3
4.12e-183	0.992654	0.594	0.352	8.63e-179	2	98028182-lmna
7.48e-183	0.771883	0.767	0.544	1.57e-178	2	98003440-rl10
3.3e-182	1.0727	0.407	0.175	6.92e-178	2	98053119-srrm1
3.48e-182	0.915897	0.634	0.383	7.29e-178	2	98025828-rs13
1.1e-181	1.12092	0.42	0.188	2.31e-177	2	98043008-ilf2
1.81e-181	1.15626	0.428	0.197	3.8e-177	2	98023221-tfdp1
8.65e-180	1.0142	0.313	0.11	1.81e-175	2	98011758-hcd2
8.92e-179	1.07596	0.449	0.214	1.87e-174	2	98026912-aurka
1.41e-177	1.11877	0.339	0.13	2.96e-173	2	98047064-unknown-1260
2.91e-177	0.712629	0.823	0.611	6.09e-173	2	98010077-rla0
2.5e-176	0.921571	0.384	0.158	5.24e-172	2	98046176-tbb2b-3
5.19e-176	0.862688	0.691	0.447	1.09e-171	2	98037889-rl36
6.91e-176	0.999067	0.602	0.364	1.45e-171	2	98017914-dhx15
2.78e-174	1.03123	0.474	0.234	5.84e-170	2	98035532-ncbp2-2
3.29e-173	0.986395	0.608	0.364	6.9e-169	2	98045179-rlp24-2
1.54e-172	1.04594	0.378	0.157	3.23e-168	2	98048580-sap18
2.3e-172	0.997379	0.479	0.236	4.82e-168	2	98016425-u2af2
4.42e-172	1.09756	0.492	0.26	9.27e-168	2	98026235-rad21
5.49e-172	1.05005	0.441	0.207	1.15e-167	2	98033560-ncbp2
2.37e-171	1.08409	0.369	0.152	4.96e-167	2	98047489-srsf2
2.2e-169	1.07429	0.45	0.22	4.62e-165	2	98012021-srrt
6.13e-168	1.07634	0.43	0.205	1.29e-163	2	98001770-rbm45
1.32e-167	1.0332	0.502	0.262	2.76e-163	2	98051532-hdac1
3.6e-167	1.06118	0.276	0.095	7.54e-163	2	98022691-caf1a
4.16e-167	0.948654	0.539	0.295	8.73e-163	2	98001167-rl18a
4.57e-166	0.834458	0.703	0.48	9.58e-162	2	98000383-rla2
2.25e-165	1.06001	0.367	0.156	4.72e-161	2	98040946-nop56
2.88e-164	0.951805	0.399	0.183	6.03e-160	2	98126732-setmr-58
5.03e-164	0.754434	0.718	0.491	1.06e-159	2	98114389-rs8
4.92e-163	0.578621	0.935	0.793	1.03e-158	2	98029106-ef1b
4.92e-162	1.03283	0.377	0.163	1.03e-157	2	98005727-xrn2
6e-162	1.0091	0.376	0.159	1.26e-157	2	98000296-akap1
1.5e-161	0.851426	0.731	0.519	3.15e-157	2	98016280-ssrg
1.11e-160	0.839898	0.666	0.446	2.33e-156	2	98046821-psa1
8.58e-159	1.05701	0.315	0.121	1.8e-154	2	98057636-lyar
1.18e-158	0.946901	0.401	0.187	2.47e-154	2	98051436-ra1l2-2
2.9e-158	0.901075	0.631	0.416	6.08e-154	2	98023266-capr2
6.36e-158	1.01079	0.377	0.165	1.33e-153	2	98024154-cdk1
7.86e-158	0.9531	0.576	0.354	1.65e-153	2	98015727-wdr76
6.96e-157	0.909048	0.601	0.368	1.46e-152	2	98030804-rs9
8.12e-157	0.910703	0.6	0.374	1.7e-152	2	98022442-rla1
1.2e-156	0.908403	0.573	0.338	2.52e-152	2	98007937-rl27
5.38e-156	1.04103	0.339	0.14	1.13e-151	2	98038974-grsf1
1.08e-154	0.927039	0.634	0.392	2.26e-150	2	98024392-sc6a1-2
2.15e-153	1.01369	0.379	0.17	4.5e-149	2	98007777-rnps1
3.5e-153	1.03206	0.312	0.123	7.33e-149	2	98058249-uhrf1
5.56e-152	0.965301	0.429	0.205	1.17e-147	2	98012029-sf3a2
1.38e-151	0.973767	0.291	0.109	2.9e-147	2	98006995-rbbp4
2.65e-150	0.924711	0.586	0.357	5.55e-146	2	98144270-rs28
9.68e-149	1.12923	0.48	0.259	2.03e-144	2	98058864-rtl1
5.93e-148	0.614463	0.846	0.69	1.24e-143	2	98141168-rn181
6.3e-147	0.905712	0.286	0.107	1.32e-142	2	98107488-nasp
5.79e-146	1.03575	0.284	0.109	1.21e-141	2	98000770-po210
2.69e-145	1.07533	0.399	0.196	5.64e-141	2	98032898-r3hd1
7.08e-145	1.13451	0.302	0.12	1.48e-140	2	98020018-nlk
8.48e-145	1.07892	0.399	0.198	1.78e-140	2	98025604-carm1-2
8.92e-145	0.959857	0.335	0.14	1.87e-140	2	98053534-srsf4-3
1.45e-144	0.981934	0.336	0.141	3.03e-140	2	98026366-mex3b
1.9e-144	0.990283	0.452	0.235	3.99e-140	2	98149841-nc2b
2.44e-144	0.987231	0.274	0.103	5.11e-140	2	98043745-cdc20-2
5.45e-144	0.661609	0.791	0.588	1.14e-139	2	98043347-rla1-2
1.86e-142	0.989629	0.337	0.144	3.89e-138	2	98034549-nhp2
5.97e-142	0.620194	0.816	0.645	1.25e-137	2	98033480-at5g2
1.26e-141	0.967545	0.288	0.111	2.63e-137	2	98011620-rbbp4-3
1.48e-140	0.708631	0.748	0.571	3.1e-136	2	98001012-ub2v1
2.18e-140	0.946156	0.482	0.266	4.58e-136	2	98034279-kat5
2.65e-140	0.945148	0.414	0.202	5.55e-136	2	98041799-nsa2
6.48e-140	0.939921	0.421	0.209	1.36e-135	2	98024883-phb2-3
9.56e-139	0.928005	0.463	0.245	2e-134	2	98030354-rl21
5.4e-138	0.94195	0.309	0.12	1.13e-133	2	98000744-tf7l2
2.36e-137	0.921326	0.477	0.255	4.95e-133	2	98002412-aakb1
4.04e-137	0.965436	0.374	0.174	8.47e-133	2	98010289-ncbp1
6.42e-137	1.01013	0.36	0.163	1.35e-132	2	98013299-s22a5-2
4.11e-136	0.937743	0.306	0.125	8.62e-132	2	98033739-ncoa5
4.9e-136	0.997733	0.401	0.198	1.03e-131	2	98050125-fip1
3.13e-133	0.656417	0.95	0.874	6.56e-129	2	98038057-hs90a
8.75e-132	0.921388	0.485	0.274	1.83e-127	2	98101062-tebp-2
4.69e-131	0.935358	0.277	0.108	9.83e-127	2	98016733-smc1a
3.94e-129	1.02439	0.364	0.178	8.26e-125	2	98037358-ru17
1.08e-128	0.909882	0.512	0.305	2.25e-124	2	98023069-xpo1
1.91e-127	0.985856	0.426	0.232	4e-123	2	98013894-ccar1
6.67e-127	0.981219	0.443	0.248	1.4e-122	2	98044298-srs10
7.79e-127	0.940619	0.447	0.247	1.63e-122	2	98022660-ragp1
1.75e-126	0.911236	0.469	0.263	3.68e-122	2	98149374-rl13-2
2.49e-126	0.934329	0.505	0.31	5.23e-122	2	98122539-hprt-3
2.85e-126	0.929649	0.29	0.12	5.98e-122	2	98024767-rfc1
2.89e-126	0.857664	0.261	0.099	6.05e-122	2	98013014-tysy
1.34e-125	0.794655	0.701	0.503	2.8e-121	2	98158162-ssrg-2
1.68e-125	0.899414	0.493	0.29	3.52e-121	2	98021908-prs10
2.07e-125	0.847837	0.567	0.361	4.35e-121	2	98034897-rl23a
1.66e-124	0.961855	0.29	0.119	3.48e-120	2	98050836-al14e
1.83e-124	0.508447	0.817	0.606	3.83e-120	2	98034764-thiom
2.34e-124	0.936479	0.306	0.133	4.91e-120	2	98029035-rfa1
3.78e-124	0.904749	0.311	0.134	7.93e-120	2	98010176-tisb
8.65e-124	0.850016	0.568	0.374	1.81e-119	2	98023447-psb6
2.35e-123	0.912695	0.341	0.157	4.93e-119	2	98045170-hnrll-2
5.12e-123	0.637991	0.754	0.592	1.07e-118	2	98043706-grp75
8.28e-123	0.922432	0.379	0.185	1.74e-118	2	98048992-unknown-1319
2.75e-122	0.862801	0.482	0.279	5.76e-118	2	98014650-np1l1
3.06e-122	0.906814	0.538	0.351	6.42e-118	2	98035420-tbca
1.14e-121	0.946137	0.288	0.122	2.38e-117	2	98003918-rbp2
1.18e-121	0.91949	0.397	0.196	2.47e-117	2	98129722-unknown-3723
1.98e-121	0.802884	0.525	0.314	4.15e-117	2	98029760-radi-3
3.64e-121	0.875166	0.463	0.257	7.64e-117	2	98111111-rs21
7.05e-121	0.84862	0.521	0.325	1.48e-116	2	98005252-ddx5
2.22e-120	0.977871	0.288	0.124	4.66e-116	2	98054484-tdrd1-4
1.06e-119	0.880502	0.524	0.33	2.22e-115	2	98028651-prs6b
4.81e-119	0.711319	0.56	0.342	1.01e-114	2	98056302-s43a3
7.02e-119	0.797982	0.59	0.399	1.47e-114	2	98016562-idhp
1.21e-118	0.765897	0.563	0.357	2.53e-114	2	98049175-rl9-2
2.15e-118	0.884572	0.335	0.154	4.51e-114	2	98004261-nup62
6.38e-118	0.954474	0.381	0.197	1.34e-113	2	98019713-pabp2
1.83e-117	0.778943	0.574	0.377	3.84e-113	2	98048056-csk21
1.41e-116	0.875733	0.521	0.337	2.95e-112	2	98049457-psme3
2.11e-116	0.913886	0.286	0.122	4.42e-112	2	98030644-myl1
2.41e-116	0.905738	0.318	0.144	5.04e-112	2	98023573-leo1
5.83e-116	0.813752	0.485	0.277	1.22e-111	2	98028665-tyb4
1.54e-115	0.798301	0.582	0.388	3.23e-111	2	98035480-psa4
2.15e-115	0.825542	0.541	0.347	4.51e-111	2	98026971-rl5
2.56e-115	0.888061	0.34	0.16	5.37e-111	2	98008795-ru2b-2
2.28e-114	0.766082	0.567	0.37	4.79e-110	2	98009540-gblp
3.06e-114	0.881982	0.337	0.159	6.41e-110	2	98036204-prps2
3.97e-114	0.891077	0.381	0.196	8.32e-110	2	98000883-tom40
3.52e-113	0.694504	0.645	0.471	7.38e-109	2	98021472-tcpz
3.53e-113	0.514003	0.859	0.732	7.41e-109	2	98112209-tctp
4.91e-113	0.916685	0.325	0.153	1.03e-108	2	98019475-sf3a1
1.66e-112	0.906809	0.278	0.118	3.49e-108	2	98005621-ebp2
2.24e-112	0.717913	0.462	0.241	4.7e-108	2	98127208-pcr3-3
8.26e-112	0.807623	0.251	0.099	1.73e-107	2	98039713-cdk7
1.03e-111	0.924414	0.262	0.11	2.17e-107	2	98039305-dkc1
1.54e-111	0.880675	0.307	0.139	3.23e-107	2	98034418-exos2
8.22e-111	0.856064	0.484	0.283	1.72e-106	2	98017588-4f2
1.83e-110	0.828308	0.313	0.14	3.83e-106	2	98033615-ccna2
4.38e-110	0.575572	0.778	0.654	9.18e-106	2	98013567-pp2ab
4.03e-109	0.960219	0.398	0.223	8.45e-105	2	98005524-nu155
5.54e-109	0.879611	0.28	0.123	1.16e-104	2	98016815-ppm1g
1.76e-108	0.875523	0.263	0.11	3.69e-104	2	98046102-med22
2.02e-108	0.879177	0.342	0.168	4.23e-104	2	98011949-if4a3
3.74e-108	0.980266	0.289	0.126	7.84e-104	2	98054489-zn609
6.54e-108	0.735389	0.587	0.385	1.37e-103	2	98002910-twf1
7.86e-108	0.846301	0.329	0.156	1.65e-103	2	98141106-hdhd1
4.76e-107	0.836438	0.328	0.161	9.98e-103	2	98056172-ncbp2-3
5.08e-107	0.900204	0.253	0.107	1.06e-102	2	98045599-nup43
8.79e-107	0.936823	0.35	0.18	1.84e-102	2	98051061-ovol2
2.37e-106	0.862419	0.431	0.243	4.97e-102	2	98036238-cnbp
3e-106	0.962649	0.424	0.248	6.28e-102	2	98016581-top1
4.22e-106	0.822883	0.476	0.283	8.84e-102	2	98019220-ndkb-2
6.93e-106	0.653498	0.701	0.545	1.45e-101	2	98031867-tera
5.18e-105	0.84874	0.33	0.158	1.09e-100	2	98010659-mbd2
1.32e-104	0.805701	0.303	0.136	2.76e-100	2	98032654-zn577
2.39e-104	0.832134	0.455	0.268	5.01e-100	2	98034018-elav2-3
6.04e-104	0.869724	0.329	0.162	1.27e-99	2	98053363-unknown-1398
7.49e-103	0.825415	0.504	0.321	1.57e-98	2	98001357-eif3m
8.82e-103	0.86424	0.26	0.111	1.85e-98	2	98020672-wdr12
2.03e-102	0.810114	0.279	0.122	4.25e-98	2	98017656-mpp8
4.66e-101	0.762533	0.416	0.226	9.77e-97	2	98014239-glna
9.7e-101	0.832266	0.418	0.237	2.03e-96	2	98026929-f10a1
9.75e-101	0.867538	0.34	0.171	2.04e-96	2	98033697-eif3h
1.7e-100	0.826926	0.418	0.238	3.56e-96	2	98018888-hnrpf
1.81e-100	1.00415	0.343	0.173	3.79e-96	2	98052636-glym-2
2.17e-100	0.856651	0.402	0.226	4.55e-96	2	98038294-phb
2.65e-100	0.901583	0.367	0.191	5.56e-96	2	98031104-hnrpk
4.35e-100	0.90825	0.293	0.138	9.13e-96	2	98043750-nsd2
1.83e-98	0.779725	0.54	0.363	3.83e-94	2	98042980-pomp
2.41e-98	0.866322	0.349	0.184	5.05e-94	2	98028426-tsn
3.49e-98	0.7726	0.544	0.371	7.31e-94	2	98030488-cybp
4.42e-98	0.833276	0.334	0.166	9.26e-94	2	98055782-morc2
7.28e-98	0.78434	0.305	0.146	1.53e-93	2	98032188-nep1
1.43e-97	0.796814	0.455	0.271	3e-93	2	98134324-unknown-4016
1.64e-97	0.829124	0.326	0.161	3.44e-93	2	98132540-rpf1
1.74e-97	0.670086	0.581	0.387	3.64e-93	2	98038950-ppif
3.5e-97	0.87611	0.281	0.13	7.34e-93	2	98041396-sp16h
7.88e-97	0.86545	0.392	0.218	1.65e-92	2	98058617-megf8
7.88e-97	0.903597	0.393	0.224	1.65e-92	2	98013921-smrc2
8.88e-97	0.896485	0.331	0.17	1.86e-92	2	98037641-ssrp1-2
2.42e-96	0.767135	0.437	0.254	5.07e-92	2	98028802-tr112
2.46e-96	0.909284	0.336	0.177	5.16e-92	2	98024569-u520
2.68e-96	0.860967	0.321	0.159	5.62e-92	2	98124598-rl38-2
1.76e-95	0.742625	0.286	0.129	3.7e-91	2	98026740-akap1-3
2.37e-95	0.594233	0.676	0.487	4.97e-91	2	98052972-npt2b
7.77e-95	0.877529	0.299	0.143	1.63e-90	2	98133465-apc13
1.63e-94	0.851226	0.349	0.183	3.41e-90	2	98011848-t2ag
6.5e-94	0.682058	0.407	0.238	1.36e-89	2	98127069-unknown-3542
8.62e-94	0.756867	0.441	0.257	1.81e-89	2	98036477-acbp
6.5e-93	0.618519	0.663	0.508	1.36e-88	2	98050451-ypel5
6.74e-93	0.781014	0.484	0.316	1.41e-88	2	98058787-ls14a
9.28e-93	0.66826	0.27	0.123	1.95e-88	2	98123122-psf2-3
9.85e-93	0.341752	0.411	0.221	2.07e-88	2	98055457-assy-2
1.88e-92	0.839125	0.423	0.252	3.94e-88	2	98001517-rbm39
3.12e-92	0.653265	0.639	0.493	6.54e-88	2	98056109-tcpd
7.3e-92	0.690432	0.568	0.393	1.53e-87	2	98022014-ef1d
1.06e-91	0.811549	0.335	0.174	2.23e-87	2	98041990-rm11
1.49e-91	0.779507	0.353	0.185	3.12e-87	2	98058350-bckd
1.73e-91	0.802622	0.483	0.32	3.62e-87	2	98009703-2aba
4.62e-91	0.839923	0.435	0.266	9.69e-87	2	98023495-chtop
2.84e-90	0.600966	0.251	0.111	5.96e-86	2	98151540-or6k6-2
3.23e-90	0.716613	0.573	0.41	6.77e-86	2	98010532-psa3
8.11e-90	0.43735	0.82	0.735	1.7e-85	2	98014400-pabp1
1.04e-89	0.756436	0.549	0.39	2.18e-85	2	98036315-nedd8
1.48e-89	0.679145	0.571	0.419	3.09e-85	2	98000562-erf3a
4.82e-89	0.648999	0.39	0.226	1.01e-84	2	98128712-unknown-3672
6.36e-89	0.852631	0.451	0.277	1.33e-84	2	98025431-nano1-2
7.21e-89	0.844035	0.424	0.259	1.51e-84	2	98015567-med26
1.78e-88	0.701112	0.474	0.303	3.72e-84	2	98130189-rpab1-2
5.08e-88	0.827935	0.311	0.159	1.06e-83	2	98020606-wdr5-2
7.56e-88	0.818778	0.383	0.221	1.59e-83	2	98017932-ubc9
1.48e-87	0.786571	0.289	0.14	3.1e-83	2	98047984-tim50
4.79e-87	0.821256	0.362	0.201	1e-82	2	98057415-emr1
5.04e-87	0.675467	0.527	0.342	1.06e-82	2	98014517-ndkb
7.35e-87	0.78768	0.262	0.122	1.54e-82	2	98014716-mcts1
1.98e-86	0.782932	0.286	0.139	4.14e-82	2	98022546-rm04
2.13e-86	0.753379	0.266	0.123	4.47e-82	2	98013415-exos9
2.63e-86	0.822075	0.292	0.145	5.52e-82	2	98049505-4ebp2-2
4.8e-86	0.791564	0.271	0.129	1.01e-81	2	98016846-tisd
5.28e-86	0.64842	0.378	0.218	1.11e-81	2	98144698-sptc3
6.77e-86	0.497987	0.762	0.618	1.42e-81	2	98058267-vdac2
8.29e-86	0.766673	0.486	0.324	1.74e-81	2	98015088-psb7
9.44e-86	0.791436	0.346	0.184	1.98e-81	2	98039976-znf23
1.21e-85	0.812559	0.306	0.156	2.54e-81	2	98019867-tiar
1.36e-85	0.770692	0.348	0.188	2.86e-81	2	98032961-cpsf5
1.48e-85	0.786383	0.425	0.255	3.11e-81	2	98006752-larp1
2.19e-85	0.797178	0.372	0.201	4.6e-81	2	98047896-egr3
2.22e-85	0.78079	0.323	0.168	4.66e-81	2	98012361-ddx21
1.1e-84	0.750055	0.423	0.253	2.3e-80	2	98014593-pno1
5.88e-84	0.78192	0.385	0.222	1.23e-79	2	98000011-srrm2
8.03e-84	0.81714	0.29	0.146	1.68e-79	2	98022356-k0020
1.52e-82	0.60322	0.66	0.53	3.19e-78	2	98131460-unknown-3830
6.13e-82	0.719886	0.459	0.291	1.28e-77	2	98020260-amerl
8.52e-82	0.550021	0.676	0.506	1.79e-77	2	98117270-dyl2-3
1.07e-81	0.62956	0.621	0.479	2.24e-77	2	98040583-psb5
1.07e-81	0.83486	0.348	0.199	2.25e-77	2	98016572-tdrd1
1.66e-81	0.712503	0.392	0.234	3.47e-77	2	98105546-romo1-2
1.78e-81	0.768121	0.319	0.167	3.72e-77	2	98018748-dcps
2.67e-81	0.790435	0.321	0.168	5.6e-77	2	98006404-elov4
4.84e-81	0.752898	0.273	0.132	1.01e-76	2	98003012-pin1
1.15e-80	0.803235	0.316	0.168	2.41e-76	2	98012751-eif3d
1.35e-80	0.682831	0.546	0.382	2.84e-76	2	98023325-nog1
1.59e-80	0.73257	0.473	0.309	3.33e-76	2	98041565-pyrg1
2.76e-80	0.836726	0.339	0.189	5.78e-76	2	98010557-wbs22
8.06e-80	0.75339	0.262	0.124	1.69e-75	2	98026472-unknown-677
1.42e-79	0.736481	0.471	0.312	2.98e-75	2	98012393-4ebp2
1.91e-79	0.79087	0.432	0.281	4.01e-75	2	98042340-pa2g4
1.04e-78	0.798015	0.327	0.179	2.18e-74	2	98058223-acinu
4.74e-78	0.77103	0.316	0.168	9.93e-74	2	98023241-msl1
4.82e-78	0.685937	0.277	0.134	1.01e-73	2	98027169-metk1-2
1.55e-77	0.835407	0.309	0.165	3.26e-73	2	98048962-baf
1.62e-77	0.584526	0.369	0.218	3.39e-73	2	98105364-plpa
1.81e-77	0.748819	0.433	0.276	3.79e-73	2	98011669-trap1
2.43e-77	0.795593	0.356	0.207	5.1e-73	2	98006290-psb1
3.77e-77	0.79695	0.28	0.142	7.91e-73	2	98003203-rm14
3.79e-77	0.75318	0.332	0.182	7.94e-73	2	98029775-u2afm
4.13e-77	0.787236	0.42	0.267	8.65e-73	2	98118328-unknown-2927
2.68e-76	0.840185	0.329	0.188	5.61e-72	2	98029622-hcfc1
8.6e-76	0.747594	0.302	0.161	1.8e-71	2	98002690-thoc1-2
1.18e-75	0.767572	0.431	0.276	2.46e-71	2	98051854-chd3
2.18e-75	0.669882	0.369	0.219	4.57e-71	2	98105545-romo1
2.33e-75	0.742392	0.403	0.248	4.89e-71	2	98022087-ubap2
5.41e-75	0.745128	0.436	0.285	1.13e-70	2	98011113-t2h2l
5.72e-75	0.731703	0.383	0.227	1.2e-70	2	98027022-cyb5b
6.25e-75	0.727581	0.309	0.162	1.31e-70	2	98008293-f136a
1.5e-74	0.546623	0.636	0.479	3.15e-70	2	98019337-xbp1
2.15e-74	0.726132	0.412	0.255	4.51e-70	2	98013864-psb2
5.48e-74	0.715726	0.403	0.246	1.15e-69	2	98016904-ola1
6.14e-74	0.790688	0.326	0.183	1.29e-69	2	98019259-nle1
6.53e-74	0.701776	0.472	0.315	1.37e-69	2	98046975-pp1b-3
8.52e-74	0.772248	0.253	0.125	1.79e-69	2	98052849-lrr4
1.86e-73	0.668016	0.266	0.13	3.89e-69	2	98034085-prdx1
1.12e-72	0.729805	0.447	0.298	2.35e-68	2	98048972-tcph
5.17e-72	0.722048	0.286	0.149	1.08e-67	2	98005453-fwch1-2
5.5e-72	0.745344	0.325	0.181	1.15e-67	2	98158225-sf01
5.84e-72	0.765228	0.295	0.158	1.23e-67	2	98023131-roaa
6.18e-72	0.782788	0.293	0.158	1.3e-67	2	98027072-srs12
9.9e-72	0.486319	0.703	0.57	2.08e-67	2	98002620-ef1g
1.06e-71	0.69802	0.352	0.201	2.22e-67	2	98053826-y1399
1.24e-71	0.577917	0.614	0.434	2.61e-67	2	98124542-unknown-3355
2.94e-71	0.755982	0.333	0.191	6.17e-67	2	98055262-ozf
3.13e-71	0.52975	0.668	0.534	6.56e-67	2	98013427-atp5l
3.67e-71	0.682789	0.493	0.343	7.7e-67	2	98021286-psb3
7.28e-71	0.768862	0.435	0.295	1.53e-66	2	98023999-if4e
8.34e-71	0.681041	0.454	0.296	1.75e-66	2	98003413-mk67i
2.16e-70	0.599827	0.589	0.448	4.52e-66	2	98055125-fa98a
3.9e-69	0.486394	0.694	0.59	8.17e-65	2	98049995-if4a1-2
4.13e-69	0.687478	0.264	0.133	8.66e-65	2	98022588-mccb
1.51e-68	0.724546	0.488	0.341	3.17e-64	2	98052725-if2a
1.71e-68	0.747876	0.285	0.151	3.58e-64	2	98020768-smag1
1.92e-68	0.836652	0.432	0.29	4.02e-64	2	98016552-mob3c
3.13e-68	0.883608	0.445	0.318	6.56e-64	2	98031318-sf3b2
3.98e-68	0.737326	0.288	0.155	8.34e-64	2	98014145-pin4
4.24e-68	0.720396	0.374	0.232	8.88e-64	2	98012254-miro1
1.16e-67	0.589868	0.597	0.467	2.44e-63	2	98017189-tcpq
2.58e-67	0.7455	0.259	0.133	5.4e-63	2	98041094-mta3
3.75e-67	0.738545	0.479	0.353	7.87e-63	2	98058568-myef2
6.14e-67	0.71695	0.39	0.245	1.29e-62	2	98158089-unknown-5694
8.33e-67	0.760404	0.26	0.135	1.75e-62	2	98030209-hnrpl-2
2.92e-66	0.578528	0.556	0.408	6.13e-62	2	98038429-nudc
3.27e-66	0.69414	0.272	0.145	6.86e-62	2	98059321-chk1
1.2e-65	0.604876	0.595	0.478	2.52e-61	2	98002667-ub2d3
2e-65	0.721728	0.309	0.174	4.2e-61	2	98018432-tim23
9.33e-65	0.67071	0.256	0.131	1.96e-60	2	98012666-odba
1.31e-64	0.772862	0.371	0.234	2.74e-60	2	98001941-dnjc8
1.9e-64	0.749376	0.262	0.14	3.98e-60	2	98053169-ccd58
2.43e-64	0.528782	0.63	0.513	5.1e-60	2	98110522-stip1-2
2.98e-64	0.718556	0.33	0.194	6.25e-60	2	98016412-txn4a
3.7e-64	0.682947	0.447	0.309	7.75e-60	2	98002647-pai2b
4.31e-64	0.728949	0.323	0.189	9.04e-60	2	98016073-pth2
5.24e-64	0.685502	0.25	0.127	1.1e-59	2	98048705-argl1
1.06e-63	0.73048	0.306	0.174	2.23e-59	2	98125623-elof1
2.52e-63	0.696494	0.46	0.325	5.28e-59	2	98020462-psb4
2.7e-63	0.726086	0.374	0.236	5.66e-59	2	98026164-psde
3.07e-63	0.724931	0.282	0.155	6.43e-59	2	98040715-zn347-2
4.78e-63	0.70018	0.383	0.244	1e-58	2	98024853-psa2
8.7e-63	0.610371	0.568	0.444	1.82e-58	2	98054463-phlp2
8.86e-63	0.720262	0.273	0.149	1.86e-58	2	98004424-mpip1
1.05e-62	0.686165	0.262	0.138	2.21e-58	2	98037229-dim1-2
1.11e-62	0.67081	0.448	0.311	2.32e-58	2	98023471-tcpa
3.76e-62	0.550198	0.639	0.514	7.89e-58	2	98010994-ahsa1
4.2e-62	0.683963	0.382	0.238	8.81e-58	2	98146615-unknown-4885
6.56e-62	0.638636	0.444	0.307	1.37e-57	2	98002799-if1ax
1.96e-61	0.762884	0.253	0.136	4.1e-57	2	98033351-thoc2
4e-61	0.606491	0.367	0.232	8.38e-57	2	98107195-rl18a-2
4.71e-61	0.743847	0.305	0.177	9.88e-57	2	98017784-cia30
5.83e-61	0.721471	0.252	0.133	1.22e-56	2	98029681-naf1
2.11e-60	0.516399	0.28	0.151	4.42e-56	2	98123121-psf2-2
3.46e-60	0.689821	0.379	0.243	7.26e-56	2	98053654-abce1
4.62e-60	0.680916	0.42	0.283	9.69e-56	2	98041837-ubp14
5.83e-60	0.707176	0.253	0.135	1.22e-55	2	98046808-lage3
8.45e-60	0.691536	0.417	0.285	1.77e-55	2	98006536-psa7
1.07e-59	0.731348	0.292	0.166	2.24e-55	2	98017085-dohh
1.47e-59	0.634105	0.412	0.268	3.08e-55	2	98047673-tm14c-2
7.01e-59	0.676681	0.275	0.153	1.47e-54	2	98005129-eftu
8.84e-59	0.690256	0.32	0.189	1.85e-54	2	98054909-fubp1-2
9.19e-59	0.750901	0.254	0.138	1.93e-54	2	98036227-suv91
1.3e-58	0.36216	0.858	0.794	2.72e-54	2	98018840-ef2
2.93e-58	0.614966	0.41	0.267	6.14e-54	2	98028576-cisd1
3.16e-58	0.633729	0.303	0.172	6.62e-54	2	98162180-sc6a5-2
3.47e-58	0.726788	0.334	0.206	7.27e-54	2	98045569-eif3j
5.08e-58	0.705373	0.396	0.269	1.07e-53	2	98031969-psmd1
1.1e-57	0.742666	0.318	0.194	2.3e-53	2	98030583-safb2
1.54e-57	0.525793	0.668	0.556	3.23e-53	2	98020361-skp1
1.55e-57	0.698162	0.323	0.196	3.24e-53	2	98023194-odb2
1.72e-57	0.731922	0.255	0.139	3.6e-53	2	98044422-grpe1
2.55e-57	0.698839	0.259	0.142	5.35e-53	2	98030571-erh
2.55e-57	0.648869	0.446	0.31	5.35e-53	2	98117055-pfd6
3.6e-57	0.644578	0.495	0.376	7.55e-53	2	98035544-ensa
1.02e-56	0.672616	0.434	0.307	2.13e-52	2	98019699-ptpm1
1.3e-56	0.617572	0.273	0.15	2.73e-52	2	98023787-hacd3
1.52e-56	0.634989	0.291	0.166	3.18e-52	2	98036582-odbb
2.71e-56	0.568411	0.453	0.311	5.69e-52	2	98045459-pdcd4
2.82e-56	0.673308	0.327	0.201	5.91e-52	2	98022704-psmd3
2.95e-56	0.74303	0.311	0.189	6.18e-52	2	98040880-tpr
3.86e-56	0.621912	0.47	0.334	8.1e-52	2	98017629-nduac
4.39e-56	0.688168	0.282	0.162	9.21e-52	2	98029825-cstf2
5.39e-56	0.637547	0.456	0.324	1.13e-51	2	98019763-psd12
5.63e-56	0.605587	0.463	0.323	1.18e-51	2	98133470-unknown-3956
8.43e-56	0.719147	0.38	0.257	1.77e-51	2	98025996-edf1
1.27e-55	0.670596	0.374	0.241	2.66e-51	2	98005168-pfd2
1.52e-55	0.471703	0.644	0.539	3.18e-51	2	98046824-ube2n-2
2.08e-55	0.770752	0.314	0.192	4.36e-51	2	98028145-acl6a
4.18e-55	0.641753	0.418	0.287	8.77e-51	2	98027633-trm7
4.28e-55	0.674041	0.369	0.241	8.98e-51	2	98008970-if2g
6.14e-55	0.699216	0.439	0.311	1.29e-50	2	98051130-ccd25
3.55e-54	0.346823	0.874	0.81	7.44e-50	2	98044147-cox5b
4.13e-54	0.694873	0.366	0.24	8.65e-50	2	98000485-pinx1
8.34e-54	0.328876	0.762	0.681	1.75e-49	2	98131598-1433t-2
1.04e-53	0.695406	0.327	0.204	2.17e-49	2	98004046-gscr2
1.95e-53	0.500882	0.607	0.525	4.09e-49	2	98059208-g3bp2
2.17e-53	0.665214	0.334	0.209	4.55e-49	2	98047397-chrd1
2.3e-53	0.682592	0.277	0.16	4.82e-49	2	98058954-smrcd
2.31e-53	0.668606	0.266	0.15	4.84e-49	2	98041188-cnpd1
4.2e-53	0.686506	0.291	0.174	8.8e-49	2	98029315-ki20b
1.71e-52	0.648512	0.367	0.235	3.58e-48	2	98046629-nfil3
3.66e-52	0.704661	0.261	0.148	7.68e-48	2	98055773-zswm8-2
4.13e-52	0.644796	0.405	0.278	8.66e-48	2	98009209-fxr2
5.43e-52	0.690501	0.401	0.283	1.14e-47	2	98010217-fa76a
1.74e-51	0.591274	0.5	0.375	3.64e-47	2	98157801-cbr1-9
1.74e-51	0.661793	0.348	0.224	3.65e-47	2	98037068-mrt4
2.21e-51	0.61822	0.28	0.166	4.63e-47	2	98004506-paxb1
2.35e-51	0.635985	0.385	0.258	4.94e-47	2	98032567-tom20
3.26e-51	0.620166	0.442	0.327	6.83e-47	2	98123314-if1ax-2
3.73e-51	0.651456	0.341	0.218	7.82e-47	2	98005390-prld1
3.8e-51	0.715126	0.316	0.198	7.97e-47	2	98007075-dek
4.46e-51	0.78666	0.302	0.19	9.35e-47	2	98146111-sl9a1-2
5.26e-51	0.535403	0.313	0.184	1.1e-46	2	98014089-bcat1
7.14e-51	0.70858	0.313	0.198	1.5e-46	2	98008313-spt6h
7.85e-51	0.497517	0.598	0.521	1.65e-46	2	98147489-unknown-4911
9.85e-51	0.65328	0.434	0.316	2.06e-46	2	98057052-ub2g1
1.22e-50	0.624259	0.392	0.268	2.56e-46	2	98043844-dd19a
3.2e-50	0.686907	0.294	0.178	6.71e-46	2	98046214-ndua2
5.77e-50	0.670489	0.308	0.19	1.21e-45	2	98056264-luc7l
1.25e-49	0.664993	0.252	0.143	2.63e-45	2	98035224-unknown-922
1.49e-49	0.431499	0.513	0.377	3.13e-45	2	98038949-rpab1
1.91e-49	0.602808	0.279	0.163	4.01e-45	2	98004933-aimp1
3.79e-49	0.670828	0.307	0.191	7.94e-45	2	98133752-azr-2
3.87e-49	0.689708	0.268	0.158	8.12e-45	2	98010934-eif3c
4.77e-49	0.651652	0.306	0.189	1e-44	2	98029165-chd7
5.05e-49	0.616862	0.309	0.189	1.06e-44	2	98009035-rbm22
6e-49	0.612838	0.416	0.291	1.26e-44	2	98024821-p66b-2
1.04e-48	0.67702	0.301	0.189	2.17e-44	2	98056398-tt39b
2.07e-48	0.561391	0.498	0.374	4.34e-44	2	98014081-gcdh
2.66e-48	0.608944	0.27	0.158	5.58e-44	2	98027836-dido1
4.24e-48	0.637316	0.255	0.147	8.89e-44	2	98021132-cstf3
4.75e-48	0.55697	0.265	0.151	9.96e-44	2	98025025-notc2
7.91e-48	0.60912	0.287	0.171	1.66e-43	2	98038337-brm1l
8.42e-48	0.603529	0.25	0.142	1.77e-43	2	98034916-kbl
1.41e-47	0.668332	0.317	0.202	2.97e-43	2	98010558-eif3e
1.79e-47	0.495347	0.599	0.496	3.76e-43	2	98050586-kc1a-2
2.48e-47	0.680927	0.322	0.207	5.19e-43	2	98049988-rbm25
3.43e-47	0.669198	0.316	0.203	7.2e-43	2	98012842-sec13
8.23e-47	0.737209	0.265	0.161	1.73e-42	2	98009147-rl7
1.26e-46	0.61122	0.342	0.224	2.65e-42	2	98022227-srsf1
2.83e-46	0.621246	0.424	0.31	5.94e-42	2	98048616-ndua9
3.56e-46	0.582506	0.273	0.162	7.46e-42	2	98053496-map11
3.89e-46	0.61957	0.398	0.28	8.15e-42	2	98007538-rn115
7.23e-46	0.622995	0.25	0.146	1.51e-41	2	98050439-unknown-1342
7.26e-46	0.605048	0.364	0.244	1.52e-41	2	98014486-pcca
9.18e-46	0.267561	0.993	0.941	1.92e-41	2	98018165-ef1a2-2
1.62e-45	0.338095	0.74	0.61	3.4e-41	2	98058630-l2gl1
1.82e-45	0.515074	0.409	0.278	3.81e-41	2	98015659-c9mt
2.37e-45	0.593949	0.43	0.314	4.97e-41	2	98047541-tcpb
3.14e-45	0.666696	0.396	0.285	6.59e-41	2	98047695-cdk9-2
4.38e-45	0.54783	0.254	0.147	9.18e-41	2	98023323-baz1b
4.6e-45	0.443998	0.548	0.431	9.64e-41	2	98161364-sep15
4.61e-45	0.605845	0.307	0.194	9.66e-41	2	98022121-nmt2
7.91e-45	0.589181	0.358	0.241	1.66e-40	2	98044360-lis1
9.55e-45	0.636173	0.342	0.227	2e-40	2	98039884-kdm5c
1.26e-44	0.604534	0.257	0.151	2.63e-40	2	98123347-echm-2
1.75e-44	0.638935	0.284	0.177	3.67e-40	2	98042531-eif3l
2.55e-44	0.579227	0.383	0.264	5.35e-40	2	98027177-syq
5.38e-44	0.630045	0.3	0.189	1.13e-39	2	98014903-riok1
8.73e-44	0.609243	0.32	0.206	1.83e-39	2	98122009-rl38
2.02e-43	0.643433	0.285	0.179	4.24e-39	2	98055163-ciz1-2
2.44e-43	0.599505	0.36	0.247	5.11e-39	2	98059065-pum2-2
2.79e-43	0.509026	0.47	0.344	5.85e-39	2	98020665-emal1
8.83e-43	0.607942	0.258	0.154	1.85e-38	2	98046941-m2om
1.66e-42	0.648651	0.338	0.231	3.49e-38	2	98035167-spg7
2.2e-42	0.633937	0.277	0.173	4.61e-38	2	98042812-nup98-2
2.45e-42	0.604865	0.262	0.159	5.15e-38	2	98049487-nop14
4.45e-42	0.566567	0.417	0.3	9.33e-38	2	98134889-tom6
1.45e-41	0.627914	0.381	0.265	3.04e-37	2	98025832-sc11c
2.8e-41	0.631884	0.311	0.206	5.88e-37	2	98030055-psmd7
3.1e-41	0.551473	0.35	0.241	6.5e-37	2	98100901-loxh1-9
5.19e-41	0.674502	0.281	0.181	1.09e-36	2	98026490-piwl1
1.04e-40	0.615801	0.394	0.289	2.18e-36	2	98036743-akir1
1.74e-40	0.47981	0.54	0.44	3.65e-36	2	98047182-dnja2
1.81e-40	0.607313	0.25	0.153	3.8e-36	2	98145855-mak16
3.2e-40	0.567238	0.328	0.217	6.71e-36	2	98006374-tbl2
3.73e-40	0.516565	0.466	0.354	7.82e-36	2	98047512-atif1
4.29e-40	0.470733	0.457	0.343	8.99e-36	2	98024453-rac1-2
6e-40	0.594699	0.431	0.329	1.26e-35	2	98044517-pfd1
6.32e-40	0.64654	0.366	0.263	1.33e-35	2	98024798-psd11
7.17e-40	0.597164	0.436	0.321	1.5e-35	2	98007831-sc61g
1e-39	0.584236	0.318	0.209	2.1e-35	2	98003719-slirp
1.17e-39	0.525891	0.453	0.35	2.44e-35	2	98019006-tcpg
3.78e-39	0.415761	0.628	0.537	7.92e-35	2	98025977-chch2
3.78e-39	0.617716	0.267	0.168	7.93e-35	2	98153426-hint1
4.18e-39	0.613501	0.387	0.286	8.76e-35	2	98027746-gcn1l-2
4.49e-39	0.724937	0.268	0.175	9.41e-35	2	98011077-sr140
4.81e-39	0.612702	0.314	0.212	1.01e-34	2	98053911-psmd8
5.03e-39	0.688956	0.275	0.178	1.05e-34	2	98005515-asz1
7.72e-39	0.564242	0.26	0.16	1.62e-34	2	98024706-endou
1.48e-38	0.525276	0.447	0.345	3.1e-34	2	98004709-unknown-107
1.49e-38	0.641665	0.281	0.185	3.13e-34	2	98027351-c1qbp
2.68e-38	0.552997	0.437	0.336	5.61e-34	2	98029823-ipo7
3.8e-38	0.576847	0.407	0.305	7.97e-34	2	98045442-eif3b
6.72e-38	0.498294	0.553	0.429	1.41e-33	2	98026786-rpn2
7.33e-38	0.402562	0.251	0.149	1.54e-33	2	98035306-hnrll
7.83e-38	0.578968	0.418	0.313	1.64e-33	2	98009479-tsr2
1.09e-37	0.665414	0.251	0.159	2.29e-33	2	98003583-prp8
1.52e-37	0.632882	0.263	0.168	3.18e-33	2	98023291-dpod3
1.92e-37	0.45815	0.581	0.51	4.02e-33	2	98162041-atp5j
2.76e-37	0.606698	0.32	0.22	5.79e-33	2	98032178-zrab2-2
3.57e-37	0.508595	0.271	0.174	7.48e-33	2	98143100-unknown-4641
3.68e-37	0.586858	0.346	0.245	7.72e-33	2	98007357-zc3hf
3.85e-37	0.566595	0.346	0.242	8.07e-33	2	98004539-psa6
9.28e-37	0.571857	0.269	0.17	1.95e-32	2	98031539-mdc1
1.66e-36	0.550606	0.406	0.303	3.48e-32	2	98041422-psmd4
2.88e-36	0.473945	0.571	0.46	6.04e-32	2	98001665-s61a2
3.2e-36	0.512757	0.352	0.243	6.71e-32	2	98039327-al7a1
3.75e-36	0.615411	0.364	0.267	7.86e-32	2	98052130-fbw1a
9.73e-36	0.416334	0.617	0.534	2.04e-31	2	98114278-unknown-2668
1.01e-35	0.584145	0.285	0.188	2.11e-31	2	98140978-ppp5
2.8e-35	0.56028	0.447	0.357	5.86e-31	2	98050704-cnot7
2.89e-35	0.537883	0.421	0.328	6.07e-31	2	98042937-ipo5
3.02e-35	0.615866	0.287	0.194	6.33e-31	2	98022750-if2p
5.93e-35	0.544576	0.322	0.224	1.24e-30	2	98002782-apba1
5.96e-35	0.459443	0.502	0.404	1.25e-30	2	98018988-ndubb
7.75e-35	0.598881	0.258	0.167	1.62e-30	2	98019430-cnot6
1.17e-34	0.593093	0.277	0.183	2.46e-30	2	98055434-tng11
2.13e-34	0.526243	0.269	0.172	4.47e-30	2	98134333-tf3c6
2.23e-34	0.53151	0.476	0.392	4.67e-30	2	98028781-map2
4.97e-34	0.468995	0.5	0.406	1.04e-29	2	98161064-mlf2-2
6.62e-34	0.539821	0.364	0.263	1.39e-29	2	98020676-sylc
1.04e-33	0.61879	0.35	0.259	2.17e-29	2	98039125-cdc37
1.52e-33	0.565032	0.28	0.187	3.19e-29	2	98034454-tf2b
2.77e-33	0.634005	0.306	0.216	5.81e-29	2	98031262-psd13
2.85e-33	0.474548	0.406	0.305	5.98e-29	2	98056951-trxr1
3.1e-33	0.601457	0.307	0.214	6.5e-29	2	98040870-dpo1
3.26e-33	0.454756	0.321	0.218	6.83e-29	2	98133932-ddx23-2
3.63e-33	0.526834	0.392	0.291	7.6e-29	2	98019619-psa
4.94e-33	0.545247	0.415	0.328	1.03e-28	2	98056336-hs105-2
5.3e-33	0.542823	0.275	0.182	1.11e-28	2	98053087-tlk2-2
5.53e-33	0.5262	0.275	0.18	1.16e-28	2	98017648-mcee
8.63e-33	0.540168	0.307	0.209	1.81e-28	2	98125116-mos1
1.26e-32	0.508315	0.478	0.375	2.65e-28	2	98113504-tm258
4.14e-32	0.529293	0.285	0.19	8.68e-28	2	98034425-hnrpk-2
8.28e-32	0.52928	0.27	0.179	1.74e-27	2	98052506-utp18
9.59e-32	0.555555	0.303	0.212	2.01e-27	2	98000388-psmd6
1.88e-31	0.403881	0.508	0.401	3.94e-27	2	98128633-reep5-4
3.23e-31	0.522078	0.257	0.167	6.76e-27	2	98001247-unknown-27
4.62e-31	0.484218	0.35	0.252	9.68e-27	2	98056052-tpmt-2
4.81e-31	0.528962	0.456	0.358	1.01e-26	2	98009392-snd1
6.52e-31	0.590565	0.261	0.176	1.37e-26	2	98011054-ubr5
1.08e-30	0.463917	0.494	0.42	2.26e-26	2	98049488-tcpe
1.51e-30	0.553624	0.303	0.214	3.17e-26	2	98019506-masu1
1.58e-30	0.571504	0.319	0.231	3.32e-26	2	98008908-prs8
3.53e-30	0.56777	0.3	0.212	7.4e-26	2	98047238-imb1
3.53e-30	0.494488	0.431	0.345	7.41e-26	2	98003489-ima3
3.54e-30	0.515984	0.409	0.31	7.41e-26	2	98009676-dad1
4.98e-30	0.572241	0.33	0.241	1.04e-25	2	98150047-sin3b
1.25e-29	0.594164	0.286	0.203	2.62e-25	2	98042350-hdgr2
1.5e-29	0.490312	0.403	0.305	3.15e-25	2	98011289-emc2
1.97e-29	0.357401	0.61	0.527	4.12e-25	2	98030980-calx-2
4.34e-29	0.526159	0.315	0.227	9.11e-25	2	98001774-ube2c
4.48e-29	0.460794	0.311	0.217	9.39e-25	2	98151551-zn593
4.61e-29	0.456718	0.534	0.472	9.66e-25	2	98138061-unknown-4301
6.02e-29	0.444209	0.399	0.304	1.26e-24	2	98008395-oat
8.43e-29	0.569123	0.272	0.189	1.77e-24	2	98055463-if4e2
8.67e-29	0.494692	0.257	0.167	1.82e-24	2	98029119-ylat2-2
8.74e-29	0.559435	0.291	0.208	1.83e-24	2	98047811-prs6a
9.66e-29	0.502952	0.269	0.179	2.03e-24	2	98029781-rapa
1.15e-28	0.580743	0.251	0.169	2.42e-24	2	98026062-rbbp6
1.27e-28	0.453199	0.361	0.267	2.67e-24	2	98035495-unknown-931
1.96e-28	0.528507	0.276	0.188	4.12e-24	2	98019685-sf3b1
3.62e-28	0.414586	0.472	0.375	7.59e-24	2	98046685-tecr
3.78e-28	0.513804	0.326	0.241	7.92e-24	2	98053803-exosx
4.54e-28	0.536301	0.293	0.207	9.52e-24	2	98039759-rm19
4.65e-28	0.538635	0.3	0.215	9.74e-24	2	98033167-clu
5.37e-28	0.481536	0.32	0.235	1.13e-23	2	98122302-ubb-10
7.27e-28	0.569888	0.349	0.269	1.53e-23	2	98108825-pfd5
1.08e-27	0.532274	0.303	0.217	2.27e-23	2	98001588-s6a17
1.58e-27	0.499993	0.279	0.193	3.31e-23	2	98030889-syyc
1.73e-27	0.485289	0.263	0.177	3.63e-23	2	98040340-ech1-2
2.39e-27	0.502776	0.295	0.207	5.01e-23	2	98042822-bnip2
2.92e-27	0.555766	0.286	0.204	6.13e-23	2	98055926-srp54
3.29e-27	0.4444	0.458	0.371	6.89e-23	2	98112158-ndus7
3.46e-27	0.43353	0.274	0.182	7.26e-23	2	98150926-unknown-5170
3.98e-27	0.620524	0.339	0.253	8.35e-23	2	98137199-ppib-3
4.96e-27	0.528884	0.329	0.244	1.04e-22	2	98014025-baz1a
5.87e-27	0.50253	0.326	0.236	1.23e-22	2	98030249-unknown-779
6.17e-27	0.607033	0.322	0.239	1.29e-22	2	98023352-syep
6.47e-27	0.487288	0.312	0.225	1.36e-22	2	98008430-ndub9
7.88e-27	0.383087	0.469	0.375	1.65e-22	2	98043633-rap1b
9.09e-27	0.553692	0.31	0.224	1.91e-22	2	98140403-aaed1-2
1.32e-26	0.484252	0.25	0.168	2.77e-22	2	98014713-spt5h
2.38e-26	0.474271	0.312	0.224	4.99e-22	2	98003067-csdc2
5.37e-26	0.54187	0.257	0.177	1.13e-21	2	98046089-rcd1
9.44e-26	0.48077	0.334	0.247	1.98e-21	2	98019973-ndub2
1.11e-25	0.350873	0.521	0.455	2.34e-21	2	98108987-unknown-2322
1.21e-25	0.456871	0.361	0.275	2.54e-21	2	98030179-etfa
1.24e-25	0.622024	0.351	0.273	2.59e-21	2	98040982-dyhc1
1.93e-25	0.276386	0.72	0.672	4.05e-21	2	98024228-cx6b1
3.71e-25	0.484827	0.316	0.227	7.78e-21	2	98034033-tle1
1.1e-24	0.457602	0.432	0.359	2.31e-20	2	98011387-igdc3
1.11e-24	0.513562	0.304	0.225	2.33e-20	2	98020946-eif3g
1.36e-24	0.465124	0.409	0.324	2.85e-20	2	98055623-syg
1.41e-24	0.460179	0.307	0.222	2.97e-20	2	98050813-ccnb2
1.48e-24	0.38217	0.549	0.488	3.11e-20	2	98019945-fxr1
2.2e-24	0.509268	0.278	0.2	4.61e-20	2	98024057-ubp10
2.84e-24	0.468684	0.343	0.268	5.96e-20	2	98133663-csn2-2
2.99e-24	0.500104	0.285	0.207	6.27e-20	2	98037590-ubp25
3.04e-24	0.33731	0.587	0.521	6.37e-20	2	98031269-mia40
4.15e-24	0.473775	0.337	0.263	8.7e-20	2	98006775-csn2
8.08e-24	0.556298	0.273	0.197	1.69e-19	2	98014652-eif1a
1.4e-23	0.52826	0.269	0.193	2.93e-19	2	98057705-dcnl1
1.76e-23	0.508495	0.272	0.195	3.69e-19	2	98010536-chch3
2.05e-23	0.506097	0.25	0.174	4.31e-19	2	98012652-csn4
4.04e-23	0.489537	0.352	0.274	8.47e-19	2	98031125-naa11
4.34e-23	0.476912	0.271	0.195	9.1e-19	2	98014011-chip
4.61e-23	0.421294	0.349	0.262	9.67e-19	2	98002474-cpt1a
1.18e-22	0.459296	0.271	0.193	2.48e-18	2	98046684-cdka1
1.24e-22	0.312128	0.539	0.458	2.59e-18	2	98035628-tkt-2
1.82e-22	0.58221	0.277	0.208	3.81e-18	2	98008701-sosb1
1.97e-22	0.350973	0.513	0.445	4.12e-18	2	98023733-prc2b
3.43e-22	0.385381	0.406	0.323	7.19e-18	2	98048556-hsdl2
5.88e-22	0.494863	0.252	0.181	1.23e-17	2	98050992-abcf1-2
6.21e-22	0.437729	0.301	0.222	1.3e-17	2	98034319-qcr6
1.3e-21	0.610893	0.338	0.267	2.72e-17	2	98156357-pgrc2
1.38e-21	0.495443	0.262	0.192	2.89e-17	2	98031941-gmpr1
2.43e-21	0.510162	0.26	0.19	5.1e-17	2	98033547-st7
2.48e-21	0.430368	0.348	0.267	5.2e-17	2	98128815-ndua5
2.86e-21	0.430105	0.272	0.196	5.99e-17	2	98143592-sptsa
2.89e-21	0.511834	0.315	0.243	6.07e-17	2	98057370-rrp7a
4.08e-21	0.401373	0.317	0.237	8.56e-17	2	98002388-ks6a2
4.52e-21	0.274275	0.27	0.192	9.47e-17	2	98029544-nup85
5.35e-21	0.451825	0.291	0.216	1.12e-16	2	98043649-al4a1
6.55e-21	0.51369	0.29	0.219	1.37e-16	2	98032294-dnjc2-2
7.63e-21	0.431939	0.377	0.306	1.6e-16	2	98056652-ks6b1
1.04e-20	0.273508	0.585	0.525	2.17e-16	2	98028801-pp1b-2
1.05e-20	0.466878	0.322	0.25	2.21e-16	2	98141092-eif3k
1.32e-20	0.568414	0.273	0.205	2.77e-16	2	98028890-sgtb
2.01e-20	0.414554	0.26	0.186	4.21e-16	2	98038941-sytc
2.18e-20	0.442595	0.259	0.188	4.57e-16	2	98005650-dps1
3.22e-20	0.460904	0.365	0.294	6.75e-16	2	98033885-csk2b
3.32e-20	0.469381	0.279	0.209	6.97e-16	2	98035258-face1
5.07e-20	0.468887	0.374	0.308	1.06e-15	2	98045021-mare1-2
1.29e-19	0.49192	0.254	0.186	2.7e-15	2	98014248-tx261
1.65e-19	0.444147	0.357	0.286	3.45e-15	2	98039960-nduad
2.39e-19	0.452173	0.296	0.224	5e-15	2	98050717-rbms3
2.69e-19	0.486805	0.339	0.273	5.64e-15	2	98018130-btbd2
3.25e-19	0.420821	0.262	0.192	6.8e-15	2	98017546-riok2
3.35e-19	0.354623	0.288	0.212	7.02e-15	2	98035671-sydc
4.66e-19	0.470286	0.312	0.242	9.76e-15	2	98020810-pgpi
5.05e-19	0.420524	0.322	0.25	1.06e-14	2	98158718-suca
5.75e-19	0.396739	0.457	0.389	1.21e-14	2	98002413-cox5a
5.77e-19	0.467852	0.45	0.38	1.21e-14	2	98007529-ssra
1.08e-18	0.412019	0.359	0.288	2.27e-14	2	98044479-elob
1.24e-18	0.536524	0.268	0.207	2.61e-14	2	98007423-mdn1
2.62e-18	0.426873	0.257	0.187	5.49e-14	2	98050483-sim12
3.38e-18	0.404806	0.458	0.392	7.09e-14	2	98022756-yipf5
4.21e-18	0.43502	0.409	0.357	8.83e-14	2	98010705-rbx1
6.61e-18	0.425703	0.292	0.225	1.39e-13	2	98049843-ubp11
7.83e-18	0.409138	0.251	0.181	1.64e-13	2	98003070-t185b
8e-18	0.70243	0.629	0.745	1.68e-13	2	98057522-unknown-1550
9.81e-18	0.413451	0.33	0.264	2.06e-13	2	98107183-alkb4
9.98e-18	0.419767	0.329	0.261	2.09e-13	2	98035484-dyhc2
1.84e-17	0.406648	0.282	0.213	3.85e-13	2	98018898-otu6b
1.85e-17	0.457055	0.354	0.293	3.88e-13	2	98002532-mycbp
2.21e-17	0.408027	0.376	0.309	4.62e-13	2	98050047-p4k2b
3.71e-17	0.454694	0.276	0.21	7.78e-13	2	98013752-klc2
4.89e-17	0.440766	0.258	0.194	1.02e-12	2	98010177-brd2
4.96e-17	0.383027	0.373	0.309	1.04e-12	2	98002911-syic
5.92e-17	0.380762	0.335	0.267	1.24e-12	2	98016268-tcf19
6.08e-17	0.487988	0.265	0.206	1.28e-12	2	98058934-ytdc1
6.16e-17	0.383566	0.323	0.253	1.29e-12	2	98033736-unknown-890
9.61e-17	0.477644	0.316	0.257	2.01e-12	2	98058511-php14
1.05e-16	0.406469	0.301	0.243	2.2e-12	2	98101391-unknown-1808
2.32e-16	0.407805	0.306	0.249	4.86e-12	2	98026012-macoi
2.77e-16	0.402222	0.374	0.309	5.82e-12	2	98028761-ndub3
3.16e-16	0.381324	0.286	0.218	6.63e-12	2	98043346-cpt1b-2
5.57e-16	0.392707	0.285	0.22	1.17e-11	2	98045392-mtch2
5.69e-16	0.35914	0.325	0.257	1.19e-11	2	98009274-acon
1.54e-15	0.403526	0.253	0.192	3.23e-11	2	98007970-hcdh
1.73e-15	0.450289	0.291	0.23	3.63e-11	2	98005345-cb042
2.24e-15	0.316513	0.471	0.411	4.71e-11	2	98007190-atpg
2.82e-15	0.291458	0.553	0.513	5.92e-11	2	98044567-atp5h
3.1e-15	0.38817	0.304	0.239	6.49e-11	2	98030816-serb
3.37e-15	0.305284	0.459	0.396	7.06e-11	2	98039177-atpd
4.93e-15	0.497923	0.31	0.251	1.03e-10	2	98148278-kisha
6.4e-15	0.391805	0.261	0.201	1.34e-10	2	98039104-cnot2
7.81e-15	0.374715	0.29	0.227	1.64e-10	2	98052306-etfb
8.09e-15	0.336724	0.334	0.266	1.7e-10	2	98020417-scpdl-2
1.18e-14	0.34564	0.339	0.275	2.48e-10	2	98001913-rdh13
1.52e-14	0.416899	0.397	0.345	3.19e-10	2	98025297-abcf2
2.47e-14	0.350958	0.286	0.223	5.17e-10	2	98043800-neua
2.63e-14	0.417114	0.269	0.211	5.5e-10	2	98029129-trip4
3.48e-14	0.376188	0.371	0.313	7.31e-10	2	98048874-syvc
3.63e-14	0.313725	0.383	0.319	7.62e-10	2	98133569-mp2k4
3.88e-14	0.268981	0.405	0.336	8.14e-10	2	98005441-ampl
4.3e-14	0.355306	0.296	0.232	9.01e-10	2	98048896-sysc
4.73e-14	0.35428	0.302	0.24	9.91e-10	2	98050277-dhsd
7.73e-14	0.314322	0.551	0.48	1.62e-09	2	98021397-tmed2
1.06e-13	0.319176	0.357	0.293	2.22e-09	2	98046767-ipyr
1.4e-13	0.36249	0.25	0.19	2.94e-09	2	98021317-glu2b-2
1.62e-13	0.385476	0.279	0.222	3.39e-09	2	98054402-ten3
2.69e-13	0.374485	0.39	0.339	5.63e-09	2	98043771-ubxn4
3.48e-13	0.436078	0.282	0.232	7.29e-09	2	98008188-tbcd
3.54e-13	0.431932	0.255	0.201	7.42e-09	2	98033284-dc1l2
3.8e-13	0.445579	0.27	0.221	7.97e-09	2	98003099-zf64b
4.32e-13	0.450076	0.265	0.214	9.06e-09	2	98047375-anr44
7.42e-13	0.303736	0.437	0.38	1.56e-08	2	98053409-atpk
7.97e-13	0.396395	0.371	0.315	1.67e-08	2	98045905-cdn1b
9.71e-13	0.422911	0.276	0.216	2.04e-08	2	98053225-unc5c-8
9.91e-13	0.389704	0.369	0.322	2.08e-08	2	98023226-rab6a
1.24e-12	0.370017	0.256	0.2	2.61e-08	2	98041041-tstd1
1.33e-12	0.443556	0.263	0.214	2.8e-08	2	98007946-prs4
1.58e-12	0.322322	0.455	0.41	3.31e-08	2	98016163-cx7a2
2.98e-12	0.397003	0.276	0.223	6.24e-08	2	98124935-jagn1
3.32e-12	0.408144	0.461	0.407	6.97e-08	2	98018143-tmed4
3.66e-12	0.356869	0.316	0.26	7.68e-08	2	98025321-cy1
4.87e-12	0.448597	0.252	0.204	1.02e-07	2	98101674-cdv3
5.12e-12	0.408771	0.271	0.223	1.07e-07	2	98030221-csn5
5.39e-12	0.322011	0.363	0.307	1.13e-07	2	98003035-sodm
7.07e-12	0.469666	0.251	0.205	1.48e-07	2	98048769-smrd1
8.48e-12	0.360931	0.345	0.289	1.78e-07	2	98036017-yaf2
1.43e-11	0.277579	0.495	0.447	2.99e-07	2	98049840-cx6a1
2.08e-11	0.324918	0.346	0.298	4.36e-07	2	98040782-2a5d
2.42e-11	0.440327	0.277	0.233	5.07e-07	2	98038697-adrm1
3.36e-11	0.31943	0.323	0.267	7.05e-07	2	98025175-ndub8
3.74e-11	0.32367	0.298	0.246	7.84e-07	2	98128101-unknown-3630
5.5e-11	0.368333	0.374	0.336	1.15e-06	2	98055823-paip1
6.15e-11	0.314588	0.361	0.31	1.29e-06	2	98019115-echa
8.17e-11	0.322925	0.422	0.382	1.71e-06	2	98032648-atpo
1.17e-10	0.312585	0.375	0.323	2.46e-06	2	98006783-ferm1
1.21e-10	0.302267	0.439	0.395	2.55e-06	2	98023489-pelo
1.58e-10	0.284906	0.322	0.27	3.3e-06	2	98037823-snpc3
1.6e-10	0.378725	0.333	0.284	3.35e-06	2	98004816-pb1
1.64e-10	0.342569	0.331	0.284	3.44e-06	2	98026571-dldh-2
1.7e-10	0.449631	0.29	0.244	3.57e-06	2	98009498-hm13
2.37e-10	0.300905	0.366	0.316	4.98e-06	2	98052074-y1101-2
2.86e-10	0.422177	0.259	0.215	6e-06	2	98030642-dlrb2-2
3.5e-10	0.985637	0.38	0.332	7.34e-06	2	98022439-pdia1
3.82e-10	0.543666	0.251	0.209	8.02e-06	2	98055006-foxp2
5.16e-10	0.400786	0.329	0.278	1.08e-05	2	98020026-fkbp2
6.58e-10	0.446603	0.271	0.23	1.38e-05	2	98026379-crel2
6.81e-10	0.425248	0.294	0.257	1.43e-05	2	98008738-rtf1
8.04e-10	0.390779	0.316	0.272	1.68e-05	2	98034415-rb11a-4
1.35e-09	0.346727	0.317	0.27	2.84e-05	2	98017895-copd
1.82e-09	0.33484	0.284	0.24	3.82e-05	2	98047497-rd23a
2e-09	0.388731	0.33	0.284	4.19e-05	2	98011206-ostc
2.28e-09	0.317563	0.32	0.275	4.79e-05	2	98045931-rxrg-2
2.31e-09	0.323728	0.282	0.238	4.85e-05	2	98009672-csk
2.62e-09	0.265948	0.349	0.3	5.5e-05	2	98029100-aatm
2.7e-09	0.303695	0.347	0.299	5.66e-05	2	98031905-adda-2
4.19e-09	0.313549	0.422	0.391	8.78e-05	2	98053205-ndua6
5.82e-09	0.354927	0.351	0.314	0.000122017	2	98010718-nduab
1.92e-08	0.288015	0.279	0.235	0.000403337	2	98056088-sos1-2
3.02e-08	0.320082	0.277	0.238	0.000632893	2	98019580-ubp7
3.84e-08	0.294015	0.271	0.226	0.000804987	2	98028891-3hidh-2
5.14e-08	0.311149	0.258	0.216	0.00107722	2	98052239-abi1-2
5.96e-08	0.318358	0.262	0.223	0.00125008	2	98039334-rragc
6.55e-08	0.331611	0.301	0.264	0.00137246	2	98014620-syk-2
8.07e-08	0.299205	0.32	0.282	0.00169271	2	98002329-qcr1
9.22e-08	0.254104	0.325	0.28	0.00193227	2	98160154-glrx2-5
9.95e-08	0.433377	0.367	0.335	0.0020861	2	98050918-copz1
2.85e-07	0.311075	0.271	0.237	0.00598399	2	98037601-acsl4
3.55e-07	0.407585	0.252	0.222	0.00743287	2	98042478-cul4b
4.4e-07	0.310501	0.265	0.232	0.00921622	2	98020413-ube3a
5.92e-07	0.517976	0.372	0.345	0.0124097	2	98109820-vmp1
6.88e-07	0.427763	0.282	0.254	0.0144228	2	98016514-atg4d
8.8e-07	0.268797	0.271	0.233	0.0184566	2	98009893-faxc-2
1.06e-06	0.372729	0.262	0.234	0.0223189	2	98025588-cc124
1.5e-06	0.270699	0.345	0.311	0.0314541	2	98033914-ndub6
1.53e-06	0.363684	0.301	0.272	0.0320635	2	98026407-arf5
1.85e-06	0.270542	0.416	0.392	0.0387059	2	98030198-scfd1
1.88e-06	0.304402	0.261	0.227	0.0394848	2	98005314-emc6
2.61e-06	0.367903	0.253	0.222	0.0547992	2	98044151-arl1-2
4.34e-06	0.250448	0.327	0.291	0.0910008	2	98010834-syac-2
8.32e-06	0.260709	0.316	0.287	0.174504	2	98042724-hook3
1.64e-05	0.370229	0.324	0.306	0.344881	2	98027078-t214b
1.85e-05	0.312621	0.296	0.274	0.387621	2	98053840-hap28
4.09e-05	0.280158	0.36	0.347	0.857548	2	98001926-ifrd1
4.62e-05	0.325251	0.251	0.227	0.969345	2	98056123-ube2k
0.000148297	0.341083	0.211	0.27	1	2	98015773-cr3l1
0.000200623	0.253964	0.316	0.291	1	2	98058609-xbp1-2
0.00445083	0.273229	0.256	0.244	1	2	98036152-dcaf8
0.00533126	0.265511	0.302	0.294	1	2	98035347-ddx20-2
0.00670787	0.286711	0.298	0.287	1	2	98012411-tsn3
0.00678911	0.339178	0.337	0.326	1	2	98058558-erp44
0.00817794	0.307376	0.296	0.284	1	2	98047038-ssrb
0	4.3885	0.904	0.075	0	3	98034988-if3m
0	4.04706	0.938	0.209	0	3	98013428-myh6
0	4.01537	0.994	0.491	0	3	98005177-actb
0	4.00347	0.926	0.095	0	3	98153476-unknown-5369
0	3.99803	0.959	0.254	0	3	98043715-tnni2
0	3.98464	0.967	0.229	0	3	98001993-calm
0	3.96472	0.947	0.123	0	3	98058687-adsv
0	3.90308	0.943	0.222	0	3	98028242-tnnt2
0	3.89013	0.982	0.245	0	3	98051237-ml12b-2
0	3.67676	0.931	0.185	0	3	98041501-tpm3
0	3.67345	0.859	0.164	0	3	98035075-myh4
0	3.61664	0.87	0.147	0	3	98058753-at2a2
0	3.47299	0.879	0.092	0	3	98052096-titin-9
0	3.44769	0.889	0.105	0	3	98004726-fhl2-2
0	3.36558	0.81	0.128	0	3	98069285-unknown-1658
0	3.35924	0.735	0.082	0	3	98011999-fhl2-4
0	3.28962	0.901	0.135	0	3	98160079-cof2-3
0	3.22065	0.711	0.084	0	3	98012637-nac1-2
0	3.21248	0.391	0.05	0	3	98045842-fstl3
0	3.18774	0.768	0.08	0	3	98057437-srca-2
0	3.04934	0.84	0.175	0	3	98021298-speg
0	2.98025	0.827	0.168	0	3	98036323-actn1
0	2.96135	0.747	0.11	0	3	98100437-unknown-1740
0	2.89063	0.739	0.112	0	3	98036269-titin-7
0	2.82373	0.856	0.32	0	3	98035668-nac3-2
0	2.81467	0.649	0.075	0	3	98039610-phb-2
0	2.80937	0.296	0.029	0	3	98014437-notum
0	2.80922	0.578	0.069	0	3	98052444-o13h1-2
0	2.80711	0.806	0.232	0	3	98037158-sdc1-2
0	2.78289	0.461	0.049	0	3	98125151-unknown-3398
0	2.77385	0.604	0.06	0	3	98003085-trpm5
0	2.75967	0.435	0.057	0	3	98058829-slit2-2
0	2.75407	0.696	0.079	0	3	98023367-titin-4
0	2.6686	0.936	0.319	0	3	98057349-flna-2
0	2.66591	0.81	0.161	0	3	98039600-tba4a
0	2.6647	0.614	0.052	0	3	98012775-mylk4
0	2.65977	0.561	0.087	0	3	98125070-srbs2-2
0	2.65561	0.424	0.028	0	3	98045428-rbpms-2
0	2.59087	0.683	0.159	0	3	98057712-a4-2
0	2.58273	0.536	0.058	0	3	98053535-lamc1-2
0	2.57081	0.717	0.134	0	3	98131245-cac1c-2
0	2.53731	0.581	0.134	0	3	98058925-ryr2-2
0	2.52991	0.592	0.076	0	3	98154070-kcnn3-2
0	2.52637	0.778	0.238	0	3	98017396-tmm47
0	2.49644	0.475	0.034	0	3	98056581-unc9-4
0	2.49475	0.497	0.057	0	3	98130073-unknown-3752
0	2.49245	0.439	0.046	0	3	98003449-zn655
0	2.47886	0.476	0.068	0	3	98003683-tigd2
0	2.47233	0.543	0.097	0	3	98059261-fat1-4
0	2.47111	0.539	0.077	0	3	98026269-uspal
0	2.46528	0.56	0.082	0	3	98059099-ldb3
0	2.43675	0.703	0.164	0	3	98015015-gapr1-2
0	2.43642	0.493	0.045	0	3	98015590-unknown-399
0	2.40985	0.31	0.03	0	3	98011411-wnt3
0	2.4087	0.464	0.03	0	3	98027581-unknown-708
0	2.4078	0.481	0.039	0	3	98017782-trfr
0	2.40316	0.745	0.222	0	3	98042184-trpm3-9
0	2.40258	0.991	0.571	0	3	98047521-cnfn-6
0	2.3647	0.855	0.328	0	3	98048767-pura
0	2.35107	0.455	0.049	0	3	98055491-titin-12
0	2.29825	0.42	0.131	0	3	98017865-my18a
0	2.27537	0.476	0.059	0	3	98155445-unknown-5522
0	2.27283	0.483	0.054	0	3	98059250-smrp1
0	2.26639	0.64	0.151	0	3	98012301-wnt5a
0	2.2461	0.492	0.048	0	3	98046119-cnn2
0	2.23446	0.395	0.036	0	3	98120717-gli3
0	2.22971	0.457	0.046	0	3	98026474-ank2-2
0	2.20986	0.739	0.172	0	3	98155562-unknown-5543
0	2.2085	0.479	0.054	0	3	98054360-myl6b-2
0	2.19745	0.426	0.059	0	3	98043861-spon1-2
0	2.19402	0.615	0.282	0	3	98014731-t132e
0	2.18885	0.461	0.08	0	3	98037561-ppr3a
0	2.18802	0.32	0.055	0	3	98019733-ptn11-2
0	2.17914	0.454	0.052	0	3	98075737-unknown-1697
0	2.17445	0.439	0.065	0	3	98052044-tsp1
0	2.14542	0.661	0.236	0	3	98002935-nhr19
0	2.14157	0.32	0.034	0	3	98056714-chle-3
0	2.12155	0.741	0.189	0	3	98027578-unknown-707
0	2.12018	0.47	0.064	0	3	98006216-ml12b
0	2.09284	0.592	0.169	0	3	98040291-trpm3-7
0	2.07922	0.698	0.291	0	3	98142813-at2b3-2
0	2.07266	0.402	0.069	0	3	98030475-unknown-788
0	2.07098	0.328	0.044	0	3	98108349-zksc5
0	2.06351	0.774	0.282	0	3	98053340-cnfn-13
0	2.06148	0.734	0.307	0	3	98008489-phb2-2
0	2.05721	0.475	0.11	0	3	98054372-ank3-3
0	2.05287	0.467	0.131	0	3	98054421-titin-11
0	2.04287	0.389	0.046	0	3	98109026-unknown-2326
0	2.00431	0.523	0.13	0	3	98048728-aagab
0	2.00283	0.734	0.219	0	3	98127208-pcr3-3
0	2.00048	0.448	0.114	0	3	98043624-kad1
0	1.99902	0.511	0.083	0	3	98002374-fhl2
0	1.99405	0.68	0.293	0	3	98045491-k6pf
0	1.98045	0.477	0.155	0	3	98056337-tiam1
0	1.97435	0.551	0.241	0	3	98019026-fzd7
0	1.96373	0.361	0.032	0	3	98101872-jph1
0	1.9284	0.473	0.079	0	3	98145997-slit1
0	1.92246	0.532	0.103	0	3	98007033-mica2-2
0	1.91805	0.409	0.083	0	3	98054826-unknown-1451
0	1.91424	0.49	0.116	0	3	98052848-ppgb-7
0	1.90439	0.371	0.091	0	3	98019790-nckx2
0	1.90345	0.781	0.454	0	3	98007794-kap1
0	1.88454	0.371	0.071	0	3	98148985-bambi
0	1.88314	0.388	0.075	0	3	98047690-glra3-3
0	1.87191	0.565	0.164	0	3	98033245-s12a6
0	1.86281	0.333	0.035	0	3	98046361-csrp1-2
0	1.86058	0.907	0.354	0	3	98142232-pcr7-2
0	1.8541	0.34	0.071	0	3	98130412-ptn
0	1.81507	0.576	0.262	0	3	98042446-dvl1-2
0	1.80538	0.563	0.233	0	3	98025565-hpcl1-2
0	1.80447	0.322	0.029	0	3	98023528-unknown-607
0	1.7882	0.341	0.057	0	3	98012722-trim2-2
0	1.78798	0.634	0.229	0	3	98048526-gbb2-2
0	1.78736	0.257	0.017	0	3	98041843-nrg3
0	1.78711	0.748	0.411	0	3	98109950-fli1-3
0	1.784	0.417	0.082	0	3	98010181-inx11
0	1.7798	0.27	0.018	0	3	98008480-unknown-209
0	1.77566	0.327	0.044	0	3	98044194-lamb1-3
0	1.77098	0.906	0.357	0	3	98142230-unknown-4594
0	1.75949	0.319	0.045	0	3	98008498-ssrp1
0	1.74984	0.285	0.057	0	3	98044770-egf
0	1.7403	0.318	0.058	0	3	98034389-call3-2
0	1.72094	0.312	0.048	0	3	98023215-coda1
0	1.70682	0.414	0.121	0	3	98001013-trpm6
0	1.70487	0.415	0.103	0	3	98008109-capon
0	1.69986	0.305	0.056	0	3	98005867-gbrb3-2
0	1.68093	0.579	0.214	0	3	98056352-t53i1
0	1.65466	0.25	0.022	0	3	98044032-gbrg2-4
0	1.64857	0.418	0.105	0	3	98016573-unknown-422
0	1.64654	0.77	0.382	0	3	98024392-sc6a1-2
0	1.63612	0.403	0.113	0	3	98053581-s22a3-6
0	1.60775	0.407	0.112	0	3	98018918-ar6p1
0	1.60556	0.259	0.02	0	3	98030982-aq12a-2
0	1.59843	0.488	0.13	0	3	98053128-rusc1
0	1.59588	0.763	0.269	0	3	98032672-gnao
0	1.59098	0.52	0.114	0	3	98038361-larp6
0	1.58209	0.256	0.025	0	3	98053733-cot2-2
0	1.57633	0.447	0.121	0	3	98135535-unknown-4128
0	1.57421	0.26	0.023	0	3	98049317-pcsk5
0	1.56518	0.266	0.025	0	3	98010000-unc5c-3
0	1.55372	0.941	0.66	0	3	98047088-can9-5
0	1.54218	0.277	0.039	0	3	98024231-gata6-2
0	1.53777	0.457	0.14	0	3	98001079-stom-2
0	1.53316	0.378	0.098	0	3	98028910-s22a2-4
0	1.50547	0.286	0.044	0	3	98023883-ntcp2-2
0	1.50272	0.295	0.053	0	3	98053234-drp2
0	1.49365	0.732	0.406	0	3	98041198-ablm1-2
0	1.49142	0.295	0.063	0	3	98019859-unknown-504
0	1.47526	0.284	0.055	0	3	98003957-gbrg2
0	1.47325	0.628	0.261	0	3	98003161-mbnl3
0	1.44339	0.269	0.047	0	3	98006505-unknown-155
0	1.42501	0.55	0.205	0	3	98026790-rgs7
0	1.39453	0.299	0.066	0	3	98059054-calm-45
0	1.37839	0.272	0.054	0	3	98006429-asic2-3
0	1.33214	0.768	0.282	0	3	98142229-unknown-4593
0	1.30018	0.309	0.045	0	3	98033897-six1
0	1.29935	0.58	0.232	0	3	98044569-at1b1
0	1.28158	0.993	0.736	0	3	98012214-stx19
0	1.27788	0.993	0.735	0	3	98136385-unknown-4197
0	1.25156	0.806	0.494	0	3	98114212-ttyh1
0	1.2118	0.685	0.219	0	3	98016243-calm-12
1.06e-303	1.564	0.272	0.059	2.23e-299	3	98110267-lama3-2
2.57e-302	1.26394	0.678	0.341	5.4e-298	3	98048109-kapca
5.11e-301	1.56833	0.379	0.109	1.07e-296	3	98050450-s6a18-2
2.72e-297	1.33018	0.609	0.279	5.71e-293	3	98052958-e41l3-4
1.51e-296	1.31506	0.656	0.322	3.17e-292	3	98059340-gapr1-10
1.92e-295	1.5738	0.315	0.078	4.02e-291	3	98023785-fzd1
1.64e-287	1.54037	0.27	0.06	3.43e-283	3	98133271-lhx4
6.49e-287	1.50673	0.322	0.084	1.36e-282	3	98047598-abl1-3
1.78e-286	1.37645	0.32	0.079	3.73e-282	3	98162022-lgr4-2
1.79e-286	1.09969	0.918	0.749	3.74e-282	3	98037934-mknk2
1.92e-286	1.54564	0.282	0.066	4.02e-282	3	98000452-ca2d2
8.09e-285	1.73998	0.254	0.053	1.7e-280	3	98037430-unc5c-5
4.48e-284	1.5368	0.464	0.175	9.39e-280	3	98006094-zn155
9.83e-281	1.37345	0.292	0.069	2.06e-276	3	98006231-kpce
7.09e-279	1.38556	0.624	0.324	1.49e-274	3	98034718-rtn4
2.46e-278	1.37782	0.674	0.387	5.16e-274	3	98128633-reep5-4
2.58e-275	1.56015	0.359	0.109	5.41e-271	3	98022269-glyg
8.04e-274	1.54266	0.286	0.069	1.69e-269	3	98055220-dgkb
2.68e-272	1.87815	0.415	0.15	5.61e-268	3	98018376-ncald-2
4.7e-269	1.54093	0.295	0.074	9.85e-265	3	98002284-dus22
7.98e-266	1.36571	0.262	0.058	1.67e-261	3	98149048-schi1
1.36e-264	1.4416	0.29	0.073	2.86e-260	3	98022502-wls
3.3e-263	1.65547	0.316	0.088	6.93e-259	3	98049553-efnb2
1.02e-262	1.51415	0.485	0.2	2.15e-258	3	98135980-smtl2
8.56e-262	0.97825	0.834	0.645	1.79e-257	3	98024786-1433b-2
2.85e-259	1.30904	0.485	0.19	5.97e-255	3	98027233-pp2ba
1.22e-254	1.39669	0.266	0.064	2.56e-250	3	98048107-trpm3-10
4.87e-253	1.07819	0.807	0.64	1.02e-248	3	98004405-g3p
3.53e-239	1.96678	0.305	0.087	7.4e-235	3	98040021-unknown-1069
2.46e-238	1.59304	0.28	0.075	5.16e-234	3	98026516-grik2
1.94e-236	1.21627	0.411	0.145	4.07e-232	3	98013784-esrp1
1.6e-231	1.14455	0.279	0.071	3.36e-227	3	98003001-rbm38
1.65e-231	1.57366	0.309	0.091	3.46e-227	3	98048751-ankr6-2
2e-231	1.26059	0.28	0.074	4.2e-227	3	98015527-unknown-398
1.83e-228	1.56911	0.471	0.214	3.84e-224	3	98058799-mkl2
8.45e-226	1.24734	0.67	0.432	1.77e-221	3	98023733-prc2b
1.43e-225	1.78867	0.253	0.065	2.99e-221	3	98055143-frem1
6.6e-218	1.27121	0.257	0.066	1.38e-213	3	98058453-tiam2
8.39e-218	1.45806	0.409	0.163	1.76e-213	3	98037096-m3k12
9.58e-208	1.00719	0.751	0.542	2.01e-203	3	98155420-l1cam
5.86e-200	1.67864	0.295	0.095	1.23e-195	3	98051688-mdr1-3
6.97e-200	1.42303	0.286	0.091	1.46e-195	3	98045323-titin-8
2.38e-199	1.06373	0.719	0.49	4.98e-195	3	98034285-at1a2
8.31e-199	1.28126	0.277	0.083	1.74e-194	3	98057490-sox13
1.79e-198	0.854809	0.841	0.663	3.76e-194	3	98006294-fa46a
9.48e-194	1.34559	0.319	0.111	1.99e-189	3	98143187-kcma1-2
5.98e-192	0.956027	0.785	0.607	1.25e-187	3	98058630-l2gl1
6.44e-184	1.40716	0.27	0.084	1.35e-179	3	98058069-kcnh6
8.24e-184	1.81073	0.299	0.102	1.73e-179	3	98055884-robo2-4
9.02e-183	1.41494	0.306	0.105	1.89e-178	3	98043222-rbm24
5.48e-178	1.75174	0.282	0.096	1.15e-173	3	98010037-fzd5
8.4e-176	1.35661	0.371	0.155	1.76e-171	3	98015257-nav3
6.78e-173	1.1773	0.289	0.097	1.42e-168	3	98052615-edar
6.23e-171	1.2255	0.325	0.121	1.31e-166	3	98018087-gbrr3
4.04e-170	1.41566	0.43	0.203	8.47e-166	3	98053225-unc5c-8
9.94e-169	2.55672	0.412	0.204	2.08e-164	3	98035146-bmp7
2.19e-166	1.18537	0.31	0.111	4.59e-162	3	98056339-pcdgm
4.08e-165	1.29872	0.402	0.184	8.56e-161	3	98114255-farp2
2.31e-162	1.07482	0.586	0.366	4.85e-158	3	98043633-rap1b
4.81e-158	0.904186	0.665	0.44	1.01e-153	3	98006334-unknown-152
1.95e-157	1.19696	0.411	0.192	4.09e-153	3	98026819-map4
3.6e-155	1.24605	0.28	0.102	7.55e-151	3	98056491-prkx
1.87e-154	1.24738	0.303	0.111	3.92e-150	3	98001389-kcnt2-2
4.88e-152	1.17657	0.323	0.127	1.02e-147	3	98004686-dok7-2
1.06e-151	1.16126	0.397	0.185	2.22e-147	3	98031559-dvl1
5e-151	1.09012	0.572	0.363	1.05e-146	3	98041494-tpm1
1.19e-147	1.21015	0.313	0.12	2.49e-143	3	98015379-sfrp2
4.45e-147	0.938899	0.653	0.464	9.34e-143	3	98004146-ddah1-3
6.35e-147	1.37663	0.385	0.186	1.33e-142	3	98055445-fat1-3
2.79e-146	1.18246	0.256	0.088	5.86e-142	3	98020854-zfy21
1.96e-145	1.14552	0.492	0.28	4.11e-141	3	98034293-myl1-2
8.02e-145	1.10223	0.426	0.213	1.68e-140	3	98043628-gna11-2
1.16e-141	1.05894	0.536	0.331	2.44e-137	3	98031272-pp2ba-2
1.79e-139	1.12932	0.255	0.091	3.74e-135	3	98036984-unknown-969
1.1e-136	0.99215	0.502	0.289	2.31e-132	3	98033784-cd63-2
3.31e-131	1.07353	0.501	0.301	6.95e-127	3	98050454-1433g
3.98e-131	1.04666	0.536	0.339	8.35e-127	3	98057232-cnr3-2
1.29e-129	1.25869	0.289	0.119	2.71e-125	3	98039185-kpb2
3.5e-129	1.22025	0.291	0.121	7.33e-125	3	98010301-pkhh1
7.99e-129	1.11303	0.339	0.153	1.67e-124	3	98049991-anr50
6.69e-128	0.516795	0.893	0.79	1.4e-123	3	98031064-atf4
2.6e-127	1.10961	0.272	0.106	5.44e-123	3	98018048-bcl9l
6.83e-125	1.29141	0.261	0.103	1.43e-120	3	98042513-strp2
7.69e-125	1.19484	0.273	0.108	1.61e-120	3	98059298-catl2-5
1.11e-124	1.19452	0.253	0.096	2.33e-120	3	98058709-rin2-2
6.84e-124	1.106	0.419	0.23	1.43e-119	3	98002106-tgfr1
1.72e-123	1.09885	0.325	0.145	3.61e-119	3	98012933-coro6
1.22e-120	1.02737	0.255	0.096	2.55e-116	3	98052499-zc3h8
2.74e-120	1.20651	0.35	0.171	5.75e-116	3	98020308-vang1
2.09e-117	0.356133	0.555	0.318	4.37e-113	3	98023851-gbb2
1.02e-116	1.00363	0.326	0.145	2.13e-112	3	98048202-sl9b2-2
3.02e-115	1.22466	0.292	0.127	6.33e-111	3	98048460-pcd23
1.94e-114	1.03452	0.474	0.288	4.06e-110	3	98031905-adda-2
2.13e-114	0.731891	0.668	0.488	4.47e-110	3	98052972-npt2b
9.08e-114	1.12604	0.348	0.175	1.9e-109	3	98050911-esyt2
6.21e-112	1.36709	0.446	0.265	1.3e-107	3	98048283-aldh2-2
3.32e-110	1.10659	0.481	0.313	6.96e-106	3	98045915-alf
2.76e-107	1.25092	0.355	0.183	5.79e-103	3	98043529-sp5-2
9.48e-107	0.982607	0.571	0.43	1.99e-102	3	98030299-pygm
6.02e-104	1.10461	0.274	0.121	1.26e-99	3	98038195-ltor1
2.15e-103	1.00783	0.554	0.422	4.5e-99	3	98025684-enob
1.63e-99	1.08595	0.333	0.169	3.41e-95	3	98024557-mk10
1.2e-93	1.11507	0.29	0.141	2.52e-89	3	98041401-ma7d2
5.66e-92	0.770867	0.33	0.162	1.19e-87	3	98032739-cstn2
3.31e-91	0.549689	0.399	0.223	6.94e-87	3	98055457-assy-2
6.94e-88	0.96246	0.422	0.262	1.45e-83	3	98011589-rhbl3
1.22e-86	1.05282	0.274	0.133	2.56e-82	3	98057512-ehd4-3
4.9e-86	0.431467	0.323	0.154	1.03e-81	3	98039106-six1-2
1.33e-85	0.479699	0.588	0.374	2.79e-81	3	98014516-rhoa
4.64e-84	0.795894	0.593	0.484	9.72e-80	3	98019945-fxr1
5.56e-84	1.05142	0.253	0.119	1.17e-79	3	98052349-ece1-2
2.78e-81	1.05405	0.304	0.164	5.83e-77	3	98025522-tmod1
2.64e-80	1.10706	0.388	0.242	5.54e-76	3	98039698-nr1h3
8.89e-80	1.83049	0.339	0.207	1.86e-75	3	98031011-fzd3
1.19e-79	0.963546	0.276	0.138	2.5e-75	3	98045446-dus16-2
8.97e-77	0.65852	0.317	0.161	1.88e-72	3	98054778-ano4-2
5.23e-75	0.926318	0.289	0.15	1.1e-70	3	98070270-unknown-1667
2.69e-73	1.01224	0.302	0.166	5.65e-69	3	98005039-dlg1
1.3e-72	0.868525	0.312	0.17	2.73e-68	3	98046284-frem2
5.52e-72	0.920021	0.321	0.181	1.16e-67	3	98058264-dip2c-2
1.01e-71	0.949347	0.285	0.151	2.12e-67	3	98020768-smag1
1.33e-71	0.701158	0.47	0.306	2.78e-67	3	98112449-unknown-2549
2.74e-71	0.865385	0.53	0.424	5.75e-67	3	98047357-tpis
5.79e-71	1.05645	0.288	0.152	1.21e-66	3	98025855-opla
4.32e-70	0.977241	0.41	0.266	9.05e-66	3	98035472-tlcd1
4.4e-67	0.877586	0.253	0.126	9.22e-63	3	98000744-tf7l2
3.2e-66	0.977845	0.313	0.181	6.71e-62	3	98047358-dab2p
8.18e-66	1.22523	0.365	0.243	1.72e-61	3	98001740-rn123
2.35e-65	0.938307	0.28	0.155	4.93e-61	3	98039962-bmr1b
1.43e-64	1.02613	0.28	0.155	3e-60	3	98010605-sh24a
6.73e-64	0.941595	0.278	0.155	1.41e-59	3	98036071-taf5-2
4.57e-63	0.354543	0.677	0.511	9.58e-59	3	98032202-stom-6
6.46e-61	0.881117	0.284	0.16	1.36e-56	3	98002616-cskp
2.22e-58	0.842025	0.311	0.185	4.65e-54	3	98014089-bcat1
5.15e-58	0.728967	0.466	0.343	1.08e-53	3	98024453-rac1-2
1.4e-57	0.836927	0.401	0.279	2.93e-53	3	98029778-canb1
2.75e-56	0.501853	0.723	0.659	5.77e-52	3	98013567-pp2ab
3.57e-56	0.834812	0.401	0.278	7.49e-52	3	98012411-tsn3
1.98e-55	0.874219	0.259	0.147	4.15e-51	3	98012618-shoc2
1.76e-54	0.909784	0.263	0.146	3.68e-50	3	98012675-fzd5-2
2.1e-54	0.912398	0.269	0.156	4.4e-50	3	98052150-rhg39
4.59e-54	0.875541	0.358	0.244	9.61e-50	3	98161740-mypt1
1.53e-53	0.517624	0.277	0.154	3.21e-49	3	98136386-unknown-4198
2.29e-53	0.957518	0.346	0.236	4.8e-49	3	98007985-skil
1.49e-50	0.892781	0.266	0.158	3.11e-46	3	98035404-m3k11
9.57e-50	0.928218	0.303	0.193	2.01e-45	3	98042730-ki13b
5.32e-49	0.808179	0.313	0.202	1.12e-44	3	98041773-calu-3
1.99e-47	0.844473	0.356	0.248	4.18e-43	3	98059065-pum2-2
7.28e-47	0.845179	0.295	0.183	1.53e-42	3	98025211-ror1
1.26e-46	0.547127	0.597	0.524	2.64e-42	3	98028801-pp1b-2
1.47e-45	0.938554	0.273	0.173	3.09e-41	3	98012827-pgm1
5.12e-45	0.794563	0.284	0.18	1.07e-40	3	98016373-vapb
5.97e-45	0.731175	0.259	0.153	1.25e-40	3	98023455-rn150
[truncated: 23,256 more rows]

## Sheet: Cluster key
Cluster #	Identity
0	Endoderm-like II and III
1	Neural
2	Neoblast
3	Muscle
4	Epidermal progenitor
5	Endoderm-like II and III
6	Digestive
7	Endoderm-like I
8	Epidermal
9	Neural
10	Secretory
11	Germline
12	Endoderm-like II and III
13	Germline
14	Endodermal progenitor
15	Epidermal
16	Germline
17	Digestive
18	Muscle
19	Germline
20	Germline
21	Epidermal
22	Germline
23	Germline
24	Endoderm-like II and III
