# Supplementary material for: Acoel single-cell atlas reveals expression dynamics and heterogeneity of adult pluripotent stem cells
Source: Nat Commun. 2023 May 5;14:2612. doi: 10.1038/s41467-023-38016-4 (PMC10163032; doi:10.1038/s41467-023-38016-4)
Supplement: Supplementary file 7 — Supplementary Data 5 [file 41467_2023_38016_MOESM7_ESM.xlsx]

## Sheet: endoii_iii.HJvLJ
Supplementary Data 5. Shared cell type expression comparison between hatchling juvenile and late juvenile populations and associated GO.
	p_vala	avg_log2FCb	pct.1c	pct.2d	p_val_adje	a = unadjusted p value	GO
98035056-cats	1.60854e-74	0.893212	0.605	0.187	3.37246e-70	b = log fold change of average expression of this cluster versus all other clusters	mRNA splicing, via spliceosome
98042565-scd5	5.752e-63	0.688913	0.695	0.369	1.20596e-58	c = Percent of cells within this clusters that express this gene	response to folic acid
98004948-hpgds-2	4.65553e-50	0.773563	0.467	0.139	9.76079e-46	d = Perfect of cells outside this cluster expressing this gene	cytoplasmic translation
98019770-tsp4	1.01116e-49	0.48698	0.701	0.49	2.12001e-45	e = adjusted p value using bonferroni correction	cysteine biosynthetic process via cystathionine
98148424-unknown-4985	1.59733e-49	0.810284	0.426	0.098	3.34897e-45		L-serine catabolic process
98000829-dhrs1	2.66105e-47	0.651438	0.566	0.269	5.57916e-43		flagellated sperm motility
98009125-unknown-231	2.44729e-41	0.7332	0.37	0.09	5.13098e-37		regulation of mRNA splicing, via spliceosome
98155491-hacl1-2	5.2996e-40	0.705505	0.446	0.189	1.11111e-35		hydrogen sulfide biosynthetic process
98131598-1433t-2	1.74879e-39	0.372584	0.723	0.556	3.66652e-35		cysteine biosynthetic process
98115726-cats-2	4.57096e-39	0.628083	0.513	0.231	9.58348e-35		branched-chain amino acid catabolic process
98058267-vdac2	4.9216e-37	0.285873	0.824	0.69	1.03186e-32		L-serine metabolic process
98056830-acsm5-2	3.35541e-36	0.721323	0.317	0.061	7.03496e-32		sequestering of actin monomers
98140272-dtx23	6.69865e-36	0.674978	0.408	0.149	1.40444e-31		transsulfuration
98124542-unknown-3355	9.06613e-34	0.361292	0.791	0.592	1.90081e-29		translation
98031144-catl2-2	1.05001e-32	0.538028	0.55	0.315	2.20146e-28		tetrahydrofolate metabolic process
98038233-hacl1	6.68545e-32	0.631902	0.402	0.18	1.40167e-27		proteolysis involved in cellular protein catabolic process
98058276-wbs27-9	8.95681e-32	0.434333	0.675	0.495	1.87789e-27		protein stabilization
98113073-clc4a-2	4.01044e-30	0.590299	0.331	0.097	8.40829e-26		response to cadmium ion
98034575-mx1-3	4.87796e-30	0.570322	0.21	0.013	1.02271e-25		regulation of translation
98000125-rs7	5.58795e-30	0.305611	0.739	0.61	1.17157e-25		spliceosomal complex assembly
98034809-unknown-908	3.25299e-29	0.586475	0.418	0.193	6.82022e-25		antigen processing and presentation of exogenous peptide antigen via MHC class II
98024986-ran-2	5.23178e-29	0.511125	0.484	0.282	1.0969e-24		positive regulation of RNA polymerase II transcriptional preinitiation complex assembly
98043448-rs14	8.67199e-29	0.383004	0.6	0.464	1.81817e-24		positive regulation of nuclear-transcribed mRNA catabolic process, deadenylation-dependent decay
98022962-rssa	1.48508e-28	0.280178	0.729	0.623	3.11361e-24		substantia nigra development
98140273-unknown-4450	3.91667e-28	0.448184	0.578	0.43	8.2117e-24		proteasomal protein catabolic process
98033972-grp78-2	2.31481e-26	0.478112	0.513	0.289	4.85322e-22		RNA splicing
98122668-unknown-3236	5.09267e-26	0.509361	0.215	0.03	1.06773e-21		proteasome-mediated ubiquitin-dependent protein catabolic process
98025789-catl1	3.50406e-25	0.463381	0.546	0.346	7.34662e-21		positive regulation of proteasomal protein catabolic process
98040429-dpys	3.84397e-25	0.515592	0.504	0.344	8.05927e-21		response to ethanol
98046330-elf3	3.92788e-25	0.520065	0.444	0.27	8.2352e-21		acyl-CoA metabolic process
98036357-mmsa	4.58093e-25	0.325102	0.639	0.518	9.60438e-21		nuclear migration
98002620-ef1g	5.66795e-25	0.303688	0.655	0.539	1.18834e-20		gene silencing by RNA
98010719-bpi-2	1.32799e-24	0.54068	0.365	0.151	2.78427e-20		negative regulation of translation
98010222-rl3	3.55115e-24	0.257906	0.691	0.598	7.44535e-20		blastocyst development
98028404-gar1	6.08809e-24	0.501084	0.353	0.157	1.27643e-19		positive regulation of reactive oxygen species metabolic process
98057522-unknown-1550	9.42396e-24	0.294937	0.736	0.621	1.97583e-19		epithelial cell differentiation
98006504-st1c2-2	9.5739e-24	0.526526	0.399	0.207	2.00726e-19		2'-deoxyribonucleotide biosynthetic process
98136386-unknown-4198	1.36874e-23	0.495865	0.397	0.223	2.86969e-19		ribonucleoside diphosphate metabolic process
98000273-acsf2	2.71632e-23	0.519585	0.229	0.051	5.69503e-19		protein localization to bicellular tight junction
98017173-unknown-438	3.86302e-23	0.509796	0.421	0.213	8.0992e-19		deoxyribonucleotide biosynthetic process
98007277-unknown-181	7.53522e-23	0.482225	0.171	0.015	1.57984e-18		purine nucleobase biosynthetic process
98027524-pairb	1.18072e-22	0.350575	0.571	0.439	2.47549e-18		nuclear body organization
98040325-unknown-1079	1.51942e-22	0.412531	0.685	0.446	3.18562e-18		cysteine biosynthetic process from serine
98051554-hutu	1.76273e-22	0.528513	0.348	0.148	3.69574e-18		fatty acid biosynthetic process
98033506-h10	1.96301e-22	0.483436	0.428	0.228	4.11565e-18		mRNA transport
98102794-lkha4	6.86259e-22	0.450974	0.227	0.052	1.43881e-17		heterochromatin assembly
98154985-cgbp1-6	1.39064e-21	0.506806	0.354	0.174	2.91562e-17		positive regulation of mRNA splicing, via spliceosome
98055989-unknown-1502	1.74541e-21	0.447165	0.18	0.025	3.65943e-17		barbed-end actin filament capping
98039327-al7a1	5.19886e-21	0.461335	0.393	0.218	1.08999e-16		binding of sperm to zona pellucida
98135768-tmlh-4	5.54628e-21	0.413449	0.149	0.008	1.16283e-16		proteasomal ubiquitin-independent protein catabolic process
98055413-h10-2	5.76615e-21	0.493685	0.246	0.072	1.20893e-16		response to progesterone
98142961-st1a2-2	1.23346e-20	0.504123	0.355	0.187	2.58607e-16		response to glucose
98057651-kat3	3.228e-20	0.313131	0.621	0.492	6.76783e-16		negative regulation of apoptotic process
98037843-crti	3.37253e-20	0.361234	0.602	0.466	7.07084e-16		dTTP biosynthetic process
98114389-rs8	4.07946e-20	0.292261	0.593	0.493	8.55299e-16		regulation of JUN kinase activity
98002913-ddah1-2	6.66964e-20	0.424122	0.165	0.021	1.39836e-15		L-cysteine catabolic process
98029450-ttl	1.57349e-19	0.389273	0.13	0.003	3.29897e-15		glutamate catabolic process
98038950-ppif	1.91215e-19	0.344816	0.539	0.408	4.00901e-15		cartilage development involved in endochondral bone morphogenesis
98034674-gabt	2.70283e-19	0.430265	0.149	0.015	5.66675e-15		dTMP biosynthetic process
98152884-pcp-4	3.57545e-19	0.463692	0.255	0.084	7.49629e-15		homocysteine catabolic process
98038429-nudc	1.49251e-18	0.392681	0.462	0.305	3.12921e-14		thymine catabolic process
98130189-rpab1-2	1.54669e-18	0.414437	0.387	0.233	3.24278e-14		regulation of nitric oxide mediated signal transduction
98016404-mvp	4.25987e-18	0.295148	0.596	0.49	8.93125e-14		antigen processing and presentation of peptide antigen
98021872-cgl	5.33187e-18	0.464513	0.354	0.169	1.11788e-13		intestinal epithelial cell maturation
98042641-acsf2-13	1.56538e-17	0.468082	0.279	0.116	3.28198e-13		blood vessel remodeling
98039655-dhso-5	3.01585e-17	0.402076	0.169	0.033	6.32303e-13		osteoblast differentiation
98138061-unknown-4301	1.51615e-16	0.272241	0.555	0.538	3.17875e-12		proteolysis
98014580-gcsp	1.93232e-16	0.488217	0.312	0.136	4.05129e-12
98039082-gabt-2	2.17997e-16	0.413381	0.388	0.228	4.57053e-12
98109800-unknown-2375	2.25698e-16	0.38316	0.173	0.041	4.73197e-12
98040438-dhe3	2.39913e-16	0.367883	0.513	0.357	5.03001e-12
98048044-cdc42-5	6.49526e-16	0.300683	0.543	0.434	1.3618e-11
98017510-cbpc1	6.75446e-16	0.441981	0.242	0.098	1.41614e-11
98102115-ddah1-5	7.9282e-16	0.436622	0.341	0.17	1.66223e-11
98040894-wbs27-6	8.46441e-16	0.438191	0.341	0.157	1.77465e-11
98013116-tba1a	1.02022e-15	0.438529	0.321	0.175	2.13899e-11
98023181-ima1-2	1.26994e-15	0.399019	0.319	0.157	2.66255e-11
98018120-unknown-462	1.29315e-15	0.322657	0.115	0.008	2.71121e-11
98041459-dhso-6	1.37648e-15	0.347417	0.495	0.367	2.88592e-11
98014080-hpgds-8	1.48608e-15	0.404345	0.403	0.249	3.11571e-11
98009540-gblp	1.93747e-15	0.328442	0.47	0.362	4.06209e-11
98054327-ddah1-4	2.64911e-15	0.428307	0.337	0.17	5.55412e-11
98142232-pcr7-2	2.95834e-15	0.281109	0.586	0.556	6.20245e-11
98009260-actg	3.10655e-15	0.353044	0.484	0.38	6.51318e-11
98007019-ggh	3.32179e-15	0.345312	0.145	0.026	6.96446e-11
98020832-actb-3	3.76765e-15	0.428704	0.334	0.192	7.89926e-11
98146117-lect2-3	5.18936e-15	0.27466	0.111	0.008	1.088e-10
98112759-mpcp-2	7.45775e-15	0.305701	0.523	0.416	1.56359e-10
98046767-ipyr	9.26682e-15	0.327628	0.489	0.382	1.94288e-10
98053641-med31	1.08008e-14	0.376065	0.218	0.085	2.2645e-10
98007190-atpg	1.10496e-14	0.255454	0.58	0.493	2.31666e-10
98043649-al4a1	1.14579e-14	0.382015	0.356	0.208	2.40226e-10
98045567-tm14c	1.41899e-14	0.375956	0.373	0.226	2.97505e-10
98127121-unknown-3545	1.96086e-14	0.340104	0.145	0.03	4.11114e-10
98142230-unknown-4594	1.97808e-14	0.296248	0.574	0.531	4.14724e-10
98050647-tisb-6	2.12506e-14	0.310028	0.526	0.4	4.4554e-10
98002667-ub2d3	2.29575e-14	0.288345	0.523	0.42	4.81327e-10
98131752-h10-4	2.39264e-14	0.39872	0.279	0.134	5.0164e-10
98025089-scai	2.50212e-14	0.367447	0.396	0.297	5.24594e-10
98043523-piwl1-2	3.35377e-14	0.315624	0.486	0.385	7.03151e-10
98109575-catl1-6	3.7069e-14	0.340622	0.514	0.423	7.77189e-10
98118502-scai-2	4.07892e-14	0.364387	0.397	0.3	8.55186e-10
98044587-unknown-1192	4.20806e-14	0.3978	0.179	0.051	8.82262e-10
98048600-rl17	5.35541e-14	0.266921	0.524	0.446	1.12282e-09
98003726-unknown-86	6.94419e-14	0.28213	0.101	0.007	1.45592e-09
98016185-rs26	7.45212e-14	0.255634	0.554	0.469	1.56241e-09
98015659-c9mt	8.34113e-14	0.297589	0.533	0.423	1.7488e-09
98025219-rsmn	9.83113e-14	0.341055	0.433	0.303	2.06119e-09
98134274-cbr1-8	2.05644e-13	0.348748	0.189	0.066	4.31154e-09
98072657-unknown-1682	2.22417e-13	0.382134	0.338	0.193	4.66318e-09
98045825-dcxr-4	2.34575e-13	0.314524	0.106	0.011	4.9181e-09
98031323-unknown-814	2.39651e-13	0.321624	0.121	0.02	5.02451e-09
98019158-fbrl	2.44295e-13	0.370788	0.339	0.211	5.12189e-09
98027726-unknown-710	2.72131e-13	0.361476	0.388	0.27	5.7055e-09
98049341-y1101	2.8615e-13	0.374314	0.365	0.226	5.99943e-09
98128980-plch2	3.09779e-13	0.300599	0.508	0.405	6.49482e-09
98027713-ucp2	3.30133e-13	0.413968	0.229	0.102	6.92156e-09
98128233-gels-2	3.51452e-13	0.367246	0.375	0.248	7.36855e-09
98118890-unknown-2961	3.5495e-13	0.415683	0.262	0.134	7.44189e-09
98108987-unknown-2322	3.84343e-13	0.294554	0.526	0.416	8.05814e-09
98101445-unknown-1813	5.18849e-13	0.346949	0.182	0.061	1.08782e-08
98000135-glym	6.27388e-13	0.391942	0.221	0.095	1.31538e-08
98036743-akir1	9.36903e-13	0.363052	0.279	0.148	1.96431e-08
98023447-psb6	1.00082e-12	0.287117	0.48	0.38	2.09831e-08
98047052-al1a3	1.08739e-12	0.351573	0.153	0.044	2.27983e-08
98002412-aakb1	1.10979e-12	0.370815	0.301	0.172	2.3268e-08
98109574-catl1-5	1.34706e-12	0.314821	0.515	0.43	2.82425e-08
98005923-unknown-143	1.47567e-12	0.336663	0.391	0.27	3.0939e-08
98055823-paip1	1.52077e-12	0.358495	0.368	0.246	3.18845e-08
98000690-hpgds	2.04652e-12	0.369911	0.402	0.297	4.29074e-08
98038178-fbx9	2.72097e-12	0.315115	0.184	0.066	5.70479e-08
98131128-med31-3	3.09068e-12	0.360514	0.219	0.102	6.47992e-08
98031734-srsf3-2	3.57595e-12	0.347693	0.343	0.213	7.49734e-08
98032090-bpi-4	4.65703e-12	0.292363	0.109	0.018	9.76392e-08
98026971-rl5	4.67528e-12	0.306757	0.434	0.338	9.80219e-08
98016866-prp19	5.19389e-12	0.334806	0.242	0.115	1.08895e-07
98131947-h10-5	5.83396e-12	0.345756	0.221	0.098	1.22315e-07
98001231-sap3	6.43029e-12	0.264318	0.556	0.443	1.34817e-07
98013014-tysy	6.45056e-12	0.321049	0.192	0.075	1.35242e-07
98008669-echb	6.55154e-12	0.279262	0.49	0.397	1.3736e-07
98027019-unknown-691	6.74413e-12	0.341998	0.252	0.13	1.41397e-07
98007132-arc1a	7.32838e-12	0.300027	0.489	0.43	1.53647e-07
98056952-smap2	1.14555e-11	0.351854	0.311	0.19	2.40177e-07
98038232-unknown-1008	1.25848e-11	0.326306	0.129	0.033	2.63854e-07
98042340-pa2g4	1.29382e-11	0.343202	0.308	0.19	2.71261e-07
98052389-nusap	1.3269e-11	0.331911	0.249	0.125	2.78198e-07
98052808-rir1	1.34355e-11	0.3267	0.189	0.077	2.81688e-07
98114059-unknown-2649	1.37923e-11	0.264622	0.503	0.487	2.89169e-07
98005441-ampl	1.46408e-11	0.330511	0.384	0.272	3.06958e-07
98048949-yqgfa	1.8443e-11	0.369666	0.237	0.121	3.86675e-07
98037084-catl1-3	1.89542e-11	0.339245	0.176	0.066	3.97393e-07
98070536-pcs	2.22016e-11	0.335903	0.193	0.079	4.65479e-07
98058541-ampd2	2.32067e-11	0.365785	0.217	0.102	4.86552e-07
98121850-snx2-3	2.47536e-11	0.349281	0.297	0.179	5.18983e-07
98057349-flna-2	2.47547e-11	0.283566	0.496	0.407	5.19007e-07
98006228-guaa	2.51669e-11	0.338384	0.381	0.275	5.27649e-07
98075287-unknown-1692	2.52464e-11	0.287717	0.122	0.028	5.29317e-07
98018264-klrf2-2	2.53539e-11	0.362561	0.318	0.21	5.31569e-07
98022935-nubp2	3.03066e-11	0.333811	0.234	0.116	6.35408e-07
98007054-c43bp	3.03727e-11	0.340179	0.378	0.274	6.36794e-07
98022905-h2ax-2	3.9237e-11	0.336913	0.325	0.208	8.22642e-07
98020505-nano1	4.14109e-11	0.331886	0.268	0.146	8.68222e-07
98026953-speb-2	4.50871e-11	0.328609	0.159	0.054	9.45296e-07
98021286-psb3	4.81955e-11	0.303275	0.421	0.32	1.01047e-06
98101772-acs2a	5.05096e-11	0.357573	0.222	0.102	1.05898e-06
98037224-hpgds-20	5.20316e-11	0.341951	0.321	0.207	1.0909e-06
98039293-unknown-1042	6.04544e-11	0.322301	0.296	0.177	1.26749e-06
98041688-sap3-7	6.46922e-11	0.364888	0.258	0.141	1.35634e-06
98014517-ndkb	7.1356e-11	0.292769	0.437	0.338	1.49605e-06
98031811-gdia	7.15124e-11	0.29525	0.432	0.339	1.49933e-06
98041422-psmd4	7.82929e-11	0.304849	0.387	0.277	1.64149e-06
98046176-tbb2b-3	8.22058e-11	0.303591	0.181	0.072	1.72353e-06
98009200-top2a	8.26009e-11	0.345425	0.245	0.13	1.73181e-06
98005300-asic2-2	8.76586e-11	0.286185	0.133	0.038	1.83785e-06
98022548-nb5r3	1.0401e-10	0.301723	0.429	0.348	2.18066e-06
98051820-kcc2d-2	1.06274e-10	0.357395	0.235	0.123	2.22814e-06
98026235-rad21	1.13123e-10	0.335128	0.267	0.149	2.37173e-06
98015384-nono	1.18752e-10	0.337058	0.25	0.136	2.48975e-06
98129356-hpgds-26	1.24708e-10	0.303519	0.129	0.038	2.61464e-06
98023266-capr2	1.25622e-10	0.268474	0.465	0.38	2.6338e-06
98009184-plrg1	1.38423e-10	0.298556	0.19	0.08	2.90219e-06
98032798-celf3	1.47628e-10	0.309033	0.195	0.087	3.09516e-06
98029781-rapa	1.49677e-10	0.326071	0.257	0.141	3.13813e-06
98012751-eif3d	1.68493e-10	0.321824	0.267	0.151	3.53262e-06
98029607-fzd5-3	1.74543e-10	0.275893	0.12	0.031	3.65946e-06
98059208-g3bp2	1.78425e-10	0.263621	0.466	0.43	3.74086e-06
98022754-cbs	1.80777e-10	0.27095	0.491	0.39	3.79016e-06
98053318-cant1-5	1.91375e-10	0.338512	0.298	0.184	4.01236e-06
98051214-pspb-2	1.97369e-10	0.325281	0.349	0.233	4.13803e-06
98159840-zn618-2	2.15983e-10	0.302402	0.14	0.046	4.52829e-06
98023360-sardh	2.30786e-10	0.34309	0.143	0.049	4.83865e-06
98020606-wdr5-2	2.53665e-10	0.299153	0.195	0.087	5.31833e-06
98048003-rir2	3.10295e-10	0.292039	0.234	0.113	6.50565e-06
98000673-sidt1	3.4681e-10	0.33524	0.163	0.066	7.27121e-06
98147489-unknown-4911	3.67997e-10	0.258936	0.462	0.428	7.71542e-06
98050907-ttll7	4.03472e-10	0.311651	0.337	0.225	8.4592e-06
98000011-srrm2	4.1318e-10	0.312159	0.258	0.144	8.66274e-06
98055489-pter	4.45884e-10	0.322783	0.216	0.103	9.34841e-06
98024883-phb2-3	4.68255e-10	0.297258	0.376	0.284	9.81743e-06
98026289-ru1c	6.10229e-10	0.304476	0.239	0.126	1.27941e-05
98002910-twf1	6.21312e-10	0.263769	0.447	0.367	1.30264e-05
98006867-at2l1	6.37278e-10	0.34083	0.17	0.072	1.33612e-05
98067868-unknown-1648	7.07568e-10	0.27558	0.454	0.352	1.48349e-05
98006106-cac1i	7.32405e-10	0.257654	0.485	0.431	1.53556e-05
98026219-dnpep	7.35938e-10	0.289517	0.187	0.082	1.54297e-05
98048084-retst	1.02876e-09	0.32418	0.315	0.208	2.15691e-05
98031941-gmpr1	1.04658e-09	0.271634	0.162	0.066	2.19425e-05
98033139-mcm3	1.69959e-09	0.26163	0.171	0.072	3.56335e-05
98107170-rhg23	1.71784e-09	0.332109	0.194	0.093	3.60162e-05
98041294-ddx4-2	1.73011e-09	0.303231	0.186	0.085	3.62736e-05
98009772-cata	1.7874e-09	0.323438	0.188	0.089	3.74747e-05
98031021-unknown-804	1.95036e-09	0.296144	0.147	0.056	4.08913e-05
98013864-psb2	2.18088e-09	0.307967	0.319	0.218	4.57244e-05
98076409-unknown-1703	2.25785e-09	0.272492	0.129	0.043	4.73381e-05
98019116-aldh2	2.46327e-09	0.319733	0.334	0.218	5.1645e-05
98007547-rab15	2.69928e-09	0.298166	0.161	0.067	5.65931e-05
98003728-rfa2	3.12352e-09	0.2576	0.159	0.064	6.54877e-05
98040720-sox	3.14465e-09	0.318032	0.207	0.098	6.59306e-05
98104177-unknown-1990	3.93538e-09	0.327455	0.229	0.13	8.25092e-05
98000824-ptps	3.98666e-09	0.297582	0.164	0.072	8.35844e-05
98036970-thoc4	4.46136e-09	0.28903	0.285	0.175	9.35368e-05
98028182-lmna	4.99466e-09	0.291431	0.343	0.246	0.000104718
98007529-ssra	5.42453e-09	0.261812	0.43	0.351	0.000113731
98128768-ttc38-4	5.62317e-09	0.321991	0.311	0.218	0.000117895
98019438-wbp2	5.90805e-09	0.279151	0.135	0.049	0.000123868
98123347-echm-2	6.04526e-09	0.301879	0.267	0.164	0.000126745
98101062-tebp-2	6.57211e-09	0.274708	0.381	0.285	0.000137791
98057689-ttc38-3	6.74674e-09	0.325019	0.214	0.116	0.000141452
98023471-tcpa	8.17622e-09	0.289978	0.345	0.249	0.000171423
98048528-rai14	9.03383e-09	0.319722	0.221	0.123	0.000189403
98049283-ra1l2	1.0411e-08	0.283443	0.358	0.267	0.000218277
98026164-psde	1.17226e-08	0.28876	0.251	0.149	0.000245776
98043659-tra2a	1.69862e-08	0.298185	0.281	0.184	0.000356132
98016562-idhp	1.73155e-08	0.300129	0.379	0.302	0.000363037
98014239-glna	1.89209e-08	0.261017	0.157	0.069	0.000396695
98046252-dut	1.97774e-08	0.267663	0.176	0.084	0.000414653
98009209-fxr2	2.01808e-08	0.291054	0.287	0.19	0.000423112
98002388-ks6a2	2.0886e-08	0.305857	0.296	0.207	0.000437896
98039644-nck2	2.2132e-08	0.298496	0.292	0.198	0.000464019
98031450-pcr10-2	2.24198e-08	0.256742	0.202	0.102	0.000470053
98028651-prs6b	2.34338e-08	0.266941	0.374	0.274	0.000491313
98057105-tisb-7	2.686e-08	0.283713	0.275	0.177	0.000563147
98158225-sf01	2.83232e-08	0.284121	0.194	0.102	0.000593825
98020834-nh2l1	3.37206e-08	0.27414	0.313	0.22	0.000706986
98036565-cdc20	3.57726e-08	0.315678	0.173	0.087	0.000750008
98023092-stx12-2	3.96091e-08	0.283609	0.325	0.236	0.000830444
98133224-catl2-7	4.20683e-08	0.29243	0.17	0.082	0.000882004
98161064-mlf2-2	4.29663e-08	0.256223	0.393	0.315	0.000900831
98000562-erf3a	4.8474e-08	0.259936	0.418	0.382	0.00101631
98013097-spta1	5.24446e-08	0.282172	0.203	0.107	0.00109955
98109319-gstm3-5	5.58508e-08	0.27797	0.15	0.066	0.00117097
98014310-bcal2-2	6.02429e-08	0.256933	0.11	0.038	0.00126305
98035544-ensa	6.12301e-08	0.275047	0.321	0.228	0.00128375
98036477-acbp	6.17486e-08	0.274167	0.316	0.22	0.00129462
98053381-amph-2	6.78934e-08	0.281885	0.129	0.052	0.00142345
98028890-sgtb	7.08788e-08	0.273941	0.224	0.133	0.00148604
98029775-u2afm	7.35296e-08	0.268599	0.228	0.134	0.00154162
98050048-plst	7.86803e-08	0.292237	0.271	0.18	0.00164961
98056172-ncbp2-3	7.94746e-08	0.277143	0.203	0.118	0.00166626
98048801-cbx3	8.17469e-08	0.270413	0.305	0.21	0.0017139
98137199-ppib-3	9.65488e-08	0.278146	0.288	0.198	0.00202424
98036582-odbb	9.74861e-08	0.271873	0.328	0.243	0.00204389
98021908-prs10	1.01684e-07	0.254733	0.351	0.262	0.0021319
98047050-set-3	1.1362e-07	0.262978	0.279	0.184	0.00238215
98014880-hnrpl	1.29003e-07	0.270421	0.269	0.175	0.00270467
98054860-gcsp-2	1.44135e-07	0.305064	0.261	0.162	0.00302193
98018641-kthy	1.49176e-07	0.303423	0.175	0.092	0.00312763
98027631-lbr	1.63574e-07	0.257625	0.192	0.103	0.00342948
98044298-srs10	1.71821e-07	0.276698	0.288	0.202	0.00360239
98049494-rt18b	1.87091e-07	0.251824	0.182	0.097	0.00392255
98076568-unknown-1705	1.95606e-07	0.268469	0.142	0.064	0.00410107
98043333-anm1	2.0076e-07	0.256395	0.259	0.166	0.00420913
98001167-rl18a	2.0096e-07	0.264332	0.382	0.33	0.00421332
98002935-nhr19	2.18844e-07	0.27413	0.244	0.154	0.00458828
98015900-nmt1	2.21133e-07	0.27652	0.304	0.215	0.00463628
98048365-smd2	2.25827e-07	0.264562	0.329	0.239	0.00473468
98147505-dyh1-4	2.35878e-07	0.313569	0.297	0.231	0.00494541
98033942-dnja1	2.37329e-07	0.275161	0.224	0.136	0.00497584
98132150-h10-6	3.01811e-07	0.26403	0.308	0.216	0.00632777
98007166-hnf4a	3.04332e-07	0.27794	0.267	0.182	0.00638061
98028665-tyb4	3.17875e-07	0.268685	0.295	0.211	0.00666456
98029236-pcna	3.32122e-07	0.262016	0.261	0.17	0.00696326
98053119-srrm1	3.60596e-07	0.267702	0.219	0.133	0.00756026
98009565-prs7	4.58128e-07	0.257245	0.275	0.187	0.0096051
98051162-cndp2-4	4.72115e-07	0.266778	0.173	0.092	0.00989836
98036204-prps2	4.84403e-07	0.250903	0.196	0.111	0.010156
98010116-mk14	5.117e-07	0.253268	0.178	0.097	0.0107283
98025025-notc2	5.2091e-07	0.260037	0.318	0.234	0.0109214
98023194-odb2	5.41985e-07	0.259373	0.283	0.198	0.0113633
98047541-tcpb	6.14852e-07	0.258574	0.295	0.213	0.012891
98044511-hst	6.37991e-07	0.286072	0.25	0.169	0.0133761
98042350-hdgr2	6.79889e-07	0.25531	0.175	0.095	0.0142546
98128101-unknown-3630	7.04667e-07	0.265411	0.327	0.254	0.014774
98052242-gbrb1-2	7.79915e-07	0.279731	0.228	0.146	0.0163517
98025346-ago2	9.33455e-07	0.261344	0.195	0.115	0.0195708
98055926-srp54	1.0205e-06	0.265215	0.21	0.131	0.0213959
98040787-cndp2-2	1.07306e-06	0.265465	0.268	0.187	0.0224978
98007075-dek	1.30308e-06	0.254325	0.23	0.146	0.0273203
98033560-ncbp2	1.81813e-06	0.251691	0.276	0.195	0.0381189
98160585-s39a7	2.23508e-06	0.261031	0.277	0.197	0.0468608
98038515-nntm	2.84774e-06	0.254809	0.222	0.146	0.0597057
98117028-ppm1b-3	3.24124e-06	0.27962	0.202	0.131	0.0679559
98004816-pb1	3.9159e-06	0.2516	0.291	0.221	0.0821008
98147585-hpca-3	4.02548e-06	0.251833	0.326	0.256	0.0843983
98059048-lamp1-2	4.22399e-06	0.2534	0.213	0.138	0.0885602
98142910-dhso-14	4.39218e-06	0.256342	0.21	0.136	0.0920863
98027186-cp2j2-6	4.49234e-06	0.267359	0.155	0.087	0.0941863
98031969-psmd1	5.064e-06	0.255422	0.286	0.216	0.106172
98027030-haox1	5.07246e-06	0.250133	0.225	0.149	0.106349
98037195-npl	5.18416e-06	0.260395	0.232	0.157	0.108691
98001814-pex6	5.27218e-06	0.259389	0.284	0.213	0.110537
98051248-gstm4	5.28524e-06	0.25455	0.304	0.243	0.11081
98031835-immt	5.66533e-06	0.263822	0.254	0.18	0.118779
98015775-elov4-3	9.60348e-06	0.261775	0.261	0.189	0.201346
98013088-nagk	1.09859e-05	0.253736	0.262	0.193	0.23033
98040982-dyhc1	1.41994e-05	0.26561	0.281	0.22	0.297705
98117026-ppm1b-2	1.72982e-05	0.2628	0.195	0.131	0.362674
98117029-wdr52-2	2.10046e-05	0.260131	0.218	0.149	0.440383
98036031-myl1-3	4.14528e-05	0.279848	0.316	0.259	0.869099
98026321-rm49	2.23345e-11	-0.250148	0.141	0.277	4.68265e-07
98055321-hmdh	2.85514e-10	-0.251938	0.216	0.38	5.9861e-06
98047534-cd209-2	7.49928e-10	-0.251946	0.25	0.431	1.5723e-05
98029880-unknown-768	7.93656e-17	-0.254924	0.07	0.213	1.66398e-12
98126344-szrd1-2	5.52557e-13	-0.261281	0.593	0.672	1.15849e-08
98053441-sc6a4	5.00015e-17	-0.262034	0.088	0.246	1.04833e-12
98046148-st1c4-5	3.06872e-11	-0.26369	0.175	0.334	6.43387e-07
98014652-eif1a	2.38396e-12	-0.26375	0.186	0.351	4.99821e-08
98142813-at2b3-2	1.10961e-10	-0.263981	0.255	0.441	2.32641e-06
98029302-plcx2-2	1.14024e-15	-0.264289	0.18	0.384	2.39063e-11
98024696-ch10	5.81141e-17	-0.264828	0.612	0.751	1.21842e-12
98020871-s28a2	5.54793e-14	-0.265363	0.118	0.277	1.16318e-09
98041695-s23a2-3	5.36786e-22	-0.265879	0.034	0.169	1.12543e-17
98032739-cstn2	1.18873e-16	-0.266296	0.068	0.203	2.4923e-12
98077756-unknown-1708	4.78075e-16	-0.266714	0.078	0.221	1.00233e-11
98152298-unknown-5312	9.62776e-12	-0.266841	0.509	0.664	2.01856e-07
98039460-erf1-2	1.45744e-17	-0.268373	0.089	0.244	3.05567e-13
98050734-gria1	2.38789e-13	-0.269257	0.176	0.361	5.00645e-09
98154761-tbb4b-17	2.39938e-23	-0.270694	0.07	0.243	5.03054e-19
98023840-asic1	4.94569e-19	-0.27253	0.062	0.211	1.03691e-14
98058508-s18b1-45	6.40035e-24	-0.273651	0.062	0.236	1.3419e-19
98000580-gtpb2	1.76382e-14	-0.274609	0.182	0.37	3.69803e-10
98026948-k2c73	1.38965e-12	-0.274761	0.145	0.298	2.91354e-08
98016355-y531-2	2.32862e-10	-0.275143	0.268	0.431	4.88218e-06
98034650-ud3a1-7	9.81412e-13	-0.275846	0.169	0.336	2.05763e-08
98046701-cah14	2.46614e-19	-0.276074	0.053	0.193	5.1705e-15
98141638-unknown-4545	2.60038e-72	-0.276118	0.063	0.433	5.45196e-68
98004798-lat1	1.12767e-12	-0.278034	0.193	0.372	2.36428e-08
98019657-st1c2-4	7.28707e-10	-0.278093	0.348	0.546	1.52781e-05
98006294-fa46a	6.29146e-50	-0.27925	0.81	0.93	1.31907e-45
98044569-at1b1	6.92487e-22	-0.279647	0.633	0.762	1.45187e-17
98000469-dend3	3.21067e-71	-0.280141	0.07	0.444	6.7315e-67
98034764-thiom	6.19158e-85	-0.280199	0.9	0.918	1.29813e-80
98003314-s27a4	1.50843e-10	-0.281078	0.356	0.543	3.16257e-06
98029576-sap-3	1.92832e-11	-0.282846	0.219	0.402	4.04291e-07
98001221-cp2c8	4.0395e-18	-0.282932	0.066	0.208	8.46922e-14
98025920-znt1-2	1.8625e-15	-0.283986	0.116	0.277	3.90492e-11
98031437-tkt	7.81236e-10	-0.284431	0.127	0.243	1.63794e-05
98140657-bcal2-14	8.66529e-24	-0.286584	0.153	0.408	1.81676e-19
98017720-unknown-451	3.99055e-11	-0.287585	0.307	0.495	8.36658e-07
98049838-st1c4-6	2.11176e-11	-0.28851	0.38	0.582	4.42751e-07
98053964-bcal1-3	7.13445e-19	-0.288674	0.198	0.449	1.49581e-14
98054821-rhbg	1.10688e-09	-0.288828	0.225	0.362	2.32069e-05
98018892-cp1a1	3.15315e-14	-0.289332	0.175	0.367	6.61089e-10
98045406-fmo4-3	1.23954e-22	-0.289466	0.035	0.172	2.59883e-18
98010994-ahsa1	4.19524e-13	-0.2899	0.465	0.656	8.79573e-09
98000109-spns1	3.13797e-16	-0.290707	0.124	0.297	6.57907e-12
98008063-hpgds-5	4.23566e-13	-0.29082	0.143	0.298	8.88049e-09
98034285-at1a2	7.13759e-26	-0.291236	0.684	0.844	1.49647e-21
98041751-ccr7	4.71092e-12	-0.292162	0.191	0.356	9.87692e-08
98035668-nac3-2	1.38819e-10	-0.293019	0.381	0.607	2.91049e-06
98040171-s36a1-6	7.56352e-27	-0.293095	0.029	0.175	1.58577e-22
98035852-rl24-2	3.42489e-15	-0.293416	0.147	0.328	7.18062e-11
98048109-kapca	3.15053e-12	-0.295423	0.304	0.503	6.60541e-08
98146469-acbd5-2	6.85638e-28	-0.296613	0.026	0.174	1.43751e-23
98112449-unknown-2549	6.80708e-13	-0.298335	0.43	0.61	1.42717e-08
98105512-grn-7	4.84565e-13	-0.298968	0.454	0.679	1.01594e-08
98129135-fmo5-5	3.48104e-13	-0.299412	0.178	0.354	7.29834e-09
98005908-s27a4-2	1.18634e-13	-0.300432	0.193	0.377	2.48729e-09
98004257-gbrb3	2.12113e-11	-0.302188	0.384	0.574	4.44716e-07
98134324-unknown-4016	1.08362e-18	-0.306342	0.179	0.374	2.27191e-14
98008120-nek4	4.54479e-38	-0.306421	0.07	0.313	9.52861e-34
98019207-unknown-487	5.07676e-14	-0.306501	0.041	0.139	1.06439e-09
98046400-gpda	5.31775e-13	-0.306521	0.437	0.652	1.11492e-08
98048768-cp2u1-9	1.21046e-22	-0.309641	0.073	0.248	2.53784e-18
98129137-fmo5-6	9.44683e-26	-0.310331	0.056	0.233	1.98062e-21
98032356-unknown-839	3.90999e-15	-0.311155	0.054	0.17	8.19769e-11
98007241-trpm8-2	2.80019e-20	-0.314015	0.115	0.308	5.87087e-16
98000845-cd38	2.29817e-11	-0.314392	0.118	0.241	4.81834e-07
98153513-fa96a	2.47379e-15	-0.314742	0.182	0.369	5.18654e-11
98105511-grn-6	4.17062e-14	-0.314807	0.43	0.669	8.74412e-10
98131349-unknown-3821	5.87492e-33	-0.316742	0.022	0.184	1.23174e-28
98030669-flot2-2	1.49445e-13	-0.317373	0.328	0.531	3.13326e-09
98114480-cc147-3	2.47038e-34	-0.318312	0.05	0.256	5.1794e-30
98030370-lips	8.34725e-20	-0.318315	0.096	0.269	1.75008e-15
98137799-sat2-2	6.95349e-38	-0.319791	0.699	0.82	1.45787e-33
98148953-yg31b-4	2.08592e-14	-0.319933	0.454	0.631	4.37334e-10
98106788-fbt4-9	7.47037e-28	-0.320317	0.043	0.213	1.56624e-23
98019733-ptn11-2	9.92385e-17	-0.321771	0.14	0.323	2.08063e-12
98010273-tram1	2.47507e-16	-0.32417	0.215	0.423	5.18923e-12
98152224-unknown-5302	1.39761e-16	-0.324951	0.118	0.289	2.93022e-12
98028905-dhso-4	5.25858e-20	-0.327684	0.131	0.334	1.10251e-15
98024156-actb-4	2.87181e-144	-0.330163	0.979	0.936	6.02104e-140
98026326-unknown-675	1.22521e-28	-0.330476	0.011	0.139	2.56878e-24
98052926-sc6a2	8.38591e-17	-0.333552	0.469	0.664	1.75819e-12
98054783-gapr1-9	9.54018e-15	-0.333665	0.432	0.667	2.00019e-10
98006432-ilvbl	2.25407e-15	-0.334651	0.228	0.43	4.72589e-11
98003433-sc5a7	1.62079e-42	-0.337192	0.072	0.341	3.39816e-38
98059051-fbt4-8	3.47308e-31	-0.337309	0.029	0.195	7.28165e-27
98019593-ovol1	3.68508e-45	-0.33843	0.003	0.175	7.72614e-41
98044119-fzd5-5	3.74455e-15	-0.343095	0.126	0.279	7.85082e-11
98153622-unknown-5379	6.45258e-26	-0.344023	0.084	0.285	1.35285e-21
98020497-unknown-530	1.60829e-14	-0.346403	0.258	0.448	3.37195e-10
98141633-gpv	1.50548e-19	-0.347553	0.138	0.338	3.15639e-15
98018924-vn1r2	4.79117e-21	-0.347587	0.095	0.275	1.00452e-16
98057654-irk6	2.93943e-24	-0.349205	0.056	0.223	6.16281e-20
98107441-unknown-2222	6.36147e-17	-0.350696	0.427	0.651	1.33375e-12
98032206-tmx1	3.86733e-18	-0.350759	0.241	0.464	8.10824e-14
98141635-islr2	8.95635e-18	-0.354028	0.413	0.621	1.87779e-13
98015528-glrb	1.68257e-25	-0.356135	0.065	0.249	3.52768e-21
98045046-mot6	7.79419e-27	-0.357432	0.076	0.274	1.63413e-22
98144036-rdhe2-4	4.27247e-27	-0.357617	0.063	0.249	8.95766e-23
98050311-catl1-4	4.74628e-50	-0.357623	0.749	0.83	9.95105e-46
98011966-sc6a1	6.75788e-23	-0.358665	0.136	0.359	1.41686e-18
98010298-eat5	9.48308e-16	-0.359487	0.266	0.482	1.98822e-11
98016111-s22a5-6	8.01333e-28	-0.359644	0.056	0.243	1.68008e-23
98018196-cyta-3	1.90011e-46	-0.361991	0.04	0.282	3.98376e-42
98042915-sgk1	8.501e-23	-0.362479	0.101	0.297	1.78232e-18
98012511-st1c2-3	2.77038e-16	-0.363115	0.32	0.539	5.80838e-12
98035571-quip	2.36421e-33	-0.363513	0.036	0.223	4.95681e-29
98018686-unknown-473	5.1317e-29	-0.364055	0.039	0.21	1.07591e-24
98123629-unknown-3309	1.28928e-16	-0.365775	0.186	0.375	2.70311e-12
98034119-adr2-2	8.27487e-20	-0.36641	0.168	0.385	1.73491e-15
98009366-dhpr	3.30666e-18	-0.366937	0.464	0.615	6.93274e-14
98054750-zeb2	1.8248e-24	-0.367498	0.09	0.287	3.82587e-20
98053951-sl9b2-4	2.60852e-22	-0.369387	0.06	0.215	5.46903e-18
98049756-fpps-2	2.66503e-18	-0.371372	0.203	0.408	5.5875e-14
98046857-lcap-5	1.78702e-22	-0.372339	0.124	0.338	3.74666e-18
98149488-sfrp2-3	2.19277e-26	-0.376708	0.083	0.28	4.59737e-22
98053581-s22a3-6	2.80875e-24	-0.3773	0.116	0.333	5.88882e-20
98050281-arhgg-2	3.81707e-23	-0.37969	0.162	0.397	8.00287e-19
98020608-acap1	6.71758e-19	-0.381114	0.329	0.564	1.40841e-14
98015855-sera	1.2714e-63	-0.381641	0.763	0.864	2.66562e-59
98043281-acsf3-5	4.62723e-23	-0.382131	0.457	0.693	9.70146e-19
98055674-aass-2	4.45263e-16	-0.383971	0.26	0.461	9.33538e-12
98009297-unknown-234	2.03366e-81	-0.385791	0.098	0.536	4.26378e-77
98054263-rdhe2-3	3.07359e-27	-0.386816	0.083	0.289	6.44409e-23
98042476-bcal2-7	2.21163e-35	-0.394479	0.039	0.238	4.63691e-31
98011616-acsf2-6	1.13602e-24	-0.395546	0.1	0.3	2.38179e-20
98021331-mgat3	1.75973e-20	-0.396854	0.314	0.554	3.68944e-16
98050743-hgd	2.42057e-23	-0.401674	0.095	0.285	5.07498e-19
98008561-paps1	6.80093e-55	-0.404255	0.705	0.849	1.42588e-50
98000111-ttc36	2.8151e-25	-0.4045	0.072	0.256	5.90213e-21
98001617-eaa2	1.54799e-21	-0.410897	0.343	0.598	3.24552e-17
98048414-glra1-5	5.24659e-30	-0.413809	0.035	0.2	1.1e-25
98056893-yl446	3.54694e-21	-0.414576	0.209	0.43	7.43651e-17
98029956-tph1-2	5.91701e-29	-0.415144	0.059	0.249	1.24056e-24
98003563-tppb	9.5422e-21	-0.415684	0.371	0.592	2.00062e-16
98017298-fmo4-2	5.65217e-24	-0.419018	0.202	0.457	1.18503e-19
98010026-hmcs1	7.80008e-24	-0.420606	0.35	0.62	1.63536e-19
98052285-unknown-1374	4.82025e-29	-0.421102	0.478	0.675	1.01061e-24
98114278-unknown-2668	4.86691e-36	-0.421277	0.533	0.774	1.0204e-31
98003980-y531	1.16924e-21	-0.424655	0.225	0.467	2.45143e-17
98000911-s39a1-2	4.19441e-29	-0.425358	0.082	0.29	8.79401e-25
98039873-fmo2-4	1.69816e-24	-0.42593	0.09	0.28	3.56037e-20
98055272-dhso-11	2.39774e-27	-0.429138	0.13	0.364	5.0271e-23
98107406-gfrp	9.81021e-34	-0.430329	0.049	0.249	2.05681e-29
98052848-ppgb-7	5.21671e-23	-0.430387	0.341	0.587	1.09374e-18
98058494-cenpv	8.4042e-21	-0.431295	0.083	0.248	1.76202e-16
98022839-sap	5.09222e-106	-0.436418	0.893	0.903	1.06764e-101
98021793-serc	2.1507e-102	-0.439879	0.826	0.893	4.50915e-98
98049131-s39ab-3	1.71371e-25	-0.440521	0.218	0.472	3.59297e-21
98034733-unknown-906	1.33064e-26	-0.440529	0.431	0.705	2.78982e-22
98049189-sc5a8-4	1.58114e-29	-0.4428	0.142	0.405	3.31501e-25
98036885-rnf13-2	3.94704e-25	-0.446119	0.283	0.57	8.27536e-21
98043602-wbs27-8	2.77225e-38	-0.451416	0.611	0.728	5.8123e-34
98158376-unknown-5708	1.15096e-31	-0.454511	0.121	0.375	2.41309e-27
98020926-mgdp1	1.6874e-33	-0.46108	0.088	0.323	3.5378e-29
98008246-dhs27	1.54766e-32	-0.461528	0.07	0.285	3.24483e-28
98033379-sem5a	5.95482e-75	-0.463186	0.047	0.403	1.24849e-70
98029249-crld2	8.71841e-20	-0.463332	0.013	0.108	1.8279e-15
98020241-lhx6	1.74529e-26	-0.466836	0.281	0.538	3.65919e-22
98016552-mob3c	9.29717e-34	-0.467781	0.159	0.433	1.94925e-29
98004456-p	7.14716e-36	-0.473532	0.043	0.244	1.49847e-31
98147592-cnfn-18	8.04281e-29	-0.474009	0.255	0.559	1.68626e-24
98025203-b3ga3	1.4078e-39	-0.478443	0.454	0.852	2.95159e-35
98005818-tekt1	3.83816e-35	-0.482044	0.093	0.338	8.04709e-31
98036325-at133-3	1.43863e-26	-0.484531	0.136	0.357	3.01622e-22
98005832-zn124	2.51172e-32	-0.486264	0.065	0.275	5.26608e-28
98055063-bcal2-9	1.77811e-34	-0.486412	0.094	0.334	3.72798e-30
98008058-acsf3	3.84768e-29	-0.487809	0.233	0.507	8.06704e-25
98036526-epdr1	3.53783e-46	-0.488274	0.605	0.785	7.41742e-42
98125441-unknown-3420	1.31651e-88	-0.489808	0.803	0.867	2.76019e-84
98000148-herc4	9.46919e-34	-0.498473	0.197	0.489	1.98531e-29
98068551-efc1	3.98411e-59	-0.500563	0.627	0.831	8.35309e-55
98030942-unknown-801	3.08525e-32	-0.505521	0.187	0.474	6.46854e-28
98149486-sfrp2-2	7.20342e-40	-0.506131	0.062	0.295	1.51027e-35
98041037-ph4h	1.61602e-37	-0.517817	0.078	0.323	3.38814e-33
98022429-selt-2	5.05327e-41	-0.522767	0.156	0.477	1.05947e-36
98025438-unknown-652	5.29063e-18	-0.524067	0.016	0.107	1.10923e-13
98021427-atty	3.56745e-40	-0.526752	0.037	0.246	7.47952e-36
98024743-hppd	4.68684e-31	-0.533826	0.092	0.31	9.82644e-27
98129169-tpp1-10	4.98579e-36	-0.548117	0.089	0.33	1.04532e-31
98053340-cnfn-13	1.52009e-48	-0.553562	0.46	0.787	3.18701e-44
98157359-unknown-5640	9.81616e-38	-0.559653	0.209	0.528	2.05806e-33
98031219-anxa3	2.62436e-31	-0.572191	0.175	0.423	5.50223e-27
98038390-unknown-1013	1.98068e-18	-0.578575	0.023	0.123	4.1527e-14
98052134-fdft	1.19359e-55	-0.58164	0.442	0.752	2.50249e-51
98021402-cdo1	9.00956e-47	-0.586486	0.061	0.321	1.88895e-42
98028498-dce1-2	6.29483e-56	-0.589776	0.04	0.313	1.31977e-51
98051479-s6a13-2	1.5756e-36	-0.591491	0.199	0.497	3.3034e-32
98051731-iolx	9.64515e-43	-0.59591	0.264	0.575	2.0222e-38
98013725-ubig	1.08316e-35	-0.603961	0.127	0.379	2.27096e-31
98044790-unknown-1200	2.93856e-67	-0.609836	0.522	0.775	6.16099e-63
98022480-eki2	3.04806e-42	-0.613183	0.083	0.339	6.39057e-38
98059132-cooa1	1.97493e-28	-0.62001	0.017	0.151	4.14064e-24
98029235-cah6-2	6.02826e-33	-0.620754	0.236	0.467	1.26389e-28
98147801-cox1	7.88574e-262	-0.634085	1	1	1.65332e-257
98039139-tspoa-4	9.97045e-50	-0.645453	0.096	0.405	2.09041e-45
98019723-s36a1-3	5.94154e-70	-0.662103	0.036	0.349	1.2457e-65
98041692-wbs27-7	1.69275e-37	-0.666234	0.202	0.474	3.54901e-33
98001283-faaa	1.65277e-45	-0.677921	0.283	0.582	3.46519e-41
98030196-pyc	2.62982e-53	-0.678107	0.173	0.513	5.51369e-49
98141051-glna-6	2.51227e-37	-0.6804	0.295	0.538	5.26723e-33
98034446-gch1	1.01371e-46	-0.689514	0.096	0.375	2.12534e-42
98115788-unknown-2754	1.9788e-25	-0.693706	0.022	0.151	4.14875e-21
98002986-s23a2	1.23085e-56	-0.70819	0.129	0.484	2.58059e-52
98055735-b3a3	6.00486e-53	-0.744965	0.142	0.459	1.25898e-48
98115750-unknown-2753	2.03231e-36	-0.757222	0.195	0.451	4.26094e-32
98047311-unknown-1270	9.68318e-144	-0.758203	0.671	0.933	2.03018e-139
98027946-fmo2-3	4.2352e-61	-0.762826	0.132	0.492	8.87952e-57
98048609-unknown-1308	2.55874e-32	-0.764435	0.026	0.189	5.36464e-28
98048302-rtp3	7.25078e-76	-0.779212	0.11	0.52	1.5202e-71
98127208-pcr3-3	1.12103e-88	-0.793384	0.353	0.821	2.35035e-84
98141054-glna-7	5.46904e-42	-0.802811	0.336	0.593	1.14664e-37
98043054-unknown-1156	1.65917e-103	-0.818279	0.013	0.398	3.47861e-99
98001415-fmo2	5.94839e-67	-0.880509	0.095	0.443	1.24714e-62
98038973-fad1-2	3.38781e-173	-1.13177	0.513	0.928	7.10288e-169

## Sheet: neural.HJvLJ
	p_vala	avg_log2FCb	pct.1c	pct.2d	p_val_adje	a = unadjusted p value	GO
98035056-cats	7.54822e-173	1.00579	0.654	0.173	1.58256e-168	b = log fold change of average expression of this cluster versus all other clusters	mitotic cell cycle
98030167-tba1a-4	1.32615e-60	0.660973	0.349	0.112	2.78041e-56	c = Percent of cells within this clusters that express this gene	microtubule-based process
98124542-unknown-3355	7.26775e-56	0.517995	0.586	0.346	1.52376e-51	d = Perfect of cells outside this cluster expressing this gene	microtubule cytoskeleton organization
98115726-cats-2	7.6343e-55	0.587611	0.463	0.219	1.60061e-50	e = adjusted p value using bonferroni correction	antigen processing and presentation of peptide antigen
98024156-actb-4	3.06596e-53	0.5306	0.562	0.331	6.4281e-49		cellular response to thyroid hormone stimulus
98016993-rs2	8.16792e-50	0.339433	0.743	0.587	1.71249e-45		antigen processing and presentation of exogenous peptide antigen via MHC class II
98034809-unknown-908	2.91865e-41	0.531487	0.375	0.176	6.11924e-37		cell adhesion
98154985-cgbp1-6	4.48497e-39	0.517759	0.322	0.139	9.40318e-35		cytoplasmic translation
98057522-unknown-1550	2.45484e-38	0.292814	0.746	0.612	5.14682e-34		negative regulation of NIK/NF-kappaB signaling
98033444-unknown-876	1.29718e-35	0.497186	0.283	0.107	2.71966e-31		ribosomal small subunit assembly
98040325-unknown-1079	3.20123e-35	0.411816	0.165	0.036	6.7117e-31		actin cytoskeleton organization
98022962-rssa	6.16333e-35	0.275547	0.674	0.567	1.2922e-30		collagen catabolic process
98038232-unknown-1008	1.51735e-34	0.387469	0.149	0.029	3.18128e-30		antigen processing and presentation
98135006-dctd-5	1.58887e-32	0.471252	0.419	0.206	3.33123e-28		cell motility
98135005-dctd-4	2.35605e-32	0.494031	0.348	0.164	4.93968e-28
98100932-tbb4b-7	1.5054e-31	0.302355	0.106	0.013	3.15623e-27
98058267-vdac2	2.07627e-29	0.251526	0.701	0.589	4.3531e-25
98033506-h10	3.67006e-27	0.425043	0.364	0.198	7.69466e-23
98076409-unknown-1703	1.99696e-25	0.341741	0.138	0.035	4.18684e-21
98132028-ggct-3	3.2881e-24	0.302353	0.135	0.035	6.89382e-20
98118450-tba3c-2	9.49582e-23	0.414688	0.387	0.258	1.99089e-18
98117028-ppm1b-3	1.01855e-21	0.388023	0.225	0.104	2.1355e-17
98117026-ppm1b-2	2.82048e-20	0.377699	0.221	0.106	5.91341e-16
98014736-rnls	6.02023e-18	0.374121	0.263	0.143	1.2622e-13
98017173-unknown-438	6.15423e-18	0.343437	0.299	0.168	1.2903e-13
98001231-sap3	2.32164e-17	0.275633	0.498	0.377	4.86755e-13
98025789-catl1	3.22988e-17	0.303133	0.429	0.311	6.77176e-13
98030666-cc038-2	1.04937e-16	0.278033	0.127	0.043	2.20011e-12
98028404-gar1	1.50141e-16	0.283428	0.147	0.057	3.14786e-12
98013269-sap3-2	5.28045e-16	0.273668	0.133	0.048	1.1071e-11
98043448-rs14	2.07988e-15	0.299128	0.372	0.274	4.36068e-11
98000829-dhrs1	9.10355e-15	0.289889	0.166	0.075	1.90865e-10
98024986-ran-2	1.61758e-14	0.308105	0.291	0.184	3.39142e-10
98117029-wdr52-2	1.93344e-14	0.32358	0.237	0.132	4.05364e-10
98052603-tenx-6	5.85617e-14	0.302223	0.183	0.091	1.2278e-09
98011765-unknown-299	3.97097e-13	0.286893	0.146	0.066	8.32553e-09
98012623-cof1	5.69316e-13	0.267227	0.133	0.056	1.19363e-08
98126344-szrd1-2	8.07589e-13	0.296185	0.195	0.104	1.69319e-08
98108987-unknown-2322	1.89717e-12	0.275598	0.36	0.274	3.97761e-08
98123629-unknown-3309	2.57502e-12	0.304794	0.268	0.165	5.39879e-08
98055588-trpm3-14	5.24101e-12	0.254481	0.13	0.056	1.09883e-07
98033433-tsn6	1.10354e-11	0.280812	0.231	0.138	2.31369e-07
98055413-h10-2	1.55904e-11	0.251867	0.154	0.074	3.26868e-07
98038178-fbx9	2.2947e-11	0.250466	0.154	0.077	4.81108e-07
98020427-kcip4-2	4.40052e-11	0.284711	0.275	0.186	9.22612e-07
98112759-mpcp-2	8.24904e-11	0.265185	0.34	0.261	1.72949e-06
98015659-c9mt	6.70246e-10	0.264356	0.254	0.176	1.40524e-05
98138061-unknown-4301	7.54115e-10	0.263696	0.36	0.325	1.58108e-05
98002683-hmcn1	7.96553e-10	0.253112	0.161	0.087	1.67005e-05
98135004-dctd-3	1.14678e-09	0.254846	0.271	0.177	2.40433e-05
98045945-bpnt1	1.66305e-09	0.262513	0.234	0.156	3.48674e-05
98014080-hpgds-8	2.00696e-09	0.251775	0.28	0.196	4.20779e-05
98019770-tsp4	2.17944e-09	0.257622	0.241	0.165	4.56941e-05
98039600-tba4a	2.18716e-09	0.294205	0.245	0.17	4.5856e-05
98014517-ndkb	2.6307e-09	0.253529	0.221	0.144	5.51552e-05
98001370-unknown-29	2.0598e-08	0.252172	0.185	0.113	0.000431858
98012037-cp135-2	9.95011e-08	0.250273	0.194	0.125	0.00208614
98015761-vato	3.48734e-09	-0.252057	0.387	0.55	7.31155e-05
98048609-unknown-1308	1.82213e-15	-0.252122	0.009	0.101	3.82028e-11
98149903-cplx1	1.75589e-13	-0.252558	0.581	0.769	3.6814e-09
98038672-atg9a	1.93687e-11	-0.253022	0.103	0.226	4.06083e-07
98149904-unknown-5100	1.88139e-13	-0.253222	0.575	0.765	3.94452e-09
98012411-tsn3	4.45412e-09	-0.253337	0.304	0.462	9.3385e-05
98037601-acsl4	8.35092e-10	-0.253996	0.215	0.373	1.75085e-05
98010907-syt1-2	3.99541e-08	-0.255433	0.139	0.237	0.000837677
98028041-ube2h-2	7.49135e-12	-0.255626	0.11	0.239	1.57064e-07
98045982-chic2	2.79389e-11	-0.255816	0.149	0.288	5.85766e-07
98077756-unknown-1708	3.75698e-11	-0.255847	0.103	0.223	7.87689e-07
98002782-apba1	6.32424e-10	-0.256347	0.207	0.355	1.32594e-05
98022277-cav1	3.83774e-13	-0.256409	0.045	0.148	8.0462e-09
98142813-at2b3-2	7.34697e-09	-0.25819	0.356	0.512	0.000154037
98001138-ggt7	2.78621e-09	-0.259735	0.304	0.467	5.84158e-05
98015567-med26	1.85452e-10	-0.260113	0.168	0.31	3.88818e-06
98146642-flowr-2	1.6042e-11	-0.260745	0.497	0.67	3.36336e-07
98016243-calm-12	7.50008e-29	-0.262136	0.67	0.799	1.57247e-24
98028205-rn165	4.09107e-14	-0.26269	0.061	0.182	8.57734e-10
98021474-dx39b	6.7931e-22	-0.264887	0.691	0.853	1.42424e-17
98042565-scd5	7.72856e-10	-0.26614	0.244	0.396	1.62037e-05
98055441-notc1	2.87743e-10	-0.267014	0.231	0.394	6.03281e-06
98009297-unknown-234	3.72571e-50	-0.26817	0.065	0.378	7.81133e-46
98022429-selt-2	4.19777e-11	-0.268686	0.192	0.349	8.80105e-07
98018143-tmed4	4.72167e-10	-0.269932	0.295	0.46	9.89946e-06
98012675-fzd5-2	8.86282e-10	-0.270715	0.245	0.394	1.85818e-05
98141210-bxa1	7.6214e-05	-0.271629	0.18	0.253	1
98001192-rab3c	5.76323e-18	-0.274131	0.605	0.743	1.20832e-13
98038989-vglu1	9.36133e-12	-0.274903	0.087	0.2	1.9627e-07
98008120-nek4	5.67539e-25	-0.275457	0.047	0.222	1.1899e-20
98009139-calr-2	2.67146e-12	-0.27765	0.461	0.617	5.60098e-08
98023851-gbb2	3.31149e-21	-0.279295	0.673	0.804	6.94288e-17
98039958-tb10a-2	8.19826e-11	-0.279931	0.225	0.381	1.71885e-06
98024751-sp3	7.59331e-10	-0.280257	0.171	0.292	1.59201e-05
98053128-rusc1	2.71355e-10	-0.280257	0.352	0.537	5.68923e-06
98045905-cdn1b	5.45646e-11	-0.280418	0.215	0.367	1.144e-06
98035852-rl24-2	1.23297e-12	-0.286476	0.162	0.329	2.58505e-08
98057427-tie1-2	1.12249e-10	-0.286636	0.24	0.383	2.35341e-06
98018196-cyta-3	1.01969e-25	-0.286717	0.019	0.175	2.13789e-21
98103996-h2az-2	2.13375e-16	-0.288845	0.517	0.7	4.47362e-12
98047521-cnfn-6	3.08489e-72	-0.289231	0.801	0.856	6.46778e-68
98126413-unknown-3484	2.46753e-15	-0.290542	0.074	0.211	5.17343e-11
98054925-syn2	2.56315e-11	-0.294728	0.345	0.536	5.37389e-07
98011336-npc1-2	8.81717e-12	-0.298168	0.315	0.511	1.84861e-07
98114278-unknown-2668	5.81221e-13	-0.306125	0.36	0.557	1.21859e-08
98058568-myef2	2.8562e-21	-0.306182	0.156	0.385	5.9883e-17
98044201-oaz1	1.59831e-14	-0.308649	0.465	0.691	3.35101e-10
98026764-unknown-687	1.08088e-10	-0.311048	0.327	0.462	2.26618e-06
98056352-t53i1	9.44522e-13	-0.3125	0.26	0.442	1.98029e-08
98010273-tram1	4.99433e-17	-0.33006	0.106	0.267	1.04711e-12
98018195-s6a17-2	1.64936e-11	-0.333778	0.122	0.238	3.45805e-07
98020050-pi2r	1.30812e-17	-0.33477	0.045	0.174	2.74261e-13
98018675-po4f3	1.42288e-08	-0.337176	0.207	0.293	0.000298321
98039460-erf1-2	7.63448e-20	-0.337342	0.057	0.209	1.60065e-15
98033379-sem5a	4.80136e-32	-0.339851	0.07	0.302	1.00665e-27
98003403-facr1-2	4.9632e-17	-0.341607	0.127	0.297	1.04058e-12
98040464-unknown-1083	8.7743e-22	-0.347329	0.037	0.185	1.83962e-17
98026326-unknown-675	2.58028e-16	-0.350332	0.024	0.133	5.40981e-12
98016552-mob3c	3.62343e-20	-0.376928	0.137	0.329	7.59689e-16
98047311-unknown-1270	8.32527e-20	-0.379968	0.21	0.433	1.74548e-15
98147592-cnfn-18	7.19728e-19	-0.380081	0.313	0.562	1.50898e-14
98134324-unknown-4016	2.78227e-35	-0.380498	0.142	0.422	5.83332e-31
98010994-ahsa1	4.06068e-23	-0.394022	0.369	0.602	8.51362e-19
98042968-sng3	1.75858e-23	-0.398346	0.406	0.626	3.68705e-19
98029576-sap-3	9.20273e-22	-0.414439	0.123	0.324	1.92944e-17
98025203-b3ga3	6.8656e-30	-0.419024	0.323	0.696	1.43944e-25
98135535-unknown-4128	5.75752e-26	-0.458862	0.219	0.471	1.20712e-21
98038973-fad1-2	2.03613e-29	-0.487737	0.123	0.367	4.26895e-25
98019998-insi2	3.57946e-34	-0.511263	0.077	0.31	7.50469e-30
98037749-mgll-4	3.08104e-43	-0.554416	0.325	0.639	6.4597e-39
98005782-mfs2a-2	3.50084e-39	-0.566599	0.157	0.458	7.33987e-35
98147801-cox1	0	-0.567714	1	1	0
98053581-s22a3-6	7.28481e-42	-0.587755	0.06	0.319	1.52733e-37
98129169-tpp1-10	1.69098e-47	-0.653208	0.043	0.316	3.5453e-43
98028910-s22a2-4	2.41878e-52	-0.662364	0.062	0.367	5.07121e-48
98024392-sc6a1-2	3.27428e-62	-0.667858	0.307	0.694	6.86486e-58
98039139-tspoa-4	4.07316e-48	-0.668607	0.058	0.343	8.53979e-44

## Sheet: neoblast.HJvLJ
	p_vala	avg_log2FCb	pct.1c	pct.2d	p_val_adje	a = unadjusted p value	GO
98035056-cats	3.42978e-81	0.834096	0.535	0.157	7.19087e-77	b = log fold change of average expression of this cluster versus all other clusters	mitotic cell cycle
98028404-gar1	1.28168e-44	0.480289	0.588	0.374	2.68718e-40	c = Percent of cells within this clusters that express this gene	microtubule-based process
98108987-unknown-2322	2.96529e-35	0.435252	0.602	0.406	6.21702e-31	d = Perfect of cells outside this cluster expressing this gene	epithelial cell differentiation
98138061-unknown-4301	1.28624e-33	0.372899	0.571	0.485	2.69672e-29	e = adjusted p value using bonferroni correction	proteolysis involved in cellular protein catabolic process
98043448-rs14	2.33014e-32	0.256404	0.762	0.645	4.88538e-28		microtubule cytoskeleton organization
98124542-unknown-3355	1.51929e-29	0.321552	0.692	0.525	3.18534e-25		antigen processing and presentation of peptide antigen
98038178-fbx9	1.25937e-25	0.423875	0.25	0.083	2.6404e-21		positive regulation of mRNA binding
98115726-cats-2	1.45399e-21	0.421817	0.388	0.223	3.04843e-17		fatty acid metabolic process
98034809-unknown-908	1.10335e-20	0.42861	0.318	0.164	2.31328e-16		cellular response to thyroid hormone stimulus
98155556-srsf3-4	5.03601e-19	0.368178	0.249	0.117	1.05585e-14		antigen processing and presentation of exogenous peptide antigen via MHC class II
98154985-cgbp1-6	7.80217e-19	0.396974	0.269	0.131	1.6358e-14		maturation of LSU-rRNA from tricistronic rRNA transcript (SSU-rRNA, 5.8S rRNA, LSU-rRNA)
98024156-actb-4	1.57512e-18	0.343127	0.527	0.394	3.3024e-14		negative regulation of NIK/NF-kappaB signaling
98000829-dhrs1	2.21648e-18	0.396174	0.294	0.15	4.64708e-14		triglyceride metabolic process
98024883-phb2-3	2.44178e-18	0.31553	0.473	0.355	5.11945e-14		sister chromatid cohesion
98014517-ndkb	1.5377e-17	0.268265	0.564	0.469	3.22394e-13
98003675-pparg	1.94121e-17	0.35617	0.246	0.112	4.06995e-13
98130189-rpab1-2	2.6409e-17	0.287587	0.505	0.432	5.53692e-13
98040325-unknown-1079	4.40625e-17	0.331957	0.141	0.036	9.23813e-13
98055413-h10-2	9.7089e-17	0.294594	0.613	0.422	2.03557e-12
98041294-ddx4-2	1.21264e-16	0.322925	0.437	0.312	2.54241e-12
98030209-hnrpl-2	1.35439e-16	0.363343	0.318	0.19	2.83961e-12
98019770-tsp4	4.54034e-16	0.256891	0.536	0.455	9.51928e-12
98155329-rrt15	8.06899e-16	0.366391	0.343	0.215	1.69174e-11
98007529-ssra	8.61456e-16	0.310436	0.496	0.389	1.80613e-11
98039327-al7a1	2.57019e-15	0.321683	0.403	0.286	5.38867e-11
98052808-rir1	3.49211e-15	0.319093	0.426	0.305	7.32156e-11
98000883-tom40	4.16815e-15	0.305434	0.427	0.319	8.73893e-11
98044799-txtp	1.86093e-14	0.330434	0.31	0.186	3.90163e-10
98022935-nubp2	2.36757e-14	0.318362	0.218	0.102	4.96385e-10
98045945-bpnt1	5.76758e-14	0.297607	0.429	0.326	1.20923e-09
98002364-tbb4b-2	1.84378e-13	0.321824	0.452	0.431	3.86567e-09
98123347-echm-2	2.60903e-13	0.319149	0.305	0.191	5.47008e-09
98012751-eif3d	7.24042e-13	0.317908	0.359	0.261	1.51803e-08
98020384-anxa7-2	7.97472e-13	0.28179	0.437	0.341	1.67198e-08
98056951-trxr1	8.08221e-13	0.26076	0.453	0.352	1.69452e-08
98030167-tba1a-4	9.08279e-13	0.275984	0.137	0.047	1.9043e-08
98033139-mcm3	9.28236e-13	0.303025	0.354	0.252	1.94614e-08
98049097-mcmbp	9.40585e-13	0.300737	0.195	0.094	1.97203e-08
98117028-ppm1b-3	6.19891e-12	0.287533	0.182	0.086	1.29966e-07
98070760-unknown-1671	6.59944e-12	0.331153	0.237	0.134	1.38364e-07
98028382-pesc	1.13947e-11	0.295125	0.28	0.174	2.389e-07
98043597-cyta-5	2.87719e-11	0.292097	0.181	0.087	6.03231e-07
98009147-rl7	4.59641e-11	0.289609	0.305	0.204	9.63682e-07
98117026-ppm1b-2	4.98873e-11	0.284651	0.18	0.089	1.04594e-06
98038232-unknown-1008	6.52548e-11	0.256012	0.119	0.041	1.36813e-06
98025789-catl1	1.04778e-10	0.283009	0.382	0.275	2.19677e-06
98034398-tbb3	1.38112e-10	0.287268	0.429	0.411	2.89566e-06
98024853-psa2	1.42827e-10	0.254584	0.422	0.339	2.99452e-06
98049494-rt18b	5.21026e-10	0.283974	0.247	0.156	1.09238e-05
98009184-plrg1	6.2745e-10	0.275107	0.264	0.171	1.31551e-05
98040982-dyhc1	7.52767e-10	0.298124	0.382	0.313	1.57825e-05
98036950-p5cr2	9.14018e-10	0.251789	0.162	0.078	1.91633e-05
98002474-cpt1a	9.44548e-10	0.261871	0.382	0.3	1.98034e-05
98120591-tbb2a-4	1.73777e-09	0.272895	0.45	0.456	3.6434e-05
98031941-gmpr1	1.76625e-09	0.265044	0.303	0.214	3.70312e-05
98117029-wdr52-2	2.21312e-09	0.26658	0.189	0.102	4.64003e-05
98158718-suca	4.75001e-09	0.250337	0.358	0.275	9.95887e-05
98001498-cyb5	6.39199e-09	0.254516	0.355	0.281	0.000134014
98002675-unknown-60	6.47636e-09	0.291011	0.272	0.188	0.000135783
98052603-tenx-6	1.34262e-08	0.250132	0.132	0.061	0.000281493
98045503-unknown-1217	1.38642e-08	0.260943	0.281	0.195	0.000290678
98059340-gapr1-10	2.46896e-08	0.275887	0.208	0.125	0.000517643
98017173-unknown-438	7.17179e-08	0.267533	0.263	0.185	0.00150364
98040930-bat1-2	7.65231e-08	0.250231	0.277	0.2	0.00160438
98031289-unknown-812	1.23312e-07	0.285608	0.186	0.113	0.00258536
98114059-unknown-2649	6.795e-07	0.255689	0.337	0.298	0.0142464
98033433-tsn6	7.14828e-07	0.258608	0.199	0.13	0.0149871
98016243-calm-12	9.93316e-11	-0.251512	0.3	0.45	2.08259e-06
98014652-eif1a	2.18174e-13	-0.254222	0.209	0.364	4.57424e-09
98141736-pp2bc-2	9.58317e-25	-0.255665	0.008	0.106	2.00921e-20
98034420-ppil3	7.97609e-12	-0.257019	0.364	0.539	1.67227e-07
98118433-unknown-2934	1.47479e-57	-0.258006	0.792	0.923	3.09204e-53
98025187-tob2	2.79565e-15	-0.260134	0.288	0.498	5.86136e-11
98141638-unknown-4545	3.36495e-84	-0.261797	0.057	0.419	7.05494e-80
98146642-flowr-2	7.66621e-16	-0.261945	0.137	0.289	1.6073e-11
98107183-alkb4	3.57599e-22	-0.263898	0.223	0.474	7.49742e-18
98053788-unknown-1411	1.23244e-13	-0.266729	0.415	0.585	2.58393e-09
98114278-unknown-2668	2.29005e-17	-0.266789	0.545	0.715	4.80131e-13
98022556-set-2	3.18475e-43	-0.26718	0.712	0.828	6.67714e-39
98136385-unknown-4197	3.17139e-92	-0.271114	0.895	0.95	6.64915e-88
98137041-nu1m	1.04494e-55	-0.273272	0.814	0.928	2.19083e-51
98012214-stx19	1.44814e-93	-0.273927	0.895	0.951	3.03618e-89
98028683-ptss1	6.21896e-18	-0.275236	0.151	0.318	1.30387e-13
98019315-rl30	1.43629e-62	-0.275958	0.77	0.87	3.01132e-58
98039460-erf1-2	1.0863e-17	-0.277913	0.146	0.307	2.27754e-13
98000469-dend3	2.80105e-88	-0.282975	0.059	0.437	5.87268e-84
98019845-rl10a	1.41621e-189	-0.284407	0.955	0.974	2.96923e-185
98044119-fzd5-5	4.29004e-15	-0.284502	0.071	0.181	8.99449e-11
98058968-msi1h-3	2.31186e-157	-0.288312	0.898	0.949	4.84705e-153
98015196-set	7.37376e-75	-0.289734	0.788	0.889	1.54598e-70
98056579-hnrpq-3	1.6582e-82	-0.293788	0.796	0.905	3.47659e-78
98013924-nrsn1	5.41676e-21	-0.294437	0.048	0.174	1.13568e-16
98026326-unknown-675	5.47839e-30	-0.299745	0.007	0.12	1.1486e-25
98112670-unknown-2564	8.5082e-14	-0.30152	0.26	0.429	1.78383e-09
98012282-ciz1	3.67748e-31	-0.30336	0.596	0.766	7.7102e-27
98037749-mgll-4	9.62736e-20	-0.312015	0.111	0.267	2.01847e-15
98149155-rs25	8.02121e-178	-0.317552	0.926	0.964	1.68173e-173
98049991-anr50	4.09383e-33	-0.319695	0.087	0.302	8.58313e-29
98127208-pcr3-3	2.18179e-18	-0.324879	0.38	0.59	4.57434e-14
98029576-sap-3	2.66593e-20	-0.327728	0.123	0.291	5.58939e-16
98012411-tsn3	7.43617e-18	-0.329421	0.225	0.405	1.55907e-13
98051130-ccd25	1.33512e-19	-0.332172	0.347	0.557	2.79921e-15
98018165-ef1a2-2	2.67633e-265	-0.333947	0.989	0.997	5.61119e-261
98134324-unknown-4016	1.16467e-25	-0.334624	0.347	0.597	2.44184e-21
98103996-h2az-2	8.981e-50	-0.334685	0.687	0.831	1.88296e-45
98016821-rl6	7.23353e-214	-0.338639	0.931	0.975	1.51658e-209
98028205-rn165	1.09594e-24	-0.344369	0.112	0.293	2.29774e-20
98016846-tisd	2.60421e-23	-0.345463	0.185	0.388	5.45998e-19
98015567-med26	1.2809e-21	-0.345986	0.337	0.544	2.68553e-17
98018196-cyta-3	8.82316e-57	-0.360552	0.036	0.281	1.84986e-52
98009297-unknown-234	2.1202e-91	-0.366556	0.09	0.507	4.44521e-87
98021474-dx39b	9.60529e-200	-0.372273	0.909	0.969	2.01385e-195
98139596-unknown-4402	1.00678e-55	-0.379826	0.075	0.359	2.11081e-51
98010994-ahsa1	1.89799e-41	-0.393657	0.546	0.773	3.97933e-37
98047311-unknown-1270	1.88155e-29	-0.394187	0.237	0.495	3.94486e-25
98053340-cnfn-13	4.8229e-26	-0.40095	0.211	0.444	1.01117e-21
98038057-hs90a	6.17998e-241	-0.41289	0.927	0.981	1.29569e-236
98038973-fad1-2	4.1623e-34	-0.421323	0.085	0.292	8.72669e-30
98025203-b3ga3	9.45671e-41	-0.433435	0.398	0.763	1.98269e-36
98024392-sc6a1-2	1.60612e-43	-0.434807	0.534	0.78	3.36738e-39
98026764-unknown-687	1.8653e-26	-0.435285	0.136	0.329	3.91078e-22
98147592-cnfn-18	2.98681e-30	-0.441173	0.201	0.456	6.26214e-26
98033379-sem5a	1.37539e-82	-0.49644	0.034	0.356	2.88364e-78
98037022-kcnka	1.0644e-65	-0.498308	0.008	0.24	2.23161e-61
98039139-tspoa-4	1.99863e-52	-0.548111	0.056	0.305	4.19033e-48
98028910-s22a2-4	2.68709e-60	-0.549745	0.055	0.324	5.63376e-56
98147801-cox1	0	-0.604577	1	1	0
98129169-tpp1-10	1.00076e-66	-0.622895	0.033	0.3	2.0982e-62
98016552-mob3c	3.44531e-63	-0.623364	0.285	0.63	7.22343e-59

## Sheet: muscle.HJvLJ
	p_vala	avg_log2FCb	pct.1c	pct.2d	p_val_adje	a = unadjusted p value	GO
98054360-myl6b-2	9.7628e-128	0.864127	0.777	0.368	2.04687e-123	b = log fold change of average expression of this cluster versus all other clusters	cytoplasmic translation
98035056-cats	1.14778e-105	0.955043	0.594	0.172	2.40643e-101	c = Percent of cells within this clusters that express this gene	microtubule cytoskeleton organization
98058267-vdac2	2.93273e-49	0.375745	0.755	0.592	6.14876e-45	d = Perfect of cells outside this cluster expressing this gene	translation
98131598-1433t-2	2.35018e-44	0.308387	0.823	0.687	4.92738e-40	e = adjusted p value using bonferroni correction	proteolysis involved in cellular protein catabolic process
98115726-cats-2	1.37675e-38	0.582657	0.448	0.225	2.8865e-34		antigen processing and presentation of peptide antigen
98057522-unknown-1550	7.51213e-37	0.329912	0.753	0.615	1.57499e-32		response to virus
98124542-unknown-3355	8.68417e-34	0.415012	0.616	0.445	1.82072e-29		protein kinase A signaling
98016993-rs2	3.71105e-33	0.300303	0.786	0.652	7.78059e-29		regulation of translation
98034809-unknown-908	7.54639e-33	0.5727	0.367	0.164	1.58218e-28		negative regulation of apoptotic process
98022962-rssa	1.40335e-29	0.312098	0.673	0.561	2.94226e-25		cellular response to thyroid hormone stimulus
98154985-cgbp1-6	9.0335e-24	0.499222	0.297	0.139	1.89396e-19		antigen processing and presentation of exogenous peptide antigen via MHC class II
98108349-zksc5	5.72198e-23	0.469238	0.459	0.276	1.19967e-18		response to growth hormone
98002620-ef1g	3.55049e-20	0.318681	0.542	0.425	7.44396e-16		ribosomal small subunit assembly
98033506-h10	1.70728e-19	0.418181	0.406	0.241	3.57948e-15		cell adhesion
98014517-ndkb	2.27637e-19	0.360288	0.463	0.35	4.77265e-15		collagen catabolic process
98003440-rl10	8.86873e-19	0.318006	0.518	0.412	1.85942e-14		actin cytoskeleton organization
98001231-sap3	1.66767e-18	0.357469	0.496	0.362	3.49643e-14		antigen processing and presentation
98024156-actb-4	1.03645e-17	0.391215	0.426	0.299	2.17302e-13		mitotic cell cycle
98055457-assy-2	1.89239e-17	0.336274	0.472	0.372	3.96758e-13
98043448-rs14	4.8772e-17	0.370609	0.4	0.277	1.02255e-12
98006505-unknown-155	5.51807e-17	0.39592	0.358	0.232	1.15692e-12
98024986-ran-2	6.39141e-17	0.386436	0.343	0.209	1.34002e-12
98038232-unknown-1008	1.14296e-16	0.28787	0.109	0.024	2.39633e-12
98006571-tagl3	3.21878e-16	0.418217	0.251	0.128	6.7485e-12
98017173-unknown-438	1.12301e-15	0.402497	0.306	0.173	2.3545e-11
98046119-cnn2	3.12529e-15	0.267947	0.55	0.468	6.55249e-11
98026339-pard3-2	5.43563e-15	0.396675	0.286	0.168	1.13963e-10
98009209-fxr2	8.0396e-15	0.370182	0.341	0.224	1.68558e-10
98038178-fbx9	2.39645e-14	0.344136	0.172	0.068	5.0244e-10
98155329-rrt15	3.11653e-14	0.377302	0.293	0.17	6.53412e-10
98154761-tbb4b-17	3.33214e-14	0.447401	0.301	0.19	6.98616e-10
98028404-gar1	3.71616e-14	0.342595	0.188	0.08	7.79131e-10
98003957-gbrg2	5.35684e-14	0.361406	0.36	0.255	1.12311e-09
98030372-tba3c	1.40411e-13	0.376251	0.201	0.095	2.94386e-09
98025789-catl1	3.75615e-13	0.3257	0.406	0.301	7.87513e-09
98076409-unknown-1703	2.52573e-12	0.289142	0.122	0.041	5.29545e-08
98048600-rl17	2.6696e-12	0.302938	0.387	0.295	5.59709e-08
98113497-unknown-2613	6.94995e-12	0.303616	0.43	0.389	1.45713e-07
98041790-unknown-1123	1.82061e-11	0.342227	0.306	0.212	3.81709e-07
98054421-titin-11	2.23106e-11	0.264113	0.487	0.459	4.67765e-07
98117029-wdr52-2	1.48636e-10	0.348965	0.203	0.109	3.11631e-06
98046754-tenx-5	2.45071e-10	0.277891	0.133	0.055	5.13817e-06
98117026-ppm1b-2	2.78353e-10	0.330432	0.188	0.101	5.83596e-06
98117028-ppm1b-3	3.05694e-10	0.336991	0.19	0.103	6.40919e-06
98034389-call3-2	6.37355e-10	0.27792	0.373	0.297	1.33628e-05
98055413-h10-2	6.60703e-10	0.290702	0.201	0.102	1.38523e-05
98053154-mbnl3-2	1.15541e-09	0.309375	0.308	0.226	2.42243e-05
98041401-ma7d2	1.33463e-09	0.286552	0.347	0.268	2.79818e-05
98012623-cof1	1.81607e-09	0.251971	0.105	0.039	3.80757e-05
98108987-unknown-2322	2.36434e-09	0.253464	0.408	0.336	4.95708e-05
98109575-catl1-6	3.49017e-09	0.2959	0.395	0.348	7.31749e-05
98018884-tm38a	4.83417e-09	0.307804	0.303	0.226	0.000101353
98009540-gblp	5.27387e-09	0.260528	0.363	0.296	0.000110572
98043649-al4a1	2.75114e-08	0.280912	0.188	0.108	0.000576805
98024853-psa2	6.78129e-08	0.267358	0.203	0.125	0.00142176
98052603-tenx-6	8.27121e-08	0.27366	0.168	0.094	0.00173414
98021611-prdx5	8.27453e-08	0.251634	0.334	0.272	0.00173484
98010799-hig1c	1.00712e-07	0.277439	0.223	0.144	0.00211153
98117858-efc11	2.01689e-07	0.292041	0.236	0.158	0.0042286
98109574-catl1-5	2.53e-07	0.264573	0.384	0.346	0.0053044
98124557-unknown-3358	2.82461e-07	0.267354	0.214	0.139	0.00592207
98056378-mthsd-2	4.1459e-07	0.277523	0.232	0.163	0.00869229
98138061-unknown-4301	1.15436e-06	0.262572	0.363	0.356	0.0242024
98024883-phb2-3	1.68056e-06	0.251485	0.175	0.109	0.0352346
98040521-kapcb	1.71535e-06	0.251317	0.277	0.216	0.0359639
98115688-bets	2.59642e-06	0.251043	0.162	0.1	0.0544366
98046178-yxie	1.05371e-05	0.251823	0.203	0.144	0.22092
98012211-tnr21	2.95606e-05	0.251363	0.255	0.208	0.619767
98033897-six1	3.07149e-05	0.251762	0.317	0.307	0.64397
98102783-unknown-1887	4.42545e-05	0.254904	0.244	0.201	0.927841
98136386-unknown-4198	0.000141037	0.2894	0.284	0.268	1
98035075-myh4	4.83561e-51	-0.250067	0.836	0.87	1.01383e-46
98154070-kcnn3-2	2.53327e-06	-0.250438	0.445	0.646	0.0531125
98009139-calr-2	1.40391e-07	-0.252703	0.515	0.696	0.00294344
98018196-cyta-3	3.97645e-17	-0.255445	0.026	0.173	8.33703e-13
98057768-ctl5	1.12624e-09	-0.256411	0.081	0.205	2.36128e-05
98013428-myh6	4.13159e-73	-0.259567	0.937	0.941	8.66228e-69
98009626-trio	2.68206e-08	-0.2597	0.207	0.377	0.00056232
98037749-mgll-4	3.29232e-08	-0.25994	0.183	0.34	0.000690267
98041501-tpm3	1.12102e-106	-0.260124	0.924	0.933	2.35033e-102
98048609-unknown-1308	2.23953e-12	-0.260522	0.015	0.115	4.6954e-08
98006294-fa46a	1.46047e-21	-0.262169	0.721	0.884	3.06203e-17
98048202-sl9b2-2	9.43783e-09	-0.262571	0.197	0.371	0.000197874
98045446-dus16-2	6.86132e-09	-0.262898	0.155	0.318	0.000143854
98022277-cav1	4.46081e-12	-0.265572	0.028	0.139	9.35254e-08
98048751-ankr6-2	5.07614e-08	-0.266173	0.199	0.349	0.00106426
98017715-grem1	2.72244e-08	-0.26791	0.081	0.188	0.000570786
98053581-s22a3-6	1.12846e-07	-0.268841	0.266	0.452	0.00236594
98136385-unknown-4197	8.6834e-137	-0.269929	0.987	0.995	1.82056e-132
98134324-unknown-4016	1.56737e-16	-0.270249	0.114	0.312	3.28615e-12
98012214-stx19	1.85473e-138	-0.272249	0.987	0.995	3.88863e-134
98019790-nckx2	2.16102e-08	-0.272816	0.244	0.42	0.000453079
98003449-zn655	4.2657e-08	-0.278223	0.317	0.485	0.000894346
98142599-pcr2	3.26192e-12	-0.284259	0.039	0.159	6.83894e-08
98008311-tpp1-2	2.80456e-12	-0.28597	0.055	0.187	5.88003e-08
98058568-myef2	2.27024e-16	-0.289071	0.129	0.352	4.75978e-12
98106603-klh10-2	2.28297e-20	-0.289111	0.083	0.306	4.78648e-16
98048283-aldh2-2	1.12521e-08	-0.29225	0.332	0.491	0.000235912
98134499-stox1	1.5914e-11	-0.292392	0.072	0.206	3.33652e-07
98014437-notum	4.8674e-07	-0.294643	0.207	0.33	0.010205
98044770-egf	1.81692e-09	-0.29473	0.17	0.329	3.80935e-05
98009297-unknown-234	4.12838e-45	-0.295206	0.055	0.407	8.65557e-41
98058453-tiam2	6.31926e-11	-0.295876	0.131	0.299	1.3249e-06
98005782-mfs2a-2	2.12204e-11	-0.29671	0.113	0.268	4.44908e-07
98049553-efnb2	8.44577e-10	-0.299766	0.194	0.363	1.77074e-05
98041810-mfrp	2.98711e-09	-0.299996	0.081	0.194	6.26277e-05
98058838-myh7	4.50396e-11	-0.302242	0.103	0.249	9.44301e-07
98037096-m3k12	6.70437e-10	-0.307041	0.255	0.464	1.40564e-05
98057712-a4-2	3.67476e-13	-0.308524	0.528	0.74	7.7045e-09
98034696-fras1-3	3.03759e-18	-0.31334	0.03	0.187	6.36861e-14
98014731-t132e	2.97869e-16	-0.318159	0.502	0.656	6.24512e-12
98010994-ahsa1	1.31348e-10	-0.319469	0.293	0.484	2.75384e-06
98109950-fli1-3	6.1432e-23	-0.319638	0.625	0.796	1.28798e-18
98011411-wnt3	1.75047e-09	-0.320955	0.205	0.353	3.67003e-05
98159487-unknown-5791	1.11093e-06	-0.324755	0.074	0.156	0.0232918
98056579-hnrpq-3	1.64545e-11	-0.325137	0.474	0.703	3.44984e-07
98019733-ptn11-2	7.53521e-10	-0.325785	0.207	0.365	1.57983e-05
98114278-unknown-2668	3.05498e-11	-0.340379	0.356	0.597	6.40507e-07
98035852-rl24-2	1.28397e-13	-0.344599	0.135	0.328	2.69198e-09
98016552-mob3c	7.75024e-14	-0.346427	0.159	0.362	1.62492e-09
98028242-tnnt2	2.31065e-136	-0.354562	0.935	0.946	4.84452e-132
98034988-if3m	4.11091e-118	-0.355521	0.858	0.923	8.61894e-114
98006094-zn155	1.36696e-12	-0.360462	0.286	0.528	2.86597e-08
98022610-ln28b	3.15632e-16	-0.36062	0.037	0.184	6.61753e-12
98026326-unknown-675	3.05253e-18	-0.365198	0.006	0.139	6.39993e-14
98001993-calm	2.39063e-163	-0.369834	0.965	0.97	5.0122e-159
98051237-ml12b-2	1.22529e-158	-0.377032	0.974	0.985	2.56894e-154
98047521-cnfn-6	3.7313e-193	-0.384049	0.983	0.995	7.82304e-189
98029576-sap-3	3.16998e-16	-0.388534	0.12	0.326	6.64618e-12
98045842-fstl3	4.644e-11	-0.391473	0.293	0.425	9.7366e-07
98043715-tnni2	8.55339e-167	-0.3931	0.952	0.962	1.7933e-162
98016423-ism1	1.24949e-15	-0.393655	0.042	0.187	2.61968e-11
98040464-unknown-1083	1.35333e-19	-0.395878	0.042	0.222	2.83738e-15
98025203-b3ga3	6.73828e-23	-0.42054	0.293	0.689	1.41275e-18
98047311-unknown-1270	5.67678e-20	-0.422781	0.144	0.392	1.19019e-15
98037158-sdc1-2	6.65886e-53	-0.423209	0.637	0.869	1.3961e-48
98147592-cnfn-18	7.75301e-17	-0.4235	0.262	0.544	1.6255e-12
98130073-unknown-3752	1.62062e-18	-0.436408	0.301	0.573	3.3978e-14
98035472-tlcd1	7.85833e-21	-0.47977	0.216	0.484	1.64758e-16
98024392-sc6a1-2	2.20368e-46	-0.507385	0.533	0.855	4.62024e-42
98038973-fad1-2	3.02026e-27	-0.520044	0.07	0.32	6.33227e-23
98147801-cox1	1.06065e-259	-0.529295	1	1	2.22376e-255
98051688-mdr1-3	4.68495e-25	-0.535669	0.113	0.365	9.82248e-21
98005177-actb	2.39151e-222	-0.561643	0.993	0.995	5.01405e-218
98039139-tspoa-4	2.35334e-34	-0.626436	0.061	0.346	4.93402e-30
98129169-tpp1-10	1.16812e-38	-0.668532	0.024	0.303	2.44909e-34
98028910-s22a2-4	6.75299e-59	-0.835133	0.07	0.49	1.41583e-54

## Sheet: epiprog.HJvLJ
	p_vala	avg_log2FCb	pct.1c	pct.2d	p_val_adje	a = unadjusted p value	GO
98035056-cats	1.99557e-26	0.902337	0.528	0.092	4.18391e-22	b = log fold change of average expression of this cluster versus all other clusters	cellular response to interferon-gamma
98130189-rpab1-2	4.0994e-24	0.481175	0.755	0.638	8.59479e-20	c = Percent of cells within this clusters that express this gene	unsaturated fatty acid biosynthetic process
98128233-gels-2	9.00314e-23	0.656805	0.667	0.356	1.8876e-18	d = Perfect of cells outside this cluster expressing this gene	alpha-linolenic acid metabolic process
98038949-rpab1	7.5733e-22	0.393405	0.816	0.718	1.58782e-17	e = adjusted p value using bonferroni correction	fatty acid elongation, polyunsaturated fatty acid
98024156-actb-4	5.09904e-21	0.729219	0.602	0.293	1.06906e-16		fatty acid elongation, saturated fatty acid
98148889-dnja4	2.27771e-19	0.702172	0.529	0.195	4.77545e-15		fatty acid elongation, monounsaturated fatty acid
98113052-anx13-4	1.35683e-18	0.673369	0.61	0.287	2.84472e-14		actin cytoskeleton organization
98004147-unknown-95	2.93078e-17	0.750377	0.528	0.172	6.14467e-13		aging
98000482-unknown-12	3.23543e-16	0.695036	0.403	0.103	6.78341e-12		sequestering of actin monomers
98028665-tyb4	1.25219e-15	0.34272	0.796	0.655	2.62535e-11		positive regulation of gene expression
98108987-unknown-2322	8.75771e-15	0.443083	0.679	0.511	1.83614e-10		morphogenesis of a polarized epithelium
98005441-ampl	8.94107e-15	0.38938	0.67	0.552	1.87459e-10		very long-chain fatty acid biosynthetic process
98057522-unknown-1550	6.12685e-14	0.463509	0.662	0.494	1.28455e-09		postsynaptic actin cytoskeleton organization
98035101-dns2b-3	1.97969e-13	0.55381	0.518	0.293	4.15061e-09		linoleic acid metabolic process
98020384-anxa7-2	2.20117e-13	0.334724	0.678	0.603	4.61497e-09		regulation of stress fiber assembly
98043448-rs14	2.42479e-13	0.261318	0.815	0.718	5.08382e-09		maintenance of permeability of blood-brain barrier
98028576-cisd1	2.96617e-13	0.306325	0.771	0.649	6.21888e-09		acute-phase response
98009533-actg-2	3.08739e-13	0.601327	0.335	0.075	6.47302e-09		cell projection assembly
98138061-unknown-4301	9.84843e-13	0.314877	0.666	0.684	2.06482e-08		retina homeostasis
98048044-cdc42-5	2.71918e-12	0.3965	0.623	0.477	5.70103e-08		long-chain fatty-acyl-CoA biosynthetic process
98019770-tsp4	3.81261e-12	0.327374	0.669	0.58	7.99351e-08		positive regulation of dendrite extension
98001773-fads2	4.52016e-12	0.577822	0.318	0.075	9.47698e-08		phagocytosis, engulfment
98008859-pls1	1.07342e-11	0.551352	0.451	0.23	2.25054e-07		cytoplasmic translation
98124542-unknown-3355	1.0885e-11	0.331623	0.802	0.603	2.28216e-07
98007132-arc1a	1.1364e-11	0.353504	0.677	0.575	2.38258e-07
98160154-glrx2-5	2.48325e-11	0.437076	0.579	0.402	5.20638e-07
98046366-cpne6	3.76579e-11	0.405027	0.604	0.448	7.89535e-07
98067868-unknown-1648	4.90025e-11	0.367871	0.649	0.5	1.02739e-06
98130237-dus5-2	7.26007e-11	0.496904	0.278	0.057	1.52215e-06
98002876-unknown-70	1.35372e-10	0.271795	0.757	0.667	2.8382e-06
98040325-unknown-1079	1.48219e-10	0.52114	0.258	0.04	3.10756e-06
98038178-fbx9	2.00544e-10	0.53731	0.354	0.144	4.2046e-06
98037840-dus5	2.02394e-10	0.485172	0.278	0.063	4.24339e-06
98030715-ttpal-2	2.34982e-10	0.5329	0.263	0.052	4.92664e-06
98036915-elov5-3	2.67385e-10	0.326403	0.673	0.575	5.606e-06
98057651-kat3	1.13037e-09	0.252724	0.68	0.626	2.36994e-05
98012517-rrn3	1.23317e-09	0.510244	0.283	0.075	2.58545e-05
98015472-capsl	1.69794e-09	0.495506	0.358	0.161	3.5599e-05
98010034-s35g1-3	2.11448e-09	0.490084	0.414	0.178	4.43322e-05
98113053-anxa3-2	2.38361e-09	0.46321	0.251	0.057	4.99748e-05
98050048-plst	2.48611e-09	0.282533	0.65	0.609	5.21237e-05
98006544-st4a1	2.67083e-09	0.478993	0.368	0.172	5.59966e-05
98039824-pcr10-4	3.18726e-09	0.485168	0.243	0.052	6.68242e-05
98155329-rrt15	3.87079e-09	0.487172	0.397	0.19	8.1155e-05
98051823-ned4l	5.23865e-09	0.472265	0.39	0.19	0.000109834
98050597-cnfn-11	5.87533e-09	0.456167	0.415	0.224	0.000123182
98115726-cats-2	5.97328e-09	0.502577	0.405	0.224	0.000125236
98036357-mmsa	8.98873e-09	0.252253	0.635	0.592	0.000188458
98123690-rl3-3	1.06941e-08	0.460977	0.251	0.063	0.000224212
98117434-gse1	1.30708e-08	0.449575	0.268	0.075	0.000274043
98058276-wbs27-9	2.05197e-08	0.453719	0.251	0.069	0.000430216
98024111-tdh	2.13452e-08	0.41061	0.457	0.31	0.000447523
98032823-unknown-859	3.27041e-08	0.467564	0.224	0.052	0.000685674
98072992-y1101-3	3.56307e-08	0.412899	0.246	0.057	0.000747033
98007871-elov4-2	3.92215e-08	0.404978	0.18	0.017	0.000822317
98107887-unknown-2262	4.49601e-08	0.449664	0.215	0.046	0.000942634
98018970-unknown-481	4.8372e-08	0.384541	0.171	0.011	0.00101417
98013642-parp3	5.26187e-08	0.452231	0.33	0.155	0.0011032
98109927-z876p	5.68372e-08	0.45657	0.289	0.109	0.00119165
98040979-casp2-6	6.96747e-08	0.447185	0.312	0.144	0.0014608
98026971-rl5	7.67397e-08	0.26044	0.614	0.552	0.00160892
98031698-stk33	1.00973e-07	0.369705	0.515	0.408	0.00211699
98031308-unknown-813	2.58088e-07	0.425542	0.425	0.241	0.00541108
98145239-ttpal-6	2.63458e-07	0.432535	0.308	0.138	0.00552366
98161064-mlf2-2	2.83012e-07	0.261298	0.585	0.517	0.00593364
98034809-unknown-908	3.04097e-07	0.427145	0.297	0.138	0.00637571
98011589-rhbl3	3.36589e-07	0.384754	0.439	0.299	0.00705693
98055282-unknown-1470	4.13809e-07	0.320769	0.546	0.46	0.00867593
98030666-cc038-2	4.29385e-07	0.413508	0.257	0.092	0.00900249
98035924-hpgds-18	5.44096e-07	0.400516	0.227	0.069	0.0114075
98019847-sdcb1	6.4284e-07	0.277622	0.597	0.534	0.0134778
98109233-unknown-2339	6.78412e-07	0.424323	0.326	0.167	0.0142236
98006907-unknown-169	7.48717e-07	0.424922	0.242	0.086	0.0156976
98003288-atla1	7.66943e-07	0.399669	0.221	0.063	0.0160797
98023092-stx12-2	7.80284e-07	0.410562	0.319	0.149	0.0163594
98002164-unknown-48	1.00383e-06	0.402484	0.175	0.034	0.0210462
98122761-unknown-3245	1.27085e-06	0.342037	0.575	0.448	0.0266446
98055623-syg	1.35415e-06	0.272212	0.575	0.506	0.0283911
98122668-unknown-3236	1.48874e-06	0.290183	0.12	0	0.0312129
98047476-assy	1.66421e-06	0.301145	0.537	0.431	0.0348918
98009796-unknown-245	2.00189e-06	0.325978	0.381	0.167	0.0419716
98027034-uxs1	2.08004e-06	0.336947	0.464	0.374	0.0436101
98043789-scrb2-2	2.08122e-06	0.402348	0.367	0.241	0.0436348
98051772-fhl3-5	2.21432e-06	0.33313	0.603	0.431	0.0464255
98000889-arpc4	2.44389e-06	0.253501	0.581	0.506	0.0512386
98048855-bicc1	2.6695e-06	0.300783	0.541	0.448	0.0559687
98051971-fabp5	2.99498e-06	0.409283	0.327	0.178	0.0627927
98025789-catl1	3.33859e-06	0.40213	0.356	0.218	0.0699969
98011765-unknown-299	3.35295e-06	0.35043	0.185	0.046	0.070298
98005952-anx13-2	3.47115e-06	0.350433	0.432	0.316	0.072776
98040720-sox	4.39296e-06	0.389742	0.337	0.201	0.0921029
98014239-glna	4.51199e-06	0.267856	0.548	0.483	0.0945984
98001231-sap3	4.67544e-06	0.378732	0.395	0.247	0.0980253
98112670-unknown-2564	5.04645e-06	0.398111	0.283	0.132	0.105804
98031289-unknown-812	5.6478e-06	0.376885	0.257	0.109	0.118412
98041422-psmd4	5.95245e-06	0.264911	0.566	0.506	0.124799
98058791-blnk-2	6.69758e-06	0.332062	0.481	0.339	0.140421
98000284-capzb	6.99961e-06	0.300324	0.488	0.42	0.146754
98159500-tif1a-10	7.88322e-06	0.316944	0.15	0.029	0.16528
98058916-sorl	7.91949e-06	0.265293	0.603	0.517	0.16604
98040806-nfkb2-3	8.35108e-06	0.369911	0.355	0.23	0.175089
98033694-unknown-887	8.96289e-06	0.318529	0.157	0.034	0.187916
98131128-med31-3	9.035e-06	0.33209	0.241	0.109	0.189428
98033317-unknown-871	9.3598e-06	0.349441	0.306	0.149	0.196238
98142809-exosx-2	1.16618e-05	0.319008	0.212	0.08	0.244501
98019546-vav	1.17856e-05	0.32739	0.162	0.04	0.247097
98016307-tppp3	1.18421e-05	0.340711	0.2	0.069	0.248281
98043659-tra2a	1.32075e-05	0.276488	0.497	0.42	0.276908
98056951-trxr1	1.39262e-05	0.288069	0.501	0.431	0.291978
98037948-tri18-3	1.41124e-05	0.342798	0.217	0.08	0.295881
98043111-tc1d1-3	1.60745e-05	0.363206	0.264	0.126	0.337018
98024871-dgkz	1.75762e-05	0.322636	0.423	0.299	0.368504
98127205-xxt5	2.05049e-05	0.329705	0.201	0.075	0.429906
98043597-cyta-5	2.13061e-05	0.363365	0.225	0.098	0.446705
98114059-unknown-2649	2.38431e-05	0.273261	0.532	0.575	0.499895
98053237-nade-2	2.43511e-05	0.369456	0.32	0.201	0.510546
98026339-pard3-2	2.45262e-05	0.354641	0.319	0.195	0.514217
98015527-unknown-398	2.47939e-05	0.351941	0.283	0.155	0.51983
98034286-s22a5-9	2.55815e-05	0.341878	0.39	0.236	0.536341
98015015-gapr1-2	2.73351e-05	0.312551	0.516	0.368	0.573107
98005192-leu1	2.93668e-05	0.347673	0.217	0.086	0.615704
98022935-nubp2	2.94972e-05	0.331212	0.204	0.08	0.618438
98154985-cgbp1-6	3.1593e-05	0.341043	0.236	0.115	0.662379
98018990-sc24a	3.37543e-05	0.323698	0.226	0.103	0.707693
98003675-pparg	3.39595e-05	0.283969	0.163	0.046	0.711996
98053641-med31	3.51604e-05	0.317095	0.241	0.121	0.737173
98018899-unknown-478	3.67021e-05	0.331259	0.191	0.069	0.769496
98048665-sem4d	3.67839e-05	0.312301	0.419	0.253	0.771211
98033449-unknown-877	4.26598e-05	0.339529	0.257	0.132	0.894405
98002935-nhr19	4.3296e-05	0.366115	0.228	0.109	0.907744
98012070-unknown-311	0.000116672	0.388924	0.215	0.103	1
98003291-tprg1	0.000112047	0.349256	0.339	0.241	1
98054509-hpcl1-6	5.3139e-05	0.345169	0.277	0.149	1
98005541-kmcp1	5.77621e-05	0.344229	0.277	0.161	1
98052504-gen	0.000169438	0.343173	0.345	0.253	1
98052934-mltk-4	6.4286e-05	0.333694	0.201	0.086	1
98035668-nac3-2	0.00019759	0.33354	0.316	0.195	1
98015738-casp2-2	7.84781e-05	0.332859	0.346	0.236	1
98145950-vatl-3	0.000767549	0.331656	0.243	0.149	1
98113013-nek9-2	6.35708e-05	0.326875	0.343	0.184	1
98034096-adas	6.4186e-05	0.325395	0.378	0.287	1
98034563-m3k13	6.06918e-05	0.32497	0.318	0.195	1
98033173-kifc3	0.000138749	0.323227	0.261	0.144	1
98020673-s6a11	0.000263858	0.322855	0.294	0.178	1
98034221-prom1-2	0.000244535	0.318977	0.161	0.063	1
98006850-hpgds-4	9.50304e-05	0.317199	0.2	0.086	1
98017173-unknown-438	0.000120142	0.315971	0.238	0.115	1
98049494-rt18b	0.00015928	0.314612	0.271	0.161	1
98109575-catl1-6	0.000820076	0.314378	0.344	0.27	1
98044799-txtp	6.72414e-05	0.313516	0.363	0.253	1
98008263-taxb1	0.000139583	0.312084	0.331	0.224	1
98021855-unknown-565	9.21287e-05	0.30933	0.401	0.287	1
98027648-unknown-709	0.000148144	0.308418	0.198	0.086	1
98043398-thil	0.000554199	0.306437	0.234	0.138	1
98043110-unknown-1158	0.000158427	0.306303	0.326	0.218	1
98035873-gnao-2	0.000239058	0.306064	0.258	0.149	1
98112206-crip2-2	7.36634e-05	0.305394	0.224	0.098	1
98031628-calm-27	0.000251512	0.303879	0.237	0.126	1
98034135-yl385	0.000115257	0.301393	0.268	0.132	1
98048199-hddc2	0.000416598	0.299422	0.25	0.149	1
98054183-cadm4	0.000500947	0.299089	0.216	0.109	1
98025564-hspb8	0.000144489	0.299086	0.188	0.08	1
98109574-catl1-5	0.00207667	0.299081	0.343	0.282	1
98022839-sap	0.000318761	0.299042	0.313	0.207	1
98112428-unknown-2547	0.000338148	0.297206	0.195	0.092	1
98033942-dnja1	0.000696525	0.296676	0.323	0.247	1
98045567-tm14c	6.89079e-05	0.296263	0.427	0.333	1
98006867-at2l1	0.00254579	0.295789	0.194	0.115	1
98012836-unknown-330	0.0011982	0.294983	0.236	0.144	1
98025876-acbd5	0.000524927	0.294716	0.201	0.103	1
98068845-unknown-1656	0.000196822	0.294496	0.327	0.178	1
98160044-hpgds-29	0.000617096	0.294092	0.226	0.126	1
98030664-fbt5-2	0.000480487	0.292932	0.201	0.098	1
98044012-unknown-1178	0.000592131	0.292553	0.327	0.241	1
98045665-unknown-1221	0.001739	0.291891	0.193	0.109	1
98046032-gshb-2	0.000604892	0.291304	0.325	0.236	1
98012255-rgs22-2	0.00153907	0.290422	0.277	0.195	1
98018997-b3gt5-2	0.000349759	0.287332	0.159	0.063	1
98032279-acha7-6	6.20428e-05	0.2873	0.461	0.385	1
98031835-immt	0.00134638	0.286446	0.31	0.23	1
98078276-unknown-1711	0.00051159	0.286179	0.242	0.144	1
98046629-nfil3	0.000412028	0.284543	0.334	0.236	1
98040291-trpm3-7	0.00130603	0.283968	0.17	0.086	1
98038791-can9-4	0.00147925	0.283914	0.25	0.161	1
98009565-prs7	9.75483e-05	0.283179	0.449	0.397	1
98048896-sysc	5.11284e-05	0.282129	0.462	0.385	1
98134274-cbr1-8	0.000273233	0.278172	0.165	0.063	1
98042408-rac1-6	0.00108013	0.277992	0.225	0.132	1
98158697-cd38-5	0.00104836	0.277488	0.19	0.098	1
98026447-nphp3-3	0.000527955	0.27492	0.178	0.08	1
98030064-ubc	0.000805703	0.274576	0.167	0.075	1
98113497-unknown-2613	0.00551671	0.272424	0.323	0.287	1
98042776-morn3	0.00141241	0.270921	0.173	0.086	1
98037965-dnjb8	0.00256509	0.269192	0.364	0.31	1
98108947-unknown-2318	0.00199555	0.268179	0.267	0.178	1
98028764-unknown-733	0.000122063	0.26817	0.184	0.069	1
98112552-xp4-2	0.0192553	0.267071	0.245	0.19	1
98100854-unknown-1768	0.00140757	0.266484	0.264	0.167	1
98054312-ddx1	0.00219141	0.265681	0.322	0.253	1
98008561-paps1	0.00485949	0.265028	0.215	0.138	1
98027133-mdn1-2	0.00453206	0.26496	0.241	0.167	1
98112449-unknown-2549	0.00585141	0.264642	0.26	0.195	1
98055763-unknown-1490	0.00301214	0.264042	0.238	0.155	1
98020832-actb-3	0.0115371	0.263383	0.187	0.126	1
98014035-unknown-360	7.45071e-05	0.262952	0.646	0.483	1
98027124-lasp1-2	0.000147292	0.262331	0.174	0.063	1
98030209-hnrpl-2	0.00525209	0.262247	0.32	0.27	1
98128529-samh1-5	7.80319e-05	0.261796	0.112	0.017	1
98021316-unknown-555	0.00303505	0.261161	0.335	0.264	1
98056247-pde3a	0.00981429	0.260503	0.247	0.184	1
98137311-zc21b	0.00284059	0.260095	0.171	0.092	1
98031941-gmpr1	0.00198512	0.257848	0.334	0.247	1
98009254-rsph1	0.00376254	0.257626	0.243	0.155	1
98002765-dus18	0.00234844	0.257135	0.287	0.207	1
98013269-sap3-2	0.000397613	0.256906	0.145	0.052	1
98004736-twf2	0.0107582	0.255937	0.267	0.213	1
98038232-unknown-1008	7.8414e-05	0.25495	0.822	0.575	1
98006203-zc3h4	0.000716149	0.254738	0.403	0.339	1
98015019-trak1	0.0239943	0.253489	0.24	0.19	1
98025346-ago2	0.00438346	0.252736	0.322	0.264	1
98040787-cndp2-2	0.00311645	0.252517	0.326	0.264	1
98132028-ggct-3	5.96928e-05	0.252439	0.144	0.034	1
98014080-hpgds-8	0.00581893	0.252064	0.258	0.184	1
98013517-unknown-349	0.0067169	0.251824	0.254	0.19	1
98027521-tgm1	0.00892423	0.251599	0.183	0.115	1
98001498-cyb5	0.000496398	0.251484	0.446	0.402	1
98019200-unknown-486	0.0108773	0.25131	0.229	0.161	1
98029734-klhl8	0.00967161	0.251075	0.229	0.167	1
98002474-cpt1a	7.39773e-05	0.250759	0.49	0.437	1
98117028-ppm1b-3	0.00463073	0.250321	0.163	0.092	1
98126344-szrd1-2	0.000344726	0.250285	0.167	0.063	1
98107889-unknown-2264	0.000322805	0.250189	0.138	0.046	1
98011628-nucl	9.35454e-21	-0.250896	0.822	0.897	1.96127e-16
98037510-cntp2	1.40078e-05	-0.251849	0.334	0.58	0.293687
98014215-cbx1	5.01314e-06	-0.252491	0.269	0.494	0.105105
98002776-unknown-67	4.55944e-09	-0.25259	0.114	0.299	9.55932e-05
98000694-ube2s	3.00409e-08	-0.252762	0.145	0.339	0.000629838
98015556-tulp4	6.25019e-12	-0.253408	0.083	0.276	1.31041e-07
98012282-ciz1	6.57847e-06	-0.254987	0.593	0.81	0.137924
98008369-h2ay	5.21183e-05	-0.255369	0.397	0.621	1
98022610-ln28b	2.20242e-08	-0.255974	0.094	0.253	0.00046176
98035258-face1	8.07992e-07	-0.257269	0.236	0.454	0.0169404
98034764-thiom	5.88895e-13	-0.257875	0.729	0.828	1.23468e-08
98031011-fzd3	7.26293e-09	-0.259101	0.176	0.408	0.000152275
98016397-at1b2	1.43141e-07	-0.259517	0.636	0.81	0.00300109
98148278-kisha	2.09534e-06	-0.259775	0.295	0.546	0.043931
98034279-kat5	1.94539e-05	-0.259942	0.371	0.626	0.40787
98023489-pelo	3.59337e-05	-0.260643	0.397	0.649	0.753387
98016581-top1	2.02344e-05	-0.261092	0.344	0.563	0.424235
98040654-ptrd1	2.94497e-09	-0.261107	0.116	0.305	6.17442e-05
98014322-mlec	4.99549e-08	-0.261314	0.174	0.391	0.00104736
98134889-tom6	2.30538e-05	-0.261495	0.428	0.655	0.483346
98005314-emc6	2.96696e-06	-0.262042	0.244	0.448	0.0622053
98118312-rl26	9.89486e-32	-0.262647	0.902	0.96	2.07456e-27
98160238-h2az-3	4.93227e-06	-0.262919	0.321	0.552	0.10341
98057524-caps1	6.08043e-09	-0.263199	0.169	0.397	0.000127482
98045179-rlp24-2	1.77019e-05	-0.263454	0.53	0.747	0.371138
98059203-ddx3y	1.05154e-06	-0.26465	0.281	0.517	0.0220466
98001941-dnjc8	1.2207e-05	-0.264769	0.314	0.534	0.255931
98008877-hnrl1-2	2.44617e-11	-0.265486	0.117	0.339	5.12865e-07
98032989-zn713	1.94257e-20	-0.266108	0.042	0.253	4.07279e-16
98007458-i2bp2	1.39603e-06	-0.267711	0.228	0.443	0.0292692
98022272-sdf2	8.47274e-06	-0.267808	0.442	0.678	0.17764
98029576-sap-3	2.67128e-08	-0.268696	0.092	0.247	0.000560061
98055773-zswm8-2	6.45505e-07	-0.269615	0.228	0.437	0.0135337
98009392-snd1	2.05214e-05	-0.270789	0.505	0.741	0.430252
98160717-serp2	1.56627e-10	-0.271532	0.123	0.339	3.28385e-06
98006294-fa46a	2.16088e-05	-0.271886	0.516	0.741	0.453051
98066285-f207a	8.3773e-09	-0.272191	0.151	0.362	0.000175639
98005515-asz1	9.29867e-10	-0.272706	0.26	0.563	1.94956e-05
98005919-lman1	2.74331e-09	-0.2731	0.182	0.425	5.75163e-05
98033938-rl31	1.72504e-27	-0.274215	0.864	0.954	3.61673e-23
98101057-ppbt-2	1.72868e-07	-0.274573	0.18	0.391	0.00362436
98057756-tdg	5.1406e-13	-0.274822	0.081	0.282	1.07778e-08
98048801-cbx3	2.34305e-06	-0.275449	0.496	0.69	0.0491244
98120410-unknown-3072	3.51106e-13	-0.275804	0.065	0.247	7.36128e-09
98025832-sc11c	1.69679e-05	-0.276389	0.42	0.626	0.35575
98038546-npm3	1.91597e-07	-0.277295	0.574	0.77	0.00401702
98030583-safb2	1.33599e-07	-0.277865	0.233	0.46	0.00280103
98160794-hvcn1-2	5.05184e-10	-0.278152	0.158	0.391	1.05917e-05
98058968-msi1h-3	1.48502e-41	-0.278202	0.933	0.971	3.1135e-37
98011799-his81	4.06372e-12	-0.278599	0.096	0.305	8.51999e-08
98018222-ubp2	2.07828e-06	-0.279444	0.314	0.54	0.0435733
98015196-set	2.32587e-17	-0.27977	0.76	0.862	4.87642e-13
98027159-kanl2	3.27047e-08	-0.281555	0.119	0.287	0.000685686
98027244-srsf7-2	5.80882e-17	-0.283709	0.742	0.879	1.21788e-12
98053503-rb27a	2.95681e-06	-0.284037	0.351	0.621	0.0619925
98031942-hyou1	2.31085e-06	-0.285709	0.346	0.586	0.0484494
98052386-ptn1	5.39546e-10	-0.286002	0.171	0.414	1.13121e-05
98048902-zbt10	1.31466e-07	-0.286022	0.575	0.747	0.00275632
98003690-spcs3	3.60446e-11	-0.288082	0.123	0.345	7.55711e-07
98122948-h32-2	1.42739e-25	-0.289096	0.039	0.276	2.99266e-21
98048003-rir2	8.6193e-06	-0.291076	0.287	0.471	0.180712
98043514-djb11-3	9.50262e-08	-0.291721	0.57	0.793	0.00199232
98040171-s36a1-6	6.89291e-18	-0.292769	0.044	0.241	1.44517e-13
98129169-tpp1-10	9.21545e-19	-0.292784	0.025	0.19	1.93211e-14
98035231-p73	1.46076e-05	-0.294081	0.342	0.517	0.306264
98103996-h2az-2	6.155e-15	-0.294415	0.722	0.862	1.29046e-10
98005936-ctbp2	4.31408e-10	-0.296431	0.631	0.822	9.0449e-06
98049991-anr50	9.68465e-16	-0.298365	0.118	0.391	2.03048e-11
98019713-pabp2	1.36432e-07	-0.298595	0.292	0.552	0.00286043
98019845-rl10a	8.55383e-71	-0.299225	0.986	1	1.7934e-66
98128712-unknown-3672	1.58609e-18	-0.300844	0.235	0.632	3.3254e-14
98027746-gcn1l-2	4.55622e-07	-0.301998	0.381	0.615	0.00955257
98126413-unknown-3484	3.09796e-11	-0.302393	0.148	0.391	6.49519e-07
98029106-ef1b	6.97229e-68	-0.303506	0.973	0.977	1.46181e-63
98023967-tbl3	1.27176e-11	-0.30514	0.111	0.322	2.66636e-07
98039852-ma1a1	8.19989e-08	-0.305169	0.246	0.494	0.00171919
98114278-unknown-2668	4.53609e-11	-0.305252	0.672	0.885	9.51036e-07
98021474-dx39b	1.15393e-59	-0.310596	0.976	0.971	2.41934e-55
98028205-rn165	9.10821e-10	-0.310648	0.146	0.356	1.90963e-05
98114480-cc147-3	4.25397e-22	-0.31126	0.061	0.316	8.91888e-18
98016821-rl6	3.57378e-61	-0.312528	0.97	1	7.49279e-57
98122946-h32	1.29654e-24	-0.312593	0.043	0.282	2.71832e-20
98107183-alkb4	1.16766e-11	-0.313311	0.28	0.655	2.44811e-07
98049262-zbt26	1.6447e-11	-0.314383	0.638	0.833	3.44829e-07
98019466-spcs2	1.07093e-08	-0.31447	0.245	0.5	0.000224531
98026595-ccne1	4.6518e-09	-0.317691	0.161	0.368	9.75296e-05
98010994-ahsa1	2.29039e-10	-0.317962	0.596	0.81	4.80203e-06
98007423-mdn1	8.13616e-13	-0.320152	0.2	0.494	1.70583e-08
98020999-big2	4.0962e-13	-0.323752	0.173	0.466	8.5881e-09
98027351-c1qbp	3.3393e-10	-0.324293	0.235	0.529	7.00118e-06
98016846-tisd	1.70755e-10	-0.324594	0.168	0.402	3.58005e-06
98006374-tbl2	3.73422e-08	-0.324864	0.339	0.603	0.000782916
98020026-fkbp2	3.20006e-08	-0.328137	0.533	0.799	0.000670924
98029760-radi-3	4.97323e-08	-0.329822	0.305	0.563	0.00104269
98014993-tmm56-2	4.93e-19	-0.330958	0.061	0.293	1.03362e-14
98033615-ccna2	5.91251e-10	-0.332537	0.16	0.379	1.23962e-05
98009139-calr-2	4.03418e-53	-0.33338	0.948	0.983	8.45807e-49
98022439-pdia1	4.58731e-14	-0.334348	0.666	0.833	9.61776e-10
98002615-cnpy2	1.26826e-15	-0.336219	0.107	0.362	2.65903e-11
98133465-apc13	1.74135e-08	-0.337225	0.204	0.42	0.000365091
98027943-pdia3	4.8549e-36	-0.33756	0.847	0.96	1.01788e-31
98026316-s35b1	4.27034e-09	-0.338758	0.234	0.483	8.95319e-05
98017361-unknown-442	1.5396e-12	-0.34008	0.085	0.282	3.22793e-08
98048564-ephb1-7	1.94089e-14	-0.340195	0.666	0.856	4.06926e-10
98052686-mcm7	4.01956e-09	-0.340639	0.2	0.431	8.42741e-05
98057831-ogt1-2	1.98489e-23	-0.34115	0.04	0.264	4.16153e-19
98011077-sr140	6.07611e-13	-0.349348	0.151	0.408	1.27392e-08
98001499-ktap2	3.07159e-11	-0.352805	0.203	0.483	6.4399e-07
98019315-rl30	2.92308e-32	-0.358827	0.8	0.96	6.12853e-28
98008345-s28a1	1.28835e-10	-0.359504	0.183	0.42	2.70116e-06
98022968-mdr3	1.55776e-17	-0.360388	0.669	0.879	3.266e-13
98021974-f177a	4.46784e-11	-0.360416	0.236	0.511	9.36728e-07
98024696-ch10	1.42018e-12	-0.361099	0.572	0.77	2.97754e-08
98006094-zn155	3.67131e-09	-0.361221	0.354	0.661	7.69726e-05
98144698-sptc3	1.17372e-22	-0.362946	0.221	0.644	2.46081e-18
98018143-tmed4	1.17059e-12	-0.36566	0.569	0.799	2.45427e-08
98048586-pdia4	1.0641e-09	-0.370278	0.426	0.69	2.231e-05
98105364-plpa	1.36427e-26	-0.370542	0.209	0.661	2.86033e-22
98127069-unknown-3542	2.72194e-24	-0.370788	0.237	0.684	5.70682e-20
98137853-h2b1c	5.69666e-21	-0.371572	0.05	0.276	1.19436e-16
98018196-cyta-3	7.77929e-35	-0.37168	0.057	0.391	1.63101e-30
98022429-selt-2	3.46737e-13	-0.374477	0.2	0.5	7.26968e-09
98149155-rs25	5.30428e-76	-0.376125	0.949	0.994	1.11209e-71
98022905-h2ax-2	8.68085e-11	-0.376656	0.461	0.655	1.82003e-06
98019723-s36a1-3	1.08661e-26	-0.377092	0.035	0.27	2.27819e-22
98018165-ef1a2-2	4.64427e-88	-0.379264	0.998	1	9.73718e-84
98118433-unknown-2934	1.52316e-17	-0.381208	0.63	0.856	3.19347e-13
98035460-zn513-3	5.56497e-12	-0.38514	0.262	0.58	1.16675e-07
98051025-nucb1	8.43521e-10	-0.387807	0.344	0.615	1.76853e-05
98039139-tspoa-4	2.07888e-22	-0.393872	0.048	0.282	4.35857e-18
98131752-h10-4	4.40364e-09	-0.394743	0.423	0.592	9.23268e-05
98053683-unknown-1410	1.73441e-30	-0.397583	0.886	0.897	3.63636e-26
98033379-sem5a	5.15261e-43	-0.404769	0.068	0.477	1.0803e-38
98042842-cks1-2	1.9298e-16	-0.405349	0.118	0.379	4.04603e-12
98015567-med26	3.23935e-11	-0.408718	0.35	0.667	6.79162e-07
98033506-h10	1.38013e-13	-0.409818	0.54	0.741	2.89359e-09
98000496-unknown-13	6.84241e-41	-0.418973	0.84	0.925	1.43458e-36
98037022-kcnka	9.41717e-40	-0.423079	0.011	0.253	1.9744e-35
98010273-tram1	6.58794e-13	-0.427583	0.459	0.741	1.38123e-08
98049093-pdia6	6.32487e-29	-0.434121	0.696	0.897	1.32607e-24
98041724-ki67	4.52468e-12	-0.438768	0.289	0.575	9.48644e-08
98013380-g6pt1	2.32738e-27	-0.44398	0.027	0.247	4.87958e-23
98038057-hs90a	4.58469e-94	-0.444122	0.994	1	9.61225e-90
98025203-b3ga3	5.66684e-18	-0.444752	0.498	0.879	1.18811e-13
98134979-actb-8	3.66464e-86	-0.457604	0.985	1	7.68328e-82
98044800-gapr1-8	3.62679e-23	-0.462168	0.106	0.425	7.60392e-19
98139596-unknown-4402	4.10391e-46	-0.462334	0.069	0.5	8.60426e-42
98131947-h10-5	3.18258e-12	-0.463764	0.358	0.592	6.6726e-08
98077756-unknown-1708	4.23592e-30	-0.468243	0.856	0.931	8.88102e-26
98039460-erf1-2	6.38668e-21	-0.485149	0.144	0.477	1.33903e-16
98145267-unknown-4789	7.78497e-13	-0.488532	0.378	0.655	1.6322e-08
98132150-h10-6	3.70058e-14	-0.525629	0.411	0.615	7.75864e-10
98134324-unknown-4016	7.62431e-29	-0.559319	0.264	0.718	1.59851e-24
98024392-sc6a1-2	1.44974e-38	-0.591677	0.575	0.914	3.03953e-34
98147801-cox1	1.03826e-96	-0.66707	1	1	2.17681e-92
98016552-mob3c	6.00702e-33	-0.699145	0.311	0.799	1.25943e-28

## Sheet: digestive.HJvLJ
	p_vala	avg_log2FCb	pct.1c	pct.2d	p_val_adje	a = unadjusted p value	GO
98034674-gabt	2.11373e-173	1.37279	0.626	0.026	4.43164e-169	b = log fold change of average expression of this cluster versus all other clusters	fatty acid metabolic process
98155491-hacl1-2	3.89103e-138	1.20196	0.722	0.184	8.15793e-134	c = Percent of cells within this clusters that express this gene	establishment or maintenance of cell polarity
98038233-hacl1	1.00241e-115	1.10925	0.654	0.17	2.10164e-111	d = Perfect of cells outside this cluster expressing this gene	xenobiotic metabolic process
98121459-tie1-4	4.26269e-114	0.693121	0.858	0.6	8.93716e-110	e = adjusted p value using bonferroni correction	gluconeogenesis
98003726-unknown-86	2.68353e-112	0.954794	0.807	0.303	5.62629e-108		actin cytoskeleton organization
98014277-hpgds-9	4.84109e-109	0.69436	0.866	0.544	1.01498e-104		actin filament organization
98009894-rdh12	6.89656e-104	1.01146	0.476	0.047	1.44593e-99		glutathione metabolic process
98018641-kthy	9.45849e-102	0.440952	0.962	0.785	1.98307e-97		antigen processing and presentation
98042565-scd5	1.0627e-87	0.960262	0.577	0.14	2.22805e-83		negative regulation of angiogenesis
98037934-mknk2	1.30647e-86	0.64077	0.86	0.539	2.73915e-82		negative regulation of vascular endothelial growth factor receptor signaling pathway
98016251-alkmo	1.7038e-80	0.935519	0.505	0.101	3.57218e-76		protein localization to plasma membrane
98049630-sap-6	1.68014e-78	0.508576	0.856	0.618	3.52258e-74		fatty acid beta-oxidation
98037100-hpgds-19	1.5609e-72	0.796983	0.645	0.3	3.27258e-68		cellular response to thyroid hormone stimulus
98037084-catl1-3	1.60031e-72	0.417589	0.941	0.756	3.35521e-68		regulation of actin cytoskeleton organization
98029317-sap-2	3.00659e-71	0.759856	0.662	0.324	6.30362e-67		response to starvation
98000829-dhrs1	7.70691e-69	0.39986	0.917	0.723	1.61583e-64		response to ethanol
98035056-cats	1.38764e-61	0.757626	0.648	0.301	2.90933e-57		retinol metabolic process
98006867-at2l1	2.05051e-60	0.717078	0.662	0.336	4.2991e-56		heart contraction
98048044-cdc42-5	2.77154e-59	0.461319	0.79	0.591	5.81082e-55		positive regulation of endocytosis
98031669-klf16	2.12145e-58	0.75507	0.363	0.063	4.44783e-54		cell projection assembly
98051248-gstm4	1.40747e-56	0.667974	0.635	0.351	2.9509e-52		retinoic acid metabolic process
98031021-unknown-804	2.22192e-56	0.437855	0.913	0.67	4.65847e-52		glycogen biosynthetic process
98076568-unknown-1705	2.88592e-56	0.361382	0.924	0.739	6.05062e-52		cortical cytoskeleton organization
98045370-ppr3d	2.56342e-54	0.71003	0.338	0.055	5.37447e-50		actin polymerization or depolymerization
98139353-naaa-5	1.92806e-51	0.545544	0.705	0.466	4.04237e-47		epithelial cell differentiation
98041006-unknown-1100	5.71927e-51	0.540902	0.703	0.47	1.1991e-46		xenobiotic catabolic process
98017298-fmo4-2	7.62936e-51	0.612252	0.639	0.38	1.59957e-46		triglyceride metabolic process
98050779-rdh11-4	5.96709e-49	0.728204	0.459	0.17	1.25106e-44		barbed-end actin filament capping
98007746-shlb1	7.61062e-49	0.51958	0.701	0.479	1.59564e-44		drug metabolic process
98143513-vp13b-3	5.53892e-48	0.748124	0.412	0.128	1.16129e-43		cellular response to insulin stimulus
98045945-bpnt1	1.27254e-47	0.482874	0.724	0.516	2.668e-43		vascular endothelial growth factor receptor-2 signaling pathway
98050542-anxa7-4	7.79914e-47	0.397907	0.803	0.618	1.63517e-42		phenol-containing compound metabolic process
98050675-suox-4	1.79231e-45	0.730601	0.456	0.174	3.75776e-41		negative regulation of vascular smooth muscle cell differentiation
98132091-cubn	8.69165e-45	0.340054	0.915	0.741	1.82229e-40		pinocytosis
98142961-st1a2-2	4.10791e-44	0.356901	0.777	0.688	8.61265e-40		cellular response to cadmium ion
98006490-dptor	8.49555e-44	0.613647	0.268	0.042	1.78118e-39		ATP synthesis coupled proton transport
98019438-wbp2	4.68625e-43	0.37079	0.887	0.686	9.8252e-39		cellular response to fatty acid
98020773-rhob	5.47792e-43	0.66918	0.321	0.076	1.1485e-38		regulation of insulin secretion
98021803-pgdh-4	1.40969e-42	0.301366	0.841	0.757	2.95555e-38		collagen catabolic process
98121092-s18b1-52	9.95735e-42	0.652175	0.318	0.074	2.08766e-37		small GTPase mediated signal transduction
98009566-s2536	9.35001e-39	0.647583	0.406	0.142	1.96032e-34		actin filament polymerization
98059456-sodc-3	9.75441e-39	0.363532	0.756	0.603	2.04511e-34		thymine catabolic process
98039082-gabt-2	9.54034e-38	0.60419	0.297	0.071	2.00023e-33		cellular aldehyde metabolic process
98052395-tt39c-4	1.24822e-37	0.303274	0.815	0.686	2.61702e-33		tissue remodeling
98137283-catl1-7	1.8372e-37	0.430725	0.193	0.019	3.85187e-33		antigen processing and presentation of peptide antigen
98050737-mog1	2.0489e-37	0.484198	0.197	0.021	4.29573e-33		glucocorticoid metabolic process
98051820-kcc2d-2	6.28761e-37	0.282745	0.82	0.703	1.31826e-32		response to drug
98048195-ugpa	1.4201e-36	0.626113	0.478	0.232	2.97738e-32		glycolytic process
98009074-ud13	8.82012e-36	0.540451	0.584	0.365	1.84923e-31		response to xenobiotic stimulus
98034342-at5g2-2	1.12589e-35	0.333324	0.771	0.632	2.36054e-31		positive regulation of stress fiber assembly
98045567-tm14c	1.35901e-35	0.523394	0.597	0.383	2.84929e-31		positive regulation of protein complex assembly
98045503-unknown-1217	1.6806e-35	0.571613	0.552	0.311	3.52354e-31		cellular response to calcium ion
98058267-vdac2	3.16829e-35	0.454998	0.648	0.475	6.64264e-31		axonogenesis
98046573-hpgds-23	3.80634e-35	0.284296	0.898	0.755	7.98037e-31		relaxation of vascular smooth muscle
98128233-gels-2	1.11433e-34	0.299212	0.864	0.719	2.33631e-30		actin nucleation
98041728-acsf2-12	1.60338e-34	0.561141	0.263	0.059	3.36165e-30		NADPH oxidation
98001498-cyb5	1.89524e-34	0.461285	0.631	0.454	3.97357e-30		cardiac muscle cell contraction
98006859-radi	1.3055e-33	0.400709	0.677	0.521	2.73711e-29		carnitine shuttle
98038728-cap2	3.86133e-33	0.281346	0.783	0.682	8.09567e-29		positive regulation of cation channel activity
98025876-acbd5	7.45552e-33	0.311993	0.747	0.625	1.56312e-28
98057522-unknown-1550	2.56925e-32	0.415617	0.737	0.551	5.38669e-28
98014848-nfac3	6.61968e-32	0.593181	0.454	0.226	1.38788e-27
98031811-gdia	1.21145e-31	0.252779	0.856	0.75	2.53993e-27
98037722-caco2	3.84818e-31	0.293875	0.786	0.669	8.0681e-27
98028495-ppt1	5.61189e-31	0.351499	0.684	0.567	1.17659e-26
98010383-pepd	7.0198e-31	0.504986	0.548	0.366	1.47177e-26
98006504-st1c2-2	1.51654e-30	0.274149	0.811	0.725	3.17959e-26
98019770-tsp4	2.74841e-30	0.32853	0.677	0.57	5.76231e-26
98011303-cof2	5.44418e-30	0.29632	0.754	0.637	1.14143e-25
98024986-ran-2	5.58173e-30	0.576563	0.367	0.146	1.17027e-25
98037220-tba1c	5.76413e-30	0.393407	0.645	0.503	1.20851e-25
98050048-plst	1.72073e-29	0.444466	0.592	0.445	3.60769e-25
98033458-call5-4	8.56324e-29	0.388066	0.635	0.503	1.79537e-24
98006118-hgs	9.41067e-29	0.342742	0.701	0.57	1.97304e-24
98048024-kcnk4-3	4.49224e-28	0.277948	0.832	0.698	9.41844e-24
98045967-tbc25	1.50587e-27	0.541857	0.473	0.273	3.15721e-23
98111430-manbl	2.85038e-27	0.523994	0.253	0.07	5.97612e-23
98036705-coro6-2	2.88096e-27	0.253637	0.96	0.809	6.04021e-23
98025855-opla	9.23876e-27	0.446133	0.567	0.401	1.937e-22
98045101-cpas1-3	1.12563e-26	0.430387	0.183	0.033	2.35999e-22
98015968-plin2	1.16129e-26	0.424912	0.59	0.426	2.43477e-22
98044371-tbb2a	1.90525e-26	0.557611	0.314	0.12	3.99455e-22
98042747-ud19	6.76131e-26	0.521558	0.484	0.304	1.41758e-21
98066284-unknown-1636	6.83577e-26	0.533353	0.425	0.216	1.43319e-21
98003083-mscl	1.62953e-25	0.471831	0.518	0.343	3.41648e-21
98066397-unknown-1637	2.96902e-25	0.458899	0.197	0.045	6.22484e-21
98049107-rhob-2	3.58439e-25	0.551348	0.408	0.227	7.51503e-21
98011391-hpgds-6	1.03015e-24	0.425431	0.231	0.064	2.15981e-20
98138061-unknown-4301	2.12514e-24	0.514887	0.469	0.316	4.45556e-20
98039881-dhs27-6	2.9406e-24	0.378252	0.151	0.022	6.16527e-20
98026018-al3a2-2	3.29471e-24	0.350639	0.628	0.517	6.9077e-20
98020353-unknown-523	1.07258e-23	0.366992	0.159	0.027	2.24878e-19
98131598-1433t-2	1.12572e-23	0.339179	0.626	0.515	2.36019e-19
98007079-agt2	1.151e-23	0.455414	0.512	0.354	2.41318e-19
98046178-yxie	1.36322e-23	0.470249	0.488	0.326	2.85812e-19
98008395-oat	1.48295e-23	0.461124	0.503	0.35	3.10915e-19
98124542-unknown-3355	1.53621e-23	0.307809	0.707	0.596	3.22082e-19
98016033-lipg-3	2.6453e-23	0.399766	0.558	0.422	5.54613e-19
98049995-if4a1-2	2.93611e-23	0.386698	0.571	0.436	6.15585e-19
98038566-aldoc	3.9585e-23	0.386828	0.575	0.444	8.2994e-19
98053237-nade-2	1.20929e-22	0.399764	0.558	0.419	2.53541e-18
98116112-rhob-3	3.97136e-22	0.527395	0.391	0.228	8.32635e-18
98027725-tri13	6.18862e-22	0.373232	0.161	0.032	1.29751e-17
98021611-prdx5	2.0294e-21	0.285264	0.656	0.566	4.25484e-17
98014677-myl6b	2.07552e-21	0.297672	0.662	0.557	4.35154e-17
98038232-unknown-1008	6.37179e-21	0.351291	0.14	0.023	1.33591e-16
98018991-asm	8.04681e-21	0.363437	0.594	0.473	1.68709e-16
98059340-gapr1-10	1.6206e-20	0.256727	0.701	0.616	3.39776e-16
98008669-echb	1.6245e-20	0.422641	0.503	0.361	3.40592e-16
98013318-mdhm	2.01401e-20	0.340457	0.599	0.484	4.22257e-16
98038707-tmm56-7	2.18917e-20	0.460174	0.435	0.271	4.58982e-16
98151912-unknown-5264	4.63199e-20	0.446139	0.229	0.078	9.71143e-16
98112759-mpcp-2	5.33591e-20	0.427904	0.484	0.345	1.11873e-15
98011909-pckgc	1.35255e-19	0.257121	0.654	0.586	2.83576e-15
98045459-pdcd4	1.56255e-19	0.363125	0.561	0.429	3.27603e-15
98023577-unknown-609	1.90254e-19	0.278543	0.639	0.551	3.98886e-15
98044888-cp2c8-6	1.92418e-19	0.418207	0.49	0.342	4.03424e-15
98051908-mroh5	6.71236e-19	0.388515	0.189	0.054	1.40731e-14
98008332-acsf2-4	7.81732e-19	0.307433	0.622	0.516	1.63898e-14
98014096-ran	1.4585e-18	0.388858	0.172	0.046	3.0579e-14
98036357-mmsa	1.96614e-18	0.413589	0.48	0.348	4.12222e-14
98134274-cbr1-8	2.43849e-18	0.358645	0.52	0.411	5.11253e-14
98129297-dnli	3.30338e-18	0.460609	0.374	0.226	6.92587e-14
98004799-dns2b	6.13599e-18	0.264612	0.658	0.584	1.28647e-13
98023087-bri3	7.96119e-18	0.43145	0.244	0.097	1.66914e-13
98027068-kgp1-2	8.92956e-18	0.459282	0.346	0.185	1.87217e-13
98040816-myl9	2.47628e-17	0.286179	0.584	0.515	5.19177e-13
98045307-mob2-2	2.61084e-17	0.338828	0.161	0.042	5.47388e-13
98020686-unknown-537	3.784e-17	0.447163	0.361	0.211	7.93353e-13
98009968-med25	6.18714e-17	0.284821	0.601	0.519	1.29719e-12
98011065-lipg-2	7.46983e-17	0.338991	0.539	0.429	1.56613e-12
98037038-rhoc-2	3.13083e-16	0.311885	0.136	0.032	6.5641e-12
98039945-cpt1a-5	4.39438e-16	0.389627	0.195	0.067	9.21325e-12
98059395-fbxw7-5	6.36566e-16	0.381985	0.202	0.073	1.33462e-11
98109504-unknown-2357	9.03847e-16	0.450553	0.314	0.17	1.89501e-11
98033974-fkb15	1.18308e-15	0.441675	0.314	0.173	2.48044e-11
98148744-unknown-5007	1.38227e-15	0.439092	0.291	0.152	2.89806e-11
98109923-asm-6	1.69247e-15	0.335708	0.524	0.423	3.54843e-11
98047203-gdap2	1.89827e-15	0.405069	0.425	0.304	3.97991e-11
98022795-hpcl4	2.36549e-15	0.320097	0.548	0.427	4.95949e-11
98027904-cpne7-2	2.7986e-15	0.410057	0.259	0.12	5.86753e-11
98011832-flip1	3.42124e-15	0.328538	0.516	0.415	7.17297e-11
98053915-unknown-1416	3.43945e-15	0.312253	0.121	0.027	7.21114e-11
98028158-unknown-723	5.16789e-15	0.279796	0.117	0.025	1.0835e-10
98034032-hpgds-17	6.38553e-15	0.267533	0.588	0.509	1.33879e-10
98030437-star-2	7.33067e-15	0.344188	0.495	0.387	1.53695e-10
98006062-cp2u1	1.16609e-14	0.423761	0.395	0.271	2.44482e-10
98031269-mia40	1.35076e-14	0.285002	0.544	0.476	2.832e-10
98047434-cckar-2	2.72972e-14	0.384611	0.433	0.308	5.72312e-10
98040325-unknown-1079	2.80374e-14	0.343774	0.146	0.043	5.87833e-10
98129135-fmo5-5	3.25701e-14	0.368943	0.195	0.075	6.82864e-10
98027849-mctp1	3.41034e-14	0.308545	0.535	0.45	7.15013e-10
98011424-nudt9-2	5.89122e-14	0.329066	0.163	0.054	1.23515e-09
98018273-saraf	7.00622e-14	0.385687	0.202	0.081	1.46892e-09
98052401-cpas1-4	1.21435e-13	0.349487	0.469	0.365	2.54601e-09
98039327-al7a1	3.14353e-13	0.400388	0.312	0.183	6.59073e-09
98005642-pdcd6	3.34759e-13	0.374566	0.41	0.301	7.01856e-09
98150297-mx1-14	3.51611e-13	0.28887	0.113	0.027	7.37187e-09
98055823-paip1	4.33957e-13	0.406791	0.35	0.223	9.09834e-09
98026050-acsf2-7	4.91467e-13	0.381127	0.225	0.104	1.03041e-08
98055292-anxa7-5	5.13016e-13	0.311604	0.514	0.424	1.07559e-08
98022714-wasl	6.91519e-13	0.308359	0.52	0.416	1.44984e-08
98050734-gria1	7.12721e-13	0.352151	0.427	0.318	1.49429e-08
98043307-vdac	7.30074e-13	0.37309	0.403	0.286	1.53067e-08
98153278-rac3-3	8.27892e-13	0.368108	0.253	0.125	1.73576e-08
98007132-arc1a	9.04603e-13	0.284116	0.52	0.47	1.89659e-08
98037399-herc2	1.2177e-12	0.371652	0.416	0.315	2.55303e-08
98039832-cbr1-6	1.22785e-12	0.339691	0.45	0.348	2.5743e-08
98056019-rock2	1.45455e-12	0.439624	0.304	0.19	3.04962e-08
98032103-ccng2	1.68723e-12	0.353129	0.431	0.307	3.53745e-08
98045815-acph-2	2.09331e-12	0.386772	0.335	0.218	4.38884e-08
98056504-las1l	3.29134e-12	0.378628	0.397	0.292	6.90063e-08
98145819-ppal-15	5.48602e-12	0.311534	0.146	0.051	1.1502e-07
98019285-unknown-489	5.59845e-12	0.383988	0.265	0.146	1.17377e-07
98038178-fbx9	6.15832e-12	0.335536	0.193	0.083	1.29115e-07
98049577-rc3h1-2	8.69947e-12	0.305415	0.465	0.382	1.82393e-07
98132122-rdh12-4	1.16877e-11	0.316459	0.439	0.363	2.45045e-07
98046767-ipyr	1.56062e-11	0.374522	0.323	0.205	3.272e-07
98010275-unknown-263	1.70438e-11	0.306459	0.454	0.379	3.57339e-07
98054195-s18b1-41	1.76361e-11	0.38173	0.287	0.171	3.69759e-07
98152667-ypel1	1.82539e-11	0.331871	0.427	0.312	3.8271e-07
98105484-gstm4-2	1.9575e-11	0.372657	0.331	0.217	4.10409e-07
98024156-actb-4	2.01295e-11	0.339824	0.471	0.384	4.22034e-07
98000284-capzb	2.20694e-11	0.307716	0.461	0.382	4.62708e-07
98124557-unknown-3358	2.63835e-11	0.356141	0.236	0.119	5.53156e-07
98027561-arf1-6	2.83811e-11	0.332704	0.418	0.322	5.95037e-07
98019098-acadm-2	2.92446e-11	0.357339	0.244	0.128	6.13142e-07
98002620-ef1g	2.98351e-11	0.260546	0.522	0.456	6.25523e-07
98021855-unknown-565	3.00508e-11	0.361875	0.352	0.233	6.30045e-07
98005311-ppap	4.75822e-11	0.292825	0.49	0.412	9.97609e-07
98057592-ptn6	6.57587e-11	0.35611	0.265	0.147	1.3787e-06
98022257-unknown-571	8.27082e-11	0.343868	0.253	0.138	1.73406e-06
98076409-unknown-1703	9.27057e-11	0.361219	0.327	0.212	1.94367e-06
98019479-unknown-496	1.07776e-10	0.368281	0.325	0.22	2.25963e-06
98056472-egt2	1.0999e-10	0.305643	0.155	0.062	2.30605e-06
98047294-zn436	1.15889e-10	0.372443	0.272	0.159	2.42974e-06
98145797-glyg-3	1.37716e-10	0.368	0.306	0.197	2.88736e-06
98027365-apmap-6	1.4123e-10	0.350754	0.38	0.28	2.96103e-06
98139348-ank3-6	1.61576e-10	0.293214	0.469	0.403	3.3876e-06
98115773-dpys-2	1.68272e-10	0.254186	0.52	0.473	3.52798e-06
98004713-tspoa-2	2.56535e-10	0.275417	0.144	0.055	5.37852e-06
98112147-tspoa-9	2.65691e-10	0.370463	0.27	0.163	5.57048e-06
98028196-if2b2	2.70522e-10	0.2752	0.486	0.408	5.67177e-06
98007190-atpg	2.92237e-10	0.295	0.437	0.355	6.12704e-06
98007714-pcy1a	3.04446e-10	0.25149	0.507	0.445	6.38301e-06
98017539-tyrp2	5.43396e-10	0.34709	0.27	0.161	1.13928e-05
98037574-mcat	6.18113e-10	0.341922	0.259	0.151	1.29593e-05
98149000-unknown-5041	7.02137e-10	0.323783	0.178	0.083	1.4721e-05
98031036-ell2	9.57803e-10	0.314861	0.414	0.324	2.00813e-05
98035737-urh1	9.65992e-10	0.303942	0.157	0.068	2.0253e-05
98016428-smcr8	1.00657e-09	0.343403	0.38	0.292	2.11037e-05
98055446-tri74	1.024e-09	0.315898	0.172	0.079	2.14692e-05
98064267-unknown-1627	1.03739e-09	0.304067	0.408	0.318	2.175e-05
98120364-mylip	1.10729e-09	0.316321	0.193	0.095	2.32154e-05
98014353-tri72	1.18476e-09	0.329675	0.206	0.106	2.48397e-05
98038069-unknown-1001	1.26815e-09	0.308527	0.183	0.087	2.65879e-05
98006181-aifm2	1.33382e-09	0.293825	0.435	0.352	2.79649e-05
98043448-rs14	3.07842e-09	0.32832	0.369	0.279	6.45422e-05
98153119-gata-9	3.1088e-09	0.313697	0.382	0.303	6.51792e-05
98052255-dhb12-4	3.30409e-09	0.260734	0.476	0.415	6.92736e-05
98144036-rdhe2-4	6.68161e-09	0.255195	0.14	0.058	0.000140087
98000889-arpc4	7.2706e-09	0.334314	0.325	0.234	0.000152435
98047718-asgl1	9.45531e-09	0.28503	0.412	0.345	0.00019824
98053396-unknown-1399	1.2553e-08	0.281087	0.439	0.414	0.000263186
98048056-csk21	1.43535e-08	0.323404	0.321	0.23	0.000300935
98035722-gpr34	1.61343e-08	0.25535	0.117	0.045	0.000338271
98007166-hnf4a	1.63093e-08	0.312709	0.236	0.14	0.00034194
98007970-hcdh	1.73419e-08	0.369881	0.304	0.211	0.00036359
98057664-unknown-1553	2.10157e-08	0.271465	0.161	0.076	0.000440615
98145330-bcal1-5	2.23995e-08	0.302148	0.369	0.284	0.000469628
98023739-ehd4	3.51179e-08	0.30192	0.382	0.315	0.000736281
98052603-tenx-6	3.98932e-08	0.290021	0.202	0.108	0.0008364
98053303-acts	4.32662e-08	0.268599	0.149	0.069	0.000907119
98044799-txtp	5.01518e-08	0.289027	0.363	0.286	0.00105148
98029363-rab8b-3	6.47473e-08	0.303983	0.28	0.188	0.00135749
98001814-pex6	7.40908e-08	0.302555	0.212	0.122	0.00155339
98116753-rab10-2	9.01728e-08	0.304032	0.325	0.238	0.00189056
98067868-unknown-1648	1.10299e-07	0.295557	0.208	0.12	0.00231254
98159840-zn618-2	1.26412e-07	0.284825	0.168	0.087	0.00265036
98114059-unknown-2649	1.60768e-07	0.290505	0.406	0.383	0.00337066
98032831-hpgds-16	1.79694e-07	0.316307	0.246	0.161	0.00376746
98044251-gnpat	1.85182e-07	0.304438	0.329	0.249	0.00388252
98013425-f261	1.90797e-07	0.265925	0.151	0.074	0.00400026
98057488-fem1c	2.16907e-07	0.26741	0.187	0.102	0.00454767
98125290-unknown-3407	2.20084e-07	0.283904	0.355	0.277	0.00461428
98008025-odo1	2.7071e-07	0.299547	0.221	0.136	0.00567571
98056952-smap2	2.79348e-07	0.288057	0.316	0.234	0.00585681
98001717-arf1	2.90389e-07	0.290021	0.323	0.246	0.00608829
98049976-rl34	2.93606e-07	0.256139	0.418	0.352	0.00615574
98002188-gria2	4.40241e-07	0.29228	0.316	0.235	0.0092301
98030179-etfa	5.13587e-07	0.29916	0.242	0.159	0.0107679
98048036-rabx5	5.92628e-07	0.272797	0.2	0.116	0.012425
98015775-elov4-3	5.95344e-07	0.289749	0.261	0.174	0.012482
98026866-mfsd8-3	6.17391e-07	0.265249	0.386	0.324	0.0129442
98005422-a16a1	6.96603e-07	0.299125	0.312	0.241	0.014605
98039689-clap2	7.10527e-07	0.298457	0.197	0.117	0.0148969
98058218-swahc	8.15956e-07	0.297656	0.293	0.215	0.0171073
98152305-zch24-2	1.04399e-06	0.257867	0.185	0.107	0.0218883
98032377-unknown-841	1.17723e-06	0.263377	0.376	0.324	0.0246819
98031566-unknown-821	1.2357e-06	0.286485	0.282	0.205	0.0259077
98131977-ndus6	1.31476e-06	0.261755	0.191	0.112	0.0275653
98139238-ef2k	1.3564e-06	0.261062	0.163	0.09	0.0284382
98038527-rnf12	1.39319e-06	0.284715	0.282	0.205	0.0292097
98014517-ndkb	1.47231e-06	0.285832	0.289	0.211	0.0308685
98135980-smtl2	1.49816e-06	0.278818	0.287	0.208	0.0314104
98032648-atpo	1.58951e-06	0.268147	0.34	0.271	0.0333256
98047864-unknown-1284	1.94081e-06	0.259957	0.359	0.292	0.0406911
98047358-dab2p	1.97369e-06	0.268787	0.204	0.124	0.0413804
98121340-isoc1	3.06273e-06	0.281387	0.289	0.218	0.0642132
98158718-suca	3.25463e-06	0.271985	0.335	0.272	0.0682365
98102283-g6pt1-2	3.77331e-06	0.272383	0.248	0.174	0.0791112
98058537-unknown-1581	6.48447e-06	0.256888	0.18	0.109	0.135953
98161064-mlf2-2	7.92967e-06	0.258148	0.234	0.159	0.166254
98045032-comd3-2	8.26838e-06	0.284618	0.304	0.246	0.173355
98041310-fxdc2-3	9.2178e-06	0.264835	0.178	0.11	0.19326
98045734-unknown-1224	1.02962e-05	0.255417	0.299	0.231	0.21587
98043649-al4a1	1.20244e-05	0.283288	0.236	0.166	0.252103
98106883-gstm3-3	1.27188e-05	0.254347	0.369	0.334	0.266662
98058769-dusty-2	1.40239e-05	0.266621	0.333	0.289	0.294026
98025733-vps18	1.40577e-05	0.274393	0.225	0.156	0.294734
98017133-unknown-437	1.43863e-05	0.269144	0.183	0.116	0.301623
98015904-pp2ab-2	1.484e-05	0.261455	0.299	0.238	0.311136
98033793-acadv	1.53171e-05	0.261609	0.168	0.103	0.321139
98128768-ttc38-4	1.61815e-05	0.297082	0.276	0.219	0.339261
98056297-if5a1-2	1.70313e-05	0.270918	0.257	0.194	0.357078
98054141-2a5d-2	1.98028e-05	0.271021	0.206	0.14	0.415186
98036396-srpk3-2	2.11661e-05	0.253446	0.338	0.28	0.443769
98017845-mtor	2.6511e-05	0.288017	0.244	0.181	0.555829
98032245-lmbl3	3.20749e-05	0.264381	0.248	0.182	0.672482
98119731-cndp2-6	3.83158e-05	0.268532	0.357	0.318	0.80333
98008495-ubb-2	0.000188497	0.300512	0.308	0.287	1
98057689-ttc38-3	5.1552e-05	0.260213	0.304	0.255	1
98043615-cbr1-7	0.000137672	0.254113	0.236	0.179	1
98003159-cpne8	7.1832e-05	0.252898	0.223	0.161	1
98006756-pgdh	6.99429e-05	0.25038	0.28	0.229	1
98001926-ifrd1	9.21003e-10	-0.250151	0.187	0.382	1.93098e-05
98003152-gtr3	7.33673e-11	-0.250696	0.123	0.295	1.53822e-06
98024677-cp2e1	7.51575e-10	-0.251861	0.155	0.329	1.57575e-05
98131552-pld4	5.83392e-07	-0.252327	0.435	0.652	0.0122314
98047643-cp2u1-7	9.77601e-10	-0.252986	0.144	0.311	2.04964e-05
98143223-s29a1	1.67684e-13	-0.252989	0.064	0.224	3.51566e-09
98005232-grik3	3.14006e-09	-0.253748	0.191	0.377	6.58345e-05
98129168-tpp1-9	1.83663e-07	-0.253798	0.439	0.713	0.00385068
98029778-canb1	5.97597e-09	-0.254768	0.178	0.346	0.000125292
98151538-unknown-5236	3.68539e-14	-0.255051	0.049	0.205	7.72678e-10
98034285-at1a2	1.80571e-15	-0.255054	0.123	0.342	3.78585e-11
98127069-unknown-3542	2.98833e-18	-0.255683	0.1	0.327	6.26533e-14
98150926-unknown-5170	2.61751e-07	-0.256667	0.102	0.216	0.00548787
98040118-kcy	1.34325e-08	-0.256844	0.251	0.449	0.000281625
98008120-nek4	1.48326e-18	-0.259175	0.076	0.292	3.1098e-14
98114480-cc147-3	7.54199e-16	-0.259547	0.038	0.202	1.58125e-11
98039895-aqp5	3.86308e-10	-0.260083	0.157	0.334	8.09933e-06
98015567-med26	3.88901e-11	-0.262068	0.117	0.289	8.15369e-07
98002576-comda	4.36918e-11	-0.263413	0.079	0.223	9.16042e-07
98007423-mdn1	9.88881e-19	-0.264035	0.045	0.239	2.07329e-14
98064859-unknown-1632	7.15319e-08	-0.266065	0.329	0.535	0.00149974
98027072-srs12	6.18042e-11	-0.267215	0.049	0.176	1.29579e-06
98030271-ctl1-3	6.89202e-12	-0.267334	0.091	0.256	1.44498e-07
98109820-vmp1	6.62125e-28	-0.268301	0.113	0.432	1.38821e-23
98009883-rab7a-2	1.3796e-08	-0.268555	0.251	0.434	0.000289248
98048302-rtp3	7.31479e-13	-0.269749	0.032	0.164	1.53362e-08
98036291-ptx4	1.40296e-09	-0.27004	0.323	0.571	2.94145e-05
98037256-ttc38-2	4.43148e-11	-0.270112	0.068	0.204	9.29105e-07
98004388-ant1	1.08668e-18	-0.271956	0.032	0.211	2.27834e-14
98017720-unknown-451	1.42282e-08	-0.272709	0.287	0.494	0.000298309
98057929-zbbx	5.9274e-12	-0.272805	0.025	0.145	1.24274e-07
98110252-tba8-2	1.98469e-21	-0.273033	0.055	0.278	4.16109e-17
98024786-1433b-2	6.70905e-08	-0.273375	0.401	0.628	0.00140662
98015855-sera	2.7883e-15	-0.273807	0.628	0.806	5.84594e-11
98000469-dend3	7.83904e-32	-0.274001	0.104	0.447	1.64353e-27
98010994-ahsa1	1.05906e-08	-0.274636	0.306	0.498	0.000222043
98139350-ank3-7	1.38321e-10	-0.275407	0.108	0.265	2.90003e-06
98123121-psf2-2	3.73238e-10	-0.277566	0.157	0.324	7.82531e-06
98035156-cp2c8-5	3.98525e-16	-0.278073	0.025	0.182	8.35547e-12
98053108-nek8	2.88305e-13	-0.278465	0.015	0.136	6.0446e-09
98046762-taf1	5.46932e-17	-0.279614	0.03	0.193	1.1467e-12
98048987-catl2-4	6.67156e-142	-0.279931	1	0.994	1.39876e-137
98055272-dhso-11	5.29752e-09	-0.281201	0.333	0.565	0.000111068
98004164-znf34	2.07034e-12	-0.281485	0.1	0.272	4.34068e-08
98006927-vps29	5.23805e-10	-0.284296	0.223	0.429	1.09821e-05
98036593-ppgb-5	1.85266e-39	-0.285487	0.783	0.91	3.88429e-35
98041815-clcn2	1.22883e-09	-0.286892	0.276	0.49	2.57637e-05
98114278-unknown-2668	1.4944e-08	-0.287117	0.42	0.639	0.000313316
98035852-rl24-2	1.3032e-10	-0.287519	0.13	0.302	2.73228e-06
98133244-cp2j2-16	2.75948e-09	-0.287611	0.346	0.569	5.78553e-05
98019423-lfg1	4.21307e-09	-0.288007	0.342	0.562	8.83312e-05
98016546-pkn3	3.37479e-10	-0.288372	0.089	0.226	7.07559e-06
98132604-mcfd2-4	3.0274e-09	-0.290877	0.335	0.55	6.34726e-05
98033436-cp2c8-4	1.86724e-16	-0.292337	0.004	0.14	3.91485e-12
98053521-panx1	9.31879e-13	-0.292836	0.115	0.301	1.95378e-08
98115750-unknown-2753	5.08952e-13	-0.293397	0.04	0.182	1.06707e-08
98058568-myef2	2.02408e-17	-0.293456	0.172	0.455	4.24368e-13
98002911-syic	6.10291e-12	-0.297056	0.146	0.335	1.27954e-07
98052093-o10p1	1.57893e-12	-0.29714	0.064	0.217	3.31038e-08
98043268-at8a1-3	1.96958e-12	-0.297339	0.123	0.31	4.12943e-08
98109575-catl1-6	2.13698e-152	-0.297808	1	0.998	4.48039e-148
98015761-vato	1.61319e-26	-0.297965	0.709	0.895	3.38221e-22
98059261-fat1-4	6.83197e-16	-0.298432	0.074	0.263	1.43239e-11
98013778-acsf3-2	9.16495e-14	-0.299154	0.076	0.244	1.92152e-09
98029024-endov	1.38764e-13	-0.299224	0.085	0.259	2.90933e-09
98122554-unknown-3224	7.14218e-14	-0.300031	0.032	0.173	1.49743e-09
98033849-catd-3	3.21348e-95	-0.301579	0.909	0.969	6.73738e-91
98020143-trpm3-4	1.7393e-14	-0.302036	0.055	0.22	3.64661e-10
98029096-catl1-2	1.72058e-10	-0.302665	0.372	0.62	3.60737e-06
98058181-mrcka	6.64016e-14	-0.304766	0.042	0.192	1.39218e-09
98040453-unknown-1082	5.18731e-12	-0.306477	0.503	0.729	1.08757e-07
98109574-catl1-5	2.27931e-161	-0.307587	1	0.999	4.77881e-157
98155960-s38a7-7	6.41518e-12	-0.308616	0.146	0.33	1.34501e-07
98109950-fli1-3	8.08418e-12	-0.30908	0.096	0.259	1.69493e-07
98034145-s38a7-4	9.24363e-13	-0.309222	0.153	0.358	1.93802e-08
98037322-s18b1-28	3.17668e-13	-0.313337	0.13	0.332	6.66022e-09
98050728-crerf	7.52717e-19	-0.318793	0	0.15	1.57815e-14
98000261-vatl	3.54417e-12	-0.319075	0.238	0.473	7.43072e-08
98045076-lyag-2	1.42029e-10	-0.319633	0.376	0.618	2.97777e-06
98027946-fmo2-3	9.98633e-11	-0.320928	0.35	0.593	2.09373e-06
98035303-ppal-7	1.67002e-14	-0.322644	0.1	0.289	3.50136e-10
98021905-irk4	5.04206e-16	-0.322787	0.079	0.271	1.05712e-11
98048012-unknown-1288	6.49432e-11	-0.32562	0.346	0.585	1.3616e-06
98005383-unknown-126	4.94306e-13	-0.326043	0.091	0.261	1.03636e-08
98122512-renr	1.52552e-11	-0.326377	0.344	0.592	3.19841e-07
98111254-evi5l	8.05171e-15	-0.327347	0.089	0.278	1.68812e-10
98009297-unknown-234	2.77085e-45	-0.328564	0.068	0.466	5.80937e-41
98020114-abhd4	5.81493e-14	-0.3303	0.151	0.364	1.21916e-09
98018196-cyta-3	1.45018e-24	-0.330355	0.038	0.272	3.04045e-20
98048902-zbt10	6.48809e-13	-0.331013	0.163	0.364	1.36029e-08
98026246-s29a3	5.2284e-13	-0.33202	0.206	0.428	1.09619e-08
98037255-sap-5	2.03023e-158	-0.332494	0.979	0.992	4.25658e-154
98026447-nphp3-3	3.02511e-14	-0.332522	0.13	0.333	6.34244e-10
98136158-pma1	8.86715e-31	-0.333069	0.667	0.839	1.85909e-26
98025789-catl1	5.20326e-163	-0.333604	1	0.993	1.09092e-158
98055321-hmdh	2.81856e-12	-0.334872	0.295	0.539	5.90939e-08
98148252-st1c2-8	1.58228e-30	-0.335301	0.667	0.842	3.31741e-26
98051047-rdh13-4	1.80566e-13	-0.33744	0.197	0.429	3.78575e-09
98005173-fbx4	1.26301e-14	-0.338728	0.106	0.296	2.64802e-10
98006338-rnt2	4.17491e-12	-0.339673	0.412	0.664	8.75312e-08
98000585-gnas2	6.48061e-13	-0.341548	0.089	0.256	1.35873e-08
98000112-pk1l2	7.39591e-29	-0.343819	0.049	0.323	1.55063e-24
98019286-atp4b	2.81751e-12	-0.343919	0.187	0.39	5.9072e-08
98142599-pcr2	6.52184e-14	-0.344803	0.034	0.177	1.36737e-09
98038392-glyg-2	3.84022e-16	-0.345715	0.096	0.3	8.0514e-12
98022429-selt-2	1.48708e-14	-0.347593	0.202	0.444	3.11781e-10
98018222-ubp2	1.57171e-15	-0.350068	0.028	0.178	3.29524e-11
98051110-s35f6-2	6.01675e-14	-0.352172	0.236	0.472	1.26147e-09
98039098-glb1l	3.89748e-13	-0.356187	0.395	0.658	8.17146e-09
98108316-cp2u1-12	7.9782e-13	-0.358526	0.278	0.512	1.67271e-08
98038672-atg9a	4.77971e-14	-0.359004	0.159	0.37	1.00211e-09
98035946-rtxe-2	3.34205e-13	-0.360774	0.142	0.331	7.00695e-09
98124258-unknown-3347	6.65332e-18	-0.361136	0.119	0.353	1.39493e-13
98056491-prkx	3.43074e-20	-0.361279	0.032	0.223	7.19288e-16
98025869-t184c	1.1265e-14	-0.36227	0.155	0.373	2.36183e-10
98137263-cp2c8-10	1.03761e-13	-0.363425	0.31	0.569	2.17545e-09
98021175-djc13	5.56623e-14	-0.363685	0.342	0.608	1.16702e-09
98016362-tsn7-2	3.95194e-15	-0.367417	0.217	0.462	8.28564e-11
98010716-abca3-2	2.49761e-18	-0.376292	0.117	0.358	5.23649e-14
98057204-alg14	1.6405e-20	-0.376682	0.011	0.185	3.43947e-16
98109921-asm-5	1.81626e-18	-0.376966	0.076	0.294	3.80797e-14
98000148-herc4	6.19675e-15	-0.381124	0.24	0.481	1.29921e-10
98016552-mob3c	1.71204e-18	-0.385257	0.1	0.32	3.58946e-14
98027878-mgll-2	2.77211e-16	-0.385385	0.174	0.412	5.81201e-12
98039193-unknown-1038	1.53176e-19	-0.385543	0.493	0.75	3.2115e-15
98054489-zn609	1.616e-16	-0.385567	0.049	0.223	3.38811e-12
98023754-erg7	5.05899e-27	-0.388553	0.565	0.81	1.06067e-22
98010517-tsn7	1.90621e-189	-0.390235	0.994	0.999	3.99656e-185
98134324-unknown-4016	3.72206e-19	-0.393606	0.123	0.354	7.80367e-15
98147592-cnfn-18	1.40365e-15	-0.39365	0.248	0.521	2.9429e-11
98015700-pepa5	1.18936e-193	-0.397852	0.998	0.997	2.49361e-189
98044271-st2a1-3	8.11083e-50	-0.399359	0.684	0.89	1.70052e-45
98001231-sap3	3.06867e-189	-0.40594	1	0.999	6.43377e-185
98019664-gstm3-2	2.98407e-65	-0.409962	0.713	0.894	6.25641e-61
98121613-cnfn-16	5.19438e-17	-0.410002	0.289	0.567	1.08905e-12
98054407-tspoa-7	2.78414e-17	-0.410024	0.163	0.414	5.83723e-13
98021793-serc	6.49429e-40	-0.4125	0.622	0.86	1.36159e-35
98051383-unknown-1356	1.66903e-19	-0.412735	0.127	0.375	3.49928e-15
98033379-sem5a	3.32102e-36	-0.413671	0.034	0.344	6.96284e-32
98006695-catk	2.15304e-19	-0.413793	0.217	0.509	4.51405e-15
98114002-znfx1-4	5.49516e-35	-0.417151	0.011	0.287	1.15212e-30
98035668-nac3-2	2.48968e-18	-0.418576	0.138	0.385	5.21987e-14
98000564-s22a5	2.08617e-24	-0.421966	0.098	0.377	4.37386e-20
98054263-rdhe2-3	5.91977e-19	-0.425255	0.161	0.42	1.24114e-14
98018143-tmed4	4.95397e-18	-0.426345	0.166	0.408	1.03865e-13
98027943-pdia3	2.6151e-18	-0.426822	0.359	0.666	5.48282e-14
98004075-rnz1	2.99853e-21	-0.427101	0.106	0.357	6.28672e-17
98008311-tpp1-2	1.0515e-173	-0.428888	0.934	0.995	2.20458e-169
98039460-erf1-2	3.39816e-22	-0.432573	0.072	0.31	7.12458e-18
98059248-dram2-6	2.36636e-20	-0.43636	0.17	0.441	4.96132e-16
98030149-unknown-775	5.01574e-19	-0.436393	0.206	0.475	1.0516e-14
98038973-fad1-2	2.13811e-19	-0.436829	0.106	0.348	4.48275e-15
98049258-cnfn-10	1.50431e-91	-0.437459	0.786	0.955	3.15393e-87
98054308-epdr1-3	1.4707e-19	-0.440309	0.352	0.646	3.08347e-15
98044496-ggh-5	2.21487e-21	-0.441134	0.418	0.746	4.64371e-17
98001726-p2ry1	7.16852e-25	-0.449624	0.021	0.238	1.50295e-20
98041486-ppal-8	3.41173e-20	-0.45053	0.333	0.648	7.15304e-16
98021595-myct	8.4297e-21	-0.460621	0.17	0.44	1.76737e-16
98055791-unknown-1491	2.19457e-20	-0.462454	0.008	0.179	4.60114e-16
98037749-mgll-4	6.16698e-23	-0.466891	0.055	0.283	1.29297e-18
98049351-yqk1-2	2.25297e-24	-0.467516	0.053	0.291	4.72358e-20
98034885-mga	2.47205e-78	-0.475397	0.705	0.942	5.1829e-74
98029576-sap-3	3.26343e-196	-0.478636	0.966	0.997	6.84212e-192
98040171-s36a1-6	2.11838e-28	-0.481963	0.04	0.302	4.4414e-24
98050369-ppgb-6	4.09891e-67	-0.482813	0.686	0.932	8.59378e-63
98011413-catl2	1.10026e-29	-0.483424	0.418	0.818	2.30681e-25
98025203-b3ga3	1.17656e-28	-0.487401	0.376	0.781	2.46677e-24
98120451-tcb1-11	4.90766e-44	-0.495255	0.015	0.354	1.02894e-39
98026000-epab2	1.01543e-28	-0.49689	0.025	0.273	2.12895e-24
98039698-nr1h3	3.54514e-21	-0.498303	0.157	0.407	7.43274e-17
98001576-tm104	8.65544e-25	-0.502339	0.178	0.485	1.8147e-20
98117724-cers6-2	3.83861e-25	-0.506952	0.04	0.272	8.04802e-21
98140340-unknown-4454	6.56371e-37	-0.523681	0.219	0.64	1.37615e-32
98102115-ddah1-5	1.54249e-32	-0.524204	0.293	0.691	3.23399e-28
98054327-ddah1-4	9.73978e-33	-0.525602	0.293	0.692	2.04204e-28
98016042-cdc23	9.0324e-32	-0.550953	0.034	0.308	1.89373e-27
98141145-ggh-7	3.14162e-31	-0.556805	0.1	0.415	6.58672e-27
98047311-unknown-1270	4.2209e-83	-0.570768	0.628	0.932	8.84954e-79
98012262-unknown-315	1.97428e-35	-0.578838	0.013	0.295	4.13928e-31
98031297-srr-2	1.32047e-32	-0.587336	0.265	0.624	2.76849e-28
98147801-cox1	2.19269e-211	-0.594778	1	1	4.59719e-207
98009739-ada	3.55764e-37	-0.595188	0.008	0.297	7.45896e-33
98043980-catl	3.23034e-47	-0.596693	0.308	0.808	6.77274e-43
98031927-mrp1-6	6.54403e-34	-0.605023	0.176	0.551	1.37202e-29
98015721-cath	2.45888e-52	-0.606554	0.476	0.816	5.15529e-48
98025519-emal6	1.29359e-50	-0.614514	0.064	0.49	2.71214e-46
98010273-tram1	7.7298e-37	-0.630068	0.142	0.513	1.62063e-32
98034840-s22a8-3	1.10087e-36	-0.634053	0.036	0.343	2.30809e-32
98020926-mgdp1	4.00642e-38	-0.665902	0.055	0.387	8.39986e-34
98035610-catl2-3	1.96321e-46	-0.669355	0.325	0.748	4.11607e-42
98001221-cp2c8	2.45614e-78	-0.947034	0.238	0.755	5.14955e-74
98039139-tspoa-4	8.14567e-208	-0.959007	0.707	0.995	1.70782e-203
98129169-tpp1-10	4.86186e-200	-1.10808	0.605	0.99	1.01934e-195

## Sheet: endoi.HJvLJ
	p_vala	avg_log2FCb	pct.1c	pct.2d	p_val_adje	a = unadjusted p value	GO
98155491-hacl1-2	7.7361e-78	0.925399	0.635	0.21	1.62195e-73	b = log fold change of average expression of this cluster versus all other clusters	xenobiotic metabolic process
98030173-cah12	8.49818e-77	0.928931	0.707	0.25	1.78173e-72	c = Percent of cells within this clusters that express this gene	barbed-end actin filament capping
98007746-shlb1	2.21926e-74	0.852042	0.677	0.266	4.65291e-70	d = Perfect of cells outside this cluster expressing this gene	maturation of SSU-rRNA
98049015-achb3-4	4.10194e-74	0.999122	0.583	0.156	8.60014e-70	e = adjusted p value using bonferroni correction	fatty acid metabolic process
98038233-hacl1	1.22059e-69	0.852566	0.596	0.188	2.55909e-65		antigen processing and presentation of exogenous peptide antigen via MHC class II
98145797-glyg-3	3.83456e-58	0.53094	0.801	0.561	8.03954e-54		lamellipodium assembly
98012472-calb2	5.36016e-57	0.713185	0.624	0.283	1.12381e-52		response to iron ion
98038362-unknown-1012	4.03321e-54	0.793495	0.408	0.057	8.45604e-50		fatty acid beta-oxidation
98004948-hpgds-2	1.12907e-53	0.618147	0.756	0.436	2.36721e-49		synaptic transmission, cholinergic
98037934-mknk2	4.28194e-51	0.411339	0.882	0.694	8.97751e-47		long-chain fatty-acyl-CoA biosynthetic process
98160585-s39a7	2.82024e-44	0.531798	0.717	0.472	5.91292e-40		ether lipid biosynthetic process
98039327-al7a1	7.45938e-43	0.50471	0.685	0.452	1.56393e-38		actin filament capping
98026654-unknown-685	7.63463e-42	0.63754	0.279	0.017	1.60068e-37		autophagic cell death
98067868-unknown-1648	1.59028e-40	0.688196	0.497	0.194	3.33419e-36		regulation of G1/S transition of mitotic cell cycle
98045567-tm14c	2.89956e-40	0.49795	0.707	0.477	6.07922e-36		modulation by host of viral process
98056019-rock2	7.0748e-40	0.623468	0.519	0.257	1.4833e-35		autophagy
98058267-vdac2	7.53802e-40	0.310711	0.852	0.725	1.58042e-35		neurological system process
98050048-plst	1.78376e-39	0.357625	0.823	0.669	3.73983e-35		cellular response to oxidative stress
98036941-cyta-4	1.98864e-39	0.625557	0.325	0.051	4.16938e-35		fatty acid biosynthetic process
98034674-gabt	3.48553e-38	0.681391	0.326	0.056	7.30776e-34		membrane organization
98006859-radi	1.03048e-36	0.372043	0.82	0.643	2.1605e-32		positive regulation of endothelial cell migration
98000829-dhrs1	1.2732e-36	0.467693	0.697	0.492	2.6694e-32		unsaturated fatty acid biosynthetic process
98055321-hmdh	1.941e-36	0.504049	0.699	0.463	4.06949e-32		cellular response to thyroid hormone stimulus
98036357-mmsa	3.84784e-36	0.374129	0.745	0.598	8.06738e-32		relaxation of cardiac muscle
98043448-rs14	1.24535e-35	0.343191	0.799	0.654	2.61101e-31		heme biosynthetic process
98013072-unknown-336	1.10911e-34	0.574705	0.349	0.083	2.32536e-30		long-chain fatty acid biosynthetic process
98108987-unknown-2322	3.57159e-32	0.399995	0.739	0.602	7.4882e-28		Arp2/3 complex-mediated actin nucleation
98050675-suox-4	1.0613e-31	0.612497	0.377	0.115	2.22512e-27		regulation of mitotic metaphase/anaphase transition
98059340-gapr1-10	4.51743e-31	0.546935	0.541	0.271	9.47125e-27		regulation of membrane potential
98044371-tbb2a	1.02913e-30	0.572303	0.452	0.207	2.15767e-26		actin cytoskeleton organization
98044251-gnpat	2.69248e-30	0.531489	0.53	0.286	5.64504e-26		platelet aggregation
98039082-gabt-2	3.05322e-30	0.490441	0.607	0.371	6.40138e-26		positive regulation of cell differentiation
98022935-nubp2	4.02982e-30	0.524692	0.354	0.109	8.44892e-26		ion transmembrane transport
98026971-rl5	1.21657e-29	0.366931	0.699	0.545	2.55067e-25		retinoic acid metabolic process
98057190-sptn1	3.49014e-29	0.366598	0.739	0.573	7.31743e-25		positive regulation of cardiac muscle cell apoptotic process
98041139-rab1a-5	3.56235e-29	0.564871	0.489	0.251	7.46883e-25		triglyceride homeostasis
98014517-ndkb	4.39839e-29	0.401218	0.666	0.498	9.22166e-25		cellular oxidant detoxification
98015888-acha6-2	4.70723e-29	0.536665	0.516	0.271	9.86917e-25		biosynthetic process
98138061-unknown-4301	1.01149e-28	0.363078	0.669	0.584	2.12068e-24		response to hypoxia
98045503-unknown-1217	5.26763e-28	0.415539	0.662	0.48	1.10441e-23		protein localization to plasma membrane
98058218-swahc	1.5557e-27	0.512018	0.535	0.306	3.26167e-23		electron transport chain
98028404-gar1	4.09307e-27	0.504528	0.5	0.287	8.58153e-23		cell redox homeostasis
98056093-dhys	7.27483e-27	0.511699	0.465	0.233	1.52524e-22		regulation of neuron death
98112759-mpcp-2	1.21171e-26	0.349408	0.694	0.569	2.54047e-22		excitatory postsynaptic potential
98034096-adas	7.60196e-26	0.303032	0.78	0.649	1.59383e-21		positive regulation of translation
98001800-cybr1	9.75602e-26	0.511668	0.479	0.251	2.04545e-21		positive regulation of protein phosphorylation
98030306-gbg1	1.29934e-25	0.499638	0.368	0.138	2.72421e-21		negative regulation of nitrosative stress-induced intrinsic apoptotic signaling pathway
98057651-kat3	2.61314e-25	0.41151	0.631	0.458	5.47872e-21		regulation of actin filament bundle assembly
98009540-gblp	4.25794e-25	0.332543	0.715	0.578	8.92719e-21		xenobiotic catabolic process
98033972-grp78-2	9.37551e-25	0.315298	0.717	0.602	1.96567e-20		translational initiation
98009074-ud13	1.01288e-24	0.520823	0.452	0.239	2.1236e-20		cellular iron ion homeostasis
98031036-ell2	5.31534e-24	0.390101	0.634	0.464	1.11441e-19		synapse organization
98016336-acha7-5	6.4154e-24	0.337395	0.728	0.572	1.34505e-19		branched-chain amino acid catabolic process
98042408-rac1-6	7.2759e-24	0.482699	0.341	0.132	1.52546e-19		cellular response to interleukin-4
98007190-atpg	1.20525e-23	0.282207	0.747	0.632	2.52693e-19		drug metabolic process
98007132-arc1a	1.39082e-23	0.296645	0.71	0.628	2.916e-19		actin filament bundle assembly
98016510-unknown-420	4.52392e-23	0.335435	0.701	0.569	9.48484e-19		positive regulation of cardiac muscle hypertrophy
98048600-rl17	4.74545e-23	0.259082	0.76	0.669	9.94931e-19		2-oxoglutarate metabolic process
98007547-rab15	4.79791e-23	0.424736	0.556	0.36	1.00593e-18		regulation of synaptic vesicle exocytosis
98024156-actb-4	6.1066e-23	0.400185	0.646	0.472	1.28031e-18		chemotaxis
98021611-prdx5	7.98578e-23	0.282775	0.801	0.675	1.6743e-18		epithelial cell differentiation
98133264-cp2j2-17	8.25381e-23	0.511645	0.495	0.319	1.73049e-18		negative regulation of protein ubiquitination
98068110-ywjb	1.40309e-22	0.474816	0.473	0.268	2.94171e-18
98038226-adda-3	2.43398e-22	0.368729	0.653	0.498	5.10308e-18
98042939-e41l3-2	3.37239e-22	0.337491	0.675	0.537	7.07055e-18
98025661-rbcc1	5.3383e-22	0.475368	0.468	0.277	1.11923e-17
98128980-plch2	5.76891e-22	0.27052	0.801	0.676	1.20951e-17
98107674-catl2-6	5.90019e-22	0.421023	0.589	0.466	1.23703e-17
98122820-sir5	5.95962e-22	0.438231	0.261	0.073	1.24949e-17
98051248-gstm4	8.25011e-22	0.442539	0.522	0.342	1.72972e-17
98027904-cpne7-2	1.08494e-21	0.466134	0.269	0.079	2.27468e-17
98155329-rrt15	1.10316e-21	0.41839	0.575	0.366	2.31289e-17
98051820-kcc2d-2	2.27111e-21	0.389799	0.651	0.469	4.76161e-17
98003957-gbrg2	2.51768e-21	0.51699	0.419	0.231	5.27857e-17
98148744-unknown-5007	3.70124e-21	0.444264	0.363	0.166	7.76002e-17
98009566-s2536	4.85805e-21	0.44748	0.484	0.29	1.01854e-16
98158697-cd38-5	5.40395e-21	0.461429	0.513	0.325	1.13299e-16
98018498-fmo5	8.60501e-21	0.424515	0.541	0.377	1.80413e-16
98010940-ddc-2	1.72036e-20	0.470953	0.395	0.197	3.60691e-16
98027365-apmap-6	1.95692e-20	0.454253	0.446	0.247	4.10287e-16
98001107-pld1	2.05162e-20	0.47324	0.467	0.301	4.30143e-16
98020353-unknown-523	7.66959e-20	0.347958	0.169	0.023	1.60801e-15
98128233-gels-2	8.01693e-20	0.417159	0.546	0.365	1.68083e-15
98019619-psa	1.45827e-19	0.321937	0.667	0.53	3.05741e-15
98001498-cyb5	1.65497e-19	0.310992	0.685	0.563	3.4698e-15
98022975-gilt	1.72469e-19	0.441458	0.438	0.254	3.61599e-15
98059291-tri46-7	2.82693e-19	0.388902	0.204	0.045	5.92694e-15
98154813-unknown-5457	3.01644e-19	0.4283	0.564	0.419	6.32426e-15
98114059-unknown-2649	3.29618e-19	0.355519	0.581	0.487	6.91077e-15
98055823-paip1	3.29735e-19	0.402469	0.51	0.349	6.91321e-15
98036269-titin-7	4.21903e-19	0.381319	0.588	0.445	8.84562e-15
98033458-call5-4	5.14976e-19	0.401062	0.252	0.076	1.0797e-14
98004816-pb1	9.62158e-19	0.360773	0.613	0.467	2.01726e-14
98053154-mbnl3-2	1.27386e-18	0.399635	0.247	0.077	2.67078e-14
98016394-unknown-418	1.55423e-18	0.263038	0.126	0.006	3.25859e-14
98053396-unknown-1399	1.57974e-18	0.327948	0.611	0.523	3.31208e-14
98056046-ggact-3	1.74147e-18	0.332732	0.175	0.032	3.65116e-14
98042071-s18b1-32	2.01246e-18	0.449576	0.454	0.281	4.21932e-14
98013642-parp3	2.06733e-18	0.433194	0.459	0.289	4.33436e-14
98014677-myl6b	4.66104e-18	0.277751	0.702	0.598	9.77233e-14
98040325-unknown-1079	4.86221e-18	0.450641	0.245	0.082	1.01941e-13
98007047-ikzf2	5.15108e-18	0.359944	0.567	0.43	1.07998e-13
98040966-gata-5	9.19659e-18	0.404399	0.323	0.141	1.92816e-13
98011662-dok3	9.22421e-18	0.369219	0.228	0.067	1.93395e-13
98056952-smap2	1.15995e-17	0.392241	0.471	0.304	2.43195e-13
98003675-pparg	1.51337e-17	0.363025	0.24	0.076	3.17294e-13
98016428-smcr8	2.38795e-17	0.410639	0.481	0.321	5.00658e-13
98002474-cpt1a	2.67559e-17	0.319	0.596	0.483	5.60965e-13
98044799-txtp	2.78252e-17	0.353188	0.559	0.425	5.83382e-13
98050542-anxa7-4	4.02206e-17	0.33503	0.599	0.466	8.43265e-13
98069411-unknown-1660	5.28842e-17	0.28259	0.686	0.569	1.10877e-12
98030299-pygm	5.32548e-17	0.305283	0.626	0.54	1.11654e-12
98009209-fxr2	5.46732e-17	0.390049	0.482	0.331	1.14628e-12
98134274-cbr1-8	5.59746e-17	0.282413	0.72	0.602	1.17356e-12
98031233-sptb2	5.72177e-17	0.3262	0.608	0.492	1.19963e-12
98011832-flip1	7.20251e-17	0.299907	0.658	0.551	1.51008e-12
98013512-phyd1	8.80423e-17	0.414567	0.339	0.172	1.84589e-12
98058625-cd109-3	1.01718e-16	0.398929	0.449	0.278	2.13263e-12
98002917-a1cf	1.10571e-16	0.399712	0.459	0.303	2.31823e-12
98024975-akt2	1.38878e-16	0.403456	0.298	0.126	2.91172e-12
98046573-hpgds-23	1.49372e-16	0.353691	0.589	0.475	3.13174e-12
98007166-hnf4a	1.58236e-16	0.414163	0.406	0.242	3.31757e-12
98022257-unknown-571	1.79121e-16	0.411494	0.401	0.234	3.75546e-12
98155420-l1cam	2.6968e-16	0.316861	0.637	0.495	5.65412e-12
98010069-cnfn-2	4.04334e-16	0.360358	0.245	0.088	8.47726e-12
98137924-ki2s5	4.72562e-16	0.347472	0.183	0.045	9.90774e-12
98121163-cats-3	5.52039e-16	0.252478	0.153	0.027	1.15741e-11
98008669-echb	8.27022e-16	0.270503	0.646	0.542	1.73394e-11
98054141-2a5d-2	9.08391e-16	0.408678	0.363	0.203	1.90453e-11
98055171-fbt-2	9.43645e-16	0.403076	0.368	0.206	1.97845e-11
98028460-cyh4	1.27973e-15	0.382431	0.295	0.135	2.68308e-11
98006504-st1c2-2	1.72203e-15	0.301646	0.656	0.539	3.6104e-11
98057522-unknown-1550	2.61655e-15	0.321455	0.662	0.514	5.48585e-11
98017708-f16p1	2.81952e-15	0.336774	0.537	0.427	5.91142e-11
98024138-apmap-4	4.00531e-15	0.393721	0.35	0.182	8.39753e-11
98161064-mlf2-2	5.0443e-15	0.325175	0.559	0.43	1.05759e-10
98044888-cp2c8-6	6.24196e-15	0.301289	0.166	0.039	1.30869e-10
98045967-tbc25	6.266e-15	0.382187	0.487	0.336	1.31373e-10
98019268-nram2	6.77885e-15	0.381455	0.443	0.277	1.42125e-10
98058841-acbg2	9.15521e-15	0.313597	0.562	0.452	1.91948e-10
98049645-atrx-2	1.38688e-14	0.378601	0.312	0.147	2.90773e-10
98042340-pa2g4	1.82055e-14	0.339746	0.511	0.389	3.81697e-10
98057592-ptn6	1.86039e-14	0.367706	0.298	0.136	3.90049e-10
98058619-eki1-2	1.98665e-14	0.370867	0.272	0.118	4.16522e-10
98045945-bpnt1	2.55933e-14	0.330391	0.516	0.383	5.36588e-10
98142961-st1a2-2	3.27185e-14	0.298874	0.584	0.486	6.85976e-10
98035726-mroh1	3.27513e-14	0.386853	0.392	0.242	6.86665e-10
98000570-tspoa	3.73177e-14	0.384573	0.357	0.197	7.82403e-10
98045931-rxrg-2	3.79011e-14	0.332734	0.511	0.38	7.94635e-10
98041198-ablm1-2	4.36928e-14	0.3072	0.589	0.464	9.16062e-10
98032514-bap31	5.4128e-14	0.28011	0.608	0.507	1.13485e-09
98017065-cerk1-3	6.2287e-14	0.317979	0.545	0.424	1.30591e-09
98048084-retst	6.32256e-14	0.391343	0.304	0.159	1.32559e-09
98051850-hpgds-24	6.47216e-14	0.346527	0.492	0.351	1.35695e-09
98120956-unknown-3113	8.47132e-14	0.359691	0.455	0.319	1.7761e-09
98012062-unknown-310	1.07667e-13	0.281029	0.602	0.499	2.25735e-09
98025733-vps18	1.11497e-13	0.369311	0.443	0.303	2.33765e-09
98150297-mx1-14	1.16113e-13	0.307724	0.126	0.021	2.43443e-09
98056665-thtm-3	1.24855e-13	0.41903	0.328	0.185	2.61771e-09
98033974-fkb15	1.27169e-13	0.390984	0.334	0.191	2.66622e-09
98014081-gcdh	1.27678e-13	0.273444	0.639	0.53	2.67689e-09
98000284-capzb	1.75967e-13	0.266345	0.615	0.53	3.68933e-09
98049649-dicer-3	1.88342e-13	0.384133	0.295	0.154	3.94877e-09
98020384-anxa7-2	1.92741e-13	0.381533	0.331	0.18	4.041e-09
98043649-al4a1	2.09954e-13	0.340645	0.482	0.362	4.4019e-09
98017298-fmo4-2	2.26534e-13	0.35573	0.287	0.136	4.74951e-09
98017539-tyrp2	2.47e-13	0.344566	0.452	0.319	5.1786e-09
98004573-catz-2	2.4966e-13	0.357203	0.193	0.065	5.23436e-09
98041488-vp33a	4.02656e-13	0.328511	0.486	0.357	8.44208e-09
98035471-herc4-4	4.43817e-13	0.332993	0.514	0.381	9.30506e-09
98020786-dldh	6.87722e-13	0.378077	0.331	0.186	1.44188e-08
98058276-wbs27-9	7.33782e-13	0.349234	0.223	0.089	1.53845e-08
98111430-manbl	8.51231e-13	0.315486	0.212	0.077	1.78469e-08
98057349-flna-2	8.78847e-13	0.352493	0.43	0.278	1.84259e-08
98145067-lgsn-8	8.87024e-13	0.297445	0.166	0.048	1.85974e-08
98000644-thim	9.05782e-13	0.351941	0.428	0.29	1.89906e-08
98012942-5ht3b	9.14771e-13	0.365913	0.412	0.272	1.91791e-08
98056870-grdn-2	9.91351e-13	0.358141	0.43	0.284	2.07847e-08
98051132-adda-5	1.1164e-12	0.308314	0.518	0.408	2.34065e-08
98029219-kpca	1.15779e-12	0.26366	0.131	0.027	2.42742e-08
98000889-arpc4	1.84897e-12	0.329634	0.49	0.369	3.87655e-08
98022756-yipf5	3.004e-12	0.264262	0.588	0.478	6.29819e-08
98027726-unknown-710	4.13205e-12	0.338493	0.409	0.268	8.66326e-08
98129354-hpgds-25	6.31335e-12	0.30612	0.218	0.088	1.32366e-07
98045307-mob2-2	6.85856e-12	0.280917	0.185	0.064	1.43797e-07
98032951-unknown-863	7.18067e-12	0.33516	0.51	0.371	1.5055e-07
98059451-dph1-2	8.23495e-12	0.343312	0.389	0.26	1.72654e-07
98002188-gria2	8.54123e-12	0.367984	0.303	0.165	1.79076e-07
98124084-tprgl	8.70917e-12	0.268303	0.572	0.46	1.82596e-07
98043307-vdac	8.76798e-12	0.286838	0.553	0.443	1.83829e-07
98001167-rl18a	9.05434e-12	0.253254	0.594	0.551	1.89833e-07
98006196-unknown-148	1.14825e-11	0.331115	0.338	0.197	2.40742e-07
98049487-nop14	1.33519e-11	0.334834	0.291	0.157	2.79936e-07
98027034-uxs1	1.60721e-11	0.330392	0.411	0.29	3.36967e-07
98003619-dd3	1.68066e-11	0.335904	0.287	0.15	3.52366e-07
98040816-myl9	1.97092e-11	0.253017	0.615	0.523	4.13224e-07
98046767-ipyr	2.00879e-11	0.275082	0.538	0.455	4.21163e-07
98054774-mia3	2.30725e-11	0.273261	0.567	0.452	4.83737e-07
98106247-napep	2.34191e-11	0.2938	0.213	0.089	4.91006e-07
98023577-unknown-609	2.93559e-11	0.283315	0.185	0.068	6.15476e-07
98103577-ktu-2	3.44417e-11	0.311231	0.202	0.085	7.22104e-07
98030460-nostn	3.69287e-11	0.265546	0.537	0.451	7.74246e-07
98056749-chp1-2	4.01886e-11	0.294515	0.503	0.392	8.42594e-07
98125769-hps1	4.07104e-11	0.347908	0.381	0.262	8.53535e-07
98007148-sl9a6	4.37413e-11	0.300878	0.162	0.054	9.1708e-07
98130189-rpab1-2	5.01152e-11	0.315644	0.436	0.345	1.05072e-06
98024411-apmap-5	5.08267e-11	0.298129	0.218	0.095	1.06563e-06
98028604-dnj5b	5.5066e-11	0.297764	0.503	0.392	1.15451e-06
98016251-alkmo	5.52276e-11	0.337446	0.174	0.064	1.1579e-06
98007079-agt2	5.64474e-11	0.252828	0.57	0.498	1.18348e-06
98027849-mctp1	6.39876e-11	0.28111	0.58	0.461	1.34156e-06
98026441-hem2	6.84179e-11	0.303349	0.275	0.151	1.43445e-06
98045905-cdn1b	7.5183e-11	0.293095	0.481	0.352	1.57629e-06
98025789-catl1	7.85755e-11	0.343831	0.479	0.352	1.64741e-06
98040266-abcf3	8.41095e-11	0.325312	0.395	0.286	1.76344e-06
98048352-dhb12-3	9.99401e-11	0.280975	0.502	0.411	2.09534e-06
98047968-aqp11-2	1.02204e-10	0.329881	0.317	0.191	2.14281e-06
98015253-sc5a8	1.05353e-10	0.31766	0.261	0.136	2.20884e-06
98058753-at2a2	1.16906e-10	0.332527	0.282	0.15	2.45104e-06
98004249-mgat1	1.20595e-10	0.313191	0.455	0.342	2.52839e-06
98059318-fas	1.27609e-10	0.360217	0.358	0.245	2.67545e-06
98009184-plrg1	1.27898e-10	0.295401	0.245	0.121	2.6815e-06
98043897-mspd2-6	1.44565e-10	0.284877	0.489	0.396	3.03095e-06
98017546-riok2	1.46585e-10	0.296987	0.242	0.12	3.0733e-06
98010558-eif3e	1.99101e-10	0.294975	0.444	0.339	4.17435e-06
98014903-riok1	2.75492e-10	0.30936	0.311	0.186	5.77596e-06
98005642-pdcd6	3.12125e-10	0.326447	0.379	0.266	6.54401e-06
98145959-e2ak3	3.30874e-10	0.318992	0.239	0.121	6.9371e-06
98005261-tt39c	3.70009e-10	0.313772	0.326	0.203	7.7576e-06
98042747-ud19	3.73546e-10	0.30625	0.261	0.135	7.83176e-06
98021855-unknown-565	3.95889e-10	0.294432	0.457	0.352	8.3002e-06
98144347-napep-3	4.02452e-10	0.319661	0.395	0.286	8.43781e-06
98040889-scam1	4.70913e-10	0.308718	0.454	0.357	9.87316e-06
98008554-unknown-211	5.06843e-10	0.3135	0.471	0.357	1.06265e-05
98056951-trxr1	5.41187e-10	0.304704	0.424	0.304	1.13465e-05
98038232-unknown-1008	5.57898e-10	0.260323	0.123	0.033	1.16969e-05
98055953-stxb5-2	5.93359e-10	0.315507	0.396	0.268	1.24404e-05
98044599-myo1f	7.40323e-10	0.290346	0.452	0.354	1.55216e-05
98015775-elov4-3	7.959e-10	0.279814	0.194	0.082	1.66868e-05
98005318-unknown-123	8.23839e-10	0.311259	0.295	0.175	1.72726e-05
98008861-litaf	8.81756e-10	0.322684	0.36	0.242	1.84869e-05
98011765-unknown-299	9.17646e-10	0.330504	0.201	0.092	1.92394e-05
98101450-unknown-1816	9.51671e-10	0.267574	0.167	0.065	1.99527e-05
98025297-abcf2	1.07282e-09	0.28539	0.478	0.398	2.24928e-05
98003663-ric3	1.0862e-09	0.309534	0.419	0.316	2.27732e-05
98008149-acdsb	1.33342e-09	0.305175	0.357	0.241	2.79564e-05
98057302-ada29	1.40692e-09	0.282408	0.239	0.123	2.94975e-05
98038178-fbx9	1.52778e-09	0.284879	0.217	0.106	3.20315e-05
98017173-unknown-438	1.73919e-09	0.323348	0.306	0.177	3.6464e-05
98002799-if1ax	1.78109e-09	0.27263	0.482	0.419	3.73423e-05
98057902-srprb	1.79158e-09	0.297481	0.42	0.321	3.75622e-05
98023947-copb	1.79401e-09	0.306909	0.403	0.303	3.76132e-05
98005988-rac1	1.9909e-09	0.292461	0.422	0.33	4.17412e-05
98035705-strum	2.00997e-09	0.313709	0.342	0.23	4.2141e-05
98010383-pepd	2.01966e-09	0.27562	0.182	0.077	4.23443e-05
98046629-nfil3	2.22897e-09	0.274303	0.463	0.372	4.67325e-05
98123347-echm-2	2.272e-09	0.305877	0.366	0.257	4.76348e-05
98013269-sap3-2	2.39008e-09	0.268271	0.137	0.045	5.01105e-05
98018821-adr2	2.51997e-09	0.285394	0.204	0.098	5.28338e-05
98012481-wash1	2.68123e-09	0.315896	0.295	0.183	5.62147e-05
98019026-fzd7	3.18949e-09	0.297618	0.26	0.144	6.68709e-05
98027881-nsun2	3.41435e-09	0.27686	0.215	0.106	7.15853e-05
98038949-rpab1	3.54343e-09	0.278336	0.467	0.395	7.42915e-05
98009479-tsr2	4.93905e-09	0.264991	0.481	0.401	0.000103552
98045588-gp157-5	5.5062e-09	0.322184	0.317	0.207	0.000115443
98161121-hem2-2	5.74109e-09	0.291845	0.301	0.192	0.000120368
98002875-fggy	5.91635e-09	0.270536	0.21	0.104	0.000124042
98023810-lrc58	6.14731e-09	0.255634	0.164	0.067	0.000128885
98000346-eea1	6.29181e-09	0.306532	0.237	0.127	0.000131914
98123314-if1ax-2	6.7089e-09	0.265168	0.478	0.419	0.000140659
98043398-thil	7.71836e-09	0.286697	0.247	0.138	0.000161823
98015474-s22a5-5	7.73592e-09	0.262385	0.489	0.392	0.000162191
98025861-etfd	8.79005e-09	0.299544	0.317	0.207	0.000184292
98052992-ogrl1	9.24005e-09	0.275637	0.199	0.097	0.000193727
98101391-unknown-1808	1.0773e-08	0.287445	0.333	0.231	0.000225867
98048663-nr2c2-2	1.13899e-08	0.287845	0.298	0.191	0.000238801
98008244-cbr1-2	1.20994e-08	0.292262	0.389	0.275	0.000253675
98054997-acoc	1.31296e-08	0.262286	0.484	0.416	0.000275274
98036204-prps2	1.47913e-08	0.280618	0.26	0.151	0.000310114
98036664-fkbp8	1.4904e-08	0.285539	0.424	0.33	0.000312477
98020568-unknown-532	1.80367e-08	0.256954	0.533	0.433	0.000378157
98052506-utp18	1.97921e-08	0.297641	0.328	0.222	0.000414961
98004046-gscr2	2.01724e-08	0.299093	0.269	0.165	0.000422935
98151551-zn593	2.22928e-08	0.283941	0.384	0.289	0.000467392
98038707-tmm56-7	2.26561e-08	0.291288	0.377	0.278	0.000475009
98050717-rbms3	2.33615e-08	0.25183	0.506	0.428	0.000489797
98030118-arl3-2	2.56015e-08	0.281881	0.213	0.112	0.000536762
98000224-ppm1h	2.82051e-08	0.279537	0.234	0.13	0.000591349
98042565-scd5	2.86909e-08	0.289088	0.204	0.103	0.000601534
98012751-eif3d	3.11337e-08	0.274526	0.408	0.325	0.000652749
98048141-arid2	3.19071e-08	0.332673	0.272	0.172	0.000668963
98012827-pgm1	3.37353e-08	0.284534	0.285	0.182	0.000707295
98057863-chle-4	3.42504e-08	0.291685	0.28	0.174	0.000718093
98004518-hem0	3.56792e-08	0.293776	0.315	0.207	0.000748051
98113497-unknown-2613	3.88922e-08	0.282894	0.33	0.244	0.000815414
98037276-cers5	4.2163e-08	0.280599	0.25	0.147	0.00088399
98028890-sgtb	4.22627e-08	0.276231	0.389	0.303	0.00088608
98005488-dcp1b	4.25694e-08	0.282747	0.309	0.206	0.000892511
98022526-cbpm	4.33562e-08	0.311952	0.369	0.286	0.000909006
98128101-unknown-3630	4.65016e-08	0.282792	0.33	0.225	0.000974953
98047930-fbx4-2	4.67138e-08	0.287586	0.403	0.306	0.000979401
98013088-nagk	4.78211e-08	0.286688	0.317	0.216	0.00100262
98045846-unknown-1227	4.83582e-08	0.252909	0.451	0.371	0.00101388
98055300-alat2	5.71679e-08	0.280539	0.328	0.222	0.00119858
98050251-elov2-4	5.78011e-08	0.274875	0.28	0.172	0.00121186
98039644-nck2	6.37098e-08	0.267111	0.271	0.165	0.00133574
98043801-gnl3l	6.76888e-08	0.287485	0.268	0.171	0.00141916
98105484-gstm4-2	6.8789e-08	0.286132	0.271	0.172	0.00144223
98137799-sat2-2	7.01295e-08	0.268215	0.444	0.351	0.00147034
98026012-macoi	7.07301e-08	0.281931	0.338	0.248	0.00148293
98005906-aakg1	7.20804e-08	0.282286	0.269	0.168	0.00151124
98026913-srca	7.54158e-08	0.270377	0.296	0.191	0.00158117
98045815-acph-2	9.45305e-08	0.277507	0.387	0.298	0.00198193
98045032-comd3-2	9.64998e-08	0.266595	0.411	0.327	0.00202322
98109408-gshr-2	9.99311e-08	0.263286	0.441	0.356	0.00209516
98103955-nceh1-2	1.00514e-07	0.275704	0.264	0.165	0.00210738
98009147-rl7	1.07105e-07	0.253863	0.223	0.124	0.00224556
98045235-aass	1.09636e-07	0.289391	0.283	0.188	0.00229862
98057474-b3gt1-4	1.11669e-07	0.282469	0.36	0.269	0.00234125
98155778-unknown-5558	1.18588e-07	0.287071	0.299	0.195	0.00248631
98041203-txlng	1.26986e-07	0.259241	0.229	0.132	0.0026624
98038123-eif3i	1.33068e-07	0.265876	0.32	0.219	0.0027899
98053475-spg21	1.4089e-07	0.256062	0.236	0.138	0.00295391
98059348-limd2	1.64503e-07	0.287268	0.258	0.159	0.00344897
98009565-prs7	1.65133e-07	0.251779	0.441	0.377	0.00346218
98051121-cn159-3	1.87545e-07	0.257276	0.183	0.095	0.00393208
98055759-ncor2	2.18801e-07	0.277677	0.218	0.127	0.00458739
98056479-rrs1	2.21616e-07	0.275812	0.301	0.206	0.0046464
98033942-dnja1	2.56607e-07	0.274173	0.352	0.265	0.00538002
98024355-dus16	3.09782e-07	0.277348	0.291	0.197	0.00649489
98122289-amgo2	3.19577e-07	0.290185	0.213	0.124	0.00670024
98159989-park7	3.33899e-07	0.27638	0.266	0.172	0.00700053
98040982-dyhc1	3.3831e-07	0.268483	0.457	0.402	0.00709301
98043659-tra2a	3.54012e-07	0.264584	0.333	0.239	0.00742222
98036318-calm-31	3.6436e-07	0.297051	0.312	0.216	0.00763917
98041151-unknown-1107	4.15373e-07	0.254402	0.209	0.118	0.00870871
98002525-ap1b1	4.31391e-07	0.251682	0.416	0.343	0.00904455
98118155-aebp2	4.42221e-07	0.254011	0.347	0.251	0.00927161
98026339-pard3-2	4.54389e-07	0.266762	0.25	0.154	0.00952672
98144346-napep-2	5.14936e-07	0.271949	0.309	0.222	0.0107961
98141987-syj2b	5.4899e-07	0.253034	0.231	0.139	0.0115101
98005193-cl16a	5.55075e-07	0.28378	0.338	0.256	0.0116377
98112757-mpcp	6.01809e-07	0.254158	0.42	0.342	0.0126175
98055926-srp54	6.84274e-07	0.277332	0.331	0.251	0.0143465
98029093-elov4-4	7.0769e-07	0.25117	0.333	0.239	0.0148374
98028374-tbc13	7.20147e-07	0.272444	0.347	0.262	0.0150986
98010928-nubp1	7.59709e-07	0.26339	0.261	0.169	0.0159281
98067883-unknown-1649	8.2296e-07	0.258861	0.304	0.209	0.0172542
98070760-unknown-1671	8.75339e-07	0.250676	0.22	0.13	0.0183523
98012842-sec13	1.00063e-06	0.250774	0.363	0.275	0.0209793
98052357-grn-4	1.05324e-06	0.266959	0.349	0.266	0.0220822
98054861-mlxpl	1.20784e-06	0.273855	0.25	0.168	0.0253236
98032633-amgo1	1.24557e-06	0.283198	0.25	0.159	0.0261146
98042255-sam50	1.50553e-06	0.28303	0.312	0.23	0.031565
98030568-pgm2	2.02505e-06	0.250359	0.338	0.25	0.0424571
98053600-ubp22	2.21633e-06	0.255252	0.296	0.21	0.0464675
98029572-mpp10	2.3292e-06	0.28202	0.26	0.179	0.0488341
98034562-ptpra	2.55837e-06	0.270376	0.358	0.289	0.0536388
98154983-gcc2-2	3.56666e-06	0.256025	0.379	0.306	0.0747787
98012198-pnca	3.86103e-06	0.264258	0.217	0.135	0.0809503
98126384-unknown-3481	4.65043e-06	0.250966	0.357	0.278	0.0975009
98022714-wasl	5.44703e-06	0.253514	0.212	0.127	0.114203
98008050-ccdc6	6.25451e-06	0.255924	0.398	0.356	0.131132
98005736-dcor	9.48754e-06	0.256598	0.231	0.156	0.198916
98058892-vav2-2	1.03325e-05	0.268434	0.309	0.245	0.216632
98039689-clap2	1.45119e-05	0.259572	0.272	0.198	0.304256
98046349-lyst	1.8688e-05	0.252854	0.42	0.383	0.391812
98048173-ank2-6	3.52696e-05	0.26736	0.223	0.156	0.739463
98138042-arhl2-2	0.000944375	0.294983	0.266	0.228	1
98024130-sahh-2	8.52071e-05	0.261793	0.334	0.284	1
98019845-rl10a	2.95514e-98	-0.252516	0.959	0.971	6.19574e-94
98043464-ankar-2	1.39381e-55	-0.253508	0.113	0.546	2.92225e-51
98047643-cp2u1-7	1.65255e-11	-0.253662	0.08	0.216	3.46473e-07
98008270-calm-7	9.53622e-13	-0.254619	0.626	0.782	1.99936e-08
98023147-anxa7-3	7.99788e-27	-0.254811	0.793	0.897	1.67683e-22
98043980-catl	5.24704e-21	-0.255341	0.056	0.25	1.10009e-16
98037047-unknown-971	1.83687e-14	-0.255561	0.049	0.192	3.85118e-10
98025203-b3ga3	6.49661e-13	-0.255748	0.621	0.831	1.36208e-08
98027406-unknown-702	6.66832e-09	-0.256858	0.137	0.272	0.000139808
98045446-dus16-2	5.81517e-12	-0.257546	0.232	0.44	1.21921e-07
98021793-serc	1.04589e-29	-0.257753	0.779	0.874	2.19281e-25
98019723-s36a1-3	1.85827e-19	-0.257764	0.01	0.145	3.89606e-15
98055272-dhso-11	1.79058e-13	-0.258542	0.061	0.2	3.75412e-09
98037839-rspo2	8.03448e-12	-0.259949	0.17	0.354	1.68451e-07
98005065-akap9	8.65282e-18	-0.260929	0.054	0.224	1.81415e-13
98030149-unknown-775	1.22838e-11	-0.261636	0.1	0.248	2.57542e-07
98032928-sqstm	2.17872e-18	-0.263238	0.014	0.15	4.56791e-14
98038057-hs90a	6.39182e-115	-0.26341	0.981	0.989	1.34011e-110
98058568-myef2	6.24227e-14	-0.263836	0.311	0.575	1.30875e-09
98025736-calm-20	2.26604e-14	-0.264335	0.682	0.861	4.75097e-10
98035056-cats	1.24413e-45	-0.267878	0.989	0.938	2.60844e-41
98050340-calm-41	2.73999e-16	-0.269404	0.038	0.183	5.74467e-12
98046418-atp9b	1.82976e-21	-0.269521	0.699	0.828	3.83627e-17
98046404-cgt-4	1.1807e-11	-0.270318	0.293	0.51	2.47545e-07
98132604-mcfd2-4	6.73629e-17	-0.270683	0.672	0.812	1.41233e-12
98019286-atp4b	5.9175e-12	-0.270994	0.217	0.416	1.24066e-07
98050579-pgdh-6	3.20833e-09	-0.274349	0.236	0.401	6.72658e-05
98045203-ir3ip	1.93282e-14	-0.275018	0.119	0.301	4.05234e-10
98146642-flowr-2	3.37442e-11	-0.275072	0.363	0.564	7.07482e-07
98023127-nfx1	6.32866e-17	-0.275202	0.182	0.422	1.32687e-12
98001926-ifrd1	1.33607e-11	-0.276154	0.269	0.472	2.80121e-07
98141638-unknown-4545	2.17001e-55	-0.276582	0.127	0.567	4.54965e-51
98000469-dend3	6.24238e-54	-0.276674	0.134	0.573	1.30878e-49
98050483-sim12	7.8331e-11	-0.277762	0.279	0.46	1.64229e-06
98006927-vps29	2.65859e-11	-0.280455	0.411	0.632	5.574e-07
98027943-pdia3	7.93336e-91	-0.282513	0.946	0.973	1.66331e-86
98051971-fabp5	3.70638e-142	-0.283046	0.989	0.989	7.7708e-138
98047076-hem3-3	5.17591e-06	-0.283891	0.194	0.287	0.108518
98056652-ks6b1	2.2594e-13	-0.284844	0.476	0.676	4.73706e-09
98021905-irk4	1.90056e-12	-0.28509	0.428	0.655	3.98471e-08
98010273-tram1	2.13028e-25	-0.28646	0.686	0.837	4.46634e-21
98040118-kcy	9.33529e-12	-0.287461	0.283	0.487	1.95724e-07
98015855-sera	1.28818e-29	-0.289216	0.729	0.868	2.7008e-25
98048302-rtp3	9.18109e-18	-0.289257	0.054	0.222	1.92491e-13
98014330-unknown-369	1.11052e-15	-0.289542	0.07	0.236	2.32832e-11
98008378-rap2b-2	1.98066e-19	-0.292229	0.088	0.3	4.15266e-15
98139350-ank3-7	7.31569e-08	-0.293391	0.404	0.564	0.00153381
98121613-cnfn-16	1.38447e-106	-0.296098	0.978	0.979	2.90269e-102
98056893-yl446	3.86575e-11	-0.297492	0.325	0.52	8.10493e-07
98024696-ch10	4.22751e-16	-0.298877	0.549	0.723	8.8634e-12
98008245-myof	1.28929e-52	-0.304283	0.861	0.93	2.70313e-48
98014516-rhoa	1.5125e-72	-0.304958	0.873	0.953	3.1711e-68
98001499-ktap2	1.97989e-14	-0.305361	0.252	0.486	4.15104e-10
98017758-sptc1	7.68045e-15	-0.306736	0.215	0.436	1.61028e-10
98018143-tmed4	7.12741e-19	-0.311913	0.578	0.753	1.49433e-14
98105392-vma21	9.07443e-16	-0.315256	0.232	0.48	1.90255e-11
98034356-vatg3-2	8.59406e-89	-0.315544	0.895	0.964	1.80183e-84
98038973-fad1-2	9.45196e-16	-0.31655	0.134	0.339	1.9817e-11
98015567-med26	1.97538e-15	-0.317471	0.183	0.398	4.14159e-11
98124258-unknown-3347	4.35075e-16	-0.322398	0.244	0.484	9.12178e-12
98047139-lbr-2	4.75583e-14	-0.322703	0.416	0.641	9.97108e-10
98019657-st1c2-4	7.52815e-14	-0.322743	0.462	0.679	1.57835e-09
98010994-ahsa1	1.73661e-24	-0.326433	0.604	0.784	3.64098e-20
98127208-pcr3-3	5.69345e-18	-0.329152	0.104	0.304	1.19369e-13
98059222-f173b	1.80566e-18	-0.329837	0.102	0.307	3.78575e-14
98144351-tyb4-2	9.52869e-147	-0.333961	0.979	0.994	1.99778e-142
98009853-unknown-248	1.18867e-19	-0.336638	0.038	0.207	2.49216e-15
98033553-gata6-3	8.505e-16	-0.338989	0.46	0.654	1.78316e-11
98048902-zbt10	4.30583e-14	-0.341334	0.271	0.483	9.02761e-10
98020143-trpm3-4	3.06615e-41	-0.344328	0.775	0.9	6.42849e-37
98048917-unknown-1317	3.72933e-16	-0.354451	0.358	0.601	7.81892e-12
98038979-lfg2-2	1.20762e-118	-0.35529	0.932	0.965	2.53189e-114
98030584-otx1	1.01557e-22	-0.361321	0.03	0.21	2.12924e-18
98018863-ept1	2.29727e-21	-0.36187	0.153	0.408	4.81645e-17
98018165-ef1a2-2	1.31733e-193	-0.364146	1	1	2.76192e-189
98147592-cnfn-18	2.56863e-17	-0.365771	0.225	0.469	5.3854e-13
98049258-cnfn-10	1.64943e-15	-0.369595	0.225	0.451	3.45819e-11
98009297-unknown-234	3.84854e-57	-0.372237	0.175	0.635	8.06885e-53
98057772-robo1-6	1.58313e-19	-0.375848	0.215	0.477	3.31919e-15
98034764-thiom	1.63212e-75	-0.382693	0.809	0.935	3.42191e-71
98022429-selt-2	6.99378e-21	-0.392439	0.306	0.589	1.46632e-16
98018196-cyta-3	3.62781e-39	-0.394476	0.075	0.396	7.60607e-35
98115726-cats-2	2.78491e-65	-0.40947	0.959	0.936	5.83885e-61
98053509-unknown-1404	2.80544e-26	-0.412971	0.521	0.753	5.8819e-22
98129169-tpp1-10	3.33631e-27	-0.447896	0.045	0.265	6.99491e-23
98109950-fli1-3	2.4495e-100	-0.449862	0.823	0.929	5.13563e-96
98123842-unknown-3317	9.99014e-37	-0.454655	0.557	0.841	2.09453e-32
98001726-p2ry1	3.74619e-22	-0.463116	0.26	0.522	7.85425e-18
98055369-sqstm-5	1.89459e-21	-0.468888	0.091	0.297	3.97219e-17
98146601-sqstm-7	2.31849e-29	-0.469863	0.03	0.251	4.86094e-25
98009000-unknown-226	1.84234e-19	-0.47671	0.306	0.522	3.86266e-15
98032206-tmx1	8.70717e-30	-0.479062	0.338	0.622	1.82555e-25
98050728-crerf	8.39332e-44	-0.490117	0.008	0.286	1.75974e-39
98033379-sem5a	1.73851e-59	-0.497318	0.072	0.493	3.64496e-55
98016042-cdc23	2.28343e-38	-0.513103	0.083	0.395	4.78744e-34
98016552-mob3c	2.31632e-34	-0.523337	0.309	0.655	4.85639e-30
98128561-ubc-2	1.50092e-36	-0.530504	0.145	0.489	3.14684e-32
98054094-s52a3-3	1.96994e-26	-0.606306	0.231	0.474	4.13017e-22
98020926-mgdp1	9.77923e-37	-0.620398	0.072	0.363	2.05031e-32
98039460-erf1-2	1.7889e-47	-0.621916	0.124	0.514	3.75062e-43
98147801-cox1	2.97013e-205	-0.632323	1	0.998	6.22718e-201
98039139-tspoa-4	1.34523e-37	-0.639704	0.062	0.354	2.8204e-33
98010517-tsn7	1.49244e-107	-0.644133	0.866	0.976	3.12905e-103
98005383-unknown-126	2.503e-46	-0.808896	0.436	0.697	5.2478e-42
98047311-unknown-1270	4.65519e-116	-0.923135	0.411	0.906	9.76007e-112

## Sheet: epidermal.HJvLJ
	p_vala	avg_log2FCb	pct.1c	pct.2d	p_val_adje	a = unadjusted p value	GO
98003288-atla1	2.89611e-107	1.21529	0.743	0.141	6.07199e-103	b = log fold change of average expression of this cluster versus all other clusters	apoptotic process
98034221-prom1-2	3.80051e-96	1.112	0.675	0.149	7.96816e-92	c = Percent of cells within this clusters that express this gene	aging
98132027-ggct-2	3.90092e-93	1.00372	0.73	0.208	8.17867e-89	d = Perfect of cells outside this cluster expressing this gene	response to tumor necrosis factor
98132029-ggct-4	3.25609e-91	0.987847	0.724	0.206	6.82672e-87	e = adjusted p value using bonferroni correction	Arp2/3 complex-mediated actin nucleation
98000482-unknown-12	2.79475e-89	1.07765	0.594	0.059	5.85946e-85		response to xenobiotic stimulus
98038616-mcac1	8.84077e-83	1.0812	0.64	0.092	1.85356e-78		tRNA aminoacylation for protein translation
98132028-ggct-3	2.73291e-82	0.969056	0.775	0.238	5.72982e-78		T cell costimulation
98105786-unknown-2121	3.27661e-75	0.939501	0.664	0.173	6.86974e-71		response to drug
98012070-unknown-311	1.87702e-71	0.951672	0.608	0.163	3.93535e-67		adherens junction organization
98109166-thoc6-2	6.24028e-70	0.927964	0.52	0.055	1.30834e-65		positive regulation of cell growth
98036143-lrp6	8.08594e-67	0.941325	0.512	0.063	1.6953e-62		positive regulation of apoptotic process
98012596-unknown-324	1.46726e-66	0.974442	0.517	0.061	3.07625e-62		regulation of mitochondrial membrane potential
98028764-unknown-733	1.57085e-66	0.909159	0.489	0.043	3.29343e-62		cell proliferation
98014118-unknown-363	1.96087e-66	0.973838	0.501	0.055	4.11116e-62		regulation of apoptotic process
98116149-adf	2.58192e-66	0.959	0.586	0.12	5.41325e-62		sequestering of actin monomers
98032521-unknown-848	7.60218e-64	0.830269	0.611	0.2	1.59387e-59		regulation of actin filament polymerization
98035056-cats	3.06762e-60	0.825189	0.595	0.179	6.43157e-56		cellular response to interferon-gamma
98039824-pcr10-4	3.07119e-56	0.803755	0.577	0.21	6.43905e-52		modification-dependent protein catabolic process
98148889-dnja4	3.61651e-56	0.8312	0.475	0.084	7.58238e-52		synaptic vesicle budding from presynaptic endocytic zone membrane
98154762-tbb4b-18	6.89867e-56	0.78451	0.482	0.096	1.44638e-51		activation of cysteine-type endopeptidase activity involved in apoptotic process
98042177-cah9	2.3722e-55	0.61635	0.78	0.438	4.97354e-51		response to cold
98116150-adf3	6.60927e-53	0.847936	0.469	0.073	1.3857e-48		actin cytoskeleton organization
98107887-unknown-2262	1.80185e-52	0.808428	0.485	0.118	3.77776e-48		postsynaptic actin cytoskeleton organization
98014393-tba1a-2	2.06186e-52	0.554519	0.743	0.481	4.32289e-48		negative regulation of apoptotic process
98135563-ylat2-4	4.45935e-52	0.817262	0.423	0.055	9.34948e-48		cellular amino acid metabolic process
98050842-ada28-6	5.89382e-47	0.781738	0.47	0.104	1.2357e-42		regulation of lamellipodium assembly
98011909-pckgc	4.4397e-46	0.600687	0.646	0.363	9.30827e-42		response to virus
98041170-unknown-1108	1.06829e-45	0.744603	0.386	0.047	2.23978e-41		integrin-mediated signaling pathway
98054183-cadm4	3.8024e-43	0.551688	0.719	0.424	7.97212e-39		ectopic germ cell programmed cell death
98035671-sydc	5.20842e-41	0.67183	0.521	0.214	1.092e-36		glutathione metabolic process
98005786-unknown-141	1.52496e-40	0.66738	0.503	0.175	3.19724e-36		substantia nigra development
98032823-unknown-859	4.68422e-40	0.683444	0.319	0.024	9.82093e-36		cellular oxidant detoxification
98041977-traf1-5	1.00622e-38	0.681941	0.311	0.024	2.10965e-34		establishment or maintenance of cell polarity
98021000-sesn1	1.15219e-38	0.622554	0.548	0.246	2.41568e-34		release of cytochrome c from mitochondria
98040979-casp2-6	6.88671e-38	0.661767	0.448	0.147	1.44387e-33		intrinsic apoptotic signaling pathway in response to DNA damage
98015667-ubb-3	1.09325e-37	0.671297	0.328	0.037	2.29211e-33		extrinsic apoptotic signaling pathway in absence of ligand
98128233-gels-2	1.19251e-37	0.482037	0.733	0.479	2.50022e-33		Fc-gamma receptor signaling pathway involved in phagocytosis
98036355-unknown-948	5.31763e-37	0.720294	0.425	0.128	1.11489e-32		retina homeostasis
98040438-dhe3	2.80278e-36	0.519947	0.645	0.409	5.87631e-32		apoptotic signaling pathway
98008263-taxb1	4.99859e-36	0.540952	0.599	0.361	1.048e-31		cellular response to peptide hormone stimulus
98020673-s6a11	2.0628e-35	0.376866	0.79	0.603	4.32486e-31		execution phase of apoptosis
98033694-unknown-887	2.14462e-35	0.520595	0.617	0.363	4.4964e-31		cilium assembly
98122077-lphn3-8	9.94005e-35	0.624255	0.308	0.037	2.08403e-30		negative regulation of chromosome condensation
98027177-syq	1.16291e-34	0.63483	0.457	0.175	2.43816e-30		citrulline metabolic process
98154759-tbb4b-16	4.27491e-34	0.543366	0.328	0.057	8.96277e-30		luteolysis
98141545-unknown-4541	1.87813e-33	0.633876	0.275	0.022	3.93768e-29		proteolysis involved in cellular protein catabolic process
98111717-unknown-2495	2.21181e-33	0.612361	0.293	0.033	4.63727e-29		barbed-end actin filament capping
98010834-syac-2	2.52731e-33	0.435326	0.68	0.489	5.29875e-29		cellular response to lipopolysaccharide
98007132-arc1a	7.28272e-33	0.336485	0.792	0.648	1.5269e-28		T cell receptor signaling pathway
98031619-odo2	7.84131e-33	0.50888	0.594	0.363	1.64401e-28		regulation of blood pressure
98025860-unknown-660	1.12409e-32	0.698085	0.339	0.075	2.35676e-28		actin filament organization
98036357-mmsa	1.44251e-32	0.393949	0.717	0.53	3.02437e-28		negative regulation of intrinsic apoptotic signaling pathway
98038178-fbx9	8.33067e-31	0.602159	0.368	0.106	1.74661e-26		response to lipopolysaccharide
98030666-cc038-2	1.20984e-29	0.570703	0.456	0.208	2.53655e-25		cellular response to cAMP
98014239-glna	1.49426e-29	0.581157	0.4	0.134	3.13286e-25		response to antibiotic
98030715-ttpal-2	1.81214e-29	0.57517	0.348	0.09	3.79933e-25		collagen catabolic process
98055792-unknown-1492	2.15501e-29	0.570183	0.265	0.031	4.51818e-25		one-carbon metabolic process
98025266-chpt1	8.09742e-29	0.523553	0.526	0.281	1.6977e-24		glutamate catabolic process
98108987-unknown-2322	3.66034e-28	0.441705	0.634	0.444	7.67427e-24		regulation of podosome assembly
98024156-actb-4	4.00106e-28	0.550282	0.534	0.303	8.38861e-24		antigen processing and presentation of peptide antigen
98036500-fank1-2	5.17586e-28	0.562624	0.354	0.108	1.08517e-23		regulation of centromere complex assembly
98054399-unknown-1431	1.10486e-27	0.618441	0.326	0.086	2.31644e-23		regulation of systemic arterial blood pressure
98048855-bicc1	1.3857e-27	0.386296	0.682	0.491	2.90525e-23		osteoblast differentiation
98155920-ubb-14	1.59131e-27	0.553759	0.471	0.22	3.33634e-23		proteolysis
98019464-tolb	1.97221e-27	0.53921	0.316	0.073	4.13493e-23		nucleus organization
98107889-unknown-2264	6.64131e-26	0.510949	0.326	0.102	1.39242e-21		phospholipid biosynthetic process
98010523-gbb4	1.24714e-25	0.309325	0.769	0.625	2.61475e-21		reactive oxygen species metabolic process
98104382-ttll9-2	2.39858e-25	0.537184	0.348	0.108	5.02885e-21		embryo implantation
98031698-stk33	1.89015e-24	0.476592	0.507	0.316	3.96288e-20
98054584-mx1-7	2.25404e-24	0.511362	0.255	0.047	4.72581e-20
98049061-gmppb	2.41315e-24	0.374416	0.639	0.47	5.05942e-20
98109927-z876p	3.29685e-24	0.520471	0.416	0.194	6.91218e-20
98032467-unknown-845	3.68359e-24	0.468755	0.534	0.31	7.72302e-20
98027169-metk1-2	4.99312e-24	0.490463	0.485	0.283	1.04686e-19
98010383-pepd	6.19083e-24	0.506263	0.295	0.081	1.29797e-19
98012022-unknown-309	6.61714e-24	0.477583	0.285	0.067	1.38735e-19
98038728-cap2	6.82688e-24	0.332506	0.674	0.534	1.43132e-19
98010799-hig1c	8.2144e-24	0.448978	0.565	0.375	1.72223e-19
98048044-cdc42-5	2.58039e-23	0.277197	0.746	0.631	5.41005e-19
98006907-unknown-169	2.58284e-23	0.466495	0.511	0.318	5.41517e-19
98007910-acha6	4.03405e-23	0.52156	0.303	0.088	8.45778e-19
98056352-t53i1	1.10471e-22	0.434691	0.543	0.365	2.31613e-18
98000823-cnr11	1.26061e-22	0.271728	0.803	0.672	2.64299e-18
98000943-blnk	1.29116e-21	0.468089	0.43	0.226	2.70704e-17
98037948-tri18-3	3.06285e-21	0.474619	0.438	0.24	6.42158e-17
98009533-actg-2	4.90896e-21	0.474911	0.297	0.1	1.02921e-16
98052992-ogrl1	5.42341e-21	0.474717	0.385	0.179	1.13707e-16
98121997-unknown-3191	6.08801e-21	0.402984	0.177	0.012	1.27641e-16
98044941-ap180	1.35922e-20	0.458253	0.279	0.079	2.84973e-16
98045733-arpc3	2.61853e-20	0.344299	0.609	0.468	5.49e-16
98043200-azr	4.60685e-20	0.476596	0.374	0.179	9.65872e-16
98001773-fads2	4.91688e-20	0.467799	0.346	0.145	1.03087e-15
98115726-cats-2	5.91654e-20	0.474528	0.404	0.2	1.24046e-15
98017188-mxra5	6.45316e-20	0.427111	0.215	0.039	1.35297e-15
98048577-unknown-1305	9.38041e-20	0.427291	0.485	0.306	1.9667e-15
98032103-ccng2	9.43521e-20	0.319611	0.686	0.527	1.97819e-15
98135545-cp2b6-4	1.01093e-19	0.46955	0.286	0.09	2.11952e-15
98144405-unknown-4730	1.63818e-19	0.460678	0.311	0.112	3.4346e-15
98028665-tyb4	2.31255e-19	0.417202	0.521	0.33	4.8485e-15
98039898-ube2n	2.61361e-19	0.484173	0.321	0.122	5.47969e-15
98019847-sdcb1	5.78653e-19	0.305598	0.677	0.54	1.2132e-14
98116122-unknown-2774	9.0002e-19	0.378243	0.159	0.01	1.88698e-14
98037722-caco2	1.42657e-18	0.379066	0.553	0.401	2.99094e-14
98038949-rpab1	1.53734e-18	0.426324	0.44	0.267	3.22319e-14
98031353-casp8	1.55831e-18	0.452831	0.318	0.13	3.26715e-14
98034996-plac8-3	1.5681e-18	0.299644	0.654	0.55	3.28767e-14
98051144-mosc1-6	2.22087e-18	0.375273	0.535	0.371	4.65628e-14
98003967-tri39	2.75084e-18	0.422013	0.236	0.063	5.7674e-14
98106725-sc5a8-6	3.59434e-18	0.369681	0.158	0.012	7.53589e-14
98021853-taldo	4.05768e-18	0.393191	0.511	0.356	8.50734e-14
98047476-assy	5.157e-18	0.313098	0.612	0.509	1.08122e-13
98015738-casp2-2	9.29351e-18	0.313099	0.623	0.489	1.94848e-13
98051887-unknown-1363	2.52158e-17	0.363814	0.541	0.391	5.28675e-13
98107888-unknown-2263	2.83398e-17	0.387742	0.228	0.061	5.94173e-13
98018345-s17a5-5	4.73952e-17	0.413937	0.424	0.287	9.93688e-13
98035924-hpgds-18	7.35525e-17	0.29455	0.641	0.521	1.5421e-12
98130189-rpab1-2	8.06933e-17	0.412474	0.39	0.232	1.69182e-12
98054706-netr-3	8.87057e-17	0.378167	0.55	0.346	1.8598e-12
98055695-nek11	9.37256e-17	0.308832	0.61	0.489	1.96505e-12
98032828-fhl3-4	9.43524e-17	0.4327	0.211	0.051	1.97819e-12
98051695-dyl2	9.49034e-17	0.414678	0.38	0.202	1.98975e-12
98045984-h33-2	9.54999e-17	0.296826	0.624	0.489	2.00225e-12
98056951-trxr1	9.86597e-17	0.425577	0.373	0.193	2.0685e-12
98112759-mpcp-2	1.30521e-16	0.303685	0.611	0.485	2.73651e-12
98049995-if4a1-2	1.48702e-16	0.277287	0.615	0.528	3.11768e-12
98155905-syl	2.92961e-16	0.373324	0.241	0.079	6.14221e-12
98004736-twf2	3.29965e-16	0.3911	0.415	0.25	6.91805e-12
98120848-unknown-3103	3.52639e-16	0.398783	0.159	0.022	7.39342e-12
98019770-tsp4	3.61736e-16	0.369985	0.497	0.354	7.58416e-12
98044562-s18b1-34	4.31159e-16	0.326887	0.588	0.456	9.03968e-12
98054505-unknown-1435	7.83763e-16	0.376931	0.137	0.01	1.64324e-11
98139821-grap-2	9.38593e-16	0.414202	0.321	0.149	1.96785e-11
98026836-ar1	1.01087e-15	0.393058	0.237	0.077	2.1194e-11
98022339-unknown-574	1.22931e-15	0.327047	0.142	0.014	2.57738e-11
98115950-nnmt-5	1.34038e-15	0.313587	0.135	0.01	2.81024e-11
98047722-scnng-4	1.39811e-15	0.378453	0.202	0.051	2.93127e-11
98114919-litaf-10	1.85341e-15	0.368167	0.487	0.31	3.88586e-11
98115688-bets	2.51937e-15	0.377574	0.498	0.354	5.28211e-11
98004147-unknown-95	3.31467e-15	0.380169	0.161	0.026	6.94953e-11
98000284-capzb	5.65501e-15	0.366611	0.458	0.31	1.18563e-10
98130068-acha6-11	9.81039e-15	0.318369	0.136	0.014	2.05685e-10
98051820-kcc2d-2	1.1522e-14	0.38816	0.407	0.263	2.41569e-10
98056223-trim2-10	1.20136e-14	0.385538	0.266	0.108	2.51877e-10
98034809-unknown-908	1.42594e-14	0.394029	0.315	0.145	2.98962e-10
98033506-h10	1.50928e-14	0.395753	0.381	0.212	3.16436e-10
98057592-ptn6	1.50945e-14	0.377864	0.401	0.23	3.16472e-10
98040001-unknown-1068	1.52124e-14	0.421081	0.404	0.244	3.18944e-10
98019549-dnas1	2.55255e-14	0.346128	0.195	0.053	5.35168e-10
98025346-ago2	2.65943e-14	0.377128	0.403	0.251	5.57575e-10
98100044-wdr63	2.90818e-14	0.356627	0.464	0.314	6.09729e-10
98161064-mlf2-2	3.78709e-14	0.355753	0.471	0.332	7.94001e-10
98030365-unknown-783	3.79341e-14	0.385887	0.345	0.189	7.95327e-10
98050048-plst	3.84395e-14	0.378416	0.423	0.287	8.05923e-10
98026794-prom1	4.40294e-14	0.405407	0.355	0.196	9.2312e-10
98030064-ubc	5.02422e-14	0.377803	0.319	0.167	1.05338e-09
98161141-traf1-25	5.48113e-14	0.390594	0.258	0.104	1.14917e-09
98024986-ran-2	6.07542e-14	0.396386	0.356	0.196	1.27377e-09
98102115-ddah1-5	6.68968e-14	0.363944	0.299	0.149	1.40256e-09
98006203-zc3h4	6.70163e-14	0.298872	0.557	0.456	1.40506e-09
98003528-arpc5	9.6638e-14	0.346825	0.452	0.316	2.02611e-09
98054327-ddah1-4	1.01678e-13	0.364368	0.299	0.151	2.13177e-09
98044251-gnpat	1.01711e-13	0.358203	0.428	0.295	2.13247e-09
98050987-tri56-11	1.13803e-13	0.342765	0.162	0.035	2.38599e-09
98003675-pparg	1.24821e-13	0.302219	0.139	0.02	2.61699e-09
98001435-tc1d2	1.41506e-13	0.310898	0.527	0.434	2.96683e-09
98027034-uxs1	1.41528e-13	0.355352	0.424	0.291	2.96727e-09
98004613-lst2	1.51761e-13	0.339836	0.47	0.336	3.18182e-09
98008669-echb	1.58503e-13	0.281397	0.559	0.47	3.32317e-09
98007888-elmo2	1.63709e-13	0.380482	0.344	0.193	3.43232e-09
98007285-pcr6	1.71511e-13	0.397589	0.27	0.118	3.59591e-09
98008576-ncald	2.14237e-13	0.375375	0.363	0.222	4.4917e-09
98039082-gabt-2	2.1785e-13	0.309907	0.153	0.029	4.56745e-09
98145094-gnai3-4	2.6936e-13	0.274552	0.126	0.014	5.64741e-09
98008238-setmr-3	3.47158e-13	0.396923	0.355	0.222	7.27851e-09
98109408-gshr-2	3.55225e-13	0.355434	0.415	0.279	7.44764e-09
98116818-cc190	3.67404e-13	0.263816	0.117	0.01	7.70299e-09
98036028-unknown-941	4.51026e-13	0.3639	0.29	0.143	9.4562e-09
98052116-rs27a	4.77925e-13	0.333838	0.173	0.045	1.00202e-08
98072992-y1101-3	5.13461e-13	0.298347	0.153	0.029	1.07652e-08
98129297-dnli	5.45522e-13	0.330999	0.467	0.371	1.14374e-08
98009429-unknown-237	5.62247e-13	0.375927	0.324	0.179	1.17881e-08
98024130-sahh-2	5.96449e-13	0.388827	0.397	0.263	1.25051e-08
98111714-unknown-2494	7.44166e-13	0.342668	0.169	0.043	1.56022e-08
98053237-nade-2	8.13326e-13	0.380043	0.321	0.179	1.70522e-08
98046972-nrt21-2	8.37493e-13	0.330684	0.134	0.022	1.75589e-08
98000889-arpc4	1.03663e-12	0.301335	0.507	0.389	2.17341e-08
98007949-lphn3-2	1.06248e-12	0.346218	0.172	0.047	2.2276e-08
98123720-unknown-3314	1.18645e-12	0.282998	0.124	0.016	2.48752e-08
98047896-egr3	1.46908e-12	0.362929	0.334	0.167	3.08007e-08
98038232-unknown-1008	1.75336e-12	0.324039	0.152	0.033	3.67609e-08
98039175-k1377	2.16991e-12	0.320206	0.472	0.346	4.54943e-08
98055282-unknown-1470	2.31637e-12	0.317284	0.498	0.369	4.8565e-08
98054200-taar2	2.46471e-12	0.322941	0.159	0.039	5.16751e-08
98031669-klf16	2.48131e-12	0.267566	0.575	0.472	5.20232e-08
98025770-tsn17-2	3.97311e-12	0.343759	0.408	0.267	8.33002e-08
98040233-fsip2	4.61555e-12	0.329051	0.458	0.326	9.67697e-08
98075287-unknown-1692	4.8012e-12	0.342029	0.284	0.132	1.00662e-07
98018132-zfyv1	5.50427e-12	0.352822	0.268	0.13	1.15402e-07
98122668-unknown-3236	6.23703e-12	0.351646	0.237	0.102	1.30766e-07
98042338-ada28-4	6.27884e-12	0.310362	0.136	0.028	1.31642e-07
98047023-src-5	6.66342e-12	0.332492	0.422	0.295	1.39705e-07
98119094-his1	6.67368e-12	0.317417	0.206	0.079	1.3992e-07
98043886-tbc15	8.64644e-12	0.342924	0.39	0.265	1.81281e-07
98027286-sodc-2	9.78528e-12	0.330474	0.436	0.318	2.05158e-07
98009565-prs7	1.26208e-11	0.343803	0.371	0.232	2.64607e-07
98055369-sqstm-5	1.54867e-11	0.329008	0.469	0.314	3.24694e-07
98144399-unknown-4729	1.55394e-11	0.257609	0.115	0.016	3.258e-07
98004957-1a1l2	1.98808e-11	0.258671	0.604	0.485	4.16821e-07
98037932-hck	2.00156e-11	0.26756	0.144	0.033	4.19647e-07
98002745-f120b	2.20738e-11	0.333926	0.22	0.09	4.62799e-07
98050675-suox-4	2.73131e-11	0.299429	0.16	0.045	5.72646e-07
98025345-bat1	2.81984e-11	0.259448	0.12	0.02	5.91207e-07
98008118-pls3	4.15164e-11	0.269747	0.512	0.411	8.70433e-07
98030716-rn111	4.33209e-11	0.251814	0.115	0.018	9.08266e-07
98011766-arf1-4	4.55565e-11	0.327593	0.385	0.257	9.55137e-07
98154985-cgbp1-6	4.78986e-11	0.3429	0.256	0.126	1.00424e-06
98127543-unknown-3587	4.98003e-11	0.293444	0.171	0.055	1.04411e-06
98155908-prg4-4	5.29831e-11	0.311385	0.266	0.132	1.11084e-06
98034826-unknown-909	6.059e-11	0.315971	0.415	0.305	1.27033e-06
98102775-tbc24-2	6.37703e-11	0.307307	0.181	0.061	1.33701e-06
98011580-unknown-293	6.37812e-11	0.333594	0.272	0.141	1.33724e-06
98006730-tri46	6.47029e-11	0.33615	0.358	0.234	1.35656e-06
98039327-al7a1	6.78373e-11	0.335521	0.318	0.185	1.42228e-06
98005441-ampl	6.83033e-11	0.325483	0.392	0.261	1.43205e-06
98118340-unknown-2929	6.86498e-11	0.274372	0.14	0.033	1.43931e-06
98034531-zn474	7.43948e-11	0.349251	0.324	0.196	1.55976e-06
98155329-rrt15	8.14995e-11	0.334616	0.421	0.293	1.70872e-06
98154598-unknown-5433	9.86016e-11	0.3616	0.262	0.124	2.06728e-06
98037092-ada10-4	1.05107e-10	0.327554	0.407	0.273	2.20367e-06
98056250-helz-4	1.08263e-10	0.28539	0.169	0.055	2.26983e-06
98038429-nudc	1.10304e-10	0.286348	0.503	0.391	2.31264e-06
98040325-unknown-1079	1.13025e-10	0.300555	0.137	0.033	2.36969e-06
98048874-syvc	1.2224e-10	0.326665	0.371	0.248	2.56289e-06
98009635-ada28	1.29204e-10	0.303786	0.178	0.061	2.70889e-06
98031142-etv7	1.5371e-10	0.345071	0.292	0.165	3.22268e-06
98041172-cpne8-2	1.62434e-10	0.295874	0.167	0.057	3.40559e-06
98023714-tmm56-5	1.65998e-10	0.31949	0.418	0.305	3.48032e-06
98048348-cb5d1	2.34489e-10	0.28914	0.435	0.334	4.91629e-06
98040768-unknown-1091	2.37169e-10	0.373524	0.287	0.147	4.97249e-06
98053810-unknown-1412	2.59865e-10	0.329734	0.381	0.271	5.44833e-06
98048084-retst	2.67294e-10	0.307814	0.419	0.305	5.60409e-06
98143979-casp3-3	2.72222e-10	0.312743	0.198	0.081	5.70741e-06
98133991-rsh4a-2	2.97457e-10	0.264113	0.49	0.411	6.23648e-06
98105714-nb5r3-2	3.54025e-10	0.294793	0.228	0.11	7.4225e-06
98023871-unknown-615	3.85272e-10	0.323064	0.354	0.236	8.0776e-06
98022352-b2l10	4.14317e-10	0.277233	0.487	0.391	8.68657e-06
98058799-mkl2	4.73993e-10	0.335507	0.306	0.187	9.93775e-06
98032721-unknown-855	4.95852e-10	0.281469	0.451	0.336	1.0396e-05
98034589-herc4-3	5.52303e-10	0.321983	0.298	0.175	1.15796e-05
98037399-herc2	5.55108e-10	0.310473	0.252	0.128	1.16384e-05
98058276-wbs27-9	6.52744e-10	0.317566	0.221	0.104	1.36854e-05
98027648-unknown-709	7.38831e-10	0.275644	0.464	0.342	1.54903e-05
98135980-smtl2	7.55158e-10	0.303248	0.25	0.122	1.58326e-05
98011470-calm-9	8.51109e-10	0.306575	0.397	0.293	1.78443e-05
98003035-sodm	9.12373e-10	0.258701	0.517	0.418	1.91288e-05
98006490-dptor	9.81002e-10	0.291441	0.189	0.077	2.05677e-05
98058735-pi42b	1.01641e-09	0.309864	0.201	0.086	2.131e-05
98034089-lphn2	1.04508e-09	0.378481	0.216	0.106	2.19112e-05
98040021-unknown-1069	1.14826e-09	0.315812	0.234	0.11	2.40745e-05
98156332-casp3-4	1.30128e-09	0.317719	0.368	0.257	2.72826e-05
98028033-unknown-718	1.32117e-09	0.305903	0.201	0.088	2.76996e-05
98031036-ell2	1.33552e-09	0.323287	0.279	0.157	2.80006e-05
98001501-so4a1	1.58188e-09	0.321673	0.302	0.185	3.31657e-05
98046032-gshb-2	1.84768e-09	0.267672	0.151	0.049	3.87384e-05
98130237-dus5-2	2.03784e-09	0.295852	0.259	0.141	4.27254e-05
98048896-sysc	2.09873e-09	0.297324	0.384	0.265	4.4002e-05
98018806-dpyl2	2.71023e-09	0.287372	0.419	0.322	5.68226e-05
98054920-fxdc2-5	2.74354e-09	0.315513	0.321	0.208	5.75211e-05
98023991-mspd2	2.80947e-09	0.295381	0.241	0.128	5.89034e-05
98018415-nfyb	2.82312e-09	0.25278	0.153	0.051	5.91896e-05
98037965-dnjb8	3.32824e-09	0.293862	0.318	0.194	6.97798e-05
98015539-suox-2	3.33619e-09	0.282622	0.231	0.12	6.99466e-05
98141391-kdm1a-2	3.9381e-09	0.255067	0.484	0.417	8.25662e-05
98006499-tri65-2	4.37981e-09	0.302947	0.259	0.143	9.1827e-05
98019546-vav	5.23444e-09	0.290273	0.229	0.116	0.000109745
98038130-unknown-1005	5.31588e-09	0.291934	0.232	0.12	0.000111453
98032962-ccnd3	6.76956e-09	0.308168	0.384	0.308	0.000141931
98009209-fxr2	6.83317e-09	0.311593	0.342	0.236	0.000143264
98004016-unknown-92	7.89117e-09	0.252366	0.153	0.055	0.000165446
98055623-syg	7.93445e-09	0.290116	0.399	0.305	0.000166354
98003077-ubb	7.93683e-09	0.299109	0.265	0.151	0.000166404
98017291-tisb-3	8.58302e-09	0.251833	0.48	0.399	0.000179952
98039325-pgs1	1.00048e-08	0.276911	0.423	0.314	0.000209761
98057811-tm231-2	1.78691e-08	0.285177	0.386	0.299	0.000374643
98037472-unknown-986	1.86747e-08	0.283727	0.383	0.289	0.000391533
98136222-unknown-4179	1.88384e-08	0.268929	0.147	0.053	0.000394966
98037840-dus5	2.26875e-08	0.287047	0.265	0.157	0.000475665
98006544-st4a1	2.54779e-08	0.270383	0.406	0.314	0.00053417
98023669-tri18	2.61675e-08	0.291186	0.339	0.24	0.000548628
98001247-unknown-27	2.77201e-08	0.28992	0.257	0.149	0.00058118
98058429-wnk1	2.88595e-08	0.311398	0.289	0.189	0.000605068
98013517-unknown-349	2.91853e-08	0.261783	0.208	0.1	0.0006119
98048962-baf	3.02597e-08	0.281114	0.234	0.128	0.000634424
98019722-syrc-2	3.17095e-08	0.289271	0.243	0.136	0.000664821
98027927-atf7	3.3609e-08	0.278412	0.224	0.12	0.000704647
98009796-unknown-245	3.8205e-08	0.307621	0.161	0.067	0.000801006
98031289-unknown-812	5.088e-08	0.296816	0.202	0.1	0.00106675
98123629-unknown-3309	5.12601e-08	0.253639	0.142	0.051	0.00107472
98037649-netr	5.30319e-08	0.26822	0.277	0.153	0.00111187
98010447-xrp2	6.29918e-08	0.275992	0.348	0.25	0.00132069
98044799-txtp	6.91867e-08	0.289565	0.262	0.157	0.00145057
98034116-unknown-893	7.33926e-08	0.26398	0.405	0.33	0.00153875
98110358-cd2ap-2	8.31592e-08	0.256802	0.209	0.108	0.00174352
98037441-rffl	8.6319e-08	0.250633	0.447	0.356	0.00180976
98056692-ct201	8.96669e-08	0.250935	0.42	0.334	0.00187996
98057664-unknown-1553	9.1236e-08	0.295746	0.267	0.169	0.00191285
98003291-tprg1	1.03961e-07	0.27999	0.328	0.234	0.00217965
98152305-zch24-2	1.07563e-07	0.264649	0.386	0.295	0.00225518
98013864-psb2	1.11415e-07	0.279993	0.352	0.263	0.00233593
98026339-pard3-2	1.64818e-07	0.253053	0.409	0.322	0.00345557
98009672-csk	1.76112e-07	0.259333	0.4	0.303	0.00369236
98105200-rfx3	1.86339e-07	0.270862	0.364	0.267	0.00390678
98047560-ift80	1.90557e-07	0.271195	0.342	0.251	0.00399522
98002911-syic	1.92587e-07	0.277797	0.386	0.305	0.00403779
98011404-calm-8	2.14176e-07	0.266865	0.342	0.246	0.00449041
98035912-nfkb2-2	2.18201e-07	0.266569	0.185	0.092	0.00457481
98025789-catl1	2.30732e-07	0.258791	0.379	0.271	0.00483752
98041115-unknown-1105	2.32106e-07	0.281922	0.344	0.257	0.00486633
98001795-efcb6	2.36191e-07	0.261668	0.415	0.352	0.00495198
98024079-rn150-2	3.20616e-07	0.251376	0.387	0.299	0.00672204
98041948-mltk-3	3.23858e-07	0.268666	0.219	0.122	0.00679
98050597-cnfn-11	3.32035e-07	0.267965	0.315	0.222	0.00696144
98018002-pde12	3.32094e-07	0.258286	0.205	0.11	0.00696269
98010953-chm1a	3.79345e-07	0.268915	0.316	0.224	0.00795335
98041422-psmd4	3.84811e-07	0.256323	0.398	0.306	0.00806794
98037782-fa49b	4.43182e-07	0.265928	0.277	0.183	0.00929175
98040787-cndp2-2	4.74423e-07	0.269369	0.242	0.147	0.00994675
98148263-f161a	4.98837e-07	0.26786	0.26	0.169	0.0104586
98050647-tisb-6	6.04348e-07	0.252244	0.387	0.281	0.0126708
98152291-mx2-11	6.14404e-07	0.272763	0.224	0.134	0.0128816
98056388-s18b1-43	6.64669e-07	0.266394	0.312	0.212	0.0139355
98015993-unknown-410	6.95143e-07	0.265635	0.27	0.181	0.0145744
98005642-pdcd6	7.77615e-07	0.250178	0.398	0.334	0.0163035
98037590-ubp25	8.05674e-07	0.274162	0.288	0.2	0.0168918
98002412-aakb1	1.07254e-06	0.261744	0.307	0.218	0.0224868
98051383-unknown-1356	1.17669e-06	0.253682	0.242	0.149	0.0246705
98015763-sphk1	1.24587e-06	0.257971	0.306	0.224	0.0261209
98030656-ift46	1.31057e-06	0.262402	0.321	0.236	0.0274774
98007714-pcy1a	2.00335e-06	0.26624	0.282	0.196	0.0420021
98048945-b2cl1-2	2.11785e-06	0.264277	0.275	0.189	0.0444029
98015039-celr1	2.40064e-06	0.257789	0.29	0.208	0.0503318
98014276-kif3b	2.75722e-06	0.251376	0.326	0.253	0.0578079
98026479-dixc1	3.32471e-06	0.27641	0.279	0.202	0.0697059
98015523-kcrb-3	3.44806e-06	0.25431	0.216	0.132	0.0722921
98034158-xpp1	6.81496e-06	0.252735	0.273	0.191	0.142882
98005923-unknown-143	1.07073e-05	0.250621	0.254	0.177	0.224488
98027464-robo1-4	2.94252e-05	0.297093	0.303	0.255	0.616929
98039460-erf1-2	3.16008e-16	-0.25227	0.075	0.228	6.62542e-12
98148908-unknown-5034	5.17515e-09	-0.25325	0.232	0.377	0.000108502
98040634-atpa	2.71301e-23	-0.253603	0.706	0.833	5.68809e-19
98010273-tram1	1.05213e-11	-0.254743	0.157	0.32	2.20589e-07
98155536-tie1-6	1.16477e-12	-0.258946	0.234	0.464	2.44206e-08
98053075-rl28	2.63832e-10	-0.259582	0.51	0.715	5.53151e-06
98035549-rs3a-2	8.85654e-13	-0.261167	0.611	0.79	1.85686e-08
98031925-zc12b	3.11619e-10	-0.262303	0.167	0.31	6.5334e-06
98049708-rs12	1.77118e-10	-0.26474	0.433	0.67	3.71346e-06
98034259-cc166	8.65171e-11	-0.266233	0.431	0.597	1.81392e-06
98011175-idlc	1.79265e-37	-0.267469	0.741	0.829	3.75847e-33
98023812-ca158	6.2496e-15	-0.268454	0.562	0.707	1.31029e-10
98113013-nek9-2	3.15205e-74	-0.268837	0.886	0.872	6.60858e-70
98009622-fbx31	1.14054e-35	-0.269521	0.081	0.356	2.39125e-31
98048665-sem4d	1.56252e-14	-0.269645	0.122	0.295	3.27598e-10
98162041-atp5j	1.02973e-11	-0.269784	0.473	0.674	2.15894e-07
98033375-s39ae	1.73466e-13	-0.270319	0.193	0.389	3.63688e-09
98133656-unknown-3967	1.25712e-51	-0.270799	0.834	0.919	2.63568e-47
98118312-rl26	8.29801e-10	-0.271799	0.434	0.631	1.73976e-05
98033831-rhg20	1.73881e-11	-0.27377	0.28	0.475	3.6456e-07
98053049-calm-42	1.87237e-82	-0.274583	0.924	0.955	3.92561e-78
98013117-cj053	9.01107e-11	-0.275006	0.346	0.534	1.88926e-06
98025557-ncl2-3	8.00331e-11	-0.275178	0.31	0.532	1.67797e-06
98020126-unknown-513	1.11676e-16	-0.275336	0.58	0.731	2.34139e-12
98050852-gde	8.60098e-24	-0.275583	0.069	0.263	1.80328e-19
98029043-rl37	1.22609e-10	-0.276181	0.413	0.639	2.57062e-06
98003158-unknown-74	5.94546e-17	-0.276478	0.085	0.25	1.24653e-12
98001532-ssna1	2.778e-11	-0.276562	0.351	0.552	5.82435e-07
98059130-anks3	2.56915e-14	-0.277449	0.559	0.731	5.38648e-10
98020926-mgdp1	1.36e-14	-0.277746	0.113	0.281	2.85137e-10
98119645-rs27a-2	3.86888e-15	-0.277992	0.634	0.827	8.1115e-11
98034944-unknown-912	1.82356e-38	-0.279661	0.744	0.861	3.82329e-34
98043347-rla1-2	8.44837e-11	-0.279815	0.439	0.646	1.77129e-06
98034278-atpb	3.92839e-78	-0.280048	0.879	0.939	8.23627e-74
98044567-atp5h	4.31515e-13	-0.280293	0.492	0.701	9.04713e-09
98042601-5ht3a-2	7.14899e-14	-0.281118	0.145	0.32	1.49886e-09
98020377-unknown-525	4.5528e-28	-0.281971	0.034	0.214	9.54541e-24
98138927-hsbp1	3.19202e-16	-0.283065	0.151	0.356	6.69239e-12
98104370-unknown-2002	1.67467e-10	-0.283819	0.407	0.578	3.51111e-06
98126751-smc	6.21602e-18	-0.28459	0.082	0.25	1.30325e-13
98025909-sap3-4	3.95123e-16	-0.289116	0.145	0.344	8.28416e-12
98137041-nu1m	2.16336e-35	-0.290579	0.779	0.89	4.53571e-31
98030217-unknown-778	5.03057e-15	-0.2944	0.161	0.356	1.05471e-10
98055292-anxa7-5	2.93255e-104	-0.294407	0.934	0.961	6.14838e-100
98049840-cx6a1	6.8076e-14	-0.294867	0.524	0.754	1.42728e-09
98136136-unknown-4174	1.46427e-07	-0.294927	0.061	0.139	0.00306998
98120590-tbb2a-3	7.61515e-96	-0.295751	0.983	0.986	1.59659e-91
98001917-eea1-2	5.13688e-15	-0.296604	0.141	0.324	1.077e-10
98038973-fad1-2	6.73262e-16	-0.297784	0.135	0.326	1.41156e-11
98011734-unknown-297	8.39642e-26	-0.298949	0.03	0.191	1.76039e-21
98010414-osgi2	2.6925e-16	-0.302948	0.19	0.411	5.6451e-12
98018196-cyta-3	1.49479e-37	-0.304608	0.038	0.265	3.13397e-33
98050599-unknown-1344	3.48751e-41	-0.309055	0.764	0.868	7.31191e-37
98127077-unknown-3543	1.3983e-13	-0.312503	0.13	0.291	2.93167e-09
98124553-unknown-3357	1.01618e-19	-0.31535	0.593	0.711	2.13052e-15
98105317-unknown-2095	2.4606e-13	-0.316028	0.333	0.556	5.15888e-09
98011616-acsf2-6	4.38654e-14	-0.31722	0.259	0.466	9.19683e-10
98050911-esyt2	1.94654e-16	-0.321776	0.178	0.385	4.08111e-12
98019207-unknown-487	4.0035e-15	-0.322981	0.441	0.629	8.39374e-11
98055211-tena-2	4.74139e-14	-0.323363	0.289	0.519	9.94079e-10
98024228-cx6b1	6.91428e-47	-0.324608	0.74	0.88	1.44965e-42
98015770-unknown-401	1.54614e-21	-0.32594	0.081	0.267	3.24165e-17
98021960-call5	1.73316e-19	-0.328533	0.14	0.356	3.63375e-15
98014661-dpy30-2	5.81768e-15	-0.329038	0.304	0.527	1.21974e-10
98022526-cbpm	7.26573e-24	-0.333847	0.083	0.287	1.52333e-19
98114480-cc147-3	8.20716e-35	-0.337932	0.046	0.271	1.72071e-30
98025597-rlp24	2.73433e-16	-0.338236	0.299	0.542	5.73279e-12
98053340-cnfn-13	6.61616e-15	-0.341338	0.302	0.538	1.38714e-10
98029576-sap-3	3.51678e-18	-0.343118	0.098	0.279	7.37329e-14
98038653-rl7-2	9.42028e-20	-0.343562	0.566	0.788	1.97506e-15
98022429-selt-2	8.06887e-20	-0.349725	0.195	0.442	1.69172e-15
98013899-unknown-357	0.000269664	-0.351888	0.196	0.281	1
98016821-rl6	7.13571e-41	-0.354228	0.722	0.898	1.49607e-36
98111404-glrx2-4	6.8404e-26	-0.357427	0.566	0.745	1.43416e-21
98035472-tlcd1	1.97448e-19	-0.360126	0.472	0.699	4.1397e-15
98040464-unknown-1083	7.02142e-34	-0.370248	0.037	0.246	1.47211e-29
98019845-rl10a	3.36753e-33	-0.370413	0.662	0.878	7.06035e-29
98005192-leu1	6.3649e-16	-0.376678	0.176	0.361	1.33446e-11
98057383-cuzd1-4	1.00009e-85	-0.377708	0.835	0.862	2.09678e-81
98034726-crocc-2	2.72529e-38	-0.37813	0.624	0.807	5.71385e-34
98004734-duox2	7.63227e-19	-0.378364	0.303	0.54	1.60018e-14
98016163-cx7a2	1.25502e-21	-0.379421	0.438	0.694	2.63128e-17
98010077-rla0	1.64321e-20	-0.379666	0.432	0.703	3.44515e-16
98025858-unknown-659	1.80369e-57	-0.384258	0.723	0.898	3.78163e-53
98024696-ch10	1.01907e-20	-0.384752	0.228	0.491	2.13659e-16
98145239-ttpal-6	3.17596e-22	-0.389365	0.423	0.668	6.65871e-18
98019998-insi2	1.1594e-25	-0.390541	0.129	0.375	2.43081e-21
98115719-unknown-2752	4.26168e-48	-0.39295	0.073	0.385	8.93504e-44
98008974-unknown-225	4.7344e-68	-0.39449	0.868	0.855	9.92614e-64
98031308-unknown-813	1.50333e-24	-0.400786	0.076	0.273	3.15188e-20
98101857-dnal4	5.70818e-39	-0.404929	0.602	0.788	1.19678e-34
98014573-ptprd-2	6.54135e-24	-0.405545	0.2	0.481	1.37146e-19
98022277-cav1	6.6817e-81	-0.413735	0.771	0.861	1.40088e-76
98040997-tba1a-7	5.04985e-35	-0.420011	0.258	0.617	1.05875e-30
98016397-at1b2	4.33153e-35	-0.421304	0.569	0.833	9.08148e-31
98076707-unknown-1706	1.67798e-26	-0.432744	0.107	0.34	3.51806e-22
98019315-rl30	1.18322e-25	-0.439062	0.399	0.682	2.48073e-21
98033170-calm-28	2.07275e-41	-0.440354	0.606	0.819	4.34573e-37
98041403-unknown-1115	1.59583e-64	-0.441674	0.686	0.843	3.34582e-60
98101463-cuzd1-5	6.57015e-95	-0.44673	0.82	0.874	1.3775e-90
98027946-fmo2-3	1.36751e-24	-0.459134	0.212	0.46	2.86711e-20
98129441-litaf-11	2.33236e-26	-0.466715	0.331	0.633	4.89002e-22
98149155-rs25	9.99758e-41	-0.471006	0.559	0.837	2.09609e-36
98025203-b3ga3	1.77167e-41	-0.484976	0.481	0.872	3.71449e-37
98036545-unknown-954	4.39314e-60	-0.488146	0.622	0.807	9.21065e-56
98123105-tbb4b-14	5.25099e-47	-0.49145	0.329	0.725	1.10092e-42
98105033-unknown-2066	1.49796e-30	-0.494357	0.169	0.462	3.14063e-26
98054255-mmp1	3.93983e-47	-0.497757	0.005	0.212	8.26026e-43
98134979-actb-8	3.91483e-182	-0.499163	0.983	0.992	8.20784e-178
98039290-unknown-1041	8.75961e-53	-0.501073	0.584	0.835	1.83654e-48
98012431-unknown-317	2.22125e-32	-0.504212	0.112	0.377	4.65707e-28
98022610-ln28b	7.66235e-36	-0.505823	0.119	0.403	1.60649e-31
98114278-unknown-2668	7.00655e-50	-0.520556	0.512	0.827	1.46899e-45
98037979-tba1a-6	1.11702e-171	-0.521802	0.993	0.996	2.34195e-167
98017361-unknown-442	6.19819e-76	-0.52912	0.626	0.837	1.29951e-71
98041701-mkar	2.42747e-46	-0.531772	0.504	0.752	5.08942e-42
98039139-tspoa-4	2.43251e-39	-0.534411	0.059	0.318	5.1e-35
98016007-unknown-411	1.70195e-33	-0.539348	0.331	0.625	3.56831e-29
98111041-ttpal-4	7.22676e-43	-0.558025	0.146	0.483	1.51516e-38
98129169-tpp1-10	6.73222e-52	-0.559378	0.027	0.297	1.41148e-47
98147592-cnfn-18	2.28038e-197	-0.57981	0.983	0.994	4.78103e-193
98028026-unknown-717	7.15332e-56	-0.607553	0.022	0.299	1.49976e-51
98057996-unknown-1566	3.40486e-41	-0.622918	0.289	0.654	7.13862e-37
98019593-ovol1	3.28616e-79	-0.652216	0.003	0.33	6.88976e-75
98024392-sc6a1-2	1.38539e-58	-0.656007	0.379	0.78	2.9046e-54
98147801-cox1	2.39951e-218	-0.678525	0.997	1	5.0308e-214
98068845-unknown-1656	1.28059e-51	-0.70653	0.214	0.589	2.68488e-47
98124557-unknown-3358	9.62217e-68	-0.720213	0.461	0.806	2.01738e-63
98008272-cah6	1.65335e-81	-0.734421	0.004	0.342	3.4664e-77
98048302-rtp3	7.07622e-98	-0.953634	0.264	0.737	1.4836e-93
98045685-unknown-1223	2.04566e-71	-1.06537	0.126	0.534	4.28892e-67
98018089-muc1	3.32575e-99	-1.06787	0.074	0.558	6.97277e-95
98053683-unknown-1410	5.30205e-154	-1.15113	0.364	0.9	1.11163e-149
98077756-unknown-1708	3.22661e-163	-1.25062	0.369	0.906	6.7649e-159
98034912-mmp25	6.27693e-164	-1.33992	0.007	0.623	1.31602e-159
98035852-rl24-2	1.01919e-119	-1.38132	0.264	0.796	2.13684e-115

## Sheet: secretory.HJvLJ
	p_vala	avg_log2FCb	pct.1c	pct.2d	p_val_adje	a = unadjusted p value	GO
98018120-unknown-462	6.1545e-31	1.07959	0.374	0.019	1.29035e-26	b = log fold change of average expression of this cluster versus all other clusters	negative regulation of apoptotic process
98161488-tor1a-4	1.72408e-26	0.746206	0.366	0.037	3.61471e-22	c = Percent of cells within this clusters that express this gene	potassium ion transmembrane transport
98035056-cats	4.99011e-26	0.743225	0.559	0.199	1.04623e-21	d = Perfect of cells outside this cluster expressing this gene	apoptotic process
98024156-actb-4	5.55835e-26	0.683149	0.629	0.299	1.16536e-21	e = adjusted p value using bonferroni correction	substantia nigra development
98039124-ctr3	1.05733e-21	0.688807	0.465	0.159	2.2168e-17		negative regulation of acute inflammatory response
98124542-unknown-3355	1.78399e-21	0.457107	0.75	0.523	3.74032e-17		sequestering of actin monomers
98051695-dyl2	8.65771e-20	0.678866	0.409	0.131	1.81517e-15		positive regulation of I-kappaB kinase/NF-kappaB signaling
98123629-unknown-3309	1.21325e-19	0.679065	0.403	0.112	2.54369e-15		positive regulation of vascular associated smooth muscle cell apoptotic process
98047170-unknown-1266	2.10925e-19	0.602023	0.274	0.028	4.42225e-15		axonogenesis
98125241-unknown-3404	9.46109e-19	0.527556	0.247	0.016	1.98361e-14		regulation of lamellipodium assembly
98040982-dyhc1	4.19147e-18	0.479279	0.659	0.433	8.78783e-14		cellular response to oxidative stress
98108987-unknown-2322	6.61953e-18	0.515645	0.64	0.402	1.38785e-13		antigen processing and presentation of exogenous peptide antigen via MHC class II
98119688-unknown-3031	1.09323e-17	0.681017	0.406	0.137	2.29207e-13		cellular response to ethanol
98070760-unknown-1671	8.8023e-17	0.450879	0.632	0.433	1.84549e-12		macrophage differentiation
98033506-h10	1.17242e-16	0.540059	0.559	0.293	2.45809e-12		inner mitochondrial membrane organization
98047896-egr3	4.06799e-16	0.536477	0.602	0.318	8.52894e-12
98136222-unknown-4179	4.096e-16	0.588153	0.457	0.193	8.58767e-12
98026296-pspb	1.41088e-15	0.579659	0.339	0.1	2.95806e-11
98045370-ppr3d	4.5258e-15	0.500237	0.226	0.025	9.48879e-11
98058630-l2gl1	9.05631e-15	0.391735	0.685	0.492	1.89875e-10
98053396-unknown-1399	1.10287e-14	0.478283	0.559	0.358	2.31227e-10
98114059-unknown-2649	1.60115e-14	0.498659	0.524	0.33	3.35697e-10
98021611-prdx5	1.73408e-14	0.317315	0.772	0.623	3.63567e-10
98003358-rab1a	3.46928e-14	0.46422	0.583	0.352	7.27369e-10
98057664-unknown-1553	1.19225e-13	0.488456	0.503	0.29	2.49967e-09
98058267-vdac2	5.64533e-13	0.332427	0.728	0.564	1.1836e-08
98033433-tsn6	8.82697e-13	0.456867	0.532	0.327	1.85066e-08
98048590-tba1a-8	1.04327e-12	0.402245	0.618	0.477	2.18733e-08
98036950-p5cr2	1.14166e-12	0.449415	0.218	0.037	2.39361e-08
98115726-cats-2	2.30458e-12	0.49165	0.46	0.246	4.83178e-08
98057651-kat3	3.0781e-12	0.423752	0.54	0.346	6.45355e-08
98038232-unknown-1008	4.05288e-12	0.469589	0.202	0.031	8.49726e-08
98021000-sesn1	5.26598e-12	0.490596	0.304	0.103	1.10407e-07
98024986-ran-2	6.77662e-12	0.483082	0.358	0.143	1.42079e-07
98003675-pparg	7.99275e-12	0.410136	0.204	0.034	1.67576e-07
98008561-paps1	1.03999e-11	0.309826	0.801	0.614	2.18044e-07
98040325-unknown-1079	1.32131e-11	0.439743	0.218	0.044	2.77025e-07
98048908-pdxd1	1.72547e-11	0.360944	0.591	0.427	3.61762e-07
98131598-1433t-2	1.87643e-11	0.266603	0.772	0.642	3.93412e-07
98101013-unknown-1780	2.60001e-11	0.433583	0.185	0.028	5.45118e-07
98031990-unknown-827	3.66218e-11	0.384708	0.148	0.009	7.67814e-07
98014005-edem3	3.82655e-11	0.403417	0.54	0.371	8.02274e-07
98045967-tbc25	4.5663e-11	0.46931	0.43	0.246	9.57371e-07
98056983-nckx5-3	4.80091e-11	0.335829	0.659	0.498	1.00656e-06
98036028-unknown-941	6.09689e-11	0.441918	0.228	0.059	1.27827e-06
98013145-ash1l	6.41902e-11	0.368955	0.597	0.436	1.34581e-06
98015474-s22a5-5	8.0105e-11	0.458969	0.315	0.118	1.67948e-06
98016404-mvp	1.04754e-10	0.30285	0.702	0.555	2.19627e-06
98058501-ptprn	1.05048e-10	0.328879	0.624	0.495	2.20244e-06
98028404-gar1	1.27374e-10	0.468336	0.349	0.159	2.67052e-06
98002711-glra1	1.55168e-10	0.44963	0.293	0.115	3.25326e-06
98032597-ghitm	1.95597e-10	0.401068	0.505	0.33	4.10088e-06
98009479-tsr2	3.08138e-10	0.420717	0.454	0.283	6.46043e-06
98043706-grp75	3.6772e-10	0.294231	0.755	0.598	7.70961e-06
98043448-rs14	4.65253e-10	0.276072	0.68	0.567	9.75449e-06
98002675-unknown-60	7.9617e-10	0.429752	0.253	0.081	1.66925e-05
98020269-snp25-3	8.34688e-10	0.439391	0.25	0.084	1.75001e-05
98026556-mmp9	8.55591e-10	0.470085	0.368	0.181	1.79383e-05
98040979-casp2-6	1.04219e-09	0.414973	0.239	0.075	2.18505e-05
98052615-edar	1.25556e-09	0.442869	0.317	0.146	2.63241e-05
98043447-sumf2-2	1.30788e-09	0.435596	0.427	0.24	2.7421e-05
98031669-klf16	1.58775e-09	0.437976	0.272	0.103	3.32887e-05
98057914-wdr44	2.25021e-09	0.431616	0.384	0.224	4.71778e-05
98155329-rrt15	2.67936e-09	0.409788	0.478	0.293	5.61755e-05
98052818-cnfn-12	2.79486e-09	0.441778	0.242	0.081	5.85971e-05
98013481-rasef	3.26599e-09	0.300485	0.672	0.542	6.84746e-05
98044799-txtp	3.31468e-09	0.39038	0.465	0.299	6.94956e-05
98021946-svop-3	4.38848e-09	0.434113	0.398	0.237	9.20088e-05
98042985-stx17	5.50294e-09	0.319945	0.723	0.533	0.000115375
98042822-bnip2	5.61147e-09	0.381082	0.47	0.312	0.00011765
98119691-unknown-3033	6.24336e-09	0.453691	0.288	0.118	0.000130898
98002910-twf1	6.56702e-09	0.295632	0.599	0.474	0.000137684
98013578-fbt2	7.49379e-09	0.402527	0.231	0.081	0.000157115
98027034-uxs1	9.49581e-09	0.350029	0.522	0.396	0.000199089
98046418-atp9b	1.02441e-08	0.271484	0.664	0.558	0.000214779
98047622-tor1a-2	1.29475e-08	0.258197	0.124	0.012	0.000271457
98056250-helz-4	1.42127e-08	0.384097	0.231	0.081	0.000297983
98148424-unknown-4985	1.49261e-08	0.257806	0.11	0.006	0.00031294
98008263-taxb1	1.96718e-08	0.314568	0.594	0.464	0.00041244
98043597-cyta-5	2.72899e-08	0.382058	0.231	0.081	0.00057216
98045945-bpnt1	2.96513e-08	0.400194	0.363	0.199	0.000621669
98051383-unknown-1356	3.15496e-08	0.38436	0.315	0.15	0.000661469
98048044-cdc42-5	3.16026e-08	0.325226	0.535	0.402	0.00066258
98057522-unknown-1550	3.33806e-08	0.272269	0.718	0.583	0.000699858
98011812-dab1	3.37495e-08	0.397813	0.355	0.196	0.000707592
98039898-ube2n	3.73058e-08	0.337165	0.159	0.034	0.000782153
98055971-unknown-1500	3.93984e-08	0.378097	0.239	0.093	0.000826027
98041440-sl9c1	4.00188e-08	0.389197	0.333	0.168	0.000839034
98030167-tba1a-4	6.17199e-08	0.315162	0.159	0.037	0.00129402
98022935-nubp2	6.17931e-08	0.32782	0.188	0.056	0.00129555
98036357-mmsa	6.94814e-08	0.273348	0.602	0.486	0.00145675
98030816-serb	8.3373e-08	0.290891	0.602	0.477	0.001748
98044059-prom1-4	1.08751e-07	0.319159	0.145	0.031	0.00228008
98037735-pcr10-3	1.32461e-07	0.337473	0.554	0.374	0.00277717
98023714-tmm56-5	1.46742e-07	0.377966	0.339	0.19	0.00307658
98022795-hpcl4	1.60912e-07	0.342191	0.247	0.1	0.00337368
98005441-ampl	1.80844e-07	0.358133	0.401	0.246	0.00379157
98058775-fyv1	2.20384e-07	0.374213	0.202	0.072	0.00462058
98057996-unknown-1566	2.24735e-07	0.374854	0.18	0.056	0.0047118
98017173-unknown-438	2.659e-07	0.367048	0.323	0.162	0.00557485
98007714-pcy1a	3.3868e-07	0.308799	0.505	0.377	0.00710076
98126344-szrd1-2	3.59958e-07	0.327006	0.196	0.065	0.00754688
98014239-glna	4.1975e-07	0.274906	0.642	0.498	0.00880048
98020427-kcip4-2	4.21532e-07	0.363762	0.371	0.231	0.00883785
98003035-sodm	5.50981e-07	0.330221	0.435	0.271	0.0115519
98037399-herc2	5.64987e-07	0.372849	0.272	0.134	0.0118455
98028665-tyb4	6.95221e-07	0.35463	0.304	0.159	0.014576
98019722-syrc-2	7.67545e-07	0.35945	0.387	0.259	0.0160923
98058276-wbs27-9	9.04881e-07	0.315628	0.172	0.056	0.0189717
98027904-cpne7-2	9.36406e-07	0.294973	0.164	0.05	0.0196327
98028576-cisd1	1.03161e-06	0.342281	0.382	0.231	0.0216286
98138061-unknown-4301	1.06079e-06	0.284707	0.513	0.452	0.0222405
98029273-sumf2	1.12144e-06	0.29305	0.489	0.389	0.023512
98011765-unknown-299	1.14954e-06	0.333135	0.22	0.09	0.0241013
98042885-tm181	1.19423e-06	0.266943	0.559	0.436	0.0250382
98027169-metk1-2	1.28095e-06	0.346498	0.411	0.234	0.0268563
98044232-unknown-1182	1.40201e-06	0.2692	0.132	0.031	0.0293946
98155920-ubb-14	1.55246e-06	0.332412	0.417	0.28	0.0325488
98057403-dram1-2	1.88813e-06	0.339459	0.242	0.112	0.0395865
98008669-echb	2.11994e-06	0.290854	0.489	0.383	0.0444466
98050523-nfip2	2.18835e-06	0.296853	0.462	0.358	0.045881
98010069-cnfn-2	2.34875e-06	0.341262	0.282	0.15	0.0492439
98040889-scam1	2.4086e-06	0.298844	0.524	0.421	0.0504988
98031036-ell2	2.4898e-06	0.341081	0.277	0.146	0.0522011
98013269-sap3-2	2.57783e-06	0.264482	0.161	0.05	0.0540468
98058565-pcsk5-2	2.79129e-06	0.342608	0.199	0.084	0.0585222
98000594-tpp1	2.97254e-06	0.319472	0.196	0.081	0.0623222
98002568-cope	2.98644e-06	0.345899	0.309	0.187	0.0626137
98001588-s6a17	3.07542e-06	0.295764	0.47	0.364	0.0644793
98016307-tppp3	3.16861e-06	0.300972	0.513	0.352	0.066433
98054716-thop1-3	3.30731e-06	0.346139	0.349	0.224	0.0693411
98003184-dcup	3.40799e-06	0.255549	0.153	0.047	0.0714519
98054671-setmr-25	3.44094e-06	0.255051	0.116	0.025	0.0721427
98055171-fbt-2	3.52194e-06	0.288393	0.5	0.368	0.0738411
98048956-so5a1	3.54073e-06	0.265628	0.142	0.04	0.074235
98105033-unknown-2066	3.79324e-06	0.264238	0.116	0.025	0.0795292
98035368-fads3-2	3.89326e-06	0.309924	0.452	0.333	0.0816261
98130189-rpab1-2	4.17019e-06	0.326981	0.344	0.234	0.0874321
98025346-ago2	5.59478e-06	0.30246	0.449	0.33	0.1173
98050048-plst	5.82016e-06	0.339325	0.272	0.15	0.122026
98076409-unknown-1703	6.03884e-06	0.292354	0.137	0.04	0.12661
98109408-gshr-2	6.31394e-06	0.274431	0.167	0.059	0.132378
98048114-rdh12-3	6.86066e-06	0.3344	0.288	0.165	0.143841
98009008-pa1b3	7.09349e-06	0.261307	0.535	0.436	0.148722
98026545-ube2a-2	7.2984e-06	0.316745	0.344	0.215	0.153018
98031289-unknown-812	8.02151e-06	0.315949	0.263	0.134	0.168179
98052603-tenx-6	8.75817e-06	0.323819	0.177	0.072	0.183624
98054100-rt12	8.99096e-06	0.314316	0.306	0.181	0.188505
98002412-aakb1	9.02529e-06	0.300228	0.331	0.199	0.189224
98040720-sox	9.59549e-06	0.274333	0.159	0.056	0.201179
98140403-aaed1-2	9.81724e-06	0.273968	0.484	0.361	0.205828
98038429-nudc	1.01193e-05	0.315262	0.344	0.212	0.212162
98039327-al7a1	1.08387e-05	0.318609	0.347	0.221	0.227244
98043307-vdac	1.12429e-05	0.314084	0.387	0.255	0.235718
98013725-ubig	1.1269e-05	0.318556	0.288	0.165	0.236266
98038949-rpab1	1.14805e-05	0.313748	0.39	0.293	0.2407
98032245-lmbl3	1.14949e-05	0.295643	0.384	0.274	0.241002
98009209-fxr2	1.18864e-05	0.321573	0.258	0.14	0.24921
98056744-unknown-1528	1.2131e-05	0.278562	0.161	0.059	0.25434
98058601-s22a3-7	1.2802e-05	0.263099	0.124	0.034	0.268406
98024883-phb2-3	1.2814e-05	0.315278	0.261	0.14	0.268659
98023447-psb6	1.28411e-05	0.264271	0.489	0.383	0.269226
98132028-ggct-3	1.33301e-05	0.270166	0.137	0.044	0.27948
98001231-sap3	1.56189e-05	0.306332	0.441	0.312	0.327465
98012472-calb2	1.62373e-05	0.270331	0.145	0.05	0.340431
98005458-fgfr3	1.62489e-05	0.317402	0.363	0.249	0.340674
98043398-thil	1.68155e-05	0.300975	0.258	0.137	0.352554
98023637-lsm6	1.68722e-05	0.312485	0.269	0.153	0.353743
98056951-trxr1	1.7291e-05	0.299235	0.371	0.243	0.362523
98131128-med31-3	1.73965e-05	0.310464	0.333	0.227	0.364736
98155420-l1cam	1.75783e-05	0.285469	0.497	0.383	0.368548
98053641-med31	1.82798e-05	0.309644	0.333	0.227	0.383253
98106630-tff3	1.98414e-05	0.273654	0.134	0.044	0.415994
98019770-tsp4	2.02933e-05	0.271159	0.487	0.368	0.425469
98005193-cl16a	2.06603e-05	0.305179	0.212	0.103	0.433165
98036204-prps2	2.21836e-05	0.298632	0.237	0.121	0.4651
98067868-unknown-1648	2.56739e-05	0.274901	0.237	0.115	0.538278
98004406-asic2	2.62109e-05	0.331898	0.228	0.118	0.549537
98029539-if6	2.7258e-05	0.30852	0.298	0.19	0.57149
98038782-f264	2.84465e-05	0.304321	0.298	0.184	0.596409
98019619-psa	2.86587e-05	0.297295	0.352	0.237	0.600859
98023352-syep	2.97258e-05	0.292705	0.425	0.33	0.623231
98006290-psb1	3.19892e-05	0.301922	0.301	0.19	0.670685
98112531-acsf2-15	3.32335e-05	0.290633	0.218	0.109	0.696773
98005923-unknown-143	3.46838e-05	0.284061	0.401	0.293	0.72718
98027561-arf1-6	3.64134e-05	0.300422	0.358	0.252	0.763444
98001557-tmco4	3.67228e-05	0.272116	0.446	0.346	0.76993
98048641-nckx4-2	3.88957e-05	0.258897	0.167	0.069	0.815486
98101062-tebp-2	4.25356e-05	0.292531	0.341	0.234	0.891802
98003528-arpc5	4.35288e-05	0.286546	0.237	0.128	0.912624
98043800-neua	4.41876e-05	0.276028	0.444	0.349	0.926438
98021908-prs10	4.55112e-05	0.278457	0.363	0.243	0.954187
98018674-l	4.55974e-05	0.296428	0.368	0.265	0.955995
98048874-syvc	4.73341e-05	0.257871	0.478	0.38	0.992407
98154985-cgbp1-6	6.41778e-05	0.32818	0.247	0.15	1
98034809-unknown-908	5.62692e-05	0.320217	0.288	0.181	1
98124557-unknown-3358	5.17596e-05	0.315048	0.282	0.165	1
98047811-prs6a	5.53651e-05	0.307776	0.32	0.212	1
98117028-ppm1b-3	6.36783e-05	0.305991	0.207	0.109	1
98027038-fcl	9.51306e-05	0.305071	0.288	0.19	1
98029601-manf	0.000110841	0.304484	0.304	0.209	1
98154813-unknown-5457	0.000166152	0.304334	0.183	0.093	1
98009377-slmap	8.83755e-05	0.299973	0.344	0.24	1
98017704-ubr4	0.000691607	0.297708	0.325	0.249	1
98058586-bat1-4	6.29974e-05	0.297097	0.204	0.106	1
98004709-unknown-107	6.86059e-05	0.296098	0.374	0.268	1
98136778-g3st3-2	0.00011576	0.294671	0.266	0.156	1
98019006-tcpg	7.94675e-05	0.29377	0.309	0.202	1
98021177-impa3	0.000323199	0.292896	0.282	0.196	1
98057228-unknown-1542	6.20358e-05	0.292649	0.293	0.184	1
98058934-ytdc1	0.0001572	0.292025	0.218	0.121	1
98158530-ulk3	0.000144666	0.288923	0.317	0.221	1
98030889-syyc	0.000106888	0.288689	0.285	0.181	1
98026164-psde	6.42394e-05	0.288656	0.339	0.234	1
98014011-chip	8.02018e-05	0.286736	0.272	0.165	1
98013369-b3gt1-2	0.000350973	0.284871	0.228	0.134	1
98043649-al4a1	8.47494e-05	0.283595	0.328	0.215	1
98038178-fbx9	6.68527e-05	0.283152	0.223	0.118	1
98005731-unknown-139	9.16915e-05	0.282896	0.355	0.249	1
98050071-fbxl4-2	6.42237e-05	0.282556	0.263	0.153	1
98022682-shl2	0.000533998	0.280811	0.164	0.084	1
98038515-nntm	0.000133839	0.280365	0.207	0.112	1
98047929-gcc1	6.04236e-05	0.280026	0.204	0.103	1
98050755-use1	0.000171006	0.279603	0.25	0.153	1
98031835-immt	0.000421218	0.27789	0.266	0.174	1
98054182-us6nl	0.000216659	0.27685	0.306	0.209	1
98037590-ubp25	0.000605406	0.276186	0.269	0.181	1
98045931-rxrg-2	0.000120922	0.275531	0.358	0.249	1
98002690-thoc1-2	0.000254265	0.274226	0.21	0.118	1
98019699-ptpm1	0.00010182	0.271863	0.403	0.299	1
98023189-brox	0.000105883	0.271525	0.366	0.255	1
98117026-ppm1b-2	0.000571297	0.271131	0.194	0.112	1
98001831-leg4	9.11343e-05	0.270982	0.457	0.355	1
98010834-syac-2	0.000298821	0.269645	0.36	0.274	1
98002474-cpt1a	5.07811e-05	0.269537	0.409	0.305	1
98016653-xpo7	0.000196418	0.269349	0.159	0.075	1
98003918-rbp2	0.00086649	0.268754	0.175	0.097	1
98026339-pard3-2	0.000153041	0.266112	0.234	0.131	1
98017678-litaf-2	0.000221673	0.265612	0.323	0.212	1
98037722-caco2	0.000218041	0.265374	0.444	0.358	1
98142230-unknown-4594	0.000714322	0.265373	0.336	0.262	1
98007132-arc1a	0.00499193	0.264677	0.266	0.202	1
98066356-y531-4	0.00045685	0.26409	0.312	0.224	1
98031959-galk2	0.000436332	0.263709	0.185	0.1	1
98017777-cl004	0.000267947	0.263062	0.223	0.128	1
98011393-cf211	0.000686238	0.262366	0.261	0.174	1
98028145-acl6a	0.000191688	0.262092	0.376	0.29	1
98022577-sra1	0.00036327	0.262014	0.218	0.128	1
98153157-mb12b	0.000163419	0.260664	0.376	0.277	1
98042565-scd5	0.00056692	0.260197	0.341	0.252	1
98002799-if1ax	0.000606652	0.259322	0.339	0.271	1
98027881-nsun2	0.000123668	0.258963	0.177	0.084	1
98000224-ppm1h	0.000231125	0.258241	0.253	0.15	1
98016514-atg4d	0.00048477	0.257766	0.298	0.206	1
98012751-eif3d	0.00020125	0.257717	0.228	0.131	1
98057850-gmppa	0.000259994	0.257413	0.363	0.268	1
98033584-goga5	0.00134933	0.256815	0.239	0.162	1
98117029-wdr52-2	0.00210711	0.256523	0.204	0.128	1
98040695-calm-34	0.00111353	0.256283	0.223	0.14	1
98015015-gapr1-2	0.000834219	0.255431	0.277	0.184	1
98123347-echm-2	6.52081e-05	0.254624	0.215	0.106	1
98162180-sc6a5-2	0.000299507	0.254184	0.36	0.265	1
98125441-unknown-3420	0.00033263	0.254067	0.315	0.209	1
98112041-unknown-2520	0.000367975	0.25392	0.237	0.143	1
98031262-psd13	0.000902844	0.253543	0.255	0.171	1
98023194-odb2	0.000683619	0.253391	0.309	0.218	1
98004858-grin2	0.00110734	0.253383	0.204	0.125	1
98011580-unknown-293	0.000345808	0.253181	0.247	0.146	1
98043754-wipi2	0.0012945	0.252886	0.325	0.252	1
98000787-gbrd	0.000247173	0.251283	0.223	0.121	1
98010116-mk14	0.00100899	0.251015	0.272	0.187	1
98101391-unknown-1808	0.000785907	0.250942	0.347	0.277	1
98034096-adas	0.000857906	0.250639	0.293	0.206	1
98113013-nek9-2	0.00131712	0.250385	0.218	0.134	1
98013517-unknown-349	0.00112851	0.250368	0.207	0.125	1
98059451-dph1-2	0.000138235	0.250176	0.172	0.081	1
98021474-dx39b	5.85287e-24	-0.250078	0.858	0.919	1.22711e-19
98009297-unknown-234	1.93124e-18	-0.250959	0.161	0.511	4.04904e-14
98052755-rtdr1	1.383e-11	-0.251283	0.067	0.268	2.8996e-07
98022429-selt-2	1.79928e-06	-0.251768	0.148	0.312	0.0377238
98016787-wdr36	6.60322e-07	-0.252233	0.151	0.324	0.0138443
98025203-b3ga3	5.68629e-06	-0.252235	0.586	0.832	0.119219
98058546-mpp5	7.8704e-05	-0.253003	0.403	0.601	1
98038653-rl7-2	1.45271e-33	-0.253131	0.866	0.928	3.04576e-29
98035928-swet1	5.53542e-06	-0.253962	0.567	0.745	0.116056
98019845-rl10a	6.09647e-57	-0.254043	0.954	0.966	1.27819e-52
98039890-rs3	2.8172e-12	-0.257976	0.723	0.879	5.90654e-08
98161364-sep15	3.84787e-33	-0.258395	0.919	0.966	8.06744e-29
98048702-sspo-3	6.36572e-05	-0.260889	0.578	0.695	1
98054750-zeb2	2.68701e-05	-0.268308	0.341	0.533	0.563358
98149155-rs25	2.4952e-36	-0.269136	0.882	0.95	5.23144e-32
98008938-unknown-223	1.14943e-05	-0.269813	0.444	0.595	0.24099
98037352-ybox1	1.95968e-65	-0.27069	0.954	0.978	4.10866e-61
98008453-unknown-206	1.29736e-54	-0.271622	0.962	0.963	2.72004e-50
98023883-ntcp2-2	3.98906e-07	-0.275602	0.097	0.249	0.00836345
98035852-rl24-2	2.16386e-06	-0.276191	0.172	0.349	0.0453675
98023384-call5-2	1.39158e-18	-0.276291	0.882	0.81	2.91758e-14
98028702-bmpr2	6.9942e-10	-0.277149	0.073	0.249	1.4664e-05
98019315-rl30	3.45302e-13	-0.277627	0.704	0.847	7.23961e-09
98055188-unknown-1465	4.75058e-42	-0.279769	0.906	0.96	9.96007e-38
98147592-cnfn-18	1.23437e-05	-0.284797	0.296	0.489	0.258798
98027943-pdia3	2.57847e-25	-0.288801	0.839	0.894	5.40601e-21
98018165-ef1a2-2	1.72854e-84	-0.289211	1	0.997	3.62406e-80
98029106-ef1b	2.60629e-62	-0.29229	0.949	0.972	5.46435e-58
98009870-gtr1	2.05884e-28	-0.293217	0.833	0.931	4.31655e-24
98048402-unknown-1301	1.14304e-07	-0.29427	0.03	0.14	0.0023965
98040076-k1456	2.18499e-07	-0.295326	0.126	0.296	0.00458105
98112670-unknown-2564	1.82056e-45	-0.296525	0.935	0.984	3.81699e-41
98142599-pcr2	1.06755e-07	-0.300781	0.065	0.209	0.00223822
98048947-unknown-1318	2.13844e-06	-0.301036	0.323	0.536	0.0448346
98013068-fbn1-2	5.22709e-48	-0.30161	0.96	0.941	1.09591e-43
98039460-erf1-2	2.54327e-08	-0.314188	0.124	0.299	0.000533222
98021974-f177a	5.22516e-07	-0.314467	0.336	0.533	0.0109551
98010077-rla0	1.50665e-21	-0.315485	0.755	0.919	3.15885e-17
98049093-pdia6	2.74806e-28	-0.315745	0.847	0.9	5.76158e-24
98022610-ln28b	7.95144e-08	-0.323367	0.113	0.274	0.0016671
98028910-s22a2-4	3.17575e-11	-0.324235	0.04	0.202	6.65828e-07
98038973-fad1-2	1.18494e-07	-0.328844	0.177	0.38	0.00248434
98145338-tri37-2	5.16437e-06	-0.329794	0.298	0.455	0.108276
98017153-tara	8.45577e-68	-0.331261	0.976	0.947	1.77284e-63
98040464-unknown-1083	4.3614e-11	-0.332459	0.056	0.234	9.14412e-07
98053581-s22a3-6	1.02663e-11	-0.333042	0.04	0.212	2.15244e-07
98016821-rl6	1.00833e-67	-0.334575	0.927	0.978	2.11407e-63
98009139-calr-2	1.91932e-24	-0.354055	0.78	0.86	4.02405e-20
98018196-cyta-3	1.79829e-17	-0.358244	0.048	0.296	3.7703e-13
98126751-smc	1.02244e-09	-0.361103	0.067	0.234	2.14364e-05
98039698-nr1h3	7.38063e-09	-0.363768	0.263	0.495	0.000154742
98107183-alkb4	2.61247e-14	-0.370506	0.21	0.558	5.4773e-10
98047521-cnfn-6	5.04014e-86	-0.370978	0.987	0.991	1.05672e-81
98051130-ccd25	2.43013e-09	-0.375855	0.247	0.486	5.095e-05
98021331-mgat3	7.87926e-09	-0.376594	0.349	0.555	0.000165197
98032757-trpm3-5	3.17768e-09	-0.377779	0.202	0.43	6.66233e-05
98033379-sem5a	4.34127e-21	-0.387381	0.065	0.364	9.10191e-17
98037047-unknown-971	4.68966e-17	-0.392315	0.562	0.707	9.83235e-13
98010994-ahsa1	2.4936e-13	-0.395369	0.503	0.738	5.22808e-09
98029576-sap-3	7.37182e-11	-0.398594	0.116	0.333	1.54558e-06
98101684-npff2-6	1.87207e-13	-0.414047	0.011	0.165	3.92498e-09
98054968-lines	1.45813e-10	-0.417694	0.212	0.449	3.05711e-06
98041343-tau	2.33934e-09	-0.432434	0.185	0.408	4.90465e-05
98045311-khk-2	4.32172e-36	-0.439754	0.922	0.931	9.06091e-32
98024392-sc6a1-2	1.46351e-15	-0.473204	0.425	0.71	3.0684e-11
98016552-mob3c	2.00724e-14	-0.479222	0.285	0.576	4.20837e-10
98016845-ppia	1.48258e-91	-0.481663	0.989	1	3.10839e-87
98031437-tkt	1.93712e-38	-0.533673	0.71	0.798	4.06137e-34
98039627-ppib	4.49876e-99	-0.546761	0.997	0.997	9.4321e-95
98023891-ino1	6.94102e-15	-0.559979	0.22	0.511	1.45525e-10
98059197-lmx1b	3.64637e-17	-0.58968	0.263	0.589	7.64498e-13
98129169-tpp1-10	1.37804e-21	-0.593067	0.027	0.287	2.8892e-17
98001476-unknown-33	1.45801e-34	-0.617601	0.651	0.766	3.05687e-30
98017449-ly75-2	3.86334e-15	-0.621075	0.325	0.551	8.09987e-11
98039139-tspoa-4	3.54916e-22	-0.627535	0.048	0.34	7.44116e-18
98147801-cox1	2.86616e-114	-0.629303	1	1	6.0092e-110
98056654-lrp4-3	1.06904e-25	-0.740961	0.008	0.28	2.24135e-21
