# Supplementary material for: Acoel single-cell atlas reveals expression dynamics and heterogeneity of adult pluripotent stem cells
Source: Nat Commun. 2023 May 5;14:2612. doi: 10.1038/s41467-023-38016-4 (PMC10163032; doi:10.1038/s41467-023-38016-4)
Supplement: Supplementary file 8 — Supplementary Data 6 [file 41467_2023_38016_MOESM8_ESM.xlsx]

## Sheet: endoii_iii.HJvEA
Supplementary Data 6. Shared cell type expression comparison between hatchling juvenile and early adult populations and associated GO.
	p_vala	avg_log2FCb	pct.1c	pct.2d	p_val_adje	a = unadjusted p value	GO
98057522-unknown-1550	3.06361e-181	1.0047	0.965	0.621	6.42317e-177	b = log fold change of average expression of this cluster versus all other clusters	negative regulation of apoptotic process
98058043-hsp7c-2	4.26787e-102	0.357231	0.95	0.89	8.94801e-98	c = Percent of cells within this clusters that express this gene	epithelial to mesenchymal transition
98034575-mx1-3	4.82719e-82	1.12793	0.452	0.013	1.01207e-77	d = Perfect of cells outside this cluster expressing this gene	negative regulation of angiogenesis
98028735-unknown-730	4.15048e-81	1.21844	0.44	0.005	8.7019e-77	e = adjusted p value using bonferroni correction	retinoid metabolic process
98025716-cttb2	2.46124e-80	0.963018	0.444	0.011	5.16024e-76		negative regulation of BMP signaling pathway
98019412-unknown-493	3.0917e-77	1.30623	0.42	0.002	6.48207e-73		cellular response to interferon-gamma
98060099-unknown-1615	7.81422e-77	0.969494	0.42	0.003	1.63833e-72		negative regulation of biomineral tissue development
98105735-unknown-2118	6.43892e-76	1.08513	0.431	0.016	1.34998e-71		glucose homeostasis
98129356-hpgds-26	1.13887e-75	1.13485	0.452	0.038	2.38775e-71		positive regulation of angiogenesis
98037934-mknk2	1.5179e-75	0.460338	0.87	0.748	3.18242e-71		fibroblast apoptotic process
98148473-lrp1-19	8.69223e-62	0.752341	0.387	0.026	1.82241e-57		animal organ regeneration
98138202-lrp1-16	4.8593e-60	0.713949	0.383	0.028	1.0188e-55		positive regulation of epithelial cell proliferation
98009125-unknown-231	1.36681e-59	0.906175	0.444	0.09	2.86566e-55		lipid metabolic process
98128233-gels-2	1.25724e-57	0.749108	0.582	0.248	2.63594e-53		endocytosis
98009853-unknown-248	2.2639e-57	0.805397	0.343	0.008	4.74649e-53		NADP metabolic process
98135768-tmlh-4	2.38257e-55	0.84561	0.331	0.008	4.9953e-51		actin cytoskeleton organization
98042565-scd5	8.22576e-51	0.735977	0.627	0.369	1.72461e-46		regulation of stress fiber assembly
98155686-rock2-2	3.14372e-49	0.513416	0.729	0.548	6.59111e-45		angiogenesis
98122668-unknown-3236	1.15925e-48	0.735598	0.332	0.03	2.43049e-44		apoptotic process
98025346-ago2	1.78334e-45	0.729948	0.414	0.115	3.73895e-41		regulation of synapse organization
98000273-acsf2	9.92242e-45	0.751885	0.338	0.051	2.08033e-40		acyl-CoA metabolic process
98002913-ddah1-2	4.67287e-44	0.85111	0.294	0.021	9.79714e-40		extrinsic apoptotic signaling pathway in absence of ligand
98125778-lrp2-13	1.36333e-43	0.667832	0.279	0.011	2.85835e-39		negative regulation of transcription, DNA-templated
98045567-tm14c	8.32269e-43	0.648863	0.513	0.226	1.74494e-38		positive regulation of gene expression
98131598-1433t-2	9.04996e-43	0.415082	0.726	0.556	1.89741e-38		regulation of I-kappaB kinase/NF-kappaB signaling
98113073-clc4a-2	9.67707e-42	0.718739	0.384	0.097	2.0289e-37		positive regulation of filopodium assembly
98019770-tsp4	2.21636e-39	0.498403	0.657	0.49	4.64682e-35		positive regulation of mRNA splicing, via spliceosome
98118887-unknown-2960	4.67361e-39	0.559911	0.272	0.021	9.7987e-35		BMP signaling pathway
98007277-unknown-181	3.39934e-38	0.681788	0.255	0.015	7.12706e-34		positive regulation of lipid transport
98126458-ttl13-2	5.61932e-38	0.59787	0.236	0.003	1.17815e-33		enzyme linked receptor protein signaling pathway
98040325-unknown-1079	6.73088e-37	0.661647	0.626	0.446	1.4112e-32		nuclear body organization
98029450-ttl	1.92195e-36	0.670862	0.228	0.003	4.02955e-32		interleukin-17-mediated signaling pathway
98048044-cdc42-5	4.26859e-36	0.477427	0.631	0.434	8.94953e-32		luteolysis
98105204-unknown-2085	1.20161e-35	0.76849	0.244	0.016	2.51929e-31		protein localization to bicellular tight junction
98142961-st1a2-2	1.50889e-34	0.651486	0.43	0.187	3.16354e-30		regulation of extracellular matrix assembly
98151780-unknown-5256	4.14506e-34	0.525232	0.21	0	8.69053e-30		aortic valve morphogenesis
98056952-smap2	2.05447e-33	0.563824	0.441	0.19	4.30739e-29		positive regulation of I-kappaB kinase/NF-kappaB signaling
98161103-gas6	3.25889e-33	0.520466	0.204	0	6.83258e-29		response to glucose
98045825-dcxr-4	5.52104e-33	0.65873	0.222	0.011	1.15754e-28		regulation of alternative mRNA splicing, via spliceosome
98122239-dhrs1-3	6.04478e-33	0.522368	0.215	0.007	1.26735e-28		regulation of heart contraction
98030722-cnfn-3	6.90042e-33	0.461707	0.338	0.087	1.44674e-28		non-canonical Wnt signaling pathway
98118889-smbt1-2	7.44437e-33	0.436274	0.231	0.016	1.56079e-28		semaphorin-plexin signaling pathway
98050481-unknown-1343	8.16246e-33	0.549819	0.211	0.005	1.71134e-28		response to drug
98108616-syfa-2	6.35264e-32	0.516327	0.2	0.002	1.33189e-27		positive regulation of NF-kappaB transcription factor activity
98001031-pg12a	1.08185e-31	0.495576	0.196	0	2.26821e-27		positive regulation of substrate adhesion-dependent cell spreading
98024986-ran-2	2.08192e-30	0.547494	0.494	0.282	4.36495e-26		negative regulation of tumor necrosis factor production
98006504-st1c2-2	3.13718e-30	0.587399	0.436	0.207	6.57741e-26		cellular response to starvation
98105323-cnfn-14	4.44551e-30	0.425752	0.323	0.087	9.32045e-26		leukotriene biosynthetic process
98056019-rock2	3.16191e-29	0.445119	0.309	0.09	6.62927e-25		establishment of protein localization to mitochondrion
98041759-trimm	1.05994e-28	0.469598	0.184	0.003	2.22226e-24		cellular response to molecule of bacterial origin
98030961-hop	1.06974e-28	0.467837	0.181	0.002	2.24281e-24		planar cell polarity pathway involved in axis elongation
98046840-atla1-7	1.07547e-28	0.531594	0.219	0.025	2.25482e-24		convergent extension involved in axis elongation
98070536-pcs	1.16939e-28	0.544601	0.299	0.079	2.45175e-24		tissue remodeling
98014927-rgd2	1.42458e-28	0.467371	0.181	0.002	2.98678e-24		positive regulation of T cell cytokine production
98055989-unknown-1502	3.3061e-28	0.495466	0.217	0.025	6.93157e-24		positive regulation of lysosomal protein catabolic process
98103122-unknown-1915	4.30393e-28	0.463835	0.181	0.003	9.02362e-24		signal transduction
98125011-p85a-2	1.32829e-27	0.542743	0.235	0.039	2.7849e-23		xenobiotic metabolic process
98136385-unknown-4197	1.48285e-27	0.308727	0.929	0.834	3.10895e-23		male gonad development
98012214-stx19	1.49595e-27	0.308177	0.928	0.834	3.13641e-23		regulation of apoptotic process
98125624-ctl1-4	2.34025e-27	0.525714	0.258	0.056	4.90657e-23		cardiac muscle cell contraction
98051820-kcc2d-2	2.8455e-27	0.559075	0.341	0.123	5.96587e-23		dendritic cell migration
98036357-mmsa	3.69035e-27	0.35392	0.649	0.518	7.7372e-23		negative regulation of oxidoreductase activity
98134871-loxh1-22	4.25018e-27	0.457342	0.178	0.005	8.91092e-23		negative regulation of SMAD protein import into nucleus
98136386-unknown-4198	4.65172e-27	0.405604	0.439	0.223	9.7528e-23		NADPH oxidation
98101445-unknown-1813	1.07417e-26	0.549501	0.265	0.061	2.2521e-22		coronary artery morphogenesis
98041215-ldh	2.34872e-26	0.541991	0.171	0.003	4.92432e-22		anterior/posterior axis specification, embryo
98017173-unknown-438	3.01359e-26	0.578851	0.437	0.213	6.3183e-22		glucuronate catabolic process to xylulose 5-phosphate
98146117-lect2-3	3.80568e-26	0.44949	0.179	0.008	7.97899e-22		positive regulation of JUN kinase activity
98122091-aimp1-3	4.35594e-26	0.413244	0.169	0.003	9.13266e-22		positive regulation of protein binding
98030217-unknown-778	5.2194e-26	0.586949	0.425	0.22	1.0943e-21		receptor-mediated endocytosis
98056830-acsm5-2	6.93049e-26	0.635549	0.256	0.061	1.45305e-21
98075287-unknown-1692	9.14137e-26	0.513155	0.21	0.028	1.91658e-21
98005441-ampl	1.44446e-25	0.484175	0.471	0.272	3.02846e-21
98047207-cxol1	2.91708e-25	0.427279	0.167	0.005	6.11596e-21
98107170-rhg23	7.4118e-25	0.554006	0.296	0.093	1.55396e-20
98158042-lrp2-23	1.24956e-24	0.331361	0.179	0.013	2.61982e-20
98123312-unknown-3286	2.79875e-24	0.429833	0.164	0.007	5.86786e-20
98040750-pa1b3-2	2.97274e-24	0.504865	0.202	0.031	6.23265e-20
98158039-lrp2-22	3.34811e-24	0.305814	0.17	0.01	7.01965e-20
98046330-elf3	3.86075e-24	0.469685	0.457	0.27	8.09445e-20
98013010-lrat-2	8.83224e-24	0.39203	0.165	0.008	1.85177e-19
98020832-actb-3	9.65904e-24	0.57375	0.391	0.192	2.02512e-19
98026362-unknown-676	1.19885e-23	0.477212	0.161	0.007	2.5135e-19
98053915-unknown-1416	1.60778e-23	0.537731	0.168	0.011	3.37087e-19
98140272-dtx23	1.67027e-23	0.57273	0.341	0.149	3.5019e-19
98157982-loxh1-29	1.85669e-23	0.393049	0.15	0.002	3.89274e-19
98032090-bpi-4	2.26595e-23	0.483175	0.179	0.018	4.7508e-19
98153820-unknown-5387	2.29685e-23	0.309737	0.15	0.002	4.81557e-19
98145753-unknown-4818	4.35189e-23	0.401878	0.154	0.005	9.12417e-19
98109800-unknown-2375	9.46103e-23	0.459916	0.21	0.041	1.9836e-18
98158043-lrp2-24	9.58949e-23	0.295542	0.167	0.013	2.01053e-18
98011954-marh3	9.66384e-23	0.381268	0.163	0.011	2.02612e-18
98014239-glna	9.96509e-23	0.482908	0.25	0.069	2.08928e-18
98053154-mbnl3-2	1.0171e-22	0.441366	0.235	0.054	2.13245e-18
98027503-unknown-704	2.32682e-22	0.363247	0.147	0.003	4.87841e-18
98059281-dusty-3	2.34092e-22	0.450361	0.192	0.031	4.90798e-18
98129073-unknown-3690	2.55495e-22	0.516004	0.174	0.02	5.35671e-18
98141489-taf5l-2	2.68824e-22	0.410155	0.166	0.015	5.63616e-18
98144255-tba1b-3	3.89436e-22	0.4583	0.204	0.039	8.16492e-18
98152279-unknown-5306	3.9348e-22	0.33206	0.145	0.003	8.2497e-18
98056262-mltk-5	8.24436e-22	0.414826	0.202	0.036	1.72851e-17
98045503-unknown-1217	9.14284e-22	0.391837	0.559	0.426	1.91689e-17
98064761-unknown-1630	1.15362e-21	0.369287	0.146	0.005	2.41869e-17
98036555-unknown-955	1.18358e-21	0.403057	0.16	0.013	2.48148e-17
98157983-loxh1-30	1.22141e-21	0.339324	0.136	0	2.5608e-17
98115291-unknown-2734	1.35837e-21	0.338557	0.139	0.002	2.84796e-17
98021611-prdx5	1.54984e-21	0.404426	0.536	0.38	3.24939e-17
98033506-h10	1.97389e-21	0.492649	0.423	0.228	4.13846e-17
98026170-fhl3-3	2.24847e-21	0.486001	0.257	0.082	4.71415e-17
98124084-tprgl	3.73191e-21	0.336292	0.616	0.487	7.82432e-17
98149761-unknown-5094	3.8668e-21	0.366888	0.148	0.008	8.10714e-17
98111586-lox5-7	1.04961e-20	0.339815	0.137	0.003	2.20061e-16
98003675-pparg	1.10898e-20	0.370293	0.173	0.023	2.32509e-16
98053641-med31	2.34924e-20	0.329792	0.259	0.085	4.92542e-16
98006228-guaa	2.49073e-20	0.508236	0.428	0.275	5.22206e-16
98149623-fcer2	3.7475e-20	0.336982	0.13	0.002	7.857e-16
98134653-unknown-4047	4.36102e-20	0.341857	0.13	0.002	9.14332e-16
98138206-pgbm-12	4.88036e-20	0.33312	0.133	0.003	1.02322e-15
98146118-lect2-4	5.14868e-20	0.305861	0.15	0.013	1.07947e-15
98113071-klrf2-3	1.11196e-19	0.336441	0.13	0.003	2.33133e-15
98123489-unknown-3299	1.14602e-19	0.350134	0.133	0.005	2.40274e-15
98128101-unknown-3630	1.38361e-19	0.416726	0.431	0.254	2.90088e-15
98053381-amph-2	1.47273e-19	0.422958	0.208	0.052	3.08772e-15
98135262-unknown-4102	1.83724e-19	0.346522	0.215	0.056	3.85197e-15
98013097-spta1	4.73609e-19	0.448837	0.286	0.107	9.92969e-15
98102794-lkha4	5.04027e-19	0.396556	0.207	0.052	1.05674e-14
98006894-aplf	5.07305e-19	0.339145	0.153	0.018	1.06362e-14
98034809-unknown-908	1.1028e-18	0.440271	0.375	0.193	2.31214e-14
98127121-unknown-3545	1.21732e-18	0.375856	0.171	0.03	2.55223e-14
98143960-unknown-4694	1.319e-18	0.357558	0.138	0.011	2.76541e-14
98140839-loxh1-25	1.61103e-18	0.323077	0.126	0.005	3.37769e-14
98135142-api5-2	1.76534e-18	0.33257	0.12	0.002	3.7012e-14
98029607-fzd5-3	1.78864e-18	0.363978	0.172	0.031	3.75005e-14
98123629-unknown-3309	3.31998e-18	0.40961	0.523	0.375	6.96068e-14
98056579-hnrpq-3	3.43363e-18	0.299108	0.634	0.585	7.19895e-14
98040979-casp2-6	3.82615e-18	0.331859	0.157	0.023	8.0219e-14
98056636-itih2	4.20051e-18	0.401421	0.184	0.041	8.80679e-14
98044232-unknown-1182	4.95317e-18	0.431418	0.262	0.102	1.03848e-13
98018641-kthy	5.84701e-18	0.461781	0.251	0.092	1.22588e-13
98044509-unknown-1186	7.34728e-18	0.324556	0.135	0.011	1.54043e-13
98057349-flna-2	7.97065e-18	0.394283	0.535	0.407	1.67113e-13
98051383-unknown-1356	1.04633e-17	0.400702	0.272	0.11	2.19373e-13
98105453-hxk2-4	1.06293e-17	0.31122	0.127	0.008	2.22853e-13
98117481-unknown-2862	1.1879e-17	0.327645	0.124	0.007	2.49054e-13
98039709-pls3-3	1.19838e-17	0.330921	0.127	0.008	2.51252e-13
98107440-unknown-2221	1.34557e-17	0.30545	0.117	0.003	2.82112e-13
98059208-g3bp2	1.51173e-17	0.317198	0.552	0.43	3.16949e-13
98153202-unknown-5351	1.6003e-17	0.306171	0.117	0.003	3.35518e-13
98131128-med31-3	1.86065e-17	0.312852	0.26	0.102	3.90104e-13
98040211-unknown-1076	2.06229e-17	0.435985	0.213	0.066	4.3238e-13
98037843-crti	2.09648e-17	0.376526	0.568	0.466	4.39547e-13
98111584-lox5-6	2.36707e-17	0.309075	0.119	0.005	4.96279e-13
98050457-y2070	3.30717e-17	0.305596	0.13	0.011	6.9338e-13
98021076-rdh12-2	3.83349e-17	0.379545	0.186	0.046	8.0373e-13
98157981-loxh1-28	4.80676e-17	0.269971	0.111	0.002	1.00778e-12
98147489-unknown-4911	5.69112e-17	0.308154	0.549	0.428	1.1932e-12
98116682-loxh1-11	5.87516e-17	0.277795	0.107	0	1.23179e-12
98109449-tri13-2	6.04368e-17	0.298443	0.113	0.003	1.26712e-12
98000125-rs7	6.60579e-17	0.253881	0.652	0.61	1.38497e-12
98114872-plxa2-2	7.22877e-17	0.306532	0.125	0.01	1.51558e-12
98014118-unknown-363	7.25045e-17	0.375915	0.169	0.036	1.52013e-12
98000824-ptps	7.33293e-17	0.401831	0.217	0.072	1.53742e-12
98011375-cym1	7.68839e-17	0.301504	0.112	0.003	1.61195e-12
98158225-sf01	9.04906e-17	0.384356	0.256	0.102	1.89723e-12
98008263-taxb1	1.37719e-16	0.39284	0.382	0.22	2.88742e-12
98031144-catl2-2	1.42312e-16	0.450806	0.444	0.315	2.98372e-12
98149171-unknown-5048	1.67209e-16	0.29609	0.11	0.003	3.5057e-12
98130876-mylk4-2	2.0308e-16	0.267511	0.134	0.016	4.25778e-12
98015379-sfrp2	2.10203e-16	0.387513	0.184	0.048	4.40712e-12
98055149-st38l	2.21776e-16	0.457966	0.325	0.177	4.64976e-12
98134651-unknown-4046	3.277e-16	0.297253	0.114	0.007	6.87056e-12
98002725-unknown-62	4.04397e-16	0.269929	0.111	0.005	8.47859e-12
98011580-unknown-293	5.30002e-16	0.347828	0.191	0.054	1.1112e-11
98002675-unknown-60	5.49935e-16	0.291635	0.14	0.02	1.15299e-11
98015242-thap1	7.95235e-16	0.372522	0.212	0.07	1.66729e-11
98046176-tbb2b-3	8.69436e-16	0.378818	0.214	0.072	1.82286e-11
98110568-reep5-2	1.10872e-15	0.292281	0.117	0.01	2.32454e-11
98038728-cap2	2.08672e-15	0.257932	0.622	0.552	4.37501e-11
98038959-plxa4	2.5549e-15	0.326642	0.112	0.008	5.35661e-11
98101962-lox5-2	2.88833e-15	0.270607	0.102	0.003	6.05567e-11
98016283-marh3-2	2.90606e-15	0.282561	0.115	0.01	6.09285e-11
98048170-unknown-1295	3.90822e-15	0.295432	0.127	0.016	8.19397e-11
98123701-lox5-13	4.08872e-15	0.280839	0.104	0.005	8.57242e-11
98125645-lrp1b-9	4.13011e-15	0.265382	0.102	0.003	8.65918e-11
98003161-mbnl3	4.34356e-15	0.363921	0.488	0.364	9.1067e-11
98030700-aa2br-2	4.43379e-15	0.315616	0.133	0.021	9.29589e-11
98018120-unknown-462	4.6685e-15	0.299991	0.11	0.008	9.78798e-11
98012301-wnt5a	6.00455e-15	0.393115	0.305	0.149	1.25891e-10
98007019-ggh	7.05208e-15	0.296645	0.143	0.026	1.47854e-10
98001507-yqk1	7.84219e-15	0.279004	0.109	0.008	1.64419e-10
98122802-nnmt-6	1.91886e-14	0.272443	0.107	0.008	4.02308e-10
98137410-unknown-4272	1.95091e-14	0.284916	0.118	0.015	4.09029e-10
98159840-zn618-2	2.10544e-14	0.338052	0.167	0.046	4.41427e-10
98137378-unknown-4270	2.24548e-14	0.330334	0.14	0.03	4.70788e-10
98121459-tie1-4	2.36443e-14	0.304738	0.166	0.046	4.95726e-10
98154985-cgbp1-6	2.57746e-14	0.351239	0.325	0.174	5.40391e-10
98055441-notc1	3.83114e-14	0.342466	0.158	0.041	8.03238e-10
98014517-ndkb	6.09335e-14	0.339019	0.462	0.338	1.27753e-09
98037040-tmlh	9.97274e-14	0.321368	0.12	0.018	2.09088e-09
98022352-b2l10	1.11715e-13	0.335483	0.454	0.331	2.34222e-09
98036950-p5cr2	1.36905e-13	0.266001	0.134	0.026	2.87035e-09
98055823-paip1	1.66331e-13	0.345892	0.387	0.246	3.4873e-09
98017510-cbpc1	2.24121e-13	0.384311	0.225	0.098	4.69892e-09
98046261-rnf31	2.31455e-13	0.342111	0.247	0.113	4.85268e-09
98053318-cant1-5	2.56883e-13	0.36588	0.323	0.184	5.3858e-09
98064267-unknown-1627	3.19207e-13	0.298797	0.148	0.038	6.6925e-09
98034674-gabt	3.48232e-13	0.303017	0.109	0.015	7.30102e-09
98026219-dnpep	4.03105e-13	0.319382	0.212	0.082	8.4515e-09
98018264-klrf2-2	1.43053e-12	0.372553	0.331	0.21	2.99926e-08
98039655-dhso-5	2.39323e-12	0.266492	0.136	0.033	5.01764e-08
98011424-nudt9-2	3.35149e-12	0.326702	0.214	0.095	7.02674e-08
98121850-snx2-3	3.5284e-12	0.3295	0.31	0.179	7.39764e-08
98109859-mltk-6	4.11085e-12	0.296289	0.135	0.036	8.6188e-08
98158790-unknown-5746	4.30946e-12	0.298602	0.157	0.049	9.0352e-08
98007166-hnf4a	7.52098e-12	0.349309	0.306	0.182	1.57685e-07
98054556-macd2	7.87218e-12	0.306415	0.215	0.095	1.65048e-07
98039644-nck2	9.4267e-12	0.328775	0.328	0.198	1.9764e-07
98055489-pter	1.03824e-11	0.375922	0.224	0.103	2.17678e-07
98072657-unknown-1682	1.09122e-11	0.37143	0.323	0.193	2.28784e-07
98014620-syk-2	1.13133e-11	0.320322	0.299	0.169	2.37195e-07
98053826-y1399	1.38949e-11	0.319939	0.306	0.179	2.91321e-07
98017546-riok2	1.67485e-11	0.325698	0.3	0.177	3.51149e-07
98048528-rai14	2.51555e-11	0.358461	0.24	0.123	5.2741e-07
98055016-aimp1-2	2.60303e-11	0.283456	0.165	0.059	5.45751e-07
98015968-plin2	2.67859e-11	0.272197	0.122	0.03	5.61593e-07
98043448-rs14	2.97058e-11	0.269104	0.514	0.464	6.22812e-07
98055413-h10-2	4.20933e-11	0.354523	0.179	0.072	8.82529e-07
98076568-unknown-1705	4.31245e-11	0.317724	0.17	0.064	9.04149e-07
98005252-ddx5	1.02983e-10	0.309141	0.35	0.23	2.15914e-06
98138128-unknown-4305	1.47737e-10	0.286149	0.22	0.107	3.09745e-06
98156332-casp3-4	1.5928e-10	0.32055	0.236	0.123	3.33946e-06
98043512-aqp6	1.61214e-10	0.275435	0.181	0.074	3.38001e-06
98052506-utp18	1.9255e-10	0.278466	0.223	0.108	4.037e-06
98058276-wbs27-9	2.24689e-10	0.309351	0.527	0.495	4.71083e-06
98129354-hpgds-25	2.63298e-10	0.331938	0.337	0.22	5.5203e-06
98155491-hacl1-2	2.84404e-10	0.312182	0.295	0.189	5.96281e-06
98036565-cdc20	3.0142e-10	0.369158	0.189	0.087	6.31958e-06
98001231-sap3	4.28712e-10	0.306871	0.543	0.443	8.98838e-06
98037195-npl	4.43203e-10	0.321321	0.269	0.157	9.29219e-06
98051554-hutu	4.58763e-10	0.365301	0.258	0.148	9.61843e-06
98033972-grp78-2	4.88802e-10	0.311213	0.4	0.289	1.02482e-05
98105197-unknown-2084	5.25693e-10	0.350256	0.123	0.038	1.10217e-05
98052808-rir1	5.5293e-10	0.286306	0.177	0.077	1.15927e-05
98004690-sta5a	5.85693e-10	0.250512	0.152	0.056	1.22796e-05
98053885-trpm8-8	6.35023e-10	0.266845	0.118	0.034	1.33139e-05
98162180-sc6a5-2	9.79433e-10	0.251729	0.151	0.056	2.05348e-05
98023181-ima1-2	1.02455e-09	0.325822	0.267	0.157	2.14808e-05
98038429-nudc	1.11473e-09	0.286127	0.407	0.305	2.33715e-05
98013116-tba1a	1.12852e-09	0.393281	0.273	0.175	2.36605e-05
98004709-unknown-107	1.14677e-09	0.298276	0.379	0.275	2.40432e-05
98046178-yxie	1.24034e-09	0.2534	0.156	0.061	2.6005e-05
98014382-unknown-372	1.32606e-09	0.337613	0.289	0.189	2.78022e-05
98000829-dhrs1	1.42357e-09	0.290855	0.374	0.269	2.98466e-05
98031811-gdia	1.52431e-09	0.27521	0.433	0.339	3.19586e-05
98152884-pcp-4	1.53206e-09	0.257039	0.191	0.084	3.21212e-05
98033974-fkb15	1.91335e-09	0.30344	0.283	0.177	4.01152e-05
98002388-ks6a2	2.18333e-09	0.292318	0.314	0.207	4.57756e-05
98007132-arc1a	2.28577e-09	0.276292	0.475	0.43	4.79234e-05
98018390-tagl3-2	2.34502e-09	0.33035	0.361	0.248	4.91657e-05
98010961-un13c	2.43152e-09	0.303561	0.178	0.08	5.09793e-05
98023577-unknown-609	2.91164e-09	0.30366	0.349	0.251	6.10454e-05
98004046-gscr2	2.92739e-09	0.288839	0.27	0.162	6.13756e-05
98044031-zfan6-2	3.19218e-09	0.27365	0.361	0.248	6.69273e-05
98035903-cp2j2-7	3.39691e-09	0.274513	0.135	0.049	7.12195e-05
98147585-hpca-3	3.40812e-09	0.313383	0.354	0.256	7.14547e-05
98016866-prp19	3.99525e-09	0.275921	0.219	0.115	8.37645e-05
98009479-tsr2	4.00417e-09	0.275616	0.364	0.261	8.39514e-05
98021454-rala	4.97091e-09	0.297209	0.368	0.277	0.00010422
98067868-unknown-1648	5.12082e-09	0.271547	0.451	0.352	0.000107363
98020946-eif3g	5.36791e-09	0.277397	0.281	0.174	0.000112544
98022043-tmm56-4	5.39305e-09	0.269714	0.499	0.443	0.000113071
98019438-wbp2	9.28139e-09	0.251673	0.133	0.049	0.000194594
98033374-samd8-2	1.66203e-08	0.257567	0.406	0.305	0.000348462
98032798-celf3	1.97407e-08	0.278557	0.176	0.087	0.000413883
98055882-lims2	2.03251e-08	0.287147	0.282	0.184	0.000426136
98025297-abcf2	2.11044e-08	0.25821	0.382	0.289	0.000442475
98157615-traf2	2.54438e-08	0.425483	0.204	0.113	0.000533455
98025089-scai	3.14705e-08	0.262024	0.379	0.297	0.00065981
98010857-gp157	3.75978e-08	0.2617	0.146	0.064	0.000788276
98009260-actg	5.29517e-08	0.361649	0.431	0.38	0.00111019
98028404-gar1	5.4445e-08	0.274645	0.253	0.157	0.00114149
98118502-scai-2	5.95574e-08	0.257887	0.379	0.3	0.00124868
98041688-sap3-7	8.06248e-08	0.314169	0.233	0.141	0.00169038
98012253-fmo2-2	8.83632e-08	0.277233	0.231	0.143	0.00185262
98010639-arap2	9.10954e-08	0.260143	0.18	0.093	0.00190991
98033942-dnja1	9.16985e-08	0.254046	0.23	0.136	0.00192255
98049341-y1101	9.7802e-08	0.298172	0.326	0.226	0.00205052
98010719-bpi-2	1.15965e-07	0.285598	0.248	0.151	0.00243133
98001966-f172a	1.62692e-07	0.250839	0.226	0.136	0.00341101
98014593-pno1	1.63991e-07	0.256919	0.341	0.248	0.00343824
98038233-hacl1	2.20854e-07	0.25029	0.264	0.18	0.00463042
98055623-syg	2.46816e-07	0.251948	0.361	0.279	0.00517475
98016562-idhp	2.68824e-07	0.268074	0.379	0.302	0.00563616
98101772-acs2a	3.02816e-07	0.26348	0.189	0.102	0.00634884
98016425-u2af2	7.71375e-07	0.267172	0.253	0.174	0.0161726
98051214-pspb-2	2.07434e-06	0.269349	0.31	0.233	0.0434905
98020505-nano1	2.08956e-06	0.26655	0.225	0.146	0.0438096
98048949-yqgfa	5.08487e-06	0.262342	0.192	0.121	0.106609
98036031-myl1-3	2.7085e-05	0.274785	0.32	0.259	0.567864
98058139-raph1-2	9.5142e-05	0.275025	0.24	0.185	1
98046284-frem2	0.000416616	0.272395	0.199	0.152	1
98039600-tba4a	7.68624e-05	0.269386	0.179	0.116	1
98040429-dpys	0.000210508	0.267263	0.365	0.344	1
98054860-gcsp-2	0.00138311	0.26528	0.211	0.162	1
98023511-s2611-2	1.88391e-23	-0.250128	0.027	0.146	3.94981e-19
98025977-chch2	6.41808e-11	-0.250367	0.502	0.682	1.34561e-06
98050918-copz1	3.61966e-10	-0.251468	0.216	0.349	7.58897e-06
98025321-cy1	1.73086e-11	-0.251505	0.218	0.369	3.62893e-07
98009418-ctr1	2.56463e-20	-0.251612	0.067	0.213	5.37699e-16
98032749-psa5	1.90395e-10	-0.251989	0.216	0.359	3.99183e-06
98023502-rdhe2-2	1.23663e-28	-0.252131	0.007	0.111	2.59273e-24
98024130-sahh-2	1.29141e-12	-0.252259	0.571	0.723	2.70757e-08
98004130-psba2	1.26177e-23	-0.252359	0.049	0.193	2.64543e-19
98040695-calm-34	1.60799e-32	-0.252782	0.004	0.115	3.37131e-28
98055321-hmdh	2.22078e-10	-0.252931	0.24	0.38	4.65608e-06
98023910-mvd1	1.97082e-17	-0.253757	0.061	0.184	4.13203e-13
98003314-s27a4	1.14307e-09	-0.253929	0.376	0.543	2.39656e-05
98052958-e41l3-4	5.60103e-11	-0.25421	0.274	0.443	1.17431e-06
98158718-suca	1.10276e-12	-0.25424	0.2	0.361	2.31205e-08
98144351-tyb4-2	4.10247e-11	-0.254462	0.641	0.844	8.60124e-07
98048264-epha3-2	2.62661e-27	-0.254703	0.028	0.164	5.50696e-23
98032976-cyac3	1.29736e-10	-0.255224	0.219	0.356	2.72004e-06
98042525-folc	2.64605e-09	-0.255407	0.161	0.266	5.54772e-05
98055674-aass-2	5.00204e-10	-0.255594	0.277	0.461	1.04873e-05
98107183-alkb4	9.547e-21	-0.255736	0.169	0.377	2.00162e-16
98160116-f126b	7.2461e-15	-0.255948	0.11	0.248	1.51922e-10
98122512-renr	6.08093e-14	-0.256081	0.127	0.264	1.27493e-09
98040930-bat1-2	7.83419e-11	-0.256212	0.28	0.443	1.64252e-06
98148838-unknown-5022	3.16622e-29	-0.256429	0.009	0.12	6.63829e-25
98020533-xpr1	1.13908e-15	-0.256474	0.089	0.218	2.38819e-11
98010994-ahsa1	2.73335e-11	-0.256688	0.484	0.656	5.73074e-07
98035549-rs3a-2	5.39649e-11	-0.256951	0.593	0.808	1.13143e-06
98033903-s14l2-2	1.21504e-17	-0.257329	0.057	0.179	2.54746e-13
98014586-yl719	4.09612e-17	-0.258619	0.076	0.211	8.58792e-13
98003942-utro	2.03106e-15	-0.258631	0.112	0.254	4.25832e-11
98010654-fbt3-2	3.0909e-17	-0.259135	0.042	0.149	6.48039e-13
98024786-1433b-2	7.17948e-12	-0.259165	0.484	0.68	1.50525e-07
98050454-1433g	2.05723e-15	-0.259296	0.079	0.205	4.3132e-11
98000761-adk	7.9405e-11	-0.259605	0.284	0.436	1.6648e-06
98014330-unknown-369	4.50281e-31	-0.25966	0.006	0.115	9.44059e-27
98030296-ud3a1-6	1.17044e-31	-0.260813	0.007	0.121	2.45395e-27
98016892-pp16a	1.37277e-11	-0.261469	0.212	0.364	2.87814e-07
98001926-ifrd1	2.64798e-11	-0.261839	0.302	0.47	5.55175e-07
98160873-pebp1-2	1.2891e-11	-0.261931	0.264	0.43	2.70273e-07
98132471-unknown-3898	1.23836e-13	-0.262981	0.173	0.326	2.59634e-09
98103996-h2az-2	4.37483e-11	-0.263504	0.312	0.477	9.17226e-07
98058433-oxsm	3.22603e-17	-0.263897	0.064	0.189	6.7637e-13
98121613-cnfn-16	2.50454e-17	-0.264146	0.049	0.162	5.25102e-13
98045477-cgt-3	3.65156e-37	-0.264476	0.004	0.13	7.65585e-33
98038069-unknown-1001	1.88095e-16	-0.264506	0.121	0.279	3.94359e-12
98040173-polg-4	4.41966e-19	-0.264798	0.062	0.195	9.26626e-15
98001810-ermp1	7.46698e-16	-0.26518	0.119	0.269	1.56553e-11
98052349-ece1-2	2.4799e-17	-0.265183	0.096	0.244	5.19937e-13
98001424-bak	2.14791e-11	-0.265871	0.287	0.439	4.5033e-07
98029529-tm2d1	3.32932e-13	-0.265917	0.138	0.274	6.98025e-09
98027746-gcn1l-2	1.17327e-13	-0.26625	0.196	0.354	2.45988e-09
98001499-ktap2	1.21344e-15	-0.266671	0.094	0.225	2.5441e-11
98038417-hint2	7.22397e-19	-0.266937	0.063	0.195	1.51458e-14
98000296-akap1	6.2777e-14	-0.267282	0.13	0.269	1.31618e-09
98002616-cskp	9.0889e-16	-0.267287	0.127	0.28	1.90558e-11
98136211-cntn3	1.58942e-22	-0.267463	0.048	0.185	3.33238e-18
98018988-ndubb	6.73826e-12	-0.268608	0.307	0.479	1.41274e-07
98021446-cyfp1	5.68648e-13	-0.268629	0.161	0.305	1.19223e-08
98015909-mot14	5.28978e-19	-0.268745	0.075	0.216	1.10906e-14
98044360-lis1	7.14247e-14	-0.268857	0.15	0.293	1.49749e-09
98048283-aldh2-2	4.59224e-09	-0.269476	0.262	0.387	9.62808e-05
98039880-lonp2	5.06724e-19	-0.269628	0.1	0.259	1.0624e-14
98029875-suchy	8.63368e-20	-0.269674	0.056	0.187	1.81014e-15
98137924-ki2s5	2.76096e-22	-0.271065	0.046	0.18	5.78863e-18
98023127-nfx1	1.50293e-27	-0.271112	0.07	0.248	3.15105e-23
98031131-unknown-807	1.45096e-16	-0.271255	0.105	0.249	3.04208e-12
98134336-bglr-2	3.46376e-16	-0.271298	0.138	0.303	7.26211e-12
98050405-fgop2	2.39517e-12	-0.272038	0.216	0.37	5.02171e-08
98018143-tmed4	1.72498e-12	-0.272218	0.24	0.403	3.6166e-08
98050071-fbxl4-2	6.99596e-21	-0.272275	0.045	0.172	1.46677e-16
98134333-tf3c6	1.1082e-17	-0.273106	0.09	0.234	2.32346e-13
98009139-calr-2	7.77314e-13	-0.273127	0.563	0.772	1.62972e-08
98005999-unknown-145	3.82394e-31	-0.273724	0.011	0.131	8.01727e-27
98007079-agt2	3.39959e-13	-0.273845	0.194	0.352	7.12759e-09
98051826-cp2u1-10	3.59168e-31	-0.273877	0.01	0.128	7.53031e-27
98013269-sap3-2	2.36553e-11	-0.273891	0.508	0.718	4.95958e-07
98005429-clpx	1.40274e-13	-0.274128	0.184	0.339	2.94098e-09
98031377-sylm	5.26817e-20	-0.27429	0.057	0.189	1.10452e-15
98041198-ablm1-2	1.62188e-12	-0.274491	0.473	0.643	3.40042e-08
98000651-pja2	1.37465e-20	-0.274674	0.048	0.175	2.88209e-16
98056428-nadk	1.83109e-27	-0.274751	0.032	0.172	3.83907e-23
98157280-serc-2	1.05428e-33	-0.274881	0.014	0.149	2.2104e-29
98035484-dyhc2	4.63683e-12	-0.275153	0.202	0.344	9.72159e-08
98037979-tba1a-6	1.60055e-13	-0.275846	0.402	0.626	3.35571e-09
98008293-f136a	5.64101e-14	-0.275979	0.188	0.356	1.1827e-09
98033433-tsn6	1.45949e-11	-0.276161	0.415	0.592	3.05997e-07
98027244-srsf7-2	7.28855e-12	-0.27632	0.313	0.518	1.52812e-07
98132091-cubn	5.01073e-15	-0.276431	0.189	0.361	1.05055e-10
98160692-acer1-3	3.20618e-20	-0.276736	0.066	0.205	6.72207e-16
98046374-slk	1.13236e-13	-0.276963	0.182	0.339	2.3741e-09
98013899-unknown-357	8.99077e-21	-0.276996	0.034	0.149	1.885e-16
98054363-cgt-6	2.6787e-34	-0.277601	0.011	0.141	5.61616e-30
98000751-acpm	6.36043e-19	-0.277804	0.081	0.225	1.33353e-14
98031165-pnph	9.33617e-13	-0.278617	0.243	0.41	1.95742e-08
98002329-qcr1	7.48135e-13	-0.278759	0.203	0.352	1.56854e-08
98055760-card9	3.85672e-42	-0.278766	0.007	0.154	8.086e-38
98149155-rs25	4.98197e-14	-0.278924	0.647	0.864	1.04452e-09
98030295-unknown-780	2.92331e-24	-0.279203	0.047	0.19	6.12902e-20
98055613-cisy	6.13597e-13	-0.279333	0.395	0.57	1.28647e-08
98006118-hgs	4.51816e-15	-0.27941	0.163	0.328	9.47278e-11
98029656-ub2g2	1.24222e-19	-0.279543	0.076	0.22	2.60444e-15
98054182-us6nl	3.1236e-12	-0.279589	0.219	0.369	6.54894e-08
98036386-unknown-951	2.13988e-17	-0.279692	0.096	0.249	4.48648e-13
98008587-acsl1	4.52381e-13	-0.279755	0.379	0.57	9.48462e-09
98003421-s18b1-3	5.22211e-23	-0.280723	0.045	0.182	1.09487e-18
98134324-unknown-4016	4.31994e-16	-0.281246	0.203	0.374	9.0572e-12
98000261-vatl	1.14965e-13	-0.281339	0.258	0.433	2.41036e-09
98008111-tusc3	1.61448e-13	-0.281589	0.15	0.289	3.38492e-09
98050369-ppgb-6	1.43776e-19	-0.281743	0.036	0.148	3.0144e-15
98017708-f16p1	1.13744e-13	-0.281764	0.246	0.42	2.38476e-09
98043464-ankar-2	1.78013e-77	-0.281796	0.067	0.402	3.73222e-73
98031971-lgsn-5	7.70098e-28	-0.283135	0.028	0.164	1.61459e-23
98132748-tim13	2.23294e-18	-0.284141	0.074	0.208	4.68159e-14
98038561-s22a3-5	1.928e-16	-0.284556	0.114	0.264	4.04225e-12
98011875-rt63	2.43066e-14	-0.285158	0.133	0.274	5.09612e-10
98044523-sucb2	5.24352e-13	-0.28626	0.29	0.466	1.09936e-08
98005569-5ht1d	2.14649e-22	-0.286448	0.045	0.179	4.50033e-18
98013860-lyag	8.37963e-19	-0.287619	0.075	0.215	1.75687e-14
98007423-mdn1	2.6779e-26	-0.287622	0.109	0.311	5.61448e-22
98031700-clpt1	5.09734e-14	-0.287847	0.189	0.348	1.06871e-09
98020995-adtrp	1.10679e-15	-0.288367	0.143	0.3	2.3205e-11
98033167-clu	6.39918e-14	-0.288373	0.215	0.375	1.34165e-09
98133138-zfan6-3	9.80342e-17	-0.288638	0.356	0.541	2.05538e-12
98054729-mfsd1-3	1.26159e-13	-0.289193	0.238	0.408	2.64504e-09
98158162-ssrg-2	7.14271e-18	-0.289832	0.412	0.644	1.49754e-13
98051236-rm30-2	2.56069e-22	-0.290476	0.067	0.218	5.36873e-18
98026967-pncb	3.78567e-22	-0.290737	0.068	0.22	7.93703e-18
98032739-cstn2	5.52954e-21	-0.29103	0.062	0.203	1.15932e-16
98013610-ppal-5	9.08235e-33	-0.291099	0.009	0.13	1.90421e-28
98149937-itih3-2	1.17787e-14	-0.291167	0.166	0.32	2.46952e-10
98016357-hltf	1.13517e-15	-0.291174	0.12	0.267	2.38001e-11
98003185-stom-3	8.45267e-19	-0.291275	0.078	0.22	1.77219e-14
98003764-acer1	2.39069e-29	-0.291408	0.029	0.172	5.01231e-25
98035381-zfan6	4.41947e-17	-0.291638	0.356	0.543	9.26586e-13
98010519-eci2	4.58977e-16	-0.291943	0.167	0.331	9.62292e-12
98014243-pura1	5.72187e-20	-0.292244	0.068	0.21	1.19965e-15
98027955-mdr1	1.45267e-40	-0.294417	0.014	0.17	3.04568e-36
98041486-ppal-8	1.00999e-26	-0.294751	0.028	0.159	2.11756e-22
98032648-atpo	2.42365e-14	-0.294883	0.33	0.515	5.08143e-10
98101057-ppbt-2	6.0694e-13	-0.29516	0.147	0.284	1.27251e-08
98044201-oaz1	7.66993e-14	-0.295354	0.333	0.525	1.60808e-09
98030816-serb	5.27465e-15	-0.295464	0.158	0.313	1.10588e-10
98042363-qcr2	1.88463e-14	-0.295922	0.257	0.433	3.95131e-10
98035460-zn513-3	5.93018e-21	-0.296109	0.076	0.226	1.24332e-16
98041725-unknown-1121	8.81182e-15	-0.29646	0.229	0.421	1.84749e-10
98125116-mos1	3.0177e-16	-0.297204	0.156	0.321	6.32691e-12
98005650-dps1	4.66863e-19	-0.298047	0.109	0.269	9.78825e-15
98046943-hemh	9.69417e-18	-0.299253	0.108	0.257	2.03248e-13
98040864-unknown-1093	1.18091e-22	-0.299632	0.051	0.189	2.47591e-18
98039894-ndua1	4.25265e-17	-0.301167	0.135	0.293	8.9161e-13
98142599-pcr2	2.66839e-29	-0.301322	0.024	0.161	5.59454e-25
98019512-mboa2	1.18184e-16	-0.30148	0.117	0.266	2.47784e-12
98132604-mcfd2-4	4.03311e-15	-0.301623	0.194	0.359	8.45581e-11
98013642-parp3	1.45032e-19	-0.301694	0.086	0.236	3.04074e-15
98028761-ndub3	4.2498e-15	-0.302272	0.228	0.4	8.91012e-11
98108316-cp2u1-12	6.00121e-26	-0.303428	0.04	0.182	1.25821e-21
98020026-fkbp2	3.89542e-15	-0.304548	0.153	0.303	8.16714e-11
98150926-unknown-5170	1.16999e-16	-0.304749	0.093	0.234	2.453e-12
98051112-gstm1	8.06163e-14	-0.305499	0.218	0.385	1.6902e-09
98019207-unknown-487	1.74846e-12	-0.306791	0.05	0.139	3.66582e-08
98048616-ndua9	4.52794e-16	-0.307075	0.23	0.413	9.49328e-12
98022231-tes	4.62545e-18	-0.30729	0.179	0.364	9.69771e-14
98137722-atp5i	2.11065e-19	-0.307494	0.122	0.289	4.42518e-15
98000152-unknown-8	2.13485e-15	-0.308183	0.197	0.379	4.47594e-11
98016895-acpm-2	1.94905e-27	-0.308611	0.042	0.192	4.08639e-23
98008120-nek4	2.54942e-36	-0.308691	0.088	0.313	5.34512e-32
98027943-pdia3	1.26628e-14	-0.310252	0.371	0.572	2.65487e-10
98141638-unknown-4545	3.62324e-83	-0.310259	0.074	0.433	7.59648e-79
98053683-unknown-1410	8.69215e-30	-0.31061	0.021	0.154	1.8224e-25
98054968-lines	1.23955e-21	-0.311413	0.09	0.252	2.59885e-17
98012829-ppal-4	2.23308e-17	-0.311462	0.13	0.293	4.68188e-13
98047864-unknown-1284	8.53261e-15	-0.31201	0.334	0.536	1.78895e-10
98050277-dhsd	9.78845e-17	-0.313147	0.199	0.384	2.05225e-12
98021765-rab35	1.53374e-18	-0.314828	0.258	0.475	3.21563e-14
98044974-ndus3	5.42338e-19	-0.315511	0.12	0.282	1.13707e-14
98133470-unknown-3956	1.01523e-16	-0.316445	0.256	0.459	2.12852e-12
98001464-wbs27	1.16109e-29	-0.317106	0.032	0.179	2.43435e-25
98050483-sim12	3.78477e-18	-0.317583	0.127	0.285	7.93514e-14
98053172-qcr7	7.23499e-16	-0.318465	0.301	0.493	1.51689e-11
98039009-unknown-1034	9.22634e-21	-0.319413	0.108	0.279	1.9344e-16
98039334-rragc	4.35894e-18	-0.319839	0.145	0.313	9.13896e-14
98052386-ptn1	1.03594e-26	-0.320369	0.05	0.205	2.17194e-22
98016280-ssrg	5.00747e-21	-0.320373	0.418	0.666	1.04987e-16
98034988-if3m	1.19238e-20	-0.320467	0.031	0.143	2.49994e-16
98026326-unknown-675	1.53492e-30	-0.320561	0.014	0.139	3.2181e-26
98053783-tha2	3.74361e-40	-0.3212	0.013	0.166	7.84885e-36
98012802-pag15	2.77062e-25	-0.321562	0.072	0.239	5.80889e-21
98017254-rhoa-2	1.62905e-19	-0.321661	0.168	0.356	3.41547e-15
98019664-gstm3-2	4.76625e-35	-0.321996	0.012	0.144	9.99292e-31
98036901-tri32	2.95125e-29	-0.322096	0.035	0.184	6.18759e-25
98059222-f173b	3.1774e-28	-0.322409	0.041	0.19	6.66174e-24
98014323-gria4	1.08057e-35	-0.324183	0.027	0.187	2.26552e-31
98075948-ccpr	1.29259e-16	-0.324664	0.416	0.63	2.71004e-12
98051971-fabp5	2.12112e-19	-0.324806	0.603	0.828	4.44715e-15
98015253-sc5a8	9.67825e-14	-0.325355	0.28	0.436	2.02914e-09
98140403-aaed1-2	1.59527e-19	-0.325562	0.122	0.287	3.34464e-15
98037158-sdc1-2	1.06256e-16	-0.32651	0.216	0.403	2.22776e-12
98037255-sap-5	5.20794e-16	-0.32655	0.127	0.28	1.0919e-11
98052491-bcal2-8	1.17542e-16	-0.32689	0.232	0.421	2.46438e-12
98014250-adx	2.30938e-21	-0.327167	0.111	0.284	4.84185e-17
98045491-k6pf	1.88588e-17	-0.327972	0.123	0.277	3.95393e-13
98045588-gp157-5	1.16171e-40	-0.328691	0.019	0.187	2.43565e-36
98011336-npc1-2	2.80897e-17	-0.329002	0.358	0.582	5.88929e-13
98043347-rla1-2	1.93039e-19	-0.329238	0.547	0.782	4.04725e-15
98032773-nomo1	1.43088e-21	-0.330407	0.104	0.27	2.99998e-17
98004405-g3p	9.87202e-20	-0.330604	0.529	0.757	2.06977e-15
98022187-tbb2b-2	1.55825e-23	-0.331445	0.086	0.254	3.26703e-19
98015393-pecr	3.58253e-22	-0.331522	0.099	0.267	7.51113e-18
98019593-ovol1	7.15425e-50	-0.331817	0.006	0.175	1.49996e-45
98011343-cp2c8-3	2.65372e-31	-0.331826	0.045	0.213	5.56378e-27
98040052-unknown-1071	5.31869e-17	-0.332786	0.244	0.436	1.11512e-12
98109820-vmp1	2.28434e-50	-0.333539	0.145	0.475	4.78934e-46
98033480-at5g2	8.73848e-23	-0.333678	0.61	0.838	1.83211e-18
98042605-thiom-2	1.8104e-20	-0.334084	0.123	0.293	3.79568e-16
98015700-pepa5	2.56271e-15	-0.334408	0.168	0.338	5.37298e-11
98049565-unknown-1332	1.52327e-18	-0.33579	0.186	0.372	3.19369e-14
98058568-myef2	6.84153e-26	-0.336221	0.186	0.423	1.43439e-21
98031289-unknown-812	7.76131e-27	-0.336331	0.635	0.811	1.62724e-22
98047534-cd209-2	2.83016e-17	-0.336426	0.233	0.431	5.93372e-13
98000469-dend3	9.06142e-87	-0.336659	0.076	0.444	1.89982e-82
98044147-cox5b	2.51209e-41	-0.336722	0.713	0.884	5.26684e-37
98053794-nmur2-2	5.14549e-44	-0.337008	0.001	0.139	1.0788e-39
98056271-cgt-7	5.75111e-32	-0.337336	0.038	0.202	1.20578e-27
98138674-unknown-4354	3.68331e-22	-0.337914	0.117	0.298	7.72242e-18
98152157-gbg1-2	5.22731e-19	-0.33823	0.226	0.433	1.09596e-14
98021397-tmed2	2.17424e-17	-0.338781	0.314	0.516	4.55851e-13
98067356-unknown-1642	6.45837e-17	-0.339206	0.321	0.561	1.35406e-12
98047139-lbr-2	7.28896e-30	-0.340047	0.057	0.228	1.5282e-25
98017446-unknown-444	3.17317e-17	-0.34057	0.262	0.452	6.65287e-13
98056951-trxr1	7.01865e-17	-0.341045	0.354	0.539	1.47153e-12
98024071-yap1	4.39368e-23	-0.341346	0.094	0.262	9.21178e-19
98006951-gys1	4.7574e-24	-0.343012	0.096	0.274	9.97436e-20
98041695-s23a2-3	4.07499e-43	-0.343064	0.011	0.169	8.54363e-39
98035787-p-2	6.07843e-23	-0.343597	0.091	0.262	1.2744e-18
98054778-ano4-2	5.65232e-23	-0.343848	0.103	0.279	1.18507e-18
98002413-cox5a	4.69589e-18	-0.344447	0.287	0.495	9.8454e-14
98050208-entp5	1.92044e-20	-0.344851	0.153	0.336	4.0264e-16
98031029-unknown-805	4.16979e-42	-0.345085	0.008	0.156	8.74239e-38
98018109-unknown-461	5.16679e-19	-0.345376	0.146	0.318	1.08327e-14
98053441-sc6a4	1.63858e-29	-0.345555	0.063	0.246	3.43545e-25
98032550-unknown-849	4.20525e-20	-0.347866	0.181	0.372	8.81672e-16
98033150-dim1	1.30836e-25	-0.348765	0.066	0.228	2.7431e-21
98010718-nduab	7.43025e-20	-0.349046	0.215	0.418	1.55783e-15
98039960-nduad	2.40514e-20	-0.349596	0.24	0.451	5.04263e-16
98055369-sqstm-5	4.47471e-20	-0.349826	0.162	0.359	9.38168e-16
98034085-prdx1	2.68367e-22	-0.350657	0.112	0.285	5.62658e-18
98039460-erf1-2	2.44268e-30	-0.352807	0.064	0.244	5.12133e-26
98037122-unknown-974	5.10165e-19	-0.354487	0.194	0.392	1.06961e-14
98047521-cnfn-6	3.78569e-36	-0.35451	0.719	0.933	7.93708e-32
98016042-cdc23	1.06528e-34	-0.354549	0.051	0.236	2.23346e-30
98045053-s23a2-4	5.27453e-48	-0.354961	0.01	0.182	1.10586e-43
98146469-acbd5-2	6.86995e-49	-0.355805	0.007	0.174	1.44035e-44
98112158-ndus7	2.11059e-19	-0.356302	0.31	0.528	4.42505e-15
98050659-unknown-1345	3.38718e-21	-0.356968	0.143	0.325	7.10157e-17
98040171-s36a1-6	4.84077e-50	-0.357168	0.006	0.175	1.01492e-45
98004737-unknown-108	7.29252e-36	-0.357425	0.035	0.21	1.52895e-31
98034119-adr2-2	1.94937e-19	-0.357682	0.19	0.385	4.08705e-15
98033443-star-3	3.19635e-19	-0.359537	0.253	0.467	6.70146e-15
98010062-abcg1	2.42543e-25	-0.359538	0.122	0.33	5.08515e-21
98139716-cbln3	2.36693e-23	-0.359865	0.131	0.33	4.96251e-19
98048514-pds5	6.94819e-19	-0.36054	0.238	0.449	1.45676e-14
98025855-opla	3.75804e-19	-0.361032	0.195	0.402	7.87911e-15
98100408-unknown-1738	9.9245e-36	-0.361377	0.027	0.189	2.08077e-31
98018196-cyta-3	2.10829e-47	-0.362252	0.051	0.282	4.42024e-43
98053205-ndua6	6.92042e-20	-0.362496	0.322	0.533	1.45094e-15
98045311-khk-2	7.68602e-15	-0.362774	0.069	0.18	1.61145e-10
98016350-unknown-416	7.30912e-25	-0.363271	0.055	0.203	1.53243e-20
98114480-cc147-3	2.97608e-45	-0.364265	0.042	0.256	6.23965e-41
98051205-idh3a	3.7036e-25	-0.364468	0.091	0.267	7.76497e-21
98038588-s18b1-29	1.30899e-19	-0.364963	0.231	0.439	2.74443e-15
98040551-plbl2-2	7.63051e-27	-0.366318	0.106	0.307	1.59981e-22
98041477-bcal2-6	2.12916e-32	-0.366703	0.046	0.218	4.46401e-28
98006476-dhso	6.78778e-27	-0.366791	0.102	0.295	1.42313e-22
98014516-rhoa	9.1265e-20	-0.366954	0.369	0.598	1.91346e-15
98126413-unknown-3484	1.80631e-35	-0.367838	0.042	0.221	3.7871e-31
98011669-trap1	1.19191e-20	-0.368709	0.245	0.456	2.49896e-16
98137799-sat2-2	1.53018e-23	-0.368775	0.574	0.82	3.20818e-19
98131349-unknown-3821	1.32023e-53	-0.368855	0.006	0.184	2.768e-49
98014433-npc1-3	4.62021e-25	-0.369534	0.093	0.272	9.68673e-21
98055445-fat1-3	5.09477e-24	-0.369822	0.181	0.407	1.06817e-19
98003775-nac1	1.06153e-32	-0.370222	0.05	0.226	2.2256e-28
98015287-gtr1-2	9.72352e-32	-0.371005	0.045	0.211	2.03863e-27
98040629-lclt1-2	2.86487e-32	-0.371363	0.059	0.243	6.00649e-28
98027365-apmap-6	1.24109e-21	-0.372164	0.159	0.351	2.60207e-17
98039883-y3950-3	6.14984e-22	-0.373619	0.14	0.333	1.28938e-17
98048109-kapca	5.63647e-20	-0.373654	0.289	0.503	1.18174e-15
98016829-err3	1.19304e-28	-0.375262	0.076	0.259	2.50134e-24
98040278-ndus4	5.468e-26	-0.375385	0.127	0.33	1.14642e-21
98123290-qorx	2.38654e-28	-0.376368	0.084	0.27	5.00362e-24
98041494-tpm1	1.01059e-21	-0.376955	0.314	0.548	2.1188e-17
98031493-hem6	2.62946e-32	-0.377089	0.071	0.267	5.51292e-28
98046015-polg-6	9.43633e-21	-0.377183	0.212	0.431	1.97842e-16
98038274-wbs27-5	1.12976e-31	-0.377997	0.067	0.259	2.36865e-27
98045406-fmo4-3	4.46554e-46	-0.378021	0.009	0.172	9.36246e-42
98000356-usb1	1.46195e-25	-0.378972	0.148	0.369	3.06512e-21
98024149-kad2	7.10417e-25	-0.37959	0.123	0.313	1.48946e-20
98011555-s36a1	3.22152e-19	-0.380369	0.402	0.711	6.75424e-15
98123444-mpu1	1.23188e-23	-0.381073	0.14	0.336	2.58276e-19
98039698-nr1h3	7.22774e-23	-0.381748	0.153	0.349	1.51537e-18
98024900-tph1	2.87586e-35	-0.38328	0.027	0.187	6.02953e-31
98034663-lsm12	1.0387e-30	-0.383521	0.086	0.287	2.17773e-26
98026321-rm49	1.65346e-26	-0.383925	0.094	0.277	3.46665e-22
98007595-gria2-2	8.8169e-31	-0.384136	0.073	0.264	1.84855e-26
98010541-irx5	1.72402e-33	-0.384495	0.071	0.275	3.61459e-29
98036563-unknown-956	3.48155e-26	-0.384759	0.135	0.348	7.29941e-22
98050522-lrp1-5	8.58932e-33	-0.384984	0.066	0.262	1.80084e-28
98056652-ks6b1	3.33122e-23	-0.385833	0.275	0.508	6.98423e-19
98016111-s22a5-6	2.28715e-33	-0.385861	0.055	0.243	4.79524e-29
98058508-s18b1-45	1.79045e-48	-0.387677	0.03	0.236	3.75386e-44
98039950-adtrp-2	7.97468e-33	-0.388104	0.043	0.211	1.67197e-28
98031437-tkt	1.20119e-19	-0.38906	0.091	0.243	2.51842e-15
98040340-ech1-2	2.42383e-28	-0.390907	0.091	0.279	5.0818e-24
98053581-s22a3-6	5.22645e-26	-0.39197	0.129	0.333	1.09578e-21
98036425-odpb	2.38879e-24	-0.392585	0.186	0.405	5.00833e-20
98042929-qcr8	1.45753e-24	-0.393358	0.179	0.393	3.05586e-20
98034356-vatg3-2	1.05583e-22	-0.394479	0.19	0.4	2.21366e-18
98129137-fmo5-6	9.06129e-45	-0.394953	0.032	0.233	1.89979e-40
98031064-atf4	1.40345e-39	-0.395374	0.612	0.846	2.94247e-35
98025920-znt1-2	3.25249e-30	-0.396502	0.081	0.277	6.81916e-26
98041151-unknown-1107	2.24841e-26	-0.396848	0.127	0.328	4.71402e-22
98045046-mot6	1.21868e-33	-0.397104	0.072	0.274	2.55509e-29
98021675-vldlr	1.05812e-35	-0.397824	0.037	0.208	2.21844e-31
98162041-atp5j	1.82931e-25	-0.398358	0.406	0.643	3.83533e-21
98010298-eat5	1.24807e-20	-0.39864	0.259	0.482	2.61671e-16
98009474-enpp1	1.00962e-25	-0.400157	0.202	0.444	2.11677e-21
98016604-lgsn-2	3.15395e-20	-0.400616	0.081	0.225	6.61258e-16
98128815-ndua5	8.21234e-27	-0.400774	0.15	0.362	1.7218e-22
98007097-catb-2	3.00872e-22	-0.401281	0.286	0.531	6.30808e-18
98045838-maai-3	2.87666e-29	-0.401295	0.109	0.326	6.03121e-25
98114050-unknown-2648	4.96271e-35	-0.40342	0.034	0.203	1.04048e-30
98059051-fbt4-8	5.67622e-55	-0.405818	0.008	0.195	1.19008e-50
98001221-cp2c8	5.93691e-40	-0.406985	0.03	0.208	1.24473e-35
98054750-zeb2	3.7576e-32	-0.408638	0.081	0.287	7.87819e-28
98106788-fbt4-9	1.92845e-51	-0.409808	0.017	0.213	4.04319e-47
98034944-unknown-912	2.62498e-45	-0.410104	0.623	0.831	5.50353e-41
98128633-reep5-4	6.31259e-25	-0.410608	0.315	0.546	1.3235e-20
98050426-ud16-2	7.79267e-38	-0.412702	0.06	0.267	1.63381e-33
98045945-bpnt1	1.10871e-31	-0.412891	0.524	0.748	2.32452e-27
98013427-atp5l	1.54969e-29	-0.412909	0.447	0.687	3.24908e-25
98009055-mosc1	1.00207e-43	-0.415469	0.034	0.231	2.10094e-39
98028854-5ntc	1.06455e-31	-0.41574	0.102	0.315	2.23194e-27
98049258-cnfn-10	1.39015e-37	-0.415747	0.034	0.208	2.9146e-33
98031395-f210b	1.49252e-25	-0.415778	0.189	0.4	3.12921e-21
98003070-t185b	1.07583e-27	-0.416103	0.143	0.354	2.25559e-23
98161121-hem2-2	1.1425e-31	-0.416615	0.266	0.52	2.39536e-27
98012298-klrba	1.63166e-31	-0.416834	0.108	0.325	3.42093e-27
98020260-amerl	4.74914e-28	-0.418088	0.132	0.341	9.95704e-24
98004004-6pgd	1.49208e-25	-0.41812	0.295	0.538	3.12829e-21
98022274-s35a2	8.93126e-33	-0.418593	0.088	0.292	1.87253e-28
98028110-rn19a	3.58397e-51	-0.419415	0.017	0.213	7.51414e-47
98039627-ppib	2.02526e-34	-0.420261	0.076	0.292	4.24615e-30
98047512-atif1	1.95387e-26	-0.420847	0.284	0.526	4.09648e-22
98153622-unknown-5379	3.85162e-40	-0.422939	0.065	0.285	8.07531e-36
98050414-dhsb	8.95705e-28	-0.423083	0.143	0.356	1.87793e-23
98125828-celf2-2	1.07007e-32	-0.423797	0.359	0.625	2.2435e-28
98007607-cpt1a-3	6.97249e-33	-0.424022	0.078	0.277	1.46185e-28
98040634-atpa	4.23047e-42	-0.424206	0.58	0.828	8.86961e-38
98056175-unknown-1508	5.02529e-31	-0.424459	0.126	0.351	1.0536e-26
98008311-tpp1-2	8.50304e-30	-0.424847	0.087	0.285	1.78275e-25
98047357-tpis	3.01928e-27	-0.425816	0.21	0.448	6.33023e-23
98018124-gstm3	4.67019e-26	-0.427611	0.299	0.551	9.79153e-22
98054379-celf2	5.95883e-34	-0.429664	0.362	0.636	1.24933e-29
98023840-asic1	8.33364e-52	-0.430579	0.017	0.211	1.74723e-47
98000949-acsm1	3.84957e-35	-0.431606	0.094	0.32	8.071e-31
98020674-nagt1	1.05245e-26	-0.433159	0.21	0.446	2.20657e-22
98000580-gtpb2	1.92629e-32	-0.434884	0.138	0.37	4.03865e-28
98026441-hem2	1.78364e-34	-0.435105	0.251	0.513	3.73958e-30
98035143-mdhc-2	5.81932e-52	-0.435544	0.63	0.856	1.22008e-47
98010273-tram1	5.26507e-29	-0.435613	0.183	0.423	1.10388e-24
98013556-idhc	2.50659e-39	-0.43772	0.555	0.785	5.25531e-35
98039177-atpd	1.90773e-28	-0.438678	0.323	0.569	3.99974e-24
98049840-cx6a1	5.27504e-29	-0.439279	0.342	0.611	1.10597e-24
98025172-metk1	4.60684e-26	-0.439871	0.311	0.549	9.6587e-22
98002594-sat2	7.79262e-39	-0.440111	0.085	0.316	1.6338e-34
98008430-ndub9	7.39737e-29	-0.441591	0.163	0.385	1.55093e-24
98000845-cd38	2.12729e-23	-0.441629	0.082	0.241	4.46007e-19
98020871-s28a2	5.85026e-37	-0.441933	0.066	0.277	1.22657e-32
98048768-cp2u1-9	5.68832e-52	-0.442614	0.029	0.248	1.19261e-47
98017622-cox41	2.76087e-57	-0.444301	0.641	0.867	5.78845e-53
98019315-rl30	4.63654e-31	-0.444443	0.438	0.731	9.72097e-27
98018686-unknown-473	9.99763e-50	-0.444704	0.018	0.21	2.0961e-45
98056856-unknown-1533	5.83828e-52	-0.447074	0.089	0.38	1.22405e-47
98003433-sc5a7	5.83323e-63	-0.447266	0.059	0.341	1.223e-58
98000109-spns1	1.05904e-38	-0.447815	0.074	0.297	2.22038e-34
98026948-k2c73	5.58156e-27	-0.447848	0.112	0.298	1.17023e-22
98053388-ch60	6.1619e-30	-0.449148	0.217	0.482	1.2919e-25
98023636-pag15-2	1.88417e-42	-0.449179	0.047	0.256	3.95036e-38
98009297-unknown-234	8.73917e-102	-0.450298	0.104	0.536	1.83225e-97
98032202-stom-6	4.40111e-37	-0.450519	0.498	0.772	9.22737e-33
98077756-unknown-1708	2.99412e-54	-0.450616	0.017	0.221	6.27748e-50
98044302-gshb	5.1691e-29	-0.451562	0.12	0.321	1.08375e-24
98038390-unknown-1013	7.89943e-09	-0.452354	0.052	0.123	0.000165619
98052074-y1101-2	2.16246e-30	-0.453746	0.275	0.536	4.53382e-26
98033914-ndub6	1.63784e-31	-0.455757	0.213	0.467	3.4339e-27
98019657-st1c2-4	3.0889e-28	-0.457054	0.268	0.546	6.47618e-24
98008561-paps1	1.63386e-29	-0.457379	0.532	0.849	3.42556e-25
98030370-lips	1.13663e-43	-0.458227	0.052	0.269	2.38305e-39
98017720-unknown-451	2.9102e-29	-0.459186	0.232	0.495	6.10153e-25
98040969-nnmt-3	4.4949e-29	-0.459914	0.262	0.534	9.42402e-25
98019973-ndub2	2.09794e-33	-0.460213	0.187	0.441	4.39855e-29
98053951-sl9b2-4	3.51e-42	-0.46096	0.03	0.215	7.35906e-38
98020608-acap1	3.9043e-30	-0.461532	0.307	0.564	8.18575e-26
98009933-dcor-2	6.33923e-32	-0.461782	0.353	0.62	1.32908e-27
98050281-arhgg-2	1.95713e-35	-0.46552	0.142	0.397	4.10333e-31
98159018-apt	3.91098e-41	-0.468485	0.072	0.302	8.19977e-37
98112930-bcal1-4	8.44368e-54	-0.469241	0.027	0.246	1.7703e-49
98126379-unknown-3480	8.3582e-29	-0.471077	0.279	0.559	1.75238e-24
98042915-sgk1	2.57965e-41	-0.473258	0.068	0.297	5.40849e-37
98029048-fbt2-2	1.81663e-32	-0.473528	0.161	0.41	3.80875e-28
98057654-irk6	4.38775e-54	-0.473658	0.018	0.223	9.19935e-50
98014652-eif1a	2.95979e-39	-0.47495	0.107	0.351	6.20549e-35
98029249-crld2	1.92332e-24	-0.476075	0.011	0.108	4.03243e-20
98035571-quip	3.32718e-72	-0.476096	0.001	0.223	6.97576e-68
98048414-glra1-5	5.57659e-49	-0.477154	0.016	0.2	1.16919e-44
98020420-glra2-4	1.45118e-51	-0.481348	0.033	0.257	3.04255e-47
98004798-lat1	5.87475e-36	-0.484186	0.128	0.372	1.2317e-31
98152224-unknown-5302	1.19845e-42	-0.485535	0.059	0.289	2.51268e-38
98019733-ptn11-2	3.00178e-40	-0.48561	0.085	0.323	6.29354e-36
98007241-trpm8-2	2.21046e-49	-0.485653	0.06	0.308	4.63445e-45
98016552-mob3c	4.18434e-38	-0.486147	0.167	0.433	8.77288e-34
98019897-pptc7	1.03173e-37	-0.486194	0.171	0.436	2.16313e-33
98153513-fa96a	6.25401e-36	-0.4862	0.128	0.369	1.31122e-31
98017317-ampn	2.2936e-53	-0.491444	0.036	0.264	4.80876e-49
98112449-unknown-2549	9.33638e-33	-0.4917	0.341	0.61	1.95747e-28
98030006-idi1	1.73511e-36	-0.492597	0.125	0.364	3.63783e-32
98041751-ccr7	1.09396e-33	-0.494928	0.125	0.356	2.2936e-29
98043610-aifm1-2	2.63896e-44	-0.496496	0.094	0.351	5.53284e-40
98029302-plcx2-2	1.33462e-47	-0.497239	0.108	0.384	2.79817e-43
98033379-sem5a	2.02318e-91	-0.49897	0.044	0.403	4.24181e-87
98050734-gria1	3.00682e-43	-0.500497	0.102	0.361	6.3041e-39
98131811-unknown-3855	6.10597e-42	-0.501477	0.131	0.402	1.28018e-37
98044119-fzd5-5	8.61367e-36	-0.502113	0.073	0.279	1.80594e-31
98007165-mrc2	1.99683e-41	-0.502631	0.116	0.374	4.18655e-37
98005908-s27a4-2	1.01541e-37	-0.507167	0.125	0.377	2.12891e-33
98144036-rdhe2-4	2.54595e-67	-0.511357	0.014	0.249	5.33784e-63
98015528-glrb	2.05019e-59	-0.511451	0.022	0.249	4.29844e-55
98026484-avr1	5.89576e-37	-0.513329	0.282	0.597	1.2361e-32
98036885-rnf13-2	8.64099e-37	-0.51352	0.274	0.57	1.81167e-32
98049508-frih	3.75966e-31	-0.513919	0.28	0.515	7.8825e-27
98018924-vn1r2	3.14211e-52	-0.514147	0.041	0.275	6.58776e-48
98003375-gale	1.74966e-48	-0.517299	0.058	0.295	3.66835e-44
98030729-ach10-4	4.13761e-47	-0.51994	0.107	0.389	8.67492e-43
98052636-glym-2	1.40054e-39	-0.521572	0.206	0.495	2.93638e-35
98042476-bcal2-7	1.53676e-77	-0.523206	0.001	0.238	3.22198e-73
98039098-glb1l	1.26968e-61	-0.523393	0.035	0.29	2.662e-57
98046148-st1c4-5	4.28796e-45	-0.524653	0.082	0.334	8.99014e-41
98048609-unknown-1308	5.39165e-09	-0.525876	0.099	0.189	0.000113041
98140657-bcal2-14	1.92081e-71	-0.52885	0.076	0.408	4.02716e-67
98005354-hpgds-3	8.4328e-37	-0.529535	0.115	0.354	1.76802e-32
98024228-cx6b1	2.84354e-58	-0.529712	0.512	0.789	5.96177e-54
98022839-sap	7.95174e-74	-0.529753	0.688	0.903	1.66716e-69
98028498-dce1-2	1.05955e-48	-0.533709	0.064	0.313	2.22146e-44
98000111-ttc36	4.25984e-54	-0.534044	0.03	0.256	8.93117e-50
98149488-sfrp2-3	2.0552e-59	-0.53436	0.035	0.28	4.30892e-55
98016355-y531-2	6.04281e-38	-0.534957	0.169	0.431	1.26693e-33
98054263-rdhe2-3	3.63587e-57	-0.536277	0.042	0.289	7.62296e-53
98018892-cp1a1	3.36198e-49	-0.536412	0.09	0.367	7.04873e-45
98029956-tph1-2	9.45794e-63	-0.539209	0.017	0.249	1.98295e-58
98040118-kcy	3.07479e-44	-0.540754	0.104	0.362	6.44661e-40
98056749-chp1-2	5.77381e-40	-0.541358	0.287	0.574	1.21054e-35
98004456-p	9.47636e-53	-0.541588	0.028	0.244	1.98681e-48
98028905-dhso-4	5.5816e-59	-0.549194	0.058	0.334	1.17024e-54
98019220-ndkb-2	1.63606e-42	-0.549565	0.198	0.485	3.43017e-38
98025438-unknown-652	9.15442e-26	-0.549822	0.009	0.107	1.91932e-21
98142813-at2b3-2	6.72009e-44	-0.552828	0.156	0.441	1.40893e-39
98050311-catl1-4	1.66241e-47	-0.555092	0.523	0.83	3.4854e-43
98035852-rl24-2	1.29846e-54	-0.555469	0.061	0.328	2.72235e-50
98021402-cdo1	4.46529e-45	-0.55597	0.078	0.321	9.36193e-41
98027335-catd	4.91707e-53	-0.556261	0.495	0.81	1.03091e-48
98008063-hpgds-5	9.89639e-57	-0.560234	0.042	0.298	2.07488e-52
98016251-alkmo	2.09731e-40	-0.5603	0.145	0.418	4.39722e-36
98107406-gfrp	1.54683e-73	-0.562299	0.008	0.249	3.24308e-69
98020926-mgdp1	1.27489e-55	-0.562811	0.058	0.323	2.67292e-51
98054783-gapr1-9	2e-44	-0.564054	0.315	0.667	4.19321e-40
98034650-ud3a1-7	5.24079e-54	-0.566428	0.07	0.336	1.09878e-49
98021669-dhx8	3.4457e-46	-0.566767	0.19	0.489	7.22425e-42
98044567-atp5h	3.47491e-51	-0.568297	0.371	0.692	7.2855e-47
98149486-sfrp2-2	6.92728e-61	-0.579154	0.039	0.295	1.45237e-56
98000911-s39a1-2	9.15421e-64	-0.582033	0.034	0.29	1.91927e-59
98039610-phb-2	1.98371e-55	-0.582545	0.093	0.392	4.15905e-51
98019723-s36a1-3	4.35623e-57	-0.588699	0.071	0.349	9.13327e-53
98050743-hgd	6.32137e-59	-0.589119	0.036	0.285	1.32534e-54
98107441-unknown-2222	2.458e-49	-0.590511	0.325	0.651	5.15344e-45
98015855-sera	4.01372e-76	-0.592059	0.587	0.864	8.41517e-72
98053964-bcal1-3	2.12379e-71	-0.592108	0.096	0.449	4.45273e-67
98036511-elov2-3	1.99759e-51	-0.598089	0.15	0.472	4.18815e-47
98021427-atty	1.42696e-63	-0.60102	0.017	0.246	2.99176e-59
98008974-unknown-225	1.41065e-89	-0.605487	0.007	0.292	2.95757e-85
98147592-cnfn-18	8.67589e-51	-0.606406	0.212	0.559	1.81899e-46
98041598-naaa	4.66466e-42	-0.607529	0.219	0.511	9.77993e-38
98011616-acsf2-6	9.11867e-70	-0.608905	0.031	0.3	1.91182e-65
98004226-flot2	1.35881e-53	-0.609512	0.294	0.63	2.84889e-49
98048956-so5a1	3.76514e-46	-0.614971	0.305	0.628	7.89398e-42
98032206-tmx1	7.6669e-57	-0.615456	0.141	0.464	1.60744e-52
98021331-mgat3	1.33238e-50	-0.615911	0.231	0.554	2.79347e-46
98044007-c560	1.46997e-55	-0.617004	0.145	0.464	3.08195e-51
98011966-sc6a1	2.66748e-68	-0.621129	0.058	0.359	5.59264e-64
98049189-sc5a8-4	5.99585e-63	-0.622567	0.088	0.405	1.25709e-58
98059132-cooa1	7.13891e-34	-0.63084	0.015	0.151	1.49674e-29
98016163-cx7a2	5.66697e-57	-0.631592	0.248	0.593	1.18814e-52
98030942-unknown-801	2.35526e-53	-0.634065	0.156	0.474	4.93803e-49
98049838-st1c4-6	9.76433e-55	-0.635347	0.227	0.582	2.04719e-50
98050450-s6a18-2	1.25442e-56	-0.636956	0.208	0.572	2.63003e-52
98021793-serc	3.59745e-113	-0.636977	0.659	0.893	7.54242e-109
98004257-gbrb3	1.26767e-50	-0.637339	0.218	0.574	2.6578e-46
98141633-gpv	1.78246e-71	-0.637363	0.043	0.338	3.73711e-67
98005818-tekt1	2.69921e-71	-0.63849	0.044	0.338	5.65916e-67
98008246-dhs27	2.05322e-76	-0.639103	0.018	0.285	4.30479e-72
98105512-grn-7	1.22539e-59	-0.640346	0.28	0.679	2.56916e-55
98020241-lhx6	1.23892e-50	-0.640453	0.215	0.538	2.59753e-46
98030669-flot2-2	1.21776e-54	-0.643448	0.205	0.531	2.55315e-50
98053409-atpk	1.93385e-58	-0.646735	0.215	0.559	4.05452e-54
98009864-y3950-2	1.21258e-61	-0.647656	0.076	0.372	2.54229e-57
98054997-acoc	1.73132e-59	-0.648935	0.134	0.456	3.62989e-55
98008489-phb2-2	5.01245e-61	-0.652024	0.153	0.5	1.05091e-56
98046857-lcap-5	1.01693e-77	-0.654667	0.036	0.338	2.13209e-73
98022429-selt-2	1.96351e-67	-0.655276	0.127	0.477	4.11669e-63
98039873-fmo2-4	1.01874e-71	-0.656853	0.021	0.28	2.1359e-67
98005832-zn124	1.16233e-76	-0.658056	0.013	0.275	2.43694e-72
98029576-sap-3	3.35267e-61	-0.658153	0.088	0.402	7.0292e-57
98049756-fpps-2	4.25466e-60	-0.665588	0.106	0.408	8.92032e-56
98043602-wbs27-8	4.22807e-57	-0.668984	0.435	0.728	8.86457e-53
98021766-bcal1-2	1.9672e-71	-0.66919	0.08	0.418	4.12444e-67
98160056-unknown-5830	1.01181e-96	-0.675279	0.053	0.436	2.12137e-92
98047311-unknown-1270	5.86926e-85	-0.677339	0.599	0.933	1.23055e-80
98041037-ph4h	6.19357e-77	-0.677617	0.029	0.323	1.29854e-72
98055063-bcal2-9	5.38952e-80	-0.678533	0.032	0.334	1.12997e-75
98105511-grn-6	1.02886e-65	-0.681624	0.266	0.669	2.15711e-61
98158376-unknown-5708	1.50308e-78	-0.683408	0.052	0.375	3.15136e-74
98049131-s39ab-3	7.55004e-66	-0.684253	0.131	0.472	1.58294e-61
98058494-cenpv	1.98288e-76	-0.684516	0.005	0.248	4.1573e-72
98035472-tlcd1	8.02033e-63	-0.686889	0.186	0.539	1.68154e-58
98034733-unknown-906	4.62966e-64	-0.695659	0.307	0.705	9.70654e-60
98035668-nac3-2	2.76417e-67	-0.705646	0.211	0.607	5.79536e-63
98006432-ilvbl	1.25185e-69	-0.709923	0.095	0.43	2.62464e-65
98034764-thiom	2.22467e-133	-0.711688	0.611	0.918	4.66424e-129
98126344-szrd1-2	2.29823e-55	-0.713679	0.328	0.672	4.81846e-51
98115788-unknown-2754	2.05543e-33	-0.717462	0.016	0.151	4.30941e-29
98009366-dhpr	1.45741e-56	-0.719084	0.299	0.615	3.05561e-52
98020497-unknown-530	5.60359e-65	-0.721563	0.114	0.448	1.17485e-60
98054821-rhbg	1.87626e-61	-0.725448	0.075	0.362	3.93378e-57
98000148-herc4	8.62706e-78	-0.727076	0.114	0.489	1.80875e-73
98044569-at1b1	8.34921e-78	-0.727867	0.377	0.762	1.75049e-73
98046400-gpda	9.33886e-75	-0.72837	0.252	0.652	1.95799e-70
98010026-hmcs1	2.1737e-72	-0.729467	0.233	0.62	4.55738e-68
98055272-dhso-11	5.33615e-92	-0.730548	0.032	0.364	1.11878e-87
98056893-yl446	2.48164e-72	-0.730821	0.091	0.43	5.203e-68
98129169-tpp1-10	2.42906e-75	-0.737041	0.039	0.33	5.09277e-71
98129135-fmo5-5	3.02344e-92	-0.746769	0.028	0.354	6.33895e-88
98024743-hppd	2.10216e-73	-0.748288	0.03	0.31	4.4074e-69
98022480-eki2	3.55349e-75	-0.751192	0.04	0.339	7.45024e-71
98052848-ppgb-7	2.45909e-68	-0.752084	0.204	0.587	5.15573e-64
98030852-cspl2	1.62164e-78	-0.755332	0.205	0.613	3.39993e-74
98025203-b3ga3	3.84041e-116	-0.75825	0.378	0.852	8.05181e-112
98043281-acsf3-5	1.09759e-79	-0.758695	0.288	0.693	2.30121e-75
98148953-yg31b-4	3.6045e-72	-0.78099	0.23	0.631	7.55719e-68
98036325-at133-3	4.85179e-85	-0.792892	0.036	0.357	1.01723e-80
98004518-hem0	2.02188e-74	-0.792937	0.166	0.564	4.23908e-70
98031219-anxa3	4.42074e-69	-0.80775	0.09	0.423	9.26853e-65
98034285-at1a2	1.24667e-107	-0.827437	0.407	0.844	2.61377e-103
98003980-y531	3.88191e-94	-0.835174	0.072	0.467	8.13881e-90
98024696-ch10	9.91668e-93	-0.83736	0.292	0.751	2.07913e-88
98066356-y531-4	6.07504e-96	-0.838963	0.246	0.684	1.27369e-91
98025212-plpl2	6.87155e-97	-0.840621	0.073	0.469	1.44069e-92
98003563-tppb	2.58017e-81	-0.855176	0.172	0.592	5.40958e-77
98043054-unknown-1156	3.58821e-138	-0.859466	0	0.398	7.52304e-134
98053340-cnfn-13	8.62005e-107	-0.861309	0.323	0.787	1.80728e-102
98141635-islr2	2.07726e-92	-0.872259	0.19	0.621	4.35519e-88
98013725-ubig	1.05014e-89	-0.874872	0.04	0.379	2.20172e-85
98051731-iolx	2.89599e-92	-0.877349	0.168	0.575	6.07173e-88
98030196-pyc	8.58564e-99	-0.881732	0.099	0.513	1.80007e-94
98008058-acsf3	1.06368e-106	-0.894978	0.081	0.507	2.23011e-102
98017298-fmo4-2	1.29926e-129	-0.897788	0.029	0.457	2.72403e-125
98029235-cah6-2	1.24577e-72	-0.908075	0.117	0.467	2.61188e-68
98034446-gch1	1.36706e-100	-0.917209	0.027	0.375	2.86617e-96
98114278-unknown-2668	3.36753e-122	-0.922145	0.296	0.774	7.06037e-118
98001415-fmo2	6.33648e-80	-0.924179	0.093	0.443	1.32851e-75
98068551-efc1	3.04109e-100	-0.92891	0.317	0.831	6.37594e-96
98157359-unknown-5640	5.0232e-118	-0.931252	0.072	0.528	1.05316e-113
98039139-tspoa-4	2.47034e-138	-0.938861	0.002	0.405	5.17931e-134
98036526-epdr1	4.06673e-105	-0.941224	0.341	0.785	8.5263e-101
98051479-s6a13-2	6.64261e-103	-0.943182	0.078	0.497	1.39269e-98
98055735-b3a3	2.32837e-100	-0.97677	0.068	0.459	4.88166e-96
98002986-s23a2	1.24889e-124	-0.977325	0.045	0.484	2.61843e-120
98125441-unknown-3420	7.26711e-121	-1.01149	0.413	0.867	1.52362e-116
98001283-faaa	3.02841e-101	-1.0118	0.141	0.582	6.34936e-97
98052285-unknown-1374	4.19909e-110	-1.01903	0.184	0.675	8.80381e-106
98048302-rtp3	4.71906e-153	-1.01963	0.031	0.52	9.89398e-149
98044790-unknown-1200	1.12171e-111	-1.02812	0.265	0.775	2.35177e-107
98052926-sc6a2	1.61411e-124	-1.03398	0.156	0.664	3.38415e-120
98001617-eaa2	5.81247e-136	-1.0379	0.084	0.598	1.21864e-131
98052134-fdft	1.4831e-146	-1.08599	0.221	0.752	3.10948e-142
98012511-st1c2-3	1.04642e-168	-1.1301	0.022	0.539	2.19392e-164
98027946-fmo2-3	1.36007e-163	-1.13185	0.01	0.492	2.85153e-159
98041692-wbs27-7	8.74181e-133	-1.16964	0.033	0.474	1.83281e-128
98115750-unknown-2753	1.34827e-104	-1.17103	0.056	0.451	2.82679e-100
98038973-fad1-2	8.79729e-185	-1.21876	0.375	0.928	1.84444e-180
98127208-pcr3-3	3.2035e-230	-1.37243	0.107	0.821	6.71647e-226
98141051-glna-6	2.29393e-162	-1.37675	0.03	0.538	4.80945e-158
98141054-glna-7	6.75085e-181	-1.60488	0.037	0.593	1.41538e-176

## Sheet: neural.HJvEA
	p_vala	avg_log2FCb	pct.1c	pct.2d	p_val_adje	a = unadjusted p value	GO
98060099-unknown-1615	1.3654e-223	1.12207	0.47	0.002	2.8627e-219	b = log fold change of average expression of this cluster versus all other clusters	protein localization to CENP-A containing chromatin
98105735-unknown-2118	1.49811e-166	1.02182	0.4	0.006	3.14094e-162	c = Percent of cells within this clusters that express this gene	negative regulation of megakaryocyte differentiation
98025716-cttb2	1.33922e-156	0.955036	0.425	0.012	2.80781e-152	d = Perfect of cells outside this cluster expressing this gene	telomere organization
98138202-lrp1-16	4.06463e-154	0.693967	0.365	0.005	8.52189e-150	e = adjusted p value using bonferroni correction	DNA replication-dependent nucleosome assembly
98009853-unknown-248	2.15222e-147	0.971535	0.39	0.01	4.51235e-143		DNA replication-independent nucleosome assembly
98148473-lrp1-19	3.07972e-144	0.712627	0.345	0.005	6.45694e-140		DNA-templated transcription, initiation
98019412-unknown-493	1.06129e-120	0.801023	0.275	0.003	2.22511e-116		nucleosome assembly
98126458-ttl13-2	2.13251e-120	0.7193	0.265	0.002	4.47101e-116		negative regulation of angiogenesis
98151780-unknown-5256	7.80562e-118	0.646312	0.255	0.001	1.63653e-113		cytoskeleton-dependent intracellular transport
98057522-unknown-1550	2.41712e-93	0.922626	0.97	0.612	5.06774e-89		lipid metabolic process
98001031-pg12a	1.31794e-89	0.595296	0.22	0.004	2.76318e-85		microtubule cytoskeleton organization
98122239-dhrs1-3	4.77033e-81	0.489191	0.17	0	1.00015e-76		macrophage derived foam cell differentiation
98108616-syfa-2	6.37514e-79	0.532114	0.185	0.002	1.33661e-74		enzyme linked receptor protein signaling pathway
98103122-unknown-1915	1.6764e-78	0.484779	0.175	0.001	3.51475e-74		microtubule-based process
98047207-cxol1	1.70529e-78	0.509286	0.17	0.001	3.57531e-74		endocytosis
98125778-lrp2-13	5.52102e-77	0.541165	0.205	0.005	1.15754e-72		establishment or maintenance of cell polarity
98123312-unknown-3286	1.55927e-76	0.504014	0.18	0.002	3.26917e-72		negative regulation of apoptotic process
98036555-unknown-955	3.52671e-74	0.512307	0.195	0.005	7.39409e-70		positive regulation of lysosomal protein catabolic process
98158039-lrp2-22	1.00384e-73	0.280037	0.165	0.001	2.10465e-69		dendritic cell differentiation
98134871-loxh1-22	9.08977e-72	0.484868	0.17	0.002	1.90576e-67		hexose metabolic process
98161103-gas6	2.71935e-71	0.461491	0.16	0.001	5.70139e-67		establishment of protein localization to mitochondrion
98158043-lrp2-24	7.68901e-67	0.26849	0.16	0.002	1.61208e-62		cellular response to growth factor stimulus
98158042-lrp2-23	1.54047e-66	0.268942	0.155	0.002	3.22975e-62		negative regulation of SMAD protein import into nucleus
98107440-unknown-2221	1.61579e-64	0.437125	0.155	0.002	3.38768e-60		dendritic cell migration
98040750-pa1b3-2	5.18917e-63	0.562609	0.205	0.01	1.08796e-58		negative regulation of fibroblast apoptotic process
98030961-hop	2.33009e-62	0.503012	0.18	0.006	4.88526e-58		transcytosis
98117481-unknown-2862	3.82736e-62	0.433549	0.15	0.002	8.02444e-58		fibroblast apoptotic process
98153820-unknown-5387	1.71211e-61	0.311157	0.135	0.001	3.58961e-57		negative regulation of pathway-restricted SMAD protein phosphorylation
98123489-unknown-3299	1.40758e-59	0.477452	0.16	0.004	2.95113e-55		beta-amyloid clearance
98114872-plxa2-2	1.09096e-58	0.459745	0.175	0.006	2.28731e-54		axonogenesis
98027503-unknown-704	7.68994e-58	0.422923	0.145	0.003	1.61227e-53		neural tube closure
98145753-unknown-4818	9.07783e-58	0.412369	0.145	0.003	1.90326e-53		regulation of filopodium assembly
98111586-lox5-7	1.08301e-56	0.343532	0.125	0.001	2.27065e-52		protein polyglutamylation
98150872-sye-2	3.02645e-56	0.472416	0.16	0.005	6.34526e-52		apoptotic cell clearance
98135142-api5-2	5.38389e-55	0.401547	0.135	0.002	1.12879e-50		linoleic acid metabolic process
98140839-loxh1-25	1.10072e-54	0.36764	0.13	0.002	2.30776e-50		positive regulation of nitric-oxide synthase biosynthetic process
98116682-loxh1-11	2.96215e-54	0.342281	0.12	0.001	6.21044e-50		receptor-mediated endocytosis
98064761-unknown-1630	8.0507e-52	0.407379	0.14	0.004	1.68791e-47		cell division
98157982-loxh1-29	1.04502e-50	0.385329	0.13	0.003	2.19099e-46		negative regulation of wound healing
98014927-rgd2	2.21441e-50	0.417484	0.15	0.006	4.64273e-46		positive regulation of cytosolic calcium ion concentration
98105323-cnfn-14	2.33853e-49	0.579613	0.335	0.052	4.90297e-45		positive regulation of interferon-alpha production
98030722-cnfn-3	1.13001e-47	0.58091	0.33	0.052	2.36919e-43		cellular glucose homeostasis
98111584-lox5-6	1.36695e-45	0.341895	0.115	0.002	2.86595e-41
98142953-h4-2	5.09785e-45	0.518001	0.15	0.007	1.06882e-40
98137378-unknown-4270	7.36081e-45	0.29514	0.105	0.001	1.54327e-40
98109449-tri13-2	1.02804e-43	0.322082	0.115	0.003	2.15539e-39
98138206-pgbm-12	7.20661e-43	0.317787	0.13	0.005	1.51094e-38
98101962-lox5-2	7.79363e-43	0.342188	0.12	0.004	1.63401e-38
98144000-loxh1-26	1.82499e-42	0.305454	0.1	0.001	3.82627e-38
98033444-unknown-876	3.48019e-42	0.860263	0.425	0.107	7.29657e-38
98123701-lox5-13	1.8758e-41	0.31185	0.11	0.003	3.93281e-37
98161292-unknown-5919	2.72738e-41	0.355855	0.12	0.004	5.71823e-37
98028735-unknown-730	1.52071e-40	0.349867	0.115	0.004	3.18833e-36
98040050-loxh1-4	1.77565e-40	0.311912	0.1	0.002	3.72284e-36
98036464-scnng-3	1.21927e-39	0.659066	0.245	0.034	2.55631e-35
98134651-unknown-4046	3.32118e-39	0.307185	0.105	0.003	6.96319e-35
98143960-unknown-4694	5.52449e-39	0.38041	0.135	0.007	1.15827e-34
98131723-cc038-6	2.86999e-38	0.3362	0.11	0.004	6.01721e-34
98115291-unknown-2734	6.97927e-37	0.3004	0.11	0.004	1.46327e-32
98003675-pparg	1.16066e-36	0.609371	0.28	0.05	2.43343e-32
98040325-unknown-1079	1.64777e-36	0.626204	0.24	0.036	3.45472e-32
98009125-unknown-231	4.64018e-36	0.3556	0.12	0.006	9.7286e-32
98011375-cym1	2.37286e-35	0.288982	0.1	0.003	4.97495e-31
98128746-unknown-3673	3.36662e-35	0.339495	0.115	0.006	7.05846e-31
98149623-fcer2	3.49892e-35	0.343723	0.115	0.006	7.33583e-31
98105453-hxk2-4	6.29609e-34	0.345472	0.12	0.007	1.32004e-29
98116404-ddx58-6	1.31596e-32	0.50102	0.185	0.023	2.75905e-28
98011954-marh3	5.46794e-30	0.30378	0.125	0.01	1.14641e-25
98122207-unknown-3206	6.45822e-29	0.336877	0.1	0.006	1.35403e-24
98102828-unknown-1890	8.63415e-29	0.293953	0.105	0.006	1.81024e-24
98008811-hook1	3.94655e-27	0.314981	0.11	0.008	8.27433e-23
98123629-unknown-3309	6.00934e-27	0.720072	0.45	0.165	1.25992e-22
98025346-ago2	6.44647e-27	0.65541	0.455	0.173	1.35157e-22
98057036-fhl2-6	1.96142e-26	0.425489	0.16	0.022	4.11231e-22
98109254-unknown-2342	5.38848e-26	0.290974	0.1	0.007	1.12975e-21
98110568-reep5-2	1.38904e-25	0.308077	0.11	0.009	2.91226e-21
98131721-tri13-3	1.14429e-24	0.348351	0.125	0.013	2.39912e-20
98003288-atla1	2.14912e-24	0.451683	0.15	0.021	4.50585e-20
98122191-unknown-3205	1.80067e-23	0.269226	0.1	0.008	3.77528e-19
98055078-samh1-4	6.33133e-21	0.586817	0.19	0.04	1.32743e-16
98051695-dyl2	7.28868e-21	0.552923	0.26	0.073	1.52815e-16
98139573-unknown-4397	7.53166e-21	0.264744	0.12	0.015	1.57909e-16
98135006-dctd-5	1.71826e-20	0.68529	0.47	0.206	3.6025e-16
98152298-unknown-5312	3.43003e-20	0.488859	0.225	0.056	7.19141e-16
98110405-ca2d1	4.40768e-20	0.307202	0.13	0.019	9.24113e-16
98135005-dctd-4	5.30271e-20	0.641809	0.4	0.164	1.11177e-15
98136222-unknown-4179	9.62621e-20	0.510362	0.265	0.075	2.01823e-15
98037929-unknown-997	1.18437e-19	0.352175	0.12	0.017	2.48314e-15
98048170-unknown-1295	4.81141e-19	0.369267	0.14	0.023	1.00876e-14
98024156-actb-4	5.06743e-19	0.638913	0.57	0.331	1.06244e-14
98002683-hmcn1	2.65855e-18	0.573276	0.27	0.087	5.57392e-14
98036143-lrp6	4.21801e-18	0.330399	0.12	0.018	8.84347e-14
98134640-ago2-6	1.39547e-17	0.299979	0.125	0.02	2.92574e-13
98125624-ctl1-4	8.58463e-16	0.46543	0.26	0.089	1.79985e-11
98036199-unknown-943	1.62275e-15	0.441535	0.175	0.044	3.40225e-11
98153202-unknown-5351	1.97116e-15	0.272815	0.105	0.017	4.13273e-11
98021454-rala	3.91976e-15	0.467868	0.35	0.15	8.21817e-11
98106486-ddx58-4	1.36746e-14	0.332843	0.145	0.033	2.86702e-10
98075287-unknown-1692	3.10326e-14	0.372676	0.17	0.044	6.50629e-10
98031144-catl2-2	4.68755e-14	0.260607	0.1	0.017	9.82793e-10
98018641-kthy	9.41693e-14	0.345789	0.185	0.053	1.97435e-09
98132028-ggct-3	1.31922e-13	0.343917	0.145	0.035	2.76587e-09
98006505-unknown-155	1.79879e-13	0.348625	0.2	0.061	3.77135e-09
98030666-cc038-2	2.91064e-13	0.391587	0.16	0.043	6.10245e-09
98008263-taxb1	3.73355e-13	0.427583	0.54	0.343	7.82775e-09
98040979-casp2-6	2.23329e-12	0.323197	0.165	0.047	4.68232e-08
98030167-tba1a-4	3.26422e-12	0.470605	0.27	0.112	6.84376e-08
98112041-unknown-2520	4.98385e-12	0.449052	0.35	0.171	1.04491e-07
98019283-ach10-2	7.02442e-12	0.42262	0.18	0.058	1.47274e-07
98125282-unknown-3406	7.03246e-12	0.350674	0.18	0.057	1.47443e-07
98045503-unknown-1217	1.05313e-11	0.394839	0.27	0.112	2.20799e-07
98011123-cc038	2.25608e-10	0.347948	0.115	0.029	4.73009e-06
98051659-stat1	2.94119e-10	0.257424	0.1	0.023	6.16651e-06
98002917-a1cf	3.66533e-10	0.257256	0.105	0.025	7.68474e-06
98036915-elov5-3	5.35344e-10	0.30576	0.675	0.527	1.1224e-05
98044746-gpsb	5.75945e-10	0.440379	0.34	0.173	1.20753e-05
98135004-dctd-3	1.05753e-09	0.43036	0.34	0.177	2.21722e-05
98104382-ttll9-2	1.32899e-09	0.258995	0.11	0.028	2.78636e-05
98043448-rs14	1.82131e-09	0.380556	0.435	0.274	3.81856e-05
98051383-unknown-1356	2.42116e-09	0.375985	0.27	0.129	5.07621e-05
98048044-cdc42-5	4.15873e-09	0.36589	0.46	0.303	8.71919e-05
98002374-fhl2	5.35844e-09	0.361493	0.27	0.126	0.000112345
98054323-unknown-1428	6.14388e-09	0.366314	0.585	0.44	0.000128813
98017173-unknown-438	1.11246e-08	0.379027	0.32	0.168	0.000233238
98001814-pex6	2.26563e-08	0.316974	0.21	0.091	0.000475012
98144255-tba1b-3	2.9947e-08	0.383163	0.27	0.141	0.000627868
98058625-cd109-3	8.49724e-08	0.359	0.415	0.27	0.00178153
98058846-c2d1a	1.16858e-07	0.32903	0.23	0.112	0.00245003
98013694-stk16	1.35106e-07	0.250451	0.13	0.045	0.00283263
98011580-unknown-293	2.26738e-07	0.312567	0.205	0.095	0.00475378
98026339-pard3-2	2.49755e-07	0.28232	0.15	0.06	0.00523636
98043597-cyta-5	2.57479e-07	0.3605	0.205	0.096	0.0053983
98019988-esyt3	2.76868e-07	0.280643	0.17	0.071	0.00580482
98036646-unknown-959	3.69182e-07	0.335249	0.215	0.105	0.00774026
98058276-wbs27-9	3.82495e-07	0.253304	0.13	0.048	0.0080194
98040768-unknown-1091	1.1632e-06	0.288676	0.13	0.05	0.0243876
98042822-bnip2	1.9041e-06	0.302351	0.31	0.183	0.0399214
98155044-trpm2-6	2.31329e-06	0.297419	0.115	0.044	0.0485003
98031289-unknown-812	2.56199e-06	0.344554	0.2	0.103	0.0537147
98053154-mbnl3-2	2.95073e-06	0.325218	0.21	0.106	0.0618649
98020832-actb-3	3.26634e-06	0.342113	0.275	0.164	0.0684822
98024986-ran-2	3.34026e-06	0.300712	0.305	0.184	0.070032
98050566-plcl2-3	3.40732e-06	0.285041	0.12	0.046	0.0714379
98040806-nfkb2-3	3.92334e-06	0.30661	0.34	0.218	0.0822567
98012037-cp135-2	4.89557e-06	0.350554	0.23	0.125	0.10264
98043307-vdac	8.38008e-06	0.293268	0.415	0.293	0.175697
98115893-unknown-2760	8.66395e-06	0.396519	0.155	0.072	0.181648
98059348-limd2	1.33511e-05	0.275235	0.525	0.414	0.27992
98022352-b2l10	2.0387e-05	0.289109	0.33	0.223	0.427434
98001231-sap3	2.66353e-05	0.258078	0.505	0.377	0.558435
98054892-rbm5	2.91965e-05	0.252718	0.175	0.089	0.612134
98024082-unknown-624	4.01569e-05	0.261348	0.125	0.056	0.841929
98014305-trpc5	0.00103927	0.319379	0.27	0.199	1
98108987-unknown-2322	8.0211e-05	0.299765	0.365	0.274	1
98008561-paps1	0.000263029	0.29513	0.235	0.15	1
98029208-unknown-747	0.00829811	0.292877	0.32	0.27	1
98032006-fbn1-3	0.000633595	0.277618	0.28	0.195	1
98155578-unknown-5546	0.000720218	0.262781	0.11	0.054	1
98002675-unknown-60	0.000588236	0.260432	0.26	0.176	1
98009081-erap2	0.000126403	0.258828	0.445	0.364	1
98059340-gapr1-10	0.000340578	0.255339	0.18	0.105	1
98017678-litaf-2	0.000111536	0.254134	0.345	0.246	1
98015659-c9mt	0.000108299	0.252048	0.275	0.176	1
98107170-rhg23	8.81422e-05	0.251064	0.175	0.094	1
98011875-rt63	5.62758e-05	-0.250093	0.025	0.118	1
98003280-six6	0.000749889	-0.250422	0.05	0.133	1
98044078-vamp2-3	5.08317e-07	-0.2511	0.665	0.819	0.0106574
98029119-ylat2-2	0.000426172	-0.251206	0.145	0.261	1
98000469-dend3	2.51917e-14	-0.251242	0.045	0.304	5.28169e-10
98005923-unknown-143	0.000418585	-0.251403	0.215	0.35	1
98022662-unknown-582	0.000658019	-0.251489	0.1	0.194	1
98043412-vamp2-2	6.29316e-05	-0.251618	0.46	0.61	1
98010705-rbx1	0.000471911	-0.252346	0.165	0.284	1
98043663-ipp2l	0.000381196	-0.252636	0.12	0.231	1
98049769-cf120	0.000353399	-0.252661	0.16	0.289	1
98002329-qcr1	0.000211208	-0.253015	0.105	0.22	1
98118328-unknown-2927	0.000309568	-0.253274	0.13	0.25	1
98138082-unknown-4304	0.000122527	-0.253557	0.055	0.154	1
98053408-rcor3	0.000277326	-0.253669	0.15	0.272	1
98013220-pcdh1	0.000500123	-0.25386	0.205	0.331	1
98057768-ctl5	3.43797e-05	-0.253924	0.04	0.148	0.720805
98023332-rab43	0.000180177	-0.254019	0.12	0.242	1
98010517-tsn7	0.000993632	-0.254167	0.215	0.342	1
98009087-dlrb2	0.000250833	-0.2542	0.11	0.233	1
98012684-rab37	0.000944111	-0.254872	0.14	0.239	1
98011206-ostc	9.52526e-05	-0.255013	0.085	0.208	1
98037096-m3k12	0.000215858	-0.257084	0.16	0.297	1
98034190-ubp49	0.000309113	-0.257447	0.21	0.347	1
98058639-cerk1-8	0.000270771	-0.257504	0.135	0.255	1
98011189-comd7	0.000330927	-0.257644	0.085	0.185	1
98035460-zn513-3	3.28764e-05	-0.258608	0.045	0.157	0.689286
98009870-gtr1	0.00022902	-0.259002	0.355	0.49	1
98051025-nucb1	0.000307353	-0.259081	0.18	0.307	1
98052255-dhb12-4	0.000280309	-0.25925	0.215	0.358	1
98121613-cnfn-16	1.30123e-05	-0.259405	0.015	0.115	0.272816
98052150-rhg39	0.000143967	-0.259446	0.11	0.232	1
98002284-dus22	0.000293825	-0.259895	0.09	0.197	1
98047498-tsn11-2	9.77256e-05	-0.260074	0.12	0.255	1
98032773-nomo1	0.00011068	-0.26015	0.09	0.209	1
98010177-brd2	0.000117252	-0.260552	0.125	0.257	1
98021752-nsf	0.000194556	-0.260555	0.12	0.236	1
98008369-h2ay	0.000182882	-0.260614	0.12	0.245	1
98017331-naca	0.000210341	-0.261134	0.225	0.371	1
98005867-gbrb3-2	0.000416296	-0.26117	0.07	0.166	1
98020026-fkbp2	0.000229163	-0.261621	0.145	0.279	1
98017914-dhx15	0.000370211	-0.261639	0.26	0.39	1
98036238-cnbp	0.000295593	-0.262262	0.09	0.196	1
98051688-mdr1-3	3.15934e-05	-0.262896	0.045	0.155	0.662388
98030588-nek7	0.00230295	-0.26293	0.23	0.322	1
98030669-flot2-2	0.000196828	-0.263355	0.155	0.287	1
98101463-cuzd1-5	0.000167567	-0.26351	0.055	0.152	1
98043980-catl	0.000179336	-0.263998	0.4	0.543	1
98020348-rs15a	0.000106147	-0.264565	0.5	0.699	1
98126849-mtss1-2	7.11655e-05	-0.265135	0.055	0.158	1
98018196-cyta-3	3.71408e-07	-0.265556	0.035	0.175	0.00778695
98046778-prof1-2	6.9133e-06	-0.265643	0.56	0.744	0.144944
98022277-cav1	1.93984e-05	-0.266168	0.035	0.148	0.406708
98007831-sc61g	0.00015147	-0.266317	0.16	0.296	1
98056051-adcy2	0.000464975	-0.266496	0.165	0.279	1
98021010-id2	0.000163278	-0.26674	0.14	0.261	1
98017396-tmm47	0.000343026	-0.266849	0.155	0.281	1
98049262-zbt26	0.000211128	-0.267006	0.185	0.334	1
98019584-snx17	5.01433e-05	-0.267199	0.065	0.183	1
98049457-psme3	3.31316e-05	-0.268424	0.16	0.312	0.694638
98055221-sir7	4.96463e-05	-0.268716	0.055	0.162	1
98001357-eif3m	0.000252269	-0.268944	0.19	0.316	1
98020018-nlk	0.000207266	-0.269139	0.05	0.14	1
98070270-unknown-1667	0.000264344	-0.26965	0.195	0.307	1
98039063-unknown-1035	0.000220065	-0.270177	0.165	0.289	1
98009703-2aba	0.000139162	-0.27023	0.13	0.248	1
98133470-unknown-3956	9.13773e-05	-0.270347	0.115	0.243	1
98045147-rhes-3	0.00021449	-0.27068	0.115	0.237	1
98034988-if3m	0.000137251	-0.271301	0.02	0.103	1
98045311-khk-2	0.000516585	-0.271305	0.145	0.254	1
98018615-f1891	0.00016496	-0.271391	0.16	0.289	1
98004347-tmed3	4.84803e-05	-0.271479	0.075	0.192	1
98053128-rusc1	4.80801e-05	-0.271649	0.39	0.537	1
98014632-pqlc1	6.37293e-05	-0.271769	0.05	0.156	1
98057719-pipna	0.000117007	-0.272269	0.17	0.294	1
98024892-ubn2	3.8657e-05	-0.272417	0.045	0.151	0.810483
98054968-lines	1.84984e-05	-0.272571	0.045	0.158	0.387837
98046545-hmcn2	0.000283922	-0.272622	0.31	0.455	1
98022556-set-2	5.99219e-05	-0.272904	0.375	0.528	1
98038218-aftin	0.000103748	-0.273323	0.13	0.262	1
98161364-sep15	9.78944e-05	-0.274311	0.23	0.385	1
98049283-ra1l2	0.000141748	-0.274743	0.175	0.306	1
98046824-ube2n-2	0.000125722	-0.274777	0.32	0.489	1
98027633-trm7	8.71264e-05	-0.27497	0.08	0.193	1
98018092-zc3ha	0.000202436	-0.275789	0.095	0.204	1
98033938-rl31	5.66069e-05	-0.276676	0.39	0.561	1
98010026-hmcs1	9.77839e-05	-0.276905	0.115	0.236	1
98035472-tlcd1	6.01415e-05	-0.277638	0.05	0.152	1
98019220-ndkb-2	0.000150934	-0.278751	0.155	0.282	1
98021212-unknown-552	3.84829e-05	-0.278979	0.035	0.139	0.806834
98021388-srpr	0.000139315	-0.279853	0.235	0.388	1
98037441-rffl	5.23325e-05	-0.279968	0.1	0.228	1
98067883-unknown-1649	9.77514e-05	-0.280127	0.315	0.48	1
98028041-ube2h-2	5.37076e-05	-0.280231	0.11	0.239	1
98034279-kat5	3.98663e-05	-0.280669	0.08	0.201	0.835836
98002413-cox5a	9.81287e-05	-0.280669	0.225	0.377	1
98028778-asb7	0.000166559	-0.280793	0.195	0.321	1
98136942-unknown-4246	3.8526e-07	-0.281502	0.01	0.132	0.00807736
98019945-fxr1	4.53167e-05	-0.281896	0.315	0.474	0.950109
98027411-ubad1	3.77376e-05	-0.282376	0.06	0.172	0.791206
98058181-mrcka	0.000144298	-0.283032	0.145	0.269	1
98050099-lhpl2-2	0.000272571	-0.283919	0.165	0.283	1
98018311-cmkmt	0.000122292	-0.284461	0.165	0.301	1
98011289-emc2	0.000177817	-0.285154	0.23	0.386	1
98020361-skp1	1.30943e-05	-0.285331	0.425	0.606	0.274536
98010144-syk	0.000787516	-0.285487	0.2	0.317	1
98055613-cisy	7.61368e-05	-0.285532	0.265	0.426	1
98032961-cpsf5	5.07192e-05	-0.285851	0.075	0.194	1
98161773-unknown-5941	6.27638e-05	-0.285855	0.03	0.128	1
98023733-prc2b	1.41215e-05	-0.286257	0.42	0.608	0.296072
98002106-tgfr1	9.16143e-05	-0.286425	0.15	0.284	1
98022242-taz	1.285e-05	-0.286872	0.05	0.172	0.269414
98034924-rl11	0.000111778	-0.287682	0.295	0.484	1
98043771-ubxn4	0.000114993	-0.288484	0.205	0.342	1
98028671-vat1l	8.48629e-06	-0.289197	0.47	0.636	0.177924
98018988-ndubb	4.43805e-05	-0.289863	0.21	0.365	0.930481
98026740-akap1-3	7.28526e-05	-0.290374	0.12	0.246	1
98006404-elov4	5.22522e-05	-0.290671	0.125	0.258	1
98040038-ap3d1	4.96025e-05	-0.290751	0.135	0.269	1
98028205-rn165	1.00164e-05	-0.291153	0.055	0.182	0.210003
98039460-erf1-2	1.59147e-05	-0.291324	0.08	0.209	0.333667
98045982-chic2	4.37275e-05	-0.291803	0.15	0.288	0.916792
98053205-ndua6	4.5836e-05	-0.293145	0.16	0.301	0.960997
98033321-cpeb4-3	4.16673e-05	-0.293361	0.305	0.467	0.873597
98009195-rl19	5.29714e-05	-0.293456	0.3	0.478	1
98058568-myef2	1.23442e-06	-0.293546	0.19	0.385	0.0258808
98050454-1433g	6.52425e-05	-0.294486	0.33	0.494	1
98051444-s6a19-4	7.96051e-06	-0.294985	0.06	0.191	0.1669
98018979-mon2	1.42468e-05	-0.295135	0.055	0.173	0.298699
98037601-acsl4	3.65808e-05	-0.295797	0.22	0.373	0.766954
98023889-smd3	3.14746e-05	-0.295972	0.115	0.249	0.659897
98012933-coro6	1.34288e-05	-0.295973	0.065	0.194	0.281548
98044517-pfd1	3.42458e-05	-0.296375	0.13	0.271	0.717998
98109574-catl1-5	8.20505e-06	-0.296584	0.235	0.394	0.172027
98001080-vata	3.8586e-05	-0.296857	0.2	0.354	0.808994
98035480-psa4	4.75955e-05	-0.297069	0.19	0.342	0.997888
98012030-tm63a-2	3.11825e-05	-0.297607	0.085	0.212	0.653772
98034285-at1a2	1.3379e-06	-0.297896	0.485	0.691	0.0280505
98004405-g3p	6.93292e-07	-0.298556	0.46	0.646	0.0145356
98041950-tm50a	2.93459e-05	-0.298622	0.24	0.41	0.615266
98018675-po4f3	0.00356819	-0.298954	0.21	0.293	1
98008489-phb2-2	3.79685e-05	-0.299277	0.13	0.269	0.796047
98016397-at1b2	4.36832e-06	-0.300187	0.03	0.147	0.0915861
98030249-unknown-779	7.15593e-05	-0.300429	0.15	0.278	1
98056109-tcpd	2.24968e-05	-0.300619	0.26	0.422	0.471667
98001129-unknown-22	4.9498e-06	-0.300962	0.025	0.139	0.103777
98043678-fa63a	1.11464e-05	-0.301608	0.08	0.218	0.233694
98018898-otu6b	1.49116e-05	-0.301836	0.055	0.175	0.312637
98007794-kap1	9.60264e-06	-0.301903	0.385	0.555	0.201329
98109575-catl1-6	3.32305e-06	-0.302124	0.225	0.398	0.069671
98001253-arfg1	3.64879e-05	-0.302738	0.18	0.333	0.765006
98037158-sdc1-2	3.43901e-05	-0.303654	0.225	0.386	0.721024
98032749-psa5	5.05525e-05	-0.303684	0.145	0.274	1
98126678-arl3-3	4.87448e-05	-0.303804	0.155	0.293	1
98149670-unknown-5088	1.13859e-05	-0.304447	0.055	0.177	0.238716
98133465-apc13	1.0733e-05	-0.304728	0.04	0.155	0.225028
98014194-unknown-367	1.22351e-05	-0.304992	0.08	0.213	0.256522
98040076-k1456	6.95897e-05	-0.305209	0.205	0.353	1
98032206-tmx1	2.71548e-05	-0.305345	0.24	0.396	0.569328
98047311-unknown-1270	7.94499e-06	-0.305552	0.235	0.433	0.166575
98023226-rab6a	2.80869e-05	-0.306643	0.14	0.286	0.58887
98058453-tiam2	3.82267e-06	-0.307326	0.04	0.163	0.0801461
98122512-renr	1.63536e-05	-0.308443	0.18	0.338	0.34287
98016604-lgsn-2	4.65835e-05	-0.308926	0.17	0.311	0.976669
98003070-t185b	1.05746e-05	-0.309408	0.09	0.224	0.221708
98036017-yaf2	2.35471e-05	-0.30972	0.145	0.281	0.493689
98050382-ats4	1.40855e-05	-0.311064	0.2	0.363	0.295316
98028857-arbk2	1.17696e-05	-0.31108	0.31	0.474	0.246761
98022429-selt-2	2.19089e-05	-0.311138	0.19	0.349	0.459343
98013427-atp5l	4.45064e-06	-0.311487	0.31	0.489	0.0933121
98015773-cr3l1	6.23705e-06	-0.313073	0.2	0.359	0.130766
98150926-unknown-5170	4.67152e-05	-0.313424	0.2	0.357	0.97943
98046960-lysm1	1.30759e-05	-0.313584	0.135	0.293	0.274149
98035495-unknown-931	2.15981e-05	-0.314124	0.105	0.233	0.452827
98050918-copz1	2.17511e-05	-0.314758	0.14	0.279	0.456033
98019664-gstm3-2	4.6639e-07	-0.316256	0	0.114	0.00977834
98056504-las1l	1.08889e-07	-0.3163	0.1	0.278	0.00228296
98053075-rl28	4.43618e-06	-0.316593	0.4	0.603	0.0930089
98001138-ggt7	1.37552e-05	-0.316641	0.305	0.467	0.288392
98016845-ppia	2.99616e-06	-0.316903	0.045	0.175	0.0628176
98026786-rpn2	1.27891e-05	-0.317296	0.19	0.353	0.268136
98023325-nog1	1.06694e-05	-0.317482	0.24	0.413	0.223694
98033379-sem5a	2.19721e-09	-0.319656	0.09	0.302	4.60667e-05
98021513-hmbx1	4.83769e-05	-0.320237	0.14	0.279	1
98033853-tm9s3	1.29715e-06	-0.320586	0.13	0.304	0.027196
98023495-chtop	6.50408e-06	-0.321701	0.12	0.266	0.136365
98128633-reep5-4	3.37532e-06	-0.32273	0.285	0.461	0.070767
98004226-flot2	2.71102e-06	-0.323339	0.355	0.544	0.0568392
98057870-axin1	1.15711e-05	-0.324035	0.12	0.268	0.2426
98012733-spop	5.21897e-06	-0.324118	0.1	0.249	0.109421
98053788-unknown-1411	9.21761e-06	-0.32469	0.195	0.356	0.193256
98009297-unknown-234	1.17592e-17	-0.325756	0.065	0.378	2.46543e-13
98047357-tpis	6.69185e-06	-0.32608	0.27	0.435	0.140301
98016821-rl6	1.46371e-14	-0.326156	0.695	0.878	3.06882e-10
98037979-tba1a-6	4.96083e-08	-0.327151	0.37	0.623	0.00104009
98157801-cbr1-9	5.02222e-06	-0.327637	0.185	0.353	0.105296
98010077-rla0	2.33031e-06	-0.327927	0.39	0.61	0.0488574
98003375-gale	7.70126e-07	-0.328301	0.035	0.17	0.0161465
98057427-tie1-2	2.15464e-05	-0.331981	0.22	0.383	0.451741
98045984-h33-2	3.58392e-08	-0.334672	0.515	0.75	0.000751404
98008587-acsl1	4.49452e-06	-0.335057	0.28	0.456	0.094232
98044330-syt7-5	1.39821e-05	-0.336361	0.055	0.174	0.293149
98001012-ub2v1	1.44141e-06	-0.337118	0.355	0.547	0.0302206
98028801-pp1b-2	4.90521e-08	-0.337255	0.475	0.688	0.00102843
98044567-atp5h	1.58385e-06	-0.33746	0.29	0.48	0.0332069
98008624-tbc30	7.41845e-06	-0.338546	0.125	0.278	0.155535
98046400-gpda	4.27551e-06	-0.339539	0.2	0.369	0.0896403
98032739-cstn2	4.34721e-06	-0.339578	0.335	0.547	0.0911435
98037255-sap-5	8.07536e-06	-0.339658	0.085	0.219	0.169308
98024696-ch10	4.57627e-06	-0.340101	0.135	0.293	0.0959461
98160116-f126b	6.17184e-06	-0.340418	0.15	0.3	0.129399
98013899-unknown-357	2.44429e-07	-0.342629	0.02	0.154	0.0051247
98135535-unknown-4128	2.85251e-06	-0.342828	0.285	0.471	0.0598057
98024751-sp3	3.3655e-05	-0.34296	0.16	0.292	0.70561
98011336-npc1-2	7.7564e-07	-0.343485	0.315	0.511	0.0162621
98148838-unknown-5022	2.11442e-08	-0.34427	0.005	0.146	0.000443309
98033527-lamp2	6.22636e-06	-0.344579	0.215	0.394	0.130542
98000261-vatl	2.35867e-08	-0.347141	0.475	0.689	0.00049452
98040634-atpa	9.28707e-08	-0.347999	0.41	0.63	0.00194713
98146642-flowr-2	1.27156e-08	-0.349242	0.46	0.67	0.000266595
98027164-vatf	3.2182e-06	-0.349301	0.18	0.344	0.0674727
98036553-sacs-4	3.56146e-07	-0.3495	0.025	0.157	0.00746696
98000925-ct112	2.70842e-06	-0.34979	0.21	0.389	0.0567848
98149903-cplx1	1.94783e-12	-0.349817	0.61	0.769	4.08382e-08
98019391-h2ay-2	2.4739e-06	-0.351389	0.22	0.384	0.0518678
98018143-tmed4	1.60478e-06	-0.352821	0.285	0.46	0.0336459
98019845-rl10a	1.13106e-13	-0.352864	0.64	0.858	2.37138e-09
98015567-med26	3.03837e-06	-0.353313	0.15	0.31	0.0637024
98005314-emc6	2.6609e-06	-0.353688	0.175	0.348	0.0557884
98149904-unknown-5100	1.46527e-12	-0.353788	0.605	0.765	3.07209e-08
98010718-nduab	7.475e-07	-0.355192	0.095	0.256	0.0156721
98000496-unknown-13	3.63375e-06	-0.35836	0.16	0.333	0.0761852
98043347-rla1-2	7.91956e-07	-0.358451	0.35	0.575	0.0166042
98049258-cnfn-10	1.08141e-07	-0.360517	0.01	0.145	0.00226729
98045491-k6pf	3.21915e-06	-0.361047	0.17	0.328	0.0674926
98118312-rl26	9.0755e-08	-0.36161	0.39	0.601	0.00190277
98012675-fzd5-2	2.71524e-06	-0.362737	0.21	0.394	0.0569278
98044147-cox5b	4.67207e-15	-0.363061	0.62	0.832	9.79547e-11
98052134-fdft	1.01955e-06	-0.364293	0.205	0.387	0.0213759
98015196-set	7.67763e-07	-0.364407	0.28	0.487	0.0160969
98047489-srsf2	2.5738e-07	-0.365656	0.035	0.174	0.00539623
98033480-at5g2	4.92758e-09	-0.365876	0.465	0.716	0.000103312
98002647-pai2b	1.58533e-06	-0.366236	0.14	0.294	0.0332381
98005936-ctbp2	6.24681e-07	-0.36651	0.16	0.334	0.0130971
98013567-pp2ab	1.47135e-08	-0.366801	0.42	0.642	0.000308484
98011966-sc6a1	2.25472e-06	-0.367027	0.075	0.217	0.0472724
98031064-atf4	5.52691e-32	-0.367325	0.78	0.956	1.15877e-27
98044007-c560	4.55331e-07	-0.36752	0.075	0.23	0.00954646
98132150-h10-6	2.79766e-07	-0.367522	0.04	0.19	0.00586558
98054925-syn2	1.86876e-07	-0.36808	0.345	0.536	0.00391803
98013924-nrsn1	3.92236e-07	-0.36817	0.265	0.471	0.00822361
98039958-tb10a-2	1.9275e-06	-0.368272	0.22	0.381	0.040412
98141054-glna-7	1.02807e-08	-0.368344	0.015	0.172	0.000215545
98058968-msi1h-3	2.77044e-10	-0.370456	0.505	0.738	5.8085e-06
98003403-facr1-2	7.35904e-07	-0.370498	0.125	0.297	0.015429
98020260-amerl	7.34291e-07	-0.370635	0.125	0.298	0.0153951
98035143-mdhc-2	6.31924e-09	-0.370977	0.43	0.649	0.000132489
98126413-unknown-3484	1.54986e-07	-0.373936	0.055	0.211	0.00324944
98034116-unknown-893	2.7302e-07	-0.375923	0.06	0.213	0.00572413
98143091-unknown-4639	3.5896e-06	-0.37628	0.105	0.26	0.0752595
98056352-t53i1	3.18445e-07	-0.376349	0.25	0.442	0.00667653
98029106-ef1b	2.94859e-10	-0.379888	0.465	0.685	6.18202e-06
98038653-rl7-2	4.99324e-10	-0.38	0.51	0.766	1.04688e-05
98104828-unknown-2046	2.76407e-07	-0.380239	0.15	0.334	0.00579514
98019512-mboa2	8.67698e-08	-0.383443	0.035	0.189	0.00181922
98018195-s6a17-2	1.63826e-05	-0.385907	0.105	0.238	0.343478
98016163-cx7a2	8.06624e-08	-0.386503	0.21	0.411	0.00169117
98055457-assy-2	2.35592e-06	-0.387475	0.23	0.401	0.0493943
98008311-tpp1-2	1.25905e-07	-0.389539	0.04	0.191	0.00263972
98113504-tm258	1.54852e-07	-0.390426	0.15	0.347	0.00324662
98043104-vatl-2	1.97487e-10	-0.390474	0.415	0.633	4.14052e-06
98044201-oaz1	1.17494e-10	-0.39507	0.44	0.691	2.46338e-06
98158162-ssrg-2	1.59725e-10	-0.399361	0.235	0.487	3.3488e-06
98016552-mob3c	1.00785e-07	-0.400046	0.145	0.329	0.00211307
98025977-chch2	6.5521e-09	-0.401148	0.31	0.533	0.000137371
98034944-unknown-912	5.85841e-12	-0.403572	0.47	0.702	1.22827e-07
98053683-unknown-1410	1.09616e-08	-0.403593	0.01	0.161	0.000229821
98038025-tmx3	1.48568e-07	-0.406657	0.31	0.485	0.00311488
98127208-pcr3-3	1.79002e-07	-0.40693	0.085	0.252	0.00375296
98053409-atpk	4.2124e-08	-0.409338	0.165	0.36	0.000883171
98008197-oser1	3.65563e-08	-0.409508	0.145	0.345	0.00076644
98045905-cdn1b	9.36554e-08	-0.409673	0.175	0.367	0.00196358
98006407-gsk3b	2.03482e-08	-0.410057	0.105	0.296	0.000426621
98162041-atp5j	2.03217e-08	-0.411213	0.21	0.42	0.000426065
98051665-atrap-2	4.4766e-09	-0.41293	0.285	0.502	9.38564e-05
98048010-unknown-1287	1.56149e-08	-0.413361	0.225	0.442	0.000327381
98016280-ssrg	7.02746e-11	-0.413383	0.25	0.507	1.47338e-06
98119317-unknown-2997	2.14763e-09	-0.419317	0.285	0.506	4.50273e-05
98010907-syt1-2	3.73426e-07	-0.429114	0.075	0.237	0.00782926
98042327-dpyl2-2	8.61625e-11	-0.441349	0.365	0.634	1.80648e-06
98040619-sms1	1.24344e-09	-0.441397	0.27	0.523	2.607e-05
98053581-s22a3-6	3.05336e-09	-0.444045	0.11	0.319	6.40167e-05
98022610-ln28b	4.36735e-09	-0.447136	0.025	0.191	9.15659e-05
98007607-cpt1a-3	2.69957e-09	-0.447728	0.135	0.347	5.65993e-05
98007487-mtna	1.03192e-08	-0.452636	0.135	0.333	0.000216352
98015394-hnrpq	7.22769e-12	-0.452947	0.38	0.638	1.51536e-07
98004957-1a1l2	9.24585e-10	-0.455204	0.245	0.48	1.93848e-05
98014081-gcdh	3.40394e-09	-0.456811	0.17	0.382	7.1367e-05
98044119-fzd5-5	1.48739e-08	-0.457917	0.235	0.442	0.000311846
98017622-cox41	6.51021e-16	-0.458374	0.48	0.741	1.36493e-11
98023982-rimp	2.14411e-09	-0.459287	0.195	0.407	4.49533e-05
98019315-rl30	1.48214e-11	-0.462307	0.315	0.583	3.10744e-07
98149155-rs25	2.45522e-13	-0.463137	0.42	0.682	5.14762e-09
98020050-pi2r	1.3108e-09	-0.469458	0.01	0.174	2.74823e-05
98147592-cnfn-18	8.55279e-12	-0.470628	0.255	0.562	1.79318e-07
98039627-ppib	7.13076e-10	-0.471911	0.075	0.283	1.49504e-05
98005782-mfs2a-2	1.2931e-10	-0.47214	0.215	0.458	2.71111e-06
98027244-srsf7-2	1.1949e-10	-0.482883	0.245	0.5	2.50522e-06
98035549-rs3a-2	3.33141e-16	-0.484848	0.47	0.774	6.98463e-12
98015761-vato	4.081e-12	-0.496886	0.29	0.55	8.55622e-08
98001192-rab3c	9.02886e-17	-0.504073	0.48	0.743	1.89299e-12
98034764-thiom	9.4163e-16	-0.505566	0.405	0.705	1.97422e-11
98134979-actb-8	1.71867e-11	-0.51114	0.195	0.46	3.60336e-07
98042968-sng3	1.06468e-13	-0.518274	0.355	0.626	2.2322e-09
98024228-cx6b1	1.15482e-17	-0.533626	0.39	0.694	2.4212e-13
98103996-h2az-2	2.57423e-18	-0.537957	0.405	0.7	5.39712e-14
98019998-insi2	2.16862e-12	-0.543559	0.07	0.31	4.54673e-08
98038973-fad1-2	1.24931e-12	-0.546558	0.1	0.367	2.6193e-08
98015700-pepa5	1.18834e-11	-0.546882	0.07	0.296	2.49147e-07
98010994-ahsa1	1.65993e-15	-0.555292	0.305	0.602	3.48021e-11
98024392-sc6a1-2	4.64227e-18	-0.557682	0.385	0.694	9.73298e-14
98035852-rl24-2	4.34113e-13	-0.562758	0.07	0.329	9.10162e-09
98077756-unknown-1708	4.93537e-13	-0.563075	0.005	0.223	1.03475e-08
98028910-s22a2-4	3.1364e-14	-0.599966	0.095	0.367	6.57578e-10
98025203-b3ga3	1.14055e-24	-0.603665	0.315	0.696	2.39127e-20
98022968-mdr3	1.27263e-22	-0.634504	0.27	0.665	2.6682e-18
98114278-unknown-2668	1.01768e-19	-0.67301	0.215	0.557	2.13367e-15
98118433-unknown-2934	6.97276e-25	-0.674172	0.235	0.635	1.46191e-20
98029576-sap-3	2.80644e-16	-0.684295	0.04	0.324	5.88399e-12
98037749-mgll-4	5.85324e-25	-0.739334	0.265	0.639	1.22719e-20
98008974-unknown-225	3.37163e-20	-0.743413	0.005	0.322	7.06896e-16
98129169-tpp1-10	2.7197e-19	-0.76935	0.01	0.316	5.70212e-15
98039139-tspoa-4	1.65416e-22	-0.864644	0	0.343	3.4681e-18

## Sheet: neoblast.HJvEA
	p_vala	avg_log2FCb	pct.1c	pct.2d	p_val_adje	a = unadjusted p value	GO
98122091-aimp1-3	9.15645e-31	0.499277	0.214	0.004	1.91974e-26	b = log fold change of average expression of this cluster versus all other clusters	JAK-STAT cascade
98105323-cnfn-14	9.27375e-23	0.597871	0.357	0.033	1.94433e-18	c = Percent of cells within this clusters that express this gene	negative regulation of endothelial cell proliferation
98060099-unknown-1615	3.92897e-20	0.34238	0.143	0.003	8.23747e-16	d = Perfect of cells outside this cluster expressing this gene	positive regulation of transcription from RNA polymerase II promoter
98030722-cnfn-3	5.09548e-20	0.524243	0.333	0.033	1.06832e-15	e = adjusted p value using bonferroni correction	defense response
98025346-ago2	4.48666e-19	0.996499	0.762	0.228	9.40673e-15		cytokine-mediated signaling pathway
98013010-lrat-2	2.78634e-17	0.406032	0.167	0.008	5.84184e-13		response to retinoic acid
98122239-dhrs1-3	6.02477e-16	0.298283	0.119	0.003	1.26315e-11		response to peptide hormone
98025716-cttb2	6.60458e-15	0.489045	0.214	0.019	1.38472e-10		negative regulation of apoptotic process
98059376-unknown-1611	4.31159e-12	0.617361	0.238	0.031	9.03969e-08		positive regulation of transcription, DNA-templated
98002725-unknown-62	7.54969e-12	0.297069	0.143	0.01	1.58287e-07		regulation of cell proliferation
98051659-stat1	5.16245e-11	0.333051	0.143	0.011	1.08236e-06		defense response to virus
98055016-aimp1-2	9.92648e-11	0.499381	0.167	0.016	2.08119e-06
98143960-unknown-4694	1.55911e-10	0.333907	0.119	0.008	3.26883e-06
98011375-cym1	1.55911e-10	0.294856	0.119	0.008	3.26883e-06
98013939-unknown-359	3.5049e-10	0.449841	0.214	0.029	7.34838e-06
98036357-mmsa	1.60668e-08	0.586083	0.786	0.498	0.000336856
98040255-cd38-4	8.0335e-08	0.317895	0.119	0.012	0.0016843
98059281-dusty-3	1.36031e-07	0.394357	0.19	0.033	0.00285202
98011580-unknown-293	1.70451e-07	0.581439	0.333	0.096	0.00357368
98014517-ndkb	2.04364e-07	0.554476	0.738	0.469	0.0042847
98004690-sta5a	7.90675e-07	0.314357	0.167	0.028	0.0165773
98013554-polg	1.72537e-06	0.462275	0.31	0.093	0.0361742
98019770-tsp4	3.05349e-06	0.479462	0.69	0.455	0.0640195
98040750-pa1b3-2	3.48944e-06	0.293947	0.119	0.016	0.0731597
98106472-glt10-2	5.46071e-06	0.38769	0.214	0.05	0.114489
98053154-mbnl3-2	6.20107e-06	0.391427	0.214	0.05	0.130012
98044691-cd177	1.16131e-05	0.339742	0.143	0.025	0.24348
98058625-cd109-3	1.9917e-05	0.536459	0.548	0.297	0.417579
98036950-p5cr2	2.02588e-05	0.415279	0.262	0.078	0.424745
98055264-djc18	2.09266e-05	0.260191	0.143	0.026	0.438747
98057522-unknown-1550	2.24563e-05	0.689084	0.762	0.544	0.470819
98035101-dns2b-3	4.49973e-05	0.328604	0.119	0.021	0.943414
98045503-unknown-1217	0.000448631	0.504083	0.381	0.195	1
98055004-stt3a	0.000201062	0.496631	0.476	0.265	1
98028404-gar1	0.00013516	0.486913	0.571	0.374	1
98029781-rapa	0.000187974	0.483513	0.452	0.232	1
98005441-ampl	0.000176507	0.479343	0.548	0.375	1
98055623-syg	4.83277e-05	0.468045	0.667	0.401	1
98048044-cdc42-5	0.000351733	0.465582	0.548	0.364	1
98000829-dhrs1	0.00142722	0.45569	0.31	0.15	1
98128233-gels-2	0.000936428	0.453498	0.405	0.216	1
98041335-rmp	8.53944e-05	0.452393	0.262	0.09	1
98025588-cc124	0.000694857	0.450026	0.429	0.241	1
98051248-gstm4	8.19809e-05	0.442966	0.214	0.064	1
98003675-pparg	0.001245	0.434938	0.262	0.112	1
98155920-ubb-14	0.00105702	0.422573	0.429	0.231	1
98015242-thap1	0.00520738	0.402329	0.357	0.211	1
98002675-unknown-60	0.000868006	0.401897	0.381	0.188	1
98157615-traf2	0.0965736	0.400747	0.214	0.134	1
98139107-ist1	0.00605443	0.400709	0.262	0.134	1
98002474-cpt1a	0.00392688	0.396794	0.452	0.3	1
98014239-glna	0.00579806	0.387582	0.524	0.38	1
98023639-yeak	0.0010866	0.385367	0.262	0.108	1
98009392-snd1	0.000963391	0.37353	0.619	0.441	1
98112161-cgt-8	0.0157405	0.369927	0.19	0.09	1
98032962-ccnd3	0.00936613	0.367689	0.286	0.158	1
98044298-srs10	0.00266921	0.36746	0.619	0.429	1
98056952-smap2	0.00746052	0.364282	0.381	0.232	1
98046045-unknown-1238	0.000982186	0.356876	0.238	0.093	1
98019867-tiar	0.00687298	0.353164	0.429	0.269	1
98021611-prdx5	0.0113654	0.352428	0.5	0.406	1
98016939-cep44	0.00589751	0.352121	0.238	0.11	1
98014650-np1l1	0.0010668	0.350445	0.619	0.489	1
98038950-ppif	0.000632488	0.346632	0.69	0.556	1
98017678-litaf-2	0.0211672	0.343959	0.31	0.191	1
98014620-syk-2	0.00861296	0.343434	0.452	0.308	1
98048056-csk21	0.000248232	0.342513	0.69	0.569	1
98044799-txtp	0.0292622	0.340659	0.286	0.186	1
98001814-pex6	0.0180448	0.335487	0.333	0.206	1
98022352-b2l10	0.00430516	0.335465	0.524	0.399	1
98155556-srsf3-4	0.000415932	0.334952	0.286	0.117	1
98008897-mx1	0.0277353	0.333967	0.262	0.151	1
98054463-phlp2	0.000512915	0.332754	0.714	0.581	1
98043448-rs14	6.49403e-05	0.331188	0.714	0.645	1
98020330-mppa	0.0514802	0.329152	0.262	0.17	1
98055823-paip1	0.0136649	0.328916	0.452	0.349	1
98030167-tba1a-4	0.00402386	0.327592	0.143	0.047	1
98109322-gstm3-8	0.0142976	0.321645	0.333	0.199	1
98017546-riok2	0.027847	0.320718	0.381	0.26	1
98138061-unknown-4301	0.00215698	0.320286	0.571	0.485	1
98009540-gblp	0.00244615	0.320283	0.667	0.525	1
98047673-tm14c-2	0.0123543	0.320176	0.524	0.414	1
98021853-taldo	0.0180245	0.314726	0.524	0.447	1
98044764-ddx18	0.036249	0.313021	0.333	0.231	1
98056404-elp3	0.0048144	0.312956	0.238	0.106	1
98009147-rl7	0.0121214	0.306851	0.357	0.204	1
98108987-unknown-2322	0.0157641	0.306049	0.571	0.406	1
98009209-fxr2	0.0217611	0.303609	0.476	0.357	1
98054384-unknown-1430	0.00377972	0.303557	0.167	0.06	1
98067883-unknown-1649	0.0186403	0.302997	0.357	0.215	1
98018748-dcps	0.0549437	0.301752	0.405	0.313	1
98028241-b3ga3-2	0.00237183	0.298998	0.143	0.044	1
98052522-sossc	0.0520385	0.29761	0.31	0.209	1
98032730-sde2	0.0285798	0.297113	0.286	0.171	1
98102794-lkha4	0.0320896	0.297055	0.214	0.117	1
98018432-tim23	0.0451025	0.29689	0.381	0.275	1
98048600-rl17	0.000720334	0.295629	0.667	0.623	1
98007529-ssra	0.0159686	0.294929	0.524	0.389	1
98000883-tom40	0.031341	0.291415	0.429	0.319	1
98008263-taxb1	0.0300448	0.290454	0.381	0.254	1
98028890-sgtb	0.0553307	0.289231	0.357	0.269	1
98017412-star7	0.0223617	0.288176	0.333	0.204	1
98025266-chpt1	0.00873093	0.288119	0.262	0.125	1
98009366-dhpr	0.078219	0.288099	0.31	0.22	1
98049061-gmppb	0.109995	0.288035	0.262	0.192	1
98035847-rpc10	0.0161166	0.282772	0.19	0.087	1
98026339-pard3-2	0.000497279	0.282662	0.167	0.047	1
98021726-tadbp-2	0.047152	0.282598	0.262	0.164	1
98051695-dyl2	0.0034774	0.281073	0.119	0.034	1
98029539-if6	0.07626	0.280924	0.31	0.22	1
98054602-fbt	0.0052243	0.280923	0.167	0.062	1
98045636-herp2	0.0809895	0.28027	0.238	0.159	1
98029872-orn	0.0324533	0.279962	0.262	0.153	1
98054892-rbm5	0.0176449	0.278199	0.262	0.138	1
98017932-ubc9	0.0283705	0.275831	0.452	0.367	1
98002950-kdis	0.0802435	0.275744	0.19	0.113	1
98057206-pop1	0.0627927	0.274415	0.238	0.15	1
98043398-thil	0.0133127	0.273938	0.238	0.117	1
98160036-unknown-5828	0.0215843	0.271945	0.333	0.215	1
98029168-dnja3	0.0209399	0.271035	0.238	0.124	1
98038186-sf3b4	0.0905127	0.26903	0.238	0.159	1
98075287-unknown-1692	0.0025941	0.26894	0.143	0.042	1
98026183-msrb2	0.0257934	0.268896	0.524	0.432	1
98029823-ipo7	0.0284196	0.267437	0.524	0.436	1
98053363-unknown-1398	0.045857	0.267372	0.405	0.297	1
98004709-unknown-107	0.0288385	0.265576	0.548	0.462	1
98129134-nkx24-3	0.113597	0.265369	0.31	0.243	1
98012998-wbp11	0.0264293	0.263427	0.19	0.094	1
98054100-rt12	0.0641424	0.262739	0.333	0.233	1
98035775-rab1a-4	0.031302	0.262455	0.548	0.419	1
98016185-rs26	0.000612675	0.262226	0.738	0.684	1
98033560-ncbp2	0.0417467	0.261759	0.5	0.403	1
98107170-rhg23	0.0935497	0.260415	0.167	0.097	1
98048089-snapn	0.0366454	0.256375	0.167	0.082	1
98005128-dctn1	0.0443189	0.25596	0.286	0.174	1
98023947-copb	0.226863	0.254432	0.19	0.144	1
98106975-fnbp1-2	0.0445838	0.252321	0.262	0.153	1
98058856-unknown-1593	0.00173147	0.251883	0.119	0.031	1
98012463-trua	0.28518	0.250318	0.286	0.266	1
98123030-stx18	0.0654298	0.250261	0.262	0.164	1
98160501-asf1a-2	0.0863145	0.2502	0.476	0.398	1
98013556-idhc	0.0593907	-0.250215	0.262	0.451	1
98037705-mmgt1	0.0286633	-0.25036	0.048	0.186	1
98029119-ylat2-2	0.0381368	-0.250511	0.143	0.314	1
98018963-den1a	0.0250174	-0.250537	0	0.108	1
98010176-tisb	0.0576625	-0.250617	0.167	0.322	1
98006775-csn2	0.0306891	-0.250998	0.262	0.417	1
98010517-tsn7	0.0566188	-0.251025	0.167	0.303	1
98053503-rb27a	0.0325148	-0.251059	0.071	0.214	1
98020444-iah1-3	0.0158393	-0.251112	0	0.123	1
98018286-rmd5a	0.0206339	-0.251197	0.024	0.159	1
98036656-p4r3a	0.0280264	-0.251394	0.024	0.142	1
98003528-arpc5	0.0463737	-0.251425	0.048	0.159	1
98131177-ruxg	0.079227	-0.251773	0.333	0.499	1
98015855-sera	0.0584977	-0.252054	0.214	0.371	1
98058874-ckap5-2	0.0175243	-0.252153	0.024	0.16	1
98052686-mcm7	0.0837362	-0.253142	0.262	0.41	1
98019239-zksc8	0.0353172	-0.253302	0.048	0.172	1
98047539-unknown-1274	0.0271467	-0.253627	0.048	0.185	1
98057514-nipbl	0.0146196	-0.253688	0.024	0.168	1
98019031-ehmt1	0.0194762	-0.25379	0.024	0.158	1
98030271-ctl1-3	0.0246958	-0.253928	0.024	0.149	1
98005532-rer1	0.0180606	-0.253959	0	0.119	1
98149841-nc2b	0.064053	-0.25402	0.357	0.523	1
98040452-sqstm-2	0.0258419	-0.254163	0	0.107	1
98040408-alkb2	0.0396465	-0.254718	0.024	0.129	1
98016508-phocn	0.0571905	-0.254763	0.143	0.276	1
98000744-tf7l2	0.0914784	-0.255206	0.214	0.347	1
98144351-tyb4-2	0.055679	-0.255265	0.143	0.289	1
98021298-speg	0.0290571	-0.255491	0.024	0.144	1
98027078-t214b	0.0522721	-0.255593	0.167	0.332	1
98020810-pgpi	0.0701758	-0.255967	0.214	0.351	1
98006927-vps29	0.0206339	-0.256219	0.024	0.159	1
98049445-exoc4	0.0117645	-0.256295	0	0.133	1
98141092-eif3k	0.054367	-0.2567	0.214	0.354	1
98031640-cnep1	0.0192815	-0.256873	0	0.117	1
98027310-s35f2	0.0299652	-0.257212	0.095	0.257	1
98024961-naa38	0.0399923	-0.257491	0.071	0.203	1
98000469-dend3	0.000570766	-0.257503	0.167	0.437	1
98042985-stx17	0.0554779	-0.257551	0.095	0.217	1
98006118-hgs	0.0354826	-0.258261	0.048	0.173	1
98005923-unknown-143	0.0470654	-0.258321	0.476	0.663	1
98023226-rab6a	0.0718103	-0.258577	0.286	0.419	1
98008720-copt1	0.0224839	-0.259109	0.024	0.156	1
98045347-ptn3-2	0.0368911	-0.259429	0.024	0.131	1
98021000-sesn1	0.0574079	-0.25946	0.071	0.185	1
98131251-erf3a-2	0.0177322	-0.259521	0.452	0.625	1
98017506-itfg2	0.0441988	-0.259566	0.095	0.23	1
98054163-ntf2	0.0256083	-0.259858	0.095	0.265	1
98160794-hvcn1-2	0.0222655	-0.259977	0.048	0.191	1
98032961-cpsf5	0.0506456	-0.260501	0.214	0.38	1
98035442-unknown-930	0.0282319	-0.260712	0.024	0.143	1
98032328-rpb11	0.033863	-0.260771	0.071	0.212	1
98036644-sc24a-2	0.0357746	-0.26085	0.095	0.242	1
98024892-ubn2	0.043449	-0.26105	0.095	0.228	1
98149904-unknown-5100	0.0168635	-0.261371	0.048	0.195	1
98041804-s2551	0.0153267	-0.261528	0	0.124	1
98012030-tm63a-2	0.0289689	-0.261584	0.024	0.146	1
98154652-ppif-3	0.00502206	-0.261638	0.738	0.924	1
98008997-ndus8	0.0373849	-0.262018	0.119	0.268	1
98005483-ubcp1	0.0166904	-0.262403	0.024	0.167	1
98058453-tiam2	0.0410743	-0.262511	0.024	0.133	1
98049262-zbt26	0.0440819	-0.262554	0.571	0.751	1
98160079-cof2-3	0.0673632	-0.262852	0.119	0.252	1
98113013-nek9-2	0.0311283	-0.263213	0.024	0.145	1
98052499-zc3h8	0.0801684	-0.263237	0.095	0.202	1
98003212-cp070	0.00995915	-0.263561	0	0.138	1
98067868-unknown-1648	0.0884456	-0.264013	0.19	0.31	1
98003099-zf64b	0.0552566	-0.264087	0.143	0.275	1
98016846-tisd	0.0566694	-0.264917	0.238	0.388	1
98033519-tara-2	0.0163684	-0.265093	0	0.122	1
98055058-unknown-1460	0.0215131	-0.265094	0.048	0.194	1
98122948-h32-2	0.00456299	-0.265139	0	0.163	1
98026786-rpn2	0.0445852	-0.265324	0.381	0.541	1
98017648-mcee	0.0423942	-0.265367	0.143	0.309	1
98033506-h10	0.0473978	-0.265439	0.595	0.755	1
98014950-fos	0.0348157	-0.265564	0.071	0.204	1
98048629-sir3	0.029775	-0.265625	0.024	0.139	1
98055626-k1143	0.0221834	-0.265705	0.024	0.153	1
98050684-s35a3-3	0.0148302	-0.265884	0	0.125	1
98026062-rbbp6	0.0459982	-0.26639	0.119	0.256	1
98055322-rnt2-2	0.0598739	-0.266441	0.024	0.115	1
98142599-pcr2	0.0626024	-0.26656	0.048	0.153	1
98015072-med10	0.0287138	-0.267045	0.024	0.143	1
98023662-psd3	0.0186614	-0.267298	0	0.118	1
98015815-yipf6	0.0403314	-0.26776	0.071	0.202	1
98047463-tmed8	0.061599	-0.26801	0.167	0.309	1
98137853-h2b1c	0.0391712	-0.26803	0.024	0.129	1
98022076-gdib	0.040616	-0.26827	0.143	0.298	1
98035420-tbca	0.0526066	-0.268377	0.357	0.514	1
98011949-if4a3	0.0508978	-0.268509	0.19	0.334	1
98010026-hmcs1	0.0345281	-0.268537	0.095	0.239	1
98043750-nsd2	0.0301162	-0.268603	0.143	0.315	1
98026326-unknown-675	0.0534278	-0.268791	0.024	0.12	1
98057438-cr3l1-2	0.07204	-0.268825	0.095	0.21	1
98022395-dhx9	0.022444	-0.269054	0.048	0.188	1
98026290-ubc12	0.0399822	-0.269348	0.119	0.265	1
98055915-hs12a	0.0408028	-0.269606	0.119	0.27	1
98032770-unknown-857	0.0180606	-0.27031	0	0.119	1
98004004-6pgd	0.0458886	-0.270364	0.143	0.279	1
98005122-pccb	0.0392957	-0.270376	0.095	0.229	1
98032648-atpo	0.0502317	-0.270547	0.262	0.444	1
98039673-dnja3-2	0.0245333	-0.270615	0.048	0.181	1
98040171-s36a1-6	0.0261098	-0.271029	0.024	0.142	1
98016280-ssrg	0.0110703	-0.271044	0.548	0.76	1
98013318-mdhm	0.0358282	-0.271224	0.357	0.515	1
98016412-txn4a	0.0472336	-0.27129	0.167	0.318	1
98016733-smc1a	0.0371985	-0.271326	0.143	0.298	1
98048972-tcph	0.0429633	-0.271335	0.262	0.477	1
98040438-dhe3	0.0509991	-0.272044	0.333	0.51	1
98050895-bag6	0.0326768	-0.272066	0.119	0.268	1
98036227-suv91	0.0320027	-0.27227	0.119	0.286	1
98117255-unknown-2841	0.0362928	-0.272372	0.024	0.141	1
98042870-desi2	0.0461596	-0.272427	0.071	0.191	1
98054653-spef2-2	0.0202326	-0.272486	0.238	0.453	1
98028242-tnnt2	0.0831116	-0.272536	0.048	0.145	1
98035472-tlcd1	0.0680506	-0.272741	0.119	0.237	1
98015527-unknown-398	0.0199217	-0.273082	0	0.115	1
98050704-cnot7	0.0602857	-0.273155	0.31	0.481	1
98022277-cav1	0.0519261	-0.273453	0.024	0.12	1
98047132-rab14-3	0.0217042	-0.273688	0.024	0.151	1
98009306-cda7l	0.0342897	-0.274078	0.095	0.237	1
98017914-dhx15	0.021148	-0.274292	0.5	0.662	1
98048402-unknown-1301	0.0413983	-0.274521	0.024	0.129	1
98131945-unknown-3867	0.04189	-0.274861	0.119	0.257	1
98010289-ncbp1	0.0398142	-0.27504	0.19	0.366	1
98038083-snip1	0.0225815	-0.275219	0.071	0.231	1
98037749-mgll-4	0.0612548	-0.275242	0.143	0.267	1
98012933-coro6	0.040119	-0.275559	0.119	0.263	1
98059197-lmx1b	0.0671672	-0.275715	0.071	0.185	1
98000461-ap1s2	0.0367764	-0.275952	0.095	0.248	1
98001247-unknown-27	0.0311983	-0.276093	0.095	0.249	1
98056504-las1l	0.0367405	-0.276533	0.143	0.28	1
98028801-pp1b-2	0.0553643	-0.27669	0.429	0.631	1
98049487-nop14	0.0237917	-0.277	0.071	0.225	1
98148838-unknown-5022	0.0192815	-0.277515	0	0.117	1
98052074-y1101-2	0.0328821	-0.277523	0.19	0.362	1
98012675-fzd5-2	0.0625939	-0.277815	0.095	0.214	1
98038728-cap2	0.0497615	-0.277968	0.31	0.508	1
98141736-pp2bc-2	0.0266928	-0.278524	0	0.106	1
98004773-g45ip	0.0209699	-0.278602	0.048	0.191	1
98035982-cp26b	0.0197253	-0.278719	0.024	0.155	1
98107183-alkb4	0.017896	-0.27923	0.262	0.474	1
98057712-a4-2	0.0169147	-0.279399	0	0.121	1
98007794-kap1	0.047871	-0.279409	0.286	0.439	1
98009213-cb39l	0.0291253	-0.279655	0.048	0.175	1
98011512-gid8	0.0235116	-0.27974	0.048	0.188	1
98017036-unknown-433	0.0169147	-0.279767	0	0.121	1
98018627-dpp9	0.0219174	-0.279936	0.024	0.151	1
98039653-dyxc1	0.0242247	-0.280088	0.024	0.147	1
98113012-nsun3	0.025366	-0.280509	0.048	0.181	1
98046102-med22	0.04673	-0.280521	0.19	0.34	1
98030085-ppie	0.0175267	-0.280564	0.024	0.159	1
98109494-unknown-2356	0.0096316	-0.280581	0	0.139	1
98023967-tbl3	0.0342243	-0.280607	0.095	0.237	1
98055837-mast1	0.0338508	-0.280835	0.143	0.304	1
98019466-spcs2	0.0290459	-0.281082	0.095	0.251	1
98003375-gale	0.0181222	-0.281083	0.071	0.243	1
98030583-safb2	0.0402892	-0.281278	0.214	0.385	1
98122009-rl38	0.037985	-0.281366	0.214	0.382	1
98157801-cbr1-9	0.0498602	-0.281404	0.357	0.545	1
98010447-xrp2	0.0153267	-0.281947	0	0.124	1
98008345-s28a1	0.0588618	-0.282251	0.31	0.462	1
98009200-top2a	0.0387601	-0.282274	0.31	0.454	1
98004311-at131	0.0113598	-0.282284	0.024	0.175	1
98027528-tep1-3	0.0270332	-0.282685	0.048	0.176	1
98023813-ma2a1	0.0278785	-0.282698	0.024	0.139	1
98045480-cc141	0.0474745	-0.282711	0.119	0.245	1
98141054-glna-7	0.0148302	-0.282803	0	0.125	1
98050725-lypa2	0.0300124	-0.282863	0.048	0.171	1
98000187-unknown-9	0.0199217	-0.282935	0	0.115	1
98020337-abcb9-2	0.0453032	-0.28325	0.095	0.227	1
98002377-ubp37	0.0333438	-0.28348	0.095	0.232	1
98037810-birc6	0.00999997	-0.283514	0.048	0.215	1
98000925-ct112	0.0323137	-0.283785	0.048	0.179	1
98031011-fzd3	0.0380187	-0.284043	0.167	0.32	1
98140274-rs27a-3	0.00409904	-0.28465	0.024	0.206	1
98050483-sim12	0.042581	-0.284658	0.143	0.29	1
98038392-glyg-2	0.0213534	-0.284725	0.024	0.158	1
98055388-nat10	0.0117369	-0.284731	0.024	0.174	1
98019664-gstm3-2	0.0192815	-0.284735	0	0.117	1
98010769-mus81	0.0160921	-0.284795	0.024	0.167	1
98021089-sbds	0.0251545	-0.284923	0.071	0.22	1
98031682-tbcd5	0.0166708	-0.28504	0.048	0.206	1
98027244-srsf7-2	0.00113081	-0.285101	0.69	0.864	1
98016397-at1b2	0.0227763	-0.285136	0.024	0.154	1
98010077-rla0	0.00719458	-0.285152	0.667	0.87	1
98024453-rac1-2	0.0358828	-0.28566	0.31	0.489	1
98009175-stmn2	0.0545223	-0.285677	0.286	0.417	1
98048398-lmf2	0.020848	-0.286015	0.095	0.263	1
98160154-glrx2-5	0.0427131	-0.286718	0.214	0.368	1
98125116-mos1	0.0398026	-0.286824	0.167	0.319	1
98049131-s39ab-3	0.0169653	-0.286851	0.048	0.204	1
98124557-unknown-3358	0.0256457	-0.287369	0.024	0.151	1
98048616-ndua9	0.0400857	-0.287468	0.286	0.446	1
98138082-unknown-4304	0.019707	-0.287588	0.048	0.197	1
98006203-zc3h4	0.0169306	-0.287699	0.071	0.239	1
98055006-foxp2	0.0724693	-0.287709	0.143	0.266	1
98018130-btbd2	0.0375113	-0.287962	0.214	0.386	1
98028671-vat1l	0.0180606	-0.288204	0	0.119	1
98026679-rm34	0.011392	-0.288401	0.024	0.18	1
98114278-unknown-2668	0.00848904	-0.288713	0.548	0.715	1
98036682-mib1-2	0.0296884	-0.288977	0.048	0.174	1
98005818-tekt1	0.0153267	-0.289466	0	0.124	1
98057558-tfe2	0.0422295	-0.289679	0.048	0.161	1
98001774-ube2c	0.0306306	-0.28974	0.143	0.306	1
98052972-npt2b	0.0364859	-0.289924	0.524	0.749	1
98010705-rbx1	0.0399582	-0.289931	0.286	0.448	1
98160385-s36a2	0.00870996	-0.290181	0	0.143	1
98030588-nek7	0.0174785	-0.290206	0	0.12	1
98031867-tera	0.0132363	-0.291253	0.571	0.727	1
98016895-acpm-2	0.0181385	-0.292174	0.048	0.196	1
98146601-sqstm-7	0.0153267	-0.292369	0	0.124	1
98043509-vate1	0.0328939	-0.293168	0.119	0.263	1
98039962-bmr1b	0.0224033	-0.293602	0.048	0.185	1
98055884-robo2-4	0.0219683	-0.293989	0	0.112	1
98052255-dhb12-4	0.0352098	-0.294422	0.262	0.475	1
98142813-at2b3-2	0.0248257	-0.295267	0.048	0.182	1
98054968-lines	0.0273104	-0.295414	0.095	0.24	1
98013299-s22a5-2	0.0404035	-0.295841	0.262	0.43	1
98048866-rpn1	0.026245	-0.296058	0.167	0.345	1
98025684-enob	0.0375781	-0.29608	0.119	0.253	1
98047669-unknown-1278	0.0307944	-0.296614	0.095	0.244	1
98040715-zn347-2	0.0246278	-0.296636	0.143	0.332	1
98146642-flowr-2	0.0411664	-0.297138	0.143	0.289	1
98034764-thiom	0.00517637	-0.297299	0.643	0.84	1
98001138-ggt7	0.0306419	-0.297552	0.048	0.172	1
98048063-e2f6	0.025711	-0.297605	0.048	0.186	1
98044208-c42s2	0.0154684	-0.298438	0.048	0.203	1
98024786-1433b-2	0.0192196	-0.298779	0.524	0.733	1
98041433-coac	0.0191392	-0.298969	0.048	0.196	1
98048263-cq085	0.00735925	-0.299836	0	0.148	1
98039958-tb10a-2	0.0106467	-0.300034	0	0.136	1
98056264-luc7l	0.0329036	-0.300891	0.143	0.302	1
98138664-ccd51	0.0216676	-0.301101	0.071	0.218	1
98044160-emc3	0.0127873	-0.301738	0.024	0.168	1
98016892-pp16a	0.0144564	-0.301796	0.024	0.171	1
98038195-ltor1	0.0243997	-0.302366	0.048	0.187	1
98021212-unknown-552	0.0242583	-0.302462	0.024	0.153	1
98122946-h32	0.00300575	-0.302586	0	0.176	1
98008311-tpp1-2	0.0356037	-0.302842	0.048	0.167	1
98027633-trm7	0.0352427	-0.302933	0.286	0.446	1
98033037-pim3	0.0413623	-0.303716	0.31	0.464	1
98012239-mtmr2	0.00761218	-0.303915	0	0.147	1
98141083-unknown-4509	0.0113799	-0.304179	0	0.134	1
98057865-arrb2	0.0132631	-0.304192	0.048	0.209	1
98006356-znrf1	0.0308478	-0.304249	0.119	0.26	1
98025977-chch2	0.0159495	-0.304331	0.452	0.673	1
98051555-hat1	0.0123468	-0.304702	0.024	0.17	1
98058528-plcb4	0.0147494	-0.305213	0.048	0.203	1
98003786-jard2	0.00947752	-0.305806	0.024	0.185	1
98048776-hes1	0.0397865	-0.306031	0.048	0.168	1
98031272-pp2ba-2	0.0302948	-0.306107	0.143	0.292	1
98055221-sir7	0.0269275	-0.306227	0.119	0.276	1
98005782-mfs2a-2	0.0203678	-0.306926	0.095	0.265	1
98000702-phf19	0.032373	-0.307335	0.048	0.169	1
98141106-hdhd1	0.023747	-0.307367	0.143	0.312	1
98030198-scfd1	0.0253057	-0.307853	0.238	0.431	1
98040997-tba1a-7	0.00158371	-0.307979	0	0.196	1
98049991-anr50	0.01403	-0.308665	0.119	0.302	1
98026608-s18l2	0.0299889	-0.309086	0.071	0.206	1
98040052-unknown-1071	0.0232565	-0.309529	0.095	0.252	1
98048774-mcm6	0.0313042	-0.309718	0.262	0.415	1
98057232-cnr3-2	0.0215167	-0.309827	0.071	0.223	1
98141210-bxa1	0.0212644	-0.309833	0	0.113	1
98058511-php14	0.000891175	-0.309868	0.214	0.479	1
98123504-clpp	0.011378	-0.310344	0.024	0.178	1
98032773-nomo1	0.0179311	-0.310392	0.119	0.305	1
98037255-sap-5	0.0509587	-0.310476	0.071	0.183	1
98027411-ubad1	0.0225934	-0.310531	0.119	0.289	1
98003128-rm41	0.0194147	-0.31096	0.071	0.222	1
98008111-tusc3	0.0218633	-0.311296	0.119	0.29	1
98054168-unknown-1424	0.0187278	-0.311469	0.048	0.19	1
98042565-scd5	0.0335501	-0.311579	0.167	0.341	1
98056339-pcdgm	0.0169147	-0.311604	0	0.121	1
98011206-ostc	0.0198816	-0.311641	0.19	0.394	1
98058799-mkl2	0.0139539	-0.311679	0.048	0.202	1
98054164-cq098-3	0.0250174	-0.312563	0	0.108	1
98016785-adf1-3	0.0109354	-0.313055	0.024	0.178	1
98134979-actb-8	0.0176963	-0.31391	0.381	0.636	1
98030816-serb	0.0214393	-0.314244	0.143	0.318	1
98027233-pp2ba	0.0162116	-0.31446	0.048	0.202	1
98034403-tead3	0.0143935	-0.314501	0.048	0.197	1
98026799-naa50	0.00846278	-0.314555	0.048	0.227	1
98015088-psb7	0.0216508	-0.315069	0.357	0.516	1
98040629-lclt1-2	0.00735925	-0.315421	0	0.148	1
98023982-rimp	0.0359241	-0.315597	0.095	0.249	1
98001539-uck2	0.0099152	-0.315653	0.048	0.223	1
98035532-ncbp2-2	0.0198361	-0.316537	0.262	0.456	1
98040759-fbxl7-7	0.011309	-0.316819	0.024	0.17	1
98002576-comda	0.00787344	-0.316903	0	0.146	1
98040889-scam1	0.0168711	-0.316921	0.119	0.29	1
98026235-rad21	0.0234164	-0.316935	0.31	0.5	1
98104828-unknown-2046	0.0149266	-0.317031	0.119	0.31	1
98019669-t106a	0.0221275	-0.317176	0.071	0.218	1
98035773-ash2l	0.00958337	-0.318728	0.071	0.253	1
98046778-prof1-2	0.000128396	-0.318816	0.714	0.897	1
98017393-ubxn1	0.00664798	-0.319014	0	0.151	1
98122512-renr	0.0268692	-0.319254	0.071	0.206	1
98018888-hnrpf	0.0221905	-0.31929	0.262	0.444	1
98032202-stom-6	0.0236952	-0.319749	0.262	0.451	1
98101463-cuzd1-5	0.0143492	-0.319843	0	0.126	1
98038672-atg9a	0.0222146	-0.320093	0.095	0.256	1
98034431-srsf4-2	0.0102607	-0.320673	0.405	0.588	1
98158080-nanp	0.0159843	-0.32095	0.143	0.334	1
98020505-nano1	0.0200798	-0.321934	0.405	0.625	1
98053581-s22a3-6	0.0102974	-0.322728	0	0.137	1
98040782-2a5d	0.0215734	-0.323122	0.214	0.381	1
98135535-unknown-4128	0.0151976	-0.323363	0.024	0.169	1
98158162-ssrg-2	0.00351472	-0.323391	0.5	0.734	1
98002891-rnf13	0.013432	-0.323569	0	0.129	1
98020606-wdr5-2	0.0132019	-0.323617	0.119	0.296	1
98023221-tfdp1	0.0310932	-0.324031	0.262	0.426	1
98034988-if3m	0.0250174	-0.324415	0	0.108	1
98041680-adda-4	0.0155109	-0.324672	0.071	0.235	1
98004664-isy1	0.0124763	-0.324815	0.048	0.206	1
98048109-kapca	0.0253901	-0.324915	0.214	0.411	1
98048302-rtp3	0.00870996	-0.325056	0	0.143	1
98026302-zdhc2	0.00761218	-0.326049	0	0.147	1
98030517-amd-2	0.0042585	-0.327088	0	0.166	1
98021017-cds2-2	0.00560676	-0.327632	0	0.157	1
98059222-f173b	0.0159532	-0.328104	0.071	0.233	1
98005272-txd17	0.00600295	-0.328133	0	0.155	1
98049258-cnfn-10	0.0185036	-0.328446	0.024	0.156	1
98066285-f207a	0.0127173	-0.328848	0.071	0.242	1
98028205-rn165	0.0190952	-0.329145	0.119	0.293	1
98017366-rab5c	0.0202678	-0.329768	0.167	0.346	1
98045696-rpab2	0.0197224	-0.329925	0.095	0.249	1
98022225-smce1	0.00523572	-0.329981	0	0.159	1
98032046-nat6	0.00642592	-0.330122	0	0.153	1
98024553-nsd1	0.00895287	-0.330664	0.048	0.217	1
98031104-hnrpk	0.0274801	-0.330719	0.214	0.398	1
98015556-tulp4	0.00505914	-0.331173	0	0.16	1
98035668-nac3-2	0.0179648	-0.331371	0.024	0.157	1
98112670-unknown-2564	0.033031	-0.331448	0.262	0.429	1
98042251-g6pc3	0.00600295	-0.331503	0	0.155	1
98035480-psa4	0.0134405	-0.332243	0.405	0.632	1
98031700-clpt1	0.0183849	-0.332392	0.143	0.318	1
98050918-copz1	0.0250504	-0.332583	0.214	0.382	1
98056109-tcpd	0.0268789	-0.332698	0.429	0.67	1
98058568-myef2	0.00780579	-0.333057	0.357	0.59	1
98000109-spns1	0.0096316	-0.333153	0	0.139	1
98012606-acsa	0.0188639	-0.333287	0.119	0.276	1
98018105-fzr	0.0116267	-0.333693	0.024	0.171	1
98035661-sox2-2	0.0226948	-0.333922	0	0.111	1
98035495-unknown-931	0.021569	-0.334157	0.214	0.392	1
98043412-vamp2-2	0.0106467	-0.33419	0	0.136	1
98003005-mcaf1	0.0116567	-0.334233	0.048	0.205	1
98051731-iolx	0.00910316	-0.33511	0.048	0.222	1
98024894-ppm1d	0.0170364	-0.335191	0.119	0.29	1
98034085-prdx1	0.0125653	-0.336148	0.095	0.266	1
98005429-clpx	0.0142662	-0.33662	0.095	0.264	1
98005657-epha5	0.00711441	-0.33812	0	0.149	1
98018311-cmkmt	0.00734148	-0.339451	0.024	0.194	1
98034319-qcr6	0.0166317	-0.339634	0.143	0.313	1
98112549-unknown-2558	0.00600295	-0.340287	0	0.155	1
98001913-rdh13	0.0209404	-0.340352	0.19	0.369	1
98042168-kctd5	0.0122044	-0.340491	0.071	0.235	1
98123503-unknown-3303	0.0157516	-0.340742	0.024	0.158	1
98008172-tf2aa	0.00812262	-0.340952	0.071	0.261	1
98058181-mrcka	0.00861201	-0.342112	0.095	0.295	1
98043361-kdm3b	0.00871717	-0.342813	0.024	0.182	1
98030669-flot2-2	0.00738417	-0.343725	0.024	0.193	1
98025187-tob2	0.00790177	-0.344081	0.262	0.498	1
98045822-rt18c	0.00456299	-0.344091	0	0.163	1
98006995-rbbp4	0.0116197	-0.345328	0.143	0.349	1
98045475-nemf	0.00746273	-0.345335	0.024	0.186	1
98150047-sin3b	0.0223074	-0.345353	0.19	0.349	1
98039976-znf23	0.0192678	-0.345451	0.167	0.337	1
98053822-bclf1	0.00731405	-0.345686	0.024	0.184	1
98054048-rn121	0.00488827	-0.345802	0	0.161	1
98056088-sos1-2	0.00867205	-0.345852	0.119	0.33	1
98125441-unknown-3420	0.012634	-0.346061	0.024	0.175	1
98040669-cartf	0.0132433	-0.346462	0.119	0.298	1
98103265-taf13	0.0065878	-0.346494	0.048	0.228	1
98059203-ddx3y	0.0139474	-0.346498	0.119	0.302	1
98012393-4ebp2	0.0146749	-0.347075	0.262	0.477	1
98002106-tgfr1	0.0142364	-0.347263	0.119	0.296	1
98019973-ndub2	0.0123723	-0.347274	0.19	0.387	1
98032103-ccng2	0.0234635	-0.347779	0.119	0.276	1
98039894-ndua1	0.0141898	-0.347881	0.095	0.253	1
98020744-unknown-540	0.0182877	-0.348072	0.214	0.414	1
98013899-unknown-357	0.00814331	-0.348631	0	0.145	1
98024821-p66b-2	0.0129756	-0.348636	0.286	0.472	1
98022610-ln28b	0.00642592	-0.349127	0	0.153	1
98025833-ppm1k	0.0113657	-0.349193	0.048	0.208	1
98052636-glym-2	0.0221292	-0.350483	0.167	0.34	1
98050151-sias	0.0144069	-0.350579	0.262	0.484	1
98131844-unknown-3856	0.00311305	-0.350748	0	0.175	1
98003977-aph1a	0.00625128	-0.350926	0.024	0.192	1
98005314-emc6	0.0158294	-0.351162	0.119	0.296	1
98014215-cbx1	0.0121243	-0.351668	0.333	0.527	1
98029165-chd7	0.00955813	-0.351873	0.143	0.339	1
98056111-cnd2	0.006375	-0.351905	0.048	0.222	1
98025604-carm1-2	0.0118243	-0.35191	0.214	0.418	1
98000170-serc3	0.0167231	-0.352234	0.119	0.292	1
98050212-tmed5	0.0059532	-0.352333	0.024	0.198	1
98055354-pcbp3	0.0116521	-0.352538	0.024	0.168	1
98012021-srrt	0.0108353	-0.352997	0.262	0.491	1
98020120-bbs2	0.00182894	-0.353171	0	0.192	1
98004232-gbrb2	0.0174737	-0.353719	0.048	0.194	1
98124024-lrrf2	0.0103189	-0.353977	0.119	0.309	1
98051790-kat6a-2	0.0152563	-0.353996	0.095	0.248	1
98037688-papd5	0.0053841	-0.354435	0.024	0.193	1
98051292-rs24	0.00251494	-0.35489	0.476	0.702	1
98005811-rraga	0.00659524	-0.355131	0.048	0.23	1
98115722-cf057	0.00119326	-0.355165	0.048	0.288	1
98048556-hsdl2	0.0120973	-0.356125	0.262	0.441	1
98027943-pdia3	0.00723415	-0.356322	0.452	0.679	1
98020462-psb4	0.00951036	-0.356338	0.262	0.452	1
98028576-cisd1	0.0107111	-0.356807	0.19	0.394	1
98009670-mrp1-2	0.00575418	-0.357178	0.024	0.195	1
98020026-fkbp2	0.0135019	-0.357267	0.19	0.371	1
98142232-pcr7-2	0.00370839	-0.357638	0.238	0.509	1
98034033-tle1	0.0117447	-0.359716	0.143	0.344	1
98017254-rhoa-2	0.00833515	-0.360877	0.19	0.426	1
98020870-unknown-548	0.00590946	-0.36091	0.024	0.19	1
98030137-lcorl	0.00505914	-0.363175	0	0.16	1
98058264-dip2c-2	0.00731475	-0.363505	0.071	0.264	1
98052386-ptn1	0.00948464	-0.363513	0.071	0.248	1
98028046-abl1-2	0.00830211	-0.36365	0.071	0.252	1
98011039-rbl2	0.00397622	-0.364032	0.048	0.244	1
98037601-acsl4	0.0110611	-0.364975	0.167	0.346	1
98024818-mrp1-5	0.00226592	-0.365764	0	0.185	1
98057447-pical-2	0.0141628	-0.366019	0.071	0.227	1
98007423-mdn1	0.00406839	-0.366071	0.119	0.351	1
98045392-mtch2	0.00908376	-0.36645	0.119	0.313	1
98053683-unknown-1410	0.0096316	-0.366709	0	0.139	1
98049652-arpc2	0.00568766	-0.368076	0.048	0.233	1
98015700-pepa5	0.00798057	-0.3682	0.071	0.261	1
98047311-unknown-1270	0.00724272	-0.368848	0.262	0.495	1
98032492-mce1	0.00871365	-0.368869	0.071	0.245	1
98142230-unknown-4594	0.00209157	-0.369504	0.214	0.515	1
98019191-mf2nb	0.00501906	-0.369632	0.024	0.196	1
98077756-unknown-1708	0.00977714	-0.37018	0.024	0.183	1
98058687-adsv	0.012995	-0.370277	0	0.13	1
98027780-ccne1-2	0.00311895	-0.370558	0.048	0.267	1
98032834-taf9	0.0039763	-0.370777	0.024	0.212	1
98026595-ccne1	0.00667636	-0.371507	0.095	0.309	1
98161325-pdrg1	0.00744953	-0.371827	0.071	0.248	1
98047896-egr3	0.0307676	-0.371934	0.238	0.386	1
98011669-trap1	0.00999386	-0.373671	0.238	0.439	1
98053225-unc5c-8	0.0339767	-0.373811	0.167	0.306	1
98018196-cyta-3	0.000826915	-0.37394	0.048	0.281	1
98028778-asb7	0.00642592	-0.374398	0	0.153	1
98058744-mint	0.00612159	-0.374519	0.095	0.295	1
98043628-gna11-2	0.00595378	-0.374724	0.071	0.276	1
98039644-nck2	0.00561735	-0.374812	0.048	0.229	1
98043633-rap1b	0.0098804	-0.375135	0.238	0.477	1
98027169-metk1-2	0.00837569	-0.375307	0.071	0.249	1
98003403-facr1-2	0.00874151	-0.37556	0.024	0.178	1
98131947-h10-5	0.0130235	-0.375978	0.333	0.54	1
98026764-unknown-687	0.0259819	-0.376807	0.167	0.329	1
98133465-apc13	0.0158507	-0.377069	0.19	0.363	1
98056352-t53i1	0.0195016	-0.378708	0.071	0.212	1
98018584-rab18	0.012119	-0.378825	0.095	0.255	1
98028761-ndub3	0.0080017	-0.379061	0.19	0.394	1
98100060-rp25l	0.00252022	-0.379085	0	0.182	1
98022272-sdf2	0.00768944	-0.379137	0.071	0.266	1
98006404-elov4	0.00932776	-0.379445	0.167	0.383	1
98008430-ndub9	0.00895479	-0.380316	0.143	0.338	1
98041950-tm50a	0.00733929	-0.381542	0.143	0.376	1
98070270-unknown-1667	0.00593578	-0.382411	0.024	0.194	1
98146615-unknown-4885	0.00608119	-0.382881	0.19	0.415	1
98017622-cox41	0.00010685	-0.384535	0.619	0.84	1
98004347-tmed3	0.00563909	-0.385287	0.024	0.194	1
98015567-med26	0.00773409	-0.385967	0.31	0.544	1
98012184-sugt1	0.00565474	-0.386027	0.071	0.27	1
98154959-unknown-5479	0.00546952	-0.386823	0.071	0.266	1
98022662-unknown-582	0.00383797	-0.388396	0	0.169	1
98059065-pum2-2	0.00810293	-0.389191	0.19	0.391	1
98018143-tmed4	0.00524041	-0.38927	0.238	0.538	1
98022387-cfdp1	0.00347821	-0.391665	0.024	0.206	1
98010273-tram1	0.00981975	-0.392727	0.214	0.4	1
98009297-unknown-234	1.60817e-05	-0.393136	0.167	0.507	0.337168
98160238-h2az-3	0.00661392	-0.393188	0.238	0.483	1
98031719-phax	0.00322134	-0.393423	0.024	0.208	1
98034718-rtn4	0.00761317	-0.394505	0.167	0.358	1
98028802-tr112	0.00590135	-0.394622	0.238	0.479	1
98013924-nrsn1	0.00972244	-0.395114	0.024	0.174	1
98040634-atpa	0.00136604	-0.396135	0.476	0.716	1
98023241-msl1	0.00748328	-0.396811	0.143	0.341	1
98140403-aaed1-2	0.00785531	-0.396848	0.19	0.386	1
98029805-at5f1	0.00526329	-0.398216	0.262	0.525	1
98043754-wipi2	0.00635182	-0.399656	0.095	0.288	1
98010177-brd2	0.00380204	-0.399989	0.119	0.333	1
98058954-smrcd	0.00463716	-0.400475	0.119	0.328	1
98047357-tpis	0.00590979	-0.400483	0.143	0.347	1
98033914-ndub6	0.00551162	-0.400827	0.143	0.368	1
98045311-khk-2	0.00837256	-0.401301	0.024	0.18	1
98044119-fzd5-5	0.0101097	-0.40208	0.024	0.181	1
98032654-zn577	0.00241836	-0.403537	0.095	0.347	1
98039627-ppib	0.0129159	-0.403579	0.071	0.234	1
98044479-elob	0.00567622	-0.403727	0.167	0.403	1
98020018-nlk	0.00896889	-0.404052	0.167	0.365	1
98033321-cpeb4-3	0.00337145	-0.404379	0.071	0.304	1
98048801-cbx3	0.00385675	-0.40486	0.381	0.607	1
98033761-smug1	0.00132114	-0.405315	0	0.202	1
98014652-eif1a	0.00660102	-0.40645	0.167	0.364	1
98038723-lfg2	0.00377413	-0.406901	0.048	0.236	1
98129722-unknown-3723	0.00577582	-0.407432	0.262	0.469	1
98045982-chic2	0.00372373	-0.408004	0.095	0.314	1
98015237-ntrk1	0.0141431	-0.408531	0.071	0.23	1
98037158-sdc1-2	0.00707931	-0.410442	0.071	0.253	1
98010718-nduab	0.00605423	-0.410905	0.167	0.365	1
98038337-brm1l	0.0046149	-0.411459	0.119	0.339	1
98001192-rab3c	0.00655518	-0.411502	0.119	0.326	1
98021793-serc	0.00758309	-0.412539	0.238	0.45	1
98034190-ubp49	0.000650938	-0.412821	0.476	0.732	1
98117270-dyl2-3	0.000351059	-0.413248	0.5	0.727	1
98047619-kpce-2	0.00440823	-0.413568	0	0.164	1
98126413-unknown-3484	0.00599121	-0.414054	0.071	0.261	1
98037905-sox4	0.0114572	-0.414652	0.048	0.215	1
98019713-pabp2	0.00461835	-0.415699	0.167	0.378	1
98002494-emc1	0.0020306	-0.415854	0.048	0.278	1
98047050-set-3	0.00341164	-0.416325	0.286	0.536	1
98002647-pai2b	0.00624194	-0.416331	0.286	0.485	1
98004957-1a1l2	0.00667586	-0.416567	0.143	0.342	1
98040439-esco2	0.00219357	-0.418494	0.048	0.263	1
98032206-tmx1	0.00324746	-0.41863	0.143	0.398	1
98102857-ruxe	0.00312948	-0.419149	0.238	0.496	1
98046808-lage3	0.00254093	-0.420832	0.048	0.257	1
98132748-tim13	0.00330131	-0.422712	0.071	0.281	1
98042557-pygo1	0.00207849	-0.423353	0.048	0.266	1
98040340-ech1-2	0.00291725	-0.423816	0.071	0.29	1
98036553-sacs-4	0.00250961	-0.424306	0.048	0.249	1
98042842-cks1-2	0.00255477	-0.424799	0.095	0.332	1
98053172-qcr7	0.00292286	-0.426943	0.167	0.398	1
98034549-nhp2	0.00400037	-0.427071	0.143	0.371	1
98008369-h2ay	0.00285327	-0.430335	0.262	0.502	1
98039334-rragc	0.00356869	-0.432673	0.095	0.308	1
98029760-radi-3	0.00196295	-0.434952	0.31	0.58	1
98029576-sap-3	0.00658587	-0.437165	0.095	0.291	1
98058372-gnai1-2	0.00158371	-0.438156	0	0.196	1
98036749-eri1	0.00158551	-0.438804	0.048	0.268	1
98055782-morc2	0.00336993	-0.440275	0.143	0.354	1
98030852-cspl2	0.00280276	-0.440456	0.095	0.312	1
98017137-rfa3	0.00266522	-0.44069	0.143	0.373	1
98103996-h2az-2	3.10739e-06	-0.44074	0.643	0.831	0.0651495
98022429-selt-2	0.000859986	-0.44122	0.048	0.304	1
98047064-unknown-1260	0.00340603	-0.441459	0.119	0.336	1
98053788-unknown-1411	0.00190412	-0.444431	0.333	0.585	1
98051854-chd3	0.00128307	-0.446606	0.238	0.493	1
98034285-at1a2	0.00148857	-0.447203	0.262	0.61	1
98032550-unknown-849	0.00132269	-0.452413	0.071	0.305	1
98013428-myh6	0.00694871	-0.453413	0.024	0.186	1
98001424-bak	0.00149984	-0.454668	0.214	0.46	1
98059286-unknown-1608	0.00262767	-0.457815	0.048	0.245	1
98040619-sms1	0.00232184	-0.458043	0.214	0.45	1
98139596-unknown-4402	5.63461e-05	-0.459326	0.048	0.359	1
98051237-ml12b-2	0.00806394	-0.460121	0.071	0.255	1
98039460-erf1-2	0.00139188	-0.461085	0.071	0.307	1
98128633-reep5-4	0.0011888	-0.463501	0.262	0.512	1
98122539-hprt-3	0.00125102	-0.463641	0.31	0.568	1
98019220-ndkb-2	0.00224198	-0.464847	0.238	0.486	1
98024751-sp3	0.00358274	-0.465754	0.048	0.245	1
98028665-tyb4	0.00148973	-0.468552	0.214	0.465	1
98037022-kcnka	0.0011825	-0.46903	0.024	0.24	1
98033245-s12a6	0.00114694	-0.471428	0.071	0.322	1
98053654-abce1	0.00112494	-0.472653	0.143	0.42	1
98057870-axin1	0.00070621	-0.476741	0.024	0.266	1
98020590-np1l1-2	0.00123565	-0.47704	0.381	0.708	1
98131752-h10-4	0.00344781	-0.477153	0.31	0.593	1
98136344-fritz	0.00122814	-0.477952	0.024	0.24	1
98032672-gnao	0.00207532	-0.47925	0.238	0.509	1
98018898-otu6b	0.001534	-0.480304	0.048	0.268	1
98007487-mtna	0.00194953	-0.480528	0.048	0.255	1
98058367-kdm6a	0.000749431	-0.483357	0.048	0.293	1
98010994-ahsa1	3.23029e-05	-0.486798	0.476	0.773	0.677263
98128815-ndua5	0.00118212	-0.490723	0.143	0.389	1
98054909-fubp1-2	0.000803047	-0.491279	0.071	0.328	1
98051532-hdac1	0.000455185	-0.494078	0.286	0.538	1
98053911-psmd8	0.000662967	-0.495619	0.095	0.368	1
98055773-zswm8-2	0.00073562	-0.497922	0.048	0.297	1
98038973-fad1-2	0.00115883	-0.500005	0.048	0.292	1
98009933-dcor-2	0.000312622	-0.502426	0.214	0.508	1
98001517-rbm39	0.000486208	-0.504238	0.19	0.475	1
98025203-b3ga3	3.78692e-06	-0.507542	0.452	0.763	0.0793966
98024392-sc6a1-2	6.71968e-05	-0.50755	0.476	0.78	1
98046400-gpda	0.000822913	-0.511351	0.119	0.367	1
98022839-sap	0.00106077	-0.51196	0	0.208	1
98009676-dad1	0.000382424	-0.513777	0.143	0.448	1
98033379-sem5a	4.69036e-05	-0.51527	0.048	0.356	0.983381
98047521-cnfn-6	0.000579445	-0.515692	0.357	0.728	1
98036238-cnbp	0.00062566	-0.517187	0.19	0.464	1
98004539-psa6	0.000531507	-0.517888	0.119	0.389	1
98012411-tsn3	0.00201784	-0.518039	0.167	0.405	1
98016552-mob3c	9.72036e-05	-0.524591	0.357	0.63	1
98024228-cx6b1	1.49778e-05	-0.530592	0.452	0.772	0.314025
98032749-psa5	0.000115594	-0.533044	0.31	0.599	1
98041724-ki67	0.000417753	-0.534278	0.286	0.505	1
98043715-tnni2	0.00514778	-0.535301	0.071	0.259	1
98022968-mdr3	9.42155e-11	-0.53823	0.69	0.93	1.97532e-06
98050836-al14e	0.00061471	-0.539024	0.071	0.319	1
98003070-t185b	0.000450966	-0.540363	0.048	0.303	1
98035852-rl24-2	0.000817982	-0.542117	0.024	0.252	1
98038025-tmx3	0.000564293	-0.546866	0.119	0.38	1
98053409-atpk	0.000250254	-0.55552	0.167	0.464	1
98048010-unknown-1287	2.99137e-05	-0.559368	0.357	0.708	0.627171
98034420-ppil3	0.000233294	-0.56173	0.214	0.539	1
98035268-phf5a	0.000366004	-0.562201	0.119	0.438	1
98026740-akap1-3	0.000213732	-0.564338	0.071	0.356	1
98023733-prc2b	8.18591e-05	-0.572853	0.262	0.583	1
98008974-unknown-225	0.000316661	-0.574097	0	0.243	1
98016243-calm-12	0.000352425	-0.574423	0.143	0.45	1
98028910-s22a2-4	0.000166627	-0.581444	0.048	0.324	1
98035928-swet1	0.000102124	-0.581936	0.024	0.307	1
98132150-h10-6	4.48181e-05	-0.583195	0.429	0.727	0.939657
98134333-tf3c6	8.86047e-05	-0.588413	0.024	0.312	1
98129169-tpp1-10	0.000424952	-0.5972	0.048	0.3	1
98054489-zn609	0.000129863	-0.610116	0.048	0.338	1
98034018-elav2-3	4.95399e-05	-0.612032	0.19	0.505	1
98118433-unknown-2934	1.9832e-12	-0.613251	0.643	0.923	4.15797e-08
98020361-skp1	3.88784e-06	-0.615451	0.381	0.729	0.0815125
98031064-atf4	1.63681e-09	-0.617251	0.595	0.914	3.43173e-05
98001993-calm	0.000757549	-0.622083	0.024	0.252	1
98042446-dvl1-2	8.77484e-05	-0.622152	0.048	0.346	1
98004226-flot2	9.33061e-05	-0.624795	0.095	0.399	1
98053340-cnfn-13	9.47271e-05	-0.638719	0.143	0.444	1
98048003-rir2	2.71817e-05	-0.662015	0.19	0.5	0.569891
98011336-npc1-2	1.4472e-05	-0.666639	0.119	0.46	0.303419
98147592-cnfn-18	5.66785e-05	-0.673868	0.143	0.456	1
98039139-tspoa-4	3.07942e-05	-0.721107	0	0.305	0.645632
98047489-srsf2	8.00488e-06	-0.75187	0.071	0.417	0.16783
98020260-amerl	4.4988e-07	-0.776729	0.167	0.553	0.00943219
98127208-pcr3-3	1.59928e-07	-0.85554	0.143	0.59	0.00335304
98005177-actb	1.10318e-06	-0.912299	0.119	0.533	0.0231294

## Sheet: muscle.HJvEA
	p_vala	avg_log2FCb	pct.1c	pct.2d	p_val_adje	a = unadjusted p value	GO
98150297-mx1-14	3.42757e-156	1.24081	0.54	0.015	7.18624e-152	b = log fold change of average expression of this cluster versus all other clusters	apoptotic process
98025716-cttb2	4.04575e-140	1.0166	0.45	0.007	8.48233e-136	c = Percent of cells within this clusters that express this gene	microtubule cytoskeleton organization
98060099-unknown-1615	2.39319e-131	0.945261	0.411	0.005	5.01757e-127	d = Perfect of cells outside this cluster expressing this gene	negative regulation of apoptotic process
98148473-lrp1-19	1.36952e-124	0.758728	0.396	0.005	2.87134e-120	e = adjusted p value using bonferroni correction	positive regulation of axonogenesis
98138202-lrp1-16	1.28848e-115	0.724535	0.396	0.009	2.70143e-111		microtubule-based process
98105735-unknown-2118	1.5566e-115	0.868896	0.356	0.003	3.26356e-111		positive regulation of gene expression
98151780-unknown-5256	4.66188e-96	0.688252	0.287	0.001	9.7741e-92		cytoskeleton organization
98009853-unknown-248	8.17366e-90	0.754246	0.312	0.007	1.71369e-85		mitotic cell cycle
98057522-unknown-1550	6.82451e-86	0.881102	0.975	0.615	1.43083e-81		positive regulation of pathway-restricted SMAD protein phosphorylation
98046840-atla1-7	3.48712e-78	1.04893	0.47	0.056	7.31109e-74		paranodal junction assembly
98122239-dhrs1-3	2.2328e-73	0.592649	0.228	0.002	4.6813e-69		signal transduction
98126458-ttl13-2	2.7437e-68	0.539956	0.208	0.001	5.75243e-64		relaxation of cardiac muscle
98054360-myl6b-2	1.00112e-67	0.982748	0.822	0.368	2.09896e-63		axonogenesis
98161103-gas6	6.28272e-65	0.521411	0.198	0.001	1.31723e-60		positive regulation of integrin-mediated signaling pathway
98027503-unknown-704	6.63973e-65	0.497034	0.203	0.002	1.39209e-60		regulation of apoptotic process
98019412-unknown-493	2.15323e-63	0.553457	0.188	0.001	4.51447e-59		negative regulation of BMP signaling pathway
98047207-cxol1	1.60589e-61	0.519965	0.198	0.003	3.36691e-57		negative regulation of cysteine-type endopeptidase activity involved in apoptotic process
98108616-syfa-2	1.00721e-59	0.508362	0.198	0.003	2.11173e-55		cell-substrate adhesion
98014927-rgd2	2.85699e-58	0.459093	0.173	0.001	5.98996e-54		chemotaxis
98125778-lrp2-13	1.00262e-56	0.45839	0.203	0.005	2.10208e-52		negative regulation of cell differentiation
98032338-gdf8-2	3.55983e-56	1.03345	0.48	0.096	7.46355e-52		protein phosphorylation
98148823-unknown-5019	4.41206e-56	0.516687	0.213	0.007	9.25032e-52		negative regulation of neuron projection development
98030961-hop	2.0442e-55	0.511494	0.198	0.005	4.28586e-51		enzyme linked receptor protein signaling pathway
98036555-unknown-955	3.2691e-55	0.519091	0.193	0.005	6.854e-51		copper ion homeostasis
98029155-wnt2-2	1.31685e-53	0.752252	0.233	0.013	2.76091e-49		response to virus
98153820-unknown-5387	2.00623e-53	0.332501	0.153	0	4.20627e-49		response to morphine
98011580-unknown-293	3.43417e-53	0.800963	0.411	0.067	7.20009e-49		negative regulation of cell growth
98157982-loxh1-29	4.79416e-53	0.427216	0.158	0.001	1.00514e-48		negative regulation of transforming growth factor beta receptor signaling pathway
98105323-cnfn-14	1.85482e-52	0.484702	0.272	0.022	3.88881e-48		cell-matrix adhesion
98147472-unknown-4907	6.7289e-52	0.497566	0.188	0.005	1.41078e-47		Wnt signaling pathway, planar cell polarity pathway
98150227-unknown-5133	9.93498e-52	0.402008	0.149	0	2.08297e-47		positive regulation of epithelial to mesenchymal transition
98037040-tmlh	1.2338e-51	0.675956	0.317	0.036	2.58679e-47		viral entry into host cell
98030722-cnfn-3	7.01628e-51	0.468432	0.272	0.023	1.47103e-46		male gonad development
98149623-fcer2	7.66138e-50	0.457834	0.173	0.004	1.60629e-45		peptidyl-serine phosphorylation
98123312-unknown-3286	1.26977e-49	0.429249	0.153	0.001	2.6622e-45		convergent extension involved in axis elongation
98053154-mbnl3-2	2.55619e-47	0.875062	0.634	0.226	5.35931e-43		tubulin deacetylation
98103122-unknown-1915	2.13479e-46	0.369686	0.139	0.001	4.47581e-42		regulation of calcium ion transmembrane transport via high voltage-gated calcium channel
98011375-cym1	3.05281e-46	0.420712	0.149	0.002	6.40053e-42		apoptotic process involved in luteolysis
98117481-unknown-2862	1.0389e-44	0.40049	0.153	0.003	2.17815e-40		regulation of cardiac muscle cell action potential
98140839-loxh1-25	5.08567e-43	0.353175	0.129	0.001	1.06626e-38		fatty acid elongation, polyunsaturated fatty acid
98001031-pg12a	7.14047e-43	0.38082	0.139	0.002	1.49707e-38		myelin maintenance
98040750-pa1b3-2	1.77659e-42	0.532343	0.213	0.016	3.72479e-38		positive regulation of lysosomal protein catabolic process
98008118-pls3	6.50497e-42	0.764715	0.411	0.091	1.36383e-37		fatty acid elongation, saturated fatty acid
98057798-unknown-1559	6.92695e-42	0.600056	0.257	0.028	1.4523e-37		response to interferon-beta
98144255-tba1b-3	1.24646e-41	0.531238	0.213	0.017	2.61333e-37		fatty acid elongation, monounsaturated fatty acid
98148465-unknown-4990	3.38657e-41	0.343778	0.129	0.001	7.10028e-37		cell-cell adhesion
98134871-loxh1-22	6.08846e-40	0.380449	0.144	0.004	1.27651e-35		canonical Wnt signaling pathway
98002374-fhl2	9.82593e-40	0.651168	0.792	0.491	2.06011e-35		skeletal muscle tissue development
98116682-loxh1-11	1.19133e-39	0.329826	0.119	0.001	2.49775e-35		regulation of cellular localization
98040050-loxh1-4	1.26846e-39	0.368211	0.134	0.003	2.65946e-35		cardiac muscle cell contraction
98134651-unknown-4046	1.37506e-39	0.349452	0.139	0.003	2.88295e-35		negative regulation of tumor necrosis factor-mediated signaling pathway
98046119-cnn2	3.67194e-38	0.692642	0.802	0.468	7.69858e-34		endoplasmic reticulum tubular network membrane organization
98107440-unknown-2221	3.90977e-38	0.355961	0.134	0.003	8.19722e-34		negative regulation of oxidoreductase activity
98115291-unknown-2734	7.6045e-38	0.283278	0.124	0.002	1.59436e-33		regulation of nitric-oxide synthase activity
98135373-gdf8-3	2.04635e-37	0.613499	0.233	0.026	4.29038e-33		negative regulation of SMAD protein import into nucleus
98003479-inhba	1.13038e-36	0.67093	0.267	0.039	2.36996e-32		anterior/posterior axon guidance
98141451-unknown-4538	2.74445e-36	0.294446	0.109	0.001	5.75402e-32		cell fate commitment
98157983-loxh1-30	2.74445e-36	0.269942	0.109	0.001	5.75402e-32		chemical synaptic transmission
98139798-unknown-4414	3.49981e-36	0.258527	0.119	0.002	7.33769e-32		positive regulation of protein import into nucleus
98154761-tbb4b-17	4.35843e-36	0.835292	0.52	0.19	9.13788e-32		receptor internalization
98040325-unknown-1079	6.06894e-36	0.643834	0.238	0.03	1.27241e-31		collagen fibril organization
98102828-unknown-1890	2.41606e-35	0.339761	0.134	0.005	5.0655e-31		negative regulation of myeloid cell apoptotic process
98111584-lox5-6	1.20704e-34	0.307324	0.119	0.003	2.53068e-30		negative regulation of fibroblast apoptotic process
98134653-unknown-4047	1.22775e-34	0.301638	0.119	0.003	2.5741e-30		negative regulation of sodium ion transmembrane transporter activity
98133797-hdac6-2	1.61239e-34	0.315047	0.114	0.002	3.38053e-30		negative regulation of smooth muscle cell migration
98002725-unknown-62	4.11535e-34	0.355668	0.149	0.008	8.62824e-30
98123629-unknown-3309	8.36558e-34	0.554121	0.248	0.035	1.75393e-29
98003675-pparg	2.22554e-33	0.544657	0.252	0.037	4.66607e-29
98052958-e41l3-4	3.20512e-33	0.53182	0.827	0.609	6.71985e-29
98057349-flna-2	5.15403e-33	0.257236	0.975	0.938	1.08059e-28
98028735-unknown-730	7.17616e-33	0.310379	0.109	0.002	1.50455e-28
98135142-api5-2	7.30288e-33	0.29416	0.109	0.002	1.53112e-28
98143960-unknown-4694	6.05776e-32	0.365858	0.134	0.007	1.27007e-27
98036753-i4e1b	1.09458e-31	0.356263	0.144	0.009	2.2949e-27
98064761-unknown-1630	6.8111e-30	0.269889	0.109	0.003	1.42802e-25
98139238-ef2k	7.09527e-30	0.670225	0.465	0.156	1.48759e-25
98055042-unknown-1458	1.30493e-29	0.390564	0.149	0.011	2.73591e-25
98022001-unknown-567	2.89292e-29	0.374515	0.129	0.007	6.0653e-25
98122191-unknown-3205	7.51134e-29	0.334492	0.124	0.007	1.57483e-24
98109449-tri13-2	1.21247e-28	0.29235	0.109	0.004	2.54206e-24
98026339-pard3-2	7.18575e-28	0.657075	0.465	0.168	1.50656e-23
98159478-wnt7a	7.42897e-28	0.305669	0.114	0.005	1.55756e-23
98002105-calm-2	1.26641e-27	0.678372	0.559	0.255	2.65516e-23
98035425-dapk1	2.73474e-27	0.571677	0.302	0.07	5.73366e-23
98109831-tbb4b-11	2.97594e-27	0.438887	0.203	0.03	6.23936e-23
98137378-unknown-4270	4.62003e-27	0.278862	0.104	0.004	9.68635e-23
98129356-hpgds-26	1.20895e-26	0.308195	0.114	0.006	2.53469e-22
98045043-pea15	1.55338e-26	0.531682	0.277	0.059	3.25682e-22
98115104-tbb2a-2	1.60878e-26	0.652053	0.559	0.259	3.37296e-22
98025346-ago2	1.8641e-26	0.607389	0.376	0.115	3.90828e-22
98011954-marh3	1.89308e-26	0.416816	0.178	0.022	3.96903e-22
98058625-cd109-3	6.12911e-26	0.604218	0.733	0.449	1.28503e-21
98132201-irf2-2	6.91436e-26	0.291202	0.104	0.005	1.44967e-21
98157981-loxh1-28	7.88571e-26	0.275703	0.104	0.005	1.65332e-21
98022682-shl2	1.41575e-25	0.484205	0.213	0.036	2.96827e-21
98114872-plxa2-2	3.25199e-25	0.32093	0.109	0.006	6.81813e-21
98105204-unknown-2085	4.82135e-25	0.332054	0.124	0.009	1.01084e-20
98066284-unknown-1636	1.15273e-24	0.641773	0.351	0.102	2.41681e-20
98003161-mbnl3	9.88306e-24	0.466453	0.842	0.615	2.07208e-19
98011374-xiap	1.00553e-23	0.30225	0.104	0.006	2.10819e-19
98040255-cd38-4	3.30918e-23	0.272478	0.109	0.007	6.93802e-19
98109376-pg12a-5	4.29901e-23	0.294833	0.114	0.009	9.01331e-19
98050883-gbrr1-8	1.05408e-22	0.516298	0.243	0.053	2.20998e-18
98059239-dcc	1.37535e-22	0.446288	0.193	0.034	2.88356e-18
98057036-fhl2-6	1.50512e-22	0.327325	0.129	0.013	3.15563e-18
98011424-nudt9-2	2.77529e-22	0.529112	0.307	0.086	5.81868e-18
98059462-gria2-5	7.21312e-22	0.436365	0.218	0.044	1.5123e-17
98131598-1433t-2	4.43867e-21	0.343245	0.832	0.687	9.30612e-17
98041401-ma7d2	4.46202e-21	0.580546	0.535	0.268	9.35508e-17
98041790-unknown-1123	4.69954e-21	0.594713	0.475	0.212	9.85305e-17
98051383-unknown-1356	1.68991e-20	0.545779	0.351	0.119	3.54307e-16
98023582-rn152	4.29625e-20	0.303707	0.119	0.013	9.00751e-16
98045503-unknown-1217	4.55932e-20	0.550168	0.446	0.183	9.55908e-16
98023851-gbb2	6.83133e-20	0.417039	0.782	0.582	1.43226e-15
98025211-ror1	7.19714e-20	0.587215	0.579	0.3	1.50895e-15
98106486-ddx58-4	9.45579e-20	0.403422	0.183	0.035	1.9825e-15
98028447-yhbs	1.19365e-19	0.451398	0.252	0.065	2.50261e-15
98114212-ttyh1	2.26404e-19	0.285032	0.901	0.806	4.74678e-15
98040262-s18b1-30	2.9841e-19	0.548718	0.515	0.249	6.25646e-15
98134640-ago2-6	1.09591e-18	0.283567	0.119	0.014	2.29769e-14
98007033-mica2-2	1.58784e-18	0.450499	0.733	0.521	3.32907e-14
98048990-acca	2.43594e-18	0.447818	0.243	0.064	5.10719e-14
98021454-rala	2.62198e-18	0.54243	0.416	0.185	5.49723e-14
98000476-xaf1	1.40772e-17	0.308271	0.134	0.02	2.95143e-13
98041623-tif1b-4	1.46089e-17	0.3495	0.163	0.031	3.0629e-13
98155920-ubb-14	1.61403e-17	0.516804	0.371	0.148	3.38397e-13
98125151-unknown-3398	2.75448e-17	0.533393	0.728	0.457	5.77503e-13
98055282-unknown-1470	4.46724e-17	0.520252	0.48	0.249	9.36602e-13
98024156-actb-4	4.47645e-17	0.631251	0.525	0.299	9.38533e-13
98135391-unknown-4115	6.28094e-17	0.321205	0.213	0.054	1.31686e-12
98125624-ctl1-4	7.89829e-17	0.489914	0.307	0.109	1.65595e-12
98040521-kapcb	1.1482e-16	0.524942	0.45	0.216	2.40732e-12
98108349-zksc5	1.30971e-16	0.550278	0.53	0.276	2.74594e-12
98059281-dusty-3	3.96965e-16	0.315901	0.124	0.019	8.32277e-12
98022352-b2l10	7.69663e-16	0.512029	0.5	0.276	1.61368e-11
98058043-hsp7c-2	1.75178e-15	0.327311	0.812	0.685	3.67279e-11
98017539-tyrp2	1.83275e-15	0.463111	0.302	0.109	3.84254e-11
98006334-unknown-152	2.10065e-15	0.314471	0.807	0.691	4.40423e-11
98036915-elov5-3	2.28376e-15	0.46629	0.609	0.395	4.78813e-11
98039600-tba4a	6.53616e-15	0.280397	0.926	0.798	1.37037e-10
98048837-ox2r-2	7.46336e-15	0.32815	0.114	0.018	1.56477e-10
98015379-sfrp2	7.80795e-15	0.537945	0.55	0.305	1.63701e-10
98110252-tba8-2	8.3576e-15	0.282225	0.104	0.015	1.75226e-10
98024986-ran-2	9.69105e-15	0.473041	0.431	0.209	2.03183e-10
98036357-mmsa	1.39339e-14	0.425259	0.589	0.385	2.92138e-10
98008050-ccdc6	1.72309e-14	0.401527	0.267	0.093	3.61264e-10
98026819-map4	2.91018e-14	0.427553	0.609	0.406	6.10148e-10
98113497-unknown-2613	4.24996e-14	0.408934	0.604	0.389	8.91047e-10
98155420-l1cam	2.6748e-13	0.271547	0.837	0.745	5.60799e-09
98007985-skil	3.06329e-13	0.451825	0.55	0.336	6.4225e-09
98014877-pzrn3-2	4.0392e-13	0.516056	0.436	0.24	8.46859e-09
98036396-srpk3-2	4.68647e-13	0.423281	0.594	0.385	9.82566e-09
98024517-unknown-639	5.43171e-13	0.409247	0.277	0.104	1.13881e-08
98136386-unknown-4198	5.689e-13	0.359968	0.47	0.268	1.19276e-08
98019847-sdcb1	7.6596e-13	0.405389	0.629	0.435	1.60591e-08
98125783-itih6	1.1588e-12	0.26305	0.104	0.018	2.42955e-08
98033784-cd63-2	1.61289e-12	0.358789	0.698	0.527	3.38159e-08
98042719-pls1-3	1.78126e-12	0.433902	0.441	0.214	3.7346e-08
98058799-mkl2	1.84507e-12	0.403258	0.678	0.478	3.86838e-08
98055845-kcnk5	2.34739e-12	0.400723	0.223	0.076	4.92154e-08
98039644-nck2	3.55666e-12	0.438148	0.48	0.278	7.4569e-08
98055159-robo2-3	9.48968e-12	0.303245	0.149	0.038	1.98961e-07
98152047-clc5a-2	1.0314e-11	0.252351	0.109	0.021	2.16243e-07
98055837-mast1	1.4644e-11	0.400274	0.584	0.417	3.07025e-07
98059348-limd2	2.38309e-11	0.29418	0.743	0.636	4.99638e-07
98054892-rbm5	2.46834e-11	0.401712	0.257	0.104	5.17513e-07
98029962-cola1	9.70325e-11	0.321586	0.183	0.058	2.03438e-06
98012723-s18b1-8	1.08405e-10	0.308258	0.183	0.058	2.27283e-06
98030372-tba3c	1.27287e-10	0.356191	0.243	0.095	2.66869e-06
98033141-leu1-2	1.27687e-10	0.376837	0.248	0.097	2.67708e-06
98012775-mylk4	2.31592e-10	0.286581	0.718	0.598	4.85556e-06
98058829-slit2-2	2.6264e-10	0.422684	0.653	0.445	5.50651e-06
98011999-fhl2-4	2.80229e-10	0.287226	0.926	0.757	5.87528e-06
98002935-nhr19	4.48046e-10	0.286126	0.822	0.681	9.39373e-06
98107614-mylk3	1.00153e-09	0.375519	0.292	0.134	2.0998e-05
98025412-gdf8	1.13968e-09	0.29617	0.139	0.04	2.38945e-05
98006231-kpce	1.14157e-09	0.363683	0.49	0.293	2.39342e-05
98021604-plrkt-2	1.50819e-09	0.353338	0.252	0.108	3.16207e-05
98002801-cxcr4	1.82729e-09	0.336935	0.173	0.061	3.8311e-05
98048173-ank2-6	2.12806e-09	0.363121	0.238	0.102	4.46169e-05
98058276-wbs27-9	2.18988e-09	0.263138	0.104	0.024	4.5913e-05
98058541-ampd2	2.75951e-09	0.285838	0.153	0.049	5.78558e-05
98023714-tmm56-5	3.31193e-09	0.362807	0.347	0.181	6.9438e-05
98029093-elov4-4	3.57037e-09	0.35063	0.342	0.172	7.48563e-05
98051548-atp7a	4.31349e-09	0.328329	0.198	0.077	9.04367e-05
98002782-apba1	4.40129e-09	0.382308	0.485	0.329	9.22775e-05
98018918-ar6p1	4.58883e-09	0.342975	0.535	0.391	9.62094e-05
98031451-ud3a2-3	5.23463e-09	0.388558	0.347	0.182	0.000109749
98018048-bcl9l	5.60519e-09	0.369362	0.455	0.288	0.000117518
98023215-coda1	6.23223e-09	0.399033	0.465	0.308	0.000130665
98016404-mvp	9.30024e-09	0.297248	0.649	0.505	0.000194989
98075737-unknown-1697	9.33809e-09	0.311995	0.604	0.461	0.000195782
98034900-scml2	9.46057e-09	0.259426	0.144	0.046	0.00019835
98056337-tiam1	9.89318e-09	0.350927	0.673	0.491	0.00020742
98002675-unknown-60	9.90708e-09	0.375159	0.332	0.17	0.000207712
98053980-unknown-1418	1.0187e-08	0.407437	0.332	0.178	0.00021358
98008109-capon	1.04022e-08	0.345222	0.594	0.428	0.000218093
98152667-ypel1	1.15661e-08	0.37302	0.426	0.255	0.000242495
98001079-stom-2	1.31046e-08	0.311648	0.624	0.479	0.00027475
98052617-pde5a	1.36387e-08	0.276861	0.153	0.052	0.00028595
98055149-st38l	1.86558e-08	0.325741	0.252	0.116	0.000391138
98043886-tbc15	1.88301e-08	0.32731	0.282	0.135	0.000394792
98028571-al1a2	2.17172e-08	0.284165	0.168	0.062	0.000455324
98044251-gnpat	2.73494e-08	0.334738	0.257	0.121	0.000573407
98041563-kif19	3.27767e-08	0.25045	0.139	0.045	0.000687197
98023326-fund1	4.43535e-08	0.271997	0.168	0.063	0.000929916
98005736-dcor	5.18391e-08	0.270725	0.168	0.063	0.00108686
98015257-nav3	5.30219e-08	0.327331	0.53	0.373	0.00111166
98051820-kcc2d-2	1.31526e-07	0.297293	0.193	0.082	0.00275757
98011085-mast2	3.15613e-07	0.289595	0.188	0.081	0.00661715
98035248-csde1	3.37994e-07	0.289622	0.203	0.091	0.00708638
98048362-cnkr3	3.79043e-07	0.254947	0.139	0.05	0.00794701
98056952-smap2	4.02971e-07	0.282152	0.257	0.125	0.00844869
98025289-unc5b	4.04046e-07	0.283228	0.203	0.091	0.00847123
98040787-cndp2-2	4.11934e-07	0.250689	0.139	0.051	0.00863661
98128233-gels-2	4.18858e-07	0.33492	0.356	0.226	0.00878177
98017546-riok2	5.68137e-07	0.284484	0.183	0.079	0.0119116
98145859-stac3	7.41789e-07	0.356178	0.376	0.246	0.0155523
98006505-unknown-155	7.79201e-07	0.317056	0.376	0.232	0.0163367
98017173-unknown-438	8.07801e-07	0.316986	0.312	0.173	0.0169364
98057793-tnpo3	9.45771e-07	0.2994	0.198	0.093	0.019829
98001814-pex6	1.30732e-06	0.292115	0.218	0.106	0.0274093
98017566-epn1	1.44073e-06	0.29827	0.495	0.343	0.0302064
98002913-ddah1-2	1.45316e-06	0.281989	0.218	0.106	0.030467
98028176-acsf2-8	1.51243e-06	0.285172	0.322	0.179	0.0317096
98135980-smtl2	1.614e-06	0.270729	0.629	0.484	0.0338391
98055882-lims2	1.74089e-06	0.308113	0.371	0.237	0.0364996
98022335-plod2	1.93438e-06	0.274392	0.267	0.142	0.0405562
98047690-glra3-3	2.29451e-06	0.306665	0.525	0.381	0.0481067
98013553-csrn3	2.42096e-06	0.309503	0.257	0.14	0.0507578
98043346-cpt1b-2	2.6059e-06	0.30266	0.366	0.226	0.0546352
98031559-dvl1	2.91459e-06	0.26801	0.515	0.397	0.0611074
98003957-gbrg2	3.85703e-06	0.314364	0.371	0.255	0.0808665
98040806-nfkb2-3	4.38599e-06	0.28425	0.243	0.127	0.0919566
98038544-unknown-1021	4.48707e-06	0.312054	0.322	0.204	0.0940758
98107170-rhg23	4.87552e-06	0.267467	0.183	0.086	0.10222
98067607-unknown-1643	5.06044e-06	0.289976	0.282	0.154	0.106097
98032534-fads2-3	5.65814e-06	0.270083	0.252	0.137	0.118629
98031809-hpgds-15	6.32272e-06	0.304911	0.426	0.299	0.132562
98047564-trim9-3	6.48952e-06	0.285128	0.144	0.062	0.136059
98020832-actb-3	6.67217e-06	0.322784	0.322	0.205	0.139889
98159114-npy6r	7.24384e-06	0.300829	0.287	0.165	0.151874
98048044-cdc42-5	7.44729e-06	0.279882	0.406	0.271	0.15614
98052615-edar	7.81826e-06	0.293544	0.406	0.293	0.163918
98043512-aqp6	8.79827e-06	0.25697	0.183	0.088	0.184465
98008263-taxb1	8.91283e-06	0.285079	0.342	0.215	0.186866
98026018-al3a2-2	9.44489e-06	0.258172	0.208	0.106	0.198022
98020946-eif3g	1.00043e-05	0.268383	0.233	0.127	0.209749
98006571-tagl3	1.03899e-05	0.275092	0.233	0.128	0.217834
98010067-tgon2	1.27272e-05	0.281316	0.371	0.247	0.266838
98015019-trak1	1.39454e-05	0.279088	0.257	0.148	0.292378
98021133-fig4	1.67859e-05	0.250911	0.158	0.074	0.351933
98058614-ptprd-3	1.81903e-05	0.254351	0.183	0.091	0.381378
98047358-dab2p	1.94876e-05	0.280484	0.49	0.351	0.408578
98021611-prdx5	2.24489e-05	0.270083	0.396	0.272	0.470665
98023528-unknown-607	3.0403e-05	0.268313	0.46	0.344	0.637429
98009885-stml2	3.71354e-05	0.265833	0.223	0.126	0.778581
98020296-rpgf1	4.70239e-05	0.250343	0.243	0.139	0.985902
98130412-ptn	0.000144723	0.32498	0.436	0.35	1
98056837-afad-2	9.36735e-05	0.272731	0.188	0.102	1
98031036-ell2	0.000104972	0.269669	0.243	0.149	1
98012635-sda1	5.91852e-05	0.263956	0.178	0.093	1
98041389-serc3-2	6.70366e-05	0.263452	0.292	0.183	1
98011458-acha7-4	8.69813e-05	0.263021	0.292	0.191	1
98009209-fxr2	8.18387e-05	0.262947	0.332	0.224	1
98056336-hs105-2	7.31281e-05	0.260498	0.287	0.184	1
98043597-cyta-5	5.26879e-05	0.257158	0.178	0.09	1
98007132-arc1a	0.000114538	0.25596	0.411	0.301	1
98039117-ryk	0.000235111	0.255867	0.248	0.158	1
98033648-sh2b3	7.63882e-05	0.255149	0.312	0.199	1
98020308-vang1	8.52155e-05	0.254099	0.475	0.363	1
98018215-igs10	0.000145346	0.253141	0.347	0.246	1
98030499-vkind	0.000134353	0.252211	0.322	0.217	1
98038429-nudc	7.91402e-05	0.250503	0.332	0.224	1
98041503-anr29	9.72237e-05	0.250218	0.267	0.166	1
98044770-egf	0.000992037	-0.250776	0.208	0.329	1
98141638-unknown-4545	1.20482e-16	-0.252962	0.045	0.331	2.52603e-12
98113504-tm258	0.000235221	-0.253147	0.109	0.217	1
98029455-frs2	0.00016575	-0.253277	0.084	0.195	1
98123444-mpu1	4.97884e-05	-0.253392	0.035	0.136	1
98141210-bxa1	3.42005e-05	-0.253797	0.015	0.105	0.717048
98034018-elav2-3	0.000218391	-0.254107	0.114	0.229	1
98107441-unknown-2222	0.000427451	-0.254192	0.144	0.253	1
98049708-rs12	0.000120449	-0.254431	0.381	0.537	1
98043946-rl27a	0.000126851	-0.255191	0.436	0.618	1
98034275-zic3	0.00209892	-0.255304	0.149	0.241	1
98018196-cyta-3	4.22094e-07	-0.255488	0.035	0.173	0.00884962
98043464-ankar-2	2.49093e-16	-0.255983	0.045	0.327	5.22249e-12
98009195-rl19	0.000227657	-0.25604	0.356	0.497	1
98066356-y531-4	0.000213756	-0.256331	0.262	0.391	1
98028826-f188a	0.000200808	-0.257051	0.183	0.319	1
98055220-dgkb	0.000463061	-0.257079	0.203	0.322	1
98045749-rl18	0.000223285	-0.258459	0.361	0.531	1
98000383-rla2	0.000255243	-0.259542	0.277	0.414	1
98019998-insi2	9.71159e-05	-0.260158	0.079	0.197	1
98049093-pdia6	0.000393746	-0.26069	0.144	0.258	1
98050382-ats4	0.000286028	-0.260947	0.188	0.309	1
98040634-atpa	3.2452e-05	-0.261116	0.48	0.65	0.680389
98009846-stk38-2	1.71987e-05	-0.26131	0.03	0.137	0.360589
98003719-slirp	0.000162533	-0.261699	0.114	0.234	1
98024894-ppm1d	3.44188e-05	-0.263521	0.035	0.136	0.721625
98137041-nu1m	3.0957e-07	-0.263632	0.668	0.846	0.00649043
98038057-hs90a	1.11931e-10	-0.264366	0.748	0.889	2.34676e-06
98035381-zfan6	2.28594e-05	-0.264824	0.213	0.358	0.479269
98133138-zfan6-3	2.19342e-05	-0.264907	0.213	0.358	0.459873
98131947-h10-5	3.22336e-05	-0.265224	0.015	0.106	0.675809
98019945-fxr1	4.43603e-05	-0.265931	0.446	0.613	0.930057
98034190-ubp49	0.000270638	-0.266019	0.193	0.321	1
98038195-ltor1	0.000241901	-0.266294	0.183	0.305	1
98019220-ndkb-2	0.000128373	-0.267003	0.109	0.228	1
98132796-wbs27-10	8.20861e-08	-0.267576	0.01	0.145	0.00172102
98128815-ndua5	0.000126426	-0.269135	0.134	0.256	1
98009703-2aba	7.50715e-05	-0.269454	0.153	0.292	1
98022905-h2ax-2	0.000304431	-0.270003	0.089	0.193	1
98022277-cav1	2.694e-05	-0.271534	0.035	0.139	0.564823
98124557-unknown-3358	2.74739e-05	-0.271723	0.035	0.139	0.576017
98030583-safb2	5.97859e-05	-0.27184	0.074	0.184	1
98148838-unknown-5022	1.64585e-06	-0.272773	0.01	0.122	0.0345069
98144270-rs28	0.000161722	-0.272862	0.188	0.31	1
98016845-ppia	5.6365e-05	-0.273257	0.054	0.162	1
98052078-kcnd3-2	3.68338e-05	-0.274262	0.02	0.113	0.772258
98034425-hnrpk-2	9.86978e-05	-0.274653	0.084	0.194	1
98022962-rssa	4.37933e-05	-0.275004	0.386	0.561	0.918171
98158162-ssrg-2	1.20497e-05	-0.276213	0.262	0.418	0.252634
98137389-rs10	6.25316e-05	-0.276222	0.332	0.495	1
98126413-unknown-3484	7.66926e-06	-0.278638	0.045	0.168	0.160794
98039063-unknown-1035	0.000198554	-0.280134	0.074	0.177	1
98000469-dend3	5.26282e-18	-0.281024	0.04	0.339	1.1034e-13
98049553-efnb2	0.000152736	-0.281983	0.233	0.363	1
98017622-cox41	3.85641e-09	-0.282238	0.584	0.728	8.08536e-05
98029274-rs18	2.94241e-05	-0.282359	0.421	0.601	0.616906
98049840-cx6a1	8.01891e-05	-0.28268	0.257	0.398	1
98050907-ttll7	3.01548e-05	-0.282924	0.089	0.212	0.632226
98058453-tiam2	8.2184e-05	-0.283807	0.168	0.299	1
98021669-dhx8	6.83016e-05	-0.285687	0.149	0.274	1
98043142-radi-4	0.000114544	-0.286088	0.149	0.265	1
98013279-rl14	7.05469e-05	-0.287938	0.287	0.447	1
98036238-cnbp	7.07107e-05	-0.288961	0.134	0.256	1
98029805-at5f1	2.41409e-05	-0.289257	0.282	0.427	0.506139
98109950-fli1-3	5.56817e-11	-0.289747	0.678	0.796	1.16742e-06
98048402-unknown-1301	1.50998e-06	-0.291014	0.005	0.114	0.0316581
98032206-tmx1	8.85223e-05	-0.291204	0.193	0.323	1
98154652-ppif-3	1.02953e-06	-0.291208	0.5	0.684	0.0215852
98057654-irk6	2.4454e-05	-0.29165	0.05	0.162	0.512703
98020260-amerl	5.13292e-05	-0.292096	0.119	0.243	1
98039698-nr1h3	8.43817e-05	-0.292235	0.282	0.412	1
98056714-chle-3	0.000173508	-0.292243	0.208	0.344	1
98020522-rs29	6.16264e-05	-0.292428	0.252	0.395	1
98049283-ra1l2	3.95271e-05	-0.29341	0.144	0.278	0.828725
98039177-atpd	4.19295e-05	-0.293735	0.208	0.347	0.879095
98036323-actn1	2.59605e-10	-0.293803	0.663	0.83	5.44287e-06
98034319-qcr6	1.14791e-05	-0.294561	0.059	0.18	0.240671
98030475-unknown-788	1.67421e-05	-0.295705	0.257	0.424	0.351014
98032749-psa5	4.46321e-05	-0.296351	0.104	0.232	0.935757
98013784-esrp1	2.45683e-05	-0.297475	0.257	0.426	0.515099
98044208-c42s2	2.68732e-05	-0.297534	0.079	0.199	0.563423
98039729-unk	4.73681e-06	-0.29778	0.059	0.191	0.0993119
98045905-cdn1b	6.25672e-05	-0.297942	0.203	0.352	1
98044567-atp5h	2.71806e-05	-0.297954	0.272	0.435	0.569869
98141413-hpcl1-8	2.91878e-05	-0.298772	0.094	0.221	0.611951
98059099-ldb3	3.81615e-06	-0.299231	0.396	0.554	0.0800093
98141157-tmm64-2	1.88077e-05	-0.302167	0.119	0.261	0.394322
98160079-cof2-3	4.87619e-17	-0.302301	0.752	0.916	1.02234e-12
98049258-cnfn-10	2.26975e-06	-0.302832	0.025	0.145	0.0475876
98057768-ctl5	2.08258e-05	-0.30315	0.079	0.205	0.436633
98016280-ssrg	1.47615e-06	-0.303712	0.267	0.443	0.0309491
98155686-rock2-2	8.87124e-05	-0.304749	0.272	0.423	1
98019664-gstm3-2	2.86732e-07	-0.305658	0	0.117	0.00601163
98034696-fras1-3	3.93764e-07	-0.306909	0.045	0.187	0.00825566
98047896-egr3	0.000231239	-0.308609	0.109	0.214	1
98039884-kdm5c	7.1928e-05	-0.308844	0.158	0.278	1
98050151-sias	2.78468e-05	-0.308956	0.163	0.301	0.583836
98053788-unknown-1411	9.80576e-06	-0.309703	0.069	0.199	0.205588
98029178-lrp1b-4	1.12279e-09	-0.311496	0.015	0.185	2.35404e-05
98005782-mfs2a-2	1.41383e-05	-0.31174	0.124	0.268	0.296423
98033480-at5g2	2.88062e-07	-0.312226	0.455	0.667	0.00603951
98044147-cox5b	1.16961e-13	-0.312814	0.658	0.828	2.4522e-09
98017396-tmm47	4.0145e-14	-0.315182	0.668	0.819	8.41679e-10
98118312-rl26	2.00157e-06	-0.315761	0.411	0.58	0.0419649
98003070-t185b	9.48236e-06	-0.316729	0.089	0.219	0.198807
98009876-acha3	6.23556e-06	-0.318413	0.04	0.159	0.130735
98012393-4ebp2	8.43787e-06	-0.319535	0.223	0.389	0.176908
98010000-unc5c-3	1.14871e-05	-0.320393	0.139	0.276	0.240838
98006407-gsk3b	4.95635e-06	-0.323306	0.074	0.208	0.103915
98033245-s12a6	4.391e-07	-0.324111	0.421	0.617	0.00920617
98052386-ptn1	1.3087e-06	-0.324922	0.03	0.157	0.0274383
98024696-ch10	9.33759e-06	-0.326023	0.149	0.299	0.195772
98131752-h10-4	7.21253e-06	-0.326545	0.025	0.135	0.151218
98106603-klh10-2	2.64217e-08	-0.327808	0.124	0.306	0.000553958
98101463-cuzd1-5	4.60892e-07	-0.327946	0.02	0.149	0.00966306
98000580-gtpb2	1.15573e-06	-0.327989	0.05	0.189	0.024231
98141054-glna-7	5.29147e-08	-0.328208	0.01	0.148	0.00110941
98053075-rl28	1.18235e-07	-0.328265	0.426	0.611	0.00247891
98037096-m3k12	1.62075e-06	-0.32911	0.302	0.464	0.0339807
98029043-rl37	2.49308e-06	-0.329335	0.327	0.514	0.05227
98035480-psa4	1.07168e-05	-0.329597	0.153	0.3	0.224688
98007794-kap1	2.20322e-12	-0.333601	0.649	0.803	4.61927e-08
98020026-fkbp2	2.2219e-06	-0.333726	0.069	0.209	0.0465844
98006094-zn155	7.28576e-07	-0.334252	0.342	0.528	0.0152753
98019733-ptn11-2	2.29625e-05	-0.336585	0.208	0.365	0.481432
98026326-unknown-675	6.09765e-07	-0.336754	0.015	0.139	0.0127843
98117270-dyl2-3	6.96357e-08	-0.337004	0.391	0.586	0.00145998
98010718-nduab	3.70305e-06	-0.337363	0.129	0.282	0.0776382
98049257-segn-2	6.05152e-06	-0.337457	0.059	0.183	0.126876
98043721-y531-3	2.64786e-06	-0.338725	0.213	0.378	0.055515
98026745-rl32	1.00641e-06	-0.338817	0.337	0.53	0.0211004
98029106-ef1b	6.24618e-12	-0.339119	0.604	0.77	1.30957e-07
98015567-med26	4.10818e-06	-0.341822	0.124	0.266	0.086132
98047311-unknown-1270	2.01492e-07	-0.341879	0.188	0.392	0.00422449
98056051-adcy2	3.94498e-06	-0.342295	0.124	0.268	0.0827104
98031064-atf4	1.70148e-19	-0.342506	0.718	0.908	3.56733e-15
98161740-mypt1	1.10901e-06	-0.34461	0.228	0.401	0.0232514
98161364-sep15	1.55068e-06	-0.344771	0.188	0.365	0.0325116
98034420-ppil3	3.36103e-07	-0.344933	0.04	0.182	0.00704674
98162041-atp5j	1.39378e-06	-0.34631	0.257	0.451	0.029222
98141168-rn181	1.42738e-08	-0.346361	0.446	0.648	0.000299264
98056491-prkx	1.84647e-06	-0.34874	0.158	0.317	0.0387131
98007607-cpt1a-3	2.37679e-06	-0.350445	0.129	0.294	0.0498318
98057776-dhso-12	5.15183e-06	-0.350729	0.124	0.269	0.108013
98035906-dpp10	1.19041e-06	-0.35208	0.054	0.193	0.024958
98016163-cx7a2	7.12386e-07	-0.352308	0.213	0.389	0.0149359
98028120-lhx9-2	2.06623e-05	-0.352316	0.045	0.153	0.433205
98049262-zbt26	3.69247e-06	-0.352877	0.109	0.257	0.0774163
98036477-acbp	7.15668e-07	-0.353007	0.109	0.27	0.0150047
98014141-unknown-365	1.66343e-05	-0.354342	0.064	0.183	0.348755
98109026-unknown-2326	1.79678e-06	-0.356587	0.223	0.389	0.0376713
98057190-sptn1	4.3007e-08	-0.359851	0.401	0.611	0.000901686
98011966-sc6a1	8.1357e-06	-0.365941	0.04	0.156	0.170573
98044119-fzd5-5	7.33959e-06	-0.366969	0.074	0.208	0.153882
98009297-unknown-234	4.79307e-21	-0.367416	0.064	0.407	1.00491e-16
98021364-rs16	5.90725e-07	-0.369768	0.248	0.42	0.0123851
98041851-rl22	1.06629e-06	-0.370502	0.213	0.402	0.0223558
98033914-ndub6	3.00932e-07	-0.371041	0.134	0.313	0.00630934
98043347-rla1-2	6.96451e-08	-0.372058	0.361	0.583	0.00146018
98039890-rs3	3.55289e-08	-0.373839	0.376	0.621	0.000744899
98036425-odpb	2.07657e-07	-0.375165	0.203	0.383	0.00435374
98019391-h2ay-2	3.50706e-07	-0.37727	0.129	0.301	0.00735291
98014081-gcdh	2.75863e-07	-0.379941	0.208	0.389	0.00578374
98044032-gbrg2-4	5.5277e-07	-0.380129	0.114	0.284	0.0115894
98034944-unknown-912	2.8032e-10	-0.383439	0.45	0.689	5.87718e-06
98005923-unknown-143	2.41081e-07	-0.383511	0.149	0.323	0.00505451
98035143-mdhc-2	2.75772e-10	-0.384731	0.441	0.676	5.78183e-06
98046498-rl7a-2	4.71463e-09	-0.385008	0.376	0.616	9.88468e-05
98030462-unknown-787	8.43711e-08	-0.386917	0.079	0.253	0.00176893
98042724-hook3	7.23082e-08	-0.388007	0.173	0.36	0.00151601
98013427-atp5l	1.58308e-08	-0.388315	0.297	0.507	0.000331909
98033938-rl31	3.71766e-08	-0.388381	0.322	0.54	0.000779445
98024228-cx6b1	1.68719e-12	-0.390237	0.49	0.707	3.53736e-08
98019790-nckx2	1.50609e-07	-0.393023	0.243	0.42	0.00315767
98015196-set	6.21358e-08	-0.393672	0.302	0.489	0.00130274
98050326-rs11	1.98767e-08	-0.393677	0.312	0.54	0.000416735
98045428-rbpms-2	1.84991e-07	-0.398424	0.292	0.44	0.00387852
98142599-pcr2	9.97048e-09	-0.398912	0.01	0.159	0.000209041
98034116-unknown-893	8.5447e-09	-0.403651	0.025	0.187	0.000179148
98017254-rhoa-2	5.00946e-08	-0.405339	0.149	0.345	0.00105028
98051132-adda-5	1.31815e-08	-0.407104	0.233	0.437	0.000276363
98016552-mob3c	2.15109e-08	-0.410862	0.163	0.362	0.000450997
98022610-ln28b	1.06725e-08	-0.411372	0.025	0.184	0.00022376
98128633-reep5-4	1.67283e-11	-0.412222	0.446	0.692	3.50726e-07
98013899-unknown-357	1.34947e-09	-0.412457	0.005	0.166	2.8293e-05
98053683-unknown-1410	1.52902e-09	-0.414641	0.005	0.166	3.20575e-05
98019845-rl10a	1.36344e-16	-0.416718	0.589	0.83	2.85858e-12
98119645-rs27a-2	1.3733e-12	-0.417827	0.48	0.728	2.87927e-08
98023226-rab6a	2.29572e-08	-0.420788	0.144	0.323	0.00048132
98052649-rl36a	3.8086e-11	-0.421247	0.406	0.662	7.9851e-07
98008311-tpp1-2	2.51449e-09	-0.421461	0.02	0.187	5.27189e-05
98034293-myl1-2	1.45567e-09	-0.42434	0.277	0.498	3.05195e-05
98037255-sap-5	5.80142e-09	-0.425237	0.04	0.21	0.000121633
98052044-tsp1	5.11083e-09	-0.425723	0.213	0.429	0.000107154
98020348-rs15a	1.49869e-11	-0.428986	0.416	0.665	3.14216e-07
98009260-actg	1.55858e-11	-0.432617	0.223	0.496	3.26772e-07
98031401-zn407-2	3.80089e-10	-0.433854	0.005	0.175	7.96894e-06
98039627-ppib	4.27962e-09	-0.434167	0.074	0.271	8.97265e-05
98159487-unknown-5791	9.29412e-06	-0.434804	0.04	0.156	0.194861
98058568-myef2	2.87521e-12	-0.438896	0.094	0.352	6.02817e-08
98027581-unknown-708	1.58962e-09	-0.44056	0.257	0.494	3.33279e-05
98001012-ub2v1	4.8557e-10	-0.441288	0.317	0.561	1.01805e-05
98053409-atpk	3.73546e-09	-0.44235	0.139	0.346	7.83178e-05
98038653-rl7-2	1.2729e-14	-0.44531	0.485	0.727	2.66876e-10
98053581-s22a3-6	9.05258e-10	-0.447018	0.233	0.452	1.89796e-05
98044293-tpm3-2	6.07854e-08	-0.452599	0.025	0.175	0.00127443
98008489-phb2-2	6.68326e-16	-0.453062	0.51	0.761	1.40121e-11
98009139-calr-2	1.59284e-13	-0.453958	0.446	0.696	3.33954e-09
98034988-if3m	1.39952e-45	-0.455779	0.772	0.923	2.93423e-41
98015394-hnrpq	4.11758e-10	-0.459381	0.312	0.555	8.63293e-06
98052848-ppgb-7	9.7764e-11	-0.463905	0.307	0.517	2.04972e-06
98044201-oaz1	3.32024e-12	-0.465161	0.307	0.555	6.96121e-08
98010077-rla0	2.66988e-13	-0.47095	0.386	0.654	5.59768e-09
98038973-fad1-2	9.3056e-11	-0.476143	0.089	0.32	1.95101e-06
98053535-lamc1-2	2.78669e-12	-0.478732	0.302	0.578	5.84257e-08
98135535-unknown-4128	1.84067e-11	-0.48185	0.262	0.489	3.85916e-07
98000496-unknown-13	2.26108e-10	-0.497242	0.163	0.395	4.74058e-06
98035075-myh4	2.47531e-31	-0.499849	0.683	0.87	5.18974e-27
98125070-srbs2-2	8.58317e-14	-0.499972	0.351	0.586	1.79955e-09
98037979-tba1a-6	9.62623e-13	-0.510509	0.267	0.554	2.01824e-08
98103996-h2az-2	5.43899e-13	-0.516003	0.277	0.54	1.14034e-08
98132150-h10-6	2.67983e-09	-0.519856	0.05	0.232	5.61854e-05
98004226-flot2	1.61145e-12	-0.52293	0.193	0.451	3.37856e-08
98027943-pdia3	8.03326e-14	-0.529222	0.272	0.551	1.68425e-09
98024392-sc6a1-2	3.77804e-23	-0.53039	0.53	0.855	7.92103e-19
98015700-pepa5	7.67869e-12	-0.535947	0.079	0.307	1.60991e-07
98016821-rl6	2.58569e-28	-0.542916	0.579	0.879	5.42117e-24
98058968-msi1h-3	6.4673e-16	-0.543341	0.356	0.664	1.35593e-11
98035549-rs3a-2	3.05683e-20	-0.549108	0.441	0.751	6.40894e-16
98034764-thiom	2.96996e-13	-0.551904	0.198	0.486	6.22681e-09
98008974-unknown-225	2.81574e-13	-0.555451	0.05	0.301	5.90348e-09
98028910-s22a2-4	1.08744e-14	-0.562208	0.203	0.49	2.27993e-10
98077756-unknown-1708	1.1705e-13	-0.563206	0.005	0.231	2.45407e-09
98010181-inx11	2.58398e-13	-0.563579	0.198	0.462	5.41757e-09
98118433-unknown-2934	4.58804e-16	-0.565208	0.213	0.49	9.61929e-12
98022968-mdr3	6.75457e-16	-0.569215	0.228	0.513	1.41616e-11
98031233-sptb2	7.80693e-15	-0.570535	0.223	0.525	1.6368e-10
98134979-actb-8	3.44862e-14	-0.581064	0.168	0.465	7.23037e-10
98149155-rs25	2.13056e-20	-0.584485	0.416	0.714	4.46692e-16
98053128-rusc1	6.36577e-16	-0.587152	0.233	0.533	1.33465e-11
98041494-tpm1	3.84371e-17	-0.58813	0.272	0.583	8.05872e-13
98027244-srsf7-2	6.4876e-14	-0.60011	0.139	0.418	1.36019e-09
98035852-rl24-2	9.22881e-15	-0.605049	0.059	0.328	1.93491e-10
98019315-rl30	4.25146e-18	-0.619103	0.282	0.622	8.9136e-14
98029576-sap-3	3.85705e-15	-0.626771	0.05	0.326	8.08668e-11
98147592-cnfn-18	7.88844e-19	-0.657351	0.208	0.544	1.65389e-14
98013428-myh6	1.19058e-49	-0.673749	0.668	0.941	2.49617e-45
98058753-at2a2	3.12458e-42	-0.681283	0.545	0.888	6.551e-38
98034285-at1a2	3.82276e-30	-0.687332	0.381	0.768	8.0148e-26
98025855-opla	1.71408e-16	-0.692798	0.04	0.319	3.59375e-12
98129169-tpp1-10	5.28649e-17	-0.699634	0.025	0.303	1.10837e-12
98025203-b3ga3	1.52082e-30	-0.703068	0.248	0.689	3.18854e-26
98003449-zn655	1.18953e-18	-0.729223	0.163	0.485	2.49396e-14
98035472-tlcd1	7.96603e-22	-0.774361	0.134	0.484	1.67016e-17
98048283-aldh2-2	2.65985e-20	-0.780515	0.163	0.491	5.57664e-16
98114278-unknown-2668	7.42498e-26	-0.780516	0.198	0.597	1.55672e-21
98051688-mdr1-3	4.41833e-20	-0.793436	0.04	0.365	9.26348e-16
98127208-pcr3-3	2.62305e-37	-0.821678	0.322	0.776	5.49948e-33
98039139-tspoa-4	1.08492e-22	-0.834381	0	0.346	2.27464e-18
98130073-unknown-3752	5.92232e-29	-0.884023	0.149	0.573	1.24167e-24

## Sheet: epiprog.HJvEA
	p_vala	avg_log2FCb	pct.1c	pct.2d	p_val_adje	a = unadjusted p value	GO
98058043-hsp7c-2	3.6286e-62	0.393295	0.997	0.977	7.60772e-58	b = log fold change of average expression of this cluster versus all other clusters	animal organ regeneration
98057522-unknown-1550	2.35276e-52	1.12525	0.929	0.494	4.93279e-48	c = Percent of cells within this clusters that express this gene	positive regulation of gene expression
98004147-unknown-95	3.00374e-40	1.60313	0.771	0.172	6.29765e-36	d = Perfect of cells outside this cluster expressing this gene	lipid metabolic process
98035101-dns2b-3	6.41469e-37	1.09503	0.768	0.293	1.3449e-32	e = adjusted p value using bonferroni correction	extrinsic apoptotic signaling pathway in absence of ligand
98106630-tff3	3.27246e-31	0.498905	0.966	0.839	6.86103e-27		retinoid metabolic process
98002082-unknown-46	9.97073e-30	1.13416	0.523	0.006	2.09046e-25		aging
98125445-unknown-3422	3.8928e-28	1.08234	0.563	0.075	8.16165e-24		endocytosis
98031698-stk33	9.9318e-24	0.79145	0.712	0.408	2.0823e-19		enzyme linked receptor protein signaling pathway
98025346-ago2	1.28313e-21	0.806593	0.613	0.264	2.69022e-17		positive regulation of lipid transport
98128233-gels-2	1.78566e-21	0.785592	0.681	0.356	3.74382e-17		establishment or maintenance of cell polarity
98060099-unknown-1615	2.38483e-21	0.846397	0.396	0	5.00003e-17		response to hydrogen peroxide
98112670-unknown-2564	5.12395e-20	0.935366	0.523	0.132	1.07429e-15		phagocytosis
98148889-dnja4	1.91518e-19	0.811038	0.567	0.195	4.01536e-15		cellular response to interferon-gamma
98159313-unknown-5779	2.72891e-19	0.294308	0.929	0.851	5.72143e-15		positive regulation of lysosomal protein catabolic process
98000482-unknown-12	4.69124e-18	0.833824	0.458	0.103	9.83565e-14		leukotriene biosynthetic process
98005441-ampl	8.05744e-17	0.541491	0.7	0.552	1.68932e-12		microtubule cytoskeleton organization
98113052-anx13-4	1.82399e-16	0.824994	0.598	0.287	3.82417e-12		negative regulation of SMAD protein import into nucleus
98025716-cttb2	2.16887e-16	0.718554	0.353	0.029	4.54725e-12		dendritic cell migration
98037934-mknk2	7.20341e-16	0.372761	0.82	0.736	1.51027e-11		translation
98105735-unknown-2118	3.03614e-15	0.718945	0.319	0.017	6.36558e-11		maintenance of gastrointestinal epithelium
98148473-lrp1-19	7.25907e-14	0.477496	0.269	0	1.52194e-09		axonogenesis
98009853-unknown-248	1.53105e-13	0.639913	0.272	0.006	3.20999e-09		morphogenesis of a polarized epithelium
98138202-lrp1-16	1.53105e-13	0.46198	0.272	0.006	3.20999e-09		transcytosis
98055902-tff2-3	1.85831e-13	0.669192	0.356	0.063	3.89614e-09		beta-amyloid clearance
98114389-rs8	2.0578e-13	0.302855	0.793	0.741	4.31439e-09		negative regulation of pathway-restricted SMAD protein phosphorylation
98043448-rs14	2.28931e-13	0.335911	0.777	0.718	4.79978e-09		fibroblast apoptotic process
98022352-b2l10	5.56055e-13	0.564856	0.576	0.368	1.16582e-08		vagina development
98038232-unknown-1008	1.82571e-12	0.607844	0.734	0.575	3.82779e-08		postsynaptic actin cytoskeleton organization
98105323-cnfn-14	2.95189e-12	0.435839	0.276	0.023	6.18893e-08		apoptotic process
98024156-actb-4	3.38892e-12	0.75945	0.536	0.293	7.10521e-08		apoptotic cell clearance
98008406-atla1-2	4.92761e-12	0.617797	0.245	0.006	1.03312e-07		linoleic acid metabolic process
98032823-unknown-859	5.30538e-12	0.679229	0.307	0.052	1.11233e-07		response to vitamin A
98057651-kat3	6.78238e-12	0.387839	0.715	0.626	1.42199e-07		regulation of stress fiber assembly
98059281-dusty-3	8.63135e-12	0.651104	0.322	0.069	1.80965e-07		positive regulation of sequence-specific DNA binding transcription factor activity
98030722-cnfn-3	9.51228e-12	0.4573	0.282	0.034	1.99434e-07		maintenance of permeability of blood-brain barrier
98053049-calm-42	2.15974e-11	0.318578	0.889	0.782	4.52811e-07		cell projection assembly
98030715-ttpal-2	4.44136e-11	0.60102	0.294	0.052	9.31176e-07		lipoprotein transport
98020388-unknown-526	6.50818e-11	0.534365	0.241	0.017	1.36451e-06		retina homeostasis
98120590-tbb2a-3	1.21731e-10	0.291919	0.848	0.805	2.55222e-06		dopaminergic neuron differentiation
98019412-unknown-493	1.28172e-10	0.563376	0.207	0	2.68726e-06		positive regulation of phagocytosis
98113053-anxa3-2	1.3461e-10	0.471209	0.291	0.057	2.82224e-06		positive regulation of ERK1 and ERK2 cascade
98048044-cdc42-5	4.9252e-10	0.438509	0.61	0.477	1.03262e-05		protein refolding
98126458-ttl13-2	5.35616e-10	0.457525	0.195	0	1.12297e-05		positive regulation of cholesterol efflux
98055784-bak-2	5.9971e-10	0.485694	0.204	0.006	1.25735e-05		negative regulation of apoptotic process
98108616-syfa-2	1.08651e-09	0.439643	0.189	0	2.27798e-05		phagocytosis, engulfment
98011954-marh3	1.08651e-09	0.421268	0.189	0	2.27798e-05
98040325-unknown-1079	1.33676e-09	0.631125	0.254	0.04	2.80266e-05
98161103-gas6	2.19291e-09	0.424185	0.183	0	4.59766e-05
98067868-unknown-1648	2.303e-09	0.42654	0.632	0.5	4.82847e-05
98131128-med31-3	2.9763e-09	0.399719	0.331	0.109	6.2401e-05
98053154-mbnl3-2	5.42668e-09	0.508194	0.288	0.075	0.000113776
98051772-fhl3-5	5.88847e-09	0.4822	0.628	0.431	0.000123458
98001031-pg12a	6.22966e-09	0.41082	0.173	0	0.000130611
98003675-pparg	6.59738e-09	0.463879	0.251	0.046	0.000138321
98106472-glt10-2	9.0968e-09	0.465963	0.238	0.04	0.000190724
98001773-fads2	1.35263e-08	0.501081	0.279	0.075	0.000283593
98053641-med31	1.50788e-08	0.383566	0.331	0.121	0.000316143
98008263-taxb1	1.65527e-08	0.492915	0.43	0.224	0.000347044
98151780-unknown-5256	1.75052e-08	0.390339	0.164	0	0.000367013
98009533-actg-2	1.93542e-08	0.512195	0.272	0.075	0.000405781
98002876-unknown-70	2.09656e-08	0.291067	0.706	0.667	0.000439565
98102794-lkha4	2.35691e-08	0.515495	0.307	0.109	0.00049415
98125778-lrp2-13	2.46434e-08	0.358209	0.161	0	0.000516674
98148803-pcnt	3.15794e-08	0.573088	0.245	0.057	0.000662094
98122239-dhrs1-3	3.19307e-08	0.42733	0.18	0.011	0.000669459
98013010-lrat-2	4.65193e-08	0.414237	0.195	0.023	0.000975323
98103122-unknown-1915	4.86688e-08	0.365331	0.155	0	0.00102039
98036143-lrp6	6.82773e-08	0.390098	0.152	0	0.0014315
98036464-scnng-3	7.03088e-08	0.413695	0.183	0.017	0.00147409
98005192-leu1	9.07376e-08	0.559864	0.279	0.086	0.0019024
98159500-tif1a-10	1.2965e-07	0.392743	0.195	0.029	0.00271824
98026339-pard3-2	1.84894e-07	0.478472	0.381	0.195	0.00387648
98035378-hprt	2.70421e-07	0.430013	0.204	0.04	0.00566965
98019546-vav	4.92445e-07	0.385448	0.201	0.04	0.0103246
98049566-gnao-4	5.19263e-07	0.396895	0.173	0.023	0.0108869
98123690-rl3-3	5.72614e-07	0.453714	0.232	0.063	0.0120054
98123312-unknown-3286	6.27541e-07	0.347356	0.142	0.006	0.013157
98141413-hpcl1-8	7.07902e-07	0.343426	0.13	0	0.0148419
98056952-smap2	7.79229e-07	0.412532	0.458	0.305	0.0163373
98042719-pls1-3	8.20397e-07	0.448248	0.44	0.27	0.0172004
98111584-lox5-6	1.3678e-06	0.277714	0.124	0	0.0286774
98047170-unknown-1266	1.48414e-06	0.261979	0.146	0.011	0.0311164
98160154-glrx2-5	1.56096e-06	0.379846	0.536	0.402	0.0327271
98055264-djc18	1.79952e-06	0.361187	0.164	0.023	0.0377287
98142809-exosx-2	1.87745e-06	0.323281	0.248	0.08	0.0393627
98152279-unknown-5306	2.38671e-06	0.269784	0.13	0.006	0.0500397
98048170-unknown-1295	2.63229e-06	0.29156	0.118	0	0.0551885
98111586-lox5-7	2.63229e-06	0.283066	0.118	0	0.0551885
98153187-tut7-3	3.00358e-06	0.290971	0.13	0.006	0.062973
98027503-unknown-704	3.32417e-06	0.310675	0.127	0.006	0.0696946
98004709-unknown-107	3.60965e-06	0.316869	0.613	0.511	0.07568
98157982-loxh1-29	3.64631e-06	0.273416	0.115	0	0.0764486
98051383-unknown-1356	3.65994e-06	0.407155	0.418	0.276	0.0767343
98072992-y1101-3	3.66569e-06	0.376845	0.217	0.057	0.0768548
98018990-sc24a	3.77574e-06	0.336457	0.266	0.103	0.0791622
98145239-ttpal-6	3.78194e-06	0.447619	0.303	0.138	0.0792921
98030961-hop	4.06331e-06	0.332039	0.146	0.017	0.0851914
98047207-cxol1	5.0462e-06	0.256021	0.111	0	0.105799
98040806-nfkb2-3	6.28037e-06	0.411714	0.378	0.23	0.131674
98014517-ndkb	6.6331e-06	0.276811	0.594	0.575	0.13907
98116974-unknown-2823	6.99841e-06	0.301866	0.121	0.006	0.146729
98015242-thap1	7.40906e-06	0.378088	0.48	0.362	0.155338
98130237-dus5-2	8.67226e-06	0.348503	0.198	0.057	0.181823
98025297-abcf2	9.08748e-06	0.347089	0.56	0.454	0.190528
98014927-rgd2	9.6381e-06	0.256482	0.105	0	0.202072
98055623-syg	1.1541e-05	0.310945	0.573	0.506	0.241968
98116682-loxh1-11	1.23825e-05	0.268504	0.115	0.006	0.259612
98036915-elov5-3	1.36555e-05	0.311848	0.604	0.575	0.286302
98075287-unknown-1692	1.45084e-05	0.4346	0.347	0.178	0.304184
98134871-loxh1-22	1.71604e-05	0.273606	0.111	0.006	0.359785
98048855-bicc1	1.7323e-05	0.342536	0.536	0.448	0.363194
98107170-rhg23	1.74829e-05	0.367289	0.211	0.069	0.366547
98002725-unknown-62	1.9888e-05	0.260894	0.121	0.011	0.416972
98036555-unknown-955	2.0134e-05	0.278437	0.121	0.011	0.422129
98056046-ggact-3	2.12367e-05	0.307148	0.13	0.017	0.445249
98018970-unknown-481	2.33212e-05	0.292453	0.121	0.011	0.488952
98007871-elov4-2	2.3599e-05	0.321885	0.13	0.017	0.494777
98002935-nhr19	2.56846e-05	0.408639	0.248	0.109	0.538504
98106468-xp4	2.7516e-05	0.334007	0.155	0.034	0.576901
98117481-unknown-2862	2.75854e-05	0.279077	0.118	0.011	0.578356
98051823-ned4l	2.77001e-05	0.404804	0.334	0.19	0.58076
98117858-efc11	3.0823e-05	0.473516	0.217	0.086	0.646236
98109449-tri13-2	3.28663e-05	0.257818	0.105	0.006	0.689075
98125624-ctl1-4	3.87887e-05	0.405586	0.269	0.132	0.813245
98109205-bak-3	3.88422e-05	0.323402	0.142	0.029	0.814365
98152298-unknown-5312	3.91191e-05	0.387895	0.17	0.046	0.820171
98034398-tbb3	4.3604e-05	0.272154	0.625	0.54	0.914201
98001231-sap3	0.000172143	0.383413	0.375	0.247	1
98011580-unknown-293	5.937e-05	0.378106	0.31	0.172	1
98031289-unknown-812	0.00022766	0.368788	0.232	0.109	1
98033942-dnja1	0.000281539	0.353428	0.347	0.247	1
98020832-actb-3	0.00106886	0.351424	0.226	0.126	1
98029168-dnja3	6.24474e-05	0.349058	0.235	0.103	1
98040979-casp2-6	0.000105735	0.348482	0.269	0.144	1
98016307-tppp3	8.92387e-05	0.345433	0.192	0.069	1
98017546-riok2	6.49332e-05	0.343319	0.381	0.241	1
98012517-rrn3	6.87942e-05	0.339774	0.204	0.075	1
98045966-unknown-1233	0.000671751	0.337885	0.263	0.155	1
98010034-s35g1-3	0.00063471	0.335765	0.307	0.178	1
98046261-rnf31	0.000673306	0.33385	0.3	0.195	1
98041203-txlng	0.000492174	0.332861	0.409	0.339	1
98045567-tm14c	0.000242407	0.330793	0.427	0.333	1
98040720-sox	0.000938265	0.328623	0.303	0.201	1
98040750-pa1b3-2	0.000154586	0.327612	0.146	0.04	1
98034286-s22a5-9	0.00144261	0.3264	0.347	0.236	1
98035912-nfkb2-2	0.000911262	0.321342	0.3	0.195	1
98149535-unknown-5074	0.000685077	0.318604	0.115	0.029	1
98144255-tba1b-3	0.000506969	0.318044	0.149	0.052	1
98029093-elov4-4	0.00028364	0.315479	0.44	0.385	1
98038117-unknown-1004	0.000227705	0.314607	0.183	0.069	1
98008395-oat	5.76375e-05	0.309282	0.533	0.466	1
98045665-unknown-1221	0.00328983	0.306687	0.195	0.109	1
98036950-p5cr2	0.000236345	0.305541	0.204	0.086	1
98043597-cyta-5	0.00497976	0.303945	0.18	0.098	1
98033449-unknown-877	0.00110215	0.303238	0.238	0.132	1
98009479-tsr2	6.49899e-05	0.301077	0.502	0.437	1
98035924-hpgds-18	0.000560674	0.300302	0.173	0.069	1
98017173-unknown-438	0.000631307	0.299798	0.235	0.115	1
98030637-nec1	0.00401662	0.298155	0.303	0.218	1
98024082-unknown-624	0.000145675	0.29734	0.142	0.034	1
98026219-dnpep	0.0028152	0.297231	0.285	0.195	1
98013642-parp3	0.00179121	0.296834	0.254	0.155	1
98051739-irk12-2	0.000748278	0.295768	0.167	0.069	1
98024111-tdh	0.0012358	0.295011	0.387	0.31	1
98030064-ubc	0.000373129	0.29439	0.186	0.075	1
98031036-ell2	0.00199153	0.293952	0.381	0.293	1
98012070-unknown-311	0.0335297	0.293923	0.161	0.103	1
98046629-nfil3	0.00272835	0.292406	0.325	0.236	1
98015738-casp2-2	0.00384332	0.292401	0.319	0.236	1
98027133-mdn1-2	0.00948545	0.292259	0.241	0.167	1
98058391-panx3	0.00600617	0.291996	0.269	0.195	1
98053237-nade-2	0.00821242	0.287305	0.272	0.201	1
98044799-txtp	0.00108008	0.286808	0.359	0.253	1
98009796-unknown-245	0.0411436	0.286337	0.241	0.167	1
98108987-unknown-2322	0.000956439	0.285535	0.548	0.511	1
98011073-syhc	0.00778482	0.284481	0.31	0.247	1
98059348-limd2	0.0031292	0.282881	0.458	0.42	1
98035056-cats	0.0026512	0.282597	0.186	0.092	1
98042338-ada28-4	0.000449908	0.280713	0.127	0.034	1
98031905-adda-2	0.000438954	0.279171	0.498	0.443	1
98014239-glna	0.00036146	0.277868	0.52	0.483	1
98004046-gscr2	0.00314559	0.274688	0.353	0.259	1
98155920-ubb-14	0.0245459	0.272145	0.245	0.184	1
98058276-wbs27-9	0.000914014	0.271062	0.167	0.069	1
98001814-pex6	0.0110068	0.270354	0.356	0.299	1
98006907-unknown-169	0.00345886	0.269838	0.173	0.086	1
98054509-hpcl1-6	0.00636705	0.267694	0.238	0.149	1
98027124-lasp1-2	0.000198096	0.267446	0.183	0.063	1
98122091-aimp1-3	0.000731262	0.267415	0.139	0.046	1
98037840-dus5	0.000154932	0.266614	0.18	0.063	1
98055823-paip1	0.00222953	0.266576	0.452	0.425	1
98128529-samh1-5	7.82154e-05	0.266452	0.118	0.017	1
98011765-unknown-299	0.00497628	0.266176	0.121	0.046	1
98160044-hpgds-29	0.0116455	0.265569	0.201	0.126	1
98123629-unknown-3309	0.000462911	0.265324	0.13	0.034	1
98020046-scn4a	0.00761177	0.265234	0.325	0.247	1
98054312-ddx1	0.00745706	0.265037	0.325	0.253	1
98002897-facr1	0.00971077	0.263961	0.313	0.236	1
98050597-cnfn-11	0.0082007	0.260528	0.303	0.224	1
98125693-ce57l	0.00048611	0.259427	0.127	0.034	1
98037948-tri18-3	0.00583061	0.257449	0.164	0.08	1
98006910-unknown-170	0.0159323	0.255339	0.198	0.126	1
98008732-atla3	0.0136444	0.254108	0.121	0.057	1
98123442-sync	0.0251053	0.25255	0.183	0.121	1
98111039-ttpal-3	0.000696341	0.251775	0.192	0.086	1
98034135-yl385	0.0271024	0.250406	0.204	0.132	1
98008701-sosb1	0.00877507	0.250326	0.381	0.339	1
98149607-wbp2-2	1.23999e-05	-0.250095	0.161	0.356	0.259976
98037918-fanci	3.7932e-10	-0.250154	0.034	0.213	7.95283e-06
98038973-fad1-2	2.4209e-07	-0.250435	0.093	0.287	0.00507565
98027506-u119b	3.28497e-06	-0.250617	0.124	0.31	0.0688727
98046897-vash1	2.55775e-05	-0.250647	0.136	0.305	0.536259
98020926-mgdp1	2.24948e-11	-0.250699	0.003	0.144	4.71626e-07
98161364-sep15	0.00177074	-0.250792	0.523	0.81	1
98016508-phocn	8.16333e-06	-0.251145	0.192	0.414	0.171152
98035349-s2540	9.18728e-07	-0.251221	0.102	0.287	0.019262
98017478-unknown-446	1.26153e-05	-0.251252	0.183	0.385	0.264493
98053330-tmm65	8.48725e-07	-0.251289	0.127	0.339	0.0177944
98030137-lcorl	1.3703e-07	-0.251356	0.059	0.224	0.00287297
98056052-tpmt-2	5.50025e-05	-0.251874	0.22	0.431	1
98033853-tm9s3	6.75237e-06	-0.251992	0.245	0.5	0.14157
98024961-naa38	2.87651e-07	-0.252028	0.056	0.213	0.0060309
98029165-chd7	5.23281e-08	-0.252241	0.133	0.374	0.00109711
98026290-ubc12	3.25947e-05	-0.252468	0.238	0.46	0.683381
98009893-faxc-2	4.04336e-05	-0.252934	0.232	0.454	0.847731
98021388-srpr	1.0805e-05	-0.253016	0.152	0.339	0.226538
98000388-psmd6	1.194e-05	-0.253387	0.214	0.448	0.250334
98030517-amd-2	1.17822e-07	-0.253436	0.065	0.236	0.00247026
98021226-ck5p3	1.26969e-06	-0.253519	0.139	0.351	0.0266204
98049565-unknown-1332	6.98984e-06	-0.253768	0.152	0.351	0.146549
98050444-ubp20	3.1374e-06	-0.253811	0.142	0.345	0.0657787
98133452-zn214	1.88386e-10	-0.253836	0	0.121	3.94969e-06
98032229-bop1	7.97359e-06	-0.25388	0.108	0.27	0.167174
98000350-wee1	4.09957e-08	-0.253968	0.05	0.213	0.000859516
98039713-cdk7	7.50975e-06	-0.254127	0.136	0.322	0.157449
98045866-k132l	0.000170244	-0.254166	0.406	0.649	1
98012515-rbp10	4.11839e-07	-0.254495	0.118	0.328	0.00863461
98058787-ls14a	0.000149564	-0.254583	0.3	0.517	1
98031734-srsf3-2	0.000385505	-0.254596	0.427	0.649	1
98019197-emc4	1.81364e-06	-0.254673	0.121	0.31	0.0380248
98037057-pcgf1	1.32097e-10	-0.254706	0.043	0.241	2.76954e-06
98034116-unknown-893	9.88562e-06	-0.254706	0.071	0.207	0.207262
98154652-ppif-3	8.51191e-07	-0.254906	0.752	0.943	0.0178461
98016355-y531-2	5.44798e-05	-0.255008	0.251	0.471	1
98013262-lin52	5.52341e-06	-0.255294	0.127	0.305	0.115804
98035532-ncbp2-2	0.000195821	-0.255367	0.322	0.529	1
98007808-kc1a	2.32997e-06	-0.255443	0.136	0.333	0.0488501
98019775-fank1	1.05553e-07	-0.255456	0.053	0.213	0.00221302
98020444-iah1-3	9.37835e-08	-0.255829	0.071	0.253	0.00196627
98035938-c1d	1.43544e-06	-0.255848	0.13	0.333	0.0300955
98122009-rl38	0.000115049	-0.255855	0.241	0.437	1
98052074-y1101-2	6.12817e-05	-0.255942	0.297	0.534	1
98017098-wrp73	2.81544e-06	-0.256029	0.108	0.287	0.0590286
98050785-fxdc2-4	4.00353e-05	-0.25614	0.207	0.408	0.83938
98115722-cf057	1.01996e-07	-0.256148	0.142	0.368	0.00213844
98040571-sms2	5.83592e-05	-0.256426	0.207	0.408	1
98019191-mf2nb	1.47595e-08	-0.256474	0.068	0.259	0.000309448
98045203-ir3ip	5.68725e-07	-0.256529	0.09	0.27	0.0119239
98129882-spop-3	9.64103e-07	-0.25689	0.093	0.27	0.0202134
98013894-ccar1	5.53972e-05	-0.256929	0.291	0.54	1
98045311-khk-2	1.85804e-08	-0.256987	0.019	0.149	0.000389557
98042067-lma2l	3.03777e-05	-0.25728	0.17	0.351	0.6369
98011003-epn4-2	5.844e-07	-0.257396	0.167	0.402	0.0122525
98008278-coq5	2.05188e-06	-0.257557	0.102	0.276	0.0430198
98005429-clpx	3.04672e-06	-0.257618	0.183	0.408	0.0638776
98042638-unknown-1144	1.77901e-06	-0.257833	0.056	0.195	0.0372988
98035340-spns1-3	9.97483e-07	-0.257841	0.115	0.305	0.0209132
98033473-kld8b	0.000116781	-0.258107	0.31	0.552	1
98046580-rab7a-7	8.3593e-09	-0.258185	0.071	0.27	0.000175261
98008197-oser1	3.87002e-06	-0.258391	0.207	0.454	0.0811388
98003071-ucri	0.000227289	-0.258394	0.489	0.736	1
98041680-adda-4	1.1774e-05	-0.258441	0.164	0.362	0.246855
98033141-leu1-2	3.35563e-07	-0.258815	0.071	0.241	0.00703542
98038392-glyg-2	2.14102e-06	-0.258866	0.18	0.408	0.0448886
98030055-psmd7	1.79033e-05	-0.258983	0.245	0.494	0.37536
98014087-an13c	1.14405e-07	-0.25911	0.09	0.282	0.00239862
98003729-unknown-87	1.00931e-07	-0.259154	0.093	0.293	0.00211611
98058558-erp44	0.000109655	-0.2592	0.368	0.615	1
98047064-unknown-1260	4.10733e-05	-0.25923	0.186	0.374	0.861143
98055915-hs12a	2.71775e-05	-0.259478	0.217	0.42	0.569803
98057219-thada	2.53149e-09	-0.259542	0.065	0.264	5.30752e-05
98025045-elov5-2	5.24917e-10	-0.259736	0.031	0.201	1.10054e-05
98029100-aatm	9.89738e-05	-0.259769	0.328	0.552	1
98026687-gtpba	6.22459e-09	-0.259852	0.053	0.236	0.000130505
98031119-ange2-3	6.04251e-06	-0.260414	0.176	0.385	0.126687
98032046-nat6	6.03065e-09	-0.260583	0.04	0.207	0.000126439
98008120-nek4	4.25969e-10	-0.26067	0.118	0.368	8.93086e-06
98025492-tp4ap	3.66405e-08	-0.260815	0.077	0.27	0.000768205
98027836-dido1	4.55486e-06	-0.261074	0.149	0.351	0.0954973
98024798-psd11	4.54125e-05	-0.261382	0.269	0.494	0.952118
98161325-pdrg1	5.44462e-08	-0.261461	0.053	0.218	0.00114152
98024069-dyh2	6.55039e-09	-0.261821	0.09	0.305	0.000137335
98023203-unknown-594	8.43042e-07	-0.261919	0.124	0.328	0.0176752
98100136-ubb-7	1.63154e-05	-0.261949	0.39	0.655	0.342069
98101062-tebp-2	0.000244332	-0.26231	0.396	0.621	1
98032103-ccng2	8.41201e-06	-0.262381	0.167	0.362	0.176366
98014030-tebp	7.24412e-07	-0.262457	0.684	0.856	0.015188
98051444-s6a19-4	0.0001262	-0.262642	0.223	0.408	1
98011373-pl8l1	1.17655e-06	-0.262704	0.096	0.27	0.0246676
98007104-ppm1a	1.53983e-06	-0.262875	0.111	0.299	0.0322842
98011054-ubr5	1.46152e-07	-0.26294	0.142	0.368	0.00306423
98000981-sft2b	1.86115e-08	-0.26296	0.071	0.264	0.000390208
98053788-unknown-1411	2.31843e-07	-0.263341	0.13	0.351	0.00486083
98042446-dvl1-2	1.02212e-06	-0.263363	0.198	0.448	0.0214297
98136344-fritz	1.15003e-06	-0.26348	0.111	0.299	0.0241115
98017728-bpl1	5.68667e-06	-0.263505	0.142	0.333	0.119227
98057198-m10l1	4.01577e-08	-0.263744	0.062	0.236	0.000841946
98024057-ubp10	1.10952e-05	-0.263928	0.189	0.402	0.232621
98040715-zn347-2	9.72399e-06	-0.264452	0.183	0.385	0.203873
98058181-mrcka	1.19486e-06	-0.264502	0.13	0.333	0.0250514
98034415-rb11a-4	4.48147e-05	-0.264935	0.269	0.494	0.939585
98021765-rab35	1.58617e-05	-0.264982	0.223	0.443	0.332555
98128712-unknown-3672	2.82573e-09	-0.265234	0.31	0.632	5.92443e-05
98006783-ferm1	1.92819e-05	-0.26538	0.269	0.5	0.404264
98058223-acinu	5.52425e-05	-0.265821	0.238	0.443	1
98000770-po210	3.82294e-07	-0.266008	0.127	0.333	0.00801518
98148605-unknown-5005	1.60869e-11	-0.266083	0.084	0.328	3.37278e-07
98045931-rxrg-2	8.80458e-05	-0.266115	0.285	0.517	1
98146419-or6k6	1.31159e-12	-0.266736	0.093	0.362	2.74987e-08
98035622-mppb	2.09761e-06	-0.266745	0.099	0.27	0.0439784
98036644-sc24a-2	8.35489e-07	-0.266792	0.161	0.385	0.0175169
98046374-slk	1.77926e-06	-0.266799	0.133	0.328	0.037304
98051112-gstm1	2.06407e-06	-0.26731	0.167	0.385	0.0432753
98048556-hsdl2	9.21465e-05	-0.267326	0.39	0.638	1
98034420-ppil3	3.63776e-07	-0.267408	0.084	0.259	0.00762693
98019868-kthy-2	3.91877e-07	-0.267505	0.053	0.201	0.00821609
98101857-dnal4	9.02263e-06	-0.267746	0.084	0.23	0.189168
98000469-dend3	1.94152e-26	-0.267915	0.087	0.517	4.0706e-22
98108825-pfd5	2.70349e-05	-0.267991	0.288	0.534	0.566813
98112263-ctr2-4	1.53027e-08	-0.268294	0.149	0.391	0.000320837
98041175-zdh24	2.70898e-07	-0.268451	0.099	0.293	0.00567964
98057917-gria2-4	1.04849e-09	-0.268661	0.012	0.149	2.19826e-05
98150926-unknown-5170	6.1832e-07	-0.268704	0.161	0.402	0.0129637
98012783-isoc2	1.68584e-09	-0.268876	0.043	0.224	3.53454e-05
98017396-tmm47	3.46627e-05	-0.268981	0.223	0.431	0.726738
98006876-mbtp2	5.64572e-07	-0.269058	0.111	0.305	0.0118368
98059113-den6b	1.75462e-06	-0.269268	0.102	0.276	0.0367873
98049745-pgtb2	6.87728e-09	-0.269687	0.046	0.218	0.000144189
98019158-fbrl	7.50593e-05	-0.269788	0.319	0.546	1
98018251-bet1	4.56822e-05	-0.269841	0.337	0.575	0.957774
98027528-tep1-3	3.026e-06	-0.26999	0.149	0.345	0.0634432
98000694-ube2s	1.33539e-06	-0.270897	0.136	0.339	0.0279978
98027159-kanl2	2.54201e-05	-0.270928	0.13	0.287	0.532958
98141626-rt23	1.0218e-06	-0.27104	0.099	0.276	0.021423
98027494-trex2	2.48818e-08	-0.271148	0.074	0.27	0.000521671
98008637-pmm2-2	1.3461e-06	-0.271275	0.121	0.31	0.0282224
98026786-rpn2	6.75252e-05	-0.271285	0.61	0.839	1
98039623-kcnka-2	1.99152e-10	-0.27159	0.022	0.184	4.17541e-06
98121207-unknown-3132	2.51803e-09	-0.271829	0.019	0.161	5.2793e-05
98003350-cecr5	8.58584e-10	-0.271931	0.034	0.207	1.80011e-05
98041773-calu-3	5.02792e-08	-0.271972	0.08	0.27	0.00105415
98014005-edem3	1.23335e-06	-0.272129	0.158	0.379	0.0258585
98057756-tdg	3.7917e-08	-0.272244	0.084	0.282	0.000794967
98043599-unknown-1169	1.1082e-07	-0.272319	0.093	0.287	0.00232346
98149155-rs25	3.1301e-25	-0.272378	0.913	0.994	6.56258e-21
98112158-ndus7	7.72887e-05	-0.272554	0.368	0.621	1
98000215-s18b1	2.59507e-10	-0.273358	0.031	0.207	5.44082e-06
98050704-cnot7	8.59117e-05	-0.273476	0.387	0.638	1
98009703-2aba	1.02649e-05	-0.27376	0.257	0.517	0.215215
98038997-sr1ip	2.08051e-07	-0.273763	0.077	0.253	0.00436199
98005782-mfs2a-2	5.23624e-07	-0.274306	0.158	0.391	0.0109783
98133185-unknown-3931	1.29196e-06	-0.274582	0.161	0.379	0.0270873
98033351-thoc2	8.43411e-07	-0.274634	0.158	0.379	0.017683
98014731-t132e	7.33868e-07	-0.275061	0.266	0.546	0.0153863
98048302-rtp3	2.19791e-11	-0.275331	0.003	0.144	4.60813e-07
98025833-ppm1k	3.12097e-06	-0.275533	0.149	0.345	0.0654343
98046207-stt3b	4.50022e-09	-0.275597	0.087	0.305	9.43516e-05
98034627-unknown-903	1.88894e-07	-0.275752	0.133	0.356	0.00396036
98037480-cc138-2	1.62362e-12	-0.276243	0.031	0.236	3.40408e-08
98046686-bfar	1.01842e-08	-0.276341	0.099	0.316	0.000213522
98047896-egr3	0.00018744	-0.276384	0.508	0.713	1
98010289-ncbp1	2.66421e-05	-0.276526	0.22	0.414	0.558579
98025858-unknown-659	3.62512e-06	-0.276604	0.077	0.23	0.0760043
98011628-nucl	6.33859e-08	-0.276696	0.728	0.897	0.00132895
98052130-fbw1a	3.01741e-05	-0.277013	0.294	0.546	0.632629
98019688-utp11	1.79817e-08	-0.277065	0.084	0.287	0.000377005
98011206-ostc	6.3534e-05	-0.277253	0.328	0.557	1
98010527-uggg1	3.07644e-06	-0.277386	0.251	0.529	0.0645007
98032937-rab23-2	2.17787e-07	-0.277644	0.09	0.27	0.00456612
98013833-pmfbp	1.90066e-06	-0.277698	0.164	0.379	0.0398492
98144698-sptc3	1.74856e-09	-0.277753	0.328	0.644	3.66604e-05
98005529-sp130	7.51372e-10	-0.277788	0.071	0.287	1.57533e-05
98008997-ndus8	7.42517e-07	-0.278315	0.17	0.402	0.0155676
98010632-zdh13	1.24895e-06	-0.278458	0.201	0.448	0.0261856
98053388-ch60	6.41024e-05	-0.278744	0.365	0.598	1
98025490-djc25	9.8662e-08	-0.278847	0.121	0.345	0.00206855
98035852-rl24-2	0.000129708	-0.278853	0.378	0.621	1
98047912-mfn2	2.88862e-10	-0.278992	0.071	0.293	6.05628e-06
98040118-kcy	3.93989e-05	-0.279195	0.288	0.511	0.826038
98000504-acph	1.50171e-07	-0.279234	0.118	0.328	0.00314848
98024892-ubn2	7.10266e-07	-0.279363	0.111	0.299	0.0148914
98033914-ndub6	2.65344e-05	-0.279607	0.31	0.557	0.556319
98005453-fwch1-2	6.3753e-06	-0.279865	0.133	0.316	0.133664
98059466-med18	1.77322e-12	-0.279976	0.087	0.356	3.71774e-08
98020747-sf3b5	1.31158e-08	-0.279976	0.065	0.253	0.000274985
98035442-unknown-930	3.15315e-07	-0.280268	0.118	0.322	0.0066109
98008430-ndub9	9.33039e-06	-0.280511	0.248	0.477	0.195621
98027022-cyb5b	2.02763e-05	-0.280925	0.245	0.471	0.425112
98009672-csk	3.86285e-05	-0.281005	0.307	0.546	0.809885
98025849-radi-2	0.000175398	-0.281185	0.337	0.563	1
98029495-noct	8.55477e-08	-0.281375	0.065	0.236	0.00179359
98043844-dd19a	6.35012e-06	-0.281534	0.254	0.506	0.133137
98020732-unknown-539	1.392e-07	-0.281988	0.077	0.259	0.00291847
98027411-ubad1	1.02188e-06	-0.282097	0.155	0.374	0.0214248
98004881-lclt1	2.0256e-06	-0.282136	0.124	0.31	0.0424687
98002377-ubp37	1.02469e-06	-0.282539	0.074	0.23	0.0214836
98054163-ntf2	1.55665e-07	-0.282541	0.133	0.356	0.00326368
98027631-lbr	1.89027e-05	-0.2831	0.248	0.483	0.396314
98017137-rfa3	2.08277e-05	-0.283144	0.192	0.379	0.436674
98102485-ppib-2	1.24591e-08	-0.283509	0.043	0.213	0.000261218
98002538-emc10	1.40473e-05	-0.283722	0.211	0.408	0.294515
98011189-comd7	2.15323e-07	-0.283722	0.087	0.27	0.00451446
98028604-dnj5b	7.20321e-07	-0.28381	0.136	0.345	0.0151023
98026698-slbp	3.107e-08	-0.283966	0.124	0.356	0.000651413
98054489-zn609	2.71009e-07	-0.28431	0.108	0.305	0.00568197
98009392-snd1	4.79449e-05	-0.284368	0.489	0.741	1
98013725-ubig	5.34256e-08	-0.284426	0.084	0.276	0.00112012
98039627-ppib	7.34291e-10	-0.284673	0.062	0.27	1.53951e-05
98043678-fa63a	1.48059e-08	-0.284691	0.133	0.385	0.00031042
98146642-flowr-2	1.595e-06	-0.284803	0.173	0.391	0.0334407
98017656-mpp8	6.19945e-07	-0.284819	0.102	0.287	0.0129978
98004315-sun1	2.89306e-07	-0.284862	0.115	0.316	0.0060656
98134889-tom6	4.6566e-05	-0.284916	0.418	0.655	0.976302
98056264-luc7l	7.73266e-06	-0.285148	0.248	0.483	0.162123
98022546-rm04	5.06902e-07	-0.285446	0.139	0.356	0.0106277
98002776-unknown-67	3.24707e-07	-0.285454	0.105	0.299	0.0068078
98034300-c2ail	4.19863e-08	-0.285825	0.074	0.259	0.000880285
98039215-bcl7a	1.42727e-06	-0.285973	0.189	0.431	0.0299241
98019580-ubp7	5.26003e-06	-0.286189	0.245	0.483	0.110282
98011799-his81	1.36781e-07	-0.286277	0.108	0.305	0.00286775
98020841-nano2	0.000160949	-0.286429	0.232	0.397	1
98008970-if2g	1.18731e-05	-0.286711	0.31	0.552	0.248932
98006294-fa46a	6.93699e-05	-0.286781	0.495	0.741	1
98047858-pthd3-2	9.07623e-09	-0.286839	0.003	0.109	0.000190292
98045599-nup43	2.69397e-08	-0.2869	0.08	0.276	0.000564818
98044201-oaz1	7.72025e-05	-0.287219	0.44	0.718	1
98001517-rbm39	4.46996e-05	-0.287476	0.353	0.603	0.937172
98000980-gga1	1.49609e-07	-0.287636	0.093	0.282	0.00313669
98043153-scub1	2.40457e-13	-0.287666	0.019	0.213	5.04143e-09
98131153-bet1l	5.11836e-08	-0.28809	0.127	0.351	0.00107312
98001138-ggt7	2.91474e-09	-0.289422	0.074	0.282	6.11104e-05
98010026-hmcs1	4.08996e-07	-0.289484	0.161	0.391	0.008575
98044007-c560	2.93336e-06	-0.289611	0.251	0.511	0.0615008
98049525-pmyt1	3.91366e-09	-0.289785	0.118	0.362	8.20537e-05
98020120-bbs2	4.73687e-09	-0.28979	0.13	0.379	9.93132e-05
98156177-samd8-3	6.51977e-05	-0.289863	0.412	0.684	1
98006752-larp1	7.14446e-06	-0.290206	0.223	0.437	0.149791
98032989-zn713	2.37793e-12	-0.290235	0.04	0.253	4.98556e-08
98032596-xrcc1	2.49789e-08	-0.290633	0.099	0.31	0.000523708
98013910-rbm15	5.97189e-09	-0.291241	0.105	0.333	0.000125207
98026302-zdhc2	3.11355e-08	-0.291561	0.087	0.287	0.000652787
98015815-yipf6	8.79938e-07	-0.291663	0.133	0.333	0.0184488
98004545-rpab3	7.32143e-08	-0.291742	0.13	0.356	0.00153501
98044523-sucb2	8.48076e-06	-0.291854	0.229	0.448	0.177808
98132403-brk1	4.32315e-06	-0.291901	0.204	0.425	0.0906392
98146499-cetn2	1.96202e-07	-0.292631	0.124	0.339	0.00411356
98017629-nduac	1.2899e-05	-0.292727	0.35	0.609	0.270441
98054685-unknown-1445	1.8084e-08	-0.292774	0.065	0.247	0.000379149
98049457-psme3	2.39275e-06	-0.293053	0.288	0.563	0.0501663
98050405-fgop2	4.75514e-07	-0.293081	0.161	0.391	0.00996962
98011875-rt63	4.11825e-06	-0.293127	0.146	0.333	0.0863432
98022438-ost48	3.53427e-05	-0.293134	0.39	0.667	0.740995
98028465-stk24	6.37698e-09	-0.29343	0.118	0.356	0.0001337
98040968-rnh2a	4.05811e-07	-0.293449	0.118	0.316	0.00850824
98003349-co6a6	1.64206e-10	-0.293941	0.04	0.23	3.44275e-06
98016679-zbt17	8.58979e-09	-0.294015	0.08	0.287	0.000180093
98033170-calm-28	1.90601e-10	-0.294092	0.755	0.92	3.99613e-06
98027787-stx16	1.82912e-07	-0.294242	0.096	0.282	0.00383493
98037749-mgll-4	1.08068e-06	-0.294447	0.111	0.293	0.0226575
98003089-golp3	5.44236e-09	-0.294457	0.077	0.282	0.000114104
98008915-frg1	2.31829e-08	-0.294514	0.09	0.293	0.000486053
98035484-dyhc2	5.4604e-06	-0.294866	0.217	0.431	0.114483
98008602-ift20	1.32903e-10	-0.295231	0.05	0.253	2.78645e-06
98023370-if5a1	7.32348e-08	-0.295413	0.718	0.943	0.00153544
98026740-akap1-3	1.77486e-06	-0.295663	0.158	0.356	0.0372118
98010176-tisb	3.14399e-06	-0.295953	0.248	0.489	0.0659169
98000454-glu2b	2.31957e-07	-0.296185	0.121	0.322	0.00486322
98023323-baz1b	2.26649e-09	-0.296521	0.09	0.316	4.75192e-05
98042064-b9d2	2.32674e-07	-0.296536	0.158	0.397	0.00487824
98138664-ccd51	2.49133e-09	-0.296706	0.071	0.276	5.22333e-05
98052124-rm48	2.42831e-07	-0.296729	0.115	0.316	0.00509119
98050051-mgn2	4.04566e-05	-0.297	0.384	0.661	0.848213
98043774-leg7	1.43629e-08	-0.297309	0.13	0.374	0.000301133
98046808-lage3	1.48801e-07	-0.29775	0.105	0.305	0.00311975
98010217-fa76a	6.19448e-06	-0.297781	0.279	0.552	0.129874
98157801-cbr1-9	8.53228e-06	-0.297963	0.368	0.638	0.178888
98048109-kapca	6.0295e-07	-0.298013	0.17	0.397	0.0126414
98016731-s18b1-13	1.2331e-07	-0.298617	0.108	0.31	0.00258532
98002615-cnpy2	3.09257e-08	-0.29862	0.13	0.362	0.000648388
98018861-ap1b1-2	1.26354e-06	-0.29894	0.214	0.448	0.0264913
98020810-pgpi	7.57376e-06	-0.299075	0.266	0.523	0.158791
98057383-cuzd1-4	6.14108e-06	-0.299227	0.087	0.241	0.128754
98018627-dpp9	6.81062e-08	-0.299252	0.111	0.316	0.00142791
98038024-zmy10-2	9.60065e-07	-0.299478	0.201	0.443	0.0201287
98057447-pical-2	1.42245e-07	-0.299587	0.127	0.339	0.0029823
98013683-glctk	1.4824e-10	-0.299647	0.099	0.345	3.10801e-06
98058791-blnk-2	1.59854e-05	-0.299661	0.158	0.339	0.33515
98028148-ssr4	1.10304e-09	-0.299736	0.065	0.27	2.31263e-05
98011758-hcd2	2.50571e-07	-0.299783	0.17	0.414	0.00525348
98010578-pur8	1.04777e-08	-0.299946	0.111	0.339	0.000219675
98016581-top1	2.31338e-05	-0.30001	0.328	0.563	0.485023
98154959-unknown-5479	1.35418e-08	-0.300426	0.084	0.282	0.000283918
98132471-unknown-3898	6.01235e-07	-0.300984	0.22	0.471	0.0126055
98024818-mrp1-5	1.05857e-10	-0.301332	0.071	0.299	2.2194e-06
98042572-slyx	8.92049e-07	-0.301335	0.201	0.437	0.0187027
98039884-kdm5c	2.97994e-07	-0.301387	0.17	0.397	0.00624775
98015393-pecr	1.8397e-06	-0.30164	0.204	0.443	0.0385711
98056942-otoan-5	7.73459e-06	-0.301775	0.313	0.563	0.162163
98035231-p73	9.50329e-05	-0.302174	0.331	0.517	1
98008877-hnrl1-2	6.2771e-10	-0.302331	0.096	0.339	1.31606e-05
98029131-arfg3	2.46395e-08	-0.302361	0.155	0.414	0.000516593
98055004-stt3a	7.50996e-06	-0.302507	0.347	0.609	0.157454
98023241-msl1	1.4992e-07	-0.302693	0.124	0.339	0.00314322
98012029-sf3a2	7.68299e-06	-0.302966	0.266	0.523	0.161082
98040352-unknown-1080	2.36494e-06	-0.303228	0.195	0.42	0.0495833
98059222-f173b	7.76974e-08	-0.303408	0.077	0.259	0.001629
98013752-klc2	3.28072e-06	-0.30354	0.217	0.437	0.0687836
98026472-unknown-677	3.44066e-08	-0.303994	0.118	0.345	0.000721369
98047463-tmed8	4.4821e-06	-0.304244	0.238	0.477	0.0939716
98006995-rbbp4	6.41854e-08	-0.304742	0.142	0.379	0.00134571
98050717-rbms3	2.08518e-05	-0.304883	0.35	0.598	0.437178
98021908-prs10	1.96921e-05	-0.305004	0.393	0.661	0.412865
98006719-ap1m1	1.05363e-07	-0.305562	0.146	0.374	0.00220904
98031867-tera	2.97463e-07	-0.305641	0.672	0.902	0.00623661
98056111-cnd2	3.77357e-11	-0.306111	0.053	0.264	7.91168e-07
98026200-htd2	7.37066e-08	-0.306259	0.173	0.431	0.00154533
98057438-cr3l1-2	2.69315e-07	-0.306471	0.09	0.27	0.00564646
98033938-rl31	6.14835e-13	-0.306883	0.78	0.954	1.28906e-08
98003444-cep19	2.9133e-06	-0.307089	0.223	0.454	0.0610802
98101057-ppbt-2	1.41828e-06	-0.307148	0.167	0.391	0.0297356
98020462-psb4	7.24149e-06	-0.307198	0.402	0.678	0.151825
98000461-ap1s2	4.09111e-06	-0.307433	0.307	0.569	0.0857743
98161404-va0e2	1.74087e-06	-0.307577	0.245	0.5	0.036499
98055837-mast1	4.3459e-08	-0.307616	0.192	0.471	0.000911161
98006374-tbl2	6.23813e-06	-0.307695	0.368	0.603	0.130789
98000744-tf7l2	4.24083e-07	-0.307936	0.111	0.305	0.00889132
98123444-mpu1	8.72317e-07	-0.308286	0.176	0.397	0.018289
98103265-taf13	4.46774e-09	-0.308492	0.105	0.333	9.36707e-05
98149937-itih3-2	5.85798e-08	-0.308506	0.146	0.391	0.00122819
98025604-carm1-2	2.88431e-07	-0.308655	0.176	0.414	0.00604724
98018580-srsf3	1.41052e-05	-0.308856	0.316	0.563	0.29573
98133470-unknown-3956	1.24501e-05	-0.309054	0.359	0.603	0.261029
98009087-dlrb2	6.82631e-05	-0.30957	0.183	0.351	1
98133752-azr-2	3.05844e-07	-0.310026	0.176	0.414	0.00641232
98050907-ttll7	1.78999e-05	-0.310683	0.477	0.759	0.375289
98050071-fbxl4-2	9.79038e-09	-0.311417	0.093	0.305	0.000205265
98100708-zc21a-2	1.7469e-09	-0.311647	0.108	0.351	3.66255e-05
98001712-raly	2.85143e-07	-0.311682	0.115	0.305	0.00597832
98002413-cox5a	2.37193e-05	-0.311792	0.399	0.684	0.497298
98018293-pyr1	3.16363e-09	-0.311946	0.108	0.339	6.63286e-05
98021175-djc13	6.44743e-09	-0.312694	0.13	0.374	0.000135177
98055482-sc16a	2.27716e-07	-0.312904	0.229	0.5	0.0047743
98128633-reep5-4	4.40786e-06	-0.313166	0.331	0.626	0.0924152
98041851-rl22	6.6353e-07	-0.313166	0.613	0.868	0.0139116
98053409-atpk	6.56166e-06	-0.313272	0.418	0.695	0.137572
98050125-fip1	3.07029e-07	-0.313737	0.195	0.448	0.00643718
98029091-ada10-3	5.04184e-08	-0.313759	0.176	0.443	0.00105707
98125339-gcsh-3	1.9995e-10	-0.313825	0.136	0.397	4.19216e-06
98021942-lfg4	1.1974e-07	-0.314148	0.207	0.477	0.00251047
98022627-ftshl	2.06821e-07	-0.314239	0.102	0.293	0.00433621
98006572-zn202	5.51668e-08	-0.314498	0.111	0.322	0.00115663
98115734-thop1-5	6.35457e-07	-0.314546	0.266	0.552	0.013323
98036553-sacs-4	2.25575e-10	-0.314575	0.068	0.287	4.7294e-06
98032573-vatd	4.91118e-10	-0.314895	0.13	0.379	1.02968e-05
98016410-pigu	6.58546e-09	-0.315132	0.108	0.339	0.000138071
98044751-pp14b	2.01924e-07	-0.315728	0.155	0.385	0.00423354
98016011-unknown-412	1.19141e-08	-0.316367	0.105	0.328	0.000249792
98021405-rab8a	9.45741e-08	-0.316493	0.192	0.454	0.00198284
98057285-f102b	5.17759e-11	-0.317352	0.071	0.305	1.08553e-06
98055613-cisy	6.88115e-06	-0.317688	0.464	0.724	0.14427
98030249-unknown-779	3.89033e-06	-0.317839	0.421	0.678	0.0815646
98019207-unknown-487	1.90419e-06	-0.318305	0.142	0.333	0.0399232
98024894-ppm1d	1.29907e-08	-0.318449	0.115	0.339	0.000272362
98043741-spcs1	1.45194e-07	-0.318899	0.17	0.42	0.00304414
98017895-copd	1.9781e-06	-0.319679	0.353	0.638	0.0414729
98160717-serp2	3.03844e-09	-0.319718	0.105	0.339	6.3704e-05
98049196-spc25	6.00393e-08	-0.31992	0.121	0.333	0.00125878
98017914-dhx15	2.84085e-06	-0.320493	0.446	0.684	0.0595612
98038182-riad1	4.77507e-11	-0.320699	0.019	0.184	1.00114e-06
98011289-emc2	1.45158e-06	-0.320794	0.325	0.586	0.0304339
98028041-ube2h-2	2.15267e-07	-0.320907	0.149	0.368	0.00451329
98032087-mprd	4.01857e-06	-0.320984	0.223	0.431	0.0842534
98014194-unknown-367	2.12285e-09	-0.32123	0.084	0.299	4.45077e-05
98026595-ccne1	6.15634e-07	-0.321344	0.152	0.368	0.0129074
98022904-scnnb	9.04632e-10	-0.321767	0.04	0.218	1.89665e-05
98127069-unknown-3542	7.30374e-12	-0.321779	0.337	0.684	1.5313e-07
98105364-plpa	2.66491e-12	-0.322239	0.313	0.661	5.58725e-08
98038974-grsf1	2.60758e-07	-0.322294	0.226	0.494	0.00546705
98104828-unknown-2046	8.54267e-08	-0.322319	0.121	0.333	0.00179106
98001080-vata	7.11047e-07	-0.32233	0.207	0.437	0.0149078
98055413-h10-2	5.585e-05	-0.323314	0.238	0.425	1
98135218-unknown-4097	3.85474e-07	-0.324044	0.133	0.339	0.00808184
98000716-utp23	5.95956e-09	-0.324111	0.056	0.236	0.000124948
98023332-rab43	4.03676e-08	-0.324455	0.158	0.402	0.000846347
98146111-sl9a1-2	5.72066e-07	-0.324569	0.18	0.402	0.0119939
98012926-gslg1	2.5981e-06	-0.324574	0.455	0.741	0.0544718
98133612-fbx36	3.89471e-07	-0.325204	0.146	0.356	0.00816564
98039325-pgs1	8.15405e-07	-0.325965	0.307	0.598	0.0170958
98013723-rt33	8.88233e-12	-0.326196	0.037	0.241	1.86227e-07
98114480-cc147-3	4.54699e-14	-0.326221	0.056	0.316	9.53323e-10
98037807-rrp36	7.8005e-08	-0.326292	0.152	0.379	0.00163545
98023733-prc2b	4.11829e-06	-0.32644	0.399	0.678	0.086344
98036227-suv91	6.6082e-09	-0.326866	0.133	0.391	0.000138548
98030481-unknown-789	2.42989e-11	-0.326884	0.031	0.218	5.09451e-07
98014661-dpy30-2	2.30058e-08	-0.327263	0.093	0.293	0.00048234
98028205-rn165	1.07105e-07	-0.327273	0.139	0.356	0.00224557
98031064-atf4	1.909e-21	-0.327291	0.811	0.96	4.00242e-17
98151255-unknown-5201	2.84962e-14	-0.327541	0.108	0.414	5.97452e-10
98047988-ptss2	8.35246e-07	-0.327559	0.307	0.603	0.0175118
98160922-dda1	4.2761e-09	-0.327829	0.093	0.31	8.96527e-05
98036085-acco1	1.45415e-11	-0.327892	0.062	0.293	3.04876e-07
98008111-tusc3	1.05405e-06	-0.328146	0.331	0.615	0.0220993
98049278-rgap1-2	3.34259e-08	-0.328238	0.102	0.31	0.000700808
98132796-wbs27-10	4.20601e-08	-0.328513	0.192	0.46	0.000881832
98049933-gpaa1	7.43368e-12	-0.328896	0.059	0.293	1.55854e-07
98040171-s36a1-6	1.01509e-11	-0.329019	0.04	0.241	2.12824e-07
98048580-sap18	7.66485e-07	-0.329062	0.245	0.494	0.0160701
98038195-ltor1	2.19935e-08	-0.329226	0.149	0.397	0.000461115
98009933-dcor-2	1.37344e-06	-0.330491	0.406	0.718	0.0287954
98114380-cld14	3.08737e-10	-0.330548	0.059	0.259	6.47297e-06
98027366-s6a18	1.32623e-14	-0.330934	0.022	0.241	2.78058e-10
98129169-tpp1-10	7.15511e-13	-0.331035	0.012	0.19	1.50014e-08
98057767-surf2	6.09261e-11	-0.331395	0.068	0.293	1.27738e-06
98123097-hid1	6.75799e-08	-0.331881	0.136	0.356	0.00141688
98066285-f207a	9.45159e-09	-0.332009	0.124	0.362	0.000198162
98036473-cmtr1	5.78202e-09	-0.332119	0.139	0.385	0.000121226
98013654-gcsh	1.25199e-10	-0.332774	0.142	0.408	2.62493e-06
98012021-srrt	1.38236e-06	-0.333473	0.285	0.534	0.0289825
98026901-mapk2	2.13749e-08	-0.333525	0.121	0.345	0.000448146
98053836-lpp2	9.52983e-12	-0.333814	0.028	0.218	1.99802e-07
98041990-rm11	8.61017e-08	-0.33401	0.22	0.506	0.00180521
98050836-al14e	2.59852e-08	-0.334232	0.133	0.368	0.000544807
98113012-nsun3	1.5161e-09	-0.334293	0.084	0.299	3.17866e-05
98045491-k6pf	1.05977e-07	-0.334451	0.192	0.443	0.00222191
98030816-serb	1.02027e-07	-0.334478	0.189	0.431	0.0021391
98015196-set	5.10795e-09	-0.334572	0.65	0.862	0.000107093
98039830-slmo2	2.12606e-09	-0.334893	0.087	0.305	4.4575e-05
98029656-ub2g2	1.54157e-09	-0.334984	0.099	0.333	3.23206e-05
98034125-erd22	1.11518e-06	-0.335185	0.359	0.621	0.0233808
98003128-rm41	8.24467e-11	-0.335803	0.074	0.305	1.72858e-06
98019337-xbp1	2.86158e-07	-0.335816	0.523	0.787	0.0059996
98134333-tf3c6	8.99554e-09	-0.336654	0.158	0.42	0.0001886
98051731-iolx	1.38516e-09	-0.336663	0.121	0.374	2.90412e-05
98003177-plcb	2.66414e-12	-0.33679	0.028	0.224	5.58564e-08
98054601-srsf3-3	2.34077e-06	-0.338087	0.455	0.741	0.0490766
98058511-php14	3.83909e-23	-0.33851	0.149	0.621	8.04904e-19
98054347-stam1	5.26576e-08	-0.338793	0.127	0.345	0.00110402
98005818-tekt1	1.4361e-08	-0.339185	0.074	0.264	0.000301093
98043663-ipp2l	6.59606e-08	-0.339238	0.155	0.391	0.00138293
98015556-tulp4	4.28311e-13	-0.339353	0.043	0.276	8.97997e-09
98003365-sbp2l	5.03937e-08	-0.339655	0.121	0.333	0.00105656
98026407-arf5	1.18221e-07	-0.339704	0.31	0.626	0.00247862
98033133-rgmb	4.49755e-09	-0.33997	0.087	0.299	9.42957e-05
98011709-erln2	2.43933e-07	-0.34008	0.214	0.471	0.00511429
98008972-rm23	8.33645e-10	-0.340286	0.087	0.31	1.74782e-05
98046623-unknown-1252	1.1491e-09	-0.340734	0.077	0.287	2.4092e-05
98136667-ssrd	5.70837e-07	-0.340786	0.223	0.466	0.0119682
98038337-brm1l	1.72024e-07	-0.341139	0.18	0.408	0.00360665
98003322-cds2	6.4051e-08	-0.341154	0.155	0.391	0.00134289
98007831-sc61g	4.31373e-07	-0.341213	0.446	0.747	0.00904417
98024228-cx6b1	5.37123e-10	-0.341666	0.653	0.885	1.12613e-05
98031969-psmd1	8.19294e-07	-0.342043	0.325	0.603	0.0171773
98031318-sf3b2	9.08898e-17	-0.342106	0.263	0.736	1.9056e-12
98026799-naa50	3.01427e-09	-0.342529	0.133	0.391	6.31972e-05
98010959-copg2	2.71732e-07	-0.34264	0.285	0.563	0.00569712
98004347-tmed3	2.5237e-08	-0.342995	0.146	0.385	0.000529118
98038046-tfg	2.65045e-07	-0.343094	0.331	0.626	0.00555693
98022076-gdib	6.13653e-07	-0.343123	0.341	0.609	0.0128658
98015703-wdr26-2	1.27471e-10	-0.345761	0.115	0.385	2.67257e-06
98054882-foxj1	3.1346e-08	-0.345815	0.087	0.276	0.000657201
98024569-u520	1.5433e-09	-0.345944	0.161	0.437	3.23569e-05
98050965-apmap-7	2.62652e-12	-0.346523	0.05	0.276	5.50677e-08
98054968-lines	2.48499e-10	-0.346659	0.099	0.345	5.21003e-06
98122948-h32-2	8.94417e-20	-0.346686	0.012	0.276	1.87523e-15
98043008-ilf2	8.75501e-08	-0.346931	0.214	0.477	0.00183557
98016780-prp4b	6.23826e-09	-0.346966	0.18	0.46	0.000130791
98057105-tisb-7	3.99683e-07	-0.347117	0.3	0.575	0.00837975
98005727-xrn2	9.91708e-08	-0.34769	0.201	0.454	0.00207922
98039892-vapb-2	3.23388e-11	-0.347732	0.09	0.345	6.78015e-07
98047375-anr44	3.11303e-08	-0.348087	0.235	0.511	0.000652678
98030427-gpi8	7.12145e-09	-0.348176	0.139	0.385	0.000149308
98148908-unknown-5034	2.21085e-06	-0.348247	0.402	0.621	0.0463527
98014713-spt5h	1.19341e-09	-0.348273	0.155	0.437	2.50211e-05
98030983-gnai3	2.11509e-08	-0.348632	0.18	0.443	0.00044345
98050029-arf6-4	1.03989e-09	-0.348823	0.118	0.368	2.18024e-05
98009200-top2a	1.41642e-06	-0.348963	0.207	0.425	0.0296967
98017974-ttyh3	2.45868e-11	-0.349049	0.087	0.339	5.15487e-07
98005923-unknown-143	5.56403e-07	-0.349449	0.424	0.707	0.0116655
98022750-if2p	1.11073e-09	-0.349506	0.17	0.466	2.32875e-05
98016733-smc1a	2.99993e-10	-0.349511	0.087	0.316	6.28966e-06
98027169-metk1-2	1.4218e-08	-0.349575	0.167	0.431	0.000298094
98030879-tsn9	1.40662e-10	-0.349838	0.074	0.299	2.94913e-06
98019286-atp4b	5.09975e-09	-0.349974	0.13	0.374	0.000106921
98043771-ubxn4	4.20818e-07	-0.350756	0.279	0.523	0.00882288
98130804-ufm1	2.36921e-11	-0.351197	0.059	0.282	4.96728e-07
98045857-txnd8	1.28797e-07	-0.351565	0.214	0.471	0.00270036
98027310-s35f2	2.4797e-10	-0.351851	0.102	0.351	5.19894e-06
98043610-aifm1-2	1.35575e-08	-0.351963	0.217	0.5	0.000284246
98001774-ube2c	3.97426e-08	-0.352235	0.189	0.448	0.000833244
98014322-mlec	8.80254e-10	-0.352453	0.13	0.391	1.84554e-05
98056652-ks6b1	2.50224e-07	-0.352465	0.232	0.489	0.0052462
98025855-opla	1.45803e-10	-0.353086	0.093	0.339	3.05691e-06
98014993-tmm56-2	5.36669e-12	-0.353192	0.062	0.293	1.12518e-07
98006407-gsk3b	3.24862e-09	-0.353217	0.121	0.362	6.81107e-05
98056837-afad-2	3.9747e-08	-0.353806	0.241	0.534	0.000833336
98054048-rn121	1.02904e-09	-0.353888	0.127	0.385	2.1575e-05
98048769-smrd1	2.29002e-07	-0.353899	0.235	0.483	0.00480126
98028801-pp1b-2	4.06267e-07	-0.354893	0.43	0.707	0.00851779
98031450-pcr10-2	1.69025e-07	-0.355086	0.189	0.431	0.00354378
98023889-smd3	3.27397e-07	-0.356101	0.368	0.667	0.0068642
98045905-cdn1b	2.05231e-07	-0.356154	0.452	0.718	0.00430288
98132604-mcfd2-4	2.9602e-09	-0.356638	0.192	0.483	6.20636e-05
98022121-nmt2	1.37133e-08	-0.356674	0.195	0.471	0.000287514
98119036-zdh20	4.05584e-19	-0.357134	0.08	0.425	8.50348e-15
98027164-vatf	2.23001e-08	-0.357244	0.161	0.402	0.000467544
98022650-hypk	2.44919e-09	-0.357325	0.133	0.385	5.13498e-05
98038979-lfg2-2	3.52833e-08	-0.357374	0.211	0.483	0.000739749
98014632-pqlc1	1.8634e-09	-0.357472	0.164	0.437	3.9068e-05
98023425-zn541	7.95948e-08	-0.358338	0.22	0.471	0.00166879
98050151-sias	5.25335e-09	-0.358992	0.557	0.816	0.000110142
98052148-rnft2	1.06626e-09	-0.359097	0.099	0.328	2.23553e-05
98019506-masu1	8.92435e-09	-0.359275	0.149	0.391	0.000187108
98011077-sr140	3.57047e-09	-0.359277	0.152	0.408	7.48585e-05
98045063-otoan-2	8.31399e-08	-0.359319	0.226	0.494	0.00174311
98019391-h2ay-2	1.2356e-06	-0.359323	0.245	0.471	0.0259056
98110065-nedd8-2	8.19366e-12	-0.359369	0.102	0.374	1.71788e-07
98046214-ndua2	3.82e-08	-0.359865	0.223	0.5	0.000800902
98006871-sl9a8	2.47388e-07	-0.360165	0.26	0.511	0.00518674
98158080-nanp	4.096e-08	-0.360655	0.223	0.506	0.000858767
98014984-psn1	1.17567e-08	-0.360767	0.214	0.511	0.000246491
98022691-caf1a	1.11614e-11	-0.36177	0.08	0.328	2.3401e-07
98057776-dhso-12	9.96547e-09	-0.362054	0.124	0.351	0.000208936
98016225-rab28	3.28547e-11	-0.362549	0.077	0.31	6.88832e-07
98040669-cartf	4.52476e-09	-0.362752	0.124	0.356	9.48661e-05
98125116-mos1	1.46957e-08	-0.362962	0.186	0.448	0.000308109
98005936-ctbp2	1.47461e-08	-0.362965	0.56	0.822	0.000309167
98126640-rt21	1.80985e-10	-0.364273	0.093	0.333	3.79453e-06
98048902-zbt10	4.1217e-08	-0.36441	0.511	0.747	0.000864156
98053683-unknown-1410	4.8582e-14	-0.364619	0.78	0.897	1.01857e-09
98018130-btbd2	1.21155e-07	-0.364857	0.266	0.546	0.00254014
98048283-aldh2-2	6.83919e-09	-0.365232	0.579	0.839	0.000143391
98011616-acsf2-6	2.21244e-08	-0.365343	0.232	0.5	0.00046386
98049007-asna	4.63685e-07	-0.36568	0.35	0.638	0.00972162
98034549-nhp2	1.60229e-07	-0.365939	0.195	0.425	0.00335936
98117270-dyl2-3	8.30814e-08	-0.366216	0.48	0.799	0.00174188
98030415-ufc1	3.34489e-10	-0.366724	0.139	0.414	7.01291e-06
98123486-unknown-3298	1.17695e-12	-0.366936	0.059	0.299	2.46759e-08
98001941-dnjc8	1.54744e-07	-0.367145	0.266	0.534	0.00324436
98027943-pdia3	4.63537e-18	-0.367585	0.768	0.96	9.71851e-14
98018196-cyta-3	4.80231e-19	-0.367753	0.059	0.391	1.00685e-14
98026235-rad21	1.07185e-07	-0.36793	0.313	0.621	0.00224724
98057071-mark3-2	7.80329e-10	-0.368768	0.139	0.402	1.63604e-05
98025012-chm1a-2	4.11228e-11	-0.369585	0.217	0.529	8.6218e-07
98013415-exos9	9.37298e-10	-0.370224	0.118	0.362	1.96514e-05
98035279-unknown-924	2.82646e-06	-0.370601	0.418	0.615	0.0592596
98134324-unknown-4016	4.45176e-10	-0.371347	0.402	0.718	9.33355e-06
98040654-ptrd1	7.76522e-11	-0.371673	0.077	0.305	1.62806e-06
98008313-spt6h	1.4974e-10	-0.37168	0.13	0.402	3.13944e-06
98007243-lrrc3	6.75187e-10	-0.372695	0.183	0.489	1.4156e-05
98146601-sqstm-7	9.01619e-15	-0.373131	0.006	0.195	1.89034e-10
98025187-tob2	4.28664e-09	-0.373149	0.282	0.58	8.98737e-05
98018865-cdipt	6.36254e-09	-0.37327	0.207	0.494	0.000133397
98041950-tm50a	2.78641e-07	-0.373352	0.31	0.575	0.00584199
98026912-aurka	9.65984e-09	-0.375549	0.282	0.586	0.000202528
98016815-ppm1g	3.99638e-09	-0.375846	0.149	0.397	8.37881e-05
98033321-cpeb4-3	6.7576e-08	-0.376315	0.266	0.54	0.0014168
98015773-cr3l1	1.40903e-09	-0.376512	0.192	0.46	2.95418e-05
98151424-unknown-5222	9.40735e-19	-0.376535	0.09	0.443	1.97234e-14
98035146-bmp7	2.23524e-09	-0.378862	0.127	0.368	4.6864e-05
98035420-tbca	5.73295e-08	-0.379722	0.43	0.718	0.00120197
98024751-sp3	5.89528e-11	-0.379744	0.139	0.42	1.23601e-06
98144270-rs28	1.17871e-08	-0.379918	0.461	0.77	0.000247128
98003690-spcs3	3.17267e-11	-0.379938	0.096	0.345	6.65182e-07
98036749-eri1	6.08609e-10	-0.380521	0.115	0.356	1.27601e-05
98009676-dad1	2.83431e-08	-0.380598	0.421	0.724	0.000594242
98001893-zswm8	3.00975e-09	-0.380867	0.173	0.431	6.31024e-05
98004226-flot2	6.19397e-08	-0.381202	0.43	0.718	0.00129863
98055457-assy-2	1.59705e-08	-0.381229	0.186	0.431	0.000334838
98122946-h32	2.58211e-20	-0.381257	0.012	0.282	5.41365e-16
98042697-unknown-1146	6.40991e-11	-0.38126	0.115	0.379	1.3439e-06
98057524-caps1	3.49667e-11	-0.381535	0.121	0.397	7.33111e-07
98026379-crel2	2.41217e-09	-0.381596	0.207	0.511	5.05735e-05
98041771-fkb1a	4.7621e-10	-0.381809	0.582	0.874	9.98422e-06
98031700-clpt1	1.02638e-08	-0.381982	0.195	0.466	0.00021519
98011809-unknown-302	2.35711e-10	-0.382805	0.118	0.368	4.94191e-06
98001105-rund1	4.28082e-12	-0.383664	0.096	0.368	8.97517e-08
98137961-enpp4-3	2.53404e-08	-0.384527	0.124	0.339	0.000531287
98003185-stom-3	2.20164e-11	-0.384965	0.056	0.276	4.61596e-07
98034663-lsm12	4.95534e-10	-0.386096	0.127	0.379	1.03894e-05
98054653-spef2-2	1.26915e-11	-0.386472	0.254	0.598	2.6609e-07
98160794-hvcn1-2	4.50893e-12	-0.386534	0.108	0.391	9.45342e-08
98035480-psa4	7.33631e-08	-0.38682	0.492	0.81	0.00153813
98000261-vatl	3.2313e-08	-0.386947	0.393	0.69	0.000677474
98052389-nusap	1.72003e-07	-0.388413	0.31	0.58	0.00360622
98014330-unknown-369	8.62831e-13	-0.388577	0.046	0.276	1.80901e-08
98043910-unknown-1174	1.62619e-11	-0.388806	0.071	0.305	3.40946e-07
98054459-unknown-1433	1.21341e-10	-0.38915	0.142	0.425	2.54405e-06
98109820-vmp1	3.37106e-16	-0.389155	0.238	0.661	7.06777e-12
98046400-gpda	1.34064e-08	-0.390252	0.235	0.517	0.000281079
98151423-unknown-5221	6.72122e-19	-0.390439	0.09	0.443	1.40917e-14
98128815-ndua5	1.39515e-08	-0.390584	0.313	0.626	0.000292506
98032976-cyac3	4.22064e-08	-0.391407	0.331	0.598	0.0008849
98008369-h2ay	2.8843e-08	-0.392742	0.319	0.621	0.000604722
98034418-exos2	2.142e-10	-0.393086	0.158	0.437	4.49092e-06
98050483-sim12	4.91127e-12	-0.393493	0.102	0.385	1.0297e-07
98049769-cf120	1.32261e-08	-0.393543	0.297	0.615	0.000277298
98010705-rbx1	7.45407e-09	-0.39362	0.282	0.592	0.000156282
98012034-zfpl1	3.69113e-13	-0.39394	0.074	0.339	7.73882e-09
98107860-unknown-2259	1.89483e-08	-0.394891	0.111	0.316	0.000397271
98000170-serc3	4.56382e-08	-0.394942	0.269	0.523	0.00095685
98157823-tba1b-4	2.39636e-11	-0.394972	0.152	0.454	5.02422e-07
98126825-socs6	6.94065e-12	-0.395147	0.099	0.368	1.45518e-07
98023967-tbl3	2.67893e-12	-0.395151	0.074	0.322	5.61665e-08
98001913-rdh13	2.82765e-09	-0.396158	0.186	0.448	5.92845e-05
98117444-unknown-2860	1.12901e-13	-0.396284	0.05	0.293	2.36708e-09
98039340-pr40a	2.22379e-08	-0.396474	0.381	0.678	0.00046624
98032723-unknown-856	5.9418e-13	-0.396613	0.059	0.305	1.24576e-08
98035928-swet1	7.40074e-09	-0.397273	0.254	0.546	0.000155164
98122512-renr	1.83791e-12	-0.397613	0.102	0.379	3.85336e-08
98014414-fgd5	4.22486e-10	-0.399117	0.118	0.362	8.85785e-06
98049625-nfic	8.24937e-10	-0.39914	0.505	0.77	1.72956e-05
98052774-mcfd2-3	1.02469e-08	-0.400155	0.381	0.695	0.000214837
98005314-emc6	2.70167e-09	-0.400277	0.186	0.448	5.66432e-05
98030968-emc7	7.63082e-12	-0.401426	0.121	0.408	1.59988e-07
98027078-t214b	7.43362e-09	-0.402071	0.282	0.609	0.000155853
98029236-pcna	1.5414e-08	-0.4024	0.35	0.678	0.000323171
98019512-mboa2	2.80825e-11	-0.403594	0.133	0.42	5.88777e-07
98037022-kcnka	2.17406e-16	-0.403651	0.019	0.253	4.55814e-12
98039334-rragc	9.76565e-11	-0.403794	0.124	0.385	2.04747e-06
98132748-tim13	3.85036e-10	-0.404419	0.118	0.368	8.07267e-06
98054902-prkdc-3	3.18066e-14	-0.404493	0.096	0.397	6.66858e-10
98016444-tcp4	7.12377e-13	-0.404496	0.108	0.402	1.49357e-08
98049071-mlp3c	2.31123e-09	-0.404582	0.207	0.5	4.84573e-05
98032773-nomo1	6.25754e-12	-0.405121	0.146	0.46	1.31196e-07
98034190-ubp49	1.2049e-09	-0.406231	0.489	0.793	2.5262e-05
98029148-kgua	1.35203e-10	-0.406782	0.17	0.454	2.83468e-06
98051649-prdx4	8.43008e-11	-0.407548	0.176	0.477	1.76745e-06
98034586-reep3	8.38302e-12	-0.40765	0.108	0.379	1.75758e-07
98016846-tisd	8.31747e-11	-0.408387	0.133	0.402	1.74384e-06
98014215-cbx1	3.53219e-10	-0.410075	0.192	0.494	7.40559e-06
98020768-smag1	1.56062e-12	-0.410788	0.087	0.351	3.272e-08
98033615-ccna2	2.05993e-10	-0.412502	0.121	0.379	4.31884e-06
98019973-ndub2	3.64189e-11	-0.413573	0.173	0.489	7.6356e-07
98151540-or6k6-2	1.77731e-17	-0.414779	0.118	0.471	3.72631e-13
98005420-nol12	1.87068e-16	-0.415821	0.031	0.287	3.92207e-12
98011336-npc1-2	1.27795e-09	-0.416514	0.313	0.632	2.67934e-05
98025832-sc11c	1.13234e-08	-0.416879	0.356	0.626	0.000237406
98021397-tmed2	1.6574e-10	-0.417271	0.526	0.839	3.47491e-06
98001424-bak	4.80385e-10	-0.417396	0.467	0.776	1.00718e-05
98009175-stmn2	3.5027e-09	-0.418263	0.186	0.454	7.34377e-05
98015761-vato	1.37991e-09	-0.419842	0.303	0.609	2.89312e-05
98035258-face1	2.36176e-11	-0.420313	0.155	0.454	4.95166e-07
98160238-h2az-3	7.0723e-10	-0.420537	0.235	0.552	1.48278e-05
98044479-elob	6.26967e-10	-0.421577	0.294	0.603	1.3145e-05
98133562-dph3	1.74298e-12	-0.422896	0.13	0.431	3.65432e-08
98047050-set-3	3.31907e-09	-0.423463	0.307	0.621	6.95876e-05
98053654-abce1	6.36234e-11	-0.423485	0.204	0.523	1.33393e-06
98035268-phf5a	2.81456e-10	-0.424408	0.18	0.471	5.90101e-06
98015088-psb7	4.23925e-10	-0.425066	0.365	0.701	8.88801e-06
98014652-eif1a	4.49114e-13	-0.425308	0.136	0.454	9.41613e-09
98027746-gcn1l-2	1.29346e-09	-0.425383	0.319	0.615	2.71186e-05
98019723-s36a1-3	3.22162e-19	-0.426506	0.012	0.27	6.75444e-15
98016280-ssrg	1.76545e-18	-0.426784	0.666	0.891	3.70145e-14
98113504-tm258	1.99656e-10	-0.428125	0.443	0.759	4.186e-06
98049262-zbt26	1.0382e-10	-0.428344	0.529	0.833	2.17669e-06
98020018-nlk	2.02293e-11	-0.429255	0.13	0.414	4.24128e-07
98052636-glym-2	1.03884e-13	-0.42933	0.096	0.391	2.17804e-09
98033379-sem5a	7.27298e-25	-0.430002	0.068	0.477	1.52485e-20
98139596-unknown-4402	2.80722e-21	-0.430876	0.099	0.5	5.88562e-17
98031942-hyou1	5.57577e-10	-0.431115	0.266	0.586	1.16902e-05
98007423-mdn1	4.40793e-14	-0.431386	0.155	0.494	9.24166e-10
98028802-tr112	2.81294e-10	-0.433027	0.226	0.534	5.8976e-06
98036238-cnbp	8.54165e-10	-0.434436	0.3	0.598	1.79084e-05
98023221-tfdp1	1.92294e-10	-0.43446	0.241	0.569	4.03163e-06
98103996-h2az-2	2.59572e-14	-0.434997	0.598	0.862	5.44218e-10
98020744-unknown-540	1.59655e-09	-0.435411	0.368	0.678	3.34733e-05
98048801-cbx3	1.57712e-09	-0.436431	0.39	0.69	3.30658e-05
98045982-chic2	4.74086e-12	-0.436834	0.127	0.414	9.93969e-08
98020834-nh2l1	3.04225e-09	-0.437069	0.251	0.54	6.37838e-05
98017531-ltor3	1.82934e-13	-0.438477	0.099	0.391	3.8354e-09
98158162-ssrg-2	1.8515e-18	-0.439217	0.622	0.885	3.88185e-14
98162041-atp5j	3.0932e-11	-0.440782	0.471	0.787	6.4852e-07
98050918-copz1	1.64432e-10	-0.440911	0.362	0.684	3.44748e-06
98058568-myef2	5.0201e-12	-0.44112	0.319	0.73	1.05251e-07
98131177-ruxg	3.8277e-10	-0.4423	0.241	0.54	8.02516e-06
98018898-otu6b	1.09033e-11	-0.442668	0.142	0.431	2.28599e-07
98034018-elav2-3	7.06168e-11	-0.443096	0.362	0.707	1.48055e-06
98049131-s39ab-3	1.72787e-15	-0.447239	0.105	0.431	3.62266e-11
98107183-alkb4	2.80783e-15	-0.448294	0.238	0.655	5.88689e-11
98022905-h2ax-2	3.87726e-09	-0.448368	0.387	0.655	8.12906e-05
98126413-unknown-3484	1.5035e-14	-0.448387	0.09	0.391	3.15223e-10
98039852-ma1a1	1.09188e-11	-0.44877	0.18	0.494	2.28924e-07
98048586-pdia4	2.60074e-10	-0.45038	0.375	0.69	5.4527e-06
98019466-spcs2	1.45794e-11	-0.450926	0.189	0.5	3.05671e-07
98029576-sap-3	2.40324e-15	-0.450953	0.022	0.247	5.03862e-11
98023226-rab6a	2.60316e-10	-0.454713	0.316	0.632	5.45778e-06
98024696-ch10	3.8137e-12	-0.456974	0.505	0.77	7.9958e-08
98048564-ephb1-7	4.06028e-14	-0.457631	0.57	0.856	8.51278e-10
98011653-pdia5	3.95871e-11	-0.458472	0.322	0.661	8.29983e-07
98032961-cpsf5	4.07668e-12	-0.458863	0.149	0.448	8.54716e-08
98019315-rl30	3.84514e-23	-0.458886	0.706	0.96	8.06172e-19
98022610-ln28b	1.86203e-19	-0.459979	0.006	0.253	3.90394e-15
98001499-ktap2	8.51982e-13	-0.460983	0.158	0.483	1.78626e-08
98022439-pdia1	2.09193e-14	-0.46341	0.567	0.833	4.38593e-10
98037510-cntp2	6.08936e-12	-0.463948	0.226	0.58	1.2767e-07
98035495-unknown-931	1.52299e-11	-0.466036	0.223	0.546	3.19309e-07
98030588-nek7	3.03718e-12	-0.466105	0.121	0.408	6.36775e-08
98008345-s28a1	3.48467e-12	-0.470242	0.13	0.42	7.30596e-08
98015727-wdr76	2.47254e-12	-0.470436	0.415	0.782	5.18392e-08
98027244-srsf7-2	2.47136e-16	-0.471099	0.582	0.879	5.18146e-12
98126678-arl3-3	9.36405e-14	-0.471475	0.155	0.5	1.96327e-09
98019220-ndkb-2	4.10916e-11	-0.472913	0.3	0.626	8.61526e-07
98005515-asz1	4.4562e-16	-0.473614	0.195	0.563	9.34287e-12
98004503-f133a	3.74757e-12	-0.474634	0.186	0.506	7.85715e-08
98011669-trap1	1.88308e-11	-0.474955	0.201	0.494	3.94807e-07
98042842-cks1-2	6.28671e-15	-0.47604	0.084	0.379	1.31807e-10
98020361-skp1	4.79763e-14	-0.476324	0.48	0.822	1.00587e-09
98047489-srsf2	5.68744e-13	-0.47681	0.149	0.46	1.19243e-08
98026316-s35b1	3.11926e-12	-0.476934	0.17	0.483	6.53984e-08
98045758-ange2-5	1.98352e-12	-0.480568	0.121	0.402	4.15865e-08
98018724-ica69	2.5552e-12	-0.483271	0.226	0.552	5.35723e-08
98013380-g6pt1	1.71745e-17	-0.483642	0.012	0.247	3.60081e-13
98148278-kisha	7.57342e-14	-0.484836	0.183	0.546	1.58784e-09
98052686-mcm7	3.07632e-12	-0.485173	0.146	0.431	6.44982e-08
98051532-hdac1	6.6079e-12	-0.485679	0.3	0.632	1.38541e-07
98032749-psa5	4.14815e-14	-0.489891	0.489	0.805	8.69701e-10
98140403-aaed1-2	4.06415e-13	-0.495997	0.214	0.557	8.52089e-09
98017361-unknown-442	6.70446e-17	-0.498019	0.028	0.282	1.40566e-12
98055607-nop58	6.03919e-13	-0.498134	0.13	0.414	1.26618e-08
98034764-thiom	4.36702e-16	-0.499149	0.545	0.828	9.1559e-12
98049991-anr50	2.61009e-24	-0.499283	0.034	0.391	5.47232e-20
98000580-gtpb2	6.36141e-16	-0.499496	0.111	0.443	1.33373e-11
98000296-akap1	2.40458e-14	-0.50186	0.155	0.489	5.04144e-10
98003070-t185b	2.9283e-14	-0.501878	0.133	0.448	6.13947e-10
98137853-h2b1c	4.01729e-23	-0.503028	0	0.276	8.42265e-19
98047498-tsn11-2	2.62036e-11	-0.503933	0.285	0.626	5.49384e-07
98127208-pcr3-3	2.08089e-21	-0.506029	0.025	0.333	4.3628e-17
98007607-cpt1a-3	4.93475e-13	-0.50682	0.319	0.672	1.03462e-08
98006404-elov4	4.9981e-14	-0.508236	0.251	0.632	1.0479e-09
98053503-rb27a	7.47652e-14	-0.510748	0.235	0.621	1.56753e-09
98052386-ptn1	3.77397e-18	-0.51115	0.08	0.414	7.91251e-14
98016163-cx7a2	6.69332e-13	-0.511413	0.362	0.73	1.40332e-08
98019713-pabp2	4.85997e-14	-0.512601	0.198	0.552	1.01894e-09
98005919-lman1	1.16016e-19	-0.51938	0.071	0.425	2.4324e-15
98041514-sc22b	3.17701e-13	-0.520084	0.263	0.609	6.66091e-09
98027351-c1qbp	5.49546e-17	-0.520207	0.139	0.529	1.15218e-12
98003853-dlx1	1.82872e-13	-0.520307	0.372	0.724	3.83409e-09
98043514-djb11-3	4.84166e-15	-0.522948	0.433	0.793	1.0151e-10
98059203-ddx3y	4.49022e-16	-0.523783	0.149	0.517	9.4142e-12
98039139-tspoa-4	1.28862e-23	-0.525504	0	0.282	2.70172e-19
98032206-tmx1	7.32519e-14	-0.52634	0.232	0.598	1.5358e-09
98102857-ruxe	4.12139e-15	-0.530046	0.186	0.546	8.6409e-11
98003375-gale	9.54888e-15	-0.53284	0.183	0.534	2.00202e-10
98002494-emc1	4.89595e-16	-0.535118	0.139	0.489	1.02648e-11
98021974-f177a	7.74067e-16	-0.5385	0.155	0.511	1.62291e-11
98022429-selt-2	9.40017e-19	-0.538807	0.118	0.5	1.97084e-14
98055773-zswm8-2	1.30776e-16	-0.5423	0.105	0.437	2.74184e-12
98051025-nucb1	1.75542e-13	-0.542717	0.263	0.615	3.68041e-09
98028026-unknown-717	4.14416e-20	-0.547122	0.009	0.27	8.68864e-16
98030591-flowr	1.52245e-15	-0.549834	0.142	0.483	3.19196e-11
98015567-med26	1.36674e-14	-0.553516	0.279	0.667	2.86551e-10
98029760-radi-3	4.83781e-15	-0.558188	0.198	0.563	1.01429e-10
98022272-sdf2	2.0881e-15	-0.55879	0.272	0.678	4.37791e-11
98018222-ubp2	2.30784e-16	-0.560669	0.17	0.54	4.83862e-12
98006094-zn155	4.22368e-16	-0.56374	0.241	0.661	8.85536e-12
98048003-rir2	1.15445e-13	-0.569733	0.161	0.471	2.42043e-09
98122539-hprt-3	1.27027e-15	-0.573891	0.241	0.621	2.66324e-11
98133465-apc13	4.7306e-17	-0.576101	0.093	0.42	9.91818e-13
98034279-kat5	1.58738e-17	-0.584835	0.214	0.626	3.32809e-13
98049093-pdia6	3.71256e-24	-0.584985	0.567	0.897	7.78375e-20
98016397-at1b2	3.70307e-18	-0.59061	0.424	0.81	7.76385e-14
98010273-tram1	3.2e-17	-0.596592	0.372	0.741	6.70912e-13
98018143-tmed4	9.21856e-19	-0.602081	0.418	0.799	1.93276e-14
98024392-sc6a1-2	3.99161e-23	-0.604154	0.523	0.914	8.3688e-19
98039460-erf1-2	6.24923e-21	-0.607077	0.099	0.477	1.31021e-16
98043682-tmm53	1.32859e-22	-0.613071	0.08	0.471	2.78551e-18
98033651-isx	1.3016e-26	-0.616989	0.009	0.345	2.72894e-22
98035472-tlcd1	3.67105e-21	-0.620918	0.084	0.454	7.69673e-17
98114278-unknown-2668	5.32135e-23	-0.62352	0.474	0.885	1.11567e-18
98033506-h10	5.222e-15	-0.623785	0.344	0.741	1.09484e-10
98025203-b3ga3	1.09002e-28	-0.629468	0.449	0.879	2.28534e-24
98020026-fkbp2	4.27112e-19	-0.6315	0.347	0.799	8.95484e-15
98118328-unknown-2927	2.23435e-20	-0.64482	0.217	0.661	4.68454e-16
98009498-hm13	9.62909e-19	-0.646369	0.18	0.563	2.01883e-14
98041724-ki67	7.16279e-18	-0.653493	0.183	0.575	1.50175e-13
98020260-amerl	1.172e-20	-0.665944	0.257	0.713	2.45722e-16
98077756-unknown-1708	2.52488e-27	-0.680668	0.656	0.931	5.29367e-23
98035460-zn513-3	2.47585e-25	-0.690619	0.111	0.58	5.19086e-21
98131752-h10-4	2.40777e-15	-0.692849	0.229	0.592	5.04814e-11
98022968-mdr3	4.4168e-28	-0.698404	0.508	0.879	9.26027e-24
98118433-unknown-2934	7.38612e-29	-0.700405	0.492	0.856	1.54857e-24
98044800-gapr1-8	1.33266e-36	-0.726523	0	0.425	2.79405e-32
98117255-unknown-2841	2.9377e-22	-0.732843	0.282	0.764	6.15918e-18
98034341-glna-3	6.72625e-27	-0.739461	0.062	0.477	1.41023e-22
98131947-h10-5	9.04486e-19	-0.742011	0.198	0.592	1.89634e-14
98132150-h10-6	1.64642e-16	-0.752047	0.245	0.615	3.45188e-12
98016552-mob3c	5.69434e-32	-0.833199	0.238	0.799	1.19388e-27
98008974-unknown-225	5.64092e-32	-0.944736	0.009	0.402	1.18267e-27

## Sheet: digestive.HJvEA
	p_vala	avg_log2FCb	pct.1c	pct.2d	p_val_adje	a = unadjusted p value	GO
98034674-gabt	4.03004e-209	1.687	0.798	0.026	8.44939e-205	b = log fold change of average expression of this cluster versus all other clusters	retinoid metabolic process
98066397-unknown-1637	7.99232e-133	1.2997	0.618	0.045	1.67567e-128	c = Percent of cells within this clusters that express this gene	negative regulation of angiogenesis
98060099-unknown-1615	1.56631e-123	1.02787	0.45	0.002	3.28392e-119	d = Perfect of cells outside this cluster expressing this gene	lipid metabolic process
98025716-cttb2	1.38982e-113	0.993865	0.447	0.009	2.9139e-109	e = adjusted p value using bonferroni correction	actin filament organization
98138202-lrp1-16	1.78335e-112	0.798978	0.439	0.008	3.73897e-108		establishment or maintenance of cell polarity
98148473-lrp1-19	2.00776e-108	0.804034	0.435	0.009	4.20947e-104		peptidyl-serine phosphorylation
98020832-actb-3	2.14614e-106	0.496254	0.996	0.947	4.4996e-102		negative regulation of vascular endothelial growth factor receptor signaling pathway
98057522-unknown-1550	8.23692e-103	1.05772	0.958	0.551	1.72695e-98		central nervous system development
98018641-kthy	3.36343e-100	0.749629	0.962	0.785	7.05176e-96		regulation of actin cytoskeleton organization
98009894-rdh12	1.51863e-99	1.06049	0.527	0.047	3.18396e-95		cellular response to interleukin-1
98014096-ran	1.95945e-99	1.09191	0.519	0.046	4.10819e-95		receptor internalization
98105735-unknown-2118	8.22273e-98	1.00888	0.443	0.022	1.72398e-93		apoptotic process
98150297-mx1-14	2.1267e-95	0.998366	0.45	0.027	4.45884e-91		positive regulation of endocytosis
98121459-tie1-4	8.14711e-91	0.884586	0.905	0.6	1.70812e-86		cellular response to interferon-gamma
98042565-scd5	2.1607e-89	1.16888	0.664	0.14	4.53012e-85		cytoskeleton-dependent intracellular transport
98017173-unknown-438	2.33214e-88	0.280627	1	0.98	4.88956e-84		cortical cytoskeleton organization
98009853-unknown-248	5.86759e-88	0.936946	0.393	0.017	1.2302e-83		regulation of I-kappaB kinase/NF-kappaB signaling
98058043-hsp7c-2	3.34129e-87	0.558047	0.95	0.816	7.00535e-83		signal transduction
98155491-hacl1-2	6.9922e-75	0.995711	0.653	0.184	1.46598e-70		microtubule cytoskeleton organization
98020686-unknown-537	1.58867e-71	1.02933	0.668	0.211	3.3308e-67		enzyme linked receptor protein signaling pathway
98101007-unknown-1779	2.7391e-69	0.629819	0.275	0.004	5.7428e-65		positive regulation of lipid transport
98161103-gas6	9.91422e-69	0.632782	0.256	0.001	2.07861e-64		vascular endothelial growth factor receptor-2 signaling pathway
98048044-cdc42-5	1.91098e-67	0.703366	0.855	0.591	4.00656e-63		fusion of virus membrane with host plasma membrane
98107170-rhg23	4.34223e-67	0.502194	0.927	0.833	9.10393e-63		regulation of heart contraction
98151780-unknown-5256	7.90501e-67	0.618071	0.244	0	1.65737e-62		neuron projection morphogenesis
98038233-hacl1	3.5478e-65	0.870193	0.607	0.17	7.43831e-61		angiogenesis
98014277-hpgds-9	2.76856e-63	0.774358	0.809	0.544	5.80456e-59		membrane organization
98159130-ca2d1-2	1.44494e-62	0.938428	0.355	0.033	3.02946e-58		regulation of cell shape
98076568-unknown-1705	1.62357e-62	0.525925	0.897	0.739	3.40399e-58		lipid catabolic process
98031021-unknown-804	1.41687e-61	0.576938	0.92	0.67	2.9706e-57		positive regulation of JNK cascade
98003726-unknown-86	3.47831e-61	0.936251	0.729	0.303	7.29263e-57		positive regulation of lysosomal protein catabolic process
98019412-unknown-493	1.59213e-59	0.623663	0.24	0.004	3.33806e-55		lipoxygenase pathway
98126458-ttl13-2	5.97426e-59	0.592186	0.225	0.002	1.25256e-54		regulation of p38MAPK cascade
98045101-cpas1-3	1.20059e-56	0.6962	0.332	0.033	2.51716e-52		hexose metabolic process
98122239-dhrs1-3	2.16943e-55	0.596862	0.24	0.008	4.54844e-51		regulation of calcium ion transmembrane transport via high voltage-gated calcium channel
98041728-acsf2-12	2.80355e-55	0.753435	0.393	0.059	5.87792e-51		positive regulation of stress fiber assembly
98050737-mog1	3.29549e-54	0.646684	0.286	0.021	6.90933e-50		xenobiotic metabolic process
98001031-pg12a	3.48618e-53	0.584659	0.24	0.009	7.30913e-49		cellular response to calcium ion
98034809-unknown-908	3.03386e-52	0.33229	0.947	0.921	6.36079e-48		positive regulation of protein complex assembly
98108616-syfa-2	8.50987e-51	0.500057	0.191	0.001	1.78418e-46		cellular response to tumor necrosis factor
98047207-cxol1	8.91529e-51	0.485731	0.191	0.001	1.86918e-46		mitotic cytokinesis
98129168-tpp1-9	9.0138e-51	0.526273	0.844	0.713	1.88983e-46
98045967-tbc25	1.60413e-50	0.874119	0.637	0.273	3.36321e-46
98103122-unknown-1915	2.72233e-50	0.541993	0.202	0.003	5.70764e-46
98049630-sap-6	4.67071e-50	0.583092	0.821	0.618	9.79262e-46
98154985-cgbp1-6	1.09385e-48	0.368486	0.927	0.879	2.29336e-44
98041688-sap3-7	2.70122e-48	0.267817	0.962	0.935	5.66338e-44
98027503-unknown-704	1.12865e-47	0.420824	0.179	0.001	2.36634e-43
98111430-manbl	1.53995e-47	0.723028	0.389	0.07	3.22866e-43
98014848-nfac3	3.23588e-47	0.815151	0.607	0.226	6.78435e-43
98030961-hop	6.99672e-47	0.543376	0.21	0.008	1.46693e-42
98025266-chpt1	4.57906e-46	0.608395	0.779	0.565	9.60045e-42
98110405-ca2d1	1.05791e-45	0.573369	0.229	0.014	2.21801e-41
98140839-loxh1-25	5.18125e-44	0.481032	0.179	0.003	1.0863e-39
98020773-rhob	5.82981e-44	0.741249	0.374	0.076	1.22228e-39
98008561-paps1	1.08619e-42	0.321556	0.905	0.858	2.27731e-38
98151912-unknown-5264	1.97576e-42	0.823473	0.374	0.078	4.14238e-38
98031669-klf16	5.36773e-42	0.669797	0.351	0.063	1.1254e-37
98123312-unknown-3286	3.15445e-41	0.43861	0.16	0.002	6.61363e-37
98056019-rock2	3.36864e-41	0.682348	0.527	0.19	7.06268e-37
98009968-med25	2.01172e-40	0.6023	0.737	0.519	4.21777e-36
98023966-unknown-619	2.12904e-40	0.669733	0.225	0.019	4.46375e-36
98033458-call5-4	4.85841e-40	0.625271	0.729	0.503	1.01862e-35
98047043-cndp2-3	4.99668e-40	0.350309	0.885	0.818	1.0476e-35
98128233-gels-2	6.67553e-40	0.429865	0.844	0.719	1.39959e-35
98152279-unknown-5306	9.049e-40	0.405849	0.172	0.005	1.89721e-35
98143960-unknown-4694	7.82953e-39	0.421518	0.16	0.003	1.64154e-34
98016251-alkmo	9.75706e-39	0.779383	0.408	0.101	2.04567e-34
98046573-hpgds-23	1.13044e-38	0.392424	0.844	0.755	2.37009e-34
98011424-nudt9-2	2.46009e-38	0.613346	0.313	0.054	5.15783e-34
98145753-unknown-4818	3.8321e-38	0.394945	0.149	0.002	8.03438e-34
98161288-unknown-5918	4.43202e-38	0.549736	0.26	0.032	9.29217e-34
98157982-loxh1-29	5.51472e-38	0.410105	0.153	0.003	1.15622e-33
98134651-unknown-4046	5.59529e-38	0.403672	0.153	0.003	1.17311e-33
98114872-plxa2-2	9.41945e-38	0.411718	0.16	0.004	1.97488e-33
98153820-unknown-5387	1.19148e-37	0.300405	0.137	0	2.49805e-33
98144255-tba1b-3	1.66963e-37	0.529054	0.206	0.016	3.50055e-33
98115289-unknown-2732	1.25572e-36	0.25827	0.134	0	2.63273e-32
98125624-ctl1-4	5.61268e-36	0.664258	0.298	0.054	1.17676e-31
98040750-pa1b3-2	4.87768e-35	0.534967	0.218	0.023	1.02265e-30
98030437-star-2	5.81999e-35	0.662656	0.645	0.387	1.22022e-30
98026218-unknown-673	9.42667e-35	0.502315	0.244	0.032	1.9764e-30
98014927-rgd2	1.05643e-34	0.381484	0.149	0.004	2.2149e-30
98027725-tri13	2.10214e-34	0.540991	0.24	0.032	4.40735e-30
98014118-unknown-363	2.48223e-34	0.622587	0.336	0.074	5.20423e-30
98149623-fcer2	6.82518e-34	0.363679	0.137	0.003	1.43097e-29
98037084-catl1-3	7.41027e-34	0.38691	0.901	0.756	1.55364e-29
98019438-wbp2	1.12257e-33	0.419301	0.832	0.686	2.35358e-29
98135142-api5-2	5.02073e-33	0.343957	0.13	0.002	1.05265e-28
98157983-loxh1-30	5.02073e-33	0.316288	0.13	0.002	1.05265e-28
98155686-rock2-2	6.61817e-33	0.285279	0.939	0.877	1.38757e-28
98153818-unknown-5385	1.11378e-32	0.279434	0.137	0.003	2.33516e-28
98018991-asm	1.88117e-32	0.579407	0.714	0.473	3.94407e-28
98024986-ran-2	4.13767e-32	0.656749	0.443	0.146	8.67504e-28
98134871-loxh1-22	4.39013e-32	0.435953	0.16	0.009	9.20435e-28
98011375-cym1	1.32509e-31	0.385253	0.145	0.006	2.77818e-27
98045567-tm14c	1.73592e-31	0.604104	0.656	0.383	3.63953e-27
98009566-s2536	4.40006e-31	0.658445	0.435	0.142	9.22516e-27
98009626-trio	5.99365e-31	0.649586	0.374	0.109	1.25663e-26
98048024-kcnk4-3	6.707e-31	0.382089	0.817	0.698	1.40619e-26
98045370-ppr3d	6.73454e-31	0.531555	0.286	0.055	1.41196e-26
98051820-kcc2d-2	6.76996e-31	0.364309	0.786	0.703	1.41939e-26
98115291-unknown-2734	7.87262e-31	0.376084	0.149	0.008	1.65057e-26
98132201-irf2-2	1.01705e-30	0.326643	0.13	0.003	2.13235e-26
98036555-unknown-955	1.89559e-30	0.406433	0.16	0.011	3.9743e-26
98111586-lox5-7	5.71226e-30	0.317303	0.118	0.002	1.19763e-25
98007307-o2ag1	1.02054e-29	0.308161	0.126	0.003	2.13966e-25
98116682-loxh1-11	1.04178e-29	0.307289	0.126	0.003	2.1842e-25
98064761-unknown-1630	1.2196e-29	0.387489	0.137	0.006	2.55702e-25
98138206-pgbm-12	1.26715e-29	0.362122	0.137	0.006	2.6567e-25
98121092-s18b1-52	1.47275e-29	0.620353	0.309	0.074	3.08777e-25
98040325-unknown-1079	4.82376e-29	0.569793	0.244	0.043	1.01135e-24
98134653-unknown-4047	1.04041e-28	0.315252	0.122	0.003	2.18132e-24
98152694-rpoc-3	2.02234e-28	0.573861	0.355	0.102	4.24003e-24
98053154-mbnl3-2	3.93232e-28	0.455302	0.221	0.035	8.2445e-24
98038707-tmm56-7	4.86519e-28	0.636651	0.534	0.271	1.02004e-23
98007746-shlb1	7.84801e-28	0.527466	0.664	0.479	1.64541e-23
98058931-mx2-5	3.22799e-27	0.862249	0.412	0.16	6.76779e-23
98053333-suox-5	4.46183e-27	0.436773	0.179	0.021	9.35466e-23
98023810-lrc58	8.95731e-27	0.574413	0.328	0.092	1.87799e-22
98141445-unknown-4536	1.07239e-26	0.271856	0.115	0.003	2.24838e-22
98040050-loxh1-4	8.77272e-26	0.278367	0.107	0.003	1.83929e-21
98109376-pg12a-5	1.05502e-25	0.309031	0.111	0.003	2.21196e-21
98153202-unknown-5351	1.16164e-25	0.296815	0.115	0.004	2.43549e-21
98027561-arf1-6	3.80091e-25	0.585273	0.557	0.322	7.96898e-21
98036705-coro6-2	4.33928e-25	0.252437	0.855	0.809	9.09774e-21
98030334-lrat-3	1.097e-24	0.333968	0.164	0.019	2.29998e-20
98056297-if5a1-2	1.64555e-24	0.605228	0.439	0.194	3.45006e-20
98117481-unknown-2862	6.19336e-24	0.331732	0.122	0.008	1.2985e-19
98052395-tt39c-4	8.54668e-24	0.333892	0.775	0.686	1.7919e-19
98107440-unknown-2221	1.09116e-23	0.31401	0.107	0.004	2.28772e-19
98109449-tri13-2	1.11966e-23	0.308446	0.107	0.004	2.34749e-19
98048170-unknown-1295	1.22906e-23	0.303235	0.115	0.006	2.57684e-19
98123489-unknown-3299	7.65394e-23	0.349434	0.13	0.011	1.60472e-18
98049344-sem4a	7.98297e-23	0.325928	0.141	0.015	1.67371e-18
98037934-mknk2	1.86883e-22	0.446744	0.729	0.539	3.91818e-18
98102828-unknown-1890	1.87964e-22	0.329042	0.122	0.009	3.94086e-18
98101962-lox5-2	3.3285e-22	0.296607	0.122	0.009	6.97854e-18
98038007-unknown-999	1.10591e-21	0.257293	0.103	0.005	2.31864e-17
98029317-sap-2	1.48669e-21	0.524805	0.55	0.324	3.117e-17
98116292-unknown-2784	2.38464e-21	0.268161	0.817	0.761	4.99964e-17
98128746-unknown-3673	5.45061e-21	0.275145	0.107	0.007	1.14277e-16
98037722-caco2	8.3011e-21	0.319329	0.748	0.669	1.74041e-16
98055446-tri74	1.14486e-20	0.4644	0.271	0.079	2.40031e-16
98034032-hpgds-17	1.15666e-20	0.427155	0.656	0.509	2.42505e-16
98005642-pdcd6	1.40369e-20	0.54885	0.515	0.301	2.94297e-16
98033185-ubb-5	1.84707e-20	0.355081	0.191	0.037	3.87257e-16
98011065-lipg-2	2.03632e-20	0.469195	0.634	0.429	4.26934e-16
98110568-reep5-2	3.63203e-20	0.292147	0.107	0.008	7.61492e-16
98008811-hook1	5.42034e-20	0.284796	0.103	0.007	1.13643e-15
98125282-unknown-3406	1.18139e-19	0.407162	0.179	0.034	2.4769e-15
98047294-zn436	3.01884e-19	0.591728	0.374	0.159	6.3293e-15
98045032-comd3-2	3.97345e-19	0.541805	0.458	0.246	8.33074e-15
98053915-unknown-1416	7.66511e-19	0.372115	0.156	0.027	1.60707e-14
98058619-eki1-2	8.97996e-19	0.451132	0.183	0.039	1.88274e-14
98044371-tbb2a	1.23633e-18	0.484348	0.321	0.12	2.5921e-14
98102283-g6pt1-2	2.1322e-18	0.513271	0.389	0.174	4.47036e-14
98111584-lox5-6	2.51325e-18	0.282623	0.115	0.012	5.26928e-14
98107023-tc3a-9	3.80741e-18	0.34167	0.172	0.034	7.98262e-14
98021803-pgdh-4	6.38931e-18	0.260361	0.737	0.757	1.33958e-13
98125778-lrp2-13	7.37818e-18	0.503662	0.286	0.101	1.54691e-13
98021611-prdx5	1.84916e-17	0.350129	0.664	0.566	3.87695e-13
98050779-rdh11-4	2.15198e-17	0.508286	0.366	0.17	4.51184e-13
98032540-traf1-3	2.17477e-17	0.42249	0.206	0.052	4.55963e-13
98031280-tpp1-6	2.30742e-17	0.354721	0.733	0.583	4.83773e-13
98044232-unknown-1182	3.57662e-17	0.455792	0.294	0.106	7.49875e-13
98006490-dptor	5.03801e-17	0.337484	0.183	0.042	1.05627e-12
98105453-hxk2-4	5.12728e-17	0.296081	0.118	0.015	1.07498e-12
98002437-unknown-57	1.13958e-16	0.400885	0.248	0.078	2.38925e-12
98032103-ccng2	1.25338e-16	0.494868	0.515	0.307	2.62783e-12
98023868-sacs	1.25765e-16	0.54765	0.324	0.136	2.63679e-12
98006118-hgs	1.35567e-16	0.345535	0.687	0.57	2.8423e-12
98038370-kpci-2	1.38551e-16	0.386675	0.244	0.074	2.90486e-12
98015968-plin2	3.28523e-16	0.42785	0.603	0.426	6.88781e-12
98152862-unknown-5329	5.78878e-16	0.259876	0.118	0.017	1.21368e-11
98049577-rc3h1-2	1.12714e-15	0.434104	0.55	0.382	2.36317e-11
98037038-rhoc-2	1.70886e-15	0.277521	0.153	0.032	3.5828e-11
98057036-fhl2-6	2.01974e-15	0.335986	0.149	0.031	4.23458e-11
98020353-unknown-523	2.29695e-15	0.279858	0.141	0.027	4.81578e-11
98003083-mscl	2.47323e-15	0.441776	0.519	0.343	5.18538e-11
98133395-unknown-3949	4.13798e-15	0.298564	0.179	0.045	8.6757e-11
98001717-arf1	4.66026e-15	0.463428	0.435	0.246	9.77069e-11
98045503-unknown-1217	5.8764e-15	0.443584	0.515	0.311	1.23205e-10
98139348-ank3-6	9.50438e-15	0.415999	0.55	0.403	1.99269e-10
98137378-unknown-4270	1.04896e-14	0.250124	0.103	0.014	2.19925e-10
98022257-unknown-571	2.20329e-14	0.41411	0.321	0.138	4.61942e-10
98010383-pepd	2.84861e-14	0.429755	0.523	0.366	5.97239e-10
98158042-lrp2-23	2.95968e-14	0.28835	0.21	0.066	6.20527e-10
98008263-taxb1	4.83139e-14	0.412183	0.584	0.417	1.01295e-09
98011909-pckgc	8.1157e-14	0.297175	0.676	0.586	1.70154e-09
98046261-rnf31	8.69993e-14	0.438996	0.282	0.119	1.82403e-09
98037220-tba1c	1.05733e-13	0.350172	0.599	0.503	2.21679e-09
98051248-gstm4	1.24918e-13	0.40975	0.511	0.351	2.61903e-09
98037351-ccl25	4.13465e-13	0.266335	0.141	0.033	8.6687e-09
98026018-al3a2-2	5.62132e-13	0.338026	0.63	0.517	1.17857e-08
98050542-anxa7-4	6.58515e-13	0.268098	0.672	0.618	1.38064e-08
98024156-actb-4	7.04285e-13	0.485531	0.534	0.384	1.4766e-08
98002917-a1cf	1.01591e-12	0.471172	0.363	0.188	2.12996e-08
98050048-plst	1.28804e-12	0.366357	0.565	0.445	2.7005e-08
98143513-vp13b-3	1.30973e-12	0.409268	0.286	0.128	2.74599e-08
98129135-fmo5-5	1.97461e-12	0.353529	0.214	0.075	4.13996e-08
98002443-cpas1	2.07307e-12	0.399212	0.24	0.096	4.34641e-08
98022043-tmm56-4	2.40971e-12	0.252658	0.718	0.646	5.0522e-08
98026050-acsf2-7	2.78831e-12	0.365107	0.256	0.104	5.84597e-08
98040090-tm192	2.91242e-12	0.366249	0.267	0.111	6.10619e-08
98038232-unknown-1008	4.08658e-12	0.295436	0.115	0.023	8.56792e-08
98029916-can9-3	4.16299e-12	0.432865	0.347	0.183	8.72812e-08
98007182-1433b	4.50214e-12	0.359682	0.244	0.098	9.43918e-08
98135310-arob-3	7.22373e-12	0.267559	0.16	0.045	1.51453e-07
98028625-rn217-2	9.77283e-12	0.366729	0.275	0.12	2.04897e-07
98138128-unknown-4305	1.24267e-11	0.402453	0.397	0.229	2.60538e-07
98045307-mob2-2	1.47685e-11	0.253012	0.153	0.042	3.09636e-07
98039689-clap2	1.71048e-11	0.431376	0.263	0.117	3.5862e-07
98046178-yxie	2.50437e-11	0.394286	0.469	0.326	5.25066e-07
98033974-fkb15	3.1053e-11	0.408675	0.324	0.173	6.51058e-07
98037100-hpgds-19	3.27763e-11	0.402705	0.443	0.3	6.87188e-07
98058334-ulk4	3.71804e-11	0.322926	0.13	0.033	7.79524e-07
98148744-unknown-5007	3.9341e-11	0.358158	0.305	0.152	8.24823e-07
98047358-dab2p	3.95487e-11	0.386608	0.275	0.124	8.29178e-07
98123629-unknown-3309	4.64085e-11	0.286296	0.141	0.039	9.73001e-07
98056952-smap2	4.97179e-11	0.391812	0.397	0.234	1.04239e-06
98037839-rspo2	5.29952e-11	0.38116	0.485	0.346	1.1111e-06
98058463-unknown-1580	5.72035e-11	0.30973	0.153	0.045	1.19933e-06
98041402-pdcd2	6.04944e-11	0.295639	0.179	0.06	1.26832e-06
98131598-1433t-2	6.13029e-11	0.292501	0.603	0.515	1.28528e-06
98104106-dus19-2	1.52396e-10	0.346907	0.279	0.131	3.19514e-06
98036396-srpk3-2	2.2581e-10	0.38411	0.439	0.28	4.73434e-06
98118981-traf1-15	2.6421e-10	0.253684	0.141	0.041	5.53943e-06
98152298-unknown-5312	3.18977e-10	0.313561	0.156	0.051	6.68768e-06
98039484-dcst2	3.51829e-10	0.440268	0.309	0.164	7.37645e-06
98041006-unknown-1100	3.5973e-10	0.315054	0.584	0.47	7.54211e-06
98037399-herc2	5.4441e-10	0.383355	0.443	0.315	1.14141e-05
98016428-smcr8	7.47756e-10	0.363006	0.447	0.292	1.56775e-05
98055586-l12r1-2	8.71461e-10	0.3675	0.321	0.172	1.82711e-05
98015775-elov4-3	1.0863e-09	0.350809	0.328	0.174	2.27755e-05
98017539-tyrp2	1.14194e-09	0.357483	0.305	0.161	2.39419e-05
98011188-ghc2	1.18834e-09	0.376952	0.366	0.223	2.49146e-05
98042939-e41l3-2	1.57802e-09	0.375913	0.248	0.118	3.30848e-05
98128561-ubc-2	2.15971e-09	0.318316	0.603	0.494	4.52804e-05
98160585-s39a7	2.18279e-09	0.325586	0.229	0.102	4.57645e-05
98110535-unknown-2434	3.50268e-09	0.253416	0.122	0.036	7.34372e-05
98031036-ell2	4.79874e-09	0.341579	0.458	0.324	0.00010061
98036357-mmsa	4.81745e-09	0.338702	0.477	0.348	0.000101003
98035000-ada-3	6.55936e-09	0.373792	0.332	0.199	0.000137523
98027904-cpne7-2	7.69495e-09	0.315912	0.248	0.12	0.000161332
98050586-kc1a-2	8.7611e-09	0.29874	0.538	0.426	0.000183685
98032377-unknown-841	9.70621e-09	0.332687	0.447	0.324	0.0002035
98010332-s22a1-2	1.26692e-08	0.366519	0.382	0.24	0.000265623
98027924-ip3kb	1.35687e-08	0.307045	0.244	0.117	0.000284482
98042313-cp2j2-8	1.67531e-08	0.269682	0.164	0.063	0.000351245
98012421-tm131	1.7054e-08	0.369343	0.317	0.182	0.000357553
98021855-unknown-565	2.48228e-08	0.343844	0.374	0.233	0.000520435
98006062-cp2u1	2.51583e-08	0.349488	0.397	0.271	0.000527468
98133843-fbt4-12	2.79112e-08	0.261165	0.137	0.048	0.000585185
98000044-fa58a	3.29879e-08	0.269252	0.16	0.062	0.000691624
98054195-s18b1-41	3.48953e-08	0.343131	0.298	0.171	0.000731614
98048056-csk21	4.09673e-08	0.349336	0.355	0.23	0.000858921
98040262-s18b1-30	6.27304e-08	0.333636	0.317	0.188	0.0013152
98049107-rhob-2	6.47995e-08	0.306052	0.351	0.227	0.00135859
98044031-zfan6-2	6.52645e-08	0.331246	0.42	0.307	0.00136834
98022352-b2l10	1.00588e-07	0.318494	0.355	0.224	0.00210892
98052401-cpas1-4	1.07282e-07	0.326428	0.466	0.365	0.00224927
98041389-serc3-2	1.1874e-07	0.291486	0.252	0.13	0.00248951
98116112-rhob-3	1.20429e-07	0.294134	0.347	0.228	0.00252491
98036130-lysm2	1.24409e-07	0.321273	0.366	0.241	0.00260837
98046012-trim2-7	2.16758e-07	0.347191	0.229	0.12	0.00454455
98022485-can9	2.19381e-07	0.275895	0.176	0.078	0.00459954
98007166-hnf4a	2.21219e-07	0.316175	0.256	0.14	0.00463807
98066284-unknown-1636	2.98131e-07	0.306472	0.347	0.216	0.00625061
98128980-plch2	3.27226e-07	0.286219	0.492	0.403	0.00686062
98007132-arc1a	3.35467e-07	0.26369	0.519	0.47	0.0070334
98109504-unknown-2357	3.88479e-07	0.312298	0.286	0.17	0.00814486
98054517-ncam2	5.11496e-07	0.271858	0.13	0.05	0.010724
98022795-hpcl4	5.69795e-07	0.2742	0.515	0.427	0.0119463
98058267-vdac2	6.37811e-07	0.250235	0.55	0.475	0.0133723
98036978-unknown-968	6.60061e-07	0.282085	0.252	0.138	0.0138388
98110358-cd2ap-2	9.06292e-07	0.280501	0.168	0.077	0.0190013
98023087-bri3	9.67666e-07	0.259059	0.198	0.097	0.0202881
98035077-unknown-917	1.35905e-06	0.251397	0.191	0.092	0.0284938
98067868-unknown-1648	1.53283e-06	0.305651	0.221	0.12	0.0321373
98043597-cyta-5	1.64183e-06	0.291206	0.198	0.099	0.0344227
98026597-ankz1	1.92982e-06	0.318224	0.275	0.164	0.0404605
98022227-srsf1	2.05923e-06	0.300289	0.42	0.327	0.0431738
98017845-mtor	2.4664e-06	0.335742	0.282	0.181	0.0517105
98058769-dusty-2	2.85847e-06	0.308724	0.382	0.289	0.0599308
98047434-cckar-2	3.79654e-06	0.277763	0.416	0.308	0.0795982
98045931-rxrg-2	6.34625e-06	0.273994	0.275	0.169	0.133055
98022087-ubap2	6.3895e-06	0.262963	0.244	0.141	0.133962
98161064-mlf2-2	7.15625e-06	0.272783	0.263	0.159	0.150038
98055823-paip1	8.75754e-06	0.283063	0.332	0.223	0.183611
98055300-alat2	1.08742e-05	0.269381	0.244	0.146	0.227989
98050675-suox-4	1.31881e-05	0.303203	0.271	0.174	0.276502
98054141-2a5d-2	1.67801e-05	0.277364	0.233	0.14	0.351811
98019479-unknown-496	2.18975e-05	0.272722	0.317	0.22	0.459102
98059348-limd2	2.31374e-05	0.272522	0.176	0.093	0.4851
98047203-gdap2	2.41741e-05	0.271483	0.382	0.304	0.506835
98025173-rbgp1	3.02238e-05	0.281827	0.34	0.246	0.633672
98045197-atla1-6	3.1076e-05	0.324484	0.309	0.222	0.65154
98047533-ddtl-2	4.07722e-05	0.259487	0.229	0.141	0.854831
98021454-rala	4.41115e-05	0.269775	0.34	0.248	0.924841
98018478-elf5	0.000269831	0.367806	0.24	0.171	1
98003243-ud16	5.71049e-05	0.286554	0.317	0.229	1
98056579-hnrpq-3	6.30938e-05	0.261568	0.473	0.402	1
98032245-lmbl3	0.000166529	0.259472	0.267	0.182	1
98043361-kdm3b	0.00011417	0.253048	0.214	0.131	1
98037119-lrrn2	6.60093e-05	0.251613	0.313	0.221	1
98058257-mfsd7-2	0.000149063	0.250783	0.321	0.229	1
98105484-gstm4-2	6.77924e-05	0.250311	0.313	0.217	1
98141612-unknown-4543	7.33399e-06	-0.250041	0.153	0.294	0.153765
98138664-ccd51	1.82591e-07	-0.250272	0.023	0.138	0.00382821
98008058-acsf3	1.82499e-05	-0.250485	0.164	0.299	0.382627
98053980-unknown-1418	2.00817e-07	-0.250493	0.038	0.167	0.00421032
98012021-srrt	8.56147e-06	-0.250524	0.088	0.206	0.1795
98007435-slit3	4.23788e-06	-0.25065	0.191	0.348	0.0888515
98040782-2a5d	2.92995e-06	-0.250997	0.122	0.259	0.0614293
98054739-ud16-3	8.14565e-08	-0.251016	0.046	0.176	0.00170782
98137722-atp5i	1.91179e-07	-0.251042	0.042	0.17	0.00400827
98001689-fxdc2	0.000104144	-0.252008	0.279	0.408	1
98035146-bmp7	7.12283e-07	-0.25216	0.023	0.128	0.0149337
98053466-unknown-1402	4.64908e-07	-0.252275	0.13	0.292	0.00974726
98049457-psme3	1.0485e-07	-0.252391	0.115	0.28	0.00219828
98152884-pcp-4	1.89313e-09	-0.252487	0.679	0.842	3.96913e-05
98048528-rai14	6.00624e-08	-0.252835	0.027	0.152	0.00125927
98014652-eif1a	9.62085e-08	-0.252872	0.038	0.17	0.00201711
98049645-atrx-2	1.5095e-05	-0.252919	0.248	0.396	0.316482
98030889-syyc	9.84056e-07	-0.25333	0.05	0.168	0.0206317
98017531-ltor3	9.09451e-06	-0.253516	0.107	0.229	0.190675
98010527-uggg1	1.15783e-07	-0.254264	0.05	0.187	0.00242752
98018222-ubp2	7.47446e-06	-0.254338	0.065	0.178	0.156709
98021364-rs16	1.1675e-05	-0.254776	0.248	0.4	0.244778
98038644-mogt2	1.78451e-07	-0.254793	0.042	0.169	0.00374141
98049071-mlp3c	3.60832e-05	-0.254993	0.34	0.487	0.75652
98029537-wdr1	1.02852e-05	-0.255057	0.267	0.42	0.215639
98019790-nckx2	4.00957e-09	-0.255435	0.011	0.14	8.40646e-05
98044018-sap3-9	1.00799e-07	-0.255586	0.588	0.763	0.00211335
98041514-sc22b	1.25786e-07	-0.255858	0.046	0.182	0.00263724
98010664-alg13	9.17218e-07	-0.255888	0.08	0.21	0.0192304
98048433-unknown-1302	1.25516e-05	-0.256128	0.317	0.488	0.263157
98056052-tpmt-2	8.48689e-06	-0.25621	0.21	0.369	0.177936
98019679-aces-2	7.94937e-07	-0.256594	0.084	0.222	0.0166666
98053108-nek8	1.39985e-06	-0.256635	0.031	0.136	0.0293492
98025175-ndub8	8.08065e-07	-0.256761	0.111	0.265	0.0169419
98009490-dpyd	1.94988e-06	-0.256797	0.187	0.343	0.0408812
98030296-ud3a1-6	2.20058e-08	-0.256993	0.027	0.16	0.000461374
98119731-cndp2-6	5.39557e-07	-0.257484	0.156	0.318	0.0113124
98054997-acoc	1.71772e-07	-0.257507	0.095	0.252	0.00360137
98131204-unknown-3809	1.84777e-05	-0.257646	0.248	0.405	0.387404
98041050-rifk	4.21944e-08	-0.257673	0.031	0.16	0.000884648
98020478-s14l2	8.05251e-06	-0.257844	0.305	0.473	0.168829
98006783-ferm1	6.14649e-06	-0.257853	0.156	0.295	0.128867
98034125-erd22	1.87989e-07	-0.257993	0.076	0.225	0.00394137
98041950-tm50a	4.28341e-06	-0.258038	0.141	0.285	0.0898059
98049553-efnb2	1.66346e-07	-0.258099	0.019	0.131	0.00348761
98055760-card9	2.90915e-08	-0.258534	0.034	0.166	0.000609933
98050918-copz1	8.1696e-07	-0.260079	0.08	0.217	0.0171284
98043464-ankar-2	1.33988e-24	-0.2602	0.034	0.366	2.80919e-20
98050704-cnot7	2.12927e-05	-0.260848	0.176	0.3	0.446422
98019603-heat2	1.24328e-06	-0.261243	0.038	0.149	0.0260666
98052601-unknown-1382	1.32327e-10	-0.2617	0.672	0.824	2.77437e-06
98051850-hpgds-24	6.70429e-06	-0.261763	0.29	0.474	0.140562
98029529-tm2d1	5.76985e-07	-0.26177	0.076	0.211	0.0120971
98042785-tpc2	1.51107e-05	-0.262375	0.24	0.388	0.316811
98040421-rs6-2	3.06136e-06	-0.26279	0.198	0.371	0.0641845
98039403-mrp1-8	9.1792e-08	-0.263243	0.092	0.253	0.00192451
98034432-rac3-2	1.43191e-06	-0.26328	0.103	0.24	0.0300213
98016373-vapb	1.34439e-06	-0.263353	0.084	0.217	0.0281864
98049262-zbt26	1.22024e-06	-0.26348	0.092	0.229	0.0255835
98042996-lrp2-4	1.00772e-08	-0.2635	0.008	0.13	0.000211279
98148838-unknown-5022	4.20976e-09	-0.263781	0.004	0.127	8.82618e-05
98000109-spns1	4.45359e-06	-0.264004	0.176	0.33	0.093374
98047169-acsm1-2	1.24607e-08	-0.264071	0.031	0.167	0.000261251
98020522-rs29	8.45832e-06	-0.264128	0.305	0.48	0.177337
98050047-p4k2b	2.54733e-06	-0.264131	0.198	0.359	0.0534073
98021473-oca1	7.3668e-07	-0.264468	0.088	0.225	0.0154452
98054100-rt12	4.54316e-07	-0.264476	0.065	0.195	0.0095252
98053875-s17a5-14	5.14117e-08	-0.264806	0.027	0.153	0.0010779
98015567-med26	2.12671e-06	-0.265574	0.141	0.289	0.0445886
98157801-cbr1-9	3.57244e-06	-0.265626	0.248	0.42	0.0748998
98125047-rt16	8.92081e-08	-0.265647	0.031	0.153	0.00187034
98126344-szrd1-2	3.25416e-07	-0.265839	0.057	0.19	0.00682266
98014053-rs4x	5.64979e-06	-0.266014	0.313	0.496	0.118453
98033853-tm9s3	2.54049e-07	-0.266397	0.176	0.351	0.00532639
98112935-ykr5	1.08251e-07	-0.26664	0.057	0.198	0.00226959
98050535-kdsr	3.93835e-09	-0.266758	0.015	0.149	8.25714e-05
98029024-endov	7.49386e-07	-0.26688	0.111	0.259	0.0157116
98008378-rap2b-2	5.26867e-09	-0.266924	0.019	0.154	0.000110463
98023370-if5a1	1.4903e-06	-0.266927	0.519	0.723	0.0312457
98010541-irx5	1.47909e-07	-0.267241	0.027	0.145	0.00310107
98100824-unknown-1766	3.40279e-06	-0.267305	0.13	0.264	0.0713429
98028626-cea20	1.89595e-06	-0.267317	0.16	0.314	0.0397505
98011875-rt63	1.45561e-07	-0.268443	0.034	0.158	0.00305184
98141638-unknown-4545	2.48535e-24	-0.269323	0.05	0.386	5.21079e-20
98034944-unknown-912	5.19518e-08	-0.269354	0.576	0.759	0.00108922
98045733-arpc3	5.52134e-06	-0.269499	0.351	0.524	0.11576
98123444-mpu1	8.64276e-06	-0.269555	0.21	0.368	0.181204
98038264-mspd2-4	4.67834e-09	-0.269759	0.027	0.167	9.8086e-05
98155329-rrt15	4.4987e-05	-0.270036	0.134	0.254	0.943198
98052674-pkhm2	4.41699e-08	-0.270856	0.08	0.241	0.000926066
98025867-ggh-4	3.97301e-06	-0.271194	0.282	0.449	0.0832982
98047139-lbr-2	2.79279e-08	-0.271488	0.023	0.148	0.000585536
98134499-stox1	1.26471e-07	-0.271964	0.011	0.12	0.00265159
98103955-nceh1-2	1.04477e-07	-0.272232	0.065	0.206	0.00219047
98021942-lfg4	2.60547e-06	-0.273388	0.115	0.253	0.0546263
98035258-face1	6.22348e-09	-0.274168	0.13	0.315	0.000130482
98117918-stx2	2.1737e-08	-0.274189	0.015	0.139	0.000455738
98161687-cpne9-2	1.06602e-19	-0.27426	0.038	0.324	2.23502e-15
98015492-lip1-3	5.37674e-06	-0.27428	0.275	0.444	0.112729
98034973-rab9a	2.36212e-06	-0.274379	0.191	0.346	0.0495242
98023447-psb6	1.28893e-06	-0.274509	0.126	0.27	0.0270238
98006270-nsma3	1.86407e-09	-0.27465	0.015	0.154	3.90822e-05
98037352-ybox1	6.40444e-08	-0.276087	0.55	0.755	0.00134275
98056652-ks6b1	1.15012e-06	-0.276397	0.191	0.362	0.0241134
98036425-odpb	1.68894e-06	-0.27687	0.16	0.308	0.0354103
98022277-cav1	9.27247e-08	-0.27712	0.019	0.136	0.00194407
98035571-quip	7.54405e-10	-0.27722	0.008	0.146	1.58169e-05
98036409-npt2a-2	2.51114e-08	-0.277502	0.038	0.176	0.000526486
98055884-robo2-4	1.7797e-07	-0.277715	0.023	0.138	0.00373131
98043599-unknown-1169	2.85045e-07	-0.277823	0.076	0.218	0.00597624
98009340-mtmr6	2.29251e-06	-0.27876	0.153	0.296	0.0480648
98008750-tm41b	3.49085e-08	-0.278804	0.042	0.179	0.000731893
98005354-hpgds-3	5.21174e-12	-0.279373	0.691	0.867	1.09269e-07
98039960-nduad	6.97551e-07	-0.279387	0.13	0.28	0.0146249
98031495-ncug1	1.12546e-09	-0.279516	0.634	0.828	2.35963e-05
98034285-at1a2	7.71887e-10	-0.279777	0.134	0.342	1.61834e-05
98007351-arp2	1.32869e-06	-0.280037	0.191	0.354	0.0278574
98041440-sl9c1	4.86581e-07	-0.280409	0.099	0.242	0.0102017
98043360-kad3	3.1865e-09	-0.280798	0.015	0.149	6.68081e-05
98019391-h2ay-2	2.1205e-07	-0.281207	0.088	0.235	0.00444583
98113504-tm258	1.05319e-08	-0.281367	0.156	0.36	0.000220813
98019699-ptpm1	3.97208e-06	-0.28161	0.172	0.313	0.0832786
98014632-pqlc1	3.25799e-07	-0.281738	0.073	0.211	0.0068307
98003152-gtr3	7.67286e-08	-0.282265	0.122	0.295	0.00160869
98043347-rla1-2	5.24869e-07	-0.282851	0.397	0.581	0.0110044
98044838-snx6	1.0611e-06	-0.282874	0.256	0.437	0.0222471
98056109-tcpd	2.33231e-06	-0.283002	0.191	0.342	0.0488992
98022968-mdr3	1.13775e-08	-0.283048	0.168	0.369	0.00023854
98056596-gpat3	6.35075e-07	-0.283319	0.153	0.318	0.013315
98005811-rraga	3.44413e-07	-0.283461	0.095	0.241	0.00722095
98005076-vas1	5.69592e-07	-0.283607	0.149	0.301	0.0119421
98046922-mtmrd	2.43019e-07	-0.283684	0.118	0.271	0.00509515
98049621-eif1	1.0353e-07	-0.283712	0.076	0.222	0.0021706
98031395-f210b	2.5264e-06	-0.284004	0.187	0.344	0.0529686
98051292-rs24	6.36913e-07	-0.284297	0.134	0.289	0.0133535
98034988-if3m	3.57862e-06	-0.284387	0.019	0.112	0.0750294
98009366-dhpr	2.49607e-07	-0.284482	0.088	0.235	0.00523325
98034924-rl11	1.15006e-06	-0.284911	0.34	0.536	0.0241122
98001893-zswm8	4.26884e-07	-0.28528	0.164	0.328	0.00895004
98043509-vate1	3.1938e-08	-0.285501	0.504	0.692	0.000669613
98032024-mfsd1-2	1.09367e-07	-0.285687	0.466	0.658	0.00229299
98019011-elf2	3.36942e-07	-0.285976	0.141	0.307	0.00706433
98056024-dop1	1.12187e-06	-0.286258	0.225	0.392	0.0235212
98010026-hmcs1	6.2616e-07	-0.286323	0.122	0.272	0.0131281
98162116-rnt2-3	3.18957e-07	-0.286873	0.16	0.337	0.00668725
98026326-unknown-675	4.67336e-08	-0.286926	0.008	0.119	0.000979816
98027849-mctp1	1.18147e-06	-0.287037	0.282	0.45	0.0247706
98001382-st1c2	2.88069e-07	-0.287311	0.099	0.247	0.00603965
98035480-psa4	1.36044e-06	-0.287429	0.172	0.329	0.0285229
98010519-eci2	1.47986e-07	-0.28813	0.111	0.269	0.00310268
98033436-cp2c8-4	5.68808e-10	-0.288299	0.004	0.14	1.19256e-05
98104206-unknown-1994	3.19824e-07	-0.28836	0.088	0.223	0.00670543
98018863-ept1	1.2137e-08	-0.288498	0.027	0.16	0.000254464
98038438-rabe1	9.79668e-07	-0.288982	0.282	0.473	0.0205397
98102794-lkha4	1.14071e-07	-0.28924	0.111	0.274	0.00239162
98111254-evi5l	7.37208e-08	-0.289313	0.107	0.278	0.00154563
98158573-cytb	7.2265e-09	-0.289728	0.057	0.217	0.000151511
98153119-gata-9	1.3427e-07	-0.289929	0.137	0.303	0.00281511
98000651-pja2	1.72133e-07	-0.290536	0.088	0.235	0.00360893
98042363-qcr2	1.87995e-07	-0.291174	0.122	0.277	0.00394151
98007423-mdn1	1.44494e-11	-0.291456	0.05	0.239	3.02947e-07
98158718-suca	1.87221e-07	-0.292058	0.118	0.272	0.00392528
98020462-psb4	1.30178e-07	-0.292346	0.107	0.264	0.00272931
98017914-dhx15	1.15101e-07	-0.292453	0.099	0.264	0.00241321
98013899-unknown-357	1.06711e-08	-0.2927	0.015	0.144	0.000223731
98053683-unknown-1410	5.06048e-08	-0.293169	0.027	0.155	0.00106098
98010091-unknown-258	6.10165e-07	-0.293507	0.145	0.298	0.0127927
98043610-aifm1-2	3.53457e-08	-0.293628	0.065	0.212	0.000741057
98018898-otu6b	3.74473e-07	-0.293756	0.076	0.212	0.00785121
98136667-ssrd	1.82938e-08	-0.294072	0.05	0.196	0.000383547
98123842-unknown-3317	6.98465e-10	-0.294291	0.008	0.145	1.4644e-05
98148213-dhrs1-4	3.27908e-07	-0.294503	0.073	0.211	0.00687491
98024392-sc6a1-2	1.30766e-07	-0.295631	0.084	0.237	0.00274165
98013756-unknown-353	8.13413e-07	-0.295859	0.183	0.346	0.017054
98058621-cp2j2-12	6.10159e-13	-0.295955	0.015	0.201	1.27926e-08
98137954-fhl2-8	2.90247e-07	-0.295973	0.103	0.246	0.00608531
98000144-galr1	6.2374e-08	-0.296092	0.115	0.285	0.00130773
98020403-atg18	2.44578e-09	-0.296232	0.065	0.227	5.12783e-05
98005077-s18b1-5	2.52485e-10	-0.296442	0.031	0.19	5.2936e-06
98010994-ahsa1	7.10307e-07	-0.297416	0.321	0.498	0.0148923
98001080-vata	3.50935e-09	-0.297421	0.55	0.751	7.3577e-05
98156357-pgrc2	8.16841e-08	-0.297571	0.225	0.42	0.00171259
98005272-txd17	4.40695e-07	-0.298689	0.282	0.464	0.00923962
98109820-vmp1	1.15616e-16	-0.299379	0.13	0.432	2.42401e-12
98055732-unknown-1489	2.22112e-16	-0.300401	0.706	0.88	4.6568e-12
98023754-erg7	4.83394e-11	-0.301282	0.611	0.81	1.01348e-06
98119396-surf4-2	3.44651e-10	-0.301775	0.176	0.388	7.22595e-06
98020700-cd051	7.04709e-08	-0.302429	0.13	0.301	0.00147749
98012748-cgt	3.95824e-08	-0.30256	0.13	0.309	0.000829885
98041725-unknown-1121	6.19034e-09	-0.302762	0.046	0.197	0.000129787
98131460-unknown-3830	1.73773e-07	-0.302826	0.21	0.405	0.00364332
98001499-ktap2	1.26327e-09	-0.302891	0.027	0.176	2.64858e-05
98051383-unknown-1356	1.29576e-07	-0.303034	0.191	0.375	0.0027167
98049420-surf4	3.31122e-10	-0.303204	0.176	0.388	6.94231e-06
98058181-mrcka	3.25614e-08	-0.30326	0.05	0.192	0.000682683
98001913-rdh13	6.02511e-07	-0.303423	0.202	0.375	0.0126322
98017622-cox41	2.3164e-10	-0.303443	0.561	0.738	4.85656e-06
98025628-lerl1	2.64329e-07	-0.303594	0.103	0.251	0.00554192
98046645-rb11b	4.06257e-07	-0.304302	0.202	0.389	0.00851759
98011984-ud3a1-4	3.19156e-08	-0.304336	0.447	0.646	0.000669142
98046821-psa1	2.03254e-07	-0.30436	0.198	0.377	0.00426141
98010037-fzd5	1.60499e-20	-0.304565	0.031	0.315	3.36503e-16
98069411-unknown-1660	2.37917e-07	-0.304606	0.24	0.42	0.00498818
98058712-unknown-1586	2.80924e-08	-0.304682	0.08	0.234	0.000588984
98001810-ermp1	1.66655e-08	-0.307432	0.092	0.26	0.000349408
98022750-if2p	1.37268e-08	-0.308047	0.103	0.275	0.000287796
98019945-fxr1	1.40782e-08	-0.30832	0.137	0.331	0.000295163
98149937-itih3-2	5.61159e-08	-0.308433	0.412	0.607	0.00117653
98132150-h10-6	5.61217e-08	-0.309667	0.034	0.164	0.00117665
98106931-unknown-2193	5.37219e-13	-0.310929	0.019	0.209	1.12633e-08
98006634-catb	4.44591e-10	-0.312301	0.553	0.763	9.32129e-06
98023336-unknown-600	1.23778e-09	-0.312667	0.038	0.197	2.59512e-05
98028173-sl9a6-2	1.34556e-07	-0.313701	0.378	0.618	0.0028211
98034650-ud3a1-7	1.20904e-10	-0.314023	0.031	0.197	2.53487e-06
98045453-tx264	7.11602e-09	-0.314199	0.076	0.241	0.000149194
98054778-ano4-2	7.48075e-09	-0.314244	0.042	0.185	0.000156842
98001926-ifrd1	8.5886e-08	-0.314312	0.198	0.382	0.00180068
98048902-zbt10	1.98546e-07	-0.314345	0.191	0.364	0.00416271
98011343-cp2c8-3	2.40349e-08	-0.314609	0.168	0.357	0.000503915
98050728-crerf	7.80869e-11	-0.314642	0.004	0.15	1.63717e-06
98027308-phb1	4.30521e-08	-0.314985	0.122	0.293	0.000902631
98048302-rtp3	4.17541e-10	-0.315623	0.015	0.164	8.75416e-06
98022610-ln28b	3.89411e-10	-0.315787	0.004	0.14	8.1644e-06
98019220-ndkb-2	3.02214e-07	-0.316321	0.134	0.281	0.00633622
98021508-adda	1.34676e-07	-0.317014	0.237	0.431	0.00282362
98035544-ensa	6.07452e-09	-0.317036	0.218	0.43	0.000127358
98031072-typh	8.91329e-09	-0.317504	0.13	0.311	0.000186876
98019973-ndub2	7.4752e-09	-0.317897	0.08	0.247	0.000156725
98051976-ud3a1-8	7.5446e-10	-0.318149	0.046	0.21	1.5818e-05
98035156-cp2c8-5	1.96398e-11	-0.318653	0.015	0.182	4.11769e-07
98030377-stom-5	4.41536e-08	-0.319622	0.164	0.348	0.000925724
98142971-sap3-11	5.77541e-09	-0.319691	0.069	0.232	0.000121087
98029247-unknown-748	6.40109e-08	-0.31976	0.321	0.517	0.00134205
98035472-tlcd1	1.59431e-07	-0.319812	0.153	0.314	0.00334262
98003035-sodm	2.53454e-08	-0.321148	0.065	0.211	0.000531391
98137389-rs10	4.34312e-08	-0.322204	0.305	0.514	0.000910579
98013750-cp2u1-2	3.8802e-11	-0.323405	0.011	0.17	8.13524e-07
98003797-mcu	1.98636e-09	-0.324025	0.05	0.209	4.1646e-05
98029778-canb1	1.04978e-07	-0.324239	0.176	0.346	0.00220097
98029043-rl37	4.43924e-08	-0.324821	0.294	0.491	0.00093073
98012511-st1c2-3	1.2241e-11	-0.324948	0.004	0.161	2.56645e-07
98112147-tspoa-9	3.41121e-11	-0.325716	0.008	0.163	7.15195e-07
98052148-rnft2	1.17121e-08	-0.326358	0.084	0.245	0.000245556
98037979-tba1a-6	1.73092e-08	-0.326368	0.317	0.562	0.000362905
98017213-odfp2-2	1.91692e-08	-0.326625	0.263	0.464	0.000401901
98139350-ank3-7	2.78614e-08	-0.326946	0.099	0.265	0.000584143
98046729-mrp3-3	3.15865e-09	-0.327353	0.088	0.263	6.62243e-05
98055894-mot14-3	7.57113e-10	-0.327397	0.015	0.156	1.58736e-05
98128815-ndua5	9.31396e-10	-0.327923	0.053	0.224	1.95276e-05
98149533-rhoc-5	3.90795e-08	-0.327969	0.206	0.376	0.000819341
98024677-cp2e1	2.34331e-08	-0.328066	0.156	0.329	0.000491299
98040719-rs17	2.612e-08	-0.329856	0.176	0.372	0.000547632
98138068-cgt-9	1.13889e-09	-0.330054	0.073	0.251	2.3878e-05
98007448-wipf1	1.10322e-07	-0.330288	0.198	0.367	0.00231301
98050326-rs11	1.52589e-08	-0.330418	0.214	0.428	0.000319917
98016508-phocn	9.72912e-09	-0.330831	0.073	0.229	0.000203981
98028662-abcg2	3.98819e-09	-0.3309	0.439	0.672	8.36165e-05
98047512-atif1	1.10748e-08	-0.331337	0.149	0.334	0.000232193
98109950-fli1-3	2.63461e-08	-0.331746	0.092	0.259	0.000552372
98140791-unknown-4482	9.18435e-11	-0.332916	0.023	0.184	1.92559e-06
98021472-tcpz	2.60742e-08	-0.333772	0.172	0.361	0.000546673
98035266-snaa-2	7.33455e-09	-0.333937	0.115	0.291	0.000153776
98049769-cf120	2.03692e-08	-0.336009	0.179	0.369	0.00042706
98007607-cpt1a-3	2.89885e-10	-0.336763	0.034	0.196	6.07774e-06
98001740-rn123	1.2494e-08	-0.336892	0.16	0.348	0.00026195
98007079-agt2	7.24781e-09	-0.337547	0.164	0.354	0.000151958
98029102-unknown-745	2.37965e-10	-0.33755	0.05	0.227	4.98918e-06
98020026-fkbp2	4.21113e-10	-0.337871	0.038	0.199	8.82905e-06
98027937-rl15-2	1.29326e-08	-0.337998	0.248	0.473	0.000271145
98125275-hpca-2	1.6009e-09	-0.339026	0.115	0.307	3.35646e-05
98054728-sycp2-2	2.25818e-09	-0.339345	0.141	0.334	4.7345e-05
98036885-rnf13-2	1.11477e-10	-0.339696	0.538	0.778	2.33722e-06
98039304-gdpd1	2.95212e-10	-0.34021	0.05	0.22	6.18942e-06
98146211-s39ab-6	5.52783e-09	-0.340283	0.275	0.507	0.000115896
98037322-s18b1-28	5.55321e-09	-0.340688	0.137	0.332	0.000116429
98019756-unknown-502	1.73997e-09	-0.340976	0.107	0.295	3.64802e-05
98002053-arp3b	7.1556e-09	-0.341043	0.382	0.598	0.000150024
98015187-abcb8	5.4913e-11	-0.341108	0.05	0.229	1.15131e-06
98150926-unknown-5170	3.13632e-07	-0.342344	0.076	0.216	0.0065756
98031935-stx8-2	1.06783e-08	-0.34236	0.328	0.531	0.000223882
98055571-pdxk	2.39515e-10	-0.342455	0.057	0.234	5.02168e-06
98004405-g3p	6.7344e-10	-0.34291	0.412	0.652	1.41193e-05
98016817-laat1	4.06572e-09	-0.343739	0.172	0.376	8.5242e-05
98030233-rl12	8.82859e-09	-0.343899	0.256	0.467	0.0001851
98058639-cerk1-8	2.04525e-08	-0.344481	0.145	0.317	0.000428806
98059261-fat1-4	4.16548e-12	-0.344649	0.057	0.263	8.73334e-08
98118116-unknown-2919	2.73436e-11	-0.344806	0.149	0.378	5.73285e-07
98032910-lipg-4	4.38828e-09	-0.345092	0.24	0.45	9.20047e-05
98044065-gbrl2	1.27437e-14	-0.345754	0.595	0.806	2.67184e-10
98040340-ech1-2	3.58491e-09	-0.345886	0.057	0.21	7.51612e-05
98011206-ostc	2.88373e-09	-0.34591	0.115	0.297	6.04603e-05
98053521-panx1	5.62437e-10	-0.346492	0.103	0.301	1.1792e-05
98054363-cgt-6	1.36971e-11	-0.346743	0.011	0.174	2.87174e-07
98001044-unknown-20	1.88794e-09	-0.346966	0.115	0.3	3.95826e-05
98029315-ki20b	4.76728e-09	-0.348405	0.176	0.377	9.99508e-05
98037256-ttc38-2	4.15465e-10	-0.348865	0.042	0.204	8.71065e-06
98009883-rab7a-2	2.24353e-08	-0.348956	0.225	0.434	0.000470378
98026745-rl32	4.84729e-09	-0.349871	0.309	0.525	0.000101628
98027244-srsf7-2	2.9837e-08	-0.349935	0.179	0.37	0.000625563
98018196-cyta-3	4.21573e-15	-0.35002	0.042	0.272	8.83871e-11
98052649-rl36a	1.24045e-09	-0.350047	0.427	0.668	2.60072e-05
98028761-ndub3	2.10679e-09	-0.350881	0.141	0.337	4.4171e-05
98008120-nek4	1.59883e-15	-0.351735	0.053	0.292	3.3521e-11
98032206-tmx1	1.03205e-09	-0.352108	0.034	0.185	2.16379e-05
98024488-st1c4-3	1.79675e-07	-0.352286	0.183	0.335	0.00376707
98020945-spns2-2	1.16783e-11	-0.352293	0.046	0.236	2.44846e-07
98034985-grn-2	9.78406e-09	-0.352308	0.271	0.477	0.000205133
98010726-rab1a-2	5.63162e-09	-0.352899	0.191	0.391	0.000118073
98048866-rpn1	9.71161e-10	-0.353057	0.103	0.295	2.03614e-05
98040013-ppap-4	2.71067e-10	-0.353101	0.05	0.214	5.6832e-06
98026541-cp2e1-2	1.05064e-11	-0.353701	0.088	0.302	2.20278e-07
98043946-rl27a	1.65087e-09	-0.354459	0.401	0.649	3.46122e-05
98043682-tmm53	3.01107e-12	-0.355664	0.023	0.205	6.31301e-08
98014850-s35g2	3.66002e-09	-0.355999	0.218	0.425	7.6736e-05
98020944-zdh14	6.72421e-10	-0.356151	0.103	0.295	1.4098e-05
98005311-ppap	4.92584e-09	-0.35689	0.195	0.412	0.000103275
98141054-glna-7	1.35358e-12	-0.356932	0	0.167	2.83793e-08
98066356-y531-4	4.92152e-11	-0.358106	0.057	0.245	1.03185e-06
98049838-st1c4-6	3.31267e-09	-0.360563	0.282	0.491	6.94535e-05
98029274-rs18	7.79372e-10	-0.360653	0.351	0.591	1.63403e-05
98162041-atp5j	2.02065e-09	-0.360997	0.244	0.46	4.2365e-05
98047394-comd5	5.6732e-10	-0.36128	0.088	0.267	1.18944e-05
98045984-h33-2	8.46549e-10	-0.361404	0.263	0.498	1.77487e-05
98019183-cc115	4.87923e-09	-0.361618	0.198	0.387	0.000102298
98000851-ddc	1.82658e-12	-0.362394	0	0.165	3.8296e-08
98012512-snx25	6.07746e-11	-0.362422	0.076	0.276	1.2742e-06
98021109-rlig2	2.22731e-11	-0.363349	0.038	0.215	4.66979e-07
98055957-unknown-1499	5.65723e-11	-0.363658	0.065	0.254	1.18609e-06
98025920-znt1-2	1.12088e-10	-0.364003	0.05	0.224	2.35003e-06
98032749-psa5	1.8927e-09	-0.365606	0.103	0.279	3.96823e-05
98054489-zn609	1.197e-08	-0.366061	0.069	0.223	0.000250963
98011646-cp2j2	7.03156e-12	-0.366372	0.023	0.2	1.47424e-07
98002106-tgfr1	6.40556e-11	-0.366449	0.065	0.255	1.34299e-06
98011189-comd7	6.09792e-10	-0.367886	0.061	0.229	1.27849e-05
98003375-gale	1.52677e-11	-0.368287	0.05	0.238	3.20103e-07
98034119-adr2-2	7.87967e-10	-0.368416	0.21	0.425	1.65205e-05
98136055-s22a5-16	4.16025e-12	-0.369016	0.031	0.217	8.72239e-08
98005351-nud18	2.70746e-11	-0.369632	0.08	0.283	5.67646e-07
98021983-atg3	1.70402e-10	-0.370994	0.126	0.332	3.57265e-06
98040278-ndus4	1.93526e-10	-0.371233	0.076	0.258	4.05747e-06
98013279-rl14	6.80683e-10	-0.371312	0.282	0.533	1.42712e-05
98050243-plbl2-3	5.61768e-12	-0.371899	0.447	0.688	1.1778e-07
98134979-actb-8	5.03525e-10	-0.371967	0.256	0.493	1.05569e-05
98052820-lyag-3	3.31094e-15	-0.374542	0.557	0.802	6.94171e-11
98009297-unknown-234	2.02394e-29	-0.374767	0.073	0.466	4.2434e-25
98022548-nb5r3	5.97959e-10	-0.374778	0.202	0.417	1.25368e-05
98035368-fads3-2	2.1095e-10	-0.375341	0.324	0.545	4.42278e-06
98044201-oaz1	6.75169e-17	-0.375515	0.553	0.776	1.41556e-12
98009676-dad1	6.00037e-11	-0.376226	0.057	0.238	1.25804e-06
98015761-vato	1.28098e-27	-0.376543	0.695	0.895	2.6857e-23
98017298-fmo4-2	3.5259e-10	-0.376823	0.172	0.38	7.3924e-06
98132471-unknown-3898	7.53803e-11	-0.377239	0.107	0.312	1.58042e-06
98145330-bcal1-5	5.36214e-10	-0.37808	0.103	0.284	1.12423e-05
98054094-s52a3-3	3.58504e-13	-0.378322	0.008	0.191	7.51639e-09
98160873-pebp1-2	1.21444e-11	-0.378443	0.053	0.244	2.5462e-07
98018290-s18b1-15	7.74141e-12	-0.379858	0.053	0.249	1.62306e-07
98000356-usb1	2.75999e-10	-0.379982	0.256	0.485	5.7866e-06
98047643-cp2u1-7	1.05246e-10	-0.380258	0.107	0.311	2.20659e-06
98114002-znfx1-4	1.75138e-17	-0.380601	0.034	0.287	3.67195e-13
98047132-rab14-3	9.64068e-11	-0.380693	0.221	0.442	2.02126e-06
98041851-rl22	2.59e-10	-0.382987	0.183	0.407	5.43019e-06
98133470-unknown-3956	1.08815e-10	-0.385247	0.137	0.347	2.28141e-06
98015088-psb7	4.95746e-11	-0.386923	0.084	0.279	1.03938e-06
98057204-alg14	1.68622e-12	-0.387678	0.011	0.185	3.53533e-08
98047555-gilt-3	7.05314e-11	-0.388831	0.302	0.539	1.47876e-06
98044007-c560	6.42006e-11	-0.389636	0.107	0.308	1.34603e-06
98033534-unknown-884	9.84847e-12	-0.390241	0.08	0.29	2.06483e-07
98137525-nrf6-5	8.06002e-12	-0.391198	0.073	0.274	1.68986e-07
98056491-prkx	2.56536e-13	-0.39166	0.027	0.223	5.37854e-09
98030165-snx19	2.62955e-14	-0.391703	0.042	0.263	5.51311e-10
98005173-fbx4	3.66473e-11	-0.391838	0.092	0.296	7.68348e-07
98002911-syic	5.0184e-11	-0.393411	0.122	0.335	1.05216e-06
98140288-plac8-7	1.82282e-10	-0.393422	0.183	0.392	3.82172e-06
98002576-comda	3.04699e-12	-0.393762	0.034	0.223	6.38831e-08
98004075-rnz1	4.75933e-11	-0.394153	0.145	0.357	9.97841e-07
98041815-clcn2	1.96476e-10	-0.394654	0.248	0.49	4.11932e-06
98136158-pma1	2.35859e-20	-0.396066	0.611	0.839	4.94502e-16
98030271-ctl1-3	7.80405e-12	-0.396386	0.061	0.256	1.6362e-07
98021905-irk4	2.62532e-13	-0.396708	0.053	0.271	5.50425e-09
98045491-k6pf	2.08482e-11	-0.397018	0.076	0.281	4.37104e-07
98016357-hltf	1.55776e-12	-0.398151	0.416	0.636	3.26601e-08
98016163-cx7a2	9.6942e-11	-0.398732	0.233	0.455	2.03249e-06
98039177-atpd	3.03023e-11	-0.399877	0.21	0.437	6.35317e-07
98047718-asgl1	2.56378e-11	-0.399959	0.134	0.345	5.37523e-07
98039627-ppib	6.62094e-11	-0.400487	0.084	0.285	1.38815e-06
98043104-vatl-2	1.6621e-18	-0.40067	0.565	0.808	3.48476e-14
98033846-hem3-2	1.69619e-12	-0.401861	0.061	0.265	3.55623e-08
98112531-acsf2-15	1.36209e-11	-0.402025	0.095	0.298	2.85575e-07
98049652-arpc2	2.9508e-11	-0.403504	0.172	0.397	6.18664e-07
98011293-styl1	1.28375e-11	-0.403665	0.05	0.235	2.6915e-07
98016552-mob3c	3.52978e-12	-0.404514	0.099	0.32	7.40053e-08
98020752-gtr1-3	4.88271e-12	-0.40526	0.328	0.546	1.02371e-07
98047357-tpis	4.07558e-11	-0.405604	0.195	0.42	8.54487e-07
98009757-dhrs1-2	2.61561e-12	-0.405632	0.389	0.66	5.48389e-08
98037749-mgll-4	4.99548e-11	-0.406815	0.084	0.283	1.04735e-06
98021397-tmed2	2.63756e-11	-0.407053	0.191	0.423	5.5299e-07
98046498-rl7a-2	2.36616e-12	-0.407893	0.374	0.634	4.96088e-08
98039852-ma1a1	3.46508e-12	-0.408394	0.088	0.304	7.26489e-08
98055791-unknown-1491	2.7438e-10	-0.408503	0.023	0.179	5.75266e-06
98053409-atpk	4.34136e-11	-0.408716	0.179	0.402	9.10209e-07
98119645-rs27a-2	1.54433e-15	-0.409188	0.5	0.766	3.23784e-11
98021456-at8a1	5.48187e-14	-0.409376	0.023	0.225	1.14933e-09
98030852-cspl2	7.90179e-17	-0.410571	0.496	0.739	1.65669e-12
98000112-pk1l2	9.56464e-21	-0.411124	0.034	0.323	2.00532e-16
98052643-unknown-1383	1.43007e-21	-0.41115	0.595	0.844	2.99829e-17
98001726-p2ry1	6.43928e-13	-0.411313	0.038	0.238	1.35006e-08
98054783-gapr1-9	1.38425e-12	-0.411489	0.347	0.59	2.90222e-08
98000469-dend3	2.44973e-27	-0.413138	0.073	0.447	5.1361e-23
98029096-catl1-2	1.0703e-12	-0.413445	0.344	0.62	2.244e-08
98004004-6pgd	3.80579e-12	-0.413508	0.309	0.534	7.97922e-08
98026447-nphp3-3	1.33698e-11	-0.414908	0.122	0.333	2.80311e-07
98115750-unknown-2753	4.30141e-13	-0.415367	0.004	0.182	9.01833e-09
98027164-vatf	2.95969e-14	-0.416103	0.431	0.676	6.20529e-10
98039890-rs3	2.45613e-12	-0.417824	0.344	0.62	5.14952e-08
98015700-pepa5	3.49219e-101	-0.418441	0.931	0.997	7.32173e-97
98142599-pcr2	1.14812e-11	-0.418863	0.011	0.177	2.40715e-07
98043805-unknown-1172	2.69027e-11	-0.419538	0.134	0.348	5.64042e-07
98022962-rssa	1.4275e-12	-0.421344	0.237	0.508	2.9929e-08
98008111-tusc3	6.1432e-13	-0.42145	0.084	0.316	1.28798e-08
98111638-dcxr-9	1.55692e-11	-0.422234	0.141	0.372	3.26423e-07
98044874-glrx2-2	1.25418e-11	-0.424034	0.122	0.334	2.62952e-07
98049866-epdr1-2	2.10462e-12	-0.424473	0.103	0.321	4.41255e-08
98010077-rla0	1.04569e-13	-0.424596	0.378	0.632	2.1924e-09
98051442-cp2j2-9	7.69653e-15	-0.424948	0.027	0.241	1.61365e-10
98123121-psf2-2	2.39497e-12	-0.425302	0.099	0.324	5.0213e-08
98033446-nrf6-2	6.38549e-13	-0.427061	0.351	0.614	1.33878e-08
98029106-ef1b	1.98951e-19	-0.428057	0.534	0.781	4.17122e-15
98052093-o10p1	1.33497e-12	-0.42915	0.031	0.217	2.79889e-08
98030839-so1a2	1.00682e-11	-0.430569	0.126	0.354	2.1109e-07
98052265-abca3-3	2.3298e-13	-0.431497	0.168	0.432	4.88465e-09
98045626-kgp1-3	2.98791e-12	-0.434357	0.176	0.406	6.26446e-08
98044523-sucb2	1.70322e-12	-0.435878	0.221	0.452	3.57098e-08
98013778-acsf3-2	1.41398e-14	-0.437333	0.031	0.244	2.96455e-10
98058630-l2gl1	7.69874e-14	-0.438536	0.359	0.616	1.61412e-09
98075948-ccpr	3.23915e-13	-0.438688	0.267	0.516	6.79119e-09
98047311-unknown-1270	2.26241e-39	-0.440005	0.718	0.932	4.74337e-35
98016362-tsn7-2	7.74379e-13	-0.440073	0.206	0.462	1.62356e-08
98013427-atp5l	1.76047e-13	-0.440741	0.305	0.572	3.69101e-09
98033379-sem5a	1.55941e-22	-0.440795	0.034	0.344	3.26946e-18
98033938-rl31	2.55655e-13	-0.441092	0.298	0.562	5.36006e-09
98031119-ange2-3	4.83847e-13	-0.441337	0.149	0.397	1.01443e-08
98018988-ndubb	2.58904e-13	-0.441662	0.141	0.394	5.42817e-09
98006752-larp1	6.2561e-13	-0.441687	0.221	0.46	1.31165e-08
98020143-trpm3-4	9.45845e-15	-0.443294	0.015	0.22	1.98306e-10
98026576-ppal-6	2.80025e-14	-0.443641	0.084	0.325	5.871e-10
98161364-sep15	8.75309e-13	-0.445701	0.195	0.452	1.83517e-08
98109149-nceh1-3	1.82433e-14	-0.446242	0.042	0.263	3.8249e-10
98125582-scn7a	5.82917e-13	-0.447929	0.073	0.284	1.22214e-08
98022071-idhp-2	2.60288e-13	-0.448978	0.21	0.466	5.45719e-09
98022429-selt-2	1.69628e-13	-0.449055	0.183	0.444	3.55642e-09
98032610-cyfp2-3	8.03248e-21	-0.449409	0.557	0.83	1.68409e-16
98016013-fbxw7	1.40069e-11	-0.44965	0.092	0.289	2.93668e-07
98014414-fgd5	6.65659e-14	-0.451239	0.282	0.543	1.39562e-09
98021766-bcal1-2	8.75798e-15	-0.453636	0.053	0.289	1.8362e-10
98034278-atpb	1.4697e-29	-0.453694	0.622	0.894	3.08136e-25
98046400-gpda	2.11759e-14	-0.454486	0.324	0.585	4.43974e-10
98007491-apmap	9.92569e-14	-0.455392	0.134	0.387	2.08102e-09
98024786-1433b-2	1.00562e-14	-0.455458	0.34	0.628	2.10839e-10
98040634-atpa	2.65562e-16	-0.455712	0.416	0.696	5.56776e-12
98016821-rl6	2.0854e-22	-0.456264	0.55	0.815	4.37225e-18
98039646-rab38-2	2.95793e-16	-0.457594	0.416	0.688	6.20161e-12
98035852-rl24-2	6.92041e-13	-0.457796	0.08	0.302	1.45093e-08
98039460-erf1-2	7.35607e-14	-0.457811	0.08	0.31	1.54227e-09
98016960-ggh-2	1.37545e-13	-0.458407	0.313	0.544	2.88377e-09
98014018-mrp1-3	8.61351e-15	-0.461399	0.073	0.313	1.80591e-10
98124258-unknown-3347	1.09229e-14	-0.461855	0.111	0.353	2.29009e-10
98028905-dhso-4	6.92541e-19	-0.462072	0.05	0.324	1.45198e-14
98077756-unknown-1708	1.16374e-13	-0.463182	0.019	0.217	2.43989e-09
98010716-abca3-2	4.59541e-15	-0.46342	0.095	0.358	9.63474e-11
98034885-mga	7.5639e-42	-0.464069	0.706	0.942	1.58585e-37
98117209-unknown-2837	2.75228e-14	-0.464127	0.069	0.3	5.77043e-10
98053075-rl28	2.40866e-15	-0.464745	0.332	0.616	5.05e-11
98026786-rpn2	2.47863e-14	-0.465752	0.092	0.336	5.19669e-10
98112263-ctr2-4	5.98123e-20	-0.465985	0.366	0.675	1.25403e-15
98008489-phb2-2	2.58467e-14	-0.468225	0.26	0.547	5.41901e-10
98044567-atp5h	6.31233e-14	-0.469982	0.21	0.481	1.32344e-09
98019057-hpgds-10	1.33145e-15	-0.471969	0.34	0.613	2.79152e-11
98028487-pp1b	2.56228e-14	-0.47236	0.225	0.493	5.37207e-10
98118312-rl26	1.47299e-14	-0.47443	0.275	0.555	3.08827e-10
98049840-cx6a1	2.26505e-14	-0.475662	0.195	0.46	4.7489e-10
98002564-grn	6.40996e-15	-0.475775	0.118	0.381	1.34391e-10
98046374-slk	2.80105e-14	-0.477328	0.187	0.454	5.87268e-10
98008861-litaf	2.13392e-15	-0.477535	0.053	0.285	4.47398e-11
98026246-s29a3	7.90357e-15	-0.47948	0.156	0.428	1.65706e-10
98024228-cx6b1	1.05482e-18	-0.479564	0.424	0.7	2.21153e-14
98034356-vatg3-2	2.4118e-34	-0.4809	0.618	0.877	5.05659e-30
98009545-pcp	4.07491e-19	-0.481207	0.431	0.732	8.54346e-15
98024696-ch10	1.88327e-14	-0.481968	0.076	0.318	3.94846e-10
98045749-rl18	7.43541e-15	-0.483222	0.221	0.507	1.55891e-10
98049160-tlr10	5.11677e-17	-0.485347	0.027	0.265	1.07278e-12
98050208-entp5	6.68559e-15	-0.487686	0.176	0.462	1.4017e-10
98117724-cers6-2	2.37234e-14	-0.488248	0.05	0.272	4.97385e-10
98054665-scam5	8.56225e-17	-0.488651	0.347	0.655	1.79516e-12
98039832-cbr1-6	9.16179e-15	-0.492244	0.103	0.348	1.92086e-10
98032573-vatd	4.56113e-22	-0.493592	0.355	0.674	9.56286e-18
98017720-unknown-451	4.24274e-15	-0.493792	0.221	0.494	8.89533e-11
98007221-nsdhl	3.06805e-15	-0.494427	0.237	0.515	6.43247e-11
98049509-lamp1	7.34611e-22	-0.494436	0.466	0.759	1.54019e-17
98018143-tmed4	3.66612e-14	-0.494774	0.153	0.408	7.68639e-10
98020568-unknown-532	7.11659e-14	-0.495689	0.16	0.404	1.49206e-09
98027189-vatc1	3.83998e-18	-0.495925	0.366	0.646	8.0509e-14
98037255-sap-5	5.27743e-88	-0.49626	0.832	0.992	1.10647e-83
98005232-grik3	1.16394e-15	-0.49697	0.111	0.377	2.44031e-11
98003177-plcb	3.13141e-16	-0.497616	0.05	0.292	6.56532e-12
98161707-unknown-5937	1.68644e-23	-0.498801	0.351	0.669	3.53578e-19
98143081-rnk	3.52646e-16	-0.49892	0.156	0.444	7.39357e-12
98034879-neu1b	2.23098e-15	-0.499836	0.267	0.538	4.67748e-11
98027713-ucp2	3.15978e-16	-0.500035	0.019	0.243	6.62479e-12
98021175-djc13	6.65995e-17	-0.501033	0.29	0.608	1.39633e-12
98000585-gnas2	3.45811e-14	-0.502334	0.042	0.256	7.25027e-10
98022946-unknown-588	8.41143e-18	-0.503281	0.328	0.618	1.76354e-13
98025519-emal6	2.70602e-25	-0.505896	0.088	0.49	5.67343e-21
98020348-rs15a	1.05642e-17	-0.508568	0.344	0.658	2.2149e-13
98023813-ma2a1	3.42181e-16	-0.508579	0.076	0.336	7.17416e-12
98137263-cp2c8-10	2.36835e-16	-0.508862	0.267	0.569	4.96547e-12
98117029-wdr52-2	3.18416e-18	-0.510241	0.065	0.342	6.6759e-14
98006927-vps29	3.48565e-16	-0.511095	0.145	0.429	7.30801e-12
98049565-unknown-1332	2.04955e-22	-0.511683	0.439	0.724	4.29709e-18
98004804-amy1	9.44567e-20	-0.512999	0.405	0.716	1.98038e-15
98147592-cnfn-18	6.33821e-16	-0.51399	0.214	0.521	1.32887e-11
98161404-va0e2	4.80789e-17	-0.515535	0.252	0.558	1.00802e-12
98009155-dpp2	3.02668e-17	-0.516075	0.134	0.432	6.34575e-13
98009152-vatb2	3.5648e-17	-0.517808	0.26	0.567	7.47396e-13
98049708-rs12	7.41605e-18	-0.518406	0.256	0.586	1.55485e-13
98049280-arl8a	1.04265e-17	-0.519365	0.286	0.582	2.18601e-13
98000261-vatl	4.79819e-17	-0.52078	0.176	0.473	1.00599e-12
98117028-ppm1b-3	1.09054e-24	-0.521759	0.034	0.366	2.28642e-20
98020260-amerl	1.84324e-16	-0.522994	0.187	0.48	3.86453e-12
98026000-epab2	7.10614e-19	-0.52305	0.015	0.273	1.48987e-14
98054821-rhbg	9.77256e-24	-0.523806	0.469	0.791	2.04891e-19
98137041-nu1m	1.11091e-31	-0.524703	0.588	0.874	2.32913e-27
98027195-k0930	7.94242e-17	-0.525533	0.141	0.433	1.66521e-12
98031018-crtp3	3.36025e-16	-0.52559	0.092	0.352	7.04509e-12
98000148-herc4	2.99071e-16	-0.52636	0.183	0.481	6.27032e-12
98021669-dhx8	7.88014e-17	-0.527536	0.084	0.348	1.65215e-12
98025869-t184c	1.99994e-16	-0.528985	0.099	0.373	4.19308e-12
98018796-unknown-477	1.55472e-19	-0.530031	0.313	0.612	3.25962e-15
98021793-serc	6.12087e-32	-0.530263	0.546	0.86	1.2833e-27
98120451-tcb1-11	1.12111e-28	-0.532482	0.004	0.354	2.35053e-24
98027914-tm86a	4.24586e-17	-0.535371	0.134	0.412	8.90186e-13
98117026-ppm1b-2	1.59596e-26	-0.542052	0.027	0.37	3.34609e-22
98149037-mspd2-7	3.08433e-20	-0.543989	0.298	0.613	6.46661e-16
98132091-cubn	7.47742e-25	-0.549215	0.435	0.741	1.56772e-20
98021595-myct	3.05941e-17	-0.549763	0.145	0.44	6.41436e-13
98103996-h2az-2	5.17711e-17	-0.550821	0.103	0.372	1.08543e-12
98112930-bcal1-4	2.43313e-18	-0.551736	0.076	0.356	5.1013e-14
98158162-ssrg-2	4.42067e-25	-0.552541	0.214	0.576	9.26837e-21
98020114-abhd4	6.9989e-18	-0.555518	0.095	0.364	1.46739e-13
98054263-rdhe2-3	6.27868e-18	-0.555804	0.13	0.42	1.31639e-13
98056856-unknown-1533	5.72304e-41	-0.557355	0.588	0.916	1.19989e-36
98040171-s36a1-6	1.23512e-20	-0.558028	0.023	0.302	2.58955e-16
98038973-fad1-2	1.77793e-17	-0.558529	0.073	0.348	3.72761e-13
98064058-unknown-1625	9.03197e-20	-0.561175	0.095	0.401	1.89364e-15
98040438-dhe3	2.73006e-27	-0.561401	0.447	0.767	5.72384e-23
98005383-unknown-126	3.31025e-18	-0.561985	0.015	0.261	6.94027e-14
98039777-ud2a3-2	6.26307e-24	-0.562483	0.011	0.316	1.31311e-19
98009739-ada	2.14771e-20	-0.562672	0.019	0.297	4.50289e-16
98025203-b3ga3	3.09136e-30	-0.564095	0.424	0.781	6.48134e-26
98038392-glyg-2	3.67546e-20	-0.565092	0.027	0.3	7.70598e-16
98109921-asm-5	1.59389e-20	-0.565599	0.015	0.294	3.34174e-16
98056271-cgt-7	4.53894e-19	-0.565805	0.057	0.336	9.51634e-15
98030942-unknown-801	1.18544e-19	-0.568703	0.042	0.318	2.48539e-15
98012262-unknown-315	1.86224e-20	-0.568804	0.019	0.295	3.90436e-16
98155960-s38a7-7	5.4225e-19	-0.569613	0.05	0.33	1.13688e-14
98008544-tpp1-3	4.70242e-32	-0.570101	0.538	0.822	9.85908e-28
98033480-at5g2	2.55589e-24	-0.570168	0.374	0.732	5.35868e-20
98016280-ssrg	2.21476e-26	-0.570271	0.218	0.591	4.64347e-22
98031165-pnph	1.15238e-19	-0.572564	0.195	0.521	2.41607e-15
98019845-rl10a	2.62904e-32	-0.574828	0.492	0.826	5.51204e-28
98025212-plpl2	1.34886e-18	-0.579444	0.229	0.525	2.82802e-14
98038653-rl7-2	5.65447e-25	-0.581764	0.374	0.728	1.18552e-20
98031064-atf4	1.76368e-28	-0.584266	0.427	0.777	3.69774e-24
98115726-cats-2	8.38125e-27	-0.594304	0.416	0.747	1.75721e-22
98023934-cbr1-4	1.32723e-23	-0.596109	0.313	0.646	2.78267e-19
98035303-ppal-7	7.46871e-23	-0.598136	0	0.289	1.56589e-18
98049351-yqk1-2	8.51616e-22	-0.598248	0.008	0.291	1.7855e-17
98019745-dpp2-2	6.61056e-21	-0.59845	0.118	0.452	1.38597e-16
98059248-dram2-6	1.63464e-20	-0.599619	0.126	0.441	3.42718e-16
98013699-hpgds-7	4.70752e-20	-0.599639	0.156	0.461	9.86979e-16
98154616-hpgds-28	1.44558e-20	-0.60097	0.027	0.306	3.03081e-16
98018892-cp1a1	1.49964e-21	-0.602071	0.244	0.557	3.14415e-17
98018124-gstm3	8.43394e-25	-0.604709	0.302	0.635	1.76826e-20
98046438-ppal-12	2.09923e-20	-0.605381	0.126	0.441	4.40125e-16
98033849-catd-3	1.79202e-70	-0.608432	0.702	0.969	3.75714e-66
98035668-nac3-2	2.27931e-20	-0.610579	0.076	0.385	4.7788e-16
98015855-sera	1.03227e-35	-0.610647	0.469	0.806	2.16426e-31
98036291-ptx4	1.57069e-23	-0.61099	0.183	0.571	3.29312e-19
98032550-unknown-849	6.9116e-26	-0.613078	0.298	0.647	1.44909e-21
98022975-gilt	7.22362e-29	-0.615731	0.37	0.731	1.5145e-24
98039895-aqp5	2.96588e-23	-0.618357	0.023	0.334	6.21827e-19
98051110-s35f6-2	8.51201e-22	-0.619172	0.145	0.472	1.78463e-17
98016042-cdc23	3.40478e-23	-0.619499	0.008	0.308	7.13847e-19
98054003-ppal-13	4.95192e-23	-0.621604	0.263	0.615	1.03822e-18
98035549-rs3a-2	5.49621e-27	-0.621873	0.344	0.721	1.15234e-22
98023987-ylk1	1.57559e-22	-0.622317	0.153	0.482	3.30339e-18
98006432-ilvbl	4.53398e-22	-0.626414	0.191	0.543	9.50595e-18
98008974-unknown-225	7.52952e-23	-0.629824	0.004	0.296	1.57864e-18
98019337-xbp1	6.93788e-22	-0.630754	0.156	0.493	1.4546e-17
98051047-rdh13-4	1.70244e-22	-0.633443	0.115	0.429	3.56933e-18
98004185-calr	1.21402e-29	-0.636686	0.336	0.707	2.54531e-25
98140340-unknown-4454	6.6294e-33	-0.639271	0.221	0.64	1.38992e-28
98133443-ttll7-2	7.98397e-23	-0.639757	0.061	0.366	1.67392e-18
98020340-s18b1-17	1.47646e-22	-0.646953	0.073	0.398	3.09555e-18
98121613-cnfn-16	2.07999e-24	-0.653638	0.206	0.567	4.3609e-20
98001576-tm104	4.95992e-24	-0.660479	0.126	0.485	1.0399e-19
98015848-unknown-404	8.25316e-31	-0.664843	0.344	0.726	1.73036e-26
98034145-s38a7-4	7.08198e-25	-0.665768	0.031	0.358	1.48481e-20
98030149-unknown-775	8.50834e-24	-0.668329	0.134	0.475	1.78386e-19
98149155-rs25	3.39689e-32	-0.673634	0.374	0.751	7.12192e-28
98148252-st1c2-8	1.96458e-47	-0.68755	0.496	0.842	4.11893e-43
98027878-mgll-2	3.25188e-25	-0.688181	0.069	0.412	6.81789e-21
98041486-ppal-8	2.15208e-29	-0.691797	0.263	0.648	4.51204e-25
98019315-rl30	5.63435e-27	-0.700522	0.187	0.59	1.1813e-22
98053145-cp2j2-11	2.8483e-26	-0.704481	0.122	0.475	5.97175e-22
98122512-renr	2.79121e-29	-0.707376	0.202	0.592	5.85206e-25
98114278-unknown-2668	8.3294e-30	-0.7129	0.248	0.639	1.74634e-25
98016620-snx12	2.64099e-35	-0.717899	0.332	0.717	5.5371e-31
98025736-calm-20	1.9409e-42	-0.719868	0.405	0.791	4.0693e-38
98108316-cp2u1-12	2.74904e-25	-0.72045	0.149	0.512	5.76364e-21
98011413-catl2	7.68327e-42	-0.723412	0.363	0.818	1.61087e-37
98034840-s22a8-3	1.90214e-27	-0.72955	0.004	0.343	3.98802e-23
98040118-kcy	1.5595e-28	-0.737461	0.073	0.449	3.26965e-24
98048012-unknown-1288	1.62131e-29	-0.740352	0.183	0.585	3.39924e-25
98054308-epdr1-3	4.72321e-31	-0.74448	0.237	0.646	9.90268e-27
98131552-pld4	5.61382e-33	-0.750931	0.221	0.652	1.17699e-28
98132604-mcfd2-4	1.22262e-29	-0.755439	0.153	0.55	2.56334e-25
98032921-chle	4.62774e-29	-0.761111	0.099	0.485	9.70251e-25
98124542-unknown-3355	2.38056e-30	-0.764371	0.183	0.596	4.99109e-26
98022274-s35a2	1.30365e-29	-0.765103	0.111	0.499	2.73324e-25
98044271-st2a1-3	7.00184e-59	-0.765972	0.485	0.89	1.46801e-54
98045076-lyag-2	6.20975e-32	-0.770749	0.187	0.618	1.30194e-27
98013860-lyag	2.39396e-45	-0.772322	0.385	0.822	5.01918e-41
98020926-mgdp1	2.65254e-29	-0.776017	0.019	0.387	5.56132e-25
98034764-thiom	4.09912e-50	-0.782144	0.401	0.828	8.59423e-46
98039698-nr1h3	8.84977e-27	-0.782632	0.057	0.407	1.85544e-22
98006338-rnt2	8.24256e-36	-0.787327	0.233	0.664	1.72814e-31
98141145-ggh-7	5.25962e-32	-0.787449	0.027	0.415	1.10273e-27
98145832-fmo2-6	1.36919e-29	-0.789636	0.057	0.432	2.87064e-25
98012415-lip1-2	9.81954e-36	-0.795494	0.233	0.657	2.05876e-31
98027775-rdh11-3	5.55586e-32	-0.809563	0.099	0.492	1.16484e-27
98006695-catk	9.26481e-36	-0.8201	0.069	0.509	1.94246e-31
98027726-unknown-710	3.40301e-45	-0.823246	0.309	0.761	7.13475e-41
98008311-tpp1-2	6.50007e-122	-0.82502	0.698	0.995	1.3628e-117
98010273-tram1	2.34387e-35	-0.833252	0.073	0.513	4.91417e-31
98031297-srr-2	1.13771e-37	-0.845455	0.179	0.624	2.38532e-33
98133244-cp2j2-16	2.89384e-36	-0.847105	0.118	0.569	6.06722e-32
98040453-unknown-1082	4.73095e-44	-0.855012	0.263	0.729	9.91891e-40
98050426-ud16-2	2.02874e-36	-0.858002	0.008	0.429	4.25346e-32
98054407-tspoa-7	1.70544e-35	-0.884707	0	0.414	3.57562e-31
98039193-unknown-1038	2.6973e-48	-0.908139	0.256	0.75	5.65516e-44
98027943-pdia3	7.07509e-44	-0.928987	0.149	0.666	1.48336e-39
98052134-fdft	4.0925e-41	-0.93417	0.076	0.56	8.58033e-37
98031927-mrp1-6	1.52789e-41	-0.934769	0.061	0.551	3.20338e-37
98055272-dhso-11	1.01018e-43	-0.949794	0.073	0.565	2.11794e-39
98043980-catl	7.54801e-71	-0.959308	0.187	0.808	1.58252e-66
98029576-sap-3	1.29954e-131	-0.963937	0.679	0.997	2.72462e-127
98036593-ppgb-5	2.02042e-78	-0.968954	0.427	0.91	4.23602e-74
98050369-ppgb-6	4.42849e-85	-0.994128	0.42	0.932	9.28477e-81
98160056-unknown-5830	6.0643e-73	-0.997004	0.309	0.863	1.27144e-68
98102115-ddah1-5	1.28971e-59	-1.00046	0.103	0.691	2.70402e-55
98054327-ddah1-4	1.24537e-60	-1.01247	0.099	0.692	2.61104e-56
98035610-catl2-3	1.1082e-58	-1.06423	0.172	0.748	2.32346e-54
98039098-glb1l	3.13083e-55	-1.10706	0.084	0.658	6.5641e-51
98027946-fmo2-3	8.12201e-56	-1.13514	0.027	0.593	1.70286e-51
98044496-ggh-5	3.42265e-70	-1.19527	0.115	0.746	7.17594e-66
98049258-cnfn-10	3.06872e-109	-1.24288	0.363	0.955	6.43388e-105
98015721-cath	1.30574e-84	-1.41435	0.118	0.816	2.73761e-80
98001221-cp2c8	6.4216e-83	-1.49899	0.031	0.755	1.34635e-78
98019664-gstm3-2	2.41488e-105	-1.5289	0.176	0.894	5.06304e-101
98129169-tpp1-10	1.04138e-136	-1.69879	0.431	0.99	2.18336e-132
98039139-tspoa-4	7.77812e-141	-2.43406	0.038	0.995	1.63076e-136

## Sheet: endoi.HJvEA
	p_vala	avg_log2FCb	pct.1c	pct.2d	p_val_adje	a = unadjusted p value	GO
98026654-unknown-685	5.05325e-76	1.10131	0.573	0.017	1.05946e-71	b = log fold change of average expression of this cluster versus all other clusters	positive regulation of substrate adhesion-dependent cell spreading
98060099-unknown-1615	3.55129e-59	0.694226	0.379	0	7.44564e-55	c = Percent of cells within this clusters that express this gene	signal transduction
98058043-hsp7c-2	8.02388e-52	0.432552	1	0.959	1.68229e-47	d = Perfect of cells outside this cluster expressing this gene	regulation of heart contraction
98025716-cttb2	7.40965e-51	0.776241	0.437	0.021	1.55351e-46	e = adjusted p value using bonferroni correction	negative regulation of apoptotic process
98105735-unknown-2118	3.26559e-50	0.70842	0.388	0.011	6.84663e-46		unsaturated fatty acid biosynthetic process
98020832-actb-3	1.45546e-40	0.479441	1	0.902	3.05152e-36		linoleic acid metabolic process
98053154-mbnl3-2	4.61963e-39	0.848919	0.534	0.077	9.68552e-35		protein localization to plasma membrane
98137410-unknown-4272	2.76033e-38	0.595123	0.33	0.015	5.78731e-34		negative regulation of wound healing
98154985-cgbp1-6	3.95616e-38	0.535926	1	0.918	8.29449e-34		positive regulation of protein phosphorylation
98034809-unknown-908	1.06222e-36	0.485651	1	0.932	2.22706e-32		regulation of stress fiber assembly
98007746-shlb1	9.7779e-35	1.01642	0.757	0.266	2.05003e-30		neurological system process
98150297-mx1-14	3.77649e-33	0.861618	0.32	0.021	7.91779e-29		chemical synaptic transmission
98121525-tnnc1	7.72379e-33	0.574079	0.524	0.089	1.61937e-28		cell projection assembly
98036941-cyta-4	3.47928e-32	0.665664	0.417	0.051	7.29466e-28		synaptic transmission, cholinergic
98148473-lrp1-19	5.1241e-32	0.43938	0.291	0.015	1.07432e-27		positive regulation of phagocytosis
98049086-call3-6	5.81163e-32	0.590419	0.524	0.094	1.21847e-27		actin cytoskeleton organization
98016394-unknown-418	1.01737e-31	0.380173	0.243	0.006	2.13301e-27		positive regulation of endothelial cell migration
98019412-unknown-493	1.38452e-31	0.545932	0.223	0.003	2.90279e-27		positive regulation of insulin secretion involved in cellular response to glucose stimulus
98033458-call5-4	3.77178e-31	0.80502	0.476	0.076	7.90791e-27		positive regulation of cholesterol efflux
98108616-syfa-2	3.37297e-30	0.478146	0.214	0.003	7.07176e-26		cortical actin cytoskeleton organization
98030961-hop	3.89126e-30	0.45854	0.223	0.005	8.15842e-26		peptidyl-serine phosphorylation
98049015-achb3-4	8.10331e-30	0.993094	0.583	0.156	1.69894e-25		excitatory postsynaptic potential
98004185-calr	3.30653e-29	0.416138	0.981	0.85	6.93247e-25		positive regulation of lipid transport
98103122-unknown-1915	1.64468e-27	0.397475	0.175	0	3.44823e-23		regulation of actin filament bundle assembly
98037183-lrat-4	2.56469e-27	0.364153	0.204	0.005	5.37713e-23		enzyme linked receptor protein signaling pathway
98149623-fcer2	2.96145e-27	0.43089	0.194	0.003	6.20897e-23		response to nicotine
98138202-lrp1-16	6.215e-27	0.421681	0.291	0.024	1.30304e-22		positive regulation of gene expression
98122091-aimp1-3	7.05971e-27	0.475042	0.272	0.02	1.48014e-22		ion transmembrane transport
98151780-unknown-5256	7.84359e-26	0.345954	0.175	0.002	1.64449e-21		Wnt signaling pathway, planar cell polarity pathway
98057522-unknown-1550	1.56148e-25	0.852122	0.883	0.514	3.2738e-21		animal organ regeneration
98126458-ttl13-2	1.41863e-24	0.33863	0.155	0	2.97431e-20		positive regulation of stress fiber assembly
98056019-rock2	4.48234e-23	0.690113	0.631	0.257	9.39766e-19		lipid metabolic process
98161103-gas6	6.99118e-23	0.368191	0.155	0.002	1.46577e-18		gluconeogenesis
98030173-cah12	3.56512e-22	0.951256	0.641	0.25	7.47463e-18		regulation of cell communication by electrical coupling involved in cardiac conduction
98115291-unknown-2734	3.66044e-22	0.27902	0.194	0.009	7.67448e-18		fatty acid elongation, monounsaturated fatty acid
98122239-dhrs1-3	1.05754e-21	0.410851	0.175	0.006	2.21724e-17		fatty acid elongation, saturated fatty acid
98150227-unknown-5133	1.05754e-21	0.390465	0.175	0.006	2.21724e-17		fatty acid elongation, polyunsaturated fatty acid
98028735-unknown-730	1.74634e-21	0.367247	0.165	0.005	3.66137e-17		glucose homeostasis
98119316-unknown-2996	1.98536e-21	0.28163	0.146	0.002	4.16251e-17		regulation of membrane potential
98101007-unknown-1779	3.56253e-21	0.32503	0.194	0.011	7.46921e-17		response to starvation
98014927-rgd2	2.98235e-20	0.365816	0.165	0.006	6.25279e-16		substantia nigra development
98111584-lox5-6	5.59204e-20	0.312547	0.136	0.002	1.17243e-15		negative regulation of oxidoreductase activity
98160585-s39a7	7.58811e-20	0.654251	0.786	0.472	1.59092e-15		cardiac muscle cell contraction
98027904-cpne7-2	1.89857e-19	0.571612	0.379	0.079	3.98055e-15		dendritic cell migration
98020353-unknown-523	1.9012e-19	0.353644	0.233	0.023	3.98606e-15		respiratory burst
98067868-unknown-1648	6.05164e-19	0.848521	0.534	0.194	1.26879e-14		negative regulation of SMAD protein import into nucleus
98157982-loxh1-29	1.62068e-18	0.256839	0.126	0.002	3.39793e-14		aging
98042408-rac1-6	3.0943e-18	0.570847	0.456	0.132	6.48751e-14		response to retinoic acid
98155686-rock2-2	4.76948e-18	0.255084	0.971	0.933	9.9997e-14		establishment or maintenance of cell polarity
98134653-unknown-4047	8.76273e-18	0.315764	0.155	0.008	1.83719e-13		small GTPase mediated signal transduction
98035056-cats	1.50531e-17	0.353958	0.942	0.938	3.15603e-13		autophagic cell death
98057021-f261-2	2.40685e-17	0.809778	0.495	0.175	5.0462e-13		positive regulation of protein localization to early endosome
98045567-tm14c	5.21974e-17	0.598238	0.748	0.477	1.09437e-12		positive regulation of dendritic cell chemotaxis
98037934-mknk2	1.0156e-16	0.459231	0.874	0.694	2.12931e-12		regulation of cell communication by electrical coupling
98020903-sorcn	1.45973e-16	0.304737	0.214	0.024	3.06047e-12		negative regulation of nuclear-transcribed mRNA catabolic process, nonsense-mediated decay
98024411-apmap-5	2.87302e-16	0.515181	0.379	0.095	6.02357e-12		negative regulation of biomineral tissue development
98055321-hmdh	6.14914e-16	0.652605	0.738	0.463	1.28923e-11		viral RNA genome replication
98024975-akt2	6.6881e-16	0.602011	0.427	0.126	1.40223e-11		apoptotic process
98012472-calb2	8.85446e-16	0.602281	0.602	0.283	1.85643e-11		synapse organization
98038362-unknown-1012	2.06575e-15	0.486867	0.291	0.057	4.33105e-11		regulation of synaptic vesicle exocytosis
98123312-unknown-3286	2.33383e-15	0.444831	0.194	0.023	4.89311e-11		mRNA transcription from RNA polymerase II promoter
98008561-paps1	5.23743e-15	0.396734	0.854	0.723	1.09808e-10		negative regulation of endopeptidase activity
98041139-rab1a-5	5.25487e-15	0.692273	0.563	0.251	1.10174e-10		cellular response to interferon-gamma
98001031-pg12a	5.89366e-15	0.274623	0.136	0.008	1.23566e-10		very long-chain fatty acid biosynthetic process
98148744-unknown-5007	1.26014e-14	0.49769	0.466	0.166	2.642e-10		response to lipid
98017546-riok2	1.71606e-14	0.514617	0.398	0.12	3.5979e-10		negative regulation of nuclear-transcribed mRNA catabolic process, deadenylation-dependent decay
98134871-loxh1-22	3.85357e-14	0.293378	0.136	0.009	8.07939e-10		peroxisome proliferator activated receptor signaling pathway
98105204-unknown-2085	3.95784e-14	0.289577	0.136	0.009	8.298e-10		modulation by host of viral process
98151902-rtjk-33	5.37567e-14	0.270411	0.136	0.009	1.12706e-09		positive regulation of ERK1 and ERK2 cascade
98029093-elov4-4	8.61643e-14	0.594688	0.544	0.239	1.80652e-09		glucose metabolic process
98050048-plst	1.12614e-13	0.404605	0.835	0.669	2.36107e-09
98155491-hacl1-2	1.21206e-13	0.56704	0.495	0.21	2.5412e-09
98038233-hacl1	1.78077e-13	0.503518	0.476	0.188	3.73357e-09
98030299-pygm	1.78177e-13	0.519418	0.748	0.54	3.73565e-09
98057729-rrn3-2	1.83587e-13	0.414749	0.33	0.086	3.84909e-09
98111887-unknown-2510	2.19706e-13	0.255947	0.165	0.018	4.60635e-09
98058625-cd109-3	2.87599e-13	0.577277	0.583	0.278	6.02981e-09
98143960-unknown-4694	3.00163e-13	0.259821	0.136	0.011	6.29322e-09
98040750-pa1b3-2	3.35068e-13	0.36767	0.194	0.029	7.02503e-09
98050542-anxa7-4	4.36029e-13	0.508552	0.738	0.466	9.14178e-09
98015888-acha6-2	6.94781e-13	0.55158	0.583	0.271	1.45668e-08
98044371-tbb2a	8.94366e-13	0.550414	0.485	0.207	1.87513e-08
98075287-unknown-1692	1.0421e-12	0.302234	0.155	0.017	2.18487e-08
98007132-arc1a	1.24839e-12	0.420723	0.806	0.628	2.61738e-08
98012502-s61a2-2	1.34851e-12	0.283768	0.913	0.815	2.82728e-08
98021474-dx39b	1.43093e-12	0.26044	0.913	0.894	3.00009e-08
98128617-unknown-3662	1.52162e-12	0.30741	0.136	0.012	3.19022e-08
98137924-ki2s5	1.80672e-12	0.35759	0.233	0.045	3.78796e-08
98132028-ggct-3	2.91353e-12	0.259591	0.146	0.015	6.10852e-08
98021611-prdx5	4.91971e-12	0.400395	0.786	0.675	1.03147e-07
98014517-ndkb	5.30598e-12	0.483994	0.718	0.498	1.11245e-07
98000125-rs7	9.47994e-12	0.287803	0.913	0.802	1.98756e-07
98034674-gabt	1.1822e-11	0.584606	0.243	0.056	2.47859e-07
98144255-tba1b-3	1.20608e-11	0.342787	0.155	0.02	2.52866e-07
98064761-unknown-1630	1.5197e-11	0.269831	0.117	0.009	3.1862e-07
98050675-suox-4	1.84878e-11	0.476436	0.359	0.115	3.87615e-07
98029787-bc11b	1.92413e-11	0.292716	0.233	0.05	4.03414e-07
98011628-nucl	1.94704e-11	0.364363	0.874	0.719	4.08215e-07
98057349-flna-2	2.23556e-11	0.515223	0.573	0.278	4.68707e-07
98076409-unknown-1703	2.44757e-11	0.353637	0.942	0.825	5.13157e-07
98140288-plac8-7	2.58233e-11	0.549415	0.33	0.103	5.41411e-07
98051820-kcc2d-2	3.86359e-11	0.528211	0.738	0.469	8.10041e-07
98038592-oxa1l-2	3.89043e-11	0.562871	0.515	0.253	8.15667e-07
98056579-hnrpq-3	4.13325e-11	0.412555	0.777	0.628	8.66577e-07
98025266-chpt1	4.30081e-11	0.475008	0.748	0.563	9.01707e-07
98023810-lrc58	4.93828e-11	0.395783	0.262	0.067	1.03536e-06
98045307-mob2-2	4.98144e-11	0.321817	0.262	0.064	1.04441e-06
98040325-unknown-1079	6.84252e-11	0.596197	0.282	0.082	1.4346e-06
98159478-wnt7a	1.07861e-10	0.267835	0.146	0.02	2.26142e-06
98042565-scd5	1.31155e-10	0.478727	0.32	0.103	2.74979e-06
98107674-catl2-6	1.53417e-10	0.585798	0.65	0.466	3.21653e-06
98048837-ox2r-2	1.57423e-10	0.252721	0.204	0.041	3.30054e-06
98030306-gbg1	2.77251e-10	0.419883	0.379	0.138	5.81284e-06
98036915-elov5-3	3.30224e-10	0.478677	0.66	0.398	6.92348e-06
98014650-np1l1	4.92104e-10	0.487523	0.563	0.29	1.03175e-05
98003675-pparg	4.94894e-10	0.341025	0.272	0.076	1.0376e-05
98022059-rxra-2	7.04049e-10	0.275025	0.194	0.041	1.47611e-05
98002917-a1cf	1.0409e-09	0.514853	0.544	0.303	2.18235e-05
98026218-unknown-673	1.66564e-09	0.290446	0.184	0.038	3.49218e-05
98010383-pepd	1.87458e-09	0.384341	0.262	0.077	3.93024e-05
98003957-gbrg2	1.87833e-09	0.538394	0.466	0.231	3.93811e-05
98145067-lgsn-8	2.33055e-09	0.347614	0.204	0.048	4.88623e-05
98131598-1433t-2	2.55232e-09	0.335164	0.796	0.673	5.35119e-05
98038707-tmm56-7	2.67177e-09	0.487748	0.515	0.278	5.60164e-05
98024986-ran-2	2.698e-09	0.44958	0.621	0.362	5.65663e-05
98118905-unknown-2963	3.13321e-09	0.369357	0.816	0.688	6.56908e-05
98022756-yipf5	3.53486e-09	0.418161	0.67	0.478	7.4112e-05
98036555-unknown-955	3.59525e-09	0.280687	0.136	0.021	7.5378e-05
98034676-pabp1-2	4.01913e-09	0.292739	0.835	0.722	8.42651e-05
98022352-b2l10	4.80938e-09	0.453018	0.553	0.327	0.000100833
98024156-actb-4	5.40414e-09	0.51959	0.689	0.472	0.000113303
98053803-exosx	6.63919e-09	0.436072	0.524	0.284	0.000139197
98158697-cd38-5	9.41597e-09	0.542315	0.544	0.325	0.000197415
98036494-tv23a	1.34855e-08	0.330852	0.233	0.067	0.000282736
98024082-unknown-624	1.81067e-08	0.268046	0.175	0.038	0.000379625
98006894-aplf	2.17233e-08	0.264537	0.175	0.039	0.000455451
98011909-pckgc	2.2183e-08	0.285287	0.816	0.734	0.000465089
98102283-g6pt1-2	2.23681e-08	0.26525	0.194	0.047	0.000468969
98043448-rs14	2.29323e-08	0.327923	0.786	0.654	0.000480798
98042939-e41l3-2	2.3859e-08	0.374698	0.718	0.537	0.000500229
98123629-unknown-3309	2.41699e-08	0.332546	0.204	0.053	0.000506747
98025297-abcf2	2.55188e-08	0.42446	0.602	0.398	0.000535026
98154813-unknown-5457	3.37771e-08	0.552628	0.592	0.419	0.000708171
98009626-trio	3.60713e-08	0.478687	0.388	0.183	0.00075627
98004948-hpgds-2	4.60486e-08	0.480029	0.641	0.436	0.000965454
98012211-tnr21	8.33455e-08	0.291025	0.398	0.174	0.00174742
98048600-rl17	1.13964e-07	0.28861	0.816	0.669	0.00238936
98058619-eki1-2	1.32671e-07	0.322469	0.311	0.118	0.00278157
98030118-arl3-2	1.82046e-07	0.318315	0.301	0.112	0.00381677
98017539-tyrp2	2.72714e-07	0.387534	0.534	0.319	0.00571773
98058267-vdac2	3.28299e-07	0.257214	0.835	0.725	0.00688311
98020384-anxa7-2	4.92208e-07	0.377726	0.379	0.18	0.0103196
98041837-ubp14	5.21643e-07	0.398351	0.573	0.366	0.0109368
98002188-gria2	5.40522e-07	0.374914	0.359	0.165	0.0113326
98018821-adr2	5.85983e-07	0.314484	0.262	0.098	0.0122857
98155420-l1cam	5.98567e-07	0.362787	0.699	0.495	0.0125496
98058218-swahc	7.78348e-07	0.434286	0.505	0.306	0.0163188
98056952-smap2	7.90347e-07	0.366076	0.524	0.304	0.0165704
98048044-cdc42-5	8.62975e-07	0.325082	0.777	0.629	0.0180931
98032279-acha7-6	8.90314e-07	0.364096	0.117	0.023	0.0186663
98133264-cp2j2-17	8.96475e-07	0.436481	0.495	0.319	0.0187955
98045899-myct1	9.67005e-07	0.337747	0.311	0.127	0.0202742
98011424-nudt9-2	1.10797e-06	0.343079	0.33	0.151	0.0232297
98037068-mrt4	1.28724e-06	0.361162	0.495	0.28	0.0269882
98033972-grp78-2	1.42049e-06	0.303292	0.738	0.602	0.029782
98006859-radi	1.78497e-06	0.29166	0.777	0.643	0.0374237
98036357-mmsa	1.81632e-06	0.290723	0.709	0.598	0.038081
98055882-lims2	1.86866e-06	0.339871	0.369	0.18	0.0391784
98128233-gels-2	2.15797e-06	0.400158	0.553	0.365	0.045244
98059208-g3bp2	2.30624e-06	0.263837	0.777	0.673	0.0483526
98036664-fkbp8	2.54736e-06	0.364709	0.524	0.33	0.053408
98076568-unknown-1705	2.93587e-06	0.312709	0.194	0.062	0.0615536
98147489-unknown-4911	3.17539e-06	0.257162	0.777	0.67	0.0665752
98128980-plch2	3.69933e-06	0.269554	0.767	0.676	0.0775602
98004046-gscr2	4.13934e-06	0.336338	0.34	0.165	0.0867854
98037851-ranb3	4.26326e-06	0.296466	0.262	0.106	0.0893834
98000044-fa58a	4.7838e-06	0.261311	0.262	0.106	0.100297
98057302-ada29	5.00038e-06	0.313186	0.282	0.123	0.104838
98037384-myo7b	6.15204e-06	0.312355	0.311	0.144	0.128984
98033974-fkb15	6.24249e-06	0.392129	0.359	0.191	0.13088
98035847-rpc10	6.29489e-06	0.286977	0.233	0.091	0.131979
98057651-kat3	6.80664e-06	0.335934	0.602	0.458	0.142708
98000346-eea1	6.87706e-06	0.281725	0.291	0.127	0.144184
98037351-ccl25	7.04185e-06	0.281801	0.233	0.088	0.147639
98108987-unknown-2322	8.45518e-06	0.308951	0.738	0.602	0.177271
98001577-rp1bl	1.02054e-05	0.297495	0.32	0.156	0.213967
98058276-wbs27-9	1.07647e-05	0.265407	0.233	0.089	0.225692
98145797-glyg-3	1.078e-05	0.309669	0.699	0.561	0.226013
98103955-nceh1-2	1.28723e-05	0.279506	0.34	0.165	0.269881
98144346-napep-2	1.42929e-05	0.306954	0.398	0.222	0.299665
98047182-dnja2	1.51539e-05	0.276983	0.777	0.625	0.317717
98033942-dnja1	1.53227e-05	0.34637	0.437	0.265	0.321256
98100901-loxh1-9	1.83347e-05	0.292605	0.641	0.495	0.384404
98128101-unknown-3630	2.44108e-05	0.296544	0.408	0.225	0.511797
98026128-rb11a-3	2.46114e-05	0.307937	0.301	0.141	0.516002
98024138-apmap-4	2.65956e-05	0.292261	0.359	0.182	0.557604
98045931-rxrg-2	3.08085e-05	0.317776	0.553	0.38	0.645931
98058892-vav2-2	3.65278e-05	0.327335	0.408	0.245	0.765843
98044251-gnpat	3.87987e-05	0.314253	0.456	0.286	0.813454
98055953-stxb5-2	4.16433e-05	0.309751	0.456	0.268	0.873093
98035726-mroh1	4.54476e-05	0.30258	0.417	0.242	0.952854
98046573-hpgds-23	4.54544e-05	0.358188	0.592	0.475	0.952997
98007166-hnf4a	5.99588e-05	0.339065	0.398	0.242	1
98056665-thtm-3	0.0001469	0.329494	0.32	0.185	1
98055823-paip1	7.87718e-05	0.32256	0.495	0.349	1
98003663-ric3	0.000303255	0.322537	0.447	0.316	1
98031166-xpo2	0.00151037	0.320785	0.398	0.295	1
98028683-ptss1	0.000111944	0.314842	0.417	0.251	1
98039327-al7a1	0.000102247	0.31275	0.583	0.452	1
98037358-ru17	0.00014227	0.309949	0.359	0.207	1
98014774-ach10	0.00139769	0.309778	0.65	0.614	1
98126384-unknown-3481	0.000186525	0.306267	0.437	0.278	1
98022257-unknown-571	6.81858e-05	0.304921	0.398	0.234	1
98039759-rm19	5.64333e-05	0.301294	0.476	0.304	1
98016528-kad9	0.00213837	0.300528	0.66	0.641	1
98009035-rbm22	0.00023407	0.297757	0.398	0.256	1
98051248-gstm4	0.000446292	0.294059	0.476	0.342	1
98042071-s18b1-32	0.000682321	0.293733	0.417	0.281	1
98040266-abcf3	0.000283817	0.292968	0.427	0.286	1
98009147-rl7	5.94374e-05	0.290525	0.262	0.124	1
98016428-smcr8	0.00010346	0.281363	0.485	0.321	1
98125769-hps1	0.000785377	0.280534	0.398	0.262	1
98032739-cstn2	7.74109e-05	0.280494	0.272	0.127	1
98138128-unknown-4305	0.000493881	0.280008	0.524	0.408	1
98152298-unknown-5312	0.000473461	0.279866	0.184	0.08	1
98021855-unknown-565	0.00157508	0.278955	0.476	0.352	1
98008395-oat	0.000179987	0.2772	0.544	0.39	1
98113497-unknown-2613	8.58529e-05	0.273027	0.388	0.244	1
98012282-ciz1	0.00136819	0.272551	0.534	0.411	1
98053826-y1399	0.000186722	0.270108	0.437	0.266	1
98010940-ddc-2	0.00274955	0.268243	0.311	0.197	1
98048084-retst	0.000131344	0.267868	0.301	0.159	1
98132540-rpf1	0.000630127	0.266261	0.369	0.227	1
98056093-dhys	0.00114511	0.266085	0.369	0.233	1
98016336-acha7-5	0.000167103	0.265673	0.68	0.572	1
98038546-npm3	0.00224144	0.265363	0.476	0.362	1
98014620-syk-2	0.00208991	0.264368	0.427	0.319	1
98051132-adda-5	0.000440323	0.264018	0.573	0.408	1
98059348-limd2	0.00264743	0.262831	0.272	0.159	1
98005988-rac1	0.00117891	0.2607	0.456	0.33	1
98125624-ctl1-4	0.000551702	0.260285	0.184	0.083	1
98055623-syg	0.000259442	0.260115	0.602	0.445	1
98014593-pno1	0.00173606	0.259811	0.485	0.36	1
98018688-rt09	0.00269346	0.259362	0.417	0.303	1
98044691-cd177	0.000239924	0.258477	0.311	0.165	1
98013512-phyd1	0.00015321	0.256809	0.32	0.172	1
98018748-dcps	8.61069e-05	0.256807	0.223	0.097	1
98049649-dicer-3	0.00039252	0.256338	0.282	0.154	1
98021446-cyfp1	0.00468397	0.25563	0.427	0.321	1
98041678-if2b	0.0135147	0.254405	0.33	0.25	1
98009566-s2536	0.00149066	0.25403	0.427	0.29	1
98002477-crol3	0.000198383	0.253013	0.437	0.257	1
98021271-vang1-3	0.00117264	0.252487	0.204	0.101	1
98009479-tsr2	0.0016371	0.251115	0.524	0.401	1
98027892-csn6	0.000893617	-0.250437	0.155	0.315	1
98047463-tmed8	0.00670916	-0.250836	0.272	0.396	1
98015128-s2544	0.00226357	-0.250993	0.194	0.339	1
98137263-cp2c8-10	0.00193785	-0.251091	0.087	0.215	1
98007831-sc61g	0.000481789	-0.251105	0.495	0.648	1
98022242-taz	0.00110452	-0.251125	0.146	0.298	1
98156177-samd8-3	0.00167489	-0.251152	0.388	0.533	1
98027831-cwc25	0.00518617	-0.25141	0.087	0.192	1
98051158-tpp2	6.39234e-05	-0.251632	0.058	0.236	1
98028088-k2013	0.00310754	-0.251983	0.155	0.28	1
98056367-gpc6	0.000150238	-0.252131	0.019	0.159	1
98034180-rit1	0.000199827	-0.252195	0.039	0.185	1
98051854-chd3	0.00206519	-0.252212	0.233	0.387	1
98106829-psmg2-2	0.000600282	-0.252265	0.233	0.384	1
98049840-cx6a1	0.00058972	-0.252595	0.495	0.634	1
98021766-bcal1-2	0.000692757	-0.252892	0.078	0.224	1
98150926-unknown-5170	0.00518718	-0.252933	0.117	0.239	1
98129806-tpc2b	4.55828e-05	-0.253225	0.019	0.18	0.95569
98045516-mt21a	0.00153046	-0.253254	0.184	0.33	1
98041208-y462	3.02436e-08	-0.253436	0.029	0.28	0.000634088
98021908-prs10	0.00172081	-0.254177	0.34	0.502	1
98023495-chtop	0.00263727	-0.254267	0.184	0.324	1
98041041-tstd1	0.0036222	-0.254517	0.243	0.374	1
98000981-sft2b	0.00318286	-0.254794	0.136	0.257	1
98016895-acpm-2	0.000107838	-0.254832	0.058	0.227	1
98014661-dpy30-2	0.00075529	-0.254872	0.058	0.194	1
98054728-sycp2-2	0.000236923	-0.25506	0.068	0.224	1
98020361-skp1	0.000267469	-0.255131	0.563	0.728	1
98161687-cpne9-2	1.69675e-10	-0.255303	0.029	0.345	3.5574e-06
98002600-erg24	8.7834e-05	-0.255344	0.029	0.182	1
98161707-unknown-5937	5.20864e-05	-0.255583	0.136	0.342	1
98053988-grtp1-2	0.0046425	-0.255685	0.126	0.251	1
98035156-cp2c8-5	0.000376587	-0.255877	0.068	0.215	1
98008598-mp2k6	0.0037734	-0.255937	0.175	0.301	1
98050125-fip1	0.000859663	-0.256205	0.126	0.283	1
98055482-sc16a	0.00158573	-0.256239	0.359	0.51	1
98040408-alkb2	7.86561e-05	-0.256476	0.01	0.151	1
98057028-dgat1	0.00895014	-0.256587	0.252	0.375	1
98010578-pur8	0.0004591	-0.25709	0.068	0.213	1
98026407-arf5	0.00258962	-0.257243	0.291	0.436	1
98145950-vatl-3	6.51352e-11	-0.257292	0.854	0.958	1.36562e-06
98006805-nf7o	0.000395939	-0.257389	0.146	0.322	1
98115693-piez2-3	0.00595114	-0.257496	0.194	0.321	1
98077756-unknown-1708	0.000600095	-0.257736	0.058	0.204	1
98021508-adda	0.000130446	-0.257859	0.049	0.209	1
98032928-sqstm	0.000696524	-0.258129	0.029	0.15	1
98041789-gmfg	0.000274914	-0.25823	0.65	0.812	1
98053683-unknown-1410	0.000646841	-0.258278	0.019	0.138	1
98159787-s38a7-8	0.0147219	-0.258771	0.126	0.231	1
98043771-ubxn4	0.00120876	-0.258821	0.456	0.555	1
98054402-ten3	0.000173967	-0.25904	0.262	0.466	1
98051976-ud3a1-8	0.000154371	-0.25968	0.068	0.239	1
98153003-hexb-3	0.00155801	-0.259812	0.175	0.336	1
98151538-unknown-5236	0.00265877	-0.260163	0.117	0.238	1
98014632-pqlc1	0.0037401	-0.260178	0.32	0.452	1
98032014-ndub5	0.00279103	-0.26024	0.223	0.357	1
98029100-aatm	0.00250924	-0.260284	0.311	0.457	1
98152296-unknown-5311	0.00199712	-0.260516	0.282	0.448	1
98010250-spt2	0.000665244	-0.260652	0.087	0.227	1
98131349-unknown-3821	1.99839e-05	-0.26095	0	0.154	0.418983
98101937-znt5	0.000931751	-0.260993	0.427	0.566	1
98154959-unknown-5479	2.02873e-05	-0.261049	0.019	0.186	0.425344
98008637-pmm2-2	0.00347079	-0.261108	0.252	0.377	1
98036425-odpb	0.00155103	-0.261518	0.35	0.511	1
98030889-syyc	0.00115727	-0.261689	0.223	0.384	1
98024677-cp2e1	0.00482785	-0.261861	0.291	0.41	1
98042646-mon1a	0.000616835	-0.26235	0.126	0.283	1
98021765-rab35	0.000669648	-0.262507	0.33	0.517	1
98015761-vato	1.21592e-10	-0.262695	0.845	0.926	2.54929e-06
98149155-rs25	9.11332e-13	-0.262876	0.854	0.944	1.9107e-08
98030852-cspl2	0.000321018	-0.263044	0.563	0.734	1
98031619-odo2	0.000729993	-0.263191	0.175	0.337	1
98142813-at2b3-2	0.000439434	-0.263228	0.534	0.697	1
98115750-unknown-2753	0.000317756	-0.263234	0.01	0.13	1
98018293-pyr1	0.000172303	-0.263438	0.058	0.213	1
98023987-ylk1	0.00254269	-0.263728	0.262	0.398	1
98006783-ferm1	0.00169083	-0.263805	0.194	0.343	1
98005351-nud18	0.000538185	-0.264363	0.068	0.21	1
98020403-atg18	0.000173431	-0.264476	0.039	0.186	1
98026447-nphp3-3	0.000814389	-0.264598	0.068	0.203	1
98052674-pkhm2	0.000183952	-0.264694	0.049	0.2	1
98026571-dldh-2	0.00114192	-0.264726	0.369	0.51	1
98101002-osbp1	0.000558609	-0.264918	0.136	0.303	1
98121665-unknown-3159	7.10639e-05	-0.26525	0.068	0.254	1
98048641-nckx4-2	8.9154e-05	-0.265376	0.039	0.197	1
98052093-o10p1	0.00188577	-0.265555	0.087	0.212	1
98049239-tm208	0.00179873	-0.265677	0.194	0.342	1
98027078-t214b	0.0026725	-0.265894	0.388	0.505	1
98104828-unknown-2046	0.00267719	-0.265987	0.194	0.324	1
98004412-s52a3	0.000146997	-0.266007	0.058	0.216	1
98011313-lgul	0.00162082	-0.266036	0.311	0.449	1
98002602-tm115	0.00179198	-0.266168	0.243	0.387	1
98026164-psde	0.00164053	-0.266199	0.262	0.398	1
98030149-unknown-775	0.00520046	-0.266226	0.136	0.248	1
98003035-sodm	0.00106182	-0.266356	0.359	0.511	1
98057470-ab17c	0.00112992	-0.266623	0.388	0.536	1
98058609-xbp1-2	0.00195441	-0.267103	0.233	0.377	1
98123121-psf2-2	0.000645479	-0.26718	0.146	0.304	1
98050369-ppgb-6	0.00578972	-0.267352	0.155	0.275	1
98016958-zn503-2	0.00281709	-0.267547	0.252	0.392	1
98033534-unknown-884	0.00473525	-0.26759	0.146	0.263	1
98014800-g3st1-2	0.000676528	-0.267822	0.049	0.175	1
98048801-cbx3	0.00148686	-0.2682	0.243	0.393	1
98015006-tt39c-2	9.01966e-05	-0.268676	0.029	0.179	1
98025490-djc25	0.00194045	-0.268687	0.126	0.253	1
98003444-cep19	0.000733429	-0.268778	0.126	0.281	1
98032648-atpo	0.000488124	-0.268881	0.427	0.572	1
98054086-tim10	0.000212958	-0.268916	0.078	0.244	1
98043464-ankar-2	2.36362e-13	-0.268925	0.155	0.546	4.95556e-09
98034418-exos2	0.000307636	-0.26963	0.087	0.25	1
98044514-vip1	0.00396528	-0.269688	0.282	0.421	1
98011848-t2ag	0.000650993	-0.269868	0.175	0.349	1
98010192-ntcp2	0.00121197	-0.269925	0.223	0.389	1
98034663-lsm12	0.00229378	-0.269969	0.32	0.449	1
98015703-wdr26-2	0.00245635	-0.270282	0.262	0.398	1
98040782-2a5d	0.000873709	-0.270463	0.379	0.523	1
98024149-kad2	0.00150939	-0.270537	0.136	0.274	1
98034944-unknown-912	7.6541e-10	-0.270688	0.796	0.915	1.60476e-05
98019723-s36a1-3	0.000111676	-0.271087	0.01	0.145	1
98019669-t106a	0.00599987	-0.27112	0.194	0.331	1
98046668-rb33b	0.000345572	-0.27132	0.194	0.371	1
98034549-nhp2	0.000733634	-0.271376	0.097	0.242	1
98050684-s35a3-3	0.00107629	-0.271769	0.136	0.28	1
98022213-suv3	0.00148309	-0.272971	0.126	0.265	1
98027022-cyb5b	0.0010683	-0.273258	0.272	0.446	1
98008278-coq5	0.000496931	-0.273484	0.165	0.327	1
98044160-emc3	0.000836215	-0.273629	0.136	0.287	1
98001080-vata	9.95922e-06	-0.273754	0.709	0.862	0.208805
98005429-clpx	0.000586193	-0.274631	0.369	0.519	1
98020068-wwp1	4.82749e-05	-0.274974	0.631	0.778	1
98026472-unknown-677	0.00045362	-0.27517	0.126	0.29	1
98044078-vamp2-3	0.000977019	-0.275339	0.155	0.316	1
98032961-cpsf5	0.00180432	-0.275391	0.223	0.36	1
98006059-tri50-2	0.000184259	-0.275691	0.078	0.242	1
98030653-ltor2	0.000476068	-0.275887	0.214	0.387	1
98141210-bxa1	0.000492005	-0.275908	0.01	0.124	1
98048365-smd2	0.00108245	-0.276006	0.388	0.511	1
98003128-rm41	0.000109164	-0.276274	0.058	0.224	1
98001013-trpm6	0.000309563	-0.276635	0.107	0.269	1
98017728-bpl1	0.00139514	-0.276876	0.282	0.415	1
98057438-cr3l1-2	0.00215177	-0.276887	0.223	0.36	1
98042897-unknown-1151	1.18458e-05	-0.276969	0.019	0.2	0.248359
98000356-usb1	0.00381388	-0.276985	0.165	0.284	1
98024453-rac1-2	0.00110241	-0.277407	0.32	0.472	1
98047988-ptss2	0.000601277	-0.27745	0.359	0.517	1
98015949-lin41	7.71706e-08	-0.277498	0.068	0.322	0.00161796
98020241-lhx6	0.0226349	-0.277645	0.204	0.283	1
98006094-zn155	0.000176422	-0.277794	0.078	0.238	1
98035938-c1d	0.000877809	-0.27817	0.165	0.318	1
98017784-cia30	0.000958789	-0.278171	0.165	0.306	1
98132471-unknown-3898	0.000161414	-0.278686	0.456	0.611	1
98001357-eif3m	0.000561783	-0.279051	0.427	0.558	1
98053788-unknown-1411	0.000120973	-0.279412	0.078	0.245	1
98056024-dop1	0.000724184	-0.280282	0.427	0.59	1
98028243-prep	0.000335277	-0.280315	0.117	0.277	1
98017293-s38a9	0.00522954	-0.280875	0.117	0.238	1
98002106-tgfr1	0.000831439	-0.281195	0.301	0.455	1
98045686-ern1	0.000438136	-0.28132	0.126	0.29	1
98027164-vatf	1.58468e-05	-0.281705	0.612	0.747	0.332244
98010289-ncbp1	0.000780728	-0.282267	0.175	0.327	1
98050704-cnot7	6.20055e-05	-0.282345	0.485	0.629	1
98047132-rab14-3	0.00063474	-0.282355	0.272	0.455	1
98137908-cac1i-3	0.000318863	-0.282605	0.049	0.189	1
98023512-s39a1-3	0.000474896	-0.283434	0.107	0.259	1
98046374-slk	8.87919e-05	-0.283597	0.583	0.75	1
98034885-mga	0.0191639	-0.283641	0.194	0.286	1
98020999-big2	0.000428849	-0.283688	0.262	0.436	1
98032929-ppap-3	2.58832e-05	-0.283984	0.029	0.198	0.542666
98000770-po210	7.1426e-06	-0.284053	0.058	0.262	0.149752
98018796-unknown-477	0.000194356	-0.284112	0.029	0.171	1
98016620-snx12	1.02151e-08	-0.284178	0.728	0.841	0.000214171
98043715-tnni2	0.0154227	-0.284435	0.126	0.224	1
98037255-sap-5	0.000670203	-0.285821	0.078	0.228	1
98000469-dend3	6.71591e-13	-0.285964	0.175	0.573	1.40806e-08
98052074-y1101-2	0.000371301	-0.286382	0.359	0.531	1
98101074-unknown-1782	5.226e-05	-0.28666	0.039	0.2	1
98019945-fxr1	0.00010249	-0.287225	0.495	0.634	1
98132748-tim13	0.000178687	-0.287332	0.117	0.293	1
98027746-gcn1l-2	0.000398378	-0.287502	0.437	0.56	1
98057204-alg14	2.91179e-05	-0.287541	0.029	0.201	0.610486
98050579-pgdh-6	0.00385564	-0.28777	0.272	0.401	1
98010994-ahsa1	4.23451e-06	-0.288017	0.641	0.784	0.0887808
98007864-djc16	0.000253439	-0.288123	0.126	0.29	1
98005232-grik3	0.00149903	-0.288589	0.165	0.301	1
98040634-atpa	3.65401e-11	-0.288608	0.796	0.911	7.66099e-07
98014486-pcca	0.000418458	-0.288772	0.136	0.295	1
98106931-unknown-2193	3.03579e-05	-0.288813	0.32	0.56	0.636483
98130819-srp19	0.001098	-0.288948	0.291	0.439	1
98024883-phb2-3	0.000542628	-0.289875	0.311	0.463	1
98028802-tr112	0.000651641	-0.289897	0.282	0.445	1
98042067-lma2l	0.000163714	-0.290128	0.194	0.405	1
98050575-tm9s4	0.000428006	-0.29034	0.204	0.375	1
98022043-tmm56-4	1.47634e-05	-0.290547	0.621	0.769	0.309529
98028761-ndub3	0.000527862	-0.290633	0.369	0.533	1
98023447-psb6	0.000165241	-0.291249	0.466	0.619	1
98012034-zfpl1	0.000306391	-0.291959	0.155	0.322	1
98055571-pdxk	0.000880312	-0.292045	0.194	0.334	1
98019512-mboa2	0.00125893	-0.292105	0.223	0.369	1
98043805-unknown-1172	0.00108827	-0.292251	0.32	0.46	1
98052124-rm48	0.000440046	-0.29231	0.165	0.33	1
98032951-unknown-863	0.0022293	-0.292333	0.204	0.371	1
98004315-sun1	0.000495828	-0.292526	0.214	0.395	1
98053654-abce1	0.00050197	-0.292578	0.311	0.478	1
98026799-naa50	0.000649189	-0.292761	0.155	0.31	1
98013428-myh6	0.000299191	-0.292885	0.049	0.195	1
98044208-c42s2	0.000331196	-0.293873	0.155	0.328	1
98024557-mk10	0.000885103	-0.294227	0.194	0.346	1
98161740-mypt1	0.000174096	-0.294711	0.243	0.434	1
98135247-unknown-4100	0.000106626	-0.29532	0.049	0.209	1
98040947-glrx5	0.000226067	-0.295451	0.097	0.251	1
98153426-hint1	0.000223183	-0.295687	0.155	0.324	1
98106928-unknown-2191	0.0001019	-0.295767	0.398	0.605	1
98017977-cpeb4-2	1.8963e-07	-0.295935	0.738	0.87	0.00397579
98012411-tsn3	0.000276034	-0.296047	0.136	0.313	1
98052255-dhb12-4	8.99877e-05	-0.296056	0.505	0.678	1
98144351-tyb4-2	2.74699e-19	-0.296446	0.903	0.994	5.75934e-15
98030415-ufc1	0.00037681	-0.296684	0.35	0.508	1
98023147-anxa7-3	5.73361e-06	-0.296823	0.709	0.897	0.120211
98049769-cf120	6.44651e-05	-0.297814	0.485	0.623	1
98012021-srrt	0.000434734	-0.297875	0.194	0.359	1
98005621-ebp2	0.000132047	-0.297968	0.078	0.238	1
98035495-unknown-931	0.00173736	-0.29819	0.291	0.416	1
98000585-gnas2	0.000481473	-0.29871	0.117	0.265	1
98002413-cox5a	0.000111489	-0.298829	0.388	0.564	1
98015492-lip1-3	0.000196337	-0.299096	0.524	0.711	1
98013860-lyag	5.94023e-05	-0.299348	0.058	0.234	1
98045982-chic2	0.000312855	-0.299373	0.233	0.402	1
98005727-xrn2	0.000278396	-0.299772	0.146	0.315	1
98037628-lrc53	0.000245228	-0.300114	0.126	0.287	1
98004347-tmed3	0.000182432	-0.300634	0.165	0.354	1
98050326-rs11	1.42527e-06	-0.300762	0.65	0.817	0.0298823
98057772-robo1-6	0.000395036	-0.300835	0.282	0.477	1
98016243-calm-12	0.000253459	-0.300839	0.019	0.148	1
98027177-syq	0.000503431	-0.30108	0.262	0.437	1
98041175-zdh24	4.58018e-05	-0.301407	0.097	0.297	0.96028
98044523-sucb2	5.39593e-06	-0.301637	0.573	0.697	0.113131
98054968-lines	0.000247603	-0.301892	0.146	0.318	1
98019580-ubp7	0.000249641	-0.302132	0.388	0.523	1
98050414-dhsb	0.000334032	-0.302189	0.311	0.467	1
98013427-atp5l	2.21824e-08	-0.302678	0.689	0.823	0.000465076
98000504-acph	0.00058969	-0.302896	0.194	0.354	1
98024392-sc6a1-2	0.000303762	-0.303574	0.087	0.248	1
98141638-unknown-4545	6.46987e-14	-0.303767	0.165	0.567	1.35647e-09
98025045-elov5-2	7.91016e-05	-0.30385	0.155	0.365	1
98016920-faxc-3	0.000486773	-0.303994	0.214	0.371	1
98058425-elmd1	0.000893579	-0.304197	0.165	0.309	1
98058830-unknown-1591	0.000129022	-0.30429	0.117	0.297	1
98024582-s35d1	3.27366e-05	-0.304304	0.049	0.224	0.686356
98013699-hpgds-7	0.00047374	-0.304846	0.233	0.405	1
98038672-atg9a	0.000930864	-0.305038	0.117	0.253	1
98011669-trap1	0.0003477	-0.305327	0.214	0.392	1
98030249-unknown-779	0.000513433	-0.305356	0.291	0.455	1
98034291-dnpep-2	0.000125145	-0.305395	0.184	0.375	1
98057370-rrp7a	0.000573366	-0.305564	0.184	0.339	1
98029731-vp26b-2	0.000134646	-0.305709	0.388	0.57	1
98046214-ndua2	0.000458496	-0.305905	0.214	0.368	1
98005650-dps1	0.00020275	-0.306344	0.146	0.321	1
98002776-unknown-67	0.000164415	-0.306358	0.155	0.333	1
98043599-unknown-1169	0.000397037	-0.307544	0.184	0.349	1
98039177-atpd	2.04408e-05	-0.307631	0.485	0.669	0.428562
98041725-unknown-1121	0.000156308	-0.307642	0.087	0.247	1
98010664-alg13	7.0518e-05	-0.307935	0.165	0.366	1
98021438-s36a1-4	8.78502e-05	-0.308576	0.087	0.259	1
98039832-cbr1-6	0.00122558	-0.308772	0.282	0.443	1
98050659-unknown-1345	0.000182435	-0.309312	0.194	0.375	1
98018898-otu6b	0.000715794	-0.309538	0.282	0.446	1
98010527-uggg1	7.80448e-05	-0.310127	0.32	0.526	1
98002765-dus18	8.36777e-05	-0.310771	0.417	0.584	1
98046249-gid4	0.000289023	-0.310833	0.204	0.372	1
98031297-srr-2	0.000650014	-0.311062	0.058	0.189	1
98015067-bi1	8.46416e-07	-0.311063	0.612	0.791	0.017746
98013893-unknown-356	3.90243e-05	-0.311073	0.485	0.681	0.818183
98001515-bl1s2	0.000258259	-0.311226	0.175	0.357	1
98002329-qcr1	0.000130978	-0.311425	0.359	0.536	1
98048402-unknown-1301	5.17459e-05	-0.312704	0	0.141	1
98036593-ppgb-5	0.00255847	-0.313012	0.155	0.289	1
98044517-pfd1	9.40786e-05	-0.313207	0.282	0.496	1
98028665-tyb4	6.0753e-05	-0.313305	0.165	0.363	1
98007635-tigd4	5.70606e-05	-0.313993	0.107	0.297	1
98035735-c56d2	0.000108445	-0.314088	0.117	0.293	1
98005936-ctbp2	0.000128739	-0.314113	0.417	0.582	1
98026246-s29a3	0.000280806	-0.314296	0.068	0.216	1
98040438-dhe3	1.69875e-05	-0.314307	0.563	0.717	0.356161
98022930-unknown-585	5.12895e-05	-0.314334	0.126	0.321	1
98023336-unknown-600	0.000182138	-0.314611	0.078	0.238	1
98012662-emc8	0.000108637	-0.31485	0.107	0.272	1
98016362-tsn7-2	9.90855e-05	-0.31554	0.097	0.278	1
98134979-actb-8	0.000247552	-0.315901	0.233	0.424	1
98026379-crel2	0.000110791	-0.316006	0.204	0.399	1
98031318-sf3b2	2.08122e-11	-0.316124	0.272	0.634	4.36349e-07
98032328-rpb11	1.54532e-05	-0.31635	0.039	0.219	0.323992
98021397-tmed2	1.43147e-07	-0.316645	0.67	0.84	0.00300123
98051821-tmm33	0.000201727	-0.317331	0.35	0.508	1
98008468-unknown-207	0.00049475	-0.317575	0.175	0.325	1
98023967-tbl3	1.73049e-05	-0.317624	0.058	0.248	0.362815
98123290-qorx	6.42525e-05	-0.318254	0.408	0.582	1
98041782-pdpk1	0.00041245	-0.318295	0.252	0.408	1
98031064-atf4	6.1024e-15	-0.31922	0.806	0.921	1.27943e-10
98010557-wbs22	0.000195591	-0.319343	0.272	0.451	1
98021983-atg3	7.13684e-05	-0.320812	0.243	0.446	1
98009121-ptgds	2.75947e-05	-0.321942	0.068	0.254	0.578551
98048616-ndua9	7.20198e-05	-0.322006	0.359	0.546	1
98036393-unknown-952	0.000444901	-0.322182	0.136	0.287	1
98020568-unknown-532	0.000378361	-0.322214	0.252	0.433	1
98004232-gbrb2	1.5347e-05	-0.322273	0.029	0.207	0.321765
98006432-ilvbl	0.000226669	-0.322352	0.117	0.281	1
98039263-mp2k7	1.06902e-05	-0.322419	0.417	0.7	0.224131
98034432-rac3-2	0.00010539	-0.32272	0.214	0.419	1
98049133-spsy	0.000313492	-0.323045	0.194	0.369	1
98131844-unknown-3856	2.28643e-06	-0.323645	0.029	0.227	0.0479374
98002554-kpb1	0.000117526	-0.323647	0.117	0.289	1
98056052-tpmt-2	0.000211604	-0.324205	0.243	0.416	1
98111254-evi5l	0.00020206	-0.324342	0.136	0.295	1
98008807-mzt1	9.6074e-05	-0.324414	0.146	0.331	1
98049262-zbt26	0.000403097	-0.324477	0.252	0.413	1
98139350-ank3-7	0.000847538	-0.324726	0.388	0.564	1
98001499-ktap2	8.83212e-05	-0.3248	0.282	0.486	1
98016204-rm20	6.68913e-05	-0.324992	0.087	0.259	1
98030816-serb	3.77146e-05	-0.325228	0.058	0.233	0.790724
98022610-ln28b	6.09251e-06	-0.325312	0	0.171	0.127735
98030221-csn5	0.000168941	-0.325699	0.243	0.41	1
98019756-unknown-502	4.86468e-07	-0.32588	0.573	0.741	0.0101993
98122302-ubb-10	2.89881e-06	-0.325904	0.359	0.569	0.0607765
98029048-fbt2-2	0.000404801	-0.325963	0.32	0.48	1
98053911-psmd8	6.24871e-05	-0.326323	0.184	0.377	1
98003977-aph1a	6.27787e-05	-0.326749	0.146	0.345	1
98064248-unknown-1626	0.000478353	-0.327024	0.117	0.266	1
98025996-edf1	0.000229498	-0.327042	0.272	0.439	1
98037574-mcat	7.38788e-05	-0.327245	0.194	0.39	1
98023365-oxa1l	1.0241e-05	-0.327445	0.029	0.209	0.214713
98049131-s39ab-3	2.8404e-05	-0.327735	0.078	0.269	0.595519
98040629-lclt1-2	2.54552e-05	-0.328022	0.165	0.362	0.533695
98014984-psn1	0.000167433	-0.328168	0.34	0.496	1
98024821-p66b-2	0.000194703	-0.328437	0.223	0.387	1
98000678-pgbm	8.16969e-06	-0.328517	0.01	0.183	0.171286
98045392-mtch2	0.000177071	-0.328544	0.243	0.415	1
98034718-rtn4	8.42871e-05	-0.328888	0.194	0.386	1
98054048-rn121	0.000165813	-0.328911	0.291	0.451	1
98001740-rn123	0.000133996	-0.328922	0.262	0.44	1
98107499-meis1	7.37428e-05	-0.328949	0.097	0.274	1
98009490-dpyd	9.40703e-05	-0.329541	0.35	0.517	1
98001993-calm	0.000429985	-0.32979	0.058	0.204	1
98037823-snpc3	0.000259186	-0.330275	0.252	0.418	1
98053172-qcr7	2.92096e-05	-0.330352	0.359	0.572	0.612408
98014516-rhoa	3.51151e-12	-0.331053	0.796	0.953	7.36223e-08
98121613-cnfn-16	3.38025e-15	-0.331097	0.874	0.979	7.08702e-11
98035852-rl24-2	6.03524e-07	-0.331305	0.087	0.343	0.0126535
98059113-den6b	0.000120487	-0.331485	0.175	0.356	1
98018865-cdipt	0.0001486	-0.331666	0.301	0.463	1
98043663-ipp2l	5.25749e-05	-0.331974	0.398	0.602	1
98023221-tfdp1	0.000101575	-0.332159	0.107	0.284	1
98021675-vldlr	0.000120343	-0.332196	0.136	0.318	1
98053205-ndua6	2.27725e-05	-0.332416	0.447	0.605	0.477449
98043980-catl	6.71634e-08	-0.332647	0.01	0.25	0.00140815
98051237-ml12b-2	0.00200862	-0.332716	0.068	0.188	1
98051919-ppr37-2	4.51483e-05	-0.333	0.311	0.511	0.946578
98008489-phb2-2	3.40241e-06	-0.333067	0.544	0.711	0.0713349
98007435-slit3	2.90454e-06	-0.334317	0.515	0.691	0.0608966
98131977-ndus6	0.00011519	-0.334401	0.184	0.363	1
98035480-psa4	1.03902e-05	-0.334522	0.466	0.644	0.217841
98041990-rm11	0.000205279	-0.334537	0.291	0.454	1
98010519-eci2	4.33955e-05	-0.334881	0.35	0.53	0.909829
98112158-ndus7	3.44626e-06	-0.334882	0.476	0.632	0.0722542
98000580-gtpb2	1.72821e-05	-0.335427	0.078	0.268	0.362338
98016551-oma1	2.90699e-05	-0.335863	0.097	0.287	0.60948
98108825-pfd5	6.60498e-05	-0.336297	0.233	0.422	1
98160116-f126b	4.46132e-05	-0.336465	0.223	0.437	0.93536
98017033-dram2-2	5.20045e-05	-0.336492	0.126	0.318	1
98113504-tm258	2.44905e-06	-0.336676	0.534	0.71	0.0513467
98112531-acsf2-15	1.96568e-05	-0.337072	0.417	0.616	0.412124
98006752-larp1	0.000167959	-0.337138	0.291	0.452	1
98052603-tenx-6	0.000296788	-0.337288	0.505	0.735	1
98047394-comd5	0.000135188	-0.338242	0.194	0.372	1
98013723-rt33	7.54628e-05	-0.338301	0.107	0.281	1
98052134-fdft	0.000166343	-0.338597	0.194	0.368	1
98001893-zswm8	5.062e-05	-0.338689	0.223	0.454	1
98043008-ilf2	9.30965e-05	-0.339663	0.146	0.328	1
98134333-tf3c6	6.12839e-05	-0.340219	0.126	0.309	1
98054347-stam1	3.47599e-05	-0.340439	0.35	0.555	0.728775
98037047-unknown-971	3.17689e-05	-0.340487	0.029	0.192	0.666066
98004881-lclt1	3.82507e-06	-0.340661	0.039	0.242	0.0801965
98015700-pepa5	0.000508761	-0.341437	0.194	0.38	1
98005065-akap9	1.29489e-06	-0.342162	0.019	0.224	0.0271487
98022274-s35a2	0.000151473	-0.342227	0.146	0.321	1
98007079-agt2	5.17635e-05	-0.342272	0.311	0.498	1
98016508-phocn	5.31795e-05	-0.342764	0.184	0.374	1
98021793-serc	5.02473e-11	-0.342844	0.738	0.874	1.05348e-06
98008997-ndus8	1.67179e-05	-0.342862	0.136	0.351	0.350507
98012733-spop	1.48094e-05	-0.34321	0.126	0.337	0.310493
98010517-tsn7	4.49933e-07	-0.343367	0.796	0.976	0.0094333
98022548-nb5r3	1.72901e-05	-0.343768	0.408	0.608	0.362505
98023332-rab43	5.39486e-05	-0.343787	0.136	0.324	1
98015855-sera	2.63841e-09	-0.344239	0.699	0.868	5.5317e-05
98137722-atp5i	7.06426e-05	-0.344527	0.194	0.383	1
98011189-comd7	7.19712e-05	-0.345958	0.204	0.404	1
98034356-vatg3-2	6.2267e-20	-0.346236	0.845	0.964	1.30549e-15
98133465-apc13	0.000168814	-0.346262	0.146	0.304	1
98151021-cpne7-3	2.50926e-05	-0.346417	0.184	0.389	0.526091
98012724-vamp3	9.57789e-06	-0.346545	0.379	0.599	0.20081
98025187-tob2	2.61182e-07	-0.346867	0.641	0.767	0.00547594
98022429-selt-2	1.33212e-05	-0.346974	0.379	0.589	0.279293
98023934-cbr1-4	1.13046e-05	-0.346979	0.515	0.682	0.237012
98134483-ylk1-2	4.22622e-05	-0.347816	0.243	0.454	0.886069
98022946-unknown-588	1.07065e-05	-0.347819	0.573	0.809	0.224472
98042996-lrp2-4	2.57826e-07	-0.348277	0.641	0.803	0.00540558
98028801-pp1b-2	4.0837e-06	-0.34854	0.485	0.652	0.0856189
98021317-glu2b-2	5.71006e-05	-0.351008	0.233	0.427	1
98001012-ub2v1	4.44401e-09	-0.351999	0.641	0.796	9.3173e-05
98010718-nduab	1.96765e-05	-0.352524	0.369	0.551	0.412538
98048902-zbt10	0.000168549	-0.352786	0.301	0.483	1
98043682-tmm53	1.75131e-05	-0.353032	0.272	0.514	0.367181
98138664-ccd51	4.56025e-06	-0.353153	0.058	0.268	0.0956103
98030669-flot2-2	6.13054e-06	-0.353923	0.35	0.561	0.128533
98118433-unknown-2934	1.43149e-06	-0.354696	0.126	0.36	0.0300126
98056893-yl446	0.0001119	-0.356214	0.33	0.52	1
98149937-itih3-2	4.19598e-05	-0.356467	0.272	0.47	0.879729
98047489-srsf2	7.15079e-06	-0.357284	0.068	0.266	0.149923
98038392-glyg-2	0.000439689	-0.359084	0.233	0.384	1
98036776-unknown-962	2.09977e-06	-0.359455	0.01	0.2	0.0440238
98118328-unknown-2927	4.77617e-05	-0.359767	0.243	0.433	1
98039940-fxl13-2	2.53018e-05	-0.35993	0.146	0.342	0.530477
98031493-hem6	1.08765e-06	-0.360229	0.097	0.339	0.0228036
98018251-bet1	1.59108e-05	-0.360851	0.388	0.579	0.333585
98148278-kisha	8.52746e-06	-0.361878	0.32	0.528	0.178787
98057586-if5	1.13199e-05	-0.362978	0.311	0.534	0.237334
98005314-emc6	3.63263e-05	-0.363	0.165	0.363	0.761616
98007491-apmap	2.45131e-05	-0.364293	0.311	0.513	0.513943
98015187-abcb8	1.33925e-05	-0.364339	0.194	0.416	0.280786
98051532-hdac1	2.42872e-05	-0.364376	0.107	0.3	0.509206
98033846-hem3-2	0.00026842	-0.365348	0.272	0.472	1
98045203-ir3ip	4.79012e-06	-0.365402	0.087	0.301	0.10043
98047076-hem3-3	0.00119259	-0.366197	0.136	0.287	1
98057804-ctds1	2.40116e-05	-0.366576	0.117	0.306	0.503428
98037979-tba1a-6	1.38172e-05	-0.368276	0.291	0.537	0.289691
98049838-st1c4-6	6.22192e-06	-0.368906	0.359	0.57	0.130449
98041514-sc22b	5.8145e-06	-0.368925	0.447	0.626	0.121907
98161404-va0e2	1.28764e-07	-0.369109	0.515	0.72	0.00269967
98049505-4ebp2-2	9.66997e-06	-0.369881	0.223	0.461	0.202741
98033443-star-3	5.96323e-06	-0.370166	0.476	0.756	0.125025
98000296-akap1	1.92091e-05	-0.370627	0.107	0.3	0.402737
98005811-rraga	9.86283e-06	-0.371763	0.204	0.425	0.206784
98109574-catl1-5	4.16799e-05	-0.372255	0.359	0.587	0.873861
98001926-ifrd1	1.84883e-05	-0.373184	0.272	0.472	0.387625
98017914-dhx15	1.27075e-05	-0.373869	0.32	0.525	0.266426
98055894-mot14-3	0.00579957	-0.375284	0.136	0.256	1
98019973-ndub2	1.11313e-05	-0.375638	0.243	0.467	0.23338
98016452-defi8	3.4822e-05	-0.375901	0.243	0.43	0.730078
98008378-rap2b-2	3.21827e-06	-0.376614	0.087	0.3	0.0674742
98128815-ndua5	5.09495e-06	-0.37884	0.35	0.561	0.106821
98049621-eif1	2.07909e-05	-0.378964	0.194	0.396	0.435903
98001221-cp2c8	4.89066e-05	-0.379059	0.039	0.203	1
98010026-hmcs1	3.00212e-05	-0.379614	0.262	0.445	0.629424
98013204-unknown-340	5.33553e-06	-0.3805	0.068	0.28	0.111865
98027946-fmo2-3	4.39476e-06	-0.38121	0.019	0.206	0.0921405
98054463-phlp2	2.43392e-08	-0.382784	0.592	0.794	0.000510296
98006294-fa46a	2.92828e-08	-0.383618	0.553	0.761	0.000613942
98050426-ud16-2	2.61188e-06	-0.38378	0.01	0.198	0.0547607
98109575-catl1-6	1.97417e-05	-0.383942	0.35	0.589	0.413905
98002576-comda	8.06223e-06	-0.384358	0.282	0.487	0.169033
98009703-2aba	1.14086e-06	-0.384553	0.408	0.62	0.0239193
98049823-plcb-4	5.20046e-05	-0.384597	0.204	0.384	1
98032229-bop1	3.44234e-06	-0.384803	0.117	0.333	0.0721721
98039627-ppib	7.2684e-06	-0.384865	0.039	0.231	0.152389
98019699-ptpm1	1.24855e-05	-0.384957	0.233	0.452	0.261771
98000170-serc3	1.21927e-05	-0.385051	0.35	0.534	0.255632
98055884-robo2-4	1.26868e-06	-0.385559	0.029	0.239	0.0265992
98021388-srpr	7.41819e-06	-0.386421	0.301	0.511	0.15553
98032976-cyac3	6.08731e-06	-0.388504	0.408	0.611	0.127626
98025736-calm-20	2.41639e-08	-0.388515	0.621	0.861	0.000506621
98007221-nsdhl	1.00104e-08	-0.388616	0.563	0.773	0.000209879
98026321-rm49	2.36701e-05	-0.38897	0.243	0.443	0.496268
98045459-pdcd4	9.09532e-07	-0.389197	0.456	0.66	0.0190692
98154616-hpgds-28	3.2106e-06	-0.389357	0.058	0.262	0.0673134
98107183-alkb4	8.60416e-08	-0.390166	0.301	0.604	0.00180395
98044974-ndus3	7.05629e-06	-0.390621	0.184	0.393	0.147942
98055272-dhso-11	7.30263e-07	-0.390772	0	0.2	0.0153107
98022121-nmt2	1.44416e-05	-0.390912	0.194	0.402	0.302783
98003797-mcu	1.41472e-06	-0.390945	0.301	0.548	0.0296611
98019998-insi2	9.35232e-07	-0.391714	0.058	0.283	0.0196081
98001810-ermp1	6.33182e-06	-0.392942	0.272	0.487	0.132753
98013158-rdh10	1.03421e-05	-0.393663	0.146	0.354	0.216832
98017629-nduac	1.39999e-06	-0.393938	0.388	0.582	0.0293521
98008111-tusc3	1.48605e-07	-0.394066	0.495	0.693	0.00311564
98122512-renr	2.8328e-09	-0.396343	0.563	0.778	5.93924e-05
98015196-set	1.03015e-05	-0.396462	0.311	0.525	0.21598
98020926-mgdp1	0.000207836	-0.396591	0.184	0.363	1
98038885-mfsd8-5	2.72598e-05	-0.397752	0.447	0.643	0.57153
98037839-rspo2	6.69972e-06	-0.398235	0.136	0.354	0.140466
98038973-fad1-2	3.96855e-06	-0.399131	0.107	0.339	0.0832045
98040278-ndus4	3.62103e-06	-0.399862	0.223	0.446	0.0759185
98000496-unknown-13	1.46958e-08	-0.400271	0.524	0.714	0.000308113
98031395-f210b	1.14739e-06	-0.400714	0.359	0.605	0.0240561
98010532-psa3	1.13238e-07	-0.402084	0.476	0.67	0.00237414
98054783-gapr1-9	2.7209e-07	-0.402778	0.495	0.731	0.00570463
98017622-cox41	7.92954e-14	-0.403795	0.689	0.884	1.66251e-09
98040989-unknown-1099	3.94278e-08	-0.404045	0.107	0.393	0.000826643
98027406-unknown-702	7.9933e-05	-0.405289	0.097	0.272	1
98015567-med26	5.64851e-06	-0.405524	0.175	0.398	0.118427
98048302-rtp3	1.27982e-07	-0.405938	0	0.222	0.00268328
98066356-y531-4	7.76591e-07	-0.406292	0.359	0.619	0.016282
98055607-nop58	2.06777e-06	-0.407628	0.117	0.342	0.0433529
98001726-p2ry1	2.39279e-05	-0.407996	0.291	0.522	0.501672
98045453-tx264	1.74116e-06	-0.409548	0.117	0.348	0.0365051
98043610-aifm1-2	1.49558e-06	-0.409945	0.233	0.499	0.0313564
98047332-s352b	2.71635e-07	-0.4104	0.107	0.366	0.0056951
98015088-psb7	3.8645e-07	-0.411681	0.359	0.605	0.00810231
98024228-cx6b1	2.32278e-16	-0.411894	0.728	0.887	4.86994e-12
98048917-unknown-1317	1.68221e-06	-0.412048	0.369	0.601	0.0352692
98038294-phb	2.20632e-06	-0.412254	0.223	0.442	0.0462577
98049894-mgdp1-5	1.21898e-05	-0.412493	0.155	0.352	0.255572
98146601-sqstm-7	4.51035e-05	-0.415603	0.078	0.251	0.94564
98049280-arl8a	8.54615e-09	-0.415723	0.495	0.708	0.000179179
98048987-catl2-4	2.70695e-05	-0.416434	0.272	0.492	0.567538
98131177-ruxg	1.80555e-06	-0.417318	0.252	0.464	0.0378551
98047043-cndp2-3	6.62182e-09	-0.417382	0.544	0.787	0.000138833
98015882-cdip1-2	1.01483e-06	-0.417632	0.33	0.546	0.021277
98032573-vatd	1.22001e-10	-0.419824	0.515	0.737	2.55787e-06
98014330-unknown-369	5.27305e-07	-0.421792	0.019	0.236	0.0110555
98002538-emc10	1.80321e-06	-0.422592	0.214	0.455	0.037806
98059298-catl2-5	2.11076e-07	-0.422692	0.379	0.634	0.00442542
98021456-at8a1	1.11338e-08	-0.422958	0.495	0.711	0.000233432
98022968-mdr3	4.76923e-10	-0.424734	0.563	0.809	9.99917e-06
98009297-unknown-234	3.13307e-16	-0.425103	0.214	0.635	6.5688e-12
98001678-plpl9	1.9278e-07	-0.426246	0.087	0.342	0.00404183
98050071-fbxl4-2	7.62704e-07	-0.426331	0.146	0.39	0.0159908
98000454-glu2b	2.64914e-06	-0.426423	0.214	0.431	0.0555419
98044201-oaz1	3.89572e-16	-0.427734	0.709	0.894	8.16777e-12
98146642-flowr-2	3.52377e-07	-0.428565	0.311	0.564	0.00738793
98036644-sc24a-2	8.60929e-07	-0.428657	0.301	0.504	0.0180502
98008974-unknown-225	1.14669e-07	-0.428886	0.01	0.244	0.00240415
98045491-k6pf	2.23591e-06	-0.429546	0.223	0.461	0.0468781
98018196-cyta-3	3.63104e-10	-0.430038	0.078	0.396	7.61283e-06
98009676-dad1	2.07126e-07	-0.430923	0.388	0.644	0.00434261
98030584-otx1	3.26454e-07	-0.430958	0	0.21	0.00684443
98017571-anr12	1.1489e-06	-0.432608	0.32	0.542	0.0240879
98000148-herc4	3.881e-07	-0.433452	0.262	0.498	0.00813691
98027244-srsf7-2	4.95093e-07	-0.433689	0.408	0.655	0.0103801
98033379-sem5a	8.7256e-11	-0.433905	0.136	0.493	1.82941e-06
98024798-psd11	9.64602e-07	-0.434111	0.223	0.451	0.0202238
98015929-selm	2.66845e-07	-0.434518	0.282	0.545	0.00559468
98045249-s35a3-2	2.91036e-07	-0.436113	0.184	0.442	0.00610186
98019315-rl30	1.35676e-14	-0.436217	0.68	0.884	2.84458e-10
98023226-rab6a	6.61059e-07	-0.437845	0.33	0.555	0.0138598
98112263-ctr2-4	2.18958e-11	-0.439694	0.505	0.738	4.59068e-07
98003177-plcb	5.0655e-07	-0.440436	0.301	0.542	0.0106203
98016280-ssrg	1.09207e-15	-0.44196	0.699	0.909	2.28963e-11
98026915-dcxr-3	5.92742e-07	-0.442148	0.194	0.448	0.0124274
98140403-aaed1-2	2.93406e-07	-0.442852	0.32	0.549	0.00615156
98000815-unknown-17	1.05128e-06	-0.444747	0.398	0.552	0.0220412
98032550-unknown-849	9.74867e-08	-0.446107	0.184	0.464	0.00204391
98033914-ndub6	3.69133e-07	-0.44614	0.34	0.552	0.00773925
98019657-st1c2-4	1.9999e-07	-0.447351	0.408	0.679	0.00419299
98010273-tram1	3.4513e-12	-0.447375	0.602	0.837	7.236e-08
98019220-ndkb-2	2.08574e-07	-0.448023	0.311	0.555	0.00437296
98059222-f173b	2.74763e-07	-0.448109	0.068	0.307	0.00576069
98047643-cp2u1-7	2.04852e-07	-0.449118	0	0.216	0.00429494
98158162-ssrg-2	3.34596e-16	-0.449778	0.689	0.905	7.01514e-12
98019391-h2ay-2	9.46241e-08	-0.45015	0.359	0.585	0.00198389
98011709-erln2	2.11473e-08	-0.450834	0.32	0.572	0.000443374
98040340-ech1-2	2.55708e-07	-0.45225	0.146	0.408	0.00536118
98035472-tlcd1	9.68338e-07	-0.452289	0.32	0.533	0.0203022
98103996-h2az-2	4.04912e-10	-0.452372	0.485	0.731	8.48939e-06
98033153-met7a-3	3.42246e-08	-0.455001	0.049	0.304	0.000717553
98005177-actb	8.1475e-06	-0.455223	0.272	0.522	0.17082
98029495-noct	6.08602e-08	-0.45524	0.068	0.331	0.00127599
98025977-chch2	3.23992e-10	-0.458542	0.485	0.741	6.79283e-06
98018892-cp1a1	5.77136e-07	-0.459501	0.175	0.424	0.0121002
98021595-myct	5.82525e-07	-0.460297	0.233	0.486	0.0122132
98011336-npc1-2	7.90185e-07	-0.460883	0.301	0.537	0.016567
98133470-unknown-3956	3.74e-08	-0.464392	0.272	0.57	0.000784129
98031935-stx8-2	1.31246e-06	-0.467015	0.184	0.416	0.0275171
98055732-unknown-1489	6.05934e-06	-0.468185	0.165	0.369	0.12704
98011206-ostc	2.14322e-09	-0.468339	0.398	0.663	4.49349e-05
98024627-calm-19	6.5374e-07	-0.468696	0.117	0.362	0.0137063
98123842-unknown-3317	1.35728e-11	-0.470974	0.573	0.841	2.84567e-07
98045446-dus16-2	7.91975e-08	-0.471029	0.175	0.44	0.00166046
98053783-tha2	2.03198e-08	-0.472085	0.039	0.297	0.000426025
98021974-f177a	3.52119e-07	-0.472992	0.233	0.481	0.00738252
98105392-vma21	2.96353e-08	-0.473249	0.175	0.48	0.000621333
98017531-ltor3	3.70563e-07	-0.473472	0.194	0.436	0.00776923
98039304-gdpd1	9.89136e-08	-0.474709	0.291	0.533	0.00207382
98003375-gale	4.7308e-08	-0.474726	0.214	0.481	0.00099186
98117918-stx2	2.07028e-07	-0.479808	0.165	0.436	0.00434055
98009000-unknown-226	4.81106e-06	-0.481022	0.301	0.522	0.100869
98014652-eif1a	7.24192e-08	-0.48103	0.184	0.443	0.00151834
98019286-atp4b	6.19859e-08	-0.483016	0.136	0.416	0.0012996
98034548-nr2e3-2	1.18976e-07	-0.485205	0.078	0.324	0.00249446
98002494-emc1	9.65414e-08	-0.487488	0.233	0.48	0.00202409
98008270-calm-7	1.96796e-10	-0.489333	0.515	0.782	4.12602e-06
98000261-vatl	8.45312e-13	-0.489345	0.515	0.749	1.77228e-08
98044751-pp14b	1.62666e-08	-0.489758	0.282	0.549	0.000341046
98036298-ctr2-2	8.40602e-05	-0.490449	0.194	0.363	1
98053409-atpk	1.96162e-09	-0.490878	0.35	0.631	4.11274e-05
98056652-ks6b1	1.22713e-09	-0.491184	0.379	0.676	2.57279e-05
98002911-syic	3.83015e-09	-0.491606	0.33	0.626	8.0303e-05
98053388-ch60	2.28287e-08	-0.491933	0.252	0.546	0.000478627
98055369-sqstm-5	2.83193e-06	-0.492972	0.078	0.297	0.0593743
98025869-t184c	2.61343e-07	-0.493296	0.223	0.472	0.00547931
98023127-nfx1	6.47261e-10	-0.493679	0.097	0.422	1.35705e-05
98021669-dhx8	1.09213e-09	-0.495331	0.388	0.651	2.28977e-05
98123444-mpu1	7.34126e-09	-0.496528	0.35	0.619	0.000153917
98050918-copz1	1.69612e-09	-0.497015	0.417	0.66	3.55608e-05
98008430-ndub9	2.91893e-08	-0.498094	0.194	0.461	0.000611983
98044007-c560	6.57284e-10	-0.500178	0.369	0.64	1.37806e-05
98050483-sim12	3.7628e-08	-0.500391	0.165	0.46	0.000788908
98025203-b3ga3	5.1404e-16	-0.501011	0.602	0.831	1.07774e-11
98053397-abca3-4	6.82677e-08	-0.501123	0.262	0.502	0.0014313
98017758-sptc1	1.50496e-08	-0.503544	0.146	0.436	0.000315531
98058568-myef2	2.39324e-10	-0.503842	0.243	0.575	5.01766e-06
98050728-crerf	6.91386e-10	-0.507036	0	0.286	1.44956e-05
98147592-cnfn-18	1.34198e-08	-0.508519	0.136	0.469	0.000281359
98020143-trpm3-4	1.79695e-13	-0.508641	0.641	0.9	3.76749e-09
98029576-sap-3	8.5737e-07	-0.5091	0.107	0.337	0.0179756
98160873-pebp1-2	2.31663e-09	-0.509202	0.243	0.548	4.85705e-05
98028487-pp1b	1.03318e-08	-0.509305	0.243	0.548	0.000216616
98014250-adx	4.46407e-09	-0.51124	0.097	0.396	9.35937e-05
98033553-gata6-3	3.60594e-08	-0.512392	0.379	0.654	0.000756022
98018863-ept1	2.29304e-09	-0.515755	0.107	0.408	4.80759e-05
98048010-unknown-1287	1.36041e-09	-0.517416	0.282	0.558	2.85223e-05
98007423-mdn1	2.71159e-11	-0.519898	0.146	0.517	5.68511e-07
98129169-tpp1-10	3.98699e-08	-0.528234	0.019	0.265	0.000835912
98127208-pcr3-3	1.83085e-09	-0.530409	0.019	0.304	3.83855e-05
98008311-tpp1-2	1.52245e-07	-0.537815	0.039	0.275	0.00319196
98007607-cpt1a-3	6.63497e-09	-0.539786	0.117	0.402	0.000139109
98109950-fli1-3	8.95186e-25	-0.539947	0.748	0.929	1.87685e-20
98018143-tmed4	9.22908e-12	-0.540283	0.456	0.753	1.93497e-07
98024696-ch10	1.84336e-11	-0.544042	0.427	0.723	3.86479e-07
98039950-adtrp-2	6.84417e-10	-0.544368	0.175	0.487	1.43495e-05
98046400-gpda	4.96894e-11	-0.544693	0.408	0.711	1.04179e-06
98047521-cnfn-6	3.39751e-07	-0.546668	0.165	0.415	0.00712322
98008465-dns2a	2.366e-10	-0.549885	0.311	0.652	4.96056e-06
98023813-ma2a1	1.90094e-09	-0.557032	0.359	0.61	3.98552e-05
98014862-ncl2-2	4.83501e-09	-0.558314	0.291	0.585	0.000101371
98023636-pag15-2	5.15622e-10	-0.560148	0.262	0.602	1.08105e-05
98021905-irk4	1.32319e-11	-0.565561	0.34	0.655	2.77421e-07
98162041-atp5j	6.1008e-13	-0.566367	0.437	0.741	1.27909e-08
98040118-kcy	8.83885e-10	-0.569042	0.184	0.487	1.85315e-05
98068431-unknown-1652	2.47421e-07	-0.571406	0.252	0.508	0.00518742
98047139-lbr-2	5.53846e-11	-0.57388	0.35	0.641	1.16119e-06
98004957-1a1l2	3.22043e-08	-0.580504	0.175	0.437	0.000675196
98044567-atp5h	8.88065e-14	-0.581758	0.408	0.741	1.86192e-09
98021942-lfg4	1.02798e-10	-0.582429	0.252	0.558	2.15527e-06
98054094-s52a3-3	1.0783e-06	-0.585176	0.262	0.474	0.0226077
98054950-s27a4-4	8.09497e-11	-0.586055	0.272	0.593	1.69719e-06
98056983-nckx5-3	2.23564e-09	-0.588076	0.155	0.439	4.68725e-05
98128561-ubc-2	1.16365e-10	-0.589109	0.146	0.489	2.43971e-06
98003752-amra1	1.17027e-08	-0.58994	0.155	0.433	0.000245359
98129403-s18b1-53	2.72627e-12	-0.591167	0.427	0.711	5.71589e-08
98046404-cgt-4	1.29307e-11	-0.606945	0.146	0.51	2.71104e-07
98109820-vmp1	2.22926e-15	-0.616207	0.282	0.697	4.67386e-11
98032749-psa5	4.92075e-13	-0.619476	0.32	0.654	1.03169e-08
98016042-cdc23	1.2773e-11	-0.619999	0.058	0.395	2.67798e-07
98006927-vps29	2.36195e-13	-0.62288	0.301	0.632	4.95207e-09
98014414-fgd5	6.82353e-16	-0.624947	0.427	0.793	1.43062e-11
98049258-cnfn-10	1.25299e-09	-0.625983	0.126	0.451	2.62703e-05
98016163-cx7a2	5.14763e-14	-0.634953	0.311	0.678	1.07925e-09
98124258-unknown-3347	1.98942e-12	-0.647479	0.126	0.484	4.17102e-08
98020026-fkbp2	5.89588e-14	-0.648656	0.35	0.687	1.23613e-09
98016552-mob3c	4.3969e-14	-0.652294	0.291	0.655	9.21854e-10
98114278-unknown-2668	1.81101e-19	-0.667416	0.495	0.806	3.79696e-15
98039460-erf1-2	3.89651e-13	-0.668452	0.136	0.514	8.16942e-09
98020260-amerl	1.3012e-14	-0.672692	0.252	0.616	2.7281e-10
98046418-atp9b	9.21728e-21	-0.698506	0.495	0.828	1.93249e-16
98132604-mcfd2-4	1.0887e-17	-0.702344	0.427	0.812	2.28257e-13
98034764-thiom	1.16964e-33	-0.727422	0.66	0.935	2.45226e-29
98000851-ddc	8.62411e-14	-0.72805	0.165	0.53	1.80813e-09
98032206-tmx1	1.6516e-16	-0.768207	0.233	0.622	3.46275e-12
98053509-unknown-1404	5.36651e-19	-0.788281	0.379	0.753	1.12514e-14
98039139-tspoa-4	1.37115e-12	-0.794722	0	0.354	2.87475e-08
98005383-unknown-126	3.43818e-13	-0.808092	0.388	0.697	7.20848e-09
98049160-tlr10	9.54651e-18	-0.824597	0.049	0.514	2.00152e-13
98047311-unknown-1270	1.13467e-29	-0.854646	0.476	0.906	2.37896e-25

## Sheet: epidermal.HJvEA
	p_vala	avg_log2FCb	pct.1c	pct.2d	p_val_adje	a = unadjusted p value	GO
98034221-prom1-2	4.0403e-141	1.62291	0.862	0.149	8.4709e-137	b = log fold change of average expression of this cluster versus all other clusters	apoptotic process
98057522-unknown-1550	4.6138e-136	1.02297	0.968	0.585	9.67329e-132	c = Percent of cells within this clusters that express this gene	fibroblast apoptotic process
98014393-tba1a-2	1.87583e-126	1.10646	0.909	0.481	3.93286e-122	d = Perfect of cells outside this cluster expressing this gene	aging
98040787-cndp2-2	8.69392e-126	1.63614	0.813	0.147	1.82277e-121	e = adjusted p value using bonferroni correction	regulation of apoptotic process
98000482-unknown-12	1.52728e-122	1.54122	0.761	0.059	3.20209e-118		extrinsic apoptotic signaling pathway in absence of ligand
98032823-unknown-859	1.44714e-121	1.52599	0.734	0.024	3.03406e-117		lipid metabolic process
98014118-unknown-363	8.32141e-121	1.68197	0.754	0.055	1.74467e-116		apoptotic signaling pathway
98132028-ggct-3	7.30483e-117	1.43919	0.874	0.238	1.53153e-112		cerebral cortex development
98041977-traf1-5	7.58443e-115	1.48832	0.707	0.024	1.59015e-110		negative regulation of tumor necrosis factor-mediated signaling pathway
98000823-cnr11	4.08655e-109	0.822783	0.921	0.672	8.56786e-105		fructose 6-phosphate metabolic process
98132027-ggct-2	7.39359e-106	1.26534	0.82	0.208	1.55014e-101		execution phase of apoptosis
98132029-ggct-4	1.74847e-104	1.23116	0.816	0.206	3.66584e-100		positive regulation of cholesterol efflux
98003288-atla1	6.21266e-100	1.42659	0.749	0.141	1.30255e-95		pattern specification process
98123629-unknown-3309	8.95082e-94	1.38055	0.646	0.051	1.87663e-89		cell proliferation
98011909-pckgc	7.53167e-93	1.10329	0.793	0.363	1.57909e-88		regulation of heart contraction
98042177-cah9	1.09016e-90	0.95229	0.85	0.438	2.28562e-86		epithelial cell differentiation
98025860-unknown-660	6.61522e-84	1.30318	0.618	0.075	1.38695e-79		cellular response to interferon-gamma
98116122-unknown-2774	1.38049e-83	1.23788	0.556	0.01	2.89434e-79		modification-dependent protein catabolic process
98058043-hsp7c-2	1.3687e-80	0.457097	0.946	0.847	2.86961e-76		activation of cysteine-type endopeptidase activity involved in apoptotic process
98026219-dnpep	8.4134e-78	1.30378	0.588	0.071	1.76395e-73		response to tumor necrosis factor
98015667-ubb-3	2.43284e-76	1.19739	0.552	0.037	5.1007e-72		negative regulation of peptidyl-tyrosine phosphorylation
98012596-unknown-324	2.67757e-75	1.16673	0.586	0.061	5.6138e-71		postsynaptic actin cytoskeleton organization
98032521-unknown-848	2.16874e-73	1.02925	0.678	0.2	4.54698e-69		negative regulation of apoptotic process
98032467-unknown-845	5.64337e-73	0.976796	0.732	0.31	1.18319e-68		cellular amino acid metabolic process
98010383-pepd	6.11173e-73	1.07144	0.576	0.081	1.28138e-68		animal organ regeneration
98036143-lrp6	6.76858e-71	1.08767	0.562	0.063	1.4191e-66		negative regulation of angiogenesis
98023864-unknown-614	8.41072e-70	0.47119	0.906	0.745	1.76339e-65		unsaturated fatty acid biosynthetic process
98031698-stk33	4.27233e-68	0.946421	0.709	0.316	8.95737e-64		linoleic acid metabolic process
98031142-etv7	1.04471e-67	1.09127	0.621	0.165	2.19033e-63		3'-UTR-mediated mRNA destabilization
98039824-pcr10-4	2.55842e-64	0.992677	0.635	0.21	5.36399e-60		apoptotic cell clearance
98105735-unknown-2118	1.05111e-62	0.992423	0.434	0.002	2.20376e-58		response to xenobiotic stimulus
98022352-b2l10	1.5534e-62	0.860916	0.724	0.391	3.25685e-58		neuron apoptotic process
98025716-cttb2	4.70981e-62	0.926701	0.444	0.012	9.87459e-58		response to drug
98037934-mknk2	7.27158e-60	0.493832	0.86	0.739	1.52456e-55		sphingolipid biosynthetic process
98009016-kif1c	1.51728e-59	0.458387	0.87	0.745	3.18112e-55		microtubule-based process
98123442-sync	2.8338e-59	1.00451	0.49	0.061	5.94135e-55		platelet aggregation
98156332-casp3-4	8.08442e-59	0.891578	0.65	0.257	1.69498e-54		positive regulation of nuclear-transcribed mRNA catabolic process, deadenylation-dependent decay
98060099-unknown-1615	2.69812e-58	0.937159	0.412	0.004	5.65687e-54		receptor internalization
98025266-chpt1	2.47747e-54	0.876301	0.645	0.281	5.19425e-50		cellular oxidant detoxification
98002859-flvc1	8.12421e-54	0.464271	0.865	0.731	1.70332e-49		odontogenesis of dentin-containing tooth
98032828-fhl3-4	1.61986e-53	0.974169	0.455	0.051	3.39621e-49		glutathione metabolic process
98141545-unknown-4541	7.01143e-53	0.908016	0.406	0.022	1.47002e-48		microtubule cytoskeleton organization
98035378-hprt	1.38373e-51	0.84637	0.391	0.014	2.90114e-47		release of cytochrome c from mitochondria
98032103-ccng2	1.02831e-50	0.626984	0.781	0.527	2.15596e-46		dopamine receptor signaling pathway
98138202-lrp1-16	1.84143e-48	0.652728	0.354	0.004	3.86074e-44		positive regulation of apoptotic process
98007132-arc1a	2.40313e-48	0.494594	0.788	0.648	5.0384e-44		proteolysis
98148889-dnja4	2.94944e-48	0.848267	0.461	0.084	6.1838e-44		intrinsic apoptotic signaling pathway in response to DNA damage
98002082-unknown-46	5.56188e-48	0.872439	0.36	0.01	1.1661e-43		positive regulation of gene expression
98148473-lrp1-19	1.22426e-47	0.672868	0.355	0.006	2.56677e-43		cytoskeleton-dependent intracellular transport
98040001-unknown-1068	4.83067e-47	0.932834	0.593	0.244	1.0128e-42		regulation of mitochondrial membrane potential
98105714-nb5r3-2	2.102e-45	0.703726	0.475	0.11	4.40704e-41		mRNA transcription from RNA polymerase II promoter
98054672-unknown-1444	7.63886e-45	0.793677	0.359	0.022	1.60156e-40		response to calcium ion
98039106-six1-2	7.82482e-45	0.519124	0.776	0.613	1.64055e-40		luteolysis
98038059-pum2	1.63176e-44	0.379554	0.847	0.774	3.42115e-40		response to cycloheximide
98115950-nnmt-5	6.24716e-44	0.73124	0.335	0.01	1.30978e-39		leukocyte apoptotic process
98009853-unknown-248	7.16587e-44	0.781274	0.328	0.006	1.5024e-39		protein localization to bicellular tight junction
98048945-b2cl1-2	3.675e-43	0.801029	0.535	0.189	7.705e-39		enzyme linked receptor protein signaling pathway
98015539-suox-2	1.52738e-42	0.682529	0.471	0.12	3.20231e-38		response to mycotoxin
98054584-mx1-7	2.01224e-42	0.782314	0.382	0.047	4.21886e-38		hormone-mediated signaling pathway
98033694-unknown-887	5.4042e-42	0.678192	0.648	0.363	1.13304e-37		protein ubiquitination
98028764-unknown-733	6.23796e-42	0.712727	0.382	0.043	1.30785e-37		cellular response to cAMP
98109205-bak-3	1.03053e-41	0.739044	0.332	0.016	2.16061e-37		positive regulation of protein ubiquitination
98107887-unknown-2262	5.41202e-41	0.75079	0.456	0.118	1.13468e-36		response to antibiotic
98136222-unknown-4179	7.38629e-40	0.871655	0.375	0.053	1.54861e-35		cellular response to staurosporine
98135563-ylat2-4	1.87792e-39	0.780958	0.375	0.055	3.93725e-35		fatty acid elongation, monounsaturated fatty acid
98154762-tbb4b-18	4.55597e-39	0.71369	0.423	0.096	9.55205e-35		leukotriene biosynthetic process
98034158-xpp1	9.57685e-39	0.763625	0.513	0.191	2.00788e-34		fatty acid elongation, saturated fatty acid
98046972-nrt21-2	2.23696e-37	0.74013	0.313	0.022	4.69001e-33		establishment of protein localization to mitochondrion
98003675-pparg	2.52574e-37	0.666787	0.313	0.02	5.29547e-33		alpha-linolenic acid metabolic process
98116149-adf	5.60769e-37	0.815091	0.461	0.12	1.17571e-32		positive regulation of lysosomal protein catabolic process
98008263-taxb1	1.631e-36	0.655363	0.613	0.361	3.41954e-32		glutamate catabolic process
98105786-unknown-2121	3.81706e-36	0.734398	0.515	0.173	8.00284e-32		fatty acid elongation, polyunsaturated fatty acid
98004872-unknown-111	3.85792e-36	0.657032	0.276	0.004	8.08852e-32		hexose metabolic process
98160340-cdd-2	3.79439e-35	0.703009	0.35	0.053	7.95532e-31		regulation of cell communication by electrical coupling involved in cardiac conduction
98019464-tolb	4.24729e-34	0.677377	0.374	0.073	8.90486e-30		negative regulation of response to endoplasmic reticulum stress
98156380-dapk3-3	4.87478e-34	0.717367	0.34	0.053	1.02205e-29		heart development
98048855-bicc1	9.89609e-34	0.521652	0.694	0.491	2.07481e-29		early endosome to late endosome transport
98116150-adf3	1.85556e-33	0.776976	0.377	0.073	3.89036e-29		response to cold
98030715-ttpal-2	2.52557e-33	0.696432	0.387	0.09	5.29511e-29		brain development
98014239-glna	3.34534e-33	0.70965	0.436	0.134	7.01385e-29		humoral immune response
98109166-thoc6-2	3.406e-33	0.603583	0.35	0.055	7.14103e-29
98026794-prom1	1.38496e-32	0.725762	0.485	0.196	2.90371e-28
98125778-lrp2-13	8.41189e-32	0.539599	0.258	0.01	1.76364e-27
98050842-ada28-6	3.06495e-31	0.686693	0.402	0.104	6.42597e-27
98128233-gels-2	4.524e-31	0.520898	0.694	0.479	9.48501e-27
98015065-herc4-2	5.88548e-31	0.67349	0.305	0.043	1.23395e-26
98053154-mbnl3-2	9.16788e-31	0.662977	0.37	0.09	1.92214e-26
98035671-sydc	2.61469e-30	0.662811	0.483	0.214	5.48195e-26
98053810-unknown-1412	5.11324e-30	0.675769	0.519	0.271	1.07204e-25
98031617-sptc2	8.4233e-30	0.50083	0.657	0.505	1.76603e-25
98126458-ttl13-2	1.3221e-29	0.557926	0.222	0	2.77191e-25
98006907-unknown-169	2.91651e-29	0.608596	0.561	0.318	6.11475e-25
98125693-ce57l	6.84361e-29	0.574258	0.271	0.028	1.43483e-24
98050987-tri56-11	1.49728e-28	0.595631	0.278	0.035	3.1392e-24
98120848-unknown-3103	1.87078e-28	0.644545	0.254	0.022	3.92228e-24
98151780-unknown-5256	2.50709e-28	0.55265	0.217	0.002	5.25636e-24
98020075-unknown-511	2.70985e-28	0.609984	0.564	0.365	5.68146e-24
98130237-dus5-2	3.07681e-28	0.563478	0.418	0.141	6.45083e-24
98032088-unknown-830	7.7992e-28	0.320191	0.776	0.692	1.63518e-23
98038728-cap2	1.2282e-27	0.437933	0.673	0.534	2.57504e-23
98025346-ago2	1.88368e-27	0.607671	0.498	0.251	3.94933e-23
98030716-rn111	2.51453e-27	0.526198	0.241	0.018	5.27197e-23
98020384-anxa7-2	3.09537e-27	0.324758	0.747	0.676	6.48976e-23
98038616-mcac1	4.22931e-27	0.651062	0.37	0.092	8.86718e-23
98056352-t53i1	4.54851e-27	0.561291	0.572	0.365	9.53641e-23
98002364-tbb4b-2	4.90777e-27	0.283403	0.918	0.886	1.02896e-22
98161103-gas6	5.1788e-27	0.498914	0.204	0	1.08579e-22
98154759-tbb4b-16	7.67864e-27	0.470953	0.3	0.057	1.6099e-22
98122239-dhrs1-3	1.12544e-26	0.50168	0.205	0.002	2.35961e-22
98057913-lpp60	1.49197e-26	0.553281	0.244	0.024	3.12806e-22
98056951-trxr1	1.68607e-26	0.638881	0.444	0.193	3.53502e-22
98034398-tbb3	2.84499e-26	0.285709	0.926	0.872	5.9648e-22
98054183-cadm4	4.1837e-26	0.512384	0.638	0.424	8.77154e-22
98116818-cc190	6.97344e-26	0.497273	0.215	0.01	1.46205e-21
98148803-pcnt	1.58516e-25	0.55446	0.227	0.018	3.32344e-21
98121997-unknown-3191	2.10397e-25	0.516226	0.215	0.012	4.41119e-21
98153408-traf1-23	2.17357e-25	0.524606	0.268	0.043	4.55711e-21
98028754-gpr98	2.24992e-25	0.596793	0.237	0.024	4.71719e-21
98114097-sc5a5	6.0364e-25	0.47171	0.197	0.004	1.26559e-20
98054505-unknown-1435	6.39925e-25	0.639871	0.209	0.01	1.34167e-20
98040021-unknown-1069	9.03185e-25	0.617365	0.362	0.11	1.89362e-20
98023871-unknown-615	1.49112e-24	0.588226	0.466	0.236	3.12627e-20
98026836-ar1	2.43921e-24	0.580964	0.31	0.077	5.11405e-20
98145155-s7a13	2.75e-24	0.514338	0.212	0.014	5.76566e-20
98024156-actb-4	3.4164e-24	0.634366	0.529	0.303	7.16283e-20
98036500-fank1-2	7.25989e-24	0.576456	0.343	0.108	1.52211e-19
98009533-actg-2	1.01706e-23	0.56937	0.33	0.1	2.13236e-19
98017291-tisb-3	1.02711e-23	0.506435	0.571	0.399	2.15343e-19
98020673-s6a11	1.79033e-23	0.379536	0.721	0.603	3.75362e-19
98107889-unknown-2264	1.85561e-23	0.469552	0.33	0.102	3.89048e-19
98007609-suox	2.44273e-23	0.695374	0.234	0.031	5.12142e-19
98111714-unknown-2494	4.48693e-23	0.565548	0.254	0.043	9.4073e-19
98045786-celr2	8.75636e-23	0.587808	0.402	0.175	1.83586e-18
98019412-unknown-493	9.45348e-23	0.495092	0.177	0.002	1.98202e-18
98072992-y1101-3	1.13725e-22	0.486964	0.234	0.029	2.38435e-18
98018652-xiap-2	1.45335e-22	0.462702	0.195	0.012	3.0471e-18
98143979-casp3-3	3.49094e-22	0.545181	0.3	0.081	7.31911e-18
98024365-unknown-636	3.54156e-22	0.49598	0.189	0.01	7.42523e-18
98103122-unknown-1915	9.5276e-22	0.422107	0.165	0	1.99756e-17
98014927-rgd2	2.07587e-21	0.435936	0.175	0.006	4.35226e-17
98153820-unknown-5387	2.15771e-21	0.316474	0.167	0.002	4.52385e-17
98022059-rxra-2	2.34507e-21	0.469385	0.222	0.031	4.91667e-17
98030961-hop	2.89889e-21	0.449032	0.192	0.014	6.07781e-17
98102775-tbc24-2	3.1904e-21	0.523773	0.271	0.061	6.68899e-17
98159500-tif1a-10	3.4113e-21	0.42841	0.185	0.012	7.15214e-17
98022339-unknown-574	3.66227e-21	0.456625	0.189	0.014	7.67832e-17
98102794-lkha4	4.1289e-21	0.558624	0.337	0.122	8.65665e-17
98012022-unknown-309	4.45072e-21	0.509145	0.278	0.067	9.33138e-17
98026298-tsn11	4.5688e-21	0.391143	0.672	0.562	9.57896e-17
98056252-unknown-1511	5.12375e-21	0.373522	0.231	0.037	1.07425e-16
98122077-lphn3-8	8.00138e-21	0.485004	0.229	0.037	1.67757e-16
98123312-unknown-3286	1.15097e-20	0.410692	0.17	0.006	2.41312e-16
98057592-ptn6	1.22371e-20	0.532413	0.453	0.23	2.56563e-16
98002897-facr1	1.72442e-20	0.487096	0.522	0.336	3.61541e-16
98037040-tmlh	1.72459e-20	0.509892	0.256	0.057	3.61578e-16
98012070-unknown-311	1.89118e-20	0.608829	0.38	0.163	3.96505e-16
98019546-vav	1.93299e-20	0.53305	0.33	0.116	4.0527e-16
98046508-thio-2	3.22603e-20	0.288426	0.734	0.676	6.76368e-16
98048044-cdc42-5	3.2742e-20	0.314779	0.697	0.631	6.86469e-16
98001031-pg12a	3.88562e-20	0.423088	0.162	0.004	8.14659e-16
98109408-gshr-2	4.47447e-20	0.509943	0.471	0.279	9.38117e-16
98161064-mlf2-2	4.50975e-20	0.498708	0.513	0.332	9.45514e-16
98047207-cxol1	4.77065e-20	0.405148	0.157	0.002	1.00021e-15
98015467-lamb1	5.7366e-20	0.467489	0.229	0.041	1.20274e-15
98108616-syfa-2	6.28203e-20	0.417577	0.16	0.004	1.31709e-15
98036357-mmsa	9.43248e-20	0.366881	0.635	0.53	1.97761e-15
98149766-k0753	1.0367e-19	0.4094	0.172	0.01	2.17355e-15
98059348-limd2	1.21024e-19	0.522029	0.495	0.305	2.5374e-15
98040750-pa1b3-2	1.76215e-19	0.468071	0.194	0.024	3.69453e-15
98006730-tri46	1.80896e-19	0.529156	0.429	0.234	3.79266e-15
98005441-ampl	2.49018e-19	0.501153	0.463	0.261	5.22091e-15
98051695-dyl2	2.67618e-19	0.518048	0.411	0.202	5.61088e-15
98107140-ubb-9	2.69137e-19	0.425317	0.603	0.472	5.64272e-15
98037840-dus5	3.455e-19	0.427256	0.379	0.157	7.24375e-15
98134871-loxh1-22	3.74488e-19	0.411526	0.158	0.006	7.85151e-15
98042928-litaf-4	3.93471e-19	0.322783	0.715	0.625	8.24952e-15
98026091-unknown-670	5.65316e-19	0.252419	0.769	0.727	1.18524e-14
98104382-ttll9-2	1.17979e-18	0.533205	0.311	0.108	2.47355e-14
98049061-gmppb	1.24278e-18	0.386055	0.606	0.47	2.60561e-14
98015626-nnmt	1.36603e-18	0.401663	0.173	0.016	2.86402e-14
98118340-unknown-2929	1.37208e-18	0.439092	0.207	0.033	2.87671e-14
98036915-elov5-3	1.78438e-18	0.309928	0.678	0.635	3.74114e-14
98125624-ctl1-4	2.67512e-18	0.461593	0.209	0.037	5.60865e-14
98153411-traf1-24	3.32855e-18	0.369292	0.221	0.043	6.97863e-14
98008406-atla1-2	4.03115e-18	0.412291	0.173	0.018	8.45172e-14
98029393-pls1-2	4.27941e-18	0.425275	0.187	0.026	8.97222e-14
98151859-unknown-5262	5.44079e-18	0.361271	0.158	0.01	1.14072e-13
98119094-his1	6.39938e-18	0.398593	0.266	0.079	1.34169e-13
98011374-xiap	7.12632e-18	0.461294	0.189	0.028	1.4941e-13
98145753-unknown-4818	7.28799e-18	0.371515	0.145	0.004	1.528e-13
98051162-cndp2-4	9.87153e-18	0.494962	0.251	0.067	2.06967e-13
98030365-unknown-783	3.011e-17	0.505185	0.377	0.189	6.31286e-13
98004147-unknown-95	4.35978e-17	0.521224	0.182	0.026	9.14071e-13
98052992-ogrl1	5.70191e-17	0.488202	0.37	0.179	1.19546e-12
98037948-tri18-3	6.22349e-17	0.505988	0.421	0.24	1.30482e-12
98038456-unc7	6.45594e-17	0.362574	0.153	0.012	1.35355e-12
98040325-unknown-1079	1.04039e-16	0.451253	0.192	0.033	2.18127e-12
98156323-unknown-5606	1.15221e-16	0.507222	0.5	0.356	2.41572e-12
98145094-gnai3-4	1.1999e-16	0.353277	0.157	0.014	2.5157e-12
98118904-utp15-9	1.37616e-16	0.254597	0.246	0.069	2.88525e-12
98044251-gnpat	1.62673e-16	0.459798	0.46	0.295	3.41061e-12
98033173-kifc3	1.72281e-16	0.258574	0.742	0.692	3.61204e-12
98118379-cc038-4	2.07327e-16	0.27065	0.209	0.043	4.34682e-12
98123489-unknown-3299	2.815e-16	0.349295	0.136	0.006	5.90192e-12
98006499-tri65-2	3.28497e-16	0.468588	0.328	0.143	6.88727e-12
98042338-ada28-4	4.12924e-16	0.396203	0.175	0.028	8.65736e-12
98138206-pgbm-12	4.88531e-16	0.262475	0.121	0	1.02425e-11
98040979-casp2-6	5.84019e-16	0.467325	0.33	0.147	1.22445e-11
98044232-unknown-1182	8.59587e-16	0.446423	0.242	0.073	1.80221e-11
98027503-unknown-704	1.00358e-15	0.330669	0.136	0.008	2.1041e-11
98049566-gnao-4	1.07663e-15	0.391135	0.18	0.031	2.25726e-11
98131350-unknown-3822	1.16355e-15	0.272592	0.155	0.018	2.4395e-11
98041948-mltk-3	2.71654e-15	0.463174	0.3	0.122	5.6955e-11
98155920-ubb-14	3.07264e-15	0.506726	0.397	0.22	6.44209e-11
98111584-lox5-6	3.13608e-15	0.299239	0.12	0.002	6.5751e-11
98115291-unknown-2734	3.43804e-15	0.308716	0.128	0.006	7.20819e-11
98135142-api5-2	3.51544e-15	0.299548	0.114	0	7.37047e-11
98119099-unknown-2979	3.7421e-15	0.315788	0.202	0.047	7.84569e-11
98043749-tsn16	4.88913e-15	0.316053	0.626	0.554	1.02505e-10
98130877-dclk3-2	5.25337e-15	0.349283	0.157	0.022	1.10142e-10
98000943-blnk	5.33802e-15	0.460462	0.401	0.226	1.11917e-10
98048170-unknown-1295	5.50543e-15	0.30288	0.123	0.004	1.15427e-10
98116682-loxh1-11	5.74651e-15	0.301402	0.113	0	1.20481e-10
98049467-unknown-1328	6.03616e-15	0.291344	0.126	0.006	1.26554e-10
98040806-nfkb2-3	6.07577e-15	0.368455	0.559	0.448	1.27385e-10
98054980-unknown-1456	6.92982e-15	0.428058	0.244	0.081	1.45291e-10
98143960-unknown-4694	7.17249e-15	0.320763	0.13	0.008	1.50378e-10
98157982-loxh1-29	8.85517e-15	0.293405	0.116	0.002	1.85658e-10
98003967-tri39	1.19668e-14	0.421685	0.219	0.063	2.50897e-10
98036555-unknown-955	1.4398e-14	0.320657	0.131	0.01	3.01868e-10
98143406-trpm5-4	1.53025e-14	0.313486	0.123	0.006	3.20832e-10
98008118-pls3	1.63325e-14	0.382138	0.524	0.411	3.42428e-10
98010834-syac-2	1.66102e-14	0.345978	0.581	0.489	3.48249e-10
98106969-cant1-6	1.93561e-14	0.420474	0.286	0.114	4.05819e-10
98031810-coea1-2	2.09581e-14	0.311829	0.69	0.585	4.39407e-10
98053237-nade-2	2.53069e-14	0.454277	0.347	0.179	5.30583e-10
98043930-vps29-2	4.01378e-14	0.452532	0.323	0.153	8.41528e-10
98017188-mxra5	4.05662e-14	0.382839	0.18	0.039	8.50512e-10
98134653-unknown-4047	4.07162e-14	0.284041	0.106	0	8.53656e-10
98032146-unknown-833	4.75299e-14	0.414417	0.466	0.312	9.96511e-10
98058967-unknown-1599	5.16142e-14	0.294423	0.12	0.006	1.08214e-09
98039683-herc4-5	6.88373e-14	0.355231	0.152	0.024	1.44324e-09
98035298-unknown-926	7.46161e-14	0.378321	0.13	0.012	1.5644e-09
98104857-unknown-2048	9.58605e-14	0.400272	0.227	0.075	2.00981e-09
98040438-dhe3	9.7506e-14	0.422277	0.522	0.409	2.04431e-09
98157983-loxh1-30	9.84037e-14	0.262794	0.108	0.002	2.06313e-09
98037399-herc2	1.05185e-13	0.42436	0.293	0.128	2.2053e-09
98102828-unknown-1890	1.0789e-13	0.279781	0.103	0	2.26201e-09
98111586-lox5-7	1.0789e-13	0.259724	0.103	0	2.26201e-09
98158371-k1c39	1.0789e-13	0.255884	0.103	0	2.26201e-09
98107888-unknown-2263	1.09438e-13	0.351542	0.212	0.061	2.29447e-09
98041172-cpne8-2	1.17848e-13	0.37644	0.202	0.057	2.4708e-09
98134651-unknown-4046	1.36764e-13	0.30308	0.111	0.004	2.86739e-09
98153202-unknown-5351	1.59936e-13	0.271899	0.106	0.002	3.35322e-09
98105077-unknown-2075	1.9629e-13	0.29631	0.684	0.593	4.11542e-09
98137378-unknown-4270	2.2726e-13	0.285329	0.109	0.004	4.76474e-09
98118064-unknown-2906	2.30706e-13	0.298866	0.184	0.045	4.83698e-09
98140839-loxh1-25	2.60663e-13	0.266681	0.104	0.002	5.46506e-09
98127359-unknown-3566	2.68161e-13	0.360899	0.168	0.035	5.62227e-09
98135162-unknown-4089	3.06181e-13	0.290334	0.121	0.01	6.41938e-09
98106725-sc5a8-6	4.0389e-13	0.309081	0.125	0.012	8.46796e-09
98011375-cym1	4.25999e-13	0.268785	0.103	0.002	8.9315e-09
98037722-caco2	4.54159e-13	0.378908	0.52	0.401	9.52189e-09
98005786-unknown-141	4.67247e-13	0.412324	0.345	0.175	9.79631e-09
98002750-cpt1a-2	4.83836e-13	0.266956	0.111	0.006	1.01441e-08
98027719-lrrk1	5.34376e-13	0.294121	0.123	0.012	1.12037e-08
98002236-casp7	5.95608e-13	0.351369	0.172	0.039	1.24875e-08
98116739-utp15-7	5.98466e-13	0.371863	0.242	0.09	1.25474e-08
98041170-unknown-1108	6.22665e-13	0.354209	0.185	0.047	1.30548e-08
98149504-unknown-5072	7.2331e-13	0.292086	0.184	0.045	1.51649e-08
98055006-foxp2	7.23511e-13	0.42621	0.34	0.183	1.51691e-08
98006301-calm-4	8.35921e-13	0.433266	0.355	0.2	1.75259e-08
98021454-rala	8.8707e-13	0.426129	0.364	0.21	1.85983e-08
98046032-gshb-2	1.02221e-12	0.353118	0.187	0.049	2.14317e-08
98153289-setmr-84	1.06719e-12	0.261115	0.113	0.008	2.23746e-08
98055792-unknown-1492	1.29146e-12	0.279889	0.157	0.031	2.70767e-08
98109551-cnr11-2	1.39919e-12	0.313759	0.135	0.02	2.93355e-08
98149623-fcer2	1.57818e-12	0.270466	0.103	0.004	3.30882e-08
98040746-ubr3	1.58529e-12	0.35554	0.138	0.022	3.32372e-08
98014836-f154b	1.62017e-12	0.257332	0.636	0.578	3.39684e-08
98149171-unknown-5048	1.64767e-12	0.280431	0.111	0.008	3.45451e-08
98058799-mkl2	1.80337e-12	0.421099	0.338	0.187	3.78094e-08
98031762-casp2-3	2.08425e-12	0.270825	0.114	0.01	4.36984e-08
98008811-hook1	2.11262e-12	0.27088	0.106	0.006	4.42932e-08
98037782-fa49b	2.15697e-12	0.412648	0.335	0.183	4.52231e-08
98159311-unknown-5778	2.25539e-12	0.313616	0.148	0.028	4.72864e-08
98018120-unknown-462	2.33167e-12	0.304609	0.118	0.012	4.88857e-08
98052116-rs27a	2.54726e-12	0.366716	0.175	0.045	5.34059e-08
98117481-unknown-2862	2.56783e-12	0.273546	0.101	0.004	5.38371e-08
98021319-maf1	2.95595e-12	0.406805	0.246	0.102	6.19744e-08
98064761-unknown-1630	3.31154e-12	0.275876	0.113	0.01	6.94296e-08
98043222-rbm24	3.31469e-12	0.382333	0.458	0.314	6.94957e-08
98056250-helz-4	4.60561e-12	0.34177	0.189	0.055	9.65611e-08
98145870-unknown-4825	5.05672e-12	0.288195	0.138	0.024	1.06019e-07
98001773-fads2	5.61619e-12	0.417854	0.295	0.145	1.17749e-07
98027887-gfpt2	5.82162e-12	0.403257	0.409	0.271	1.22056e-07
98101962-lox5-2	9.1234e-12	0.257009	0.101	0.006	1.91281e-07
98020903-sorcn	1.02613e-11	0.271095	0.113	0.012	2.15138e-07
98105453-hxk2-4	1.14494e-11	0.265847	0.104	0.008	2.40049e-07
98021103-tri33-2	1.66946e-11	0.308773	0.153	0.035	3.50019e-07
98050339-f131b	1.84917e-11	0.340884	0.189	0.059	3.87696e-07
98001529-txnd3	1.86993e-11	0.295291	0.576	0.517	3.92049e-07
98031353-casp8	2.00746e-11	0.381701	0.276	0.13	4.20883e-07
98031669-klf16	2.0729e-11	0.321222	0.554	0.472	4.34604e-07
98012013-y1774	2.19417e-11	0.33232	0.175	0.049	4.60029e-07
98124241-ppr3c-2	2.26859e-11	0.323661	0.505	0.422	4.75632e-07
98036951-unknown-966	2.5363e-11	0.341865	0.192	0.061	5.31761e-07
98035924-hpgds-18	2.63273e-11	0.294787	0.582	0.521	5.51978e-07
98030064-ubc	2.89384e-11	0.360397	0.315	0.167	6.06722e-07
98042547-nr1h3-2	3.29888e-11	0.358011	0.231	0.092	6.91644e-07
98027590-ppr3c	5.02586e-11	0.319622	0.503	0.426	1.05372e-06
98017127-pax5	6.79458e-11	0.404267	0.313	0.175	1.42455e-06
98009456-unknown-238	7.7078e-11	0.365165	0.221	0.09	1.61602e-06
98002877-m3k4	7.89434e-11	0.405169	0.261	0.126	1.65513e-06
98036913-tena	8.01886e-11	0.315161	0.146	0.035	1.68123e-06
98034996-plac8-3	9.0783e-11	0.272921	0.601	0.55	1.90336e-06
98015738-casp2-2	9.38595e-11	0.288823	0.564	0.489	1.96786e-06
98107200-unknown-2210	1.06204e-10	0.384389	0.19	0.067	2.22667e-06
98135980-smtl2	1.20123e-10	0.357853	0.266	0.122	2.5185e-06
98152298-unknown-5312	1.23847e-10	0.32971	0.16	0.043	2.59657e-06
98018345-s17a5-5	1.41929e-10	0.343776	0.402	0.287	2.97568e-06
98006203-zc3h4	2.05063e-10	0.308882	0.524	0.456	4.29935e-06
98018132-zfyv1	2.84642e-10	0.370314	0.263	0.13	5.9678e-06
98050675-suox-4	3.06105e-10	0.315626	0.158	0.045	6.4178e-06
98057820-unknown-1561	3.11853e-10	0.390112	0.406	0.299	6.53832e-06
98050926-unknown-1350	6.004e-10	0.263871	0.109	0.018	1.2588e-05
98031146-morn1-2	6.41484e-10	0.362256	0.394	0.273	1.34494e-05
98041692-wbs27-7	6.8214e-10	0.364889	0.325	0.191	1.43017e-05
98111717-unknown-2495	7.05229e-10	0.293484	0.136	0.033	1.47858e-05
98005642-pdcd6	7.90194e-10	0.35453	0.429	0.334	1.65672e-05
98029093-elov4-4	8.78864e-10	0.346448	0.397	0.277	1.84263e-05
98026479-dixc1	1.04704e-09	0.39589	0.323	0.202	2.19523e-05
98056613-anr11	1.08443e-09	0.252561	0.157	0.047	2.27362e-05
98054399-unknown-1431	1.97916e-09	0.394203	0.204	0.086	4.14951e-05
98027124-lasp1-2	2.15907e-09	0.319771	0.227	0.1	4.52671e-05
98019549-dnas1	2.34533e-09	0.295375	0.162	0.053	4.91723e-05
98059982-cpeb3	2.49875e-09	0.298497	0.182	0.067	5.23887e-05
98054641-nphn-2	3.07783e-09	0.343951	0.419	0.326	6.45298e-05
98117858-efc11	3.15623e-09	0.391125	0.19	0.079	6.61735e-05
98019770-tsp4	3.52846e-09	0.333789	0.443	0.354	7.39777e-05
98028033-unknown-718	3.86309e-09	0.335907	0.205	0.088	8.09936e-05
98051144-mosc1-6	3.89377e-09	0.310715	0.473	0.371	8.16369e-05
98052958-e41l3-4	3.9517e-09	0.286114	0.53	0.454	8.28513e-05
98048592-lnx2	4.24987e-09	0.347979	0.399	0.291	8.91029e-05
98037591-tmm56-6	4.25422e-09	0.280661	0.524	0.45	8.91939e-05
98007018-fucm	4.62443e-09	0.309535	0.455	0.375	9.69559e-05
98155905-syl	5.24027e-09	0.269874	0.194	0.079	0.000109867
98057638-unknown-1551	5.47977e-09	0.364028	0.276	0.159	0.000114889
98051820-kcc2d-2	6.34395e-09	0.349894	0.37	0.263	0.000133007
98057349-flna-2	7.46442e-09	0.346069	0.478	0.391	0.000156499
98002031-tri33	8.97852e-09	0.269825	0.53	0.44	0.000188244
98020832-actb-3	9.736e-09	0.373832	0.298	0.171	0.000204125
98049961-ef1g-2	1.14493e-08	0.326973	0.424	0.328	0.000240045
98005180-itpr3	1.20919e-08	0.311324	0.498	0.432	0.000253519
98021853-taldo	1.32032e-08	0.32151	0.441	0.356	0.000276818
98125282-unknown-3406	1.34221e-08	0.305019	0.153	0.053	0.000281408
98003432-unknown-79	1.37728e-08	0.337325	0.286	0.165	0.00028876
98036396-srpk3-2	1.74634e-08	0.251012	0.562	0.513	0.000366138
98036265-pcd16	1.81891e-08	0.327915	0.406	0.316	0.000381352
98101013-unknown-1780	2.20626e-08	0.261089	0.111	0.026	0.000462565
98122668-unknown-3236	2.55377e-08	0.33992	0.212	0.102	0.000535423
98027648-unknown-709	5.71101e-08	0.290592	0.439	0.342	0.00119737
98017173-unknown-438	6.03063e-08	0.314501	0.318	0.185	0.00126438
98101522-traf1-12	6.13682e-08	0.271876	0.237	0.124	0.00128665
98027564-zn704	6.20943e-08	0.301533	0.212	0.102	0.00130187
98042588-rab7a-6	6.72747e-08	0.314058	0.224	0.118	0.00141048
98019575-mx2-2	7.23149e-08	0.300455	0.123	0.037	0.00151615
98102869-gst2	8.29594e-08	0.329112	0.379	0.275	0.00173933
98058887-rhg26	1.08914e-07	0.313413	0.217	0.11	0.0022835
98034589-herc4-3	1.14312e-07	0.334365	0.283	0.175	0.00239668
98015763-sphk1	1.21005e-07	0.3182	0.325	0.224	0.002537
98003888-gcp4	1.30176e-07	0.263207	0.118	0.035	0.00272926
98032293-ach10-5	1.31371e-07	0.330491	0.416	0.324	0.00275432
98047476-assy	1.74016e-07	0.254074	0.524	0.509	0.00364843
98043827-call6	2.06269e-07	0.319156	0.387	0.308	0.00432464
98025655-unknown-656	2.27073e-07	0.324582	0.327	0.228	0.00476081
98143369-myg1	2.84216e-07	0.250884	0.125	0.041	0.00595886
98011766-arf1-4	2.91854e-07	0.307711	0.355	0.257	0.00611901
98043134-f124a	3.81749e-07	0.292058	0.207	0.108	0.00800374
98007949-lphn3-2	4.15193e-07	0.267715	0.131	0.047	0.00870493
98120990-3bp5l	4.38791e-07	0.340746	0.323	0.232	0.0091997
98107170-rhg23	5.2881e-07	0.266028	0.168	0.073	0.011087
98032721-unknown-855	6.31496e-07	0.280805	0.416	0.336	0.0132399
98031569-nmrl1	6.33315e-07	0.256794	0.483	0.43	0.0132781
98002765-dus18	8.03332e-07	0.250741	0.497	0.454	0.0168427
98021813-fgl1	8.41364e-07	0.32824	0.232	0.136	0.01764
98048896-sysc	1.04214e-06	0.294402	0.362	0.265	0.0218495
98075287-unknown-1692	1.25726e-06	0.293344	0.234	0.132	0.0263598
98034531-zn474	1.26832e-06	0.310634	0.293	0.196	0.0265915
98003291-tprg1	1.41887e-06	0.280007	0.327	0.234	0.0297479
98053657-unknown-1408	1.58105e-06	0.252608	0.153	0.067	0.0331483
98037441-rffl	2.26509e-06	0.26966	0.426	0.356	0.0474899
98039175-k1377	2.2691e-06	0.270412	0.416	0.346	0.0475739
98069641-sol4	2.27529e-06	0.250867	0.17	0.081	0.0477038
98011580-unknown-293	2.31808e-06	0.296859	0.234	0.141	0.0486008
98056952-smap2	2.46464e-06	0.291804	0.283	0.189	0.0516736
98034826-unknown-909	2.47328e-06	0.274743	0.377	0.305	0.0518548
98016255-mocs1-2	2.66728e-06	0.262173	0.2	0.106	0.0559222
98042035-cb061	2.72468e-06	0.26866	0.412	0.342	0.0571256
98024452-unknown-637	3.09434e-06	0.261428	0.215	0.12	0.0648758
98015890-cog6	3.11662e-06	0.306492	0.249	0.161	0.065343
98021464-af10	3.21422e-06	0.268818	0.194	0.104	0.0673893
98058292-ttl11	4.09471e-06	0.255383	0.177	0.09	0.0858497
98155502-dyst	5.21965e-06	0.292951	0.37	0.285	0.109435
98037472-unknown-986	6.09408e-06	0.276359	0.364	0.289	0.127768
98043224-pim1	6.40476e-06	0.277759	0.365	0.289	0.134282
98021000-sesn1	7.21542e-06	0.288311	0.33	0.246	0.151279
98042529-abca1-2	7.29517e-06	0.255572	0.135	0.059	0.152951
98025564-hspb8	9.80972e-06	0.257171	0.184	0.1	0.205671
98006340-pp4r4	1.01724e-05	0.265308	0.199	0.114	0.213275
98048874-syvc	1.01903e-05	0.284317	0.325	0.248	0.21365
98031898-nphp3-5	1.09374e-05	0.26908	0.221	0.136	0.229313
98002911-syic	1.10309e-05	0.302558	0.365	0.305	0.231274
98058429-wnk1	1.1088e-05	0.308977	0.269	0.189	0.232471
98115688-bets	1.16427e-05	0.265113	0.419	0.354	0.244101
98030666-cc038-2	1.23752e-05	0.301769	0.286	0.208	0.259458
98023352-syep	1.23964e-05	0.312075	0.301	0.22	0.259904
98050048-plst	2.03245e-05	0.295053	0.345	0.287	0.426124
98003297-k895l	2.35619e-05	0.267097	0.273	0.191	0.493999
98010447-xrp2	2.99631e-05	0.26729	0.32	0.25	0.628207
98023669-tri18	3.91594e-05	0.270382	0.308	0.24	0.821015
98114919-litaf-10	4.05396e-05	0.250914	0.382	0.31	0.849954
98144255-tba1b-3	0.00316298	0.322099	0.271	0.244	1
98037587-rere	5.16919e-05	0.291667	0.246	0.173	1
98029850-cgnl1-2	6.11692e-05	0.290865	0.268	0.2	1
98008249-rab23	0.000228388	0.286488	0.278	0.222	1
98034524-dglb	4.96838e-05	0.266265	0.31	0.24	1
98043597-cyta-5	7.27932e-05	0.260506	0.163	0.09	1
98007047-ikzf2	7.6308e-05	0.258922	0.254	0.181	1
98021781-vwa7	8.80482e-05	0.25756	0.34	0.289	1
98009429-unknown-237	0.000134804	0.256875	0.247	0.179	1
98041249-gas2	0.000251522	0.256505	0.276	0.212	1
98148263-f161a	6.04084e-05	0.255731	0.244	0.169	1
98015523-kcrb-3	0.000254322	0.254946	0.199	0.132	1
98058276-wbs27-9	6.5738e-05	0.253612	0.177	0.104	1
98036610-dbnl	0.000179333	0.253517	0.209	0.139	1
98050597-cnfn-11	0.000119724	0.252094	0.288	0.222	1
98051645-prod	0.000150601	0.25185	0.229	0.159	1
98012827-pgm1	7.10873e-05	0.251111	0.33	0.255	1
98159470-wdr19-2	1.62337e-12	-0.250013	0.096	0.271	3.40356e-08
98133268-ned4l-2	2.80577e-12	-0.250414	0.051	0.187	5.88258e-08
98048586-pdia4	1.59702e-14	-0.25044	0.024	0.153	3.34832e-10
98033858-msx1	4.03215e-10	-0.25052	0.077	0.214	8.45381e-06
98013116-tba1a	2.22055e-15	-0.2509	0.071	0.248	4.6556e-11
98039290-unknown-1041	6.63017e-10	-0.251159	0.657	0.835	1.39008e-05
98045991-mcat-2	1.21916e-08	-0.251224	0.049	0.149	0.000255609
98046878-cc14a	1.79285e-07	-0.251534	0.416	0.644	0.0037589
98020157-vcx1	7.95348e-18	-0.251676	0.007	0.138	1.66753e-13
98021286-psb3	3.48428e-10	-0.252186	0.172	0.363	7.30515e-06
98031799-trpm8-5	5.01414e-08	-0.252374	0.502	0.69	0.00105126
98033853-tm9s3	2.09035e-11	-0.252616	0.17	0.377	4.38263e-07
98037092-ada10-4	5.37945e-11	-0.252622	0.108	0.273	1.12786e-06
98030879-tsn9	1.70202e-13	-0.252683	0.051	0.198	3.56845e-09
98014655-meig1	4.5276e-10	-0.252702	0.172	0.36	9.49258e-06
98019713-pabp2	2.12493e-14	-0.252744	0.02	0.143	4.45512e-10
98048010-unknown-1287	9.64468e-10	-0.252825	0.14	0.306	2.0221e-05
98027068-kgp1-2	6.82334e-09	-0.253065	0.239	0.432	0.000143058
98048195-ugpa	2.46806e-13	-0.253124	0.059	0.212	5.17453e-09
98102857-ruxe	4.82601e-14	-0.253397	0.049	0.2	1.01182e-09
98027164-vatf	1.28302e-10	-0.253786	0.106	0.263	2.68997e-06
98031165-pnph	4.39335e-11	-0.2538	0.103	0.263	9.2111e-07
98070270-unknown-1667	4.89827e-12	-0.253842	0.045	0.177	1.02697e-07
98015727-wdr76	2.40931e-10	-0.253886	0.187	0.389	5.05137e-06
98134889-tom6	1.29978e-10	-0.254126	0.109	0.269	2.72512e-06
98161404-va0e2	8.94289e-12	-0.254551	0.099	0.267	1.87497e-07
98014652-eif1a	3.21392e-13	-0.254626	0.066	0.224	6.73831e-09
98012255-rgs22-2	7.14764e-08	-0.254948	0.311	0.491	0.00149857
98039046-fopnl	2.16942e-12	-0.25522	0.101	0.277	4.5484e-08
98042638-unknown-1144	6.14814e-08	-0.255602	0.303	0.499	0.00128902
98032672-gnao	3.89415e-11	-0.255845	0.04	0.159	8.16447e-07
98044523-sucb2	3.091e-12	-0.255909	0.072	0.226	6.48059e-08
98008120-nek4	1.59928e-16	-0.256122	0.175	0.448	3.35304e-12
98005448-cmtr2	9.22477e-16	-0.256266	0.027	0.169	1.93406e-11
98045591-gas8	2.34087e-07	-0.256509	0.495	0.715	0.00490786
98030415-ufc1	7.07529e-12	-0.256838	0.101	0.269	1.48341e-07
98026229-ano7	2.91367e-12	-0.257003	0.096	0.267	6.1088e-08
98027366-s6a18	6.76653e-10	-0.2571	0.2	0.399	1.41867e-05
98001740-rn123	5.16179e-11	-0.257801	0.153	0.342	1.08222e-06
98054653-spef2-2	2.0253e-09	-0.258061	0.402	0.627	4.24625e-05
98003185-stom-3	1.08339e-07	-0.258207	0.399	0.597	0.00227143
98027746-gcn1l-2	1.99926e-14	-0.258299	0.059	0.22	4.19165e-10
98020051-unknown-510	1.14031e-08	-0.258453	0.266	0.473	0.000239077
98051024-ci117-2	8.94551e-08	-0.258554	0.384	0.576	0.00187552
98047541-tcpb	4.21765e-11	-0.258571	0.148	0.336	8.84272e-07
98158089-unknown-5694	6.68975e-11	-0.258971	0.152	0.34	1.40257e-06
98046046-nduaa	3.00406e-13	-0.259014	0.076	0.242	6.29831e-09
98016350-unknown-416	1.20291e-14	-0.259788	0.025	0.157	2.52203e-10
98002105-calm-2	1.71081e-07	-0.259851	0.189	0.336	0.00358689
98125114-unknown-3397	1.11253e-07	-0.260168	0.369	0.552	0.00233253
98138040-cplx2-2	2.61842e-11	-0.260695	0.178	0.385	5.48978e-07
98114212-ttyh1	3.36814e-09	-0.261734	0.247	0.452	7.06164e-05
98055478-tff2-2	4.48066e-20	-0.261772	0.003	0.143	9.39416e-16
98016829-err3	5.72039e-13	-0.262093	0.076	0.238	1.19934e-08
98148278-kisha	1.73839e-13	-0.262149	0.061	0.216	3.6447e-09
98029671-calm-25	2.34784e-10	-0.262253	0.146	0.32	4.92248e-06
98020035-tm145	1.45407e-08	-0.262429	0.273	0.475	0.000304861
98049071-mlp3c	1.2882e-07	-0.262553	0.384	0.57	0.00270083
98015067-bi1	6.66127e-08	-0.263017	0.52	0.764	0.0013966
98026870-f194a	4.20132e-09	-0.263019	0.173	0.34	8.80848e-05
98009846-stk38-2	1.08983e-11	-0.263079	0.059	0.194	2.28493e-07
98013642-parp3	1.29931e-10	-0.263396	0.21	0.428	2.72414e-06
98058864-rtl1	2.91176e-16	-0.263529	0.045	0.214	6.1048e-12
98053132-ce049	2.86624e-09	-0.26357	0.241	0.44	6.00935e-05
98005650-dps1	4.97001e-13	-0.263796	0.099	0.281	1.04201e-08
98034696-fras1-3	2.86368e-22	-0.264515	0.032	0.228	6.004e-18
98058350-bckd	3.18964e-10	-0.26463	0.219	0.438	6.6874e-06
98026379-crel2	3.53968e-15	-0.264847	0.03	0.173	7.42129e-11
98009498-hm13	1.88405e-15	-0.264935	0.027	0.167	3.9501e-11
98031318-sf3b2	8.80955e-50	-0.264942	0.072	0.499	1.84701e-45
98009540-gblp	1.42446e-12	-0.265224	0.121	0.314	2.98653e-08
98038392-glyg-2	2.72162e-11	-0.265968	0.094	0.251	5.70615e-07
98033379-sem5a	4.5152e-18	-0.266449	0.17	0.452	9.46657e-14
98157801-cbr1-9	1.91971e-11	-0.266882	0.146	0.334	4.02487e-07
98004456-p	4.47073e-18	-0.267184	0.03	0.194	9.37333e-14
98034391-cetn1-2	2.77438e-11	-0.267589	0.047	0.173	5.81676e-07
98056180-oit3-4	2.48336e-11	-0.267814	0.175	0.387	5.2066e-07
98038294-phb	1.88474e-14	-0.268305	0.064	0.232	3.95154e-10
98101463-cuzd1-5	8.27849e-36	-0.268767	0.837	0.874	1.73567e-31
98036040-lrig3	1.45827e-11	-0.268944	0.061	0.196	3.05741e-07
98136211-cntn3	9.51323e-14	-0.268962	0.084	0.259	1.99454e-09
98041950-tm50a	1.76958e-09	-0.268985	0.249	0.464	3.7101e-05
98014330-unknown-369	5.00519e-08	-0.26905	0.322	0.499	0.00104939
98058267-vdac2	3.21447e-08	-0.269273	0.47	0.703	0.000673946
98052306-etfb	7.60873e-12	-0.269464	0.109	0.285	1.59525e-07
98020260-amerl	9.37327e-10	-0.26965	0.18	0.36	1.9652e-05
98002278-rl24	5.40765e-10	-0.269733	0.226	0.436	1.13377e-05
98015770-unknown-401	5.48481e-12	-0.269845	0.099	0.267	1.14995e-07
98066356-y531-4	7.05526e-10	-0.269845	0.173	0.356	1.47921e-05
98041565-pyrg1	5.29529e-13	-0.269888	0.072	0.234	1.11021e-08
98000125-rs7	5.30834e-09	-0.270211	0.33	0.564	0.000111295
98142599-pcr2	1.39241e-16	-0.270644	0.013	0.145	2.91932e-12
98011289-emc2	3.45424e-12	-0.271128	0.079	0.238	7.24216e-08
98027189-vatc1	1.88401e-13	-0.271235	0.072	0.236	3.95001e-09
98045453-tx264	9.1607e-17	-0.271542	0.027	0.177	1.92063e-12
98146601-sqstm-7	1.0363e-13	-0.271697	0.056	0.208	2.17271e-09
98042563-spit2	1.47818e-11	-0.271748	0.14	0.324	3.09915e-07
98047858-pthd3-2	2.46488e-16	-0.271804	0.012	0.139	5.16787e-12
98014554-glra3	4.37302e-19	-0.272588	0.015	0.167	9.16848e-15
98048284-trpm8-7	1.04527e-18	-0.272752	0.03	0.2	2.19152e-14
98026775-evi1	6.23383e-16	-0.272946	0.024	0.163	1.30698e-11
98035381-zfan6	3.09377e-12	-0.272961	0.401	0.654	6.4864e-08
98023495-chtop	2.79781e-11	-0.27334	0.125	0.299	5.86589e-07
98006334-unknown-152	7.3262e-10	-0.273562	0.244	0.466	1.53601e-05
98058511-php14	3.56353e-58	-0.273698	0.03	0.444	7.47131e-54
98034897-rl23a	6.39085e-12	-0.273815	0.136	0.328	1.33991e-07
98134324-unknown-4016	9.21888e-21	-0.273932	0.057	0.263	1.93283e-16
98132150-h10-6	7.26612e-14	-0.274022	0.039	0.179	1.52342e-09
98012836-unknown-330	4.21407e-11	-0.274241	0.19	0.395	8.83522e-07
98035146-bmp7	1.15874e-08	-0.274431	0.207	0.371	0.000242941
98029529-tm2d1	3.07698e-13	-0.274613	0.108	0.301	6.4512e-09
98134333-tf3c6	2.70776e-13	-0.274638	0.086	0.259	5.67708e-09
98052386-ptn1	1.79804e-12	-0.274706	0.076	0.232	3.76977e-08
98018101-shan1	2.96324e-09	-0.274901	0.306	0.517	6.21273e-05
98018216-scn9a	2.36209e-10	-0.274985	0.241	0.45	4.95235e-06
98103996-h2az-2	7.21189e-09	-0.275013	0.268	0.452	0.000151204
98112552-xp4-2	3.20153e-20	-0.275213	0.005	0.147	6.71232e-16
98022556-set-2	3.3881e-10	-0.275336	0.2	0.393	7.10349e-06
98005345-cb042	1.75737e-13	-0.27534	0.096	0.277	3.6845e-09
98030233-rl12	1.07442e-10	-0.275358	0.222	0.446	2.25262e-06
98044709-unknown-1196	7.89477e-16	-0.275501	0.035	0.187	1.65522e-11
98015088-psb7	3.48629e-11	-0.275511	0.184	0.387	7.30935e-07
98050277-dhsd	1.06759e-10	-0.275863	0.184	0.379	2.23831e-06
98075948-ccpr	5.15778e-11	-0.275874	0.2	0.411	1.08138e-06
98002418-unknown-55	1.85424e-19	-0.276292	0.002	0.134	3.88761e-15
98038252-cbpc6	2.75424e-09	-0.276441	0.269	0.481	5.77454e-05
98133465-apc13	7.6863e-18	-0.276711	0.012	0.149	1.61151e-13
98014486-pcca	2.0297e-12	-0.277093	0.133	0.326	4.25546e-08
98028683-ptss1	3.4147e-16	-0.277689	0.059	0.238	7.15925e-12
98050414-dhsb	6.20159e-11	-0.277934	0.194	0.399	1.30023e-06
98159018-apt	1.0416e-18	-0.278146	0.015	0.163	2.18381e-14
98051539-tsn33	1.08952e-11	-0.27829	0.091	0.25	2.28429e-07
98133138-zfan6-3	1.22753e-12	-0.278873	0.397	0.654	2.57364e-08
98050785-fxdc2-4	2.04646e-11	-0.278883	0.184	0.395	4.29062e-07
98028771-mks3	4.33345e-11	-0.279537	0.197	0.407	9.08551e-07
98028891-3hidh-2	2.17611e-11	-0.279782	0.226	0.454	4.56244e-07
98001357-eif3m	1.51805e-13	-0.27987	0.067	0.226	3.18273e-09
98035349-s2540	6.95886e-15	-0.280094	0.056	0.218	1.45899e-10
98035495-unknown-931	2.29517e-12	-0.280141	0.079	0.234	4.81205e-08
98112158-ndus7	8.3636e-10	-0.280248	0.273	0.483	1.75351e-05
98117029-wdr52-2	4.2934e-21	-0.280253	0.013	0.175	9.00155e-17
98019664-gstm3-2	2.53003e-18	-0.280588	0.005	0.136	5.30446e-14
98013318-mdhm	1.3625e-10	-0.281041	0.564	0.786	2.85662e-06
98051615-ca192	4.44655e-09	-0.281069	0.455	0.668	9.32264e-05
98007221-nsdhl	1.38343e-13	-0.281074	0.088	0.265	2.9005e-09
98049396-anx13-3	1.42076e-11	-0.281596	0.157	0.356	2.97876e-07
98049262-zbt26	3.05023e-12	-0.281699	0.069	0.218	6.39512e-08
98051130-ccd25	5.36167e-12	-0.281741	0.165	0.371	1.12413e-07
98054601-srsf3-3	4.12177e-13	-0.281817	0.126	0.322	8.6417e-09
98035460-zn513-3	5.36858e-14	-0.281911	0.074	0.242	1.12558e-09
98018921-dyh3	2.1023e-09	-0.281929	0.406	0.623	4.40769e-05
98015773-cr3l1	9.96052e-12	-0.282064	0.365	0.595	2.08832e-07
98049769-cf120	5.35683e-11	-0.28222	0.207	0.42	1.12311e-06
98055017-3mg	1.00007e-13	-0.282406	0.089	0.269	2.09675e-09
98024798-psd11	6.64038e-12	-0.282522	0.145	0.336	1.39222e-07
98045365-ccd68	9.95693e-13	-0.283013	0.103	0.277	2.08757e-08
98048402-unknown-1301	5.00995e-15	-0.283103	0.012	0.13	1.05039e-10
98048629-sir3	8.41077e-15	-0.283129	0.077	0.257	1.7634e-10
98021277-unc50	6.69628e-13	-0.283162	0.103	0.283	1.40394e-08
98019006-tcpg	7.82327e-12	-0.283474	0.194	0.418	1.64023e-07
98040571-sms2	4.44703e-11	-0.284175	0.202	0.409	9.32364e-07
98025828-rs13	6.3679e-13	-0.284295	0.113	0.301	1.33509e-08
98019723-s36a1-3	3.62214e-17	-0.284323	0.04	0.208	7.59417e-13
98037889-rl36	2.08751e-11	-0.284381	0.162	0.358	4.37668e-07
98031209-lrfn4	6.64879e-16	-0.284502	0.04	0.198	1.39399e-11
98050185-cayp1	1.06191e-15	-0.28466	0.077	0.267	2.2264e-11
98034663-lsm12	3.13524e-15	-0.284667	0.062	0.236	6.57334e-11
98025783-rsh4a	3.8551e-12	-0.284733	0.577	0.766	8.0826e-08
98021974-f177a	4.42897e-09	-0.284991	0.288	0.487	9.28578e-05
98042605-thiom-2	1.83987e-14	-0.285021	0.067	0.234	3.85747e-10
98003719-slirp	3.49648e-14	-0.285058	0.067	0.234	7.33072e-10
98017396-tmm47	3.23221e-09	-0.285199	0.342	0.556	6.77664e-05
98141638-unknown-4545	2.02691e-62	-0.285224	0.019	0.432	4.24961e-58
98152157-gbg1-2	6.90567e-13	-0.285487	0.128	0.324	1.44784e-08
98051702-pcsk7	3.44557e-13	-0.285677	0.101	0.281	7.22397e-09
98028761-ndub3	2.07673e-10	-0.285726	0.256	0.485	4.35406e-06
98154761-tbb4b-17	7.08002e-16	-0.285902	0.594	0.862	1.4844e-11
98141054-glna-7	8.45853e-21	-0.285924	0.005	0.151	1.77342e-16
98003394-rl4	7.9765e-14	-0.285982	0.249	0.532	1.67235e-09
98048600-rl17	2.63077e-12	-0.286173	0.152	0.356	5.51568e-08
98006685-sl9a2	7.01356e-21	-0.286627	0.017	0.183	1.47046e-16
98057383-cuzd1-4	6.04143e-35	-0.287335	0.813	0.862	1.26665e-30
98121011-ce152	6.98024e-15	-0.287379	0.077	0.259	1.46348e-10
98020496-d39u1	1.3171e-18	-0.287708	0.015	0.161	2.76143e-14
98036328-pgk2	6.58957e-14	-0.288182	0.12	0.322	1.38157e-09
98048902-zbt10	2.85622e-11	-0.288324	0.172	0.369	5.98835e-07
98023325-nog1	2.28612e-12	-0.288415	0.194	0.426	4.79308e-08
98055300-alat2	2.08054e-14	-0.28849	0.071	0.24	4.36206e-10
98026625-oit3-3	2.86553e-09	-0.289221	0.488	0.69	6.00787e-05
98029106-ef1b	2.29147e-12	-0.289289	0.636	0.831	4.8043e-08
98030591-flowr	2.30154e-10	-0.289472	0.168	0.346	4.82541e-06
98034166-bora-2	1.60416e-10	-0.289485	0.232	0.45	3.36329e-06
98000170-serc3	2.82211e-09	-0.289564	0.348	0.556	5.91683e-05
98011175-idlc	2.07503e-17	-0.289578	0.662	0.829	4.35051e-13
98011653-pdia5	5.93356e-13	-0.289583	0.101	0.277	1.24403e-08
98014250-adx	1.06699e-13	-0.289976	0.113	0.31	2.23705e-09
98039805-dhsa	1.74175e-14	-0.290453	0.094	0.283	3.65176e-10
98121207-unknown-3132	3.72856e-12	-0.291432	0.187	0.405	7.81729e-08
98048365-smd2	1.4279e-12	-0.291576	0.111	0.287	2.99374e-08
98010181-inx11	2.23397e-18	-0.291716	0.01	0.149	4.68375e-14
98037096-m3k12	1.56599e-14	-0.291946	0.111	0.308	3.28325e-10
98025519-emal6	3.52043e-12	-0.291976	0.135	0.318	7.38094e-08
98024727-s22a5-7	9.15752e-17	-0.292578	0.032	0.187	1.91997e-12
98005168-pfd2	5.24177e-14	-0.292886	0.093	0.275	1.09899e-09
98037158-sdc1-2	1.9966e-12	-0.293262	0.091	0.257	4.18608e-08
98023812-ca158	5.90331e-11	-0.293355	0.503	0.707	1.23769e-06
98015567-med26	2.31825e-12	-0.293654	0.094	0.259	4.86044e-08
98132796-wbs27-10	2.29817e-11	-0.293935	0.17	0.361	4.81834e-07
98000751-acpm	4.17643e-17	-0.294524	0.054	0.234	8.7563e-13
98017331-naca	2.77764e-10	-0.295037	0.32	0.556	5.8236e-06
98043599-unknown-1169	2.7688e-15	-0.295898	0.079	0.263	5.80506e-11
98048972-tcph	1.67523e-14	-0.295903	0.138	0.36	3.51229e-10
98021388-srpr	3.14021e-14	-0.295977	0.096	0.285	6.58377e-10
98022272-sdf2	1.45376e-11	-0.297407	0.108	0.271	3.04795e-07
98016562-idhp	1.10378e-10	-0.29742	0.357	0.623	2.31418e-06
98019603-heat2	1.14691e-13	-0.298007	0.113	0.308	2.40461e-09
98034293-myl1-2	3.60955e-10	-0.298009	0.382	0.617	7.56779e-06
98055486-coca1	1.84767e-10	-0.298253	0.453	0.674	3.87383e-06
98017189-tcpq	9.27631e-11	-0.298264	0.298	0.546	1.94487e-06
98118328-unknown-2927	1.0981e-12	-0.298307	0.13	0.32	2.30227e-08
98017044-unknown-434	3.39095e-10	-0.298396	0.412	0.629	7.10947e-06
98045857-txnd8	1.25645e-10	-0.298453	0.503	0.729	2.63427e-06
98017840-plpl1	6.43291e-17	-0.298909	0.076	0.277	1.34872e-12
98014400-pabp1	2.02007e-10	-0.299018	0.53	0.78	4.23528e-06
98045274-unknown-1210	1.64443e-12	-0.299037	0.175	0.391	3.44772e-08
98059318-fas	1.88604e-20	-0.299355	0.039	0.228	3.95427e-16
98045758-ange2-5	2.98635e-12	-0.299515	0.17	0.373	6.26119e-08
98010705-rbx1	7.82332e-14	-0.299522	0.128	0.332	1.64024e-09
98011336-npc1-2	2.3652e-11	-0.299705	0.247	0.466	4.95888e-07
98007529-ssra	7.54122e-12	-0.300118	0.126	0.305	1.58109e-07
98008736-upk1b	1.03895e-14	-0.300339	0.071	0.24	2.17826e-10
98046897-vash1	1.21456e-10	-0.301623	0.281	0.507	2.54644e-06
98016604-lgsn-2	6.71897e-15	-0.301625	0.062	0.228	1.4087e-10
98048588-unknown-1306	1.07547e-10	-0.301871	0.449	0.658	2.25484e-06
98018251-bet1	6.36416e-12	-0.302192	0.229	0.464	1.33431e-07
98048866-rpn1	1.34264e-14	-0.302682	0.088	0.271	2.81498e-10
98029238-praf1	3.00067e-14	-0.302779	0.126	0.336	6.2912e-10
98108825-pfd5	9.66321e-14	-0.303063	0.121	0.318	2.02599e-09
98000469-dend3	1.53637e-63	-0.303146	0.02	0.442	3.22116e-59
98049258-cnfn-10	1.49859e-18	-0.303204	0.013	0.159	3.14195e-14
98042716-unknown-1147	1.27239e-18	-0.303248	0.019	0.171	2.66769e-14
98026340-ush2a	1.14352e-12	-0.303433	0.194	0.418	2.39751e-08
98021908-prs10	4.36277e-13	-0.304082	0.109	0.291	9.14697e-09
98059394-at11b	2.91483e-16	-0.304187	0.082	0.279	6.11122e-12
98032648-atpo	4.34702e-11	-0.304346	0.268	0.495	9.11396e-07
98004004-6pgd	8.21678e-11	-0.30473	0.278	0.511	1.72273e-06
98013833-pmfbp	2.6061e-11	-0.304868	0.47	0.711	5.46394e-07
98035167-spg7	1.28309e-16	-0.305013	0.061	0.24	2.69014e-12
98047512-atif1	2.10165e-11	-0.305221	0.301	0.538	4.40631e-07
98058295-fmr1n-2	6.54396e-16	-0.306014	0.013	0.139	1.37201e-11
98041422-psmd4	1.18367e-13	-0.306131	0.116	0.306	2.48169e-09
98011188-ghc2	1.70766e-18	-0.306175	0.044	0.224	3.58027e-14
98020377-unknown-525	1.90608e-22	-0.306559	0.025	0.214	3.99629e-18
98023490-ctro	5.86511e-12	-0.307179	0.232	0.464	1.22968e-07
98001080-vata	1.54335e-14	-0.307198	0.118	0.322	3.23578e-10
98010517-tsn7	2.94012e-10	-0.307356	0.157	0.332	6.16426e-06
98008430-ndub9	5.75141e-13	-0.30741	0.153	0.356	1.20584e-08
98031925-zc12b	4.16296e-11	-0.307977	0.14	0.31	8.72807e-07
98044317-unknown-1184	4.92943e-20	-0.308196	0.648	0.821	1.03351e-15
98053503-rb27a	4.23366e-15	-0.308748	0.116	0.324	8.87629e-11
98046214-ndua2	3.2656e-17	-0.308805	0.064	0.255	6.84665e-13
98008453-unknown-206	3.24492e-12	-0.308938	0.552	0.807	6.80331e-08
98050495-tppc3-2	4.17847e-15	-0.309489	0.118	0.328	8.76059e-11
98161364-sep15	3.96615e-12	-0.309891	0.254	0.497	8.31543e-08
98031700-clpt1	4.06629e-15	-0.309915	0.069	0.244	8.52539e-11
98032787-lamp3	4.35467e-12	-0.310284	0.173	0.379	9.12999e-08
98039852-ma1a1	1.03888e-16	-0.310608	0.042	0.206	2.17812e-12
98020810-pgpi	2.78304e-16	-0.310664	0.049	0.216	5.83491e-12
98041773-calu-3	2.06267e-15	-0.310717	0.067	0.244	4.3246e-11
98010026-hmcs1	6.68421e-12	-0.310815	0.226	0.45	1.40141e-07
98001201-s18b1-2	1.10157e-18	-0.311172	0.03	0.198	2.30955e-14
98044008-chpt1-2	1.66992e-26	-0.311617	0.029	0.25	3.50114e-22
98040782-2a5d	5.77989e-14	-0.311787	0.163	0.383	1.21181e-09
98008311-tpp1-2	2.80272e-16	-0.311794	0.024	0.165	5.87618e-12
98049131-s39ab-3	1.99431e-14	-0.311815	0.125	0.328	4.18126e-10
98010382-dhc24	1.68542e-21	-0.312003	0.01	0.171	3.53365e-17
98058558-erp44	1.26844e-14	-0.312635	0.091	0.277	2.65942e-10
98043813-zdh24-2	1.00736e-12	-0.313218	0.234	0.479	2.11203e-08
98033719-tmm64	8.94008e-14	-0.313296	0.141	0.352	1.87438e-09
98005782-mfs2a-2	2.29049e-13	-0.31332	0.184	0.418	4.80225e-09
98123290-qorx	7.89118e-16	-0.313387	0.084	0.277	1.65446e-11
98003089-golp3	1.25944e-18	-0.313416	0.045	0.23	2.64055e-14
98030588-nek7	3.93063e-11	-0.313476	0.466	0.695	8.24095e-07
98008378-rap2b-2	1.10975e-16	-0.313805	0.061	0.242	2.3267e-12
98001665-s61a2	1.58637e-11	-0.313964	0.227	0.448	3.32599e-07
98015474-s22a5-5	1.86035e-14	-0.314189	0.077	0.25	3.9004e-10
98026988-krt84-2	5.0041e-20	-0.314299	0.02	0.185	1.04916e-15
98020126-unknown-513	1.34783e-13	-0.314616	0.524	0.731	2.82586e-09
98016168-asic5-2	2.19441e-13	-0.314638	0.197	0.434	4.6008e-09
98005541-kmcp1	1.75237e-12	-0.315104	0.182	0.393	3.67402e-08
98040205-nrf6-3	3.16341e-18	-0.315114	0.067	0.269	6.63241e-14
98041041-tstd1	6.31227e-16	-0.315153	0.086	0.279	1.32343e-11
98050451-ypel5	1.62235e-11	-0.315272	0.316	0.554	3.40142e-07
98008602-ift20	2.62764e-12	-0.315756	0.254	0.503	5.50911e-08
98037376-cd047	9.06913e-11	-0.316039	0.418	0.652	1.90143e-06
98007794-kap1	2.7315e-11	-0.316254	0.316	0.566	5.72686e-07
98030637-nec1	4.69517e-13	-0.316393	0.205	0.436	9.84388e-09
98050599-unknown-1344	2.6677e-21	-0.316593	0.695	0.868	5.59309e-17
98039760-cc151	1.81834e-12	-0.316618	0.254	0.499	3.81233e-08
98002532-mycbp	5.72979e-11	-0.316834	0.418	0.672	1.20131e-06
98014938-arh-2	9.93166e-11	-0.316914	0.433	0.646	2.08227e-06
98049457-psme3	1.45396e-19	-0.317525	0.088	0.318	3.04837e-15
98056828-ank2-7	6.7736e-16	-0.317728	0.091	0.287	1.42015e-11
98046105-rdh13-3	9.73097e-18	-0.317843	0.054	0.238	2.0402e-13
98031553-tm9s1	5.008e-18	-0.318182	0.062	0.255	1.04998e-13
98032723-unknown-856	5.80427e-11	-0.318441	0.268	0.485	1.21692e-06
98044800-gapr1-8	9.34429e-20	-0.319289	0.002	0.136	1.95912e-15
98007423-mdn1	2.42598e-32	-0.319807	0.03	0.293	5.08631e-28
98013526-cx022	2.60889e-13	-0.32052	0.263	0.517	5.4698e-09
98027986-mboa7	4.72526e-15	-0.321019	0.116	0.324	9.90698e-11
98014517-ndkb	4.22946e-17	-0.321642	0.082	0.289	8.86748e-13
98132471-unknown-3898	1.50612e-12	-0.322085	0.185	0.391	3.15774e-08
98030882-eno4	9.07382e-14	-0.322166	0.17	0.391	1.90242e-09
98012675-fzd5-2	1.25481e-17	-0.322183	0.051	0.232	2.63083e-13
98054796-pmgt1	1.94641e-17	-0.322274	0.069	0.265	4.08083e-13
98117547-kdm6b	1.12011e-25	-0.322375	0.096	0.371	2.34842e-21
98008970-if2g	1.1849e-18	-0.323354	0.069	0.275	2.48427e-14
98049175-rl9-2	1.13151e-14	-0.323773	0.148	0.369	2.37232e-10
98002014-efcb6-2	1.09345e-11	-0.324372	0.396	0.623	2.29254e-07
98025173-rbgp1	3.14372e-15	-0.324409	0.165	0.401	6.59112e-11
98044517-pfd1	3.07603e-15	-0.324624	0.111	0.316	6.4492e-11
98023226-rab6a	7.29826e-13	-0.324921	0.13	0.316	1.53015e-08
98050852-gde	6.81677e-23	-0.325297	0.047	0.263	1.4292e-18
98010222-rl3	7.23511e-13	-0.325423	0.296	0.56	1.51691e-08
98033736-unknown-890	2.2574e-14	-0.327712	0.178	0.413	4.73287e-10
98042853-pp2ba-3	2.14286e-16	-0.328103	0.106	0.32	4.49271e-12
98049976-rl34	1.64086e-14	-0.328258	0.165	0.399	3.44023e-10
98040352-unknown-1080	1.70293e-14	-0.328806	0.111	0.305	3.57036e-10
98024502-ccd39	2.6579e-14	-0.3292	0.189	0.43	5.57256e-10
98010519-eci2	3.16906e-17	-0.329655	0.104	0.326	6.64424e-13
98048556-hsdl2	1.31924e-14	-0.329914	0.189	0.432	2.76592e-10
98035143-mdhc-2	1.67213e-12	-0.330445	0.507	0.776	3.50579e-08
98043153-scub1	4.57318e-13	-0.3307	0.037	0.167	9.58813e-09
98109820-vmp1	4.61923e-45	-0.331581	0.079	0.483	9.68469e-41
98039960-nduad	4.35529e-15	-0.331773	0.177	0.418	9.1313e-11
98106993-btf3	3.87313e-13	-0.331886	0.266	0.521	8.1204e-09
98015393-pecr	8.13938e-17	-0.332223	0.072	0.261	1.7065e-12
98009797-cuzd1	1.00943e-19	-0.332287	0.039	0.224	2.11637e-15
98122539-hprt-3	9.29041e-16	-0.332445	0.093	0.291	1.94783e-11
98010034-s35g1-3	5.46631e-16	-0.332494	0.094	0.295	1.14607e-11
98002329-qcr1	1.17974e-14	-0.332625	0.182	0.418	2.47345e-10
98047521-cnfn-6	4.36318e-11	-0.333255	0.21	0.42	9.14785e-07
98029148-kgua	2.5107e-15	-0.333286	0.135	0.352	5.26393e-11
98033321-cpeb4-3	1.48888e-13	-0.333695	0.221	0.456	3.12159e-09
98003071-ucri	9.31364e-13	-0.333708	0.402	0.66	1.9527e-08
98054968-lines	3.63009e-20	-0.333755	0.051	0.25	7.61086e-16
98058620-s35g1-5	1.70168e-19	-0.333822	0.024	0.187	3.56774e-15
98031269-mia40	1.70311e-12	-0.334793	0.397	0.664	3.57074e-08
98118097-ctr2-5	3.10023e-15	-0.334807	0.12	0.326	6.49994e-11
98010632-zdh13	1.39261e-21	-0.334814	0.044	0.25	2.91975e-17
98139572-efcb5	1.37384e-12	-0.335299	0.357	0.593	2.8804e-08
98040340-ech1-2	6.4041e-16	-0.335384	0.061	0.23	1.34268e-11
98010718-nduab	3.59321e-14	-0.335406	0.18	0.411	7.53353e-10
98009274-acon	1.52157e-13	-0.335443	0.192	0.415	3.19012e-09
98149747-pp215	4.35489e-27	-0.335767	0.019	0.228	9.13046e-23
98010532-psa3	4.71126e-13	-0.33641	0.229	0.468	9.87762e-09
98106381-unknown-2156	3.38474e-14	-0.336585	0.172	0.389	7.09644e-10
98027786-cntn5	2.3463e-16	-0.33691	0.12	0.338	4.91926e-12
98035673-rs27l	1.79227e-12	-0.337069	0.419	0.692	3.75768e-08
98009622-fbx31	8.47941e-36	-0.337142	0.049	0.356	1.77779e-31
98050748-npc1-9	1.23293e-18	-0.338077	0.067	0.269	2.58495e-14
98038057-hs90a	2.08508e-22	-0.338167	0.707	0.927	4.37158e-18
98047049-cuzd1-3	1.63125e-09	-0.338524	0.037	0.139	3.42009e-05
98002106-tgfr1	4.22411e-16	-0.339944	0.098	0.301	8.85627e-12
98027876-unknown-713	2.71984e-08	-0.340117	0.025	0.106	0.000570241
98025858-unknown-659	2.25222e-25	-0.3403	0.692	0.898	4.72201e-21
98034319-qcr6	4.85781e-16	-0.340442	0.143	0.371	1.01849e-11
98027633-trm7	3.32173e-16	-0.340878	0.148	0.385	6.96434e-12
98105513-s22a6-5	2.35019e-19	-0.341308	0.035	0.212	4.9274e-15
98149751-nebu-2	2.48829e-25	-0.341359	0.024	0.228	5.21694e-21
98131349-unknown-3821	2.32558e-29	-0.341453	0.003	0.204	4.87581e-25
98051823-ned4l	2.49089e-15	-0.341795	0.195	0.444	5.2224e-11
98103099-unknown-1911	4.62127e-12	-0.342275	0.019	0.122	9.68896e-08
98040278-ndus4	3.35442e-15	-0.342379	0.175	0.415	7.03288e-11
98035340-spns1-3	4.73906e-15	-0.342913	0.131	0.34	9.93591e-11
98026407-arf5	1.48424e-15	-0.343071	0.145	0.375	3.11186e-11
98050659-unknown-1345	2.89221e-16	-0.343224	0.141	0.373	6.0638e-12
98024818-mrp1-5	3.76059e-22	-0.343291	0.059	0.281	7.88446e-18
98027180-myo1b	7.49713e-15	-0.343932	0.195	0.452	1.57185e-10
98009297-unknown-234	7.76441e-46	-0.344056	0.12	0.576	1.62789e-41
98049196-spc25	2.46107e-13	-0.344216	0.263	0.503	5.15988e-09
98010004-dyh17	3.00861e-14	-0.344836	0.394	0.697	6.30784e-10
98011206-ostc	3.27022e-18	-0.345273	0.067	0.265	6.85634e-14
98040421-rs6-2	1.97373e-15	-0.346553	0.152	0.383	4.13811e-11
98046597-unknown-1251	7.43416e-13	-0.347659	0.352	0.611	1.55865e-08
98022962-rssa	9.65201e-14	-0.348394	0.313	0.595	2.02364e-09
98054689-apmap-8	6.59207e-27	-0.34851	0	0.179	1.38209e-22
98160794-hvcn1-2	3.92188e-20	-0.349125	0.067	0.281	8.22261e-16
98000212-rl13a	7.40796e-14	-0.349564	0.293	0.56	1.55315e-09
98011734-unknown-297	7.90853e-26	-0.349861	0.007	0.191	1.6581e-21
98038025-tmx3	1.93294e-17	-0.350038	0.061	0.246	4.05259e-13
98006566-phb2	1.45131e-13	-0.350083	0.303	0.562	3.04282e-09
98140403-aaed1-2	8.22721e-18	-0.350201	0.059	0.246	1.72492e-13
98056491-prkx	2.655e-15	-0.350553	0.221	0.481	5.56648e-11
98035420-tbca	2.08378e-15	-0.350892	0.197	0.448	4.36886e-11
98036438-tect3	1.43994e-16	-0.351105	0.126	0.352	3.01898e-12
98034630-tm9s2	2.07484e-15	-0.351886	0.195	0.454	4.35012e-11
98041514-sc22b	4.75412e-21	-0.352045	0.035	0.224	9.96749e-17
98018196-cyta-3	1.24956e-34	-0.352734	0.013	0.265	2.61982e-30
98035480-psa4	7.16551e-15	-0.353507	0.177	0.407	1.50232e-10
98023664-s18b1-22	6.84409e-19	-0.354073	0.114	0.356	1.43493e-14
98016904-ola1	1.13684e-19	-0.354837	0.054	0.251	2.38349e-15
98039460-erf1-2	5.15215e-23	-0.355815	0.03	0.228	1.0802e-18
98047498-tsn11-2	1.17398e-13	-0.356115	0.251	0.493	2.46137e-09
98046821-psa1	2.01706e-15	-0.356909	0.199	0.446	4.22897e-11
98038973-fad1-2	1.19549e-18	-0.358298	0.096	0.326	2.50646e-14
98111111-rs21	1.94191e-19	-0.358633	0.072	0.285	4.07141e-15
98007831-sc61g	1.66686e-18	-0.358985	0.089	0.306	3.49475e-14
[truncated: 353 more rows]

## Sheet: secretory.HJvEA
	p_vala	avg_log2FCb	pct.1c	pct.2d	p_val_adje	a = unadjusted p value	GO
[truncated: 843 more rows]
