# Supplementary material for: Acoel single-cell atlas reveals expression dynamics and heterogeneity of adult pluripotent stem cells
Source: Nat Commun. 2023 May 5;14:2612. doi: 10.1038/s41467-023-38016-4 (PMC10163032; doi:10.1038/s41467-023-38016-4)
Supplement: Supplementary file 9 — Supplementary Data 7 [file 41467_2023_38016_MOESM9_ESM.xlsx]

## Sheet: endoii_iii.HJvA
Supplementary Data 7. Shared cell type expression comparison between hatchling juvenile and late adult populations and associated GO.
	p_vala	avg_log2FCb	pct.1c	pct.2d	p_val_adje	a = unadjusted p value	GO
98028735-unknown-730	4.75527e-150	1.62756	0.656	0.005	9.96989e-146	b = log fold change of average expression of this cluster versus all other clusters	regulation of heart contraction
98129356-hpgds-26	2.05872e-134	1.39782	0.633	0.038	4.31631e-130	c = Percent of cells within this clusters that express this gene	immune response
98001231-sap3	1.37124e-119	0.900588	0.871	0.443	2.87495e-115	d = Perfect of cells outside this cluster expressing this gene	mitotic cell cycle
98034575-mx1-3	7.15409e-101	1.17567	0.509	0.013	1.49993e-96	e = adjusted p value using bonferroni correction	muscle contraction
98060099-unknown-1615	6.40307e-97	1.08543	0.487	0.003	1.34247e-92		microtubule-based process
98125011-p85a-2	1.6442e-88	1.09768	0.491	0.039	3.44723e-84		retinoid metabolic process
98009853-unknown-248	2.1262e-82	0.987027	0.441	0.008	4.4578e-78		negative regulation of biomineral tissue development
98042565-scd5	3.64409e-81	0.81383	0.716	0.369	7.6402e-77		central nervous system development
98009125-unknown-231	1.36565e-80	0.994666	0.513	0.09	2.86321e-76		proteolysis
98101445-unknown-1813	2.04897e-80	1.06789	0.491	0.061	4.29588e-76		embryonic digit morphogenesis
98017173-unknown-438	2.42011e-78	0.913256	0.64	0.213	5.07399e-74		xenobiotic metabolic process
98030961-hop	2.75691e-77	0.921016	0.411	0.002	5.78014e-73		response to estrogen
98019412-unknown-493	5.68001e-72	1.04442	0.389	0.002	1.19087e-67		negative regulation of BMP signaling pathway
98108616-syfa-2	8.01859e-72	0.910495	0.389	0.002	1.68118e-67		negative regulation of apoptotic process
98050481-unknown-1343	1.22056e-70	0.920728	0.388	0.005	2.55903e-66		non-canonical Wnt signaling pathway
98155686-rock2-2	1.23019e-67	0.563099	0.769	0.548	2.57921e-63		microtubule cytoskeleton organization
98105735-unknown-2118	1.33732e-67	1.00244	0.387	0.016	2.80382e-63		heart development
98128233-gels-2	8.25548e-67	0.744543	0.613	0.248	1.73084e-62		muscle filament sliding
98057522-unknown-1550	4.13995e-66	0.604959	0.855	0.621	8.67982e-62		fibroblast apoptotic process
98037934-mknk2	7.22565e-65	0.400258	0.884	0.748	1.51493e-60		apoptotic process
98125624-ctl1-4	2.49431e-64	0.834078	0.423	0.056	5.22957e-60		animal organ regeneration
98055500-unknown-1479	2.05171e-63	0.798662	0.547	0.193	4.30161e-59		epithelial to mesenchymal transition
98122668-unknown-3236	7.72622e-63	0.800908	0.389	0.03	1.61988e-58		peptide catabolic process
98075287-unknown-1692	9.00032e-63	0.87414	0.386	0.028	1.88701e-58		angiogenesis
98045567-tm14c	9.3001e-62	0.742541	0.572	0.226	1.94986e-57		positive regulation of angiogenesis
98117481-unknown-2862	9.0018e-61	0.799549	0.347	0.007	1.88732e-56		positive regulation of gene expression
98136385-unknown-4197	9.75127e-61	0.411226	0.972	0.834	2.04445e-56		antigen processing and presentation of exogenous peptide antigen via MHC class II
98012214-stx19	1.63484e-60	0.410199	0.972	0.834	3.42761e-56		sulfation
98105197-unknown-2084	1.9451e-60	0.993517	0.381	0.038	4.0781e-56		cell fate commitment
98126458-ttl13-2	2.32037e-60	0.800858	0.341	0.003	4.86488e-56		presynapse assembly
98025716-cttb2	6.92394e-58	0.726255	0.341	0.011	1.45167e-53		cellular glucose homeostasis
98126344-szrd1-2	1.13661e-57	0.512144	0.864	0.672	2.38302e-53		lipid metabolic process
98000273-acsf2	1.99795e-57	0.823801	0.388	0.051	4.1889e-53		cellular response to hypoxia
98125015-cac1h	1.18244e-55	0.707298	0.518	0.19	2.4791e-51		nuclear migration
98135768-tmlh-4	7.7077e-53	0.748881	0.313	0.008	1.616e-48		extrinsic apoptotic signaling pathway in absence of ligand
98113073-clc4a-2	9.67672e-53	0.755139	0.43	0.097	2.02882e-48		canonical Wnt signaling pathway
98129354-hpgds-25	9.85713e-53	0.734504	0.546	0.22	2.06665e-48		keratinocyte differentiation
98045825-dcxr-4	1.59027e-52	0.878686	0.315	0.011	3.33415e-48		epithelial cell differentiation
98142961-st1a2-2	3.28044e-52	0.718877	0.501	0.187	6.87777e-48		luteolysis
98013757-dhso-2	4.35349e-52	0.844853	0.312	0.01	9.12752e-48		fusion of virus membrane with host plasma membrane
98015379-sfrp2	6.76181e-51	0.798983	0.359	0.048	1.41768e-46		positive regulation of lipid transport
98006504-st1c2-2	2.08973e-50	0.685461	0.522	0.207	4.38132e-46		negative regulation of growth rate
98004147-unknown-95	3.45591e-50	0.729628	0.29	0	7.24565e-46		enzyme linked receptor protein signaling pathway
98129073-unknown-3690	1.14896e-47	0.849532	0.303	0.02	2.4089e-43		postsynapse assembly
98029450-ttl	1.80063e-47	0.729167	0.281	0.003	3.77521e-43		regulation of extracellular matrix assembly
98106248-cb054	2.4536e-47	0.760224	0.299	0.016	5.14421e-43		cellular response to tumor cell
98157833-loxh1-27	3.47158e-47	0.644543	0.314	0.026	7.27852e-43		protein localization to bicellular tight junction
98016283-marh3-2	3.75704e-47	0.691692	0.29	0.01	7.877e-43		response to organic substance
98151780-unknown-5256	6.23049e-47	0.660018	0.274	0	1.30628e-42		aortic valve morphogenesis
98014927-rgd2	3.68692e-46	0.645605	0.272	0.002	7.72999e-42		BMP signaling pathway
98032090-bpi-4	8.7457e-46	0.71631	0.295	0.018	1.83362e-41		regulation of blood pressure
98157832-aosl-7	9.23628e-45	0.636519	0.283	0.013	1.93648e-40		negative regulation of Wnt signaling pathway
98001031-pg12a	9.41106e-44	0.640958	0.258	0	1.97312e-39		positive regulation of cell death
98109449-tri13-2	3.25506e-43	0.624743	0.26	0.003	6.82457e-39		response to glucose
98055989-unknown-1502	4.6374e-42	0.63484	0.285	0.025	9.72276e-38		signal transduction
98107170-rhg23	4.67812e-42	0.669846	0.378	0.093	9.80815e-38		leukotriene biosynthetic process
98152279-unknown-5306	5.40199e-42	0.557953	0.254	0.003	1.13258e-37		planar cell polarity pathway involved in axis elongation
98034809-unknown-908	1.56114e-41	0.591263	0.489	0.193	3.27309e-37		excitatory synapse assembly
98047207-cxol1	2.89382e-41	0.608328	0.252	0.005	6.06718e-37		positive regulation of keratinocyte apoptotic process
98025789-catl1	3.68032e-40	0.594633	0.611	0.346	7.71616e-36		establishment of protein localization to mitochondrion
98040325-unknown-1079	4.38638e-39	0.582166	0.685	0.446	9.19649e-35		regulation of calcium ion transmembrane transport via high voltage-gated calcium channel
98135142-api5-2	5.32774e-39	0.596534	0.236	0.002	1.11701e-34		positive regulation of lysosomal protein catabolic process
98056830-acsm5-2	5.84389e-39	0.777184	0.318	0.061	1.22523e-34		convergent extension involved in axis elongation
98127121-unknown-3545	7.8508e-39	0.647195	0.278	0.03	1.646e-34		antigen processing and presentation of peptide antigen
98145753-unknown-4818	1.11514e-37	0.580242	0.234	0.005	2.338e-33		positive regulation of cysteine-type endopeptidase activity involved in apoptotic signaling pathway
98001507-yqk1	2.54831e-37	0.573046	0.237	0.008	5.34279e-33		hexose metabolic process
98040429-dpys	7.22124e-37	0.642607	0.548	0.344	1.51401e-32		sympathetic neuron axon guidance
98053641-med31	1.9367e-36	0.454148	0.338	0.085	4.06049e-32		cellular response to molecule of bacterial origin
98123312-unknown-3286	3.16419e-36	0.562987	0.228	0.007	6.63405e-32		negative regulation of angiogenesis
98110568-reep5-2	3.82743e-36	0.5606	0.233	0.01	8.02459e-32		negative regulation of tumor necrosis factor production
98122239-dhrs1-3	4.30168e-36	0.543314	0.228	0.007	9.0189e-32		response to zinc ion
98140272-dtx23	4.55361e-36	0.660829	0.404	0.149	9.5471e-32
98038232-unknown-1008	5.70581e-36	0.588028	0.266	0.033	1.19628e-31
98028242-tnnt2	2.03953e-35	0.655656	0.452	0.18	4.27607e-31
98148473-lrp1-19	3.98702e-35	0.505869	0.253	0.026	8.35919e-31
98035056-cats	5.96932e-35	0.587002	0.449	0.187	1.25153e-30
98027929-unknown-714	5.98428e-35	0.597346	0.258	0.031	1.25466e-30
98009093-unknown-230	1.58211e-34	0.644545	0.22	0.007	3.31705e-30
98131128-med31-3	2.09572e-34	0.445703	0.346	0.102	4.39388e-30
98148465-unknown-4990	2.56486e-34	0.525796	0.217	0.005	5.37749e-30
98007277-unknown-181	4.81018e-34	0.582509	0.229	0.015	1.0085e-29
98138202-lrp1-16	5.20064e-34	0.476571	0.251	0.028	1.09037e-29
98041215-ldh	1.04222e-33	0.559355	0.21	0.003	2.18511e-29
98122191-unknown-3205	2.83152e-32	0.518458	0.215	0.011	5.93657e-28
98144255-tba1b-3	2.9194e-32	0.534483	0.256	0.039	6.12082e-28
98002913-ddah1-2	7.0544e-32	0.593221	0.228	0.021	1.47903e-27
98000823-cnr11	7.76123e-32	0.549759	0.259	0.041	1.62722e-27
98003675-pparg	1.14812e-31	0.493011	0.232	0.023	2.40715e-27
98067868-unknown-1648	2.12559e-31	0.486052	0.578	0.352	4.45652e-27
98041759-trimm	2.25457e-31	0.510009	0.197	0.003	4.72694e-27
98007019-ggh	3.06663e-31	0.494161	0.236	0.026	6.42951e-27
98149623-fcer2	3.15866e-31	0.484176	0.194	0.002	6.62244e-27
98026170-fhl3-3	4.74391e-31	0.568866	0.305	0.082	9.94608e-27
98123489-unknown-3299	5.4922e-31	0.486794	0.198	0.005	1.15149e-26
98146117-lect2-3	6.43937e-31	0.415702	0.203	0.008	1.35008e-26
98051214-pspb-2	6.56989e-31	0.561278	0.468	0.233	1.37744e-26
98026953-speb-2	6.6282e-31	0.63626	0.272	0.054	1.38967e-26
98161103-gas6	1.41852e-30	0.472327	0.187	0	2.97407e-26
98157982-loxh1-29	1.62676e-30	0.459907	0.19	0.002	3.41067e-26
98050457-y2070	1.67906e-30	0.483803	0.206	0.011	3.52032e-26
98115291-unknown-2734	1.87283e-30	0.432956	0.189	0.002	3.92657e-26
98119316-unknown-2996	2.87451e-30	0.484614	0.191	0.003	6.0267e-26
98011954-marh3	5.50168e-30	0.451335	0.202	0.011	1.15348e-25
98129034-tnr6	5.93623e-30	0.556439	0.208	0.015	1.24459e-25
98055441-notc1	5.98004e-30	0.545511	0.247	0.041	1.25378e-25
98123701-lox5-13	8.3876e-30	0.487847	0.191	0.005	1.75854e-25
98111584-lox5-6	8.75842e-30	0.480292	0.191	0.005	1.83629e-25
98014382-unknown-372	1.12533e-29	0.556237	0.407	0.189	2.35937e-25
98126459-unknown-3491	2.36447e-29	0.51521	0.186	0.003	4.95736e-25
98105204-unknown-2085	2.59197e-29	0.61331	0.206	0.016	5.43432e-25
98154985-cgbp1-6	2.8881e-29	0.452694	0.412	0.174	6.05518e-25
98018390-tagl3-2	2.97074e-29	0.550234	0.484	0.248	6.22846e-25
98053318-cant1-5	3.14931e-29	0.524465	0.411	0.184	6.60284e-25
98131598-1433t-2	3.22849e-29	0.325834	0.708	0.556	6.76885e-25
98045503-unknown-1217	3.73904e-29	0.419527	0.593	0.426	7.83928e-25
98014277-hpgds-9	3.85616e-29	0.505181	0.277	0.064	8.08482e-25
98134871-loxh1-22	6.95829e-29	0.479849	0.186	0.005	1.45888e-24
98021454-rala	2.44368e-28	0.490144	0.481	0.277	5.12341e-24
98110252-tba8-2	3.10476e-28	0.463779	0.22	0.03	6.50943e-24
98113071-klrf2-3	5.70888e-28	0.442516	0.178	0.003	1.19692e-23
98025346-ago2	7.0869e-28	0.520734	0.326	0.115	1.48584e-23
98141489-taf5l-2	9.27328e-28	0.445087	0.195	0.015	1.94424e-23
98137378-unknown-4270	1.40043e-27	0.488817	0.215	0.03	2.93613e-23
98134653-unknown-4047	1.44494e-27	0.428993	0.173	0.002	3.02946e-23
98053154-mbnl3-2	4.11561e-27	0.479189	0.256	0.054	8.62878e-23
98111586-lox5-7	5.86183e-27	0.42792	0.172	0.003	1.22899e-22
98159137-chmp6-2	5.97584e-27	0.429882	0.205	0.023	1.2529e-22
98006894-aplf	6.66907e-27	0.42386	0.196	0.018	1.39824e-22
98008811-hook1	1.5956e-26	0.442931	0.172	0.005	3.34533e-22
98161292-unknown-5919	4.70347e-26	0.425815	0.164	0.002	9.8613e-22
98137316-spat9-2	5.30992e-26	0.438122	0.17	0.005	1.11328e-21
98100437-unknown-1740	5.48176e-26	0.537498	0.28	0.072	1.14931e-21
98147585-hpca-3	6.26189e-26	0.480965	0.465	0.256	1.31287e-21
98014118-unknown-363	8.58001e-26	0.45914	0.219	0.036	1.79888e-21
98153818-unknown-5385	8.93098e-26	0.278993	0.168	0.005	1.87247e-21
98146118-lect2-4	9.07484e-26	0.32509	0.182	0.013	1.90263e-21
98046840-atla1-7	1.06978e-25	0.431855	0.199	0.025	2.24291e-21
98044509-unknown-1186	1.13877e-25	0.452617	0.179	0.011	2.38754e-21
98135634-unknown-4137	1.29724e-25	0.347096	0.162	0.002	2.71979e-21
98055489-pter	3.81447e-25	0.559937	0.306	0.103	7.99741e-21
98122454-cdc37-2	4.60565e-25	0.405581	0.169	0.008	9.6562e-21
98148459-unknown-4989	7.96957e-25	0.373553	0.157	0.002	1.6709e-20
98123629-unknown-3309	8.46821e-25	0.429255	0.587	0.375	1.77545e-20
98039709-pls3-3	2.62162e-24	0.394154	0.165	0.008	5.49649e-20
98157983-loxh1-30	3.51527e-24	0.337372	0.15	0	7.37012e-20
98053915-unknown-1416	4.11746e-24	0.443413	0.17	0.011	8.63267e-20
98036555-unknown-955	9.28461e-24	0.411434	0.17	0.013	1.94661e-19
98048170-unknown-1295	1.03736e-23	0.418102	0.178	0.016	2.17494e-19
98027503-unknown-704	1.26494e-23	0.376767	0.153	0.003	2.65207e-19
98105078-kif15	1.92013e-23	0.378156	0.155	0.005	4.02575e-19
98135638-unknown-4138	1.95829e-23	0.295601	0.149	0.002	4.10574e-19
98109574-catl1-5	2.01836e-23	0.390021	0.626	0.43	4.2317e-19
98118292-unknown-2925	2.93407e-23	0.38977	0.159	0.008	6.15158e-19
98152278-unknown-5305	3.40221e-23	0.308551	0.15	0.003	7.13308e-19
98128768-ttc38-4	3.92319e-23	0.482858	0.406	0.218	8.22536e-19
98039938-mcsb	4.80211e-23	0.435317	0.187	0.026	1.00681e-18
98070536-pcs	6.14327e-23	0.442344	0.264	0.079	1.288e-18
98135914-unknown-4157	7.30638e-23	0.263886	0.148	0.003	1.53186e-18
98159130-ca2d1-2	1.03485e-22	0.366264	0.168	0.015	2.16967e-18
98049341-y1101	1.07461e-22	0.462449	0.435	0.226	2.25302e-18
98109575-catl1-6	1.11681e-22	0.386804	0.609	0.423	2.34151e-18
98026219-dnpep	1.2629e-22	0.4192	0.269	0.082	2.64779e-18
98129357-hpgds-27	1.63502e-22	0.272157	0.18	0.023	3.42799e-18
98105453-hxk2-4	1.7085e-22	0.378787	0.155	0.008	3.58204e-18
98135057-tppp3-2	1.73114e-22	0.382653	0.149	0.005	3.6295e-18
98057349-flna-2	3.64687e-22	0.405906	0.573	0.407	7.64602e-18
98116682-loxh1-11	4.85929e-22	0.341934	0.137	0	1.0188e-17
98009605-unknown-241	4.90928e-22	0.458172	0.186	0.025	1.02928e-17
98101007-unknown-1779	8.29684e-22	0.449943	0.185	0.03	1.73952e-17
98143098-hrsl4-3	8.74001e-22	0.348642	0.154	0.01	1.83243e-17
98125778-lrp2-13	8.8276e-22	0.375282	0.156	0.011	1.85079e-17
98020832-actb-3	9.73854e-22	0.447959	0.387	0.192	2.04178e-17
98001993-calm	9.84148e-22	0.480163	0.442	0.238	2.06337e-17
98050059-net1	1.51034e-21	0.52	0.187	0.033	3.16657e-17
98041501-tpm3	2.75358e-21	0.478247	0.349	0.151	5.77316e-17
98126300-pgca	3.95918e-21	0.41019	0.167	0.021	8.30083e-17
98128382-sdcb1-2	4.37497e-21	0.327636	0.29	0.111	9.17257e-17
98128383-unknown-3647	4.93085e-21	0.343953	0.301	0.123	1.0338e-16
98003288-atla1	5.01307e-21	0.370537	0.161	0.016	1.05104e-16
98010961-un13c	5.49302e-21	0.455861	0.254	0.08	1.15167e-16
98056262-mltk-5	5.547e-21	0.375347	0.193	0.036	1.16298e-16
98054505-unknown-1435	6.24386e-21	0.357967	0.139	0.005	1.30909e-16
98018641-kthy	6.35828e-21	0.410798	0.269	0.092	1.33308e-16
98044751-pp14b	7.07841e-21	0.387943	0.525	0.359	1.48406e-16
98026721-sim14	8.63676e-21	0.290343	0.693	0.57	1.81078e-16
98019438-wbp2	1.14871e-20	0.420483	0.209	0.049	2.40839e-16
98127031-unknown-3539	1.20226e-20	0.336852	0.22	0.057	2.52067e-16
98127052-chfr-3	1.37209e-20	0.355001	0.137	0.005	2.87673e-16
98059281-dusty-3	1.52281e-20	0.362166	0.179	0.031	3.19272e-16
98031144-catl2-2	1.55358e-20	0.449592	0.479	0.315	3.25723e-16
98118886-lanc3-2	1.93851e-20	0.291475	0.149	0.011	4.06429e-16
98159478-wnt7a	2.17073e-20	0.359677	0.139	0.007	4.55116e-16
98121476-unknown-3150	2.42478e-20	0.34486	0.139	0.007	5.0838e-16
98026218-unknown-673	4.59783e-20	0.399558	0.252	0.082	9.63982e-16
98056636-itih2	4.9785e-20	0.37534	0.193	0.041	1.04379e-15
98139442-unknown-4390	8.74115e-20	0.390291	0.127	0.002	1.83267e-15
98034438-anprc	1.01324e-19	0.310176	0.13	0.003	2.12436e-15
98149761-unknown-5094	1.55157e-19	0.309194	0.137	0.008	3.25302e-15
98150227-unknown-5133	2.34117e-19	0.329071	0.121	0	4.90849e-15
98012112-dgkg	2.35114e-19	0.370723	0.127	0.003	4.9294e-15
98048009-cp2u1-8	2.41754e-19	0.418357	0.259	0.093	5.06862e-15
98000673-sidt1	3.57187e-19	0.380018	0.221	0.066	7.48878e-15
98055016-aimp1-2	4.38279e-19	0.380676	0.212	0.059	9.18896e-15
98058782-cenpe-4	4.7911e-19	0.399561	0.23	0.074	1.0045e-14
98029607-fzd5-3	4.93109e-19	0.354383	0.173	0.031	1.03385e-14
98048528-rai14	5.05509e-19	0.43085	0.291	0.123	1.05985e-14
98050451-ypel5	5.432e-19	0.30959	0.613	0.484	1.13887e-14
98140273-unknown-4450	5.43443e-19	0.409082	0.539	0.43	1.13938e-14
98038429-nudc	5.50326e-19	0.378177	0.472	0.305	1.15381e-14
98029194-unknown-746	5.85222e-19	0.326454	0.222	0.067	1.22698e-14
98116554-unknown-2801	6.06708e-19	0.307351	0.118	0	1.27202e-14
98031943-bglr	8.12029e-19	0.355756	0.169	0.031	1.7025e-14
98121459-tie1-4	1.05899e-18	0.314821	0.191	0.046	2.22027e-14
98028196-if2b2	1.33439e-18	0.27813	0.671	0.556	2.79768e-14
98162044-ece1-7	1.46556e-18	0.332775	0.147	0.018	3.0727e-14
98035075-myh4	1.56174e-18	0.502009	0.333	0.161	3.27435e-14
98157981-loxh1-28	1.92287e-18	0.253167	0.119	0.002	4.03149e-14
98133643-unknown-3966	2.19603e-18	0.31711	0.13	0.008	4.6042e-14
98006228-guaa	2.40277e-18	0.419952	0.427	0.275	5.03764e-14
98137410-unknown-4272	2.8259e-18	0.303328	0.14	0.015	5.92479e-14
98038959-plxa4	2.92944e-18	0.397337	0.129	0.008	6.14186e-14
98053381-amph-2	3.2329e-18	0.358158	0.198	0.052	6.77809e-14
98135143-unknown-4085	3.31708e-18	0.30944	0.117	0.002	6.9546e-14
98040750-pa1b3-2	3.62053e-18	0.376771	0.164	0.031	7.59081e-14
98128101-unknown-3630	3.64642e-18	0.375531	0.416	0.254	7.64508e-14
98018120-unknown-462	3.87365e-18	0.313679	0.128	0.008	8.12149e-14
98132028-ggct-3	3.91601e-18	0.293463	0.17	0.033	8.21032e-14
98008263-taxb1	4.38229e-18	0.37113	0.394	0.22	9.18791e-14
98023810-lrc58	4.66854e-18	0.405793	0.434	0.277	9.78805e-14
98001814-pex6	6.31958e-18	0.389706	0.38	0.213	1.32496e-13
98149171-unknown-5048	6.89282e-18	0.295607	0.118	0.003	1.44515e-13
98045370-ppr3d	1.16281e-17	0.434052	0.317	0.151	2.43795e-13
98139798-unknown-4414	1.21764e-17	0.268945	0.116	0.003	2.55291e-13
98013010-lrat-2	1.32065e-17	0.280367	0.126	0.008	2.76887e-13
98000012-mob2	1.36637e-17	0.390172	0.304	0.143	2.86472e-13
98047583-aosl	1.46394e-17	0.285763	0.119	0.005	3.06931e-13
98103122-unknown-1915	1.7789e-17	0.296727	0.116	0.003	3.72965e-13
98051820-kcc2d-2	2.10243e-17	0.381326	0.285	0.123	4.40796e-13
98030700-aa2br-2	2.15738e-17	0.313549	0.146	0.021	4.52316e-13
98002732-lcap	2.23905e-17	0.360728	0.184	0.048	4.6944e-13
98043715-tnni2	2.96027e-17	0.410085	0.45	0.279	6.20651e-13
98024986-ran-2	3.07318e-17	0.37872	0.425	0.282	6.44323e-13
98055149-st38l	3.21977e-17	0.404018	0.33	0.177	6.75056e-13
98025574-clip1-2	4.14448e-17	0.314044	0.128	0.011	8.68932e-13
98122802-nnmt-6	4.51974e-17	0.294238	0.122	0.008	9.47609e-13
98003223-dcxr	4.543e-17	0.302069	0.113	0.003	9.52485e-13
98102005-unknown-1850	4.61849e-17	0.296654	0.113	0.003	9.68312e-13
98041688-sap3-7	5.04065e-17	0.394025	0.306	0.141	1.05682e-12
98056952-smap2	5.34351e-17	0.361388	0.355	0.19	1.12032e-12
98116155-unknown-2779	5.57207e-17	0.306614	0.112	0.003	1.16824e-12
98057026-pxdnl	6.81677e-17	0.289823	0.132	0.015	1.4292e-12
98012301-wnt5a	7.71845e-17	0.409204	0.311	0.149	1.61825e-12
98117971-unknown-2893	8.11894e-17	0.278199	0.105	0	1.70222e-12
98002675-unknown-60	8.57058e-17	0.298764	0.142	0.02	1.79691e-12
98156332-casp3-4	1.29488e-16	0.373726	0.277	0.123	2.71485e-12
98124084-tprgl	1.62956e-16	0.276415	0.593	0.487	3.41653e-12
98145754-unknown-4819	1.72145e-16	0.294334	0.118	0.008	3.60919e-12
98154743-unknown-5447	2.13889e-16	0.275229	0.109	0.003	4.48439e-12
98134651-unknown-4046	2.22474e-16	0.287985	0.114	0.007	4.6644e-12
98047190-unknown-1267	3.35904e-16	0.260159	0.174	0.043	7.04257e-12
98043512-aqp6	3.78547e-16	0.343018	0.217	0.074	7.93661e-12
98017510-cbpc1	4.03868e-16	0.388884	0.241	0.098	8.46749e-12
98105101-ltbp1-3	4.7077e-16	0.283261	0.103	0.002	9.87017e-12
98134854-kefx	6.91033e-16	0.296949	0.111	0.007	1.44882e-11
98035378-hprt	7.13263e-16	0.390235	0.226	0.075	1.49543e-11
98012909-unknown-333	7.5274e-16	0.275472	0.108	0.005	1.57819e-11
98000128-unknown-5	7.99056e-16	0.346694	0.21	0.072	1.6753e-11
98162180-sc6a5-2	8.43257e-16	0.319697	0.191	0.056	1.76797e-11
98101962-lox5-2	9.18654e-16	0.28047	0.104	0.003	1.92605e-11
98109950-fli1-3	9.7794e-16	0.333401	0.496	0.336	2.05035e-11
98040979-casp2-6	1.04814e-15	0.275248	0.139	0.023	2.19752e-11
98034398-tbb3	1.34777e-15	0.30804	0.323	0.172	2.82573e-11
98011699-asah1-2	1.61952e-15	0.359375	0.468	0.297	3.39548e-11
98003161-mbnl3	1.66914e-15	0.332987	0.512	0.364	3.49951e-11
98011662-dok3	1.89232e-15	0.360743	0.26	0.113	3.96745e-11
98066284-unknown-1636	1.98838e-15	0.363562	0.247	0.102	4.16884e-11
98136327-unknown-4192	2.0318e-15	0.252733	0.174	0.046	4.25988e-11
98031698-stk33	2.04784e-15	0.304876	0.135	0.021	4.29351e-11
98138006-reep5-5	2.10899e-15	0.273968	0.109	0.007	4.4217e-11
98109859-mltk-6	2.18828e-15	0.305696	0.154	0.036	4.58795e-11
98057437-srca-2	2.61308e-15	0.34717	0.187	0.056	5.47859e-11
98107854-loxh1-10	2.82469e-15	0.256223	0.101	0.003	5.92225e-11
98045905-cdn1b	2.89695e-15	0.340528	0.454	0.311	6.07374e-11
98046573-hpgds-23	3.44121e-15	0.360539	0.22	0.082	7.21484e-11
98026362-unknown-676	3.4652e-15	0.279967	0.107	0.007	7.26514e-11
98046045-unknown-1238	4.1534e-15	0.262768	0.13	0.02	8.70803e-11
98057689-ttc38-3	4.74433e-15	0.323241	0.265	0.116	9.94696e-11
98010605-sh24a	4.94612e-15	0.380101	0.31	0.156	1.037e-10
98043307-vdac	5.13327e-15	0.323375	0.467	0.325	1.07624e-10
98102794-lkha4	5.37796e-15	0.308827	0.179	0.052	1.12754e-10
98064267-unknown-1627	6.2774e-15	0.303774	0.157	0.038	1.31612e-10
98016044-unknown-413	7.27181e-15	0.402354	0.216	0.084	1.52461e-10
98046585-sfrp4-2	8.19956e-15	0.266149	0.108	0.008	1.71912e-10
98142981-unknown-4633	8.36245e-15	0.27858	0.11	0.01	1.75327e-10
98145141-yqk1-3	9.05333e-15	0.326209	0.157	0.039	1.89812e-10
98140340-unknown-4454	1.0447e-14	0.267368	0.183	0.057	2.19031e-10
98105003-unknown-2063	1.18423e-14	0.274897	0.109	0.01	2.48287e-10
98002082-unknown-46	1.2963e-14	0.275898	0.106	0.008	2.71783e-10
98059376-unknown-1611	1.43942e-14	0.304219	0.109	0.01	3.01788e-10
98057458-kazrn	1.66765e-14	0.355039	0.296	0.151	3.4964e-10
98003726-unknown-86	1.80026e-14	0.260053	0.103	0.007	3.77442e-10
98147582-rora	2.46482e-14	0.286638	0.17	0.049	5.16774e-10
98025155-mx1-2	2.6341e-14	0.275638	0.162	0.043	5.52266e-10
98051237-ml12b-2	2.81327e-14	0.388442	0.413	0.264	5.8983e-10
98021611-prdx5	3.0614e-14	0.30515	0.504	0.38	6.41853e-10
98052972-npt2b	4.00926e-14	0.361375	0.405	0.254	8.40582e-10
98033506-h10	5.78508e-14	0.353556	0.381	0.228	1.2129e-09
98039644-nck2	6.09717e-14	0.333536	0.34	0.198	1.27833e-09
98151551-zn593	7.13306e-14	0.327211	0.298	0.156	1.49552e-09
98006570-rdh11-2	7.37909e-14	0.255263	0.117	0.016	1.5471e-09
98011424-nudt9-2	7.93423e-14	0.315045	0.224	0.095	1.66349e-09
98046284-frem2	8.08128e-14	0.405332	0.281	0.152	1.69432e-09
98005177-actb	8.33629e-14	0.266204	0.659	0.567	1.74779e-09
98158790-unknown-5746	8.76707e-14	0.282195	0.167	0.049	1.8381e-09
98046971-unknown-1259	9.0455e-14	0.27398	0.119	0.018	1.89648e-09
98055413-h10-2	1.16224e-13	0.390053	0.193	0.072	2.43675e-09
98020353-unknown-523	1.3162e-13	0.265545	0.14	0.031	2.75955e-09
98059318-fas	1.34267e-13	0.295715	0.176	0.057	2.81504e-09
98109800-unknown-2375	1.42618e-13	0.26842	0.152	0.041	2.99014e-09
98123105-tbb4b-14	1.50076e-13	0.306206	0.22	0.097	3.1465e-09
98021298-speg	4.11097e-13	0.383326	0.296	0.161	8.61907e-09
98116009-y864	4.60177e-13	0.293522	0.144	0.039	9.64807e-09
98150955-thop1-12	4.75496e-13	0.283028	0.128	0.028	9.96925e-09
98050675-suox-4	5.10175e-13	0.255967	0.129	0.028	1.06963e-08
98055228-unknown-1467	5.60422e-13	0.266085	0.131	0.03	1.17498e-08
98160435-crip1	6.3739e-13	0.263379	0.148	0.039	1.33635e-08
98046261-rnf31	7.07004e-13	0.307717	0.241	0.113	1.48231e-08
98102828-unknown-1890	7.33363e-13	0.253988	0.101	0.011	1.53757e-08
98033318-call5-3	8.5206e-13	0.358699	0.204	0.085	1.78643e-08
98011580-unknown-293	8.91698e-13	0.281969	0.166	0.054	1.86953e-08
98148889-dnja4	8.95732e-13	0.269698	0.121	0.025	1.87799e-08
98038337-brm1l	9.36807e-13	0.334535	0.289	0.159	1.96411e-08
98039600-tba4a	1.39851e-12	0.372626	0.242	0.116	2.93212e-08
98076568-unknown-1705	1.49551e-12	0.316365	0.177	0.064	3.13549e-08
98058711-rhg44	1.52188e-12	0.309744	0.208	0.089	3.19076e-08
98031809-hpgds-15	1.61154e-12	0.254011	0.649	0.58	3.37876e-08
98037953-dctd	1.69317e-12	0.288278	0.169	0.057	3.5499e-08
98031323-unknown-814	1.79801e-12	0.25287	0.113	0.02	3.76972e-08
98037843-crti	3.12269e-12	0.286422	0.56	0.466	6.54704e-08
98160172-calm-53	3.76604e-12	0.296261	0.191	0.072	7.89588e-08
98003410-st1c4	3.91699e-12	0.289643	0.145	0.043	8.21237e-08
98053885-trpm8-8	4.77004e-12	0.269809	0.131	0.034	1.00009e-07
98009841-unknown-246	5.22532e-12	0.261842	0.113	0.023	1.09554e-07
98014239-glna	5.76553e-12	0.283893	0.181	0.069	1.2088e-07
98125282-unknown-3406	7.66788e-12	0.303859	0.21	0.092	1.60765e-07
98040211-unknown-1076	8.09224e-12	0.318136	0.173	0.066	1.69662e-07
98012722-trim2-2	8.84613e-12	0.259665	0.128	0.033	1.85468e-07
98129168-tpp1-9	9.17827e-12	0.302484	0.17	0.064	1.92432e-07
98054556-macd2	1.1357e-11	0.268207	0.213	0.095	2.38111e-07
98048643-cspg2	1.17892e-11	0.309118	0.212	0.093	2.47172e-07
98160273-unknown-5847	1.83195e-11	0.250229	0.124	0.033	3.84087e-07
98036565-cdc20	1.83553e-11	0.313194	0.197	0.087	3.84836e-07
98046176-tbb2b-3	1.88216e-11	0.27874	0.182	0.072	3.94613e-07
98022043-tmm56-4	2.05641e-11	0.27092	0.533	0.443	4.31146e-07
98052979-axa81	2.25687e-11	0.278108	0.174	0.067	4.73176e-07
98049630-sap-6	2.3605e-11	0.285568	0.17	0.064	4.94902e-07
98007132-arc1a	3.18147e-11	0.258463	0.518	0.43	6.67026e-07
98159840-zn618-2	3.32915e-11	0.267951	0.143	0.046	6.9799e-07
98054517-ncam2	4.60862e-11	0.256092	0.121	0.031	9.66244e-07
98029781-rapa	4.79322e-11	0.291162	0.261	0.141	1.00495e-06
98009260-actg	4.85873e-11	0.312751	0.479	0.38	1.01868e-06
98022756-yipf5	5.22788e-11	0.262898	0.462	0.344	1.09608e-06
98040806-nfkb2-3	5.63781e-11	0.285079	0.291	0.166	1.18202e-06
98134274-cbr1-8	7.10959e-11	0.263082	0.169	0.066	1.4906e-06
98048460-pcd23	7.92885e-11	0.293445	0.227	0.113	1.66236e-06
98111430-manbl	9.13846e-11	0.294408	0.262	0.143	1.91597e-06
98107140-ubb-9	1.02161e-10	0.262914	0.171	0.067	2.14192e-06
98031451-ud3a2-3	1.38751e-10	0.257052	0.213	0.097	2.90905e-06
98010719-bpi-2	1.48034e-10	0.305529	0.272	0.151	3.10369e-06
98027807-unknown-712	1.51941e-10	0.309567	0.184	0.079	3.18559e-06
98100136-ubb-7	1.70237e-10	0.257505	0.288	0.169	3.56919e-06
98000824-ptps	2.11553e-10	0.270489	0.171	0.072	4.43542e-06
98160154-glrx2-5	2.20191e-10	0.271991	0.19	0.084	4.61652e-06
98043816-ddx6l	2.28867e-10	0.256951	0.163	0.064	4.79842e-06
98028182-lmna	2.85081e-10	0.282279	0.359	0.246	5.97702e-06
98024706-endou	3.2013e-10	0.261847	0.21	0.102	6.71184e-06
98047043-cndp2-3	3.47824e-10	0.297228	0.211	0.103	7.29248e-06
98052774-mcfd2-3	3.7947e-10	0.281156	0.213	0.107	7.95596e-06
98051554-hutu	4.28851e-10	0.307033	0.262	0.148	8.99129e-06
98010639-arap2	6.92523e-10	0.255062	0.196	0.093	1.45194e-05
98058068-kmt2b-2	8.54847e-10	0.254978	0.11	0.03	1.79227e-05
98141420-nu4m	9.15523e-10	0.262182	0.166	0.072	1.91948e-05
98023092-stx12-2	1.02199e-09	0.275182	0.349	0.236	2.14271e-05
98031021-unknown-804	1.27424e-09	0.25869	0.146	0.056	2.67157e-05
98050647-tisb-6	1.41839e-09	0.263656	0.489	0.4	2.9738e-05
98015900-nmt1	1.61741e-09	0.305398	0.324	0.215	3.39107e-05
98016562-idhp	2.60758e-09	0.26213	0.408	0.302	5.46705e-05
98030249-unknown-779	2.6959e-09	0.250529	0.221	0.115	5.65222e-05
98045686-ern1	3.27741e-09	0.259523	0.215	0.113	6.87141e-05
98072657-unknown-1682	3.9047e-09	0.296598	0.304	0.193	8.1866e-05
98055926-srp54	5.19876e-09	0.250292	0.232	0.131	0.000108997
98047497-rd23a	6.85624e-09	0.251713	0.311	0.208	0.000143748
98025025-notc2	1.1262e-08	0.276123	0.335	0.234	0.00023612
98037195-npl	1.411e-08	0.271835	0.255	0.157	0.000295831
98018498-fmo5	2.65931e-08	0.273621	0.199	0.107	0.000557551
98009626-trio	2.81439e-08	0.276169	0.258	0.164	0.000590065
98115726-cats-2	3.48429e-08	0.257274	0.34	0.231	0.000730517
98126368-reep5-3	3.90428e-08	0.268364	0.288	0.189	0.000818571
98001208-pctl	1.04333e-07	0.251771	0.27	0.174	0.00218745
98014580-gcsp	1.17103e-07	0.30767	0.232	0.136	0.00245518
98013428-myh6	1.61726e-07	0.281775	0.324	0.225	0.00339075
98154249-unknown-5420	4.46003e-07	0.30942	0.228	0.157	0.0093509
98055011-hmcn2-2	8.46761e-07	0.258581	0.263	0.175	0.0177532
98013116-tba1a	5.88168e-06	0.261377	0.246	0.175	0.123315
98030296-ud3a1-6	1.1301e-29	-0.250015	0.017	0.121	2.36937e-25
98021473-oca1	1.05383e-26	-0.250017	0.023	0.13	2.20946e-22
98000883-tom40	6.92822e-13	-0.250826	0.159	0.29	1.45257e-08
98008025-odo1	4.1348e-16	-0.251141	0.087	0.208	8.66901e-12
98051976-ud3a1-8	6.55973e-36	-0.251561	0.016	0.134	1.37531e-31
98007079-agt2	8.34611e-12	-0.251588	0.216	0.352	1.74985e-07
98056428-nadk	2.57863e-26	-0.251833	0.043	0.172	5.40635e-22
98041771-fkb1a	1.21412e-11	-0.252337	0.358	0.515	2.54553e-07
98031377-sylm	8.20642e-18	-0.252946	0.07	0.189	1.72056e-13
98026571-dldh-2	5.03195e-12	-0.253127	0.229	0.372	1.055e-07
98142599-pcr2	3.72608e-20	-0.253301	0.047	0.161	7.81209e-16
98055369-sqstm-5	7.56186e-12	-0.253306	0.212	0.359	1.58542e-07
98037047-unknown-971	7.83838e-23	-0.253448	0.049	0.175	1.6434e-18
98053205-ndua6	1.4626e-11	-0.25367	0.378	0.533	3.06649e-07
98143782-s18b1-57	1.26409e-32	-0.253821	0.017	0.13	2.65029e-28
98014250-adx	8.37283e-15	-0.254441	0.143	0.284	1.75545e-10
98002616-cskp	3.355e-15	-0.255329	0.14	0.28	7.0341e-11
98001464-wbs27	3.94239e-20	-0.255446	0.058	0.179	8.26561e-16
98005429-clpx	4.95591e-13	-0.25568	0.195	0.339	1.03906e-08
98023502-rdhe2-2	9.89149e-35	-0.25628	0.009	0.111	2.07385e-30
98044523-sucb2	6.17729e-12	-0.25682	0.307	0.466	1.29513e-07
98032739-cstn2	7.96218e-15	-0.256965	0.09	0.203	1.66935e-10
98046943-hemh	4.00641e-15	-0.257232	0.124	0.257	8.39984e-11
98121613-cnfn-16	1.42224e-18	-0.257654	0.053	0.162	2.98188e-14
98003035-sodm	7.54074e-12	-0.257739	0.263	0.402	1.58099e-07
98009074-ud13	1.78295e-19	-0.259621	0.066	0.19	3.73813e-15
98042605-thiom-2	4.73757e-14	-0.259959	0.156	0.293	9.9328e-10
98125116-mos1	9.70445e-14	-0.260064	0.179	0.321	2.03463e-09
98001810-ermp1	1.9796e-15	-0.261241	0.132	0.269	4.15043e-11
98040864-unknown-1093	3.11117e-19	-0.261276	0.066	0.189	6.52289e-15
98044799-txtp	1.30381e-12	-0.261283	0.253	0.407	2.73358e-08
98038592-oxa1l-2	2.22215e-17	-0.26144	0.085	0.21	4.65895e-13
98045311-khk-2	2.8464e-06	-0.261822	0.114	0.18	0.0596776
98000651-pja2	6.76313e-22	-0.262609	0.053	0.175	1.41796e-17
98126379-unknown-3480	1.22738e-11	-0.264519	0.393	0.559	2.57332e-07
98058433-oxsm	1.37735e-19	-0.265676	0.066	0.189	2.88775e-15
98008293-f136a	6.64738e-14	-0.266145	0.202	0.356	1.39369e-09
98137924-ki2s5	1.42819e-23	-0.266178	0.052	0.18	2.99434e-19
98019098-acadm-2	1.2683e-24	-0.266474	0.052	0.184	2.65912e-20
98005999-unknown-145	4.3939e-29	-0.266496	0.022	0.131	9.21225e-25
98045477-cgt-3	5.33534e-46	-0.26672	0.007	0.13	1.11861e-41
98008561-paps1	6.18615e-13	-0.267156	0.668	0.849	1.29699e-08
98034988-if3m	2.15972e-12	-0.26724	0.057	0.143	4.52808e-08
98111049-nduba	2.02203e-15	-0.268011	0.133	0.267	4.23938e-11
98033752-nnmt-2	4.41205e-24	-0.26806	0.049	0.175	9.2503e-20
98034125-erd22	2.59218e-12	-0.269295	0.243	0.387	5.43477e-08
98024677-cp2e1	3.31496e-19	-0.269558	0.084	0.218	6.95015e-15
98023511-s2611-2	2.33935e-32	-0.270408	0.024	0.146	4.90469e-28
98054100-rt12	1.29837e-14	-0.270635	0.145	0.279	2.72217e-10
98104713-fmo4-5	3.69996e-25	-0.270736	0.04	0.161	7.75734e-21
98032550-unknown-849	5.61622e-13	-0.270993	0.227	0.372	1.1775e-08
98048264-epha3-2	5.03359e-33	-0.271434	0.03	0.164	1.05534e-28
98004004-6pgd	2.61681e-13	-0.272246	0.371	0.538	5.48641e-09
98032773-nomo1	1.85176e-16	-0.27238	0.13	0.27	3.8824e-12
98034266-aces-4	1.30704e-17	-0.272703	0.092	0.223	2.74034e-13
98002329-qcr1	7.45983e-14	-0.273319	0.203	0.352	1.56403e-09
98049565-unknown-1332	1.61765e-14	-0.273769	0.21	0.372	3.39156e-10
98132150-h10-6	3.14987e-14	-0.273992	0.098	0.216	6.60401e-10
98000296-akap1	2.69744e-16	-0.274442	0.129	0.269	5.65545e-12
98013610-ppal-5	1.45428e-32	-0.275817	0.017	0.13	3.04904e-28
98054363-cgt-6	1.78612e-39	-0.276342	0.015	0.141	3.74477e-35
98004810-plcx2	5.82273e-21	-0.277174	0.07	0.202	1.22079e-16
98034278-atpb	5.87174e-46	-0.277234	0.796	0.913	1.23107e-41
98153119-gata-9	1.07769e-22	-0.277417	0.035	0.141	2.25949e-18
98053783-tha2	1.28182e-30	-0.277594	0.034	0.166	2.68746e-26
98003314-s27a4	5.68159e-13	-0.278118	0.391	0.543	1.1912e-08
98003421-s18b1-3	8.42583e-23	-0.278324	0.056	0.182	1.76656e-18
98042834-sahh3	3.22083e-16	-0.278459	0.19	0.359	6.75279e-12
98021147-b3gt1-3	1.4931e-27	-0.279778	0.049	0.187	3.13044e-23
98025203-b3ga3	7.55577e-28	-0.279834	0.676	0.852	1.58414e-23
98051205-idh3a	1.08031e-15	-0.27994	0.131	0.267	2.26498e-11
98017708-f16p1	1.84754e-14	-0.27997	0.253	0.42	3.87355e-10
98016604-lgsn-2	1.67549e-09	-0.280372	0.13	0.225	3.51283e-05
98040173-polg-4	1.94649e-24	-0.280879	0.058	0.195	4.08102e-20
98054968-lines	4.42554e-19	-0.281078	0.108	0.252	9.2786e-15
98022274-s35a2	7.53425e-17	-0.281217	0.141	0.292	1.57963e-12
98160873-pebp1-2	1.36907e-14	-0.281431	0.264	0.43	2.87039e-10
98042853-pp2ba-3	4.10131e-15	-0.281872	0.246	0.426	8.59881e-11
98045838-maai-3	9.69686e-16	-0.281913	0.168	0.326	2.03304e-11
98019115-echa	1.09511e-14	-0.282326	0.245	0.408	2.296e-10
98055760-card9	2.84052e-52	-0.28247	0.01	0.154	5.95544e-48
98042525-folc	6.99322e-12	-0.283014	0.154	0.266	1.4662e-07
98015909-mot14	1.79276e-24	-0.283935	0.07	0.216	3.75871e-20
98020241-lhx6	3.46215e-13	-0.284042	0.367	0.538	7.25874e-09
98059222-f173b	1.25779e-24	-0.284078	0.056	0.19	2.63708e-20
98031131-unknown-807	2.09052e-21	-0.284481	0.097	0.249	4.38298e-17
98015700-pepa5	1.36598e-11	-0.284824	0.2	0.338	2.86392e-07
98159313-unknown-5779	1.69007e-31	-0.285683	0.742	0.885	3.5434e-27
98131349-unknown-3821	1.09952e-29	-0.285822	0.044	0.184	2.30526e-25
98021765-rab35	5.62362e-17	-0.28692	0.28	0.475	1.17905e-12
98137799-sat2-2	4.25263e-21	-0.287079	0.657	0.82	8.91607e-17
98026967-pncb	5.6207e-24	-0.287127	0.073	0.22	1.17844e-19
98157280-serc-2	7.35289e-49	-0.287631	0.01	0.149	1.54161e-44
98014243-pura1	3.49353e-22	-0.2879	0.072	0.21	7.32454e-18
98052349-ece1-2	5.01798e-21	-0.288089	0.096	0.244	1.05207e-16
98024228-cx6b1	3.07528e-25	-0.290737	0.631	0.789	6.44763e-21
98106931-unknown-2193	3.84385e-27	-0.290835	0.051	0.189	8.05902e-23
98016829-err3	9.47399e-18	-0.290927	0.117	0.259	1.98632e-13
98117918-stx2	2.74702e-18	-0.291478	0.056	0.164	5.75941e-14
98014433-npc1-3	9.91288e-16	-0.291748	0.135	0.272	2.07833e-11
98004130-psba2	6.93697e-35	-0.291832	0.041	0.193	1.45441e-30
98040118-kcy	1.89674e-14	-0.292017	0.206	0.362	3.9767e-10
98035472-tlcd1	2.83255e-14	-0.292143	0.372	0.539	5.93872e-10
98030295-unknown-780	1.00065e-30	-0.293228	0.045	0.19	2.09797e-26
98039805-dhsa	3.24699e-18	-0.295207	0.148	0.305	6.80763e-14
98040340-ech1-2	5.74344e-18	-0.296243	0.131	0.279	1.20417e-13
98012829-ppal-4	6.79093e-17	-0.296256	0.142	0.293	1.42379e-12
98028761-ndub3	1.06432e-15	-0.296379	0.236	0.4	2.23145e-11
98041486-ppal-8	1.08499e-32	-0.296962	0.028	0.159	2.27478e-28
98031395-f210b	2.53884e-15	-0.29739	0.237	0.4	5.32293e-11
98158089-unknown-5694	6.15262e-22	-0.297783	0.094	0.244	1.28996e-17
98023910-mvd1	1.35953e-29	-0.298101	0.045	0.184	2.85039e-25
98029302-plcx2-2	1.09789e-18	-0.29837	0.207	0.384	2.30183e-14
98047521-cnfn-6	1.01523e-34	-0.298714	0.778	0.933	2.12854e-30
98033903-s14l2-2	3.5768e-28	-0.299438	0.044	0.179	7.49911e-24
98029805-at5f1	1.49315e-17	-0.30113	0.456	0.634	3.13055e-13
98005650-dps1	1.93885e-21	-0.301559	0.112	0.269	4.06498e-17
98040171-s36a1-6	5.08536e-28	-0.301595	0.044	0.175	1.0662e-23
98132091-cubn	6.27642e-19	-0.302532	0.185	0.361	1.31591e-14
98031493-hem6	7.38363e-23	-0.302563	0.104	0.267	1.54805e-18
98011336-npc1-2	5.46821e-16	-0.303108	0.395	0.582	1.14647e-11
98041725-unknown-1121	2.43047e-16	-0.303304	0.241	0.421	5.09572e-12
98021675-vldlr	2.55897e-18	-0.303321	0.083	0.208	5.36514e-14
98019315-rl30	3.05463e-16	-0.303757	0.505	0.731	6.40433e-12
98009757-dhrs1-2	1.15199e-15	-0.304095	0.259	0.438	2.41526e-11
98003764-acer1	5.63795e-37	-0.304762	0.029	0.172	1.18205e-32
98158718-suca	1.1435e-19	-0.30496	0.177	0.361	2.39746e-15
98008311-tpp1-2	1.33086e-16	-0.306096	0.137	0.285	2.79029e-12
98016350-unknown-416	3.93906e-19	-0.306472	0.077	0.203	8.25864e-15
98056560-thic	7.41471e-22	-0.306477	0.097	0.248	1.55457e-17
98009274-acon	9.26416e-20	-0.30679	0.167	0.341	1.94232e-15
98011343-cp2c8-3	1.95483e-28	-0.30759	0.062	0.213	4.0985e-24
98014323-gria4	2.08564e-33	-0.307863	0.041	0.187	4.37276e-29
98055445-fat1-3	8.41495e-15	-0.3086	0.254	0.407	1.76428e-10
98041477-bcal2-6	8.72901e-24	-0.308702	0.074	0.218	1.83013e-19
98034663-lsm12	2.02481e-22	-0.309223	0.119	0.287	4.24522e-18
98038069-unknown-1001	1.84262e-24	-0.309924	0.106	0.279	3.86323e-20
98040278-ndus4	8.65034e-20	-0.310673	0.159	0.33	1.81363e-15
98010273-tram1	1.06004e-16	-0.311682	0.248	0.423	2.22248e-12
98134324-unknown-4016	2.77764e-19	-0.312323	0.205	0.374	5.8236e-15
98039627-ppib	9.54635e-21	-0.312327	0.124	0.292	2.00149e-16
98031437-tkt	1.0209e-10	-0.312488	0.139	0.243	2.14041e-06
98126413-unknown-3484	5.74194e-27	-0.31273	0.068	0.221	1.20385e-22
98020260-amerl	1.47454e-17	-0.312972	0.181	0.341	3.09152e-13
98152224-unknown-5302	9.63087e-18	-0.313011	0.134	0.289	2.01921e-13
98125470-unknown-3424	1.55167e-23	-0.313179	0.078	0.221	3.25322e-19
98054783-gapr1-9	2.56818e-17	-0.31366	0.454	0.667	5.38444e-13
98054729-mfsd1-3	5.8851e-17	-0.31458	0.234	0.408	1.23387e-12
98050659-unknown-1345	6.47702e-19	-0.315297	0.16	0.325	1.35797e-14
98112158-ndus7	2.13653e-17	-0.315943	0.338	0.528	4.47946e-13
98039880-lonp2	1.50751e-26	-0.319461	0.093	0.259	3.16064e-22
98018636-st1c4-2	1.26644e-35	-0.319873	0.038	0.189	2.65521e-31
98152157-gbg1-2	1.03276e-18	-0.319877	0.242	0.433	2.16528e-14
98045588-gp157-5	6.53574e-41	-0.31995	0.031	0.187	1.37028e-36
98029576-sap-3	4.09211e-16	-0.320927	0.222	0.402	8.57951e-12
98013642-parp3	9.53738e-25	-0.3211	0.082	0.236	1.99961e-20
98048616-ndua9	4.66203e-19	-0.321342	0.226	0.413	9.77442e-15
98011669-trap1	8.93232e-18	-0.322602	0.27	0.456	1.87275e-13
98041695-s23a2-3	1.98701e-41	-0.322832	0.023	0.169	4.16596e-37
98004737-unknown-108	1.12818e-27	-0.324177	0.061	0.21	2.36534e-23
98032648-atpo	1.54168e-18	-0.325234	0.317	0.515	3.23229e-14
98133752-azr-2	2.5677e-26	-0.325638	0.085	0.246	5.38345e-22
98024071-yap1	7.57523e-24	-0.325731	0.102	0.262	1.58822e-19
98003775-nac1	1.33253e-24	-0.325793	0.079	0.226	2.79377e-20
98012802-pag15	5.36929e-28	-0.325833	0.077	0.239	1.12573e-23
98134336-bglr-2	2.69391e-24	-0.326702	0.125	0.303	5.64805e-20
98007190-atpg	3.39168e-19	-0.327063	0.306	0.493	7.111e-15
98033914-ndub6	1.14008e-18	-0.327271	0.273	0.467	2.3903e-14
98146469-acbd5-2	8.07083e-43	-0.327597	0.024	0.174	1.69213e-38
98033150-dim1	4.66913e-24	-0.329358	0.08	0.228	9.78929e-20
98133470-unknown-3956	1.21742e-19	-0.329882	0.259	0.459	2.55243e-15
98053794-nmur2-2	8.79168e-54	-0.330067	0.005	0.139	1.84326e-49
98010519-eci2	7.35153e-23	-0.330219	0.149	0.331	1.54132e-18
98034944-unknown-912	9.54968e-40	-0.330302	0.674	0.831	2.00219e-35
98010718-nduab	1.75367e-19	-0.330405	0.228	0.418	3.67675e-15
98035460-zn513-3	1.4907e-32	-0.331241	0.06	0.226	3.12541e-28
98029875-suchy	6.95553e-34	-0.331486	0.041	0.187	1.4583e-29
98040634-atpa	2.47238e-32	-0.331995	0.634	0.828	5.1836e-28
98030816-serb	2.06895e-21	-0.333732	0.141	0.313	4.33775e-17
98021002-clc2l	2.73551e-29	-0.334013	0.086	0.262	5.73526e-25
98007595-gria2-2	4.30125e-24	-0.335697	0.101	0.264	9.01801e-20
98005569-5ht1d	3.80163e-36	-0.335708	0.033	0.179	7.97049e-32
98000761-adk	2.18028e-18	-0.33643	0.259	0.436	4.57118e-14
98033480-at5g2	4.76198e-33	-0.336867	0.636	0.838	9.98397e-29
98020608-acap1	9.0384e-19	-0.337948	0.378	0.564	1.89499e-14
98031029-unknown-805	4.42363e-49	-0.338531	0.012	0.156	9.27459e-45
98077756-unknown-1708	1.62464e-30	-0.338736	0.06	0.221	3.40623e-26
98003433-sc5a7	2.26165e-33	-0.339694	0.133	0.341	4.74177e-29
98019593-ovol1	5.65705e-66	-0.340151	0.007	0.175	1.18606e-61
98054750-zeb2	9.07234e-24	-0.34059	0.115	0.287	1.90211e-19
98039460-erf1-2	5.71701e-32	-0.341541	0.072	0.244	1.19863e-27
98025321-cy1	1.36621e-22	-0.343321	0.179	0.369	2.8644e-18
98035787-p-2	1.25641e-24	-0.343653	0.099	0.262	2.63419e-20
98035852-rl24-2	9.28473e-23	-0.34508	0.144	0.328	1.94664e-18
98052491-bcal2-8	8.75334e-20	-0.347193	0.238	0.421	1.83523e-15
98047139-lbr-2	1.02516e-38	-0.347879	0.051	0.228	2.14936e-34
98025920-znt1-2	1.82586e-24	-0.348336	0.109	0.277	3.82809e-20
98032202-stom-6	5.84067e-29	-0.348402	0.573	0.772	1.22455e-24
98050208-entp5	4.47958e-23	-0.349389	0.153	0.336	9.39189e-19
98024149-kad2	2.75322e-22	-0.349815	0.145	0.313	5.77239e-18
98020995-adtrp	9.031e-26	-0.350293	0.119	0.3	1.89344e-21
98039698-nr1h3	8.92814e-22	-0.351219	0.167	0.349	1.87187e-17
98015287-gtr1-2	6.74284e-32	-0.35154	0.055	0.211	1.4137e-27
98054778-ano4-2	7.67803e-25	-0.351672	0.11	0.279	1.60978e-20
98039009-unknown-1034	9.09389e-27	-0.355071	0.104	0.279	1.90663e-22
98045053-s23a2-4	3.02724e-56	-0.356372	0.015	0.182	6.34691e-52
98038561-s22a3-5	8.53176e-29	-0.35793	0.091	0.264	1.78877e-24
98055321-hmdh	2.803e-21	-0.358159	0.195	0.38	5.87676e-17
98004226-flot2	4.04309e-23	-0.358198	0.423	0.63	8.47674e-19
98004405-g3p	9.46213e-29	-0.358606	0.54	0.757	1.98383e-24
98050277-dhsd	5.09924e-24	-0.359466	0.185	0.384	1.06911e-19
98016042-cdc23	1.06699e-39	-0.359512	0.056	0.236	2.23706e-35
98044974-ndus3	1.38873e-29	-0.359545	0.098	0.282	2.91161e-25
98009055-mosc1	3.92458e-36	-0.360017	0.057	0.231	8.22828e-32
98038274-wbs27-5	4.37538e-32	-0.360023	0.078	0.259	9.17343e-28
98153622-unknown-5379	2.22451e-32	-0.360719	0.093	0.285	4.6639e-28
98027365-apmap-6	2.9891e-22	-0.360952	0.168	0.351	6.26694e-18
98036425-odpb	1.12253e-22	-0.362175	0.21	0.405	2.35349e-18
98039177-atpd	8.6262e-23	-0.362401	0.367	0.569	1.80857e-18
98024900-tph1	8.76501e-34	-0.363467	0.04	0.187	1.83767e-29
98003070-t185b	1.91019e-23	-0.363964	0.168	0.354	4.00491e-19
98045406-fmo4-3	2.10868e-52	-0.3647	0.015	0.172	4.42106e-48
98038390-unknown-1013	0.000270106	-0.365509	0.08	0.123	1
98026321-rm49	3.55002e-27	-0.365549	0.103	0.277	7.44298e-23
98128633-reep5-4	8.63557e-23	-0.366453	0.347	0.546	1.81053e-18
98053581-s22a3-6	2.11601e-23	-0.36699	0.153	0.333	4.43642e-19
98023840-asic1	2.93807e-37	-0.367851	0.047	0.211	6.15995e-33
98022187-tbb2b-2	1.19055e-31	-0.369304	0.08	0.254	2.49611e-27
98025977-chch2	5.85529e-27	-0.369398	0.453	0.682	1.22762e-22
98019973-ndub2	8.85167e-25	-0.370581	0.224	0.441	1.85584e-20
98050414-dhsb	6.07586e-24	-0.373963	0.168	0.356	1.27386e-19
98075948-ccpr	8.42157e-26	-0.374059	0.412	0.63	1.76567e-21
98010541-irx5	2.58927e-36	-0.374606	0.078	0.275	5.42867e-32
98042363-qcr2	8.30462e-25	-0.375002	0.224	0.433	1.74115e-20
98035143-mdhc-2	1.15159e-54	-0.375676	0.691	0.856	2.41442e-50
98020674-nagt1	3.3762e-22	-0.375887	0.252	0.446	7.07855e-18
98022839-sap	2.66986e-67	-0.376445	0.806	0.903	5.59764e-63
98006951-gys1	1.41043e-32	-0.377239	0.087	0.274	2.95711e-28
98034096-adas	1.51964e-26	-0.378112	0.439	0.664	3.18607e-22
98044567-atp5h	4.91656e-29	-0.380107	0.469	0.692	1.03081e-24
98123290-qorx	7.54299e-34	-0.38115	0.083	0.27	1.58146e-29
98040551-plbl2-2	2.95798e-31	-0.38261	0.111	0.307	6.2017e-27
98014652-eif1a	1.17097e-28	-0.384327	0.147	0.351	2.45506e-24
98045945-bpnt1	8.21946e-33	-0.384394	0.555	0.748	1.72329e-28
98040969-nnmt-3	2.88116e-23	-0.385006	0.301	0.534	6.04064e-19
98049258-cnfn-10	1.04313e-36	-0.385111	0.046	0.208	2.18703e-32
98056271-cgt-7	1.05911e-50	-0.385441	0.027	0.202	2.22052e-46
98039950-adtrp-2	3.59477e-38	-0.385774	0.046	0.211	7.5368e-34
98039960-nduad	1.14117e-26	-0.38618	0.23	0.451	2.39258e-22
98028110-rn19a	1.53295e-45	-0.386316	0.037	0.213	3.21398e-41
98114050-unknown-2648	7.78555e-35	-0.387122	0.046	0.203	1.63232e-30
98059051-fbt4-8	3.50539e-58	-0.388049	0.018	0.195	7.3494e-54
98012298-klrba	6.59402e-30	-0.388475	0.127	0.325	1.3825e-25
98053441-sc6a4	9.76389e-40	-0.389083	0.06	0.246	2.0471e-35
98019220-ndkb-2	6.48285e-25	-0.390511	0.272	0.485	1.3592e-20
98019657-st1c2-4	7.3144e-24	-0.393221	0.321	0.546	1.53354e-19
98058508-s18b1-45	1.54398e-60	-0.394425	0.031	0.236	3.23711e-56
98007607-cpt1a-3	1.25076e-31	-0.394877	0.093	0.277	2.62234e-27
98105511-grn-6	1.18176e-27	-0.395036	0.408	0.669	2.47768e-23
98033443-star-3	1.34707e-25	-0.39745	0.248	0.467	2.82426e-21
98106788-fbt4-9	1.49509e-54	-0.398123	0.028	0.213	3.13461e-50
98129137-fmo5-6	1.85147e-54	-0.398775	0.034	0.233	3.8818e-50
98033167-clu	1.72465e-26	-0.399079	0.181	0.375	3.6159e-22
98016357-hltf	1.06018e-31	-0.399686	0.087	0.267	2.22276e-27
98034085-prdx1	4.08446e-34	-0.400455	0.094	0.285	8.56348e-30
98053172-qcr7	3.25536e-27	-0.400749	0.272	0.493	6.82519e-23
98149488-sfrp2-3	1.10786e-30	-0.401598	0.098	0.28	2.32273e-26
98056652-ks6b1	1.14795e-27	-0.401862	0.28	0.508	2.40679e-23
98142813-at2b3-2	2.20598e-25	-0.402175	0.227	0.441	4.62505e-21
98048283-aldh2-2	8.21512e-21	-0.403177	0.207	0.387	1.72238e-16
98112930-bcal1-4	1.05292e-41	-0.40377	0.057	0.246	2.20756e-37
98030370-lips	4.92273e-36	-0.404663	0.079	0.269	1.0321e-31
98021669-dhx8	6.0396e-27	-0.405758	0.266	0.489	1.26626e-22
98001926-ifrd1	2.13028e-28	-0.405849	0.241	0.47	4.46634e-24
98039098-glb1l	3.71895e-36	-0.406178	0.092	0.29	7.79715e-32
98043610-aifm1-2	8.81414e-32	-0.40668	0.14	0.351	1.84797e-27
98056951-trxr1	2.27272e-26	-0.407001	0.328	0.539	4.76498e-22
98040629-lclt1-2	7.26615e-45	-0.407925	0.052	0.243	1.52342e-40
98007097-catb-2	4.93592e-26	-0.411918	0.304	0.531	1.03487e-21
98002594-sat2	4.30433e-39	-0.412275	0.097	0.316	9.02445e-35
98024082-unknown-624	3.23194e-37	-0.412425	0.545	0.73	6.77609e-33
98150926-unknown-5170	2.05872e-28	-0.412511	0.077	0.234	4.31631e-24
98000580-gtpb2	8.50178e-33	-0.414106	0.152	0.37	1.78248e-28
98020871-s28a2	3.32698e-35	-0.414712	0.084	0.277	6.97534e-31
98044302-gshb	5.18106e-29	-0.415033	0.128	0.321	1.08626e-24
98057654-irk6	8.77743e-43	-0.419429	0.045	0.223	1.84028e-38
98024130-sahh-2	3.2056e-37	-0.421004	0.532	0.723	6.72085e-33
98016111-s22a5-6	1.2555e-46	-0.421427	0.048	0.243	2.63227e-42
98041598-naaa	7.47459e-24	-0.421534	0.292	0.511	1.56712e-19
98050522-lrp1-5	1.11615e-43	-0.421665	0.063	0.262	2.34013e-39
98032206-tmx1	7.21055e-31	-0.423855	0.224	0.464	1.51176e-26
98016355-y531-2	7.37537e-26	-0.424005	0.233	0.431	1.54632e-21
98056749-chp1-2	2.49596e-29	-0.424412	0.35	0.574	5.23303e-25
98042929-qcr8	5.03229e-33	-0.425291	0.165	0.393	1.05507e-28
98018686-unknown-473	6.47973e-56	-0.428627	0.025	0.21	1.35854e-51
98056175-unknown-1508	5.39614e-35	-0.429495	0.131	0.351	1.13135e-30
98050281-arhgg-2	1.04128e-32	-0.429665	0.168	0.397	2.18316e-28
98006476-dhso	5.16264e-45	-0.430724	0.077	0.295	1.0824e-40
98013427-atp5l	1.17336e-37	-0.433328	0.439	0.687	2.46007e-33
98053951-sl9b2-4	7.78785e-41	-0.434358	0.045	0.215	1.6328e-36
98008974-unknown-225	1.57287e-46	-0.435482	0.07	0.292	3.29768e-42
98048768-cp2u1-9	5.23059e-51	-0.437719	0.047	0.248	1.09665e-46
98000949-acsm1	3.75856e-40	-0.438341	0.099	0.32	7.88019e-36
98039883-y3950-3	1.39996e-32	-0.438447	0.127	0.333	2.93515e-28
98045046-mot6	5.79578e-47	-0.438586	0.064	0.274	1.21514e-42
98004257-gbrb3	1.61596e-28	-0.439049	0.329	0.574	3.38803e-24
98026948-k2c73	3.65827e-28	-0.439711	0.123	0.298	7.66994e-24
98009474-enpp1	1.35975e-33	-0.441477	0.199	0.444	2.85086e-29
98153513-fa96a	2.84034e-32	-0.442322	0.156	0.369	5.95507e-28
98030006-idi1	3.67965e-34	-0.447786	0.146	0.364	7.71475e-30
98032356-unknown-839	4.56081e-46	-0.449105	0.02	0.17	9.56219e-42
98049840-cx6a1	1.35419e-35	-0.450482	0.355	0.611	2.83919e-31
98015528-glrb	1.49829e-51	-0.456068	0.046	0.249	3.14131e-47
98053409-atpk	3.18468e-34	-0.456275	0.307	0.559	6.67701e-30
98008430-ndub9	4.21321e-35	-0.456362	0.158	0.385	8.83341e-31
98047512-atif1	9.40244e-35	-0.457543	0.274	0.526	1.97132e-30
98030729-ach10-4	8.15057e-41	-0.457585	0.137	0.389	1.70885e-36
98011765-unknown-299	2.74673e-23	-0.459682	0.44	0.595	5.7588e-19
98005818-tekt1	8.55373e-39	-0.460245	0.111	0.338	1.79338e-34
98029249-crld2	4.20517e-26	-0.460531	0.015	0.108	8.81656e-22
98052074-y1101-2	2.82252e-35	-0.461136	0.283	0.536	5.9177e-31
98004798-lat1	9.70451e-35	-0.462922	0.152	0.372	2.03465e-30
98038588-s18b1-29	6.84205e-33	-0.46502	0.206	0.439	1.4345e-28
98015253-sc5a8	1.40386e-28	-0.465508	0.239	0.436	2.94332e-24
98050734-gria1	1.53791e-43	-0.466299	0.115	0.361	3.22437e-39
98131811-unknown-3855	8.06609e-37	-0.467188	0.166	0.402	1.69114e-32
98005354-hpgds-3	3.94077e-31	-0.467457	0.149	0.354	8.26221e-27
98007241-trpm8-2	9.52178e-49	-0.467792	0.08	0.308	1.99634e-44
98040930-bat1-2	1.19463e-34	-0.468677	0.202	0.443	2.50466e-30
98035571-quip	3.89788e-91	-0.469672	0.005	0.223	8.17229e-87
98056856-unknown-1533	1.57654e-68	-0.46992	0.081	0.38	3.30537e-64
98000109-spns1	1.43027e-48	-0.470091	0.073	0.297	2.9987e-44
98048414-glra1-5	1.63716e-58	-0.470323	0.02	0.2	3.43247e-54
98010062-abcg1	4.00588e-49	-0.470896	0.088	0.33	8.39873e-45
98050311-catl1-4	2.57143e-52	-0.473546	0.622	0.83	5.39126e-48
98020420-glra2-4	2.19392e-55	-0.47418	0.045	0.257	4.59977e-51
98017317-ampn	2.10922e-56	-0.474887	0.047	0.264	4.42218e-52
98007165-mrc2	6.6868e-42	-0.475679	0.131	0.374	1.40195e-37
98025172-metk1	1.0747e-34	-0.482553	0.313	0.549	2.25321e-30
98036885-rnf13-2	9.05919e-38	-0.484113	0.294	0.57	1.89935e-33
98140657-bcal2-14	2.80476e-68	-0.4849	0.1	0.408	5.88047e-64
98019733-ptn11-2	1.24775e-45	-0.485115	0.091	0.323	2.61603e-41
98023636-pag15-2	1.42198e-60	-0.486708	0.039	0.256	2.98133e-56
98021793-serc	2.16739e-99	-0.488468	0.748	0.893	4.54416e-95
98010298-eat5	2.9286e-33	-0.488496	0.237	0.482	6.1401e-29
98000111-ttc36	1.19129e-44	-0.488655	0.06	0.256	2.49766e-40
98021402-cdo1	1.1745e-37	-0.489603	0.11	0.321	2.46247e-33
98043602-wbs27-8	2.02054e-42	-0.490884	0.558	0.728	4.23627e-38
98042915-sgk1	5.37872e-53	-0.491321	0.065	0.297	1.1277e-48
98011616-acsf2-6	1.25146e-46	-0.493065	0.079	0.3	2.6238e-42
98029956-tph1-2	2.12879e-52	-0.493255	0.045	0.249	4.46323e-48
98144036-rdhe2-4	2.32174e-78	-0.493823	0.02	0.249	4.86776e-74
98004456-p	5.61593e-44	-0.495841	0.055	0.244	1.17744e-39
98107441-unknown-2222	1.97218e-43	-0.496721	0.385	0.651	4.13488e-39
98044119-fzd5-5	5.90453e-37	-0.49701	0.085	0.279	1.23794e-32
98003375-gale	8.54321e-54	-0.499695	0.065	0.295	1.79117e-49
98028854-5ntc	1.48028e-52	-0.501647	0.079	0.315	3.10356e-48
98022429-selt-2	1.28398e-44	-0.5023	0.197	0.477	2.69198e-40
98031289-unknown-812	1.18828e-63	-0.503541	0.605	0.811	2.49135e-59
98018892-cp1a1	9.48023e-49	-0.504732	0.111	0.367	1.98762e-44
98041751-ccr7	4.2518e-39	-0.506387	0.129	0.356	8.91432e-35
98041151-unknown-1107	2.81613e-52	-0.510308	0.086	0.328	5.90431e-48
98105512-grn-7	1.16768e-44	-0.512544	0.386	0.679	2.44816e-40
98031219-anxa3	8.48197e-30	-0.513355	0.211	0.423	1.77833e-25
98000356-usb1	5.80817e-52	-0.513629	0.106	0.369	1.21774e-47
98044007-c560	6.39342e-44	-0.515474	0.193	0.464	1.34045e-39
98025438-unknown-652	5.10847e-19	-0.516037	0.024	0.107	1.07104e-14
98114278-unknown-2668	1.14831e-58	-0.516365	0.493	0.774	2.40755e-54
98005908-s27a4-2	6.27679e-44	-0.517402	0.129	0.377	1.31599e-39
98000845-cd38	1.17605e-39	-0.517838	0.06	0.241	2.46571e-35
98042476-bcal2-7	2.87337e-100	-0.518382	0.004	0.238	6.02431e-96
98050743-hgd	1.39266e-43	-0.518821	0.078	0.285	2.91984e-39
98019897-pptc7	2.37189e-49	-0.519691	0.156	0.436	4.9729e-45
98067356-unknown-1642	1.04466e-41	-0.522064	0.268	0.561	2.19023e-37
98016163-cx7a2	6.24703e-46	-0.523731	0.3	0.593	1.30975e-41
98159018-apt	5.72467e-66	-0.528984	0.052	0.302	1.20023e-61
98049838-st1c4-6	2.40625e-44	-0.530261	0.286	0.582	5.04494e-40
98107406-gfrp	1.40651e-74	-0.531089	0.024	0.249	2.9489e-70
98034119-adr2-2	1.60833e-49	-0.53224	0.122	0.385	3.37202e-45
98034733-unknown-906	3.01786e-48	-0.537876	0.397	0.705	6.32725e-44
98011555-s36a1	3.10274e-49	-0.538624	0.381	0.711	6.5052e-45
98054263-rdhe2-3	1.94271e-71	-0.539628	0.041	0.289	4.07308e-67
98026484-avr1	4.58053e-48	-0.544917	0.302	0.597	9.60355e-44
98013556-idhc	9.08354e-65	-0.545124	0.516	0.785	1.90445e-60
98000911-s39a1-2	4.67054e-60	-0.545238	0.057	0.29	9.79226e-56
98052636-glym-2	1.30119e-48	-0.545991	0.204	0.495	2.72807e-44
98031876-elov2-2	8.37798e-44	-0.549094	0.318	0.593	1.75653e-39
98017720-unknown-451	1.38365e-45	-0.550238	0.215	0.495	2.90097e-41
98024743-hppd	1.78315e-37	-0.553442	0.106	0.31	3.73855e-33
98018924-vn1r2	1.04303e-79	-0.554854	0.028	0.275	2.18681e-75
98030669-flot2-2	1.65638e-46	-0.556738	0.245	0.531	3.47276e-42
98049508-frih	7.11066e-41	-0.557156	0.267	0.515	1.49082e-36
98054821-rhbg	2.73967e-38	-0.558066	0.141	0.362	5.744e-34
98009933-dcor-2	9.46688e-52	-0.558442	0.316	0.62	1.98483e-47
98161121-hem2-2	1.32628e-64	-0.55989	0.195	0.52	2.78067e-60
98028905-dhso-4	1.01783e-75	-0.564166	0.056	0.334	2.13398e-71
98141633-gpv	1.03965e-61	-0.564217	0.076	0.338	2.17972e-57
98053388-ch60	4.56868e-52	-0.566063	0.19	0.482	9.5787e-48
98059132-cooa1	2.93469e-22	-0.567982	0.041	0.151	6.15286e-18
98046148-st1c4-5	3.51289e-66	-0.572304	0.066	0.334	7.36512e-62
98019723-s36a1-3	8.25278e-62	-0.574045	0.083	0.349	1.73028e-57
98149486-sfrp2-2	1.67919e-62	-0.575686	0.057	0.295	3.5206e-58
98029048-fbt2-2	4.17915e-54	-0.576542	0.134	0.41	8.762e-50
98026441-hem2	4.61693e-70	-0.579968	0.181	0.513	9.67985e-66
98034650-ud3a1-7	5.2619e-67	-0.581706	0.069	0.336	1.10321e-62
98008063-hpgds-5	7.60923e-71	-0.583759	0.046	0.298	1.59535e-66
98049131-s39ab-3	4.3916e-54	-0.584896	0.173	0.472	9.20742e-50
98053964-bcal1-3	3.69674e-80	-0.585775	0.108	0.449	7.75059e-76
98008246-dhs27	1.11823e-71	-0.592317	0.042	0.285	2.34449e-67
98008489-phb2-2	5.01355e-58	-0.595496	0.181	0.5	1.05114e-53
98028498-dce1-2	1.14126e-75	-0.596779	0.047	0.313	2.39277e-71
98021331-mgat3	5.40754e-54	-0.59751	0.242	0.554	1.13375e-49
98049756-fpps-2	4.09872e-56	-0.598668	0.132	0.408	8.59338e-52
98009366-dhpr	7.10434e-47	-0.602699	0.358	0.615	1.4895e-42
98022480-eki2	3.16127e-49	-0.602839	0.101	0.339	6.62791e-45
98046857-lcap-5	3.67016e-67	-0.603744	0.073	0.338	7.69487e-63
98016251-alkmo	9.26911e-51	-0.606569	0.147	0.418	1.94336e-46
98021427-atty	3.09834e-74	-0.607085	0.024	0.246	6.49597e-70
98020926-mgdp1	2.22284e-83	-0.607738	0.043	0.323	4.66041e-79
98052848-ppgb-7	2.90389e-52	-0.607864	0.28	0.587	6.0883e-48
98009864-y3950-2	5.72491e-65	-0.609611	0.088	0.372	1.20028e-60
98056893-yl446	1.88154e-56	-0.613617	0.143	0.43	3.94484e-52
98011966-sc6a1	8.18812e-80	-0.613857	0.064	0.359	1.71672e-75
98039610-phb-2	4.23136e-73	-0.618106	0.087	0.392	8.87147e-69
98030942-unknown-801	6.0056e-58	-0.622908	0.17	0.474	1.25913e-53
98046400-gpda	8.81093e-65	-0.623979	0.306	0.652	1.8473e-60
98054997-acoc	7.95401e-61	-0.62484	0.158	0.456	1.66764e-56
98049189-sc5a8-4	8.10486e-75	-0.627768	0.093	0.405	1.69926e-70
98027335-catd	6.29926e-82	-0.628266	0.505	0.81	1.3207e-77
98041037-ph4h	1.18701e-70	-0.630064	0.059	0.323	2.48868e-66
98047311-unknown-1270	6.4569e-113	-0.631077	0.701	0.933	1.35375e-108
98044569-at1b1	1.17068e-71	-0.633952	0.441	0.762	2.45446e-67
98034764-thiom	1.41087e-138	-0.638277	0.658	0.918	2.95804e-134
98112449-unknown-2549	7.35193e-61	-0.643174	0.283	0.61	1.54141e-56
98039873-fmo2-4	1.09516e-84	-0.647636	0.027	0.28	2.2961e-80
98058494-cenpv	1.38812e-79	-0.648438	0.02	0.248	2.91034e-75
98005832-zn124	1.34299e-94	-0.656335	0.018	0.275	2.81571e-90
98050450-s6a18-2	4.15355e-70	-0.663541	0.213	0.572	8.70833e-66
98129169-tpp1-10	3.97845e-65	-0.66381	0.072	0.33	8.34121e-61
98015855-sera	1.21454e-107	-0.664295	0.588	0.864	2.5464e-103
98003980-y531	5.96125e-67	-0.668272	0.142	0.467	1.24984e-62
98158376-unknown-5708	4.2372e-83	-0.669207	0.072	0.375	8.8837e-79
98010026-hmcs1	2.83299e-71	-0.672395	0.259	0.62	5.93965e-67
98030852-cspl2	3.00113e-72	-0.674033	0.248	0.613	6.29216e-68
98006432-ilvbl	5.28084e-75	-0.682571	0.109	0.43	1.10718e-70
98035668-nac3-2	7.59813e-74	-0.695278	0.229	0.607	1.59302e-69
98020497-unknown-530	6.68023e-70	-0.698355	0.128	0.448	1.40058e-65
98115788-unknown-2754	6.3114e-37	-0.701064	0.021	0.151	1.32325e-32
98160056-unknown-5830	2.26052e-133	-0.705405	0.045	0.436	4.73941e-129
98036511-elov2-3	2.5133e-86	-0.713968	0.114	0.472	5.26938e-82
98048956-so5a1	5.33629e-69	-0.716614	0.29	0.628	1.11881e-64
98055063-bcal2-9	5.60975e-128	-0.725595	0.014	0.334	1.17614e-123
98055272-dhso-11	3.49349e-118	-0.736974	0.032	0.364	7.32445e-114
98036325-at133-3	2.46358e-82	-0.753447	0.065	0.357	5.16515e-78
98129135-fmo5-5	2.66136e-140	-0.77723	0.013	0.354	5.57982e-136
98053340-cnfn-13	9.73323e-109	-0.783149	0.373	0.787	2.04067e-104
98017298-fmo4-2	4.12214e-99	-0.78358	0.099	0.457	8.64248e-95
98001283-faaa	1.28975e-70	-0.784437	0.25	0.582	2.70409e-66
98034285-at1a2	9.2426e-116	-0.789411	0.465	0.844	1.9378e-111
98043281-acsf3-5	1.9959e-98	-0.794666	0.288	0.693	4.1846e-94
98000148-herc4	1.1903e-113	-0.797168	0.092	0.489	2.49559e-109
98036526-epdr1	2.5559e-96	-0.800975	0.434	0.785	5.35869e-92
98148953-yg31b-4	3.15341e-87	-0.803335	0.243	0.631	6.61145e-83
98003563-tppb	8.03798e-84	-0.806327	0.2	0.592	1.68524e-79
98025212-plpl2	6.30235e-106	-0.806727	0.087	0.469	1.32135e-101
98024696-ch10	2.71844e-102	-0.807471	0.317	0.751	5.69947e-98
98066356-y531-4	2.41078e-105	-0.817835	0.261	0.684	5.05444e-101
98021766-bcal1-2	7.15079e-152	-0.819602	0.024	0.418	1.49923e-147
98030196-pyc	5.46114e-106	-0.852503	0.122	0.513	1.14498e-101
98043054-unknown-1156	1.44306e-183	-0.857261	0.002	0.398	3.02553e-179
98013725-ubig	3.78793e-105	-0.863461	0.049	0.379	7.94177e-101
98125441-unknown-3420	2.04524e-129	-0.870442	0.545	0.867	4.28805e-125
98008058-acsf3	1.15449e-121	-0.87123	0.092	0.507	2.42051e-117
98034446-gch1	5.3252e-108	-0.881656	0.046	0.375	1.11648e-103
98052134-fdft	1.33993e-121	-0.885892	0.313	0.752	2.80929e-117
98157359-unknown-5640	1.2482e-138	-0.913855	0.078	0.528	2.61698e-134
98044790-unknown-1200	1.57556e-112	-0.914541	0.357	0.775	3.30332e-108
98039139-tspoa-4	1.73223e-177	-0.933452	0.007	0.405	3.63179e-173
98051479-s6a13-2	3.45582e-118	-0.937218	0.096	0.497	7.24547e-114
98029235-cah6-2	5.39721e-93	-0.948755	0.116	0.467	1.13158e-88
98051731-iolx	1.26729e-130	-0.959002	0.133	0.575	2.65701e-126
98002986-s23a2	6.40377e-146	-0.969763	0.059	0.484	1.34262e-141
98001415-fmo2	6.91895e-108	-0.978323	0.081	0.443	1.45063e-103
98124542-unknown-3355	2.19305e-154	-0.999268	0.102	0.592	4.59795e-150
98055735-b3a3	1.35392e-124	-0.999732	0.071	0.459	2.83863e-120
98001617-eaa2	4.49095e-152	-1.01302	0.109	0.598	9.41573e-148
98115750-unknown-2753	7.92957e-85	-1.01482	0.115	0.451	1.66251e-80
98068551-efc1	5.3343e-148	-1.0354	0.325	0.831	1.11839e-143
98141051-glna-6	8.48171e-90	-1.03704	0.179	0.538	1.77827e-85
98141054-glna-7	7.97135e-83	-1.05684	0.24	0.593	1.67127e-78
98052926-sc6a2	8.91663e-153	-1.0616	0.158	0.664	1.86946e-148
98141635-islr2	2.06075e-161	-1.06906	0.121	0.621	4.32058e-157
98048302-rtp3	2.89429e-233	-1.07399	0.009	0.52	6.06816e-229
98004518-hem0	2.30617e-174	-1.0887	0.068	0.564	4.83511e-170
98052285-unknown-1374	1.66781e-147	-1.09657	0.176	0.675	3.49673e-143
98041692-wbs27-7	1.34206e-136	-1.09797	0.064	0.474	2.81376e-132
98027946-fmo2-3	4.40463e-208	-1.13197	0.016	0.492	9.23475e-204
98012511-st1c2-3	8.46194e-240	-1.1673	0.012	0.539	1.77413e-235
98038973-fad1-2	1.95349e-210	-1.197	0.471	0.928	4.09569e-206
98127208-pcr3-3	3.86715e-294	-1.40478	0.09	0.821	8.10787e-290

## Sheet: neural.HJvA
	p_vala	avg_log2FCb	pct.1c	pct.2d	p_val_adje	a = unadjusted p value	GO
98060099-unknown-1615	3.40173e-213	0.988713	0.45	0.002	7.13206e-209	b = log fold change of average expression of this cluster versus all other clusters	microtubule cytoskeleton organization
98108616-syfa-2	1.96226e-190	0.929056	0.41	0.002	4.11407e-186	c = Percent of cells within this clusters that express this gene	calcium ion transmembrane transport
98009853-unknown-248	1.39799e-171	0.978906	0.44	0.01	2.93103e-167	d = Perfect of cells outside this cluster expressing this gene	animal organ regeneration
98030961-hop	2.08545e-165	0.896668	0.395	0.006	4.37236e-161	e = adjusted p value using bonferroni correction	fibroblast apoptotic process
98126458-ttl13-2	3.07234e-155	0.798807	0.335	0.002	6.44147e-151		glycosphingolipid metabolic process
98117481-unknown-2862	8.30783e-138	0.761243	0.305	0.002	1.74182e-133		antigen processing and presentation of exogenous peptide antigen via MHC class II
98019412-unknown-493	4.67562e-133	0.842175	0.3	0.003	9.80291e-129		cellular glucose homeostasis
98025716-cttb2	4.50275e-123	0.765408	0.355	0.012	9.44047e-119		regulation of heart contraction
98028735-unknown-730	1.94364e-116	0.711789	0.275	0.004	4.07503e-112		positive regulation of lipid transport
98047207-cxol1	9.53081e-113	0.585084	0.24	0.001	1.99823e-108		fusion of virus membrane with host plasma membrane
98004147-unknown-95	5.3699e-110	0.693042	0.29	0.007	1.12585e-105		enzyme linked receptor protein signaling pathway
98135142-api5-2	1.25557e-105	0.616824	0.24	0.002	2.63244e-101		luteolysis
98151780-unknown-5256	1.6666e-105	0.593688	0.23	0.001	3.49419e-101		axonogenesis
98123312-unknown-3286	3.27129e-103	0.578854	0.235	0.002	6.85859e-99		fatty acid metabolic process
98105735-unknown-2118	8.88563e-103	0.652373	0.27	0.006	1.86296e-98		actin filament reorganization
98145753-unknown-4818	7.02354e-101	0.564946	0.235	0.003	1.47256e-96		dendritic cell differentiation
98122239-dhrs1-3	1.22384e-100	0.529805	0.21	0	2.5659e-96		establishment of protein localization to mitochondrion
98152279-unknown-5306	1.58121e-100	0.52344	0.22	0.001	3.31517e-96		antigen processing and presentation of peptide antigen
98137378-unknown-4270	4.08843e-98	0.534472	0.215	0.001	8.57181e-94		hexose metabolic process
98040325-unknown-1079	3.56487e-94	0.951602	0.41	0.036	7.4741e-90		proteolysis
98150872-sye-2	1.33823e-93	0.692284	0.24	0.005	2.80573e-89		protein processing
98009093-unknown-230	4.76162e-86	0.559848	0.195	0.002	9.98322e-82		microtubule-based process
98001031-pg12a	9.57449e-85	0.539216	0.21	0.004	2.00739e-80		regulation of membrane potential
98016283-marh3-2	2.31176e-83	0.711871	0.28	0.014	4.84683e-79		cell fate commitment
98109449-tri13-2	1.62091e-81	0.487585	0.195	0.003	3.3984e-77		actin cytoskeleton organization
98126344-szrd1-2	1.24338e-79	1.10878	0.565	0.104	2.60686e-75		receptor internalization
98134871-loxh1-22	5.52955e-79	0.459468	0.185	0.002	1.15933e-74		positive regulation of protein import into nucleus
98137316-spat9-2	7.41525e-79	0.45716	0.185	0.002	1.55468e-74		negative regulation of SMAD protein import into nucleus
98003675-pparg	2.17726e-76	0.834146	0.415	0.05	4.56484e-72		negative regulation of RNA polymerase II regulatory region sequence-specific DNA binding
98119316-unknown-2996	2.23189e-74	0.445592	0.18	0.003	4.67938e-70		establishment or maintenance of cell polarity
98148465-unknown-4990	1.95118e-72	0.432735	0.18	0.003	4.09085e-68		mitotic cell cycle
98123489-unknown-3299	2.80616e-71	0.472736	0.185	0.004	5.8834e-67		positive regulation of sequence-specific DNA binding transcription factor activity
98110568-reep5-2	9.17599e-71	0.537414	0.22	0.009	1.92384e-66		negative regulation of fibroblast apoptotic process
98014927-rgd2	9.26388e-71	0.471545	0.195	0.006	1.94227e-66		actin filament capping
98009125-unknown-231	4.55599e-69	0.50824	0.195	0.006	9.5521e-65		sequestering of actin monomers
98148459-unknown-4989	8.44433e-69	0.362002	0.15	0.001	1.77044e-64		phagocytosis
98001231-sap3	9.32932e-68	0.93656	0.89	0.377	1.95599e-63		keratinocyte differentiation
98157982-loxh1-29	4.14677e-67	0.407088	0.165	0.003	8.69413e-63		apoptotic signaling pathway
98111584-lox5-6	6.57481e-67	0.397163	0.16	0.002	1.37848e-62		response to estrogen
98011954-marh3	1.49016e-66	0.508823	0.215	0.01	3.12426e-62		neurological system process
98149623-fcer2	2.8746e-66	0.491855	0.185	0.006	6.02688e-62		positive regulation of gene expression
98161103-gas6	5.03878e-64	0.371359	0.145	0.001	1.05643e-59		protein homotetramerization
98153818-unknown-5385	6.49794e-64	0.260108	0.14	0.001	1.36236e-59		palate development
98129356-hpgds-26	1.18819e-63	0.498926	0.205	0.009	2.49115e-59		proteolysis involved in cellular protein catabolic process
98127052-chfr-3	1.62579e-62	0.372807	0.155	0.003	3.40863e-58		modification-dependent protein catabolic process
98123701-lox5-13	1.8287e-62	0.412727	0.155	0.003	3.83404e-58		cartilage condensation
98111586-lox5-7	1.60312e-61	0.351379	0.135	0.001	3.3611e-57		innate immune response
98148473-lrp1-19	1.75687e-60	0.347976	0.17	0.005	3.68346e-56		muscle contraction
98055500-unknown-1479	4.18859e-60	0.309698	0.15	0.003	8.78179e-56		positive regulation of endothelial cell migration
98105323-cnfn-14	4.96519e-60	0.607723	0.375	0.052	1.041e-55
98030722-cnfn-3	5.5363e-60	0.619868	0.375	0.052	1.16074e-55
98115291-unknown-2734	1.68385e-59	0.361637	0.16	0.004	3.53036e-55
98135634-unknown-4137	2.19413e-59	0.343629	0.16	0.004	4.60022e-55
98135638-unknown-4138	1.0407e-58	0.297	0.155	0.004	2.18194e-54
98024156-actb-4	1.15884e-58	0.998251	0.775	0.331	2.42963e-54
98138202-lrp1-16	2.84313e-58	0.336354	0.165	0.005	5.9609e-54
98152298-unknown-5312	3.77646e-58	0.794484	0.375	0.056	7.91772e-54
98027503-unknown-704	8.78161e-58	0.340496	0.145	0.003	1.84115e-53
98153820-unknown-5387	1.24577e-56	0.250712	0.125	0.001	2.61187e-52
98125015-cac1h	6.16328e-55	0.269131	0.135	0.002	1.29219e-50
98029450-ttl	5.48189e-52	0.310535	0.12	0.001	1.14933e-47
98133643-unknown-3966	5.60468e-52	0.372222	0.16	0.006	1.17508e-47
98134653-unknown-4047	6.14014e-52	0.361	0.14	0.004	1.28734e-47
98054505-unknown-1435	2.74593e-51	0.334923	0.135	0.003	5.75712e-47
98126300-pgca	3.11737e-51	0.466943	0.175	0.009	6.53588e-47
98123629-unknown-3309	1.03202e-50	0.8869	0.59	0.165	2.16373e-46
98012909-unknown-333	6.40495e-50	0.330137	0.12	0.002	1.34286e-45
98034438-anprc	1.52295e-49	0.333382	0.145	0.005	3.19302e-45
98108077-sidt1-7	1.88096e-49	0.328979	0.135	0.004	3.94361e-45
98008811-hook1	4.52088e-49	0.394821	0.165	0.008	9.47848e-45
98122864-map11-2	1.10279e-48	0.383814	0.14	0.005	2.31212e-44
98128529-samh1-5	2.41985e-48	0.593096	0.235	0.023	5.07346e-44
98161292-unknown-5919	5.77675e-48	0.342825	0.135	0.004	1.21115e-43
98102005-unknown-1850	6.35415e-48	0.31521	0.12	0.002	1.33221e-43
98046087-unknown-1239	6.73267e-48	0.602314	0.12	0.002	1.41157e-43
98122863-unknown-3255	2.99646e-47	0.353601	0.13	0.004	6.28239e-43
98134854-kefx	3.11232e-47	0.325013	0.13	0.004	6.5253e-43
98125011-p85a-2	3.51387e-47	0.331045	0.13	0.004	7.36719e-43
98075287-unknown-1692	4.99154e-47	0.688344	0.305	0.044	1.04653e-42
98034575-mx1-3	3.3824e-46	0.422609	0.155	0.008	7.09153e-42
98014118-unknown-363	1.38369e-45	0.388493	0.16	0.009	2.90105e-41
98125624-ctl1-4	2.78948e-45	0.717971	0.41	0.089	5.84842e-41
98139798-unknown-4414	3.47635e-45	0.289364	0.11	0.002	7.28851e-41
98150227-unknown-5133	4.25907e-45	0.311839	0.11	0.002	8.92957e-41
98134651-unknown-4046	8.3739e-44	0.31262	0.115	0.003	1.75567e-39
98116155-unknown-2779	3.39854e-43	0.299781	0.11	0.002	7.12538e-39
98047622-tor1a-2	3.39854e-43	0.264885	0.11	0.002	7.12538e-39
98105197-unknown-2084	5.53288e-43	0.357116	0.15	0.008	1.16002e-38
98101962-lox5-2	7.79363e-43	0.31851	0.12	0.004	1.63401e-38
98046462-unknown-1250	8.50753e-43	0.254708	0.105	0.002	1.78369e-38
98135057-tppp3-2	9.40876e-43	0.280778	0.105	0.002	1.97264e-38
98101445-unknown-1813	1.00328e-42	0.323841	0.12	0.004	2.10347e-38
98159478-wnt7a	1.87437e-42	0.343279	0.135	0.006	3.92981e-38
98157981-loxh1-28	1.62983e-41	0.282611	0.11	0.003	3.4171e-37
98157983-loxh1-30	1.66847e-41	0.26528	0.11	0.003	3.49812e-37
98053915-unknown-1416	7.55571e-40	0.292309	0.11	0.003	1.58413e-35
98160924-unknown-5889	8.08446e-40	0.278374	0.11	0.003	1.69499e-35
98143101-lrat-9	8.17323e-40	0.303318	0.12	0.005	1.7136e-35
98143098-hrsl4-3	1.24604e-39	0.304149	0.135	0.007	2.61244e-35
98118292-unknown-2925	4.78236e-39	0.29366	0.115	0.004	1.00267e-34
98105453-hxk2-4	5.19705e-38	0.314396	0.13	0.007	1.08961e-33
98036555-unknown-955	1.06255e-37	0.290569	0.115	0.005	2.22774e-33
98117242-unknown-2840	5.23501e-37	0.303632	0.125	0.006	1.09757e-32
98149550-unknown-5075	2.38278e-36	0.461121	0.115	0.005	4.99574e-32
98049746-pk1l2-3	4.51462e-36	0.417358	0.155	0.012	9.46535e-32
98009605-unknown-241	1.21977e-35	0.320587	0.13	0.008	2.55737e-31
98122191-unknown-3205	6.58667e-35	0.363539	0.13	0.008	1.38096e-30
98107170-rhg23	7.21958e-34	0.631715	0.38	0.094	1.51366e-29
98004175-wbs27-2	4.56855e-33	0.679265	0.35	0.086	9.57843e-29
98051214-pspb-2	1.18598e-32	0.333948	0.13	0.009	2.48653e-28
98153064-unknown-5339	1.72213e-32	0.590822	0.1	0.004	3.61062e-28
98017173-unknown-438	4.78528e-32	0.716965	0.5	0.168	1.00328e-27
98038232-unknown-1008	6.22806e-32	0.436813	0.205	0.029	1.30577e-27
98003288-atla1	8.97991e-32	0.431813	0.175	0.021	1.88273e-27
98048170-unknown-1295	2.9158e-31	0.413454	0.185	0.023	6.11328e-27
98013757-dhso-2	5.59745e-31	0.355664	0.12	0.008	1.17356e-26
98025574-clip1-2	7.55661e-31	0.285861	0.11	0.006	1.58432e-26
98011123-cc038	1.79048e-30	0.567815	0.2	0.029	3.75392e-26
98040750-pa1b3-2	3.01389e-30	0.301239	0.125	0.01	6.31893e-26
98043597-cyta-5	3.81943e-30	0.61612	0.36	0.096	8.00781e-26
98131128-med31-3	9.26927e-30	0.374408	0.27	0.054	1.9434e-25
98053641-med31	4.41906e-28	0.370585	0.27	0.057	9.265e-24
98057713-unknown-1555	5.81001e-28	0.276905	0.11	0.008	1.21813e-23
98000823-cnr11	1.68137e-27	0.449328	0.225	0.041	3.52517e-23
98125870-unknown-3449	9.95962e-27	0.452879	0.25	0.052	2.08813e-22
98116404-ddx58-6	2.1408e-26	0.417945	0.165	0.023	4.4884e-22
98129354-hpgds-25	3.00411e-26	0.401976	0.195	0.032	6.29843e-22
98105003-unknown-2063	4.78228e-26	0.275071	0.105	0.008	1.00265e-21
98033444-unknown-876	1.39529e-25	0.652941	0.35	0.107	2.92536e-21
98147585-hpca-3	2.01571e-25	0.277764	0.11	0.009	4.22615e-21
98033433-tsn6	3.7351e-25	0.691461	0.4	0.138	7.83102e-21
98036143-lrp6	4.07447e-25	0.361162	0.145	0.018	8.54253e-21
98038707-tmm56-7	2.97431e-24	0.426394	0.185	0.032	6.23593e-20
98008554-unknown-211	4.23709e-24	0.431609	0.22	0.045	8.88349e-20
98046045-unknown-1238	5.64811e-24	0.289621	0.12	0.012	1.18418e-19
98135005-dctd-4	6.71004e-24	0.668385	0.44	0.164	1.40683e-19
98162044-ece1-7	1.46883e-23	0.253812	0.12	0.013	3.07955e-19
98051695-dyl2	1.92699e-23	0.590386	0.275	0.073	4.04012e-19
98025346-ago2	8.55927e-23	0.561959	0.45	0.173	1.79454e-18
98141107-spre-2	1.16949e-22	0.324093	0.14	0.019	2.45195e-18
98012037-cp135-2	1.2103e-22	0.671078	0.365	0.125	2.53752e-18
98040429-dpys	1.58409e-22	0.345167	0.17	0.029	3.3212e-18
98001303-cptp	5.85633e-22	0.403818	0.155	0.025	1.22784e-17
98052242-gbrb1-2	6.68506e-22	0.261025	0.1	0.009	1.40159e-17
98003726-unknown-86	1.59277e-21	0.260373	0.12	0.014	3.3394e-17
98008561-paps1	1.78368e-20	0.588198	0.39	0.15	3.73965e-16
98135006-dctd-5	7.00408e-20	0.61334	0.49	0.206	1.46848e-15
98015626-nnmt	1.10324e-19	0.259713	0.105	0.012	2.31305e-15
98037929-unknown-997	2.38995e-19	0.293279	0.12	0.017	5.01078e-15
98050311-catl1-4	2.67846e-19	0.493034	0.31	0.099	5.61567e-15
98034809-unknown-908	3.97879e-19	0.476444	0.43	0.176	8.34194e-15
98125690-sgpl1-5	1.35183e-18	0.337261	0.12	0.017	2.83425e-14
98040979-casp2-6	2.2315e-18	0.367576	0.2	0.047	4.67857e-14
98104622-unknown-2025	4.08839e-18	0.705424	0.17	0.037	8.57172e-14
98035378-hprt	4.10612e-18	0.251833	0.11	0.015	8.60888e-14
98046015-polg-6	4.25924e-18	0.31106	0.13	0.021	8.92993e-14
98003215-npc2	1.04968e-17	0.310931	0.145	0.027	2.20076e-13
98040768-unknown-1091	2.64375e-17	0.42679	0.2	0.05	5.54288e-13
98045370-ppr3d	1.39014e-16	0.364851	0.175	0.04	2.91457e-12
98018641-kthy	1.52432e-16	0.310256	0.205	0.053	3.19589e-12
98110252-tba8-2	6.11161e-16	0.347087	0.19	0.05	1.28136e-11
98049348-trpm3-11	8.09627e-16	0.311892	0.135	0.026	1.69746e-11
98105119-coq4-2	8.44564e-16	0.277152	0.125	0.022	1.77071e-11
98002683-hmcn1	8.52423e-16	0.540324	0.255	0.087	1.78719e-11
98046573-hpgds-23	1.83278e-15	0.350009	0.195	0.052	3.84262e-11
98022839-sap	2.43675e-15	0.520984	0.47	0.24	5.10888e-11
98004257-gbrb3	4.92678e-15	0.333229	0.14	0.03	1.03295e-10
98040787-cndp2-2	6.80925e-15	0.355458	0.21	0.061	1.42763e-10
98044746-gpsb	1.18028e-14	0.594312	0.37	0.173	2.47457e-10
98035101-dns2b-3	1.61349e-14	0.251439	0.125	0.024	3.38283e-10
98036199-unknown-943	2.18752e-14	0.42311	0.17	0.044	4.58636e-10
98026339-pard3-2	2.20368e-14	0.336638	0.205	0.06	4.62023e-10
98014277-hpgds-9	2.53943e-14	0.321028	0.15	0.036	5.32417e-10
98057522-unknown-1550	3.54677e-14	0.389529	0.805	0.612	7.43617e-10
98001814-pex6	3.74589e-14	0.393302	0.26	0.091	7.85363e-10
98143979-casp3-3	7.08196e-14	0.276288	0.12	0.024	1.4848e-09
98013269-sap3-2	1.06487e-13	0.362848	0.175	0.048	2.23261e-09
98011424-nudt9-2	1.53074e-13	0.296932	0.15	0.037	3.20935e-09
98024015-catf	1.96816e-13	0.272574	0.125	0.027	4.12643e-09
98140273-unknown-4450	2.0454e-13	0.326098	0.18	0.053	4.28839e-09
98104382-ttll9-2	2.75574e-13	0.287151	0.13	0.028	5.77769e-09
98154985-cgbp1-6	2.91028e-13	0.346678	0.33	0.139	6.10169e-09
98100437-unknown-1740	4.02896e-13	0.377439	0.2	0.061	8.44711e-09
98037843-crti	4.62772e-13	0.301342	0.18	0.051	9.70248e-09
98021454-rala	8.50605e-13	0.437921	0.33	0.15	1.78338e-08
98126940-unknown-3534	1.29484e-12	0.692753	0.37	0.182	2.71476e-08
98035056-cats	1.37104e-12	0.432828	0.37	0.173	2.87453e-08
98045966-unknown-1233	1.43749e-12	0.263287	0.145	0.036	3.01384e-08
98031809-hpgds-15	2.22283e-12	0.437363	0.475	0.274	4.66039e-08
98155044-trpm2-6	3.08956e-12	0.314831	0.155	0.044	6.47756e-08
98147727-sptn1-2	3.42101e-12	0.263975	0.145	0.038	7.17249e-08
98038226-adda-3	7.45003e-12	0.299056	0.17	0.05	1.56197e-07
98025789-catl1	1.14158e-11	0.427376	0.54	0.311	2.39344e-07
98144255-tba1b-3	1.9551e-11	0.409554	0.305	0.141	4.09906e-07
98155920-ubb-14	2.25233e-11	0.373587	0.4	0.198	4.72224e-07
98032787-lamp3	2.49076e-11	0.346184	0.67	0.505	5.22214e-07
98012214-stx19	2.57512e-11	0.318902	0.86	0.687	5.399e-07
98136385-unknown-4197	2.99879e-11	0.317753	0.855	0.683	6.28726e-07
98026219-dnpep	3.11482e-11	0.319395	0.185	0.061	6.53052e-07
98011555-s36a1	3.2053e-11	0.279784	0.155	0.045	6.72022e-07
98044339-syy	5.04661e-11	0.390339	0.305	0.132	1.05807e-06
98160807-unknown-5885	1.02685e-10	0.38988	0.14	0.039	2.1529e-06
98026055-rac1-3	1.55445e-10	0.25804	0.13	0.035	3.25906e-06
98144351-tyb4-2	1.83723e-10	0.409358	0.47	0.278	3.85194e-06
98035075-myh4	2.15794e-10	0.383396	0.235	0.093	4.52433e-06
98049341-y1101	2.47432e-10	0.379105	0.38	0.192	5.18765e-06
98075573-unknown-1695	2.52829e-10	0.284079	0.155	0.048	5.30082e-06
98139969-unknown-4429	3.72846e-10	0.31986	0.1	0.022	7.81708e-06
98031219-anxa3	4.66352e-10	0.266375	0.125	0.034	9.77753e-06
98055078-samh1-4	5.35139e-10	0.394733	0.135	0.04	1.12197e-05
98101521-traf1-11	7.05208e-10	0.287958	0.25	0.109	1.47854e-05
98000339-abca2	7.15037e-10	0.264705	0.105	0.026	1.49915e-05
98067607-unknown-1643	7.41029e-10	0.360507	0.225	0.089	1.55364e-05
98067868-unknown-1648	1.88357e-09	0.366909	0.345	0.172	3.9491e-05
98045503-unknown-1217	2.17192e-09	0.33494	0.255	0.112	4.55364e-05
98011699-asah1-2	3.60538e-09	0.358011	0.31	0.149	7.55905e-05
98058625-cd109-3	5.2682e-09	0.362988	0.46	0.27	0.000110453
98000273-acsf2	6.04875e-09	0.309456	0.255	0.111	0.000126818
98019283-ach10-2	7.08662e-09	0.268122	0.165	0.058	0.000148578
98028242-tnnt2	8.8959e-09	0.369326	0.3	0.148	0.000186512
98139716-cbln3	9.36974e-09	0.293088	0.145	0.05	0.000196446
98055149-st38l	1.05768e-08	0.269169	0.205	0.083	0.000221754
98066284-unknown-1636	1.25269e-08	0.274608	0.125	0.039	0.000262639
98041623-tif1b-4	1.52047e-08	0.278071	0.185	0.072	0.000318781
98002675-unknown-60	1.58729e-08	0.338378	0.34	0.176	0.000332791
98128101-unknown-3630	2.50705e-08	0.263727	0.175	0.067	0.000525628
98004832-nr6a1	3.36072e-08	0.329751	0.175	0.069	0.000704608
98024517-unknown-639	3.82197e-08	0.310622	0.265	0.127	0.000801313
98018390-tagl3-2	3.86282e-08	0.347141	0.365	0.204	0.000809879
98101523-traf1-13	4.24262e-08	0.276918	0.25	0.122	0.000889508
98038429-nudc	7.03122e-08	0.33403	0.41	0.24	0.00147416
98011580-unknown-293	9.81697e-08	0.282029	0.215	0.095	0.00205823
98036646-unknown-959	2.04719e-07	0.317439	0.22	0.105	0.00429214
98128233-gels-2	2.38412e-07	0.309537	0.445	0.26	0.00499855
98053154-mbnl3-2	2.61758e-07	0.315479	0.225	0.106	0.00548802
98045567-tm14c	2.94681e-07	0.259454	0.195	0.084	0.00617828
98033243-unc9-2	3.26105e-07	0.285646	0.21	0.097	0.00683711
98051772-fhl3-5	4.57821e-07	0.300612	0.195	0.088	0.00959866
98024986-ran-2	5.18107e-07	0.296603	0.335	0.184	0.0108626
98151551-zn593	6.48205e-07	0.30574	0.285	0.156	0.0135903
98040806-nfkb2-3	7.28925e-07	0.301433	0.37	0.218	0.0152826
98115893-unknown-2760	7.90416e-07	0.311319	0.17	0.072	0.0165719
98135004-dctd-3	1.28004e-06	0.320283	0.315	0.177	0.0268373
98026170-fhl3-3	1.41028e-06	0.317567	0.355	0.211	0.0295678
98123105-tbb4b-14	2.08063e-06	0.271148	0.25	0.138	0.0436225
98153157-mb12b	2.16266e-06	0.294357	0.405	0.254	0.0453423
98129761-cg072-2	2.31198e-06	0.288591	0.125	0.048	0.0484729
98044790-unknown-1200	3.19615e-06	0.261711	0.185	0.085	0.0670105
98115726-cats-2	4.25231e-06	0.280584	0.36	0.219	0.0891539
98059348-limd2	4.51362e-06	0.289719	0.555	0.414	0.0946326
98011313-lgul	9.87732e-06	0.279182	0.29	0.173	0.207088
98027564-zn704	1.0435e-05	0.278638	0.29	0.169	0.218781
98125828-celf2-2	1.27915e-05	0.257153	0.46	0.32	0.268187
98016307-tppp3	1.58731e-05	0.269122	0.23	0.122	0.332794
98043307-vdac	1.73598e-05	0.269208	0.44	0.293	0.363966
98004858-grin2	1.77225e-05	0.266288	0.185	0.094	0.37157
98155686-rock2-2	3.01811e-05	0.270282	0.365	0.238	0.632777
98155578-unknown-5546	3.1171e-05	0.28611	0.125	0.054	0.653532
98052958-e41l3-4	4.08792e-05	0.282048	0.44	0.32	0.857073
98036978-unknown-968	0.000672035	0.287503	0.195	0.122	1
98024851-cof2-2	0.000159619	0.282864	0.17	0.09	1
98001993-calm	4.88596e-05	0.259096	0.315	0.197	1
98020495-sodc	0.00133854	0.25687	0.22	0.144	1
98003161-mbnl3	8.63644e-05	0.253877	0.44	0.314	1
98135284-unknown-4105	0.00316241	0.251792	0.175	0.109	1
98020832-actb-3	7.91908e-05	0.250331	0.27	0.164	1
98047498-tsn11-2	0.000692146	-0.250235	0.155	0.255	1
98008817-unknown-220	0.000859683	-0.250243	0.135	0.239	1
98025684-enob	0.000864939	-0.251031	0.23	0.334	1
98039852-ma1a1	0.000644676	-0.252094	0.135	0.234	1
98117255-unknown-2841	0.00162329	-0.252207	0.2	0.3	1
98142813-at2b3-2	0.000293603	-0.252865	0.39	0.512	1
98043678-fa63a	0.000407696	-0.253432	0.115	0.218	1
98053172-qcr7	0.000365382	-0.25363	0.195	0.303	1
98014318-zn503	5.66402e-05	-0.255753	0.02	0.109	1
98121613-cnfn-16	2.91863e-05	-0.256264	0.02	0.115	0.61192
98050516-dgkq	0.000110971	-0.257017	0.32	0.44	1
98051854-chd3	0.000222481	-0.257078	0.235	0.347	1
98009388-syt1	0.000999136	-0.257143	0.255	0.374	1
98001588-s6a17	0.000319991	-0.257443	0.165	0.284	1
98024453-rac1-2	0.000100057	-0.257444	0.34	0.469	1
98149392-unknown-5060	0.000761176	-0.257581	0.245	0.342	1
98040464-unknown-1083	0.000147414	-0.25772	0.08	0.185	1
98025717-kcd12	0.000969721	-0.258045	0.115	0.206	1
98039729-unk	0.000219025	-0.258509	0.075	0.177	1
98132091-cubn	0.000154017	-0.259855	0.125	0.239	1
98056222-unknown-1510	0.000296585	-0.260276	0.165	0.288	1
98018584-rab18	0.000224584	-0.261436	0.135	0.252	1
98142232-pcr7-2	1.08174e-06	-0.263692	0.52	0.619	0.0226799
98019528-dpyd-2	9.48613e-05	-0.264195	0.075	0.183	1
98044078-vamp2-3	1.5737e-10	-0.264273	0.71	0.819	3.29942e-06
98140403-aaed1-2	0.000275578	-0.264559	0.14	0.259	1
98010486-nhrf2-2	0.000149398	-0.264804	0.105	0.221	1
98029148-kgua	0.000151847	-0.266409	0.105	0.219	1
98033245-s12a6	0.000730813	-0.266454	0.24	0.341	1
98005650-dps1	5.74615e-05	-0.266569	0.04	0.139	1
98027233-pp2ba	7.80685e-05	-0.266663	0.365	0.518	1
98032749-psa5	0.000298475	-0.267607	0.16	0.274	1
98001868-dce1	0.00697669	-0.269449	0.205	0.282	1
98004405-g3p	3.79997e-06	-0.269455	0.5	0.646	0.0796703
98002494-emc1	0.000142225	-0.270487	0.15	0.272	1
98134324-unknown-4016	4.87844e-06	-0.271077	0.255	0.422	0.102281
98148838-unknown-5022	1.11136e-05	-0.271508	0.035	0.146	0.233008
98037761-necp2	9.02029e-05	-0.272236	0.11	0.232	1
98047038-ssrb	0.000170762	-0.272942	0.085	0.186	1
98022242-taz	8.50139e-05	-0.274745	0.065	0.172	1
98133465-apc13	0.000283251	-0.274765	0.065	0.155	1
98047033-adt2	4.06235e-11	-0.275307	0.69	0.847	8.51712e-07
98008897-mx1	1.57956e-05	-0.275635	0.03	0.136	0.331171
98044119-fzd5-5	0.000324394	-0.276209	0.33	0.442	1
98004347-tmed3	6.79907e-05	-0.277088	0.08	0.192	1
98044351-stx1b	0.000275501	-0.277269	0.195	0.306	1
98143081-rnk	0.000131502	-0.278339	0.14	0.256	1
98049840-cx6a1	1.48963e-05	-0.278462	0.33	0.47	0.312315
98014411-t184b	4.11803e-05	-0.280024	0.39	0.532	0.863385
98017361-unknown-442	9.38461e-06	-0.280227	0.01	0.108	0.196758
98136942-unknown-4246	1.72813e-07	-0.280461	0.005	0.132	0.00362319
98031437-tkt	0.000312763	-0.281453	0.14	0.247	1
98050704-cnot7	5.88102e-05	-0.281504	0.16	0.293	1
98024696-ch10	8.46308e-05	-0.283753	0.16	0.293	1
98022076-gdib	2.7633e-05	-0.284116	0.315	0.444	0.579353
98010181-inx11	0.000210539	-0.284352	0.225	0.347	1
98034278-atpb	1.74386e-09	-0.28646	0.64	0.813	3.65617e-05
98012675-fzd5-2	0.000235463	-0.286719	0.265	0.394	1
98043412-vamp2-2	1.27136e-06	-0.288629	0.465	0.61	0.0266553
98036553-sacs-4	6.97144e-05	-0.288908	0.055	0.157	1
98002329-qcr1	4.97715e-05	-0.290046	0.1	0.22	1
98034944-unknown-912	5.21711e-09	-0.29028	0.56	0.702	0.000109382
98003375-gale	1.08185e-05	-0.290515	0.05	0.17	0.22682
98008311-tpp1-2	0.000102767	-0.292531	0.08	0.191	1
98024894-ppm1d	3.13879e-05	-0.294926	0.055	0.163	0.658078
98031559-dvl1	6.91754e-05	-0.295127	0.22	0.343	1
98005923-unknown-143	3.77137e-05	-0.296355	0.21	0.35	0.790705
98054925-syn2	1.85975e-05	-0.296416	0.39	0.536	0.389915
98027208-unknown-696	0.000383173	-0.29786	0.045	0.13	1
98015567-med26	7.27749e-05	-0.297868	0.19	0.31	1
98016032-rbl2-2	0.000167625	-0.298097	0.045	0.141	1
98022625-ap3b2	3.60441e-05	-0.29867	0.115	0.239	0.7557
98013924-nrsn1	1.10814e-05	-0.298684	0.33	0.471	0.232334
98045211-syt1-4	5.53553e-05	-0.298817	0.18	0.314	1
98044007-c560	3.79284e-05	-0.301975	0.115	0.23	0.795207
98046400-gpda	4.60548e-05	-0.302031	0.22	0.369	0.965585
98016163-cx7a2	1.04444e-05	-0.302376	0.265	0.411	0.218977
98010907-syt1-2	0.000464907	-0.304877	0.13	0.237	1
98003403-facr1-2	4.43964e-05	-0.305223	0.165	0.297	0.930815
98011336-npc1-2	7.46506e-06	-0.305513	0.35	0.511	0.156512
98019286-atp4b	3.87999e-11	-0.306732	0.645	0.799	8.13479e-07
98135262-unknown-4102	5.11766e-06	-0.309869	0.08	0.206	0.107297
98136185-unknown-4178	1.37052e-05	-0.310826	0.11	0.237	0.287343
98145997-slit1	0.000135442	-0.313178	0.15	0.276	1
98001138-ggt7	3.50147e-06	-0.314644	0.315	0.467	0.0734119
98143091-unknown-4639	6.57654e-05	-0.316261	0.13	0.26	1
98012443-stxb1	2.12158e-06	-0.316292	0.375	0.539	0.044481
98118433-unknown-2934	1.20857e-08	-0.316718	0.46	0.635	0.000253388
98035460-zn513-3	1.01504e-06	-0.316917	0.03	0.157	0.0212813
98030588-nek7	0.000107908	-0.318149	0.2	0.322	1
98126413-unknown-3484	1.11823e-05	-0.31841	0.085	0.211	0.234447
98034988-if3m	1.5488e-05	-0.31903	0.01	0.103	0.324721
98037158-sdc1-2	7.88028e-06	-0.320143	0.23	0.386	0.165218
98029119-ylat2-2	3.63839e-05	-0.320192	0.14	0.261	0.762826
98022968-mdr3	4.48022e-09	-0.323084	0.495	0.665	9.39322e-05
98039460-erf1-2	4.44203e-06	-0.323335	0.075	0.209	0.0931316
98056109-tcpd	3.88329e-06	-0.325786	0.26	0.422	0.0814171
98149904-unknown-5100	2.93179e-11	-0.328594	0.62	0.765	6.14678e-07
98135535-unknown-4128	2.84067e-06	-0.329036	0.31	0.471	0.0595575
98021010-id2	8.39831e-06	-0.330788	0.125	0.261	0.176079
98031874-clca-2	3.36939e-06	-0.330954	0.245	0.413	0.0706426
98035143-mdhc-2	1.22553e-10	-0.332175	0.49	0.649	2.56945e-06
98001192-rab3c	5.47038e-11	-0.333235	0.615	0.743	1.14692e-06
98049258-cnfn-10	8.10586e-07	-0.3339	0.02	0.145	0.0169947
98043104-vatl-2	4.23982e-09	-0.334408	0.455	0.633	8.88921e-05
98058852-tsn18	3.41888e-06	-0.334479	0.1	0.247	0.0716803
98005782-mfs2a-2	1.98236e-06	-0.335528	0.3	0.458	0.0415621
98038973-fad1-2	5.42729e-06	-0.336072	0.205	0.367	0.113789
98028671-vat1l	1.72903e-08	-0.336612	0.47	0.636	0.000362509
98149903-cplx1	9.84146e-12	-0.336664	0.62	0.769	2.06336e-07
98034718-rtn4	1.43551e-07	-0.340128	0.38	0.551	0.0030097
98053683-unknown-1410	1.40728e-06	-0.340943	0.035	0.161	0.029505
98038989-vglu1	1.14659e-05	-0.341971	0.075	0.2	0.240393
98021513-hmbx1	3.93715e-05	-0.344214	0.155	0.279	0.825462
98034285-at1a2	2.60996e-10	-0.347125	0.5	0.691	5.47203e-06
98056352-t53i1	6.21004e-07	-0.351661	0.3	0.442	0.01302
98045311-khk-2	1.23535e-05	-0.355285	0.12	0.254	0.259004
98020260-amerl	1.91866e-06	-0.356295	0.15	0.298	0.0402266
98019897-pptc7	9.20869e-07	-0.356837	0.115	0.271	0.0193069
98010994-ahsa1	2.03487e-09	-0.358639	0.43	0.602	4.26631e-05
98007607-cpt1a-3	1.72076e-06	-0.35951	0.185	0.347	0.0360775
98025977-chch2	4.06048e-08	-0.363142	0.345	0.533	0.00085132
98016845-ppia	2.13098e-07	-0.365777	0.035	0.175	0.00446782
98000261-vatl	2.46644e-11	-0.36646	0.515	0.689	5.17114e-07
98104828-unknown-2046	4.2257e-07	-0.369336	0.16	0.334	0.00885959
98150926-unknown-5170	1.97894e-06	-0.371952	0.205	0.357	0.0414905
98029576-sap-3	9.24537e-07	-0.372256	0.16	0.324	0.0193838
98044201-oaz1	3.2959e-12	-0.372276	0.49	0.691	6.91019e-08
98114278-unknown-2668	1.51791e-09	-0.38071	0.365	0.557	3.18245e-05
98015761-vato	5.5923e-09	-0.380798	0.37	0.55	0.000117248
98114239-clh1-6	2.0683e-07	-0.384475	0.23	0.411	0.00433641
98044330-syt7-5	1.77944e-06	-0.385639	0.045	0.174	0.0373078
98037493-unknown-987	7.12977e-05	-0.386066	0.065	0.172	1
98055457-assy-2	1.06549e-05	-0.389882	0.27	0.401	0.22339
98008624-tbc30	6.44232e-07	-0.392192	0.12	0.278	0.013507
98034764-thiom	1.37271e-12	-0.392501	0.485	0.705	2.87803e-08
98039958-tb10a-2	3.64065e-07	-0.397483	0.21	0.381	0.00763299
98033410-rbpms	4.50301e-07	-0.400991	0.095	0.251	0.00944101
98019998-insi2	6.34122e-08	-0.405757	0.13	0.31	0.0013295
98053581-s22a3-6	2.84726e-08	-0.422361	0.145	0.319	0.000596956
98035852-rl24-2	2.8254e-08	-0.426937	0.135	0.329	0.000592373
98011966-sc6a1	5.63234e-07	-0.428396	0.075	0.217	0.0118088
98015700-pepa5	4.24218e-08	-0.436121	0.12	0.296	0.000889416
98127208-pcr3-3	3.08641e-08	-0.441021	0.08	0.252	0.000647096
98018195-s6a17-2	1.21624e-06	-0.445141	0.09	0.238	0.0254998
98057776-dhso-12	6.76942e-09	-0.44761	0.07	0.25	0.000141928
98045984-h33-2	5.4937e-18	-0.452674	0.505	0.75	1.15181e-13
98077756-unknown-1708	2.12633e-09	-0.457363	0.045	0.223	4.45805e-05
98132150-h10-6	3.32135e-09	-0.458842	0.025	0.19	6.96355e-05
98040076-k1456	5.02973e-09	-0.471817	0.155	0.353	0.000105453
98022610-ln28b	5.00692e-10	-0.481822	0.015	0.191	1.04975e-05
98020050-pi2r	4.41696e-10	-0.484246	0.005	0.174	9.26061e-06
98018064-vatg3	1.60433e-10	-0.488177	0.09	0.31	3.36363e-06
98042968-sng3	5.42056e-14	-0.502065	0.385	0.626	1.13647e-09
98119317-unknown-2997	3.77521e-12	-0.504369	0.265	0.506	7.9151e-08
98037749-mgll-4	7.9334e-16	-0.516198	0.385	0.639	1.66332e-11
98051665-atrap-2	1.06443e-12	-0.517684	0.25	0.502	2.23169e-08
98039627-ppib	5.79175e-12	-0.541389	0.06	0.283	1.2143e-07
98008974-unknown-225	2.43855e-13	-0.569539	0.07	0.322	5.11266e-09
98124542-unknown-3355	1.36209e-14	-0.62041	0.085	0.346	2.85577e-10
98028910-s22a2-4	1.62741e-16	-0.674642	0.08	0.367	3.41202e-12
98024392-sc6a1-2	1.62674e-27	-0.691356	0.35	0.694	3.41062e-23
98129169-tpp1-10	2.13253e-16	-0.694042	0.04	0.316	4.47106e-12
98039139-tspoa-4	4.57071e-22	-0.853107	0.005	0.343	9.58296e-18

## Sheet: neoblast.HJvA
	p_vala	avg_log2FCb	pct.1c	pct.2d	p_val_adje	a = unadjusted p value	GO
98060099-unknown-1615	7.0747e-30	0.627191	0.25	0.003	1.48328e-25	b = log fold change of average expression of this cluster versus all other clusters	posttranscriptional gene silencing by RNA
98157981-loxh1-28	1.01685e-29	0.399243	0.188	0.001	2.13194e-25	c = Percent of cells within this clusters that express this gene
98151780-unknown-5256	8.93664e-27	0.272171	0.125	0	1.87366e-22	d = Perfect of cells outside this cluster expressing this gene
98152278-unknown-5305	8.93664e-27	0.260398	0.125	0	1.87366e-22	e = adjusted p value using bonferroni correction
98152279-unknown-5306	6.98276e-24	0.41722	0.188	0.002	1.464e-19
98108077-sidt1-7	4.8736e-20	0.413815	0.188	0.003	1.0218e-15
98047583-aosl	3.81183e-18	0.345401	0.125	0.001	7.99189e-14
98029450-ttl	3.81183e-18	0.329125	0.125	0.001	7.99189e-14
98157983-loxh1-30	3.81183e-18	0.256261	0.125	0.001	7.99189e-14
98059376-unknown-1611	4.13654e-18	0.923802	0.438	0.031	8.67268e-14
98055016-aimp1-2	2.23227e-16	0.683951	0.312	0.016	4.68018e-12
98016283-marh3-2	7.9913e-15	0.79658	0.312	0.019	1.67546e-10
98157982-loxh1-29	8.20569e-14	0.35362	0.125	0.002	1.72041e-09
98149953-trpm6-3	8.20569e-14	0.286504	0.125	0.002	1.72041e-09
98134871-loxh1-22	9.30225e-14	0.299601	0.125	0.002	1.95031e-09
98122454-cdc37-2	1.4796e-13	0.503834	0.188	0.007	3.10213e-09
98011954-marh3	2.29812e-13	0.601243	0.25	0.013	4.81823e-09
98009853-unknown-248	1.94369e-12	0.555838	0.25	0.014	4.07514e-08
98002082-unknown-46	2.96268e-12	0.46098	0.188	0.008	6.21156e-08
98135142-api5-2	3.34599e-11	0.322853	0.125	0.003	7.0152e-07
98004690-sta5a	1.09211e-10	0.701001	0.312	0.028	2.28972e-06
98037768-klh23	3.88903e-10	0.427562	0.188	0.01	8.15373e-06
98135768-tmlh-4	1.66367e-09	0.390613	0.188	0.011	3.48805e-05
98141665-unknown-4550	1.86979e-09	0.333773	0.125	0.004	3.9202e-05
98147585-hpca-3	1.94928e-09	0.329771	0.125	0.004	4.08687e-05
98014118-unknown-363	2.03207e-09	0.322489	0.125	0.004	4.26044e-05
98123312-unknown-3286	2.03207e-09	0.254342	0.125	0.004	4.26044e-05
98025346-ago2	3.22311e-09	1.04365	0.75	0.228	6.75756e-05
98030722-cnfn-3	3.29129e-09	0.536171	0.312	0.033	6.90053e-05
98040255-cd38-4	6.793e-09	0.460295	0.188	0.012	0.000142422
98046988-zn555	3.34801e-08	0.322633	0.125	0.005	0.000701944
98121673-lamc1-3	3.34801e-08	0.277081	0.125	0.005	0.000701944
98009125-unknown-231	3.59498e-08	0.322542	0.125	0.005	0.000753723
98011580-unknown-293	4.79967e-08	0.749407	0.5	0.096	0.0010063
98018583-itpa	1.24091e-07	0.565236	0.312	0.04	0.0026017
98137378-unknown-4270	2.93906e-07	0.346915	0.125	0.007	0.00616203
98126404-p52k-2	3.12744e-07	0.276549	0.125	0.007	0.00655699
98059388-helz-5	3.22585e-07	0.348513	0.25	0.027	0.00676332
98142981-unknown-4633	5.36801e-07	0.398719	0.188	0.016	0.0112546
98024871-dgkz	6.06558e-07	0.322335	0.188	0.016	0.0127171
98152298-unknown-5312	9.89902e-07	0.613329	0.312	0.047	0.0207543
98153921-unknown-5394	1.4462e-06	0.312266	0.188	0.017	0.0303211
98030971-nadd	1.53165e-06	0.364553	0.188	0.017	0.0321126
98011375-cym1	1.60256e-06	0.326992	0.125	0.008	0.0335992
98053154-mbnl3-2	3.48163e-06	0.574267	0.312	0.05	0.0729959
98105323-cnfn-14	3.58771e-06	0.398292	0.25	0.033	0.0752199
98134651-unknown-4046	6.25669e-06	0.313154	0.125	0.009	0.131178
98128529-samh1-5	6.41343e-06	0.307368	0.125	0.009	0.134464
98031959-galk2	1.23714e-05	0.5153	0.25	0.037	0.259379
98040304-fmo5-4	1.62624e-05	0.393305	0.25	0.037	0.340957
98148194-cp135-5	1.91491e-05	0.334037	0.125	0.01	0.40148
98024015-catf	1.91925e-05	0.430862	0.188	0.022	0.402391
98131318-unknown-3818	2.1901e-05	0.290696	0.125	0.01	0.459175
98100761-muts	3.36667e-05	0.270249	0.188	0.023	0.705856
98150297-mx1-14	4.42812e-05	0.338799	0.188	0.024	0.9284
98015242-thap1	7.02536e-05	0.732532	0.562	0.211	1
98058625-cd109-3	0.000349905	0.670132	0.625	0.297	1
98039894-ndua1	0.000152497	0.655779	0.625	0.253	1
98002477-crol3	0.000119289	0.643274	0.75	0.304	1
98108987-unknown-2322	0.000301345	0.640546	0.75	0.406	1
98107170-rhg23	0.000146687	0.630931	0.375	0.097	1
98017102-nog2	0.000307624	0.624953	0.5	0.176	1
98128383-unknown-3647	7.51657e-05	0.613697	0.438	0.133	1
98045567-tm14c	0.00304684	0.582249	0.625	0.309	1
98003675-pparg	0.000589838	0.58008	0.375	0.112	1
98128382-sdcb1-2	0.000141763	0.576354	0.375	0.106	1
98112161-cgt-8	0.000993886	0.575848	0.312	0.09	1
98010024-gpn3	0.00131556	0.565204	0.375	0.126	1
98116119-tpd52	0.00084007	0.564549	0.375	0.115	1
98153426-hint1	0.00178062	0.558756	0.562	0.255	1
98024156-actb-4	0.0331896	0.554167	0.562	0.394	1
98038429-nudc	0.00043278	0.550939	0.812	0.516	1
98038941-sytc	0.00314762	0.54602	0.562	0.272	1
98025996-edf1	0.00293242	0.545053	0.688	0.377	1
98025910-nop9	0.00412249	0.537848	0.5	0.232	1
98015900-nmt1	0.043487	0.526811	0.25	0.111	1
98139716-cbln3	0.0296877	0.524865	0.25	0.101	1
98106472-glt10-2	0.000244751	0.523611	0.25	0.05	1
98012714-cn166	0.00165796	0.52048	0.375	0.125	1
98018124-gstm3	0.020161	0.512347	0.25	0.094	1
98052256-e2f3	0.00102974	0.507555	0.375	0.118	1
98008580-ca123	0.00381577	0.50643	0.312	0.103	1
98020521-jund	0.00604528	0.506387	0.25	0.076	1
98160172-calm-53	0.00545054	0.504437	0.312	0.102	1
98047358-dab2p	0.00618805	0.500983	0.438	0.182	1
98044799-txtp	0.0056264	0.500191	0.438	0.186	1
98047673-tm14c-2	0.00461629	0.494388	0.625	0.414	1
98029980-cers4	0.0115933	0.492388	0.562	0.31	1
98003822-unknown-89	0.000682493	0.492023	0.312	0.081	1
98018525-rprd2	0.00791868	0.489743	0.375	0.153	1
98137961-enpp4-3	0.0091823	0.488527	0.375	0.155	1
98016404-mvp	0.0171381	0.485336	0.625	0.39	1
98054556-macd2	0.013044	0.480904	0.438	0.217	1
98041623-tif1b-4	0.00180618	0.480242	0.25	0.063	1
98044751-pp14b	0.0198869	0.479527	0.5	0.297	1
98040883-smc3	0.00930568	0.476191	0.438	0.203	1
98014318-zn503	0.0349397	0.471936	0.25	0.103	1
98000260-dctn5	0.00703884	0.467483	0.438	0.184	1
98055273-rcl1	0.00551384	0.456762	0.312	0.107	1
98100095-kcy-2	0.0111846	0.45483	0.375	0.158	1
98025876-acbd5	0.036259	0.454829	0.25	0.102	1
98153513-fa96a	0.0113485	0.454423	0.312	0.119	1
98015851-dctn4	0.00880077	0.452624	0.438	0.19	1
98102794-lkha4	0.00965651	0.451897	0.312	0.117	1
98020475-ak17a-2	0.00664089	0.449697	0.25	0.075	1
98123629-unknown-3309	7.14573e-05	0.448979	0.25	0.041	1
98016803-ce290-2	0.0092695	0.448969	0.25	0.081	1
98039488-lias	0.0128397	0.448036	0.312	0.121	1
98003723-mrc1	0.00181541	0.445471	0.312	0.09	1
98021675-vldlr	0.00567804	0.445238	0.312	0.106	1
98160435-crip1	0.0152947	0.445062	0.25	0.088	1
98040979-casp2-6	0.000921584	0.44419	0.25	0.057	1
98002458-prpk	0.00523421	0.44241	0.25	0.074	1
98005757-ogt1	0.0122715	0.441339	0.188	0.051	1
98010219-prp4	0.0151766	0.439976	0.438	0.206	1
98066397-unknown-1637	6.11257e-05	0.43529	0.188	0.025	1
98067883-unknown-1649	0.0226211	0.434927	0.438	0.215	1
98015738-casp2-2	0.000725394	0.43489	0.25	0.054	1
98009035-rbm22	0.0154304	0.433387	0.688	0.378	1
98009147-rl7	0.0144554	0.431055	0.438	0.204	1
98051248-gstm4	0.00227278	0.430196	0.25	0.064	1
98141107-spre-2	0.000724746	0.429903	0.188	0.033	1
98046476-smc5	0.00734741	0.42955	0.375	0.145	1
98028196-if2b2	0.00574026	0.4273	0.75	0.57	1
98112426-unknown-2545	0.0216028	0.427239	0.25	0.095	1
98007946-prs4	0.0415062	0.426549	0.438	0.268	1
98026529-alkb1	0.00881192	0.42604	0.25	0.078	1
98026110-unknown-671	0.0160767	0.422324	0.188	0.054	1
98016412-txn4a	0.0277715	0.421171	0.5	0.318	1
98011158-dyr	0.0415942	0.419223	0.375	0.206	1
98041389-serc3-2	0.0143145	0.417576	0.312	0.12	1
98050451-ypel5	0.00349973	0.412733	0.875	0.671	1
98013517-unknown-349	0.0339857	0.412681	0.375	0.185	1
98032014-ndub5	0.0246524	0.41253	0.438	0.217	1
98004518-hem0	0.0184789	0.412144	0.188	0.054	1
98007458-i2bp2	6.82858e-05	0.411496	0.188	0.025	1
98026915-dcxr-3	0.0177314	0.410713	0.312	0.124	1
98032937-rab23-2	0.0121918	0.410445	0.312	0.114	1
98109322-gstm3-8	0.034814	0.406241	0.375	0.199	1
98028507-unknown-726	0.0707775	0.406129	0.438	0.259	1
98070760-unknown-1671	0.0269249	0.404763	0.312	0.134	1
98105546-romo1-2	0.0197438	0.40451	0.562	0.386	1
98152808-unknown-5327	0.0462379	0.404498	0.25	0.108	1
98043025-unknown-1152	0.0460474	0.403715	0.375	0.197	1
98010371-s47a1	0.00085644	0.403508	0.25	0.057	1
98032550-unknown-849	0.0462054	0.402982	0.5	0.305	1
98030217-unknown-778	0.264034	0.402647	0.188	0.118	1
98140273-unknown-4450	6.11257e-05	0.402627	0.188	0.025	1
98030880-djb12	0.0316377	0.402529	0.5	0.27	1
98134599-rpb9	0.0707903	0.401034	0.312	0.172	1
98029517-fer3l-2	0.110046	0.400707	0.25	0.127	1
98155521-unknown-5533	0.00736313	0.400555	0.188	0.047	1
98058220-tut4-2	0.00010804	0.400515	0.125	0.012	1
98017153-tara	0.0121554	0.399648	0.25	0.08	1
98001498-cyb5	0.0294037	0.396236	0.5	0.281	1
98048908-pdxd1	0.0432916	0.396206	0.312	0.146	1
98125870-unknown-3449	8.50739e-05	0.395525	0.25	0.042	1
98016733-smc1a	0.0354628	0.395297	0.5	0.298	1
98011906-unknown-305	0.0153273	0.395159	0.312	0.121	1
98046808-lage3	0.0234686	0.394674	0.5	0.257	1
98012211-tnr21	0.012288	0.394554	0.438	0.2	1
98025266-chpt1	0.0855621	0.393082	0.25	0.125	1
98048283-aldh2-2	0.0409802	0.391056	0.562	0.332	1
98004039-smad3	0.0244117	0.388845	0.375	0.169	1
98141215-denr	0.0096764	0.388007	0.375	0.161	1
98046045-unknown-1238	0.0206196	0.387862	0.25	0.093	1
98002412-aakb1	0.0251961	0.387249	0.688	0.44	1
98021207-znf92	0.0398379	0.384568	0.188	0.066	1
98054082-vamp2-4	0.00212377	0.384557	0.188	0.038	1
98042340-pa2g4	0.0637335	0.383484	0.5	0.394	1
98040275-coq2	0.0615033	0.38194	0.375	0.203	1
98145267-unknown-4789	0.00344944	0.38136	0.125	0.02	1
98037915-arp10	0.0487631	0.381143	0.375	0.199	1
98023603-agfg1	0.0130219	0.379924	0.438	0.185	1
98023286-kxdl1	0.0249951	0.378495	0.25	0.093	1
98027755-foxa1	0.0750914	0.378333	0.25	0.119	1
98137799-sat2-2	0.0716934	0.378246	0.25	0.112	1
98010044-clca	0.0954468	0.376814	0.25	0.129	1
98160116-f126b	0.030349	0.376728	0.312	0.135	1
98009106-tm41a	0.0282481	0.375057	0.25	0.096	1
98056844-sntb2	0.00383433	0.375029	0.25	0.066	1
98032245-lmbl3	0.0795188	0.375025	0.312	0.175	1
98057677-tox4-2	0.035086	0.374818	0.188	0.063	1
98002053-arp3b	0.0692393	0.374715	0.562	0.38	1
98051971-fabp5	0.161312	0.372147	0.375	0.252	1
98007698-ngdn	0.0466168	0.371919	0.25	0.107	1
98005314-emc6	0.0451681	0.371529	0.5	0.296	1
98012135-unknown-312	0.0771045	0.370125	0.312	0.167	1
98134889-tom6	0.0469662	0.370103	0.625	0.442	1
98031119-ange2-3	0.0736921	0.37004	0.375	0.215	1
98019598-smn	0.038328	0.36949	0.312	0.139	1
98155686-rock2-2	0.0785793	0.369273	0.562	0.411	1
98038546-npm3	0.00305622	0.367988	0.812	0.712	1
98126344-szrd1-2	0.0506011	0.366467	0.188	0.068	1
98029892-cd82	0.0114648	0.365804	0.188	0.051	1
98056230-erbb4-2	0.0540134	0.364097	0.312	0.147	1
98024706-endou	0.061197	0.363909	0.438	0.254	1
98036357-mmsa	0.0285619	0.363206	0.688	0.498	1
98056250-helz-4	0.02338	0.363095	0.25	0.093	1
98021733-nosip	0.0546773	0.363004	0.375	0.196	1
98034508-tor3a	0.0754382	0.362817	0.25	0.121	1
98039688-rt25	0.0568524	0.362286	0.312	0.156	1
98054358-tbc16	0.0239522	0.359994	0.188	0.057	1
98007842-fancm	0.0230761	0.358983	0.188	0.059	1
98019166-dmap1	0.0348973	0.358959	0.188	0.063	1
98045966-unknown-1233	0.00505063	0.355963	0.188	0.042	1
98004004-6pgd	0.0867395	0.355553	0.438	0.279	1
98007357-zc3hf	0.0717314	0.355449	0.562	0.383	1
98117055-pfd6	0.0411809	0.353612	0.688	0.465	1
98042879-ccs	0.117833	0.351557	0.25	0.136	1
98013116-tba1a	0.0187462	0.348942	0.75	0.6	1
98117446-harb1-4	0.0998718	0.348792	0.188	0.083	1
98044691-cd177	0.0126854	0.348714	0.125	0.025	1
98055361-mbtp2-2	0.0187261	0.345952	0.312	0.119	1
98058856-unknown-1593	0.000483704	0.345738	0.188	0.031	1
98021853-taldo	0.0527613	0.341678	0.625	0.447	1
98101898-m17l2	0.24264	0.340931	0.188	0.111	1
98050311-catl1-4	0.0326462	0.340767	0.188	0.06	1
98020999-big2	0.133895	0.340761	0.312	0.183	1
98049625-nfic	0.12193	0.340712	0.25	0.127	1
98048748-rhbt2-2	0.198449	0.339731	0.25	0.153	1
98035248-csde1	0.14922	0.339039	0.312	0.192	1
98152047-clc5a-2	0.0095342	0.338754	0.188	0.048	1
98001814-pex6	0.170725	0.337679	0.312	0.206	1
98022682-shl2	0.0107522	0.33757	0.188	0.049	1
98032467-unknown-845	4.8808e-05	0.337254	0.125	0.011	1
98025663-wbs27-4	0.0116911	0.33709	0.188	0.049	1
98039988-ngly1-2	0.090341	0.337007	0.188	0.08	1
98037047-unknown-971	0.164671	0.336619	0.188	0.092	1
98017085-dohh	0.0927791	0.33596	0.438	0.282	1
98004773-g45ip	0.148136	0.33587	0.312	0.191	1
98041151-unknown-1107	0.0755208	0.335351	0.312	0.16	1
98118650-setmr-47	0.338045	0.335313	0.125	0.071	1
98024452-unknown-637	0.00141362	0.335172	0.188	0.035	1
98049071-mlp3c	0.131252	0.334956	0.375	0.227	1
98048564-ephb1-7	0.254396	0.334758	0.25	0.16	1
98058887-rhg26	0.12226	0.334342	0.25	0.13	1
98057007-tex2	0.0441917	0.334176	0.25	0.1	1
98009111-fbxl4	0.0172818	0.333642	0.188	0.053	1
98018446-rt29	0.0321622	0.332973	0.188	0.062	1
98006876-mbtp2	0.169909	0.332779	0.25	0.145	1
98043360-kad3	0.0804837	0.331996	0.312	0.159	1
98030804-rs9	0.0366388	0.331945	0.875	0.633	1
98106993-btf3	0.00655855	0.33192	0.938	0.755	1
98053164-1433g-2	0.10172	0.331797	0.188	0.082	1
98021765-rab35	0.0824562	0.330333	0.438	0.261	1
98026945-ccd19	0.0238097	0.330211	0.188	0.057	1
98011551-vatg1	0.14413	0.329332	0.375	0.244	1
98023604-opa3	0.0382242	0.329135	0.188	0.063	1
98024199-trpc5-2	0.0023883	0.329013	0.125	0.019	1
98036688-eki2-2	0.0376182	0.327672	0.188	0.063	1
98005524-nu155	0.0535378	0.326167	0.625	0.361	1
98005642-pdcd6	0.117666	0.326107	0.375	0.229	1
98031969-psmd1	0.0819818	0.325951	0.562	0.382	1
98009909-unknown-251	0.152887	0.324866	0.188	0.093	1
98019546-vav	0.0016104	0.324783	0.125	0.017	1
98054983-clh1-2	0.0499615	0.324009	0.375	0.184	1
98058977-m3k15	0.00938721	0.323955	0.25	0.076	1
98053119-srrm1	0.0827947	0.323531	0.562	0.378	1
98014620-syk-2	0.0833427	0.3232	0.5	0.308	1
98054567-rrp12	0.126272	0.322816	0.312	0.19	1
98051695-dyl2	0.0432786	0.322684	0.125	0.034	1
98005110-smca2	0.181212	0.32134	0.312	0.204	1
98053077-lyrm5	0.109102	0.320938	0.312	0.179	1
98020336-syem	0.0818121	0.32032	0.188	0.076	1
98023934-cbr1-4	0.0399365	0.31906	0.188	0.062	1
98158225-sf01	0.106083	0.319055	0.5	0.337	1
98111254-evi5l	0.0749687	0.31854	0.188	0.075	1
98014576-ppme1	0.141497	0.318481	0.25	0.137	1
98022600-unknown-578	0.0001101	0.318023	0.125	0.012	1
98056894-faf2	0.113474	0.317326	0.25	0.131	1
98015318-gpt11	0.204965	0.317122	0.188	0.105	1
98018415-nfyb	0.271823	0.31704	0.25	0.174	1
98055926-srp54	0.113173	0.31628	0.438	0.28	1
98100407-unknown-1737	0.00835005	0.315968	0.188	0.047	1
98043774-leg7	0.0918441	0.315751	0.375	0.218	1
98004175-wbs27-2	0.011796	0.315634	0.25	0.077	1
98041874-ppif-2	0.156407	0.315543	0.375	0.249	1
98035681-unknown-935	0.0243996	0.315202	0.125	0.029	1
98048992-unknown-1319	0.103258	0.314932	0.562	0.4	1
98051244-tri39-6	0.0167619	0.313688	0.188	0.052	1
98011909-pckgc	0.157559	0.31234	0.438	0.303	1
98022762-i20l2	0.0822676	0.311985	0.312	0.159	1
98048199-hddc2	0.110406	0.311984	0.312	0.175	1
98016130-acot9	0.0627066	0.311961	0.188	0.073	1
98046757-glo2	0.122555	0.311909	0.25	0.132	1
98031459-degs1	0.0898251	0.311183	0.312	0.161	1
98123314-if1ax-2	0.0721792	0.310534	0.625	0.489	1
98018748-dcps	0.143456	0.310406	0.438	0.313	1
98040583-psb5	0.0528607	0.310346	0.812	0.617	1
98048600-rl17	0.0429214	0.309443	0.812	0.623	1
98031799-trpm8-5	0.194829	0.309436	0.188	0.1	1
98131177-ruxg	0.086667	0.308946	0.688	0.499	1
98011663-rfwd3	0.0459707	0.308929	0.188	0.066	1
98014345-znfx1	0.210615	0.308857	0.188	0.1	1
98033858-msx1	0.0177862	0.308584	0.188	0.051	1
98051112-gstm1	0.337979	0.308463	0.25	0.19	1
98161831-fcho2-2	0.0751878	0.307975	0.312	0.155	1
98043735-ornt2	0.0149399	0.307599	0.25	0.082	1
98024696-ch10	0.056013	0.307307	0.812	0.639	1
98113012-nsun3	0.127172	0.307154	0.312	0.181	1
98036563-unknown-956	0.00997745	0.306897	0.125	0.024	1
98002799-if1ax	0.0732055	0.306672	0.625	0.486	1
98043333-anm1	0.118645	0.306541	0.562	0.463	1
98051659-stat1	5.19034e-05	0.305583	0.125	0.011	1
98033021-unknown-867	0.00585336	0.303461	0.125	0.022	1
98008861-litaf	0.000448817	0.303259	0.125	0.014	1
98000980-gga1	0.113826	0.302427	0.25	0.126	1
98046089-rcd1	0.116903	0.302078	0.438	0.279	1
98023999-if4e	0.0857977	0.301782	0.625	0.454	1
98037889-rl36	0.0260012	0.301575	0.875	0.683	1
98039286-eme1	0.0889538	0.300914	0.188	0.078	1
98036950-p5cr2	0.0915924	0.300254	0.188	0.078	1
98004948-hpgds-2	0.00189052	0.300252	0.125	0.017	1
98027124-lasp1-2	0.0950763	0.300004	0.25	0.118	1
98028382-pesc	0.115748	0.299721	0.312	0.174	1
98007769-cnd1	0.130217	0.299601	0.25	0.134	1
98055446-tri74	0.0175713	0.299278	0.188	0.054	1
98049487-nop14	0.225556	0.299035	0.312	0.225	1
98055696-sept7-2	0.139212	0.299002	0.25	0.134	1
98040370-srbs2	0.471776	0.298991	0.125	0.084	1
98041521-cc170-2	0.295845	0.298983	0.188	0.118	1
98037953-dctd	0.199489	0.298796	0.25	0.153	1
98021943-par6b	0.0108385	0.298787	0.188	0.048	1
98012912-trim3-3	0.0362602	0.298539	0.188	0.062	1
98020674-nagt1	0.000456118	0.298423	0.125	0.014	1
98035535-rbm4	0.0749465	0.298366	0.312	0.155	1
98047005-alr-2	0.0243996	0.297334	0.125	0.029	1
98045794-fnip2	0.0968975	0.297301	0.188	0.08	1
98043383-l2hdh	0.227856	0.29683	0.188	0.109	1
98055004-stt3a	0.176365	0.296326	0.375	0.265	1
98017613-atla1-3	0.12133	0.296113	0.25	0.129	1
98003476-cdc5l	0.187267	0.296004	0.25	0.153	1
98015815-yipf6	0.214914	0.295985	0.312	0.202	1
98025969-zn598	0.242774	0.295852	0.188	0.109	1
98148953-yg31b-4	0.0105838	0.295791	0.125	0.024	1
98054632-unknown-1441	0.139703	0.295689	0.125	0.049	1
98109321-gstm3-7	0.0597346	0.29537	0.312	0.154	1
98033623-rfc3	0.103556	0.294737	0.25	0.126	1
98055723-gipc1-3	0.154764	0.294466	0.188	0.092	1
98049985-mrp6-2	0.528875	0.294451	0.125	0.088	1
98009418-ctr1	0.0648343	0.294053	0.125	0.038	1
98152667-ypel1	0.0743726	0.293606	0.25	0.107	1
98023126-srbp1	0.109168	0.293526	0.25	0.123	1
98130736-tri46-11	0.00730008	0.292574	0.125	0.023	1
98053169-ccd58	0.175039	0.292241	0.375	0.271	1
98052055-abcb6-3	0.014208	0.292106	0.125	0.026	1
98048044-cdc42-5	0.141908	0.291848	0.5	0.364	1
98114255-farp2	0.243032	0.291546	0.312	0.218	1
98023828-spe39	0.104604	0.291151	0.188	0.082	1
98017369-coq9	0.136041	0.290727	0.312	0.181	1
98047169-acsm1-2	0.285184	0.290711	0.188	0.117	1
98029896-goga4	0.00602135	0.290566	0.25	0.071	1
98007972-cherp	0.0924794	0.290319	0.25	0.118	1
98050444-ubp20	0.130789	0.289566	0.312	0.174	1
98010880-cabl1	0.0864996	0.289509	0.188	0.076	1
98049505-4ebp2-2	0.115031	0.28931	0.5	0.312	1
98021502-helz	0.037532	0.289202	0.25	0.096	1
98033553-gata6-3	0.0516086	0.289101	0.25	0.102	1
98036271-tm10a	0.0425876	0.288977	0.25	0.098	1
98044514-vip1	0.243526	0.288851	0.25	0.166	1
98046046-nduaa	0.175751	0.288845	0.312	0.2	1
98021855-unknown-565	0.176075	0.288213	0.25	0.141	1
98007018-fucm	0.155971	0.288179	0.312	0.182	1
98003203-rm14	0.113222	0.28805	0.438	0.264	1
98006203-zc3h4	0.155572	0.287884	0.375	0.239	1
98023489-pelo	0.0961946	0.287459	0.688	0.504	1
98037688-papd5	0.161735	0.287071	0.312	0.193	1
98047497-rd23a	0.141023	0.287052	0.5	0.353	1
98009200-top2a	0.150279	0.286603	0.625	0.454	1
98058044-rm46	0.030524	0.286261	0.188	0.06	1
98157615-traf2	0.498445	0.28533	0.188	0.134	1
98008908-prs8	0.136294	0.285245	0.5	0.333	1
98042255-sam50	0.0171262	0.284884	0.438	0.184	1
98033713-macoi-2	0.0624923	0.284589	0.188	0.07	1
98045503-unknown-1217	0.177401	0.284213	0.312	0.195	1
98041013-cl12b	0.121288	0.284211	0.125	0.046	1
98042742-snag	0.099717	0.283875	0.25	0.119	1
98018074-snr25	0.217746	0.283815	0.188	0.105	1
98047988-ptss2	0.188372	0.283716	0.25	0.149	1
98019056-wsdu1-2	0.0312074	0.283477	0.25	0.097	1
98024612-unknown-642	0.167118	0.283082	0.125	0.052	1
98055606-unknown-1485	0.161544	0.28306	0.188	0.093	1
98012663-cenpe	0.0328316	0.281104	0.125	0.032	1
98009885-stml2	0.231977	0.280653	0.25	0.164	1
98044705-ddrgk	0.178569	0.279923	0.312	0.202	1
98000829-dhrs1	0.213987	0.279778	0.25	0.15	1
98101674-cdv3	0.128971	0.278884	0.438	0.286	1
98155502-dyst	0.109698	0.278575	0.188	0.082	1
98012427-fat4	0.133776	0.278558	0.188	0.088	1
98041440-sl9c1	0.0958654	0.278314	0.188	0.078	1
98021104-tri46-4	0.178509	0.277786	0.375	0.26	1
98049457-psme3	0.0811803	0.27738	0.688	0.55	1
98144255-tba1b-3	0.259612	0.277228	0.125	0.062	1
98105744-unknown-2120	0.0341303	0.277109	0.188	0.06	1
98031376-g6pd	0.0599614	0.276525	0.188	0.069	1
98043873-bms1	0.13559	0.276171	0.25	0.131	1
98031793-tpc6b	0.0789914	0.275874	0.188	0.074	1
98109730-harb1-3	0.0016766	0.275377	0.125	0.017	1
98011424-nudt9-2	0.0966111	0.275253	0.25	0.121	1
98047231-hsc20	0.0206296	0.275013	0.125	0.028	1
98133264-cp2j2-17	0.00454801	0.274929	0.125	0.021	1
98007132-arc1a	0.203109	0.273788	0.5	0.373	1
98150242-plpl7	0.0358243	0.273782	0.312	0.129	1
98036915-elov5-3	0.161939	0.273067	0.625	0.437	1
98117724-cers6-2	0.0982625	0.273022	0.188	0.078	1
98037350-unknown-982	0.0144692	0.272807	0.125	0.026	1
98117551-unknown-2868	0.213378	0.272523	0.25	0.153	1
98016479-vamp7	0.0773796	0.272335	0.25	0.111	1
98050340-calm-41	0.124377	0.272258	0.125	0.046	1
98003215-npc2	0.0135462	0.27193	0.125	0.025	1
98002620-ef1g	0.0683059	0.271903	0.812	0.692	1
98015659-c9mt	0.199295	0.271705	0.5	0.413	1
98002061-kinh	0.0557943	0.271554	0.188	0.069	1
98141106-hdhd1	0.189573	0.271457	0.438	0.312	1
98053363-unknown-1398	0.246948	0.270747	0.375	0.297	1
98016011-unknown-412	0.0249972	0.270611	0.125	0.029	1
98049976-rl34	0.0144574	0.270599	0.875	0.751	1
98011628-nucl	0.00360734	0.270597	0.938	0.836	1
98025971-dnai1	0.00417624	0.270013	0.312	0.099	1
98023739-ehd4	0.00498043	0.26955	0.125	0.021	1
98059189-unknown-1603	0.052851	0.269442	0.125	0.036	1
98058586-bat1-4	0.141212	0.269268	0.312	0.181	1
98035306-hnrll	0.149967	0.269085	0.375	0.234	1
98057216-tri56-13	0.269251	0.268645	0.312	0.227	1
98028404-gar1	0.171861	0.268124	0.5	0.374	1
98102783-unknown-1887	0.0612291	0.268048	0.375	0.196	1
98054997-acoc	0.130273	0.267405	0.25	0.131	1
98020803-yipf1	0.200922	0.267399	0.25	0.146	1
98103370-unknown-1928	0.0033766	0.267162	0.188	0.04	1
98023203-unknown-594	0.183026	0.266928	0.375	0.246	1
98108588-kri1	0.165078	0.266796	0.188	0.094	1
98125146-apoo	0.227504	0.266577	0.312	0.216	1
98053988-grtp1-2	0.0950768	0.266483	0.188	0.078	1
98008216-arf3	0.0870778	0.266193	0.625	0.57	1
98008932-samd5	0.200582	0.266132	0.375	0.255	1
98124770-unknown-3375	0.223983	0.265293	0.25	0.159	1
98032567-tom20	0.136112	0.26451	0.562	0.422	1
98162044-ece1-7	0.00617965	0.264249	0.125	0.022	1
98043602-wbs27-8	0.149777	0.26424	0.188	0.087	1
98046623-unknown-1252	0.187258	0.264115	0.312	0.199	1
98003358-rab1a	0.0211553	0.263866	0.125	0.028	1
98046922-mtmrd	0.399264	0.26377	0.25	0.194	1
98029579-arel1	0.215042	0.263349	0.188	0.101	1
98049261-f184a-2	0.0685303	0.263318	0.125	0.038	1
98052675-snx29	0.0321042	0.263267	0.188	0.06	1
98053803-exosx	0.18286	0.263225	0.438	0.34	1
98043566-paaf1	0.151344	0.262746	0.25	0.134	1
98075287-unknown-1692	0.00641678	0.262542	0.188	0.042	1
98045179-rlp24-2	0.0367234	0.262423	0.75	0.675	1
98015090-can1	0.0399562	0.262311	0.125	0.033	1
98149501-k1586	0.176193	0.262214	0.188	0.096	1
98048365-smd2	0.084766	0.262112	0.75	0.62	1
98053862-pdia6-2	0.00645237	0.262106	0.125	0.022	1
98035146-bmp7	0.218872	0.261795	0.312	0.202	1
98021942-lfg4	0.368763	0.261791	0.312	0.239	1
98056596-gpat3	0.159567	0.261668	0.25	0.135	1
98011949-if4a3	0.166821	0.261391	0.438	0.334	1
98038005-pigm	0.0675101	0.261351	0.188	0.071	1
98125079-fhod3	0.120543	0.261013	0.188	0.083	1
98026062-rbbp6	0.215764	0.260226	0.375	0.256	1
98010745-arl3	0.127171	0.260161	0.125	0.047	1
98013752-klc2	0.361574	0.259705	0.375	0.317	1
98032139-fibp	0.160655	0.259674	0.188	0.094	1
98036985-dylt1	0.218434	0.259483	0.375	0.265	1
98055761-tril-2	0.136429	0.25884	0.188	0.086	1
98023181-ima1-2	0.151635	0.258557	0.75	0.578	1
98046804-znf99	0.440626	0.258465	0.188	0.135	1
98025684-enob	0.190808	0.2584	0.375	0.253	1
98114059-unknown-2649	0.138586	0.258234	0.438	0.298	1
98015493-haus4	0.097058	0.257873	0.188	0.078	1
98031905-adda-2	0.189784	0.257762	0.5	0.355	1
98134504-efc1-2	5.08515e-05	0.257675	0.125	0.011	1
98007456-nduv2	0.214423	0.257426	0.312	0.202	1
98056602-mark3	0.0862445	0.256817	0.25	0.11	1
98033546-nol9	0.244258	0.256694	0.188	0.107	1
98010578-pur8	0.258608	0.256664	0.312	0.22	1
98038572-calm-32	0.00776907	0.256638	0.125	0.023	1
98012993-nr4a3	0.0155565	0.256508	0.125	0.026	1
98021454-rala	0.212954	0.256483	0.312	0.202	1
98131128-med31-3	0.054801	0.256382	0.25	0.106	1
98018432-tim23	0.28432	0.255929	0.375	0.275	1
98105545-romo1	0.179854	0.255856	0.438	0.356	1
98046821-psa1	0.0688774	0.255583	0.812	0.674	1
98044288-cd2b2	0.128237	0.25518	0.25	0.127	1
98037100-hpgds-19	0.034855	0.255115	0.125	0.032	1
98048956-so5a1	0.0318078	0.254645	0.125	0.031	1
98040615-zic3-2	0.151187	0.254435	0.25	0.131	1
98041259-dus3l	0.237531	0.254309	0.312	0.21	1
98046943-hemh	0.288185	0.254275	0.312	0.236	1
98052389-nusap	0.149983	0.253667	0.562	0.505	1
98045274-unknown-1210	0.0937384	0.253424	0.188	0.076	1
98108226-zn235-6	0.0895688	0.253332	0.25	0.122	1
98001013-trpm6	0.391481	0.252064	0.188	0.127	1
98025223-acbd6	0.122876	0.252048	0.188	0.083	1
98127177-zn235-18	0.0586713	0.251736	0.25	0.112	1
98023517-lpp3-2	0.0001101	0.251591	0.125	0.012	1
98007454-cox15	0.376797	0.251005	0.312	0.239	1
98035705-strum	0.286652	0.251001	0.188	0.115	1
98047811-prs6a	0.238537	0.250947	0.375	0.281	1
98007788-cand1	0.193592	0.250855	0.312	0.192	1
98053641-med31	0.0708979	0.250568	0.25	0.112	1
98121319-unknown-3138	0.0375331	0.250414	0.125	0.032	1
98026607-5ht3a	0.0575377	0.250092	0.125	0.036	1
98003161-mbnl3	0.28954	-0.250209	0.062	0.156	1
98056184-uba1	0.202153	-0.250327	0.438	0.571	1
98019603-heat2	0.141917	-0.250398	0	0.12	1
98021212-unknown-552	0.301478	-0.250506	0.062	0.153	1
98012524-co8b	0.163769	-0.25058	0	0.109	1
98011387-igdc3	0.230667	-0.2508	0.312	0.434	1
98050813-ccnb2	0.265513	-0.251086	0.188	0.317	1
98052174-u3ip2	0.130202	-0.251122	0	0.126	1
98054168-unknown-1424	0.202292	-0.251171	0.062	0.19	1
98022121-nmt2	0.24095	-0.251249	0.188	0.353	1
98013724-naa25	0.111101	-0.25132	0	0.138	1
98037749-mgll-4	0.247216	-0.251427	0.125	0.267	1
98002690-thoc1-2	0.189477	-0.251543	0.125	0.303	1
98018222-ubp2	0.25844	-0.251627	0.125	0.252	1
98016551-oma1	0.180538	-0.251657	0.062	0.207	1
98027892-csn6	0.230758	-0.251662	0.125	0.261	1
98056749-chp1-2	0.250637	-0.252396	0.062	0.17	1
98041957-lrrc1	0.128343	-0.252539	0	0.127	1
98028173-sl9a6-2	0.139895	-0.252582	0	0.121	1
98112670-unknown-2564	0.180116	-0.252679	0.188	0.429	1
98048109-kapca	0.265	-0.25288	0.25	0.411	1
98123503-unknown-3303	0.271173	-0.253241	0.062	0.158	1
98043157-wdr4	0.128343	-0.253301	0	0.127	1
98005197-pimt	0.135937	-0.253346	0	0.123	1
98016489-musk	0.253391	-0.253402	0.062	0.162	1
98047880-hasp	0.208467	-0.253716	0.062	0.182	1
98037158-sdc1-2	0.263356	-0.254188	0.125	0.253	1
98018105-fzr	0.241081	-0.254243	0.062	0.171	1
98040656-acly	0.146045	-0.254731	0	0.118	1
98133932-ddx23-2	0.226876	-0.254826	0.188	0.326	1
98058916-sorl	0.109504	-0.254852	0	0.139	1
98014303-fuct1	0.148153	-0.25487	0	0.117	1
98129134-nkx24-3	0.121641	-0.254908	0.062	0.243	1
98037656-dbf4a	0.107929	-0.254957	0	0.141	1
98044764-ddx18	0.140223	-0.254968	0.062	0.231	1
98034018-elav2-3	0.293564	-0.255206	0.375	0.505	1
98037963-rhdf1	0.279011	-0.255275	0.125	0.229	1
98058528-plcb4	0.178223	-0.255298	0.062	0.203	1
98054034-pk1ip	0.130202	-0.255525	0	0.126	1
98002763-alg5	0.143966	-0.255664	0	0.119	1
98051462-epc1	0.202819	-0.255893	0.062	0.186	1
98043361-kdm3b	0.216142	-0.256079	0.062	0.182	1
98039968-shq1	0.130202	-0.2567	0	0.126	1
98050755-use1	0.141917	-0.257027	0	0.12	1
98031325-hpgds-14	0.146045	-0.257063	0	0.118	1
98032254-zn510	0.114362	-0.257399	0	0.136	1
98004061-ddx46	0.171275	-0.257758	0.062	0.204	1
98006294-fa46a	0.251285	-0.257794	0.375	0.501	1
98007777-rnps1	0.308352	-0.258129	0.312	0.401	1
98025733-vps18	0.114362	-0.258773	0	0.136	1
98014087-an13c	0.139895	-0.259519	0	0.121	1
98047190-unknown-1267	0.141444	-0.259521	0.062	0.211	1
98020413-ube3a	0.200735	-0.259725	0.125	0.279	1
98028182-lmna	0.143309	-0.25975	0.438	0.572	1
98136327-unknown-4192	0.142157	-0.259837	0.062	0.211	1
98040629-lclt1-2	0.293512	-0.260045	0.062	0.148	1
98045799-zmat2	0.137902	-0.260134	0	0.122	1
98036473-cmtr1	0.299698	-0.260358	0.125	0.221	1
98004424-mpip1	0.132999	-0.260387	0.062	0.24	1
98013299-s22a5-2	0.24859	-0.260402	0.312	0.43	1
98123504-clpp	0.218969	-0.260465	0.062	0.178	1
98013014-tysy	0.220763	-0.260647	0.125	0.26	1
98025936-dhtk1	0.124701	-0.260782	0	0.13	1
98021298-speg	0.326755	-0.260785	0.062	0.144	1
98010941-msh2	0.117713	-0.260795	0	0.134	1
98051778-cdk14	0.132087	-0.260806	0	0.125	1
98101937-znt5	0.199262	-0.261036	0.125	0.28	1
98034988-if3m	0.51254	-0.261067	0.062	0.108	1
98058799-mkl2	0.177523	-0.261282	0.062	0.202	1
98048517-spef1	0.156887	-0.261829	0	0.112	1
98106985-s22a3-8	0.121159	-0.262188	0	0.132	1
98011669-trap1	0.241741	-0.262251	0.312	0.439	1
98034278-atpb	0.2982	-0.262492	0.625	0.868	1
98026825-dtd1	0.143966	-0.262714	0	0.119	1
98161176-mces	0.126509	-0.262781	0	0.129	1
98054274-rwdd1	0.2838	-0.262857	0.125	0.223	1
98032087-mprd	0.223213	-0.262859	0.125	0.268	1
98053607-mp2k1	0.132087	-0.263519	0	0.125	1
98158491-ccnl2	0.0726518	-0.263642	0	0.17	1
98043509-vate1	0.213539	-0.263999	0.125	0.263	1
98020709-ltor5	0.141917	-0.264312	0	0.12	1
98037023-rbsk	0.128343	-0.264482	0	0.127	1
98114316-rnf17	0.193358	-0.264737	0.062	0.192	1
98006540-met7b	0.137902	-0.264924	0	0.122	1
98015128-s2544	0.141917	-0.264967	0	0.12	1
98055354-pcbp3	0.239961	-0.265037	0.062	0.168	1
98033519-tara-2	0.137902	-0.265093	0	0.122	1
98049110-rnf25	0.225472	-0.265165	0.125	0.248	1
98029622-hcfc1	0.216069	-0.265573	0.188	0.333	1
98050684-s35a3-3	0.132087	-0.265884	0	0.125	1
98137199-ppib-3	0.245012	-0.265975	0.188	0.312	1
98054558-mcm2	0.2296	-0.26599	0.188	0.346	1
98052266-gxlt2	0.126509	-0.266003	0	0.129	1
98045392-mtch2	0.231252	-0.266011	0.188	0.313	1
98053718-nsf1c	0.248708	-0.266067	0.125	0.241	1
98047652-trm1	0.17395	-0.266247	0.062	0.203	1
98041782-pdpk1	0.215553	-0.266989	0.125	0.266	1
98058568-myef2	0.166148	-0.267387	0.438	0.59	1
98032656-pus3	0.17189	-0.26741	0.062	0.208	1
98051386-cd029	0.133999	-0.267675	0	0.124	1
98004545-rpab3	0.214995	-0.267784	0.125	0.255	1
98027334-tdrd3	0.117713	-0.267957	0	0.134	1
98020606-wdr5-2	0.192121	-0.268068	0.125	0.296	1
98046566-ei2be	0.111101	-0.268268	0	0.138	1
98017254-rhoa-2	0.212206	-0.268432	0.25	0.426	1
98040320-f210a	0.119424	-0.26844	0	0.133	1
98008050-ccdc6	0.0989216	-0.268467	0	0.147	1
98050537-ccnl1	0.0674393	-0.268942	0	0.175	1
98050032-ndus1	0.150295	-0.269056	0.062	0.222	1
98043886-tbc15	0.130202	-0.269074	0	0.126	1
98030599-dhc24-2	0.116026	-0.269114	0	0.135	1
98021752-nsf	0.122918	-0.269141	0	0.131	1
98120924-vps25	0.106376	-0.269346	0	0.142	1
98038059-pum2	0.130202	-0.269455	0	0.126	1
98016847-chin	0.124701	-0.269583	0	0.13	1
98057751-yets4	0.122918	-0.269593	0	0.131	1
98047714-exd2-2	0.117713	-0.269606	0	0.134	1
98026545-ube2a-2	0.184614	-0.269769	0.062	0.192	1
98054163-ntf2	0.204786	-0.269861	0.125	0.265	1
98016895-acpm-2	0.183127	-0.270086	0.062	0.196	1
98045889-s38a7-6	0.139895	-0.270225	0	0.121	1
98032770-unknown-857	0.143966	-0.27031	0	0.119	1
98027965-rad54	0.117713	-0.270659	0	0.134	1
98049508-frih	0.293068	-0.271241	0.25	0.378	1
98032514-bap31	0.193986	-0.271376	0.062	0.187	1
98011473-dpod2	0.176684	-0.271687	0.062	0.198	1
98057502-itpr1	0.107929	-0.272417	0	0.141	1
98016920-faxc-3	0.122918	-0.27267	0	0.131	1
98148368-iphp	0.159148	-0.272805	0	0.111	1
98013894-ccar1	0.239058	-0.273114	0.312	0.468	1
98143187-kcma1-2	0.130202	-0.273194	0	0.126	1
98053462-larp6-2	0.176683	-0.273473	0.062	0.207	1
98033885-csk2b	0.21187	-0.274139	0.188	0.34	1
98012030-tm63a-2	0.304683	-0.274212	0.062	0.146	1
98018781-ell	0.166128	-0.274602	0	0.108	1
98056606-hpdl	0.11272	-0.274851	0	0.137	1
98052686-mcm7	0.209023	-0.275094	0.25	0.41	1
98011029-cdc73	0.106376	-0.275129	0	0.142	1
98057902-srprb	0.116026	-0.275248	0	0.135	1
98033506-h10	0.217892	-0.275553	0.562	0.755	1
98017266-tm1l2	0.124701	-0.275699	0	0.13	1
98052042-tbg1	0.109504	-0.27604	0	0.139	1
98025492-tp4ap	0.117713	-0.276116	0	0.134	1
98038779-preb	0.128343	-0.276207	0	0.127	1
98048911-axin2	0.194409	-0.276296	0.062	0.199	1
98005354-hpgds-3	0.175912	-0.276479	0	0.103	1
98013864-psb2	0.174623	-0.276561	0.188	0.383	1
98034663-lsm12	0.150796	-0.276893	0.062	0.216	1
98149392-unknown-5060	0.161442	-0.27745	0	0.11	1
98148838-unknown-5022	0.148153	-0.277515	0	0.117	1
98056111-cnd2	0.143464	-0.277723	0.062	0.222	1
98051807-pfd3	0.119424	-0.27783	0	0.133	1
98017412-star7	0.161068	-0.2779	0.062	0.204	1
98021089-sbds	0.154311	-0.278013	0.062	0.22	1
98050369-ppgb-6	0.159148	-0.278159	0	0.111	1
98013428-myh6	0.477831	-0.278188	0.125	0.186	1
98123290-qorx	0.117713	-0.278292	0	0.134	1
98006350-sgsm3	0.132087	-0.278356	0	0.125	1
98042531-eif3l	0.18906	-0.278448	0.125	0.284	1
98022356-k0020	0.188683	-0.278506	0.125	0.282	1
98141736-pp2bc-2	0.17095	-0.278524	0	0.106	1
98031451-ud3a2-3	0.185037	-0.278555	0.062	0.198	1
98049341-y1101	0.240919	-0.278921	0.062	0.169	1
98057285-f102b	0.117713	-0.279048	0	0.134	1
98024149-kad2	0.135397	-0.27908	0.062	0.234	1
98128344-zn782-5	0.116026	-0.279089	0	0.135	1
98002329-qcr1	0.186108	-0.279321	0.125	0.283	1
98057712-a4-2	0.139895	-0.279399	0	0.121	1
98016360-atga1	0.181334	-0.279566	0.062	0.193	1
98059364-rpc3	0.159051	-0.279679	0.062	0.214	1
98017036-unknown-433	0.139895	-0.279767	0	0.121	1
98012751-eif3d	0.195569	-0.280015	0.125	0.261	1
98023365-oxa1l	0.107929	-0.280071	0	0.141	1
98052273-creb1	0.171133	-0.28011	0.062	0.198	1
98019466-spcs2	0.224115	-0.280568	0.125	0.251	1
98018436-odpat	0.0782364	-0.280725	0	0.164	1
98012463-trua	0.211556	-0.280748	0.125	0.266	1
98045491-k6pf	0.190919	-0.280792	0.062	0.198	1
98004979-ylat2	0.168522	-0.280996	0	0.107	1
98037591-tmm56-6	0.122918	-0.281097	0	0.131	1
98045569-eif3j	0.19973	-0.281291	0.188	0.361	1
98035661-sox2-2	0.492239	-0.281651	0.062	0.111	1
98059357-rm21	0.159501	-0.281987	0.062	0.207	1
98002328-rpb2	0.152615	-0.282006	0.062	0.197	1
98101887-unknown-1846	0.122918	-0.282128	0	0.131	1
98041688-sap3-7	0.161442	-0.282827	0	0.11	1
98052499-zc3h8	0.184961	-0.282871	0.062	0.202	1
98000187-unknown-9	0.15029	-0.282935	0	0.115	1
98105392-vma21	0.117713	-0.282955	0	0.134	1
98122512-renr	0.166851	-0.28311	0.062	0.206	1
98027055-foxj3	0.135937	-0.283191	0	0.123	1
98057383-cuzd1-4	0.163769	-0.283335	0	0.109	1
98100136-ubb-7	0.132532	-0.283396	0.188	0.4	1
98009307-ech1	0.0906271	-0.283575	0	0.154	1
98040171-s36a1-6	0.106376	-0.283917	0	0.142	1
98058428-ki21b	0.100372	-0.283923	0	0.146	1
98017068-gds1	0.109504	-0.283976	0	0.139	1
98021010-id2	0.178446	-0.284199	0	0.102	1
98039129-s2546	0.116026	-0.284337	0	0.135	1
98028046-abl1-2	0.214673	-0.284506	0.125	0.252	1
98040930-bat1-2	0.161821	-0.284589	0.062	0.2	1
98055788-zmiz2	0.116026	-0.284647	0	0.135	1
98133569-mp2k4	0.205754	-0.28486	0.25	0.437	1
98003635-srgp1	0.11272	-0.285104	0	0.137	1
98048776-hes1	0.250508	-0.285273	0.062	0.168	1
98041799-nsa2	0.201479	-0.285526	0.25	0.444	1
98040464-unknown-1083	0.139895	-0.285774	0	0.121	1
98138082-unknown-4304	0.172533	-0.286054	0.062	0.197	1
98057512-ehd4-3	0.155868	-0.286808	0.062	0.208	1
98053983-unknown-1419	0.132087	-0.287072	0	0.125	1
98039731-crbn	0.119424	-0.287417	0	0.133	1
98041294-ddx4-2	0.221744	-0.287432	0.188	0.312	1
98046778-prof1-2	0.0160817	-0.287544	0.75	0.897	1
98037441-rffl	0.146633	-0.287745	0.062	0.221	1
98018092-zc3ha	0.135937	-0.289165	0	0.123	1
98040108-pex19	0.11272	-0.289205	0	0.137	1
98023714-tmm56-5	0.149819	-0.290553	0.062	0.211	1
98008120-nek4	0.0806753	-0.290883	0.062	0.264	1
98052148-rnft2	0.154468	-0.291094	0.062	0.219	1
98020747-sf3b5	0.107929	-0.291923	0	0.141	1
98032534-fads2-3	0.111101	-0.292644	0	0.138	1
98055773-zswm8-2	0.172131	-0.293589	0.125	0.297	1
98055884-robo2-4	0.156887	-0.293989	0	0.112	1
98035495-unknown-931	0.180119	-0.294094	0.188	0.392	1
98007603-f10c1	0.0946889	-0.294335	0	0.15	1
98026683-unknown-686	0.0842189	-0.29496	0	0.159	1
98055549-isca2	0.209249	-0.295347	0.062	0.172	1
98047984-tim50	0.166571	-0.296156	0.125	0.29	1
98031811-gdia	0.175134	-0.297112	0.188	0.353	1
98054796-pmgt1	0.101842	-0.297321	0	0.145	1
98003089-golp3	0.106376	-0.297358	0	0.142	1
98123097-hid1	0.135937	-0.298291	0	0.123	1
98033705-ttl12	0.100372	-0.298315	0	0.146	1
98070270-unknown-1667	0.180752	-0.298417	0.062	0.194	1
98017895-copd	0.17622	-0.298491	0.188	0.339	1
98130804-ufm1	0.106376	-0.298606	0	0.142	1
98018048-bcl9l	0.0933163	-0.298746	0	0.151	1
98018580-srsf3	0.135413	-0.2991	0.375	0.481	1
98158089-unknown-5694	0.174553	-0.299256	0.188	0.403	1
98054540-rb15b	0.101842	-0.29945	0	0.145	1
98022387-cfdp1	0.152266	-0.299867	0.062	0.206	1
98009933-dcor-2	0.175705	-0.299899	0.312	0.508	1
98014950-fos	0.152472	-0.300056	0.062	0.204	1
98010116-mk14	0.100372	-0.300064	0	0.146	1
98027161-cbx2	0.121159	-0.300066	0	0.132	1
98034285-at1a2	0.102802	-0.300228	0.438	0.61	1
98024553-nsd1	0.137433	-0.300408	0.062	0.217	1
98008172-tf2aa	0.186508	-0.300558	0.125	0.261	1
98012471-apc10	0.0974912	-0.300695	0	0.148	1
98028852-vta1	0.101842	-0.300738	0	0.145	1
98014632-pqlc1	0.174675	-0.300836	0.062	0.2	1
98041433-coac	0.173087	-0.300846	0.062	0.196	1
98016760-ct024	0.155946	-0.30089	0.062	0.204	1
98128712-unknown-3672	0.0786129	-0.301029	0.312	0.509	1
98032202-stom-6	0.1787	-0.301068	0.312	0.451	1
98010272-stag2	0.135132	-0.301154	0.062	0.216	1
98027549-ct2nl	0.11272	-0.301662	0	0.137	1
98058706-cic	0.0989216	-0.301972	0	0.147	1
98031442-pk3c3	0.150472	-0.302034	0.062	0.205	1
98032229-bop1	0.162296	-0.302206	0.125	0.28	1
98049131-s39ab-3	0.154009	-0.302573	0.062	0.204	1
98034839-np1l1-3	0.120632	-0.30292	0.062	0.246	1
98030968-emc7	0.157227	-0.303339	0.062	0.203	1
98024130-sahh-2	0.204396	-0.303366	0.312	0.441	1
98032898-r3hd1	0.190698	-0.303617	0.25	0.416	1
98141083-unknown-4509	0.117713	-0.304179	0	0.134	1
98019897-pptc7	0.130522	-0.304515	0.062	0.225	1
98057850-gmppa	0.0946889	-0.304644	0	0.15	1
98010498-akap1-2	0.0933163	-0.304982	0	0.151	1
98100242-unknown-1726	0.105335	-0.305044	0.062	0.237	1
98034033-tle1	0.185784	-0.305413	0.188	0.344	1
98046941-m2om	0.163178	-0.305819	0.125	0.289	1
98019688-utp11	0.130766	-0.305952	0.062	0.232	1
98029404-unknown-754	0.106376	-0.306316	0	0.142	1
98020694-unknown-538	0.0960804	-0.306348	0	0.149	1
98048801-cbx3	0.153405	-0.306623	0.438	0.607	1
98017588-4f2	0.172528	-0.306692	0.312	0.491	1
98024228-cx6b1	0.0459061	-0.306894	0.625	0.772	1
98051645-prod	0.100372	-0.307008	0	0.146	1
98022242-taz	0.117131	-0.307528	0.062	0.248	1
98012652-csn4	0.135498	-0.307903	0.062	0.231	1
98040997-tba1a-7	0.0506215	-0.307979	0	0.196	1
98112531-acsf2-15	0.106376	-0.308291	0	0.142	1
98023610-4et	0.0933163	-0.308332	0	0.151	1
98041494-tpm1	0.170574	-0.308379	0.188	0.374	1
98028427-avl9	0.0989216	-0.308391	0	0.147	1
98055050-trpc5-5	0.151656	-0.308684	0.062	0.194	1
98050114-h33-3	0.153929	-0.308893	0.062	0.215	1
98023823-rbm19	0.0946889	-0.30953	0	0.15	1
98036710-sac1	0.0946889	-0.309581	0	0.15	1
98141210-bxa1	0.154657	-0.309833	0	0.113	1
98059006-kif2a	0.0974912	-0.31016	0	0.148	1
98055581-trrap-2	0.16819	-0.310515	0.062	0.19	1
98050965-apmap-7	0.0919625	-0.310667	0	0.153	1
98033793-acadv	0.133434	-0.3108	0.062	0.216	1
98048752-szrd1	0.11272	-0.311689	0	0.137	1
98006997-dus1	0.124701	-0.311773	0	0.13	1
98056389-vps28	0.0625748	-0.311922	0	0.181	1
98124024-lrrf2	0.144033	-0.312309	0.125	0.309	1
98045984-h33-2	0.0323334	-0.312463	0.625	0.796	1
98002647-pai2b	0.153403	-0.312752	0.312	0.485	1
98035781-tim	0.12399	-0.31289	0.062	0.223	1
98043304-emsy	0.144549	-0.314321	0.125	0.283	1
98032888-parp2	0.0933163	-0.314959	0	0.151	1
98004315-sun1	0.0842189	-0.315521	0	0.159	1
98019031-ehmt1	0.0854655	-0.315869	0	0.158	1
98008136-unknown-199	0.0946889	-0.31605	0	0.15	1
98041773-calu-3	0.100372	-0.316249	0	0.146	1
98001810-ermp1	0.0880109	-0.316531	0	0.156	1
98109408-gshr-2	0.0933163	-0.316555	0	0.151	1
98031809-hpgds-15	0.183318	-0.316871	0.062	0.187	1
98025833-ppm1k	0.152045	-0.316932	0.062	0.208	1
98046332-fnd3a	0.122918	-0.316944	0	0.131	1
98054783-gapr1-9	0.214416	-0.317373	0.125	0.269	1
98059348-limd2	0.168805	-0.317481	0.188	0.377	1
98150047-sin3b	0.205411	-0.317495	0.188	0.349	1
98031290-wwp1-2	0.121309	-0.317619	0.062	0.235	1
98125331-paip1-2	0.0919625	-0.317718	0	0.153	1
98029495-noct	0.0906271	-0.31791	0	0.154	1
98055322-rnt2-2	0.15029	-0.318046	0	0.115	1
98158972-dcxr-14	0.113717	-0.319204	0.125	0.343	1
98032834-taf9	0.138175	-0.319364	0.062	0.212	1
98114380-cld14	0.08931	-0.319519	0	0.155	1
98049278-rgap1-2	0.12591	-0.319622	0.062	0.227	1
98101463-cuzd1-5	0.130202	-0.319843	0	0.126	1
98023447-psb6	0.142396	-0.319911	0.312	0.533	1
98004544-y1819	0.104844	-0.320226	0	0.143	1
98026326-unknown-675	0.141917	-0.320395	0	0.12	1
98028094-unknown-720	0.190708	-0.320443	0.125	0.252	1
98038186-sf3b4	0.0842189	-0.321279	0	0.159	1
98020307-orc1	0.0842189	-0.321506	0	0.159	1
98103265-taf13	0.119301	-0.321665	0.062	0.228	1
98050251-elov2-4	0.139345	-0.321677	0.125	0.303	1
98020098-ep400	0.0854655	-0.322061	0	0.158	1
98032648-atpo	0.15253	-0.322375	0.25	0.444	1
98007938-rbbp4-2	0.143478	-0.322491	0.25	0.428	1
98004232-gbrb2	0.177668	-0.322616	0.062	0.194	1
98031104-hnrpk	0.197138	-0.32264	0.25	0.398	1
98053581-s22a3-6	0.11272	-0.322728	0	0.137	1
98020944-zdh14	0.111101	-0.32273	0	0.138	1
98039945-cpt1a-5	0.147282	-0.32281	0.062	0.207	1
98000925-ct112	0.207421	-0.323003	0.062	0.179	1
98046861-rt02	0.0974912	-0.323021	0	0.148	1
98047455-hmgx4	0.101842	-0.323515	0	0.145	1
98002891-rnf13	0.126509	-0.323569	0	0.129	1
98016573-unknown-422	0.111101	-0.323816	0	0.138	1
98055457-assy-2	0.14775	-0.324183	0.25	0.411	1
98023982-rimp	0.22621	-0.324316	0.125	0.249	1
98032976-cyac3	0.143885	-0.324331	0.125	0.306	1
98003511-ctbl1	0.0867295	-0.324426	0	0.157	1
98048402-unknown-1301	0.126509	-0.324885	0	0.129	1
98048302-rtp3	0.104844	-0.325056	0	0.143	1
98109574-catl1-5	0.0950885	-0.325873	0.125	0.364	1
98026734-pdip2	0.0880109	-0.325914	0	0.156	1
98018918-ar6p1	0.0880109	-0.32598	0	0.156	1
98016354-ncpr	0.0880109	-0.326321	0	0.156	1
98015283-gt253	0.0867295	-0.326331	0	0.157	1
98016543-lrc57	0.0817764	-0.326794	0	0.161	1
98051923-zn316	0.0817764	-0.326817	0	0.161	1
98016373-vapb	0.20423	-0.327173	0.125	0.253	1
98026929-f10a1	0.148552	-0.327318	0.25	0.432	1
98023940-ndrg1	0.0829892	-0.327616	0	0.16	1
98021017-cds2-2	0.0867295	-0.327632	0	0.157	1
98010289-ncbp1	0.149559	-0.32793	0.188	0.366	1
98005272-txd17	0.08931	-0.328133	0	0.155	1
98001184-nckp1	0.0805801	-0.328148	0	0.162	1
98033574-tpgs1	0.100372	-0.328179	0	0.146	1
98132091-cubn	0.123503	-0.328424	0.125	0.317	1
98024783-gors2	0.0909299	-0.328788	0.062	0.263	1
98018286-rmd5a	0.0842189	-0.328842	0	0.159	1
98127069-unknown-3542	0.0523471	-0.329175	0.312	0.536	1
98021000-sesn1	0.17902	-0.32966	0.062	0.185	1
98022225-smce1	0.0842189	-0.329981	0	0.159	1
98009233-rbp1	0.0842189	-0.330053	0	0.159	1
98034627-unknown-903	0.0960804	-0.330179	0	0.149	1
98020330-mppa	0.0726518	-0.330545	0	0.17	1
98131752-h10-4	0.191625	-0.331362	0.375	0.593	1
98042251-g6pc3	0.08931	-0.331503	0	0.155	1
98018627-dpp9	0.0933163	-0.331541	0	0.151	1
98027169-metk1-2	0.194353	-0.332372	0.125	0.249	1
98051876-caza2	0.207461	-0.332775	0.125	0.257	1
98066356-y531-4	0.164222	-0.33297	0.125	0.273	1
98104828-unknown-2046	0.126256	-0.333592	0.125	0.31	1
98039024-s40a1	0.0946889	-0.333762	0	0.15	1
98008897-mx1	0.0933163	-0.334053	0	0.151	1
98005122-pccb	0.116807	-0.334259	0.062	0.229	1
98016958-zn503-2	0.128343	-0.334395	0	0.127	1
98026230-s41a1	0.104844	-0.334554	0	0.143	1
98055837-mast1	0.13078	-0.334635	0.125	0.304	1
98054429-pds5b	0.0684532	-0.33526	0	0.174	1
98125339-gcsh-3	0.0570924	-0.335691	0.062	0.276	1
98000688-rm51	0.0817764	-0.336082	0	0.161	1
98053654-abce1	0.129065	-0.336354	0.188	0.42	1
98024057-ubp10	0.134011	-0.336593	0.125	0.291	1
98038997-sr1ip	0.107695	-0.336683	0.062	0.242	1
98006927-vps29	0.0842189	-0.337204	0	0.159	1
98019669-t106a	0.132575	-0.3375	0.062	0.218	1
98134324-unknown-4016	0.084817	-0.337887	0.375	0.597	1
98033942-dnja1	0.107324	-0.33796	0.062	0.243	1
98033697-eif3h	0.118721	-0.338395	0.125	0.316	1
98034158-xpp1	0.0817764	-0.339793	0	0.161	1
98042985-stx17	0.126086	-0.33993	0.062	0.217	1
98033037-pim3	0.132705	-0.340078	0.312	0.464	1
98112549-unknown-2558	0.08931	-0.340287	0	0.155	1
98008221-taok1	0.0876355	-0.340654	0.062	0.264	1
98023425-zn541	0.15707	-0.341299	0.125	0.277	1
98001993-calm	0.236813	-0.341595	0.125	0.252	1
98044479-elob	0.129765	-0.342086	0.25	0.403	1
98029235-cah6-2	0.0782364	-0.342634	0	0.164	1
98055679-m4k4	0.0794002	-0.343378	0	0.163	1
98059413-rn157-3	0.0817764	-0.343525	0	0.161	1
98019713-pabp2	0.127815	-0.34364	0.188	0.378	1
98034442-thoc3	0.0726518	-0.343764	0	0.17	1
98041488-vp33a	0.0715803	-0.344325	0	0.171	1
98046558-si1l3	0.110095	-0.344361	0.062	0.224	1
98133752-azr-2	0.116223	-0.344944	0.125	0.33	1
98028683-ptss1	0.116609	-0.345171	0.125	0.318	1
98018311-cmkmt	0.159984	-0.345841	0.062	0.194	1
98050029-arf6-4	0.120645	-0.345887	0.062	0.222	1
98020361-skp1	0.0759735	-0.346419	0.5	0.729	1
98032654-zn577	0.135729	-0.346768	0.188	0.347	1
98149904-unknown-5100	0.0514	-0.347316	0	0.195	1
98022429-selt-2	0.111975	-0.347428	0.125	0.304	1
98013897-gatd1	0.0829892	-0.347762	0	0.16	1
98155420-l1cam	0.12913	-0.348113	0.25	0.438	1
98132403-brk1	0.110911	-0.348541	0.062	0.243	1
98013899-unknown-357	0.101842	-0.348631	0	0.145	1
98053128-rusc1	0.101842	-0.348739	0	0.145	1
98148278-kisha	0.109583	-0.348983	0.125	0.35	1
98022610-ln28b	0.0919625	-0.349127	0	0.153	1
98042828-wdr75	0.0589188	-0.349264	0	0.185	1
98042979-xrcc4	0.0726518	-0.349988	0	0.17	1
98003375-gale	0.102247	-0.350253	0.062	0.243	1
98131844-unknown-3856	0.0674393	-0.350748	0	0.175	1
98043800-neua	0.114627	-0.351217	0.125	0.317	1
98003729-unknown-87	0.0748396	-0.35177	0	0.168	1
98015111-ak17a	0.0867295	-0.351774	0	0.157	1
98025789-catl1	0.168466	-0.352003	0.125	0.275	1
98014411-t184b	0.0854655	-0.35204	0	0.158	1
98034190-ubp49	0.063582	-0.35244	0.5	0.732	1
98039623-kcnka-2	0.0674393	-0.352686	0	0.175	1
98113013-nek9-2	0.101842	-0.353371	0	0.145	1
98048946-yif1b	0.0782364	-0.353564	0	0.164	1
98023991-mspd2	0.0715803	-0.353642	0	0.171	1
98023891-ino1	0.104844	-0.353894	0	0.143	1
98035045-ccny	0.0759563	-0.354065	0	0.167	1
98040759-fbxl7-7	0.0726518	-0.354078	0	0.17	1
98017047-rnf4	0.0842189	-0.354247	0	0.159	1
98048774-mcm6	0.118206	-0.354799	0.188	0.415	1
98001941-dnjc8	0.133556	-0.355104	0.25	0.45	1
98036877-pdd2l	0.0748396	-0.355597	0	0.168	1
98004895-snrk	0.0919625	-0.356845	0	0.153	1
98010974-dpf3	0.0770885	-0.356944	0	0.166	1
98027968-snaa	0.0737382	-0.35764	0	0.169	1
98051025-nucb1	0.151565	-0.357699	0.125	0.277	1
98047598-abl1-3	0.08931	-0.357952	0	0.155	1
98019286-atp4b	0.0937549	-0.3586	0.312	0.493	1
98003067-csdc2	0.10221	-0.358906	0.125	0.329	1
98039627-ppib	0.132442	-0.359166	0.062	0.234	1
98029429-pdc10	0.114161	-0.359607	0.062	0.224	1
98023984-s35a3	0.0805801	-0.360341	0	0.162	1
98014028-atx2	0.0868881	-0.360461	0.062	0.253	1
98040421-rs6-2	0.0787596	-0.361522	0.438	0.684	1
98000694-ube2s	0.0694812	-0.362294	0	0.173	1
98026912-aurka	0.0950025	-0.362522	0.25	0.484	1
98035773-ash2l	0.0903431	-0.362835	0.062	0.253	1
98001556-ks6c1	0.0705235	-0.362991	0	0.172	1
98015855-sera	0.116048	-0.363073	0.188	0.371	1
98056337-tiam1	0.103333	-0.363243	0	0.144	1
98149903-cplx1	0.0454669	-0.363635	0	0.204	1
98136667-ssrd	0.0674393	-0.364597	0	0.175	1
98043721-y531-3	0.116889	-0.365477	0.125	0.32	1
98039884-kdm5c	0.112745	-0.36589	0.188	0.398	1
98041836-nepr1	0.0694812	-0.366049	0	0.173	1
98053683-unknown-1410	0.109504	-0.366709	0	0.139	1
98024111-tdh	0.0770885	-0.367838	0	0.166	1
98103996-h2az-2	0.0239746	-0.368309	0.688	0.831	1
98010217-fa76a	0.103669	-0.368317	0.188	0.423	1
98058687-adsv	0.124701	-0.370277	0	0.13	1
98057507-ap2a2	0.0607214	-0.370832	0	0.183	1
98029091-ada10-3	0.0616417	-0.371059	0	0.182	1
98032492-mce1	0.0866579	-0.371268	0.062	0.245	1
98057071-mark3-2	0.14394	-0.37181	0.062	0.203	1
98019945-fxr1	0.1155	-0.372303	0.375	0.623	1
98107195-rl18a-2	0.0447882	-0.372673	0.188	0.415	1
98016787-wdr36	0.0900117	-0.37338	0.062	0.247	1
98005621-ebp2	0.0859891	-0.373517	0.062	0.256	1
98049894-mgdp1-5	0.0674393	-0.373643	0	0.175	1
98012221-rm09	0.0554604	-0.374228	0	0.19	1
98028778-asb7	0.0919625	-0.374398	0	0.153	1
98047050-set-3	0.0917885	-0.374669	0.375	0.536	1
98050454-1433g	0.0933163	-0.374881	0	0.151	1
98045851-unknown-1228	0.056307	-0.375009	0	0.188	1
98058628-phlp	0.0726518	-0.375477	0	0.17	1
98053083-sec62	0.0886338	-0.377114	0.062	0.263	1
98046289-ppal-11	0.0990394	-0.377303	0.062	0.241	1
98043346-cpt1b-2	0.0669926	-0.37744	0.062	0.292	1
98058753-at2a2	0.0770885	-0.377775	0	0.166	1
98026366-mex3b	0.112201	-0.37849	0.188	0.378	1
98050501-rn146	0.0737382	-0.380043	0	0.169	1
98020337-abcb9-2	0.107147	-0.381641	0.062	0.227	1
98046214-ndua2	0.0904425	-0.38175	0.125	0.342	1
98016785-adf1-3	0.065453	-0.383707	0	0.178	1
98000702-phf19	0.0737382	-0.383902	0	0.169	1
98160794-hvcn1-2	0.0546255	-0.384887	0	0.191	1
98046249-gid4	0.0674393	-0.385212	0	0.175	1
98035460-zn513-3	0.0625748	-0.385977	0	0.181	1
98017580-rab2b	0.102807	-0.386188	0.125	0.315	1
98049258-cnfn-10	0.0880109	-0.386807	0	0.156	1
98046975-pp1b-3	0.0760151	-0.386857	0.25	0.467	1
98011054-ubr5	0.0591533	-0.387664	0.062	0.279	1
98043633-rap1b	0.0922123	-0.388153	0.25	0.477	1
98158080-nanp	0.0900742	-0.388197	0.125	0.334	1
98047539-unknown-1274	0.0589188	-0.388302	0	0.185	1
98022662-unknown-582	0.0737382	-0.388396	0	0.169	1
98044753-aster	0.0912135	-0.3884	0.062	0.239	1
98161325-pdrg1	0.0818101	-0.388491	0.062	0.248	1
98012393-4ebp2	0.0674652	-0.389067	0.312	0.477	1
98033914-ndub6	0.0876871	-0.389167	0.125	0.368	1
98009044-abhd2	0.0571655	-0.38943	0	0.187	1
98006404-elov4	0.104567	-0.39008	0.188	0.383	1
98037022-kcnka	0.0918825	-0.390648	0.062	0.24	1
98052124-rm48	0.0695505	-0.390671	0.062	0.284	1
98033972-grp78-2	0.108735	-0.390808	0.25	0.451	1
98048398-lmf2	0.0707597	-0.390978	0.062	0.263	1
98009166-tprkb	0.084565	-0.391103	0.062	0.246	1
98107499-meis1	0.0829892	-0.391577	0	0.16	1
98001138-ggt7	0.0705235	-0.391582	0	0.172	1
98131382-clca1	0.0664393	-0.391811	0	0.176	1
98043514-djb11-3	0.0941984	-0.392182	0.125	0.341	1
98036682-mib1-2	0.0684532	-0.392358	0	0.174	1
98007447-vps4a	0.087773	-0.392376	0.125	0.32	1
98046767-ipyr	0.0777485	-0.392491	0.125	0.344	1
98036152-dcaf8	0.0703808	-0.392902	0.062	0.288	1
98042446-dvl1-2	0.154348	-0.393023	0.188	0.346	1
98118356-copa-2	0.0778019	-0.393049	0.062	0.269	1
98003583-prp8	0.0704494	-0.393077	0.062	0.252	1
98041246-ldb2-2	0.0880109	-0.393361	0	0.156	1
98058501-ptprn	0.0644803	-0.393839	0	0.179	1
98027310-s35f2	0.0735324	-0.394856	0.062	0.257	1
98056123-ube2k	0.0714561	-0.39532	0.062	0.281	1
98024778-glt14	0.0461726	-0.396756	0	0.203	1
98025321-cy1	0.0826789	-0.397062	0.125	0.316	1
98020448-bub3	0.0673225	-0.397529	0.062	0.265	1
98017446-unknown-444	0.0704477	-0.398521	0.062	0.282	1
98049061-gmppb	0.0538022	-0.39862	0	0.192	1
98046960-lysm1	0.065453	-0.398816	0	0.178	1
98142813-at2b3-2	0.0616417	-0.399469	0	0.182	1
98153476-unknown-5369	0.109504	-0.399618	0	0.139	1
98014030-tebp	0.0514542	-0.400307	0.5	0.751	1
98001590-nfyc	0.0529902	-0.400577	0	0.193	1
98031131-unknown-807	0.0546255	-0.400855	0	0.191	1
98034586-reep3	0.0759318	-0.400896	0.062	0.253	1
98044258-maea	0.0635209	-0.401561	0	0.18	1
98003365-sbp2l	0.0538022	-0.402263	0	0.192	1
98049562-ci041-2	0.0490967	-0.403101	0	0.198	1
98047357-tpis	0.0786173	-0.404317	0.125	0.347	1
98010705-rbx1	0.086135	-0.404455	0.188	0.448	1
98041243-sp20h	0.0571655	-0.40494	0	0.187	1
98057586-if5	0.0763877	-0.405062	0.062	0.252	1
98003977-aph1a	0.0538022	-0.406974	0	0.192	1
98006094-zn155	0.0875769	-0.407331	0.062	0.245	1
98013118-dctn3	0.0666744	-0.410051	0.062	0.277	1
98026608-s18l2	0.128019	-0.410111	0.062	0.206	1
98005129-eftu	0.0650903	-0.411621	0.062	0.263	1
98135535-unknown-4128	0.0737382	-0.412371	0	0.169	1
98048987-catl2-4	0.0737382	-0.412405	0	0.169	1
98041771-fkb1a	0.0236241	-0.41267	0.5	0.756	1
98003403-facr1-2	0.065453	-0.412819	0	0.178	1
98020810-pgpi	0.0738017	-0.412835	0.125	0.351	1
98142599-pcr2	0.0919625	-0.413395	0	0.153	1
98000461-ap1s2	0.0820277	-0.413466	0.062	0.248	1
98047619-kpce-2	0.0782364	-0.413568	0	0.164	1
98012744-zran1	0.0521896	-0.413667	0	0.194	1
98024084-srp68	0.0447711	-0.414431	0	0.205	1
98057756-tdg	0.0546255	-0.415399	0	0.191	1
98044031-zfan6-2	0.0675121	-0.41565	0.062	0.26	1
98058223-acinu	0.0729193	-0.415668	0.125	0.343	1
98131755-src-6	0.0204632	-0.415766	0	0.258	1
98105364-plpa	0.0124817	-0.418078	0.188	0.51	1
98015700-pepa5	0.0940922	-0.41892	0.062	0.261	1
98000261-vatl	0.0570641	-0.419506	0.188	0.474	1
98033375-s39ae	0.0768899	-0.420321	0.125	0.332	1
98017865-my18a	0.0414359	-0.421138	0	0.21	1
98038575-unknown-1023	0.0521896	-0.421253	0	0.194	1
98003752-amra1	0.0454669	-0.422052	0	0.204	1
98051731-iolx	0.100503	-0.422187	0.062	0.222	1
98008188-tbcd	0.0532053	-0.422565	0.062	0.282	1
98014647-unknown-385	0.0440851	-0.422772	0	0.206	1
98014025-baz1a	0.058338	-0.42455	0.125	0.375	1
98037386-eloc	0.0454669	-0.425236	0	0.204	1
98023241-msl1	0.10706	-0.426152	0.188	0.341	1
98035250-calm-29	0.0946889	-0.426164	0	0.15	1
98055623-syg	0.0633279	-0.426196	0.188	0.401	1
98000094-tmm35	0.0649553	-0.429089	0.062	0.266	1
98010994-ahsa1	0.023085	-0.429556	0.5	0.773	1
98008369-h2ay	0.0633215	-0.429724	0.25	0.502	1
98160922-dda1	0.0440851	-0.430035	0	0.206	1
98000148-herc4	0.0447711	-0.430048	0	0.205	1
98053408-rcor3	0.0539016	-0.430076	0.062	0.3	1
98050125-fip1	0.0665149	-0.430182	0.188	0.419	1
98037168-rm39	0.0407968	-0.431429	0	0.211	1
98035671-sydc	0.0469713	-0.431595	0.062	0.296	1
98046327-pura2	0.0377338	-0.432503	0	0.217	1
98132604-mcfd2-4	0.0714507	-0.434706	0.125	0.332	1
98125441-unknown-3420	0.0674393	-0.436219	0	0.175	1
98010757-tm147	0.0434087	-0.436665	0	0.207	1
98021657-strap	0.0407968	-0.437771	0	0.211	1
98048097-fen1	0.0389329	-0.437931	0	0.215	1
98048063-e2f6	0.058036	-0.439071	0	0.186	1
98031617-sptc2	0.0490967	-0.439601	0	0.198	1
98143592-sptsa	0.0515918	-0.440727	0.062	0.295	1
98012021-srrt	0.0542193	-0.440889	0.25	0.491	1
98023226-rab6a	0.0609854	-0.441598	0.188	0.419	1
98007453-mi4gd	0.0427418	-0.441787	0	0.208	1
98010414-osgi2	0.072498	-0.442202	0.062	0.254	1
98035480-psa4	0.0336043	-0.443598	0.375	0.632	1
98035938-c1d	0.0395453	-0.444827	0	0.214	1
98013924-nrsn1	0.0684532	-0.445478	0	0.174	1
98003444-cep19	0.0389329	-0.446364	0	0.215	1
98050151-sias	0.0580282	-0.446789	0.25	0.484	1
98053340-cnfn-13	0.0729097	-0.44861	0.188	0.444	1
98034420-ppil3	0.0576519	-0.450781	0.25	0.539	1
98001167-rl18a	0.034104	-0.451287	0.25	0.563	1
98032961-cpsf5	0.0531633	-0.451589	0.125	0.38	1
98154959-unknown-5479	0.0587218	-0.452213	0.062	0.266	1
98041950-tm50a	0.0546391	-0.453522	0.125	0.376	1
98077756-unknown-1708	0.0607214	-0.454211	0	0.183	1
98034125-erd22	0.0636379	-0.454271	0.125	0.365	1
98045311-khk-2	0.0635209	-0.454485	0	0.18	1
98037934-mknk2	0.0113775	-0.4565	0.562	0.76	1
98040472-pkhm3	0.0359981	-0.457101	0	0.22	1
98002388-ks6a2	0.0366634	-0.457594	0.062	0.338	1
98115104-tbb2a-2	0.0565729	-0.458601	0.188	0.401	1
98027233-pp2ba	0.0468883	-0.459025	0	0.202	1
98035814-csn8	0.0343355	-0.45951	0	0.223	1
98159313-unknown-5779	0.00233636	-0.460517	0.562	0.806	1
98057517-smug1-2	0.0750578	-0.466872	0.062	0.243	1
98026407-arf5	0.0568346	-0.466956	0.125	0.341	1
98031867-tera	0.0159617	-0.469329	0.438	0.727	1
98014248-tx261	0.0629295	-0.470032	0.062	0.253	1
98037255-sap-5	0.0607214	-0.47053	0	0.183	1
98026379-crel2	0.0418251	-0.471732	0.062	0.305	1
98049007-asna	0.0406881	-0.472434	0.125	0.401	1
98026472-unknown-677	0.0416915	-0.47253	0.062	0.296	1
98031064-atf4	0.00223286	-0.472554	0.625	0.914	1
98042980-pomp	0.0230599	-0.473123	0.312	0.583	1
98007607-cpt1a-3	0.0462843	-0.474042	0.062	0.303	1
98001893-zswm8	0.039546	-0.476873	0.062	0.316	1
98019868-kthy-2	0.0396759	-0.479662	0.062	0.31	1
98161364-sep15	0.0491406	-0.481158	0.25	0.583	1
98032015-ssbp4	0.0500867	-0.482018	0.062	0.278	1
98020590-np1l1-2	0.0339536	-0.482231	0.375	0.708	1
98144698-sptc3	0.00743024	-0.482908	0.188	0.507	1
98011336-npc1-2	0.0370264	-0.484555	0.188	0.46	1
98146642-flowr-2	0.0476763	-0.48559	0.062	0.289	1
98009306-cda7l	0.0279076	-0.486561	0	0.237	1
98044007-c560	0.0352727	-0.489231	0.062	0.328	1
98052260-srp72	0.0288193	-0.489335	0	0.235	1
98040118-kcy	0.0302376	-0.491372	0	0.232	1
98024798-psd11	0.0389947	-0.493252	0.125	0.387	1
98048556-hsdl2	0.0358246	-0.495276	0.188	0.441	1
98040669-cartf	0.036448	-0.49978	0.062	0.298	1
98047219-rt15	0.0283601	-0.500019	0	0.236	1
98038973-fad1-2	0.0482059	-0.501125	0.062	0.292	1
98030852-cspl2	0.0361406	-0.50204	0.062	0.312	1
98039600-tba4a	0.0529902	-0.502751	0	0.193	1
98038728-cap2	0.0256215	-0.503218	0.25	0.508	1
98150926-unknown-5170	0.0594693	-0.504096	0.125	0.338	1
98020505-nano1	0.0235526	-0.504438	0.375	0.625	1
98032798-celf3	0.0354076	-0.504544	0.188	0.509	1
98014880-hnrpl	0.0341961	-0.504715	0.188	0.451	1
98034319-qcr6	0.0324185	-0.505035	0.062	0.313	1
98047896-egr3	0.0544079	-0.505841	0.125	0.386	1
98013683-glctk	0.0159127	-0.506782	0	0.275	1
98000585-gnas2	0.0274514	-0.508647	0.062	0.332	1
98023961-sf3a3	0.0218609	-0.512892	0	0.254	1
98058934-ytdc1	0.0253273	-0.512956	0	0.244	1
98052130-fbw1a	0.0320301	-0.514416	0.125	0.391	1
98122539-hprt-3	0.0201416	-0.514552	0.312	0.568	1
98047375-anr44	0.0268952	-0.514646	0.062	0.325	1
98057719-pipna	0.0272867	-0.515894	0.062	0.325	1
98010962-mier3	0.0237295	-0.516156	0	0.248	1
98023851-gbb2	0.0366578	-0.518912	0.25	0.585	1
98028910-s22a2-4	0.0318776	-0.519118	0.062	0.324	1
98034279-kat5	0.026611	-0.520623	0.188	0.521	1
98016268-tcf19	0.0372063	-0.521067	0.125	0.354	1
98028802-tr112	0.0276896	-0.522435	0.188	0.479	1
98039215-bcl7a	0.0237295	-0.524838	0	0.248	1
98029119-ylat2-2	0.0290364	-0.525475	0.062	0.314	1
98029544-nup85	0.0208048	-0.525825	0	0.257	1
98022565-tbpl1	0.0229653	-0.529429	0	0.251	1
98022704-psmd3	0.0226877	-0.530656	0.062	0.351	1
98027671-gdir1-2	0.0253292	-0.532601	0.062	0.324	1
98010517-tsn7	0.0422648	-0.536685	0.062	0.303	1
98030583-safb2	0.0280852	-0.537214	0.125	0.385	1
98147592-cnfn-18	0.0352985	-0.53934	0.188	0.456	1
98026595-ccne1	0.0305196	-0.541844	0.062	0.309	1
98133465-apc13	0.0351686	-0.542662	0.125	0.363	1
98036749-eri1	0.0176096	-0.547015	0	0.268	1
98001192-rab3c	0.0309989	-0.551678	0.062	0.326	1
98109575-catl1-6	0.016616	-0.552546	0.062	0.357	1
98048866-rpn1	0.0211868	-0.553772	0.062	0.345	1
98034630-tm9s2	0.0167417	-0.557516	0	0.271	1
98048767-pura	0.0270221	-0.563307	0	0.24	1
98016243-calm-12	0.0271871	-0.566034	0.188	0.45	1
98015237-ntrk1	0.0312181	-0.567639	0	0.23	1
98109820-vmp1	0.00268749	-0.568871	0.125	0.527	1
98005923-unknown-143	0.00462808	-0.569438	0.375	0.663	1
98012411-tsn3	0.0288737	-0.573526	0.125	0.405	1
98008974-unknown-225	0.0257417	-0.574097	0	0.243	1
98032672-gnao	0.0250013	-0.574757	0.188	0.509	1
98030889-syyc	0.014121	-0.582329	0	0.282	1
98037905-sox4	0.0389329	-0.582798	0	0.215	1
98020260-amerl	0.00835892	-0.584301	0.25	0.553	1
98018888-hnrpf	0.0144017	-0.591459	0.125	0.444	1
98042565-scd5	0.0249907	-0.598001	0.062	0.341	1
98027411-ubad1	0.0127328	-0.605852	0	0.289	1
98054653-spef2-2	0.00495164	-0.60732	0.062	0.453	1
98035852-rl24-2	0.0225917	-0.607506	0	0.252	1
98139244-lsm5	0.0106912	-0.614204	0	0.3	1
98006783-ferm1	0.0116681	-0.614584	0.062	0.397	1
98034718-rtn4	0.014272	-0.617189	0.062	0.358	1
98011077-sr140	0.0237292	-0.630415	0.062	0.313	1
98028205-rn165	0.0118773	-0.641126	0	0.293	1
98127208-pcr3-3	0.00626632	-0.642699	0.25	0.59	1
98039460-erf1-2	0.00944358	-0.645185	0	0.307	1
98008345-s28a1	0.0146284	-0.652	0.125	0.462	1
98003070-t185b	0.0101393	-0.656904	0	0.303	1
98027836-dido1	0.00832924	-0.661457	0	0.315	1
98053534-srsf4-3	0.00707177	-0.66396	0	0.325	1
98051237-ml12b-2	0.0215036	-0.682157	0	0.255	1
98025187-tob2	0.00474111	-0.685445	0.125	0.498	1
98020018-nlk	0.0110709	-0.704366	0.062	0.365	1
98024392-sc6a1-2	0.000904303	-0.710471	0.375	0.78	1
98129169-tpp1-10	0.0106912	-0.717083	0	0.3	1
98039139-tspoa-4	0.00978585	-0.721107	0	0.305	1
98000296-akap1	0.00529245	-0.735225	0.062	0.411	1
98053788-unknown-1411	0.0020758	-0.752331	0.188	0.585	1
98053225-unc5c-8	0.00961334	-0.756409	0	0.306	1
98052788-zswm4	0.00442758	-0.76015	0	0.352	1
98005177-actb	0.0010785	-1.0241	0.125	0.533	1
98132150-h10-6	4.84934e-05	-1.04876	0.25	0.727	1
98124542-unknown-3355	0.000129499	-1.13299	0	0.525	1

## Sheet: muscle.HJvA
	p_vala	avg_log2FCb	pct.1c	pct.2d	p_val_adje	a = unadjusted p value	GO
98150297-mx1-14	6.20308e-201	1.33747	0.615	0.015	1.30054e-196	b = log fold change of average expression of this cluster versus all other clusters	cytoskeleton organization
98060099-unknown-1615	2.69931e-166	1.02574	0.485	0.005	5.65938e-162	c = Percent of cells within this clusters that express this gene	apoptotic process
98009853-unknown-248	1.16391e-137	0.914932	0.424	0.007	2.44025e-133	d = Perfect of cells outside this cluster expressing this gene	positive regulation of gene expression
98046840-atla1-7	5.26588e-128	1.09591	0.573	0.056	1.10404e-123	e = adjusted p value using bonferroni correction	negative regulation of apoptotic process
98126344-szrd1-2	8.45657e-128	1.18703	0.615	0.073	1.773e-123		signal transduction
98030961-hop	2.5796e-122	0.826149	0.372	0.005	5.40839e-118		barbed-end actin filament capping
98108616-syfa-2	1.59336e-118	0.811279	0.353	0.003	3.34064e-114		keratinocyte differentiation
98126458-ttl13-2	1.4209e-116	0.766514	0.337	0.001	2.97905e-112		positive regulation of pathway-restricted SMAD protein phosphorylation
98117481-unknown-2862	2.19968e-110	0.758446	0.33	0.003	4.61186e-106		modification-dependent protein catabolic process
98032338-gdf8-2	1.3045e-107	1.2687	0.592	0.096	2.73501e-103		paranodal junction assembly
98025716-cttb2	9.9248e-106	0.697575	0.337	0.007	2.08083e-101		microtubule cytoskeleton organization
98003675-pparg	1.72222e-105	0.899372	0.456	0.037	3.61081e-101		fibroblast apoptotic process
98028735-unknown-730	1.48045e-103	0.758619	0.304	0.002	3.10391e-99		chloride transmembrane transport
98057798-unknown-1559	1.48407e-103	0.934158	0.417	0.028	3.1115e-99		protein processing
98066284-unknown-1636	2.05721e-102	1.15685	0.602	0.102	4.31314e-98		embryo implantation
98105735-unknown-2118	5.50431e-101	0.710757	0.304	0.003	1.15403e-96		cell-cell signaling
98123629-unknown-3309	9.85089e-101	0.8551	0.437	0.035	2.06534e-96		relaxation of cardiac muscle
98008118-pls3	1.12024e-99	1.02387	0.566	0.091	2.34869e-95		cellular response to thyroid hormone stimulus
98122239-dhrs1-3	1.30449e-98	0.641871	0.291	0.002	2.73499e-94		negative regulation of viral genome replication
98016283-marh3-2	2.43394e-95	0.778921	0.314	0.009	5.10301e-91		chloride transport
98024156-actb-4	1.55343e-94	1.05874	0.819	0.299	3.25693e-90		cellular response to interleukin-1
98019412-unknown-493	2.81572e-93	0.695189	0.269	0.001	5.90344e-89		antigen processing and presentation of exogenous peptide antigen via MHC class II
98003479-inhba	4.03498e-93	0.980637	0.417	0.039	8.45974e-89		positive regulation of cell growth
98029155-wnt2-2	6.3265e-93	0.967383	0.327	0.013	1.32641e-88		microtubule-based process
98109449-tri13-2	1.58218e-85	0.593837	0.265	0.004	3.3172e-81		wound healing
98151780-unknown-5256	7.44961e-85	0.575733	0.249	0.001	1.56188e-80		cell fate commitment
98040325-unknown-1079	9.56885e-83	0.797554	0.366	0.03	2.0062e-78		positive regulation of endocytosis
98135142-api5-2	2.79893e-81	0.586864	0.243	0.002	5.86823e-77		cellular glucose homeostasis
98129356-hpgds-26	2.21637e-80	0.609447	0.262	0.006	4.64684e-76		presynapse assembly
98047207-cxol1	5.47518e-80	0.571264	0.243	0.003	1.14793e-75		heart development
98055042-unknown-1458	1.48394e-79	0.659413	0.285	0.011	3.11123e-75		intrinsic apoptotic signaling pathway in response to DNA damage
98052958-e41l3-4	7.68027e-79	0.684044	0.919	0.609	1.61025e-74		extrinsic apoptotic signaling pathway via death domain receptors
98001231-sap3	4.31711e-78	0.882033	0.851	0.362	9.05125e-74		negative regulation of cell differentiation
98154761-tbb4b-17	5.2374e-78	0.943609	0.657	0.19	1.09807e-73		positive regulation of oligodendrocyte differentiation
98152279-unknown-5306	6.10374e-78	0.5107	0.23	0.001	1.27971e-73		cellular response to platelet-derived growth factor stimulus
98014927-rgd2	7.39578e-76	0.506022	0.22	0.001	1.5506e-71		protein phosphorylation
98030722-cnfn-3	1.4527e-74	0.516312	0.32	0.023	3.04572e-70		apoptotic signaling pathway
98145753-unknown-4818	2.47753e-74	0.533386	0.223	0.002	5.19438e-70		negative regulation of BMP signaling pathway
98105323-cnfn-14	9.09425e-72	0.505175	0.307	0.022	1.9067e-67		negative regulation of cysteine-type endopeptidase activity involved in apoptotic process
98011954-marh3	1.46222e-71	0.629394	0.307	0.022	3.06569e-67		response to estrogen
98004147-unknown-95	3.40739e-71	0.554531	0.227	0.004	7.14393e-67		decidualization
98143098-hrsl4-3	1.5328e-69	0.605792	0.337	0.032	3.21366e-65		response to odorant
98022682-shl2	4.4661e-69	0.695082	0.34	0.036	9.36363e-65		luteolysis
98148465-unknown-4990	9.97862e-69	0.47273	0.204	0.001	2.09212e-64		copper ion homeostasis
98001031-pg12a	1.39019e-68	0.516514	0.207	0.002	2.91467e-64		positive regulation of lipid transport
98045370-ppr3d	2.33049e-68	0.842775	0.443	0.075	4.8861e-64		enzyme linked receptor protein signaling pathway
98143101-lrat-9	8.96836e-68	0.478855	0.223	0.005	1.88031e-63		positive regulation of protein localization to presynapse
98002105-calm-2	1.33121e-66	0.876199	0.696	0.255	2.79101e-62		fusion of virus membrane with host plasma membrane
98147472-unknown-4907	2.17989e-65	0.483214	0.217	0.005	4.57036e-61		negative regulation of endopeptidase activity
98115104-tbb2a-2	1.63232e-64	0.825019	0.686	0.259	3.42232e-60		chemotaxis
98053980-unknown-1418	5.18548e-64	0.942163	0.592	0.178	1.08719e-59		mitotic cell cycle
98134871-loxh1-22	1.62709e-63	0.49465	0.204	0.004	3.41137e-59		female pregnancy
98135373-gdf8-3	1.68604e-61	0.654998	0.288	0.026	3.53495e-57		ion transmembrane transport
98108077-sidt1-7	2.65683e-60	0.458349	0.194	0.004	5.5703e-56		regulation of heart contraction
98123489-unknown-3299	4.15315e-58	0.488148	0.201	0.007	8.7075e-54		microtubule bundle formation
98123312-unknown-3286	2.63894e-57	0.42569	0.172	0.001	5.5328e-53		response to progesterone
98161103-gas6	2.81349e-57	0.417596	0.172	0.001	5.89876e-53		positive regulation of angiogenesis
98115291-unknown-2734	3.45678e-57	0.388079	0.175	0.002	7.24747e-53		cellular response to insulin stimulus
98135634-unknown-4137	3.79868e-57	0.337021	0.175	0.002	7.96432e-53		regulation of apoptotic process
98023582-rn152	6.42488e-57	0.484607	0.223	0.013	1.34704e-52		antigen processing and presentation of peptide antigen
98148473-lrp1-19	2.64236e-54	0.339556	0.184	0.005	5.53997e-50		convergent extension involved in axis elongation
98137378-unknown-4270	1.78266e-53	0.431499	0.175	0.004	3.73753e-49		positive regulation of viral budding via host ESCRT complex
98027503-unknown-704	1.22174e-52	0.387723	0.162	0.002	2.56149e-48		muscle tissue development
98036555-unknown-955	2.60224e-52	0.41143	0.175	0.005	5.45585e-48		regulation of systemic arterial blood pressure
98055500-unknown-1479	3.06553e-52	0.334496	0.178	0.005	6.42719e-48		regulation of calcium ion transmembrane transport via high voltage-gated calcium channel
98046119-cnn2	4.50919e-52	0.66544	0.828	0.468	9.45396e-48		regulation of cardiac muscle cell action potential
98053154-mbnl3-2	1.80491e-51	0.752903	0.618	0.226	3.78417e-47		myelin maintenance
98135638-unknown-4138	2.29702e-51	0.30018	0.162	0.003	4.81593e-47		hexose metabolic process
98008811-hook1	2.82869e-50	0.366848	0.155	0.002	5.93062e-46		establishment of protein localization to mitochondrion
98045043-pea15	1.90974e-49	0.634742	0.34	0.059	4.00395e-45		positive regulation of gap junction assembly
98161292-unknown-5919	3.24835e-49	0.389643	0.152	0.002	6.8105e-45		actomyosin structure organization
98153818-unknown-5385	3.32998e-49	0.262832	0.152	0.002	6.98164e-45
98008050-ccdc6	4.00392e-49	0.695534	0.401	0.093	8.39462e-45
98043597-cyta-5	5.32392e-49	0.722165	0.405	0.09	1.11621e-44
98125015-cac1h	6.56858e-49	0.28435	0.165	0.005	1.37717e-44
98138202-lrp1-16	3.02732e-48	0.326355	0.184	0.009	6.34707e-44
98119316-unknown-2996	3.65206e-48	0.390242	0.149	0.002	7.6569e-44
98118292-unknown-2925	6.48298e-48	0.353233	0.152	0.003	1.35922e-43
98111584-lox5-6	6.76098e-47	0.357707	0.149	0.003	1.41751e-42
98159478-wnt7a	9.37748e-47	0.410712	0.162	0.005	1.96608e-42
98025346-ago2	9.8389e-47	0.663903	0.44	0.115	2.06282e-42
98123701-lox5-13	1.09053e-46	0.388535	0.152	0.003	2.28641e-42
98135391-unknown-4115	1.09768e-46	0.550491	0.314	0.054	2.30139e-42
98048837-ox2r-2	1.8241e-46	0.506597	0.21	0.018	3.82441e-42
98017173-unknown-438	2.12527e-46	0.743062	0.54	0.173	4.45585e-42
98026339-pard3-2	6.19934e-46	0.711583	0.518	0.168	1.29975e-41
98028447-yhbs	7.00832e-46	0.621196	0.337	0.065	1.46936e-41
98134653-unknown-4047	8.84778e-46	0.343187	0.146	0.003	1.85503e-41
98127052-chfr-3	1.12722e-45	0.369337	0.149	0.003	2.36333e-41
98002675-unknown-60	5.03969e-45	0.713611	0.537	0.17	1.05662e-40
98038232-unknown-1008	5.67435e-45	0.488832	0.23	0.024	1.18968e-40
98114212-ttyh1	6.1322e-45	0.373034	0.932	0.806	1.28568e-40
98048170-unknown-1295	6.4293e-45	0.443412	0.191	0.013	1.34797e-40
98041623-tif1b-4	7.65493e-45	0.490545	0.249	0.031	1.60493e-40
98116155-unknown-2779	1.36563e-44	0.363673	0.142	0.003	2.86317e-40
98040255-cd38-4	1.58494e-44	0.392669	0.165	0.007	3.32298e-40
98013757-dhso-2	1.58835e-44	0.366064	0.146	0.003	3.33013e-40
98022001-unknown-567	1.28648e-43	0.465261	0.162	0.007	2.69723e-39
98129354-hpgds-25	2.61563e-43	0.465936	0.22	0.022	5.48392e-39
98014118-unknown-363	3.38172e-43	0.363675	0.152	0.005	7.09011e-39
98145754-unknown-4819	1.4556e-42	0.33939	0.133	0.002	3.05182e-38
98137316-spat9-2	2.1704e-42	0.393796	0.152	0.006	4.55046e-38
98011374-xiap	2.9264e-42	0.377284	0.152	0.006	6.1355e-38
98067607-unknown-1643	3.4144e-42	0.68704	0.505	0.154	7.15864e-38
98149623-fcer2	3.63762e-42	0.34717	0.142	0.004	7.62664e-38
98125624-ctl1-4	2.1756e-41	0.620426	0.408	0.109	4.56137e-37
98148459-unknown-4989	4.73472e-41	0.287665	0.117	0	9.92682e-37
98111586-lox5-7	1.76214e-40	0.297545	0.123	0.001	3.69451e-36
98054505-unknown-1435	2.48356e-40	0.296249	0.126	0.002	5.20703e-36
98009125-unknown-231	3.54159e-40	0.334628	0.129	0.003	7.4253e-36
98126300-pgca	4.57597e-40	0.392881	0.162	0.01	9.59397e-36
98148823-unknown-5019	4.63334e-40	0.360187	0.152	0.007	9.71427e-36
98110252-tba8-2	1.4901e-39	0.386962	0.178	0.015	3.12414e-35
98003161-mbnl3	1.53967e-39	0.517339	0.864	0.615	3.22807e-35
98150227-unknown-5133	7.9546e-39	0.294857	0.11	0	1.66776e-34
98103122-unknown-1915	1.63007e-38	0.29533	0.113	0.001	3.41761e-34
98116682-loxh1-11	1.64057e-38	0.290679	0.113	0.001	3.43961e-34
98009605-unknown-241	2.64465e-38	0.36828	0.152	0.009	5.54477e-34
98105453-hxk2-4	5.61427e-38	0.306178	0.123	0.003	1.17709e-33
98004175-wbs27-2	3.92432e-37	0.674583	0.353	0.093	8.22774e-33
98135057-tppp3-2	5.34979e-37	0.317775	0.117	0.002	1.12164e-32
98052242-gbrb1-2	5.83082e-37	0.388179	0.155	0.011	1.22249e-32
98155420-l1cam	1.63789e-36	0.402863	0.909	0.745	3.43401e-32
98134854-kefx	2.73597e-36	0.350804	0.172	0.016	5.73623e-32
98157982-loxh1-29	3.32685e-36	0.272821	0.107	0.001	6.97507e-32
98040429-dpys	3.45498e-36	0.404161	0.188	0.02	7.24371e-32
98122191-unknown-3205	5.09667e-36	0.328249	0.136	0.007	1.06857e-31
98144255-tba1b-3	8.90739e-36	0.385734	0.175	0.017	1.86752e-31
98033784-cd63-2	5.33486e-35	0.516169	0.793	0.527	1.11851e-30
98139798-unknown-4414	8.9313e-35	0.260162	0.11	0.002	1.87254e-30
98125792-unknown-3440	1.11893e-34	0.38293	0.307	0.068	2.34594e-30
98006894-aplf	1.34917e-34	0.301886	0.136	0.007	2.82866e-30
98034575-mx1-3	1.91309e-34	0.36367	0.152	0.012	4.01098e-30
98041401-ma7d2	3.74129e-34	0.605514	0.605	0.268	7.84399e-30
98114837-unknown-2697	7.67795e-34	0.269022	0.104	0.001	1.60976e-29
98106486-ddx58-4	6.88696e-33	0.4182	0.217	0.035	1.44392e-28
98017539-tyrp2	8.24863e-33	0.568499	0.372	0.109	1.72941e-28
98039699-unknown-1058	1.10997e-32	0.283722	0.1	0.001	2.32717e-28
98161701-unknown-5936	1.42644e-32	0.274819	0.104	0.002	2.99067e-28
98125011-p85a-2	2.0895e-32	0.276518	0.113	0.004	4.38085e-28
98117971-unknown-2893	2.56139e-32	0.271429	0.113	0.004	5.37021e-28
98003288-atla1	1.13299e-31	0.309701	0.126	0.007	2.37543e-27
98042719-pls1-3	1.61463e-31	0.589246	0.547	0.214	3.38522e-27
98036396-srpk3-2	1.95995e-31	0.551857	0.699	0.385	4.10923e-27
98000823-cnr11	4.18782e-31	0.408225	0.204	0.031	8.78019e-27
98059281-dusty-3	9.49959e-31	0.317533	0.165	0.019	1.99168e-26
98031669-klf16	2.08833e-30	0.522042	0.301	0.077	4.37839e-26
98050481-unknown-1343	2.77668e-30	0.294213	0.11	0.005	5.8216e-26
98002374-fhl2	3.67129e-30	0.49076	0.751	0.491	7.69723e-26
98125870-unknown-3449	4.2552e-30	0.347769	0.181	0.024	8.92146e-26
98131128-med31-3	4.98542e-30	0.422101	0.366	0.114	1.04524e-25
98067868-unknown-1648	6.37874e-30	0.588162	0.498	0.196	1.33737e-25
98113497-unknown-2613	6.46875e-30	0.498721	0.683	0.389	1.35624e-25
98036753-i4e1b	6.49882e-30	0.30557	0.126	0.009	1.36254e-25
98101445-unknown-1813	8.30228e-30	0.31495	0.123	0.008	1.74066e-25
98040521-kapcb	1.02873e-29	0.592907	0.505	0.216	2.15684e-25
98008554-unknown-211	2.27664e-29	0.356523	0.172	0.022	4.7732e-25
98053641-med31	2.77437e-29	0.420851	0.366	0.117	5.81675e-25
98019847-sdcb1	9.51434e-29	0.503319	0.722	0.435	1.99478e-24
98152667-ypel1	2.59548e-28	0.581221	0.544	0.255	5.44168e-24
98109831-tbb4b-11	5.5521e-28	0.35356	0.184	0.03	1.16405e-23
98055282-unknown-1470	5.55479e-28	0.53823	0.553	0.249	1.16462e-23
98001814-pex6	7.13417e-28	0.504379	0.346	0.106	1.49575e-23
98125783-itih6	1.52824e-27	0.319866	0.149	0.018	3.20411e-23
98125151-unknown-3398	2.57955e-27	0.562008	0.767	0.457	5.40828e-23
98031144-catl2-2	2.80779e-27	0.358047	0.175	0.026	5.88682e-23
98123105-tbb4b-14	5.58932e-27	0.355813	0.353	0.113	1.17186e-22
98025574-clip1-2	1.49108e-26	0.281377	0.12	0.01	3.12621e-22
98125445-unknown-3422	2.22704e-26	0.37448	0.191	0.034	4.66921e-22
98050311-catl1-4	1.19926e-25	0.455981	0.249	0.061	2.51437e-21
98024517-unknown-639	1.30934e-25	0.482755	0.33	0.104	2.74517e-21
98002801-cxcr4	1.65233e-25	0.438978	0.249	0.061	3.46428e-21
98006334-unknown-152	1.84195e-25	0.345354	0.835	0.691	3.86184e-21
98023810-lrc58	2.37534e-25	0.271977	0.117	0.01	4.98014e-21
98106473-unknown-2161	2.62088e-25	0.376981	0.188	0.034	5.49493e-21
98037040-tmlh	2.8476e-25	0.36132	0.191	0.036	5.97028e-21
98048526-gbb2-2	2.97704e-25	0.375803	0.822	0.634	6.24166e-21
98107170-rhg23	3.89095e-25	0.468306	0.294	0.086	8.15777e-21
98045503-unknown-1217	4.31623e-25	0.515489	0.447	0.183	9.04941e-21
98003215-npc2	6.91878e-25	0.351893	0.159	0.024	1.45059e-20
98058625-cd109-3	7.84242e-25	0.491875	0.728	0.449	1.64424e-20
98012723-s18b1-8	8.18364e-25	0.428241	0.239	0.058	1.71578e-20
98040806-nfkb2-3	1.33485e-24	0.476361	0.369	0.127	2.79864e-20
98050883-gbrr1-8	3.64908e-24	0.420656	0.227	0.053	7.65065e-20
98128233-gels-2	4.17429e-24	0.507322	0.495	0.226	8.75182e-20
98107854-loxh1-10	5.36143e-24	0.256394	0.107	0.009	1.12408e-19
98014277-hpgds-9	2.56321e-23	0.346192	0.181	0.036	5.37403e-19
98162044-ece1-7	2.84457e-23	0.288149	0.12	0.013	5.96393e-19
98020219-calm-15	4.84259e-23	0.350934	0.146	0.022	1.0153e-18
98029387-rictr-2	5.86788e-23	0.372478	0.194	0.041	1.23026e-18
98121326-chur	6.79561e-23	0.474897	0.366	0.132	1.42477e-18
98035056-cats	1.09138e-22	0.493413	0.424	0.172	2.28818e-18
98040979-casp2-6	1.12264e-22	0.317938	0.168	0.03	2.35373e-18
98043512-aqp6	1.18555e-22	0.441182	0.285	0.088	2.48562e-18
98031451-ud3a2-3	3.43074e-22	0.518029	0.427	0.182	7.19289e-18
98040750-pa1b3-2	3.65994e-22	0.278079	0.126	0.016	7.67343e-18
98017974-ttyh3	3.96354e-22	0.483388	0.557	0.301	8.30995e-18
98011424-nudt9-2	5.23757e-22	0.437174	0.275	0.086	1.09811e-17
98013269-sap3-2	5.93536e-22	0.422232	0.223	0.058	1.24441e-17
98108349-zksc5	7.88614e-22	0.514976	0.557	0.276	1.65341e-17
98031036-ell2	1.04509e-21	0.459484	0.379	0.149	2.19113e-17
98021454-rala	1.05621e-21	0.485976	0.424	0.185	2.21445e-17
98008539-dcx	1.14486e-21	0.492172	0.408	0.17	2.40031e-17
98100286-ttc3-4	1.19185e-21	0.261637	0.139	0.021	2.49884e-17
98040787-cndp2-2	2.02482e-21	0.349396	0.21	0.051	4.24523e-17
98055837-mast1	3.2485e-21	0.460697	0.65	0.417	6.8108e-17
98141107-spre-2	9.10206e-21	0.256734	0.123	0.016	1.90834e-16
98051548-atp7a	9.62701e-21	0.402261	0.256	0.077	2.0184e-16
98057262-zo2	1.09838e-20	0.344261	0.181	0.04	2.30285e-16
98022839-sap	1.15086e-20	0.516354	0.456	0.22	2.41289e-16
98015738-casp2-2	1.23126e-20	0.28923	0.162	0.031	2.58147e-16
98107140-ubb-9	1.65821e-20	0.465589	0.518	0.25	3.47661e-16
98037122-unknown-974	1.70261e-20	0.433589	0.32	0.113	3.5697e-16
98033209-unknown-869	1.94061e-20	0.314623	0.133	0.02	4.06869e-16
98051894-unknown-1364	4.43405e-20	0.394962	0.269	0.085	9.29644e-16
98032787-lamp3	4.79386e-20	0.425904	0.683	0.458	1.00508e-15
98008561-paps1	6.83746e-20	0.501624	0.346	0.142	1.43354e-15
98010799-hig1c	6.93508e-20	0.453642	0.359	0.144	1.45401e-15
98029778-canb1	9.2694e-20	0.450957	0.644	0.406	1.94342e-15
98002913-ddah1-2	1.52777e-19	0.436417	0.298	0.106	3.20313e-15
98011699-asah1-2	2.24589e-19	0.434983	0.333	0.126	4.70872e-15
98053139-mk11	3.89853e-19	0.27756	0.152	0.03	8.17365e-15
98052266-gxlt2	4.05196e-19	0.394944	0.246	0.077	8.49534e-15
98033243-unc9-2	4.76328e-19	0.375744	0.236	0.071	9.9867e-15
98036915-elov5-3	5.54622e-19	0.441054	0.657	0.395	1.16282e-14
98057522-unknown-1550	7.43367e-19	0.341291	0.799	0.615	1.55854e-14
98031809-hpgds-15	7.73109e-19	0.458618	0.544	0.299	1.6209e-14
98123916-unknown-3323	8.5583e-19	0.304028	0.21	0.059	1.79433e-14
98058276-wbs27-9	8.97971e-19	0.287006	0.136	0.024	1.88269e-14
98000273-acsf2	1.06116e-18	0.371538	0.22	0.063	2.22483e-14
98034809-unknown-908	1.10174e-18	0.389071	0.388	0.164	2.3099e-14
98016404-mvp	1.16481e-18	0.38504	0.738	0.505	2.44214e-14
98059462-gria2-5	1.29643e-18	0.309962	0.181	0.044	2.71809e-14
98022352-b2l10	1.31437e-18	0.448354	0.511	0.276	2.7557e-14
98038226-adda-3	2.99108e-18	0.297297	0.162	0.036	6.27109e-14
98135980-smtl2	4.4771e-18	0.408452	0.731	0.484	9.38669e-14
98075573-unknown-1695	4.60167e-18	0.464545	0.382	0.171	9.64787e-14
98108607-tdrd6	5.9667e-18	0.419819	0.324	0.126	1.25098e-13
98011580-unknown-293	9.33944e-18	0.342149	0.223	0.067	1.95811e-13
98057458-kazrn	2.00628e-17	0.406114	0.32	0.125	4.20637e-13
98045966-unknown-1233	2.13403e-17	0.293819	0.159	0.036	4.47422e-13
98037843-crti	3.36519e-17	0.292693	0.159	0.037	7.05546e-13
98035425-dapk1	8.55689e-17	0.327062	0.223	0.07	1.79404e-12
98023664-s18b1-22	9.72253e-17	0.322277	0.197	0.056	2.03843e-12
98128382-sdcb1-2	1.24168e-16	0.308623	0.233	0.08	2.6033e-12
98026543-sia7d-2	2.16787e-16	0.291607	0.149	0.034	4.54515e-12
98140273-unknown-4450	2.2436e-16	0.320738	0.149	0.036	4.70393e-12
98021604-plrkt-2	2.37314e-16	0.377957	0.288	0.108	4.97552e-12
98028895-unknown-738	2.38372e-16	0.253527	0.126	0.024	4.9977e-12
98041563-kif19	2.67014e-16	0.300593	0.172	0.045	5.59821e-12
98156332-casp3-4	3.55926e-16	0.302743	0.159	0.04	7.46235e-12
98030499-vkind	3.64606e-16	0.427594	0.424	0.217	7.64433e-12
98014345-znfx1	4.1233e-16	0.289909	0.188	0.055	8.64491e-12
98052116-rs27a	4.26891e-16	0.252588	0.113	0.02	8.9502e-12
98054459-unknown-1433	4.85922e-16	0.430448	0.482	0.255	1.01878e-11
98021901-nckx4	5.12136e-16	0.255091	0.12	0.022	1.07375e-11
98037350-unknown-982	5.93968e-16	0.262424	0.133	0.028	1.24531e-11
98075287-unknown-1692	7.2634e-16	0.375007	0.201	0.061	1.52284e-11
98130412-ptn	9.01328e-16	0.491237	0.547	0.35	1.88972e-11
98050405-fgop2	1.00011e-15	0.412554	0.511	0.286	2.09683e-11
98155920-ubb-14	1.0586e-15	0.394974	0.333	0.148	2.21947e-11
98011999-fhl2-4	2.02674e-15	0.287776	0.919	0.757	4.24926e-11
98017375-unknown-443	2.07524e-15	0.297927	0.172	0.047	4.35095e-11
98034900-scml2	2.08907e-15	0.284926	0.168	0.046	4.37995e-11
98004686-dok7-2	2.2019e-15	0.415104	0.57	0.356	4.61651e-11
98026819-map4	2.41131e-15	0.378428	0.621	0.406	5.05555e-11
98120590-tbb2a-3	2.64363e-15	0.346426	0.709	0.48	5.54263e-11
98105197-unknown-2084	5.82089e-15	0.283633	0.162	0.046	1.22041e-10
98025211-ror1	6.31814e-15	0.437096	0.498	0.3	1.32466e-10
98024986-ran-2	7.54302e-15	0.388779	0.421	0.209	1.58147e-10
98033511-ttl13	1.1968e-14	0.271892	0.155	0.041	2.50921e-10
98023326-fund1	1.20563e-14	0.301241	0.197	0.063	2.52773e-10
98025412-gdf8	1.48267e-14	0.292833	0.152	0.04	3.10857e-10
98026219-dnpep	1.52112e-14	0.29166	0.165	0.047	3.18918e-10
98055149-st38l	1.7161e-14	0.346845	0.285	0.116	3.59798e-10
98128383-unknown-3647	3.1132e-14	0.316863	0.249	0.1	6.52714e-10
98026721-sim14	3.81374e-14	0.352113	0.67	0.469	7.99589e-10
98013553-csrn3	3.82757e-14	0.370213	0.317	0.14	8.02488e-10
98076568-unknown-1705	5.16534e-14	0.253379	0.146	0.038	1.08297e-09
98025588-cc124	6.98942e-14	0.364021	0.356	0.168	1.4654e-09
98028176-acsf2-8	7.30359e-14	0.358633	0.375	0.179	1.53127e-09
98052992-ogrl1	8.71183e-14	0.267393	0.152	0.042	1.82652e-09
98011765-unknown-299	1.54253e-13	0.301542	0.178	0.055	3.23407e-09
98011313-lgul	1.97744e-13	0.365582	0.317	0.148	4.14591e-09
98052617-pde5a	3.82146e-13	0.26495	0.168	0.052	8.01207e-09
98027233-pp2ba	5.34571e-13	0.33081	0.689	0.495	1.12078e-08
98018390-tagl3-2	5.49528e-13	0.376423	0.343	0.163	1.15214e-08
98045021-mare1-2	8.21062e-13	0.349763	0.586	0.385	1.72144e-08
98014330-unknown-369	8.74707e-13	0.324479	0.246	0.098	1.83391e-08
98018641-kthy	1.05091e-12	0.255699	0.162	0.051	2.20334e-08
98037092-ada10-4	1.07079e-12	0.366381	0.408	0.218	2.24502e-08
98032597-ghitm	1.14756e-12	0.359924	0.43	0.237	2.40598e-08
98036989-s26a8	1.65951e-12	0.377452	0.382	0.203	3.47933e-08
98010067-tgon2	1.9902e-12	0.37078	0.437	0.247	4.17265e-08
98125282-unknown-3406	3.06591e-12	0.28969	0.191	0.068	6.42799e-08
98047690-glra3-3	3.07002e-12	0.361464	0.602	0.381	6.43661e-08
98004146-ddah1-3	3.28892e-12	0.265036	0.816	0.65	6.89555e-08
98033141-leu1-2	3.45716e-12	0.302163	0.246	0.097	7.24829e-08
98031559-dvl1	4.19682e-12	0.336366	0.589	0.397	8.79906e-08
98014209-rab8b	6.66031e-12	0.343881	0.495	0.303	1.3964e-07
98039644-nck2	7.40575e-12	0.354851	0.469	0.278	1.55269e-07
98139238-ef2k	7.42106e-12	0.338838	0.317	0.156	1.5559e-07
98154985-cgbp1-6	7.60263e-12	0.281984	0.298	0.139	1.59397e-07
98033433-tsn6	7.77408e-12	0.338299	0.291	0.134	1.62991e-07
98051383-unknown-1356	8.27961e-12	0.315796	0.269	0.119	1.7359e-07
98039263-mp2k7	1.27293e-11	0.339535	0.515	0.312	2.66882e-07
98025789-catl1	1.41039e-11	0.35875	0.492	0.301	2.95702e-07
98046361-csrp1-2	1.44725e-11	0.355357	0.524	0.334	3.03431e-07
98045567-tm14c	1.55545e-11	0.307833	0.223	0.092	3.26115e-07
98033133-rgmb	1.59472e-11	0.422828	0.382	0.218	3.34349e-07
98149048-schi1	1.63206e-11	0.369271	0.482	0.286	3.42177e-07
98042939-e41l3-2	1.92721e-11	0.314038	0.282	0.129	4.04059e-07
98053234-drp2	2.21294e-11	0.341613	0.505	0.317	4.63964e-07
98007033-mica2-2	2.77933e-11	0.298226	0.683	0.521	5.82713e-07
98038429-nudc	2.90724e-11	0.347658	0.401	0.224	6.09532e-07
98046270-iscu	5.50002e-11	0.264191	0.191	0.073	1.15314e-06
98008109-capon	6.07002e-11	0.336266	0.599	0.428	1.27264e-06
98029962-cola1	8.55004e-11	0.273261	0.165	0.058	1.7926e-06
98046332-fnd3a	8.76898e-11	0.29375	0.243	0.106	1.8385e-06
98042513-strp2	1.03484e-10	0.329284	0.443	0.251	2.16965e-06
98034158-xpp1	1.27319e-10	0.2771	0.194	0.077	2.66938e-06
98049341-y1101	1.32575e-10	0.325222	0.362	0.19	2.77956e-06
98152298-unknown-5312	1.35743e-10	0.340853	0.434	0.278	2.846e-06
98009162-iws1	1.46546e-10	0.254108	0.175	0.065	3.07248e-06
98020493-unknown-529	1.60415e-10	0.261692	0.184	0.071	3.36326e-06
98159114-npy6r	1.66429e-10	0.327419	0.317	0.165	3.48935e-06
98147585-hpca-3	1.74926e-10	0.273515	0.188	0.073	3.66749e-06
98039940-fxl13-2	1.95912e-10	0.308815	0.269	0.127	4.10749e-06
98026474-ank2-2	2.62433e-10	0.31354	0.647	0.455	5.50217e-06
98010605-sh24a	2.85795e-10	0.381109	0.469	0.291	5.99197e-06
98001208-pctl	3.39274e-10	0.305261	0.294	0.145	7.11322e-06
98048748-rhbt2-2	3.40979e-10	0.251048	0.149	0.051	7.14896e-06
98144351-tyb4-2	3.61567e-10	0.337533	0.447	0.266	7.58061e-06
98015379-sfrp2	4.7889e-10	0.372382	0.476	0.305	1.00404e-05
98024557-mk10	4.83961e-10	0.314795	0.547	0.356	1.01467e-05
98047599-tm206-7	5.16469e-10	0.289775	0.22	0.096	1.08283e-05
98027564-zn704	6.51185e-10	0.291534	0.32	0.163	1.36527e-05
98048572-cnfn-7	7.87665e-10	0.289481	0.152	0.055	1.65142e-05
98128101-unknown-3630	8.00033e-10	0.277528	0.227	0.103	1.67735e-05
98009551-pcy2	8.48695e-10	0.319194	0.469	0.288	1.77937e-05
98046922-mtmrd	9.11063e-10	0.326375	0.372	0.218	1.91014e-05
98024994-crim1	9.41811e-10	0.269927	0.159	0.059	1.9746e-05
98044251-gnpat	9.63137e-10	0.275388	0.259	0.121	2.01931e-05
98116009-y864	1.05737e-09	0.256112	0.172	0.071	2.21689e-05
98017566-epn1	1.08452e-09	0.308002	0.515	0.343	2.2738e-05
98107614-mylk3	1.29342e-09	0.285347	0.278	0.134	2.71178e-05
98040052-unknown-1071	1.48454e-09	0.29295	0.605	0.441	3.11249e-05
98041688-sap3-7	1.73158e-09	0.272719	0.23	0.105	3.63042e-05
98058181-mrcka	1.80939e-09	0.312303	0.447	0.276	3.79357e-05
98021316-unknown-555	1.86533e-09	0.30766	0.382	0.218	3.91085e-05
98122975-cntp2-2	2.0175e-09	0.31558	0.285	0.148	4.2299e-05
98118232-dyl2-4	2.03974e-09	0.304031	0.34	0.191	4.27653e-05
98110568-reep5-2	2.09772e-09	0.314616	0.223	0.113	4.39808e-05
98051820-kcc2d-2	2.26597e-09	0.255581	0.194	0.082	4.75084e-05
98041156-vp37b	2.71774e-09	0.279775	0.324	0.169	5.69802e-05
98040807-unknown-1092	3.02474e-09	0.259438	0.21	0.094	6.34168e-05
98005197-pimt	3.16754e-09	0.276749	0.285	0.142	6.64106e-05
98033648-sh2b3	3.30177e-09	0.295473	0.356	0.199	6.92249e-05
98109574-catl1-5	3.32542e-09	0.286247	0.518	0.346	6.97209e-05
98137799-sat2-2	3.66326e-09	0.293568	0.272	0.137	7.68038e-05
98007196-crcm	4.24131e-09	0.295136	0.401	0.234	8.89234e-05
98042763-pls1-4	4.30769e-09	0.272131	0.217	0.099	9.0315e-05
98004946-unc9	4.4671e-09	0.271844	0.214	0.096	9.36572e-05
98023189-brox	5.81941e-09	0.304952	0.469	0.298	0.00012201
98029760-radi-3	6.73532e-09	0.269938	0.288	0.146	0.000141213
98045276-ts101	7.64014e-09	0.287683	0.311	0.169	0.000160183
98044790-unknown-1200	8.2187e-09	0.272294	0.172	0.071	0.000172313
98050099-lhpl2-2	8.87307e-09	0.316405	0.33	0.183	0.000186033
98044709-unknown-1196	1.08459e-08	0.27926	0.291	0.156	0.000227395
98022043-tmm56-4	1.25053e-08	0.264877	0.252	0.125	0.000262185
98040262-s18b1-30	1.36609e-08	0.297875	0.408	0.249	0.000286414
98016044-unknown-413	1.45508e-08	0.274301	0.159	0.064	0.000305073
98007985-skil	1.55184e-08	0.297858	0.495	0.336	0.000325358
98006963-c170b	1.55903e-08	0.254442	0.21	0.098	0.000326867
98036984-unknown-969	1.70243e-08	0.284932	0.401	0.253	0.000356931
98038065-hipk1	1.9227e-08	0.279639	0.256	0.135	0.000403112
98054360-myl6b-2	2.32797e-08	0.280075	0.544	0.368	0.000488082
98051025-nucb1	3.21137e-08	0.261934	0.262	0.136	0.000673296
98021853-taldo	3.80804e-08	0.264056	0.301	0.162	0.000798393
98109575-catl1-6	4.04342e-08	0.264868	0.505	0.348	0.000847744
98037735-pcr10-3	4.83845e-08	0.258251	0.314	0.172	0.00101443
98043307-vdac	6.0599e-08	0.269193	0.398	0.245	0.00127052
98056336-hs105-2	7.62735e-08	0.254858	0.324	0.184	0.00159915
98038707-tmm56-7	1.13491e-07	0.252404	0.246	0.127	0.00237945
98011909-pckgc	1.35677e-07	0.271996	0.472	0.325	0.00284461
98018376-ncald-2	2.0712e-07	0.284201	0.55	0.395	0.00434248
98039185-kpb2	2.08276e-07	0.260521	0.437	0.277	0.00436672
98008216-arf3	2.09956e-07	0.269878	0.489	0.331	0.00440193
98036094-msrb3	2.10751e-07	0.26854	0.408	0.253	0.0044186
98015257-nav3	2.67583e-07	0.263486	0.547	0.373	0.00561014
98054029-lcap-6	3.5282e-07	0.283573	0.162	0.074	0.00739722
98014651-c102a	3.76643e-07	0.255204	0.33	0.196	0.00789669
98050059-net1	3.97739e-07	0.411448	0.314	0.201	0.008339
98043602-wbs27-8	5.42379e-07	0.2749	0.204	0.106	0.0113715
98112670-unknown-2564	6.66518e-07	0.357718	0.22	0.119	0.0139742
98049317-pcsk5	6.97989e-07	0.255466	0.405	0.261	0.014634
98036733-unknown-960	9.02765e-07	0.289792	0.408	0.274	0.0189274
98050483-sim12	9.37484e-07	0.251227	0.304	0.181	0.0196553
98011113-t2h2l	1.06993e-06	0.251862	0.327	0.201	0.0224322
98032103-ccng2	1.2035e-06	0.266144	0.356	0.226	0.0252326
98124084-tprgl	1.72629e-06	0.252493	0.437	0.296	0.0361935
98117858-efc11	2.07447e-06	0.290337	0.262	0.158	0.0434933
98002782-apba1	2.41515e-06	0.264734	0.456	0.329	0.0506361
98000170-serc3	3.15284e-06	0.256496	0.434	0.287	0.0661024
98040021-unknown-1069	4.18637e-05	0.257979	0.447	0.322	0.877715
98101463-cuzd1-5	8.6042e-06	-0.250035	0.058	0.149	0.180396
98143187-kcma1-2	2.64244e-05	-0.251301	0.249	0.345	0.554014
98049991-anr50	1.31232e-05	-0.251469	0.256	0.383	0.275141
98111111-rs21	7.69021e-06	-0.252039	0.113	0.222	0.161233
98104828-unknown-2046	1.21906e-05	-0.252716	0.084	0.18	0.255587
98149374-rl13-2	6.22392e-06	-0.252888	0.087	0.19	0.130491
98118312-rl26	2.87215e-07	-0.253489	0.466	0.58	0.00602175
98024818-mrp1-5	4.97523e-05	-0.254128	0.149	0.244	1
98017317-ampn	6.94056e-05	-0.254464	0.084	0.169	1
98024453-rac1-2	1.59657e-06	-0.254666	0.359	0.494	0.0334737
98020995-adtrp	3.11648e-05	-0.25495	0.12	0.212	0.653402
98056051-adcy2	6.20638e-05	-0.256031	0.175	0.268	1
98012673-rl37a	1.27258e-06	-0.257382	0.369	0.474	0.0266809
98024696-ch10	1.58371e-05	-0.258468	0.188	0.299	0.33204
98132091-cubn	1.97626e-05	-0.258513	0.204	0.316	0.414342
98010222-rl3	7.54283e-07	-0.258624	0.395	0.513	0.0158143
98013247-aqp2	5.32077e-07	-0.261322	0.013	0.1	0.0111555
98161364-sep15	1.14528e-05	-0.261587	0.246	0.365	0.240119
98027524-pairb	1.94673e-05	-0.26179	0.236	0.348	0.408152
98137199-ppib-3	8.88242e-07	-0.261907	0.058	0.166	0.0186229
98009377-slmap	4.53609e-06	-0.262034	0.065	0.162	0.0951037
98002278-rl24	3.49295e-06	-0.26295	0.298	0.424	0.0732331
98027244-srsf7-2	1.33613e-05	-0.263204	0.324	0.418	0.280133
98009703-2aba	1.08774e-05	-0.264613	0.181	0.292	0.228055
98028683-ptss1	5.12801e-06	-0.265068	0.091	0.195	0.107514
98131752-h10-4	7.84042e-06	-0.26559	0.045	0.135	0.164382
98035673-rs27l	3.26701e-07	-0.266051	0.411	0.538	0.00684962
98052178-sl9b2-3	3.16622e-05	-0.267367	0.159	0.262	0.66383
98040421-rs6-2	3.33598e-06	-0.267519	0.217	0.342	0.0699421
98034420-ppil3	7.02232e-07	-0.267923	0.068	0.182	0.014723
98050450-s6a18-2	7.20746e-06	-0.26952	0.265	0.381	0.151112
98013279-rl14	1.62771e-06	-0.269704	0.324	0.447	0.0341267
98003662-rl8	2.12731e-10	-0.270411	0.54	0.675	4.46011e-06
98149155-rs25	1.6313e-10	-0.270526	0.592	0.714	3.42018e-06
98041565-pyrg1	3.89344e-06	-0.271013	0.155	0.277	0.0816299
98026745-rl32	2.8043e-07	-0.273024	0.395	0.53	0.00587949
98025089-scai	6.542e-08	-0.273126	0.181	0.321	0.0013716
98003394-rl4	1.32438e-06	-0.274509	0.301	0.42	0.027767
98027943-pdia3	1.20282e-07	-0.274522	0.411	0.551	0.00252182
98118502-scai-2	4.98845e-08	-0.27535	0.184	0.326	0.00104588
98009540-gblp	5.2859e-06	-0.275689	0.178	0.296	0.110824
98050326-rs11	2.89816e-07	-0.275783	0.395	0.54	0.00607629
98039852-ma1a1	2.2336e-06	-0.276007	0.159	0.284	0.0468297
98023370-if5a1	4.55817e-08	-0.276065	0.388	0.515	0.000955667
98045428-rbpms-2	6.08781e-06	-0.27709	0.343	0.44	0.127637
98020260-amerl	5.10488e-06	-0.278737	0.133	0.243	0.107029
98014080-hpgds-8	6.44164e-05	-0.278751	0.298	0.394	1
98053535-lamc1-2	8.96089e-09	-0.27938	0.447	0.578	0.000187874
98012393-4ebp2	1.02538e-06	-0.279473	0.256	0.389	0.0214981
98025203-b3ga3	3.96639e-11	-0.279547	0.521	0.689	8.31594e-07
98044119-fzd5-5	1.88522e-05	-0.27982	0.104	0.208	0.395255
98055491-titin-12	3.03089e-07	-0.282609	0.35	0.466	0.00635457
98049708-rs12	2.34578e-08	-0.28338	0.398	0.537	0.000491816
98054421-titin-11	3.91422e-07	-0.283466	0.34	0.459	0.00820656
98036477-acbp	1.58767e-06	-0.284703	0.149	0.27	0.033287
98029805-at5f1	2.35531e-07	-0.285816	0.291	0.427	0.00493814
98008311-tpp1-2	7.32733e-07	-0.285956	0.074	0.187	0.0153625
98039890-rs3	1.77983e-09	-0.28615	0.472	0.621	3.73158e-05
98033914-ndub6	1.86354e-06	-0.286175	0.191	0.313	0.0390709
98043721-y531-3	1.05075e-06	-0.286991	0.243	0.378	0.0220299
98013427-atp5l	3.79826e-08	-0.287934	0.372	0.507	0.000796343
98050235-rl40-4	1.07443e-07	-0.288631	0.327	0.467	0.00225264
98027068-kgp1-2	2.26695e-06	-0.289198	0.104	0.219	0.0475288
98022442-rla1	1.8196e-06	-0.289921	0.165	0.283	0.0381498
98106603-klh10-2	1.92081e-09	-0.290616	0.146	0.306	4.02717e-05
98043946-rl27a	1.68655e-09	-0.290937	0.463	0.618	3.53602e-05
98003070-t185b	7.21293e-07	-0.291662	0.097	0.219	0.0151226
98135535-unknown-4128	3.98732e-07	-0.291715	0.34	0.489	0.00835982
98041851-rl22	9.73436e-07	-0.29207	0.275	0.402	0.0204091
98055220-dgkb	4.64723e-06	-0.293253	0.204	0.322	0.0974338
98030475-unknown-788	8.55984e-07	-0.296399	0.317	0.424	0.0179466
98021962-rs5	1.76593e-07	-0.296442	0.317	0.449	0.00370244
98134324-unknown-4016	7.49941e-08	-0.296563	0.175	0.312	0.00157233
98034924-rl11	1.17723e-07	-0.296711	0.324	0.46	0.00246817
98028120-lhx9-2	3.97198e-05	-0.296829	0.068	0.153	0.832766
98030233-rl12	5.1498e-08	-0.296885	0.333	0.482	0.00107971
98039063-unknown-1035	2.20212e-06	-0.29715	0.071	0.177	0.0461697
98154652-ppif-3	3.6217e-12	-0.298144	0.537	0.684	7.59325e-08
98012637-nac1-2	1.73019e-13	-0.298776	0.605	0.718	3.62752e-09
98006094-zn155	8.43527e-09	-0.298848	0.388	0.528	0.000176854
98040291-trpm3-7	3.03292e-10	-0.299394	0.463	0.588	6.35882e-06
98001926-ifrd1	6.37373e-07	-0.299962	0.152	0.277	0.0133632
98043347-rla1-2	6.22415e-09	-0.302117	0.424	0.583	0.000130496
98033480-at5g2	9.26291e-13	-0.303409	0.515	0.667	1.94206e-08
98137041-nu1m	5.34841e-14	-0.303787	0.654	0.846	1.12135e-09
98008345-s28a1	9.11415e-09	-0.304907	0.013	0.123	0.000191087
98016185-rs26	2.02246e-07	-0.306191	0.239	0.374	0.00424028
98008897-mx1	4.49008e-09	-0.306754	0.019	0.136	9.41391e-05
98009870-gtr1	3.51892e-07	-0.306849	0.269	0.406	0.00737777
98029043-rl37	2.52457e-08	-0.307313	0.35	0.514	0.000529301
98045749-rl18	7.97436e-09	-0.308062	0.375	0.531	0.00016719
98106278-rl35a	2.15238e-10	-0.309423	0.453	0.602	4.51269e-06
98022962-rssa	1.21843e-09	-0.310035	0.414	0.561	2.55456e-05
98053581-s22a3-6	4.43361e-08	-0.310348	0.327	0.452	0.00092955
98058453-tiam2	4.60397e-07	-0.311996	0.172	0.299	0.00965269
98052649-rl36a	1.56806e-11	-0.316269	0.495	0.662	3.28759e-07
98017189-tcpq	2.42726e-08	-0.316398	0.285	0.418	0.000508899
98013784-esrp1	5.52369e-08	-0.316761	0.288	0.426	0.0011581
98016845-ppia	2.30691e-08	-0.319862	0.042	0.162	0.000483667
98016821-rl6	5.49433e-25	-0.322715	0.751	0.879	1.15194e-20
98030462-unknown-787	3.4623e-07	-0.323227	0.129	0.253	0.00725907
98142599-pcr2	8.16844e-09	-0.324097	0.036	0.159	0.000171259
98015196-set	1.06933e-08	-0.325288	0.346	0.489	0.000224196
98033938-rl31	5.88783e-10	-0.330094	0.388	0.54	1.23444e-05
98014081-gcdh	1.57549e-07	-0.330208	0.256	0.389	0.00330317
98025977-chch2	1.25109e-10	-0.33197	0.359	0.513	2.62304e-06
98051132-adda-5	4.81441e-09	-0.332737	0.282	0.437	0.000100939
98046498-rl7a-2	7.03651e-12	-0.333678	0.46	0.616	1.47528e-07
98066356-y531-4	1.10309e-08	-0.33409	0.236	0.391	0.000231275
98021364-rs16	1.7809e-08	-0.334574	0.275	0.42	0.000373384
98029576-sap-3	3.86995e-08	-0.335529	0.178	0.326	0.000811374
98010000-unc5c-3	2.87501e-08	-0.337115	0.136	0.276	0.000602775
98019733-ptn11-2	8.75282e-07	-0.337231	0.227	0.365	0.0183512
98034988-if3m	7.99919e-50	-0.337405	0.851	0.923	1.67711e-45
98036425-odpb	1.20607e-08	-0.337586	0.236	0.383	0.000252865
98027937-rl15-2	4.73333e-09	-0.340395	0.298	0.458	9.92389e-05
98010077-rla0	4.93628e-14	-0.34169	0.489	0.654	1.03494e-09
98058925-ryr2-2	2.19808e-12	-0.344101	0.45	0.607	4.6085e-08
98035549-rs3a-2	7.52292e-19	-0.344109	0.605	0.751	1.57726e-14
98053683-unknown-1410	1.8089e-09	-0.344469	0.036	0.166	3.79255e-05
98035075-myh4	3.04442e-32	-0.344895	0.796	0.87	6.38293e-28
98009195-rl19	7.51003e-10	-0.345696	0.333	0.497	1.57455e-05
98056579-hnrpq-3	3.10004e-15	-0.347918	0.547	0.703	6.49954e-11
98019790-nckx2	1.43819e-08	-0.34834	0.278	0.42	0.00030153
98014437-notum	4.95359e-06	-0.349276	0.207	0.33	0.103857
98034764-thiom	2.46169e-10	-0.355939	0.327	0.486	5.16118e-06
98016243-calm-12	3.54604e-17	-0.358033	0.537	0.706	7.43463e-13
98036553-sacs-4	3.38998e-11	-0.35846	0.013	0.15	7.10742e-07
98005923-unknown-143	3.04434e-09	-0.359284	0.159	0.323	6.38277e-05
98141413-hpcl1-8	3.99325e-09	-0.360679	0.078	0.221	8.37224e-05
98009139-calr-2	1.08185e-15	-0.361248	0.528	0.696	2.26821e-11
98022968-mdr3	7.82684e-11	-0.363586	0.372	0.513	1.64098e-06
98035472-tlcd1	3.83377e-10	-0.364647	0.33	0.484	8.03787e-06
98044032-gbrg2-4	7.51262e-09	-0.36739	0.133	0.284	0.00015751
98038653-rl7-2	4.48496e-17	-0.368167	0.547	0.727	9.40316e-13
98110436-rs20-2	4.47829e-19	-0.36817	0.553	0.751	9.38918e-15
98039698-nr1h3	2.58391e-09	-0.368728	0.246	0.412	5.41742e-05
98118433-unknown-2934	1.75182e-11	-0.371593	0.327	0.49	3.67287e-07
98015394-hnrpq	2.46622e-11	-0.372364	0.392	0.555	5.17068e-07
98044293-tpm3-2	2.42974e-08	-0.372563	0.049	0.175	0.00050942
98010994-ahsa1	1.06497e-10	-0.376009	0.307	0.484	2.23282e-06
98158089-unknown-5694	2.04355e-10	-0.37603	0.094	0.254	4.28452e-06
98103996-h2az-2	4.4603e-12	-0.376288	0.362	0.54	9.35146e-08
98018884-tm38a	8.83534e-11	-0.380292	0.068	0.226	1.85242e-06
98007607-cpt1a-3	3.23692e-09	-0.380644	0.142	0.294	6.78653e-05
98031401-zn407-2	1.45359e-11	-0.387965	0.026	0.175	3.0476e-07
98033245-s12a6	2.4738e-15	-0.390625	0.414	0.617	5.18656e-11
98020522-rs29	1.49415e-10	-0.392561	0.214	0.395	3.13263e-06
98008489-phb2-2	5.90798e-23	-0.397872	0.583	0.761	1.23867e-18
98011966-sc6a1	9.34748e-09	-0.403843	0.036	0.156	0.000195979
98031233-sptb2	8.8734e-13	-0.405207	0.327	0.525	1.8604e-08
98035906-dpp10	7.13558e-12	-0.40614	0.032	0.193	1.49605e-07
98049257-segn-2	9.57201e-12	-0.407456	0.029	0.183	2.00687e-07
98009933-dcor-2	1.22475e-11	-0.40796	0.23	0.4	2.56782e-07
98150926-unknown-5170	1.52506e-10	-0.418383	0.081	0.24	3.19745e-06
98057190-sptn1	2.87e-17	-0.419911	0.405	0.611	6.01724e-13
98039627-ppib	4.16422e-12	-0.421063	0.087	0.271	8.73071e-08
98159313-unknown-5779	3.41529e-22	-0.423681	0.531	0.755	7.1605e-18
98035668-nac3-2	5.21017e-45	-0.431843	0.754	0.869	1.09237e-40
98016993-rs2	3.12255e-18	-0.432049	0.424	0.652	6.54673e-14
98020348-rs15a	3.5744e-18	-0.435067	0.434	0.665	7.49408e-14
98000496-unknown-13	7.19819e-12	-0.436211	0.201	0.395	1.50917e-07
98052848-ppgb-7	6.32172e-13	-0.437555	0.307	0.517	1.32541e-08
98015700-pepa5	1.67941e-12	-0.449021	0.117	0.307	3.52105e-08
98035852-rl24-2	4.52874e-13	-0.449878	0.136	0.328	9.49496e-09
98059099-ldb3	3.03568e-16	-0.450772	0.343	0.554	6.36461e-12
98022610-ln28b	1.44472e-14	-0.458832	0.01	0.184	3.029e-10
98053128-rusc1	1.41136e-16	-0.460566	0.311	0.533	2.95905e-12
98036323-actn1	2.35795e-33	-0.460763	0.621	0.83	4.94369e-29
98054689-apmap-8	7.49487e-14	-0.464339	0.055	0.244	1.57137e-09
98077756-unknown-1708	1.22318e-14	-0.470953	0.039	0.231	2.56451e-10
98045984-h33-2	1.87443e-19	-0.479341	0.337	0.555	3.92993e-15
98019315-rl30	1.19845e-20	-0.489153	0.385	0.622	2.51266e-16
98058968-msi1h-3	1.58755e-23	-0.515409	0.417	0.664	3.32845e-19
98109026-unknown-2326	3.19769e-16	-0.521507	0.165	0.389	6.70429e-12
98004226-flot2	3.37726e-18	-0.532199	0.194	0.451	7.08076e-14
98010181-inx11	2.54851e-18	-0.546538	0.217	0.462	5.34321e-14
98034285-at1a2	2.1201e-36	-0.578354	0.485	0.768	4.44501e-32
98013428-myh6	1.45643e-64	-0.582317	0.735	0.941	3.05355e-60
98132150-h10-6	1.06184e-16	-0.604706	0.026	0.232	2.22625e-12
98003449-zn655	9.66395e-21	-0.605108	0.227	0.485	2.02614e-16
98025855-opla	6.55932e-19	-0.61112	0.078	0.319	1.37523e-14
98052044-tsp1	2.373e-21	-0.613702	0.155	0.429	4.97523e-17
98130073-unknown-3752	3.33085e-27	-0.635026	0.269	0.573	6.98346e-23
98127208-pcr3-3	5.929e-45	-0.678143	0.414	0.776	1.24307e-40
98129169-tpp1-10	7.97492e-24	-0.682357	0.029	0.303	1.67202e-19
98028910-s22a2-4	3.37278e-30	-0.73181	0.152	0.49	7.07138e-26
98048283-aldh2-2	9.2019e-27	-0.740638	0.194	0.491	1.92927e-22
98051688-mdr1-3	5.70201e-28	-0.78072	0.052	0.365	1.19548e-23
98124542-unknown-3355	1.9253e-33	-0.807022	0.074	0.445	4.03659e-29
98024392-sc6a1-2	5.83119e-68	-0.814504	0.44	0.855	1.22257e-63
98039139-tspoa-4	3.2445e-33	-0.834381	0	0.346	6.80241e-29
98058753-at2a2	2.54424e-81	-0.868997	0.482	0.888	5.33424e-77

## Sheet: epiprog.HJvA
	p_vala	avg_log2FCb	pct.1c	pct.2d	p_val_adje	a = unadjusted p value	GO
98004147-unknown-95	2.77606e-59	1.71326	0.897	0.172	5.82028e-55	b = log fold change of average expression of this cluster versus all other clusters	antigen processing and presentation of exogenous peptide antigen via MHC class II
98148889-dnja4	4.33737e-51	1.22852	0.837	0.195	9.09374e-47	c = Percent of cells within this clusters that express this gene	actin cytoskeleton organization
98002082-unknown-46	9.81704e-50	1.4068	0.723	0.006	2.05824e-45	d = Perfect of cells outside this cluster expressing this gene	glutathione metabolic process
98031698-stk33	2.43001e-47	1.00193	0.862	0.408	5.09476e-43	e = adjusted p value using bonferroni correction	regulation of heart contraction
98024156-actb-4	6.07088e-46	1.26025	0.829	0.293	1.27282e-41		muscle contraction
98128233-gels-2	9.54071e-45	1.00637	0.862	0.356	2.0003e-40		immune response
98035101-dns2b-3	1.14684e-44	1.06832	0.82	0.293	2.40446e-40		lipid metabolic process
98112670-unknown-2564	2.13225e-44	1.31207	0.754	0.132	4.47047e-40		animal organ regeneration
98001231-sap3	1.22099e-40	1.07554	0.809	0.247	2.55992e-36		proteolysis
98126344-szrd1-2	2.86498e-39	1.27423	0.675	0.063	6.00672e-35		fibroblast apoptotic process
98113052-anx13-4	1.36835e-34	1.05296	0.769	0.287	2.86888e-30		linoleic acid metabolic process
98025346-ago2	4.48071e-33	0.901403	0.725	0.264	9.39425e-29		unsaturated fatty acid biosynthetic process
98040325-unknown-1079	3.46967e-28	1.02497	0.527	0.04	7.27452e-24		platelet aggregation
98131128-med31-3	7.24979e-27	0.672825	0.576	0.109	1.51999e-22		aging
98160154-glrx2-5	2.10393e-26	0.724321	0.769	0.402	4.4111e-22		establishment or maintenance of cell polarity
98053641-med31	2.29508e-26	0.664049	0.582	0.121	4.81187e-22		intrinsic apoptotic signaling pathway in response to DNA damage
98060099-unknown-1615	2.51834e-25	0.847257	0.444	0	5.27996e-21		response to peptide hormone
98032823-unknown-859	4.215e-25	0.878751	0.488	0.052	8.83717e-21		cell projection assembly
98128529-samh1-5	1.31641e-23	0.889106	0.437	0.017	2.75998e-19		regulation of protein localization to plasma membrane
98038232-unknown-1008	1.61952e-23	0.71874	0.862	0.575	3.39548e-19		megakaryocyte development
98125445-unknown-3422	2.39032e-23	0.847478	0.495	0.075	5.01154e-19		protein stabilization
98122668-unknown-3236	3.02739e-22	0.754801	0.4	0	6.34724e-18		apoptotic signaling pathway
98003675-pparg	5.45941e-22	0.763443	0.457	0.046	1.14462e-17		extrinsic apoptotic signaling pathway in absence of ligand
98030722-cnfn-3	4.88843e-21	0.621921	0.422	0.034	1.02491e-16		proteolysis involved in cellular protein catabolic process
98067868-unknown-1648	6.66846e-21	0.591697	0.778	0.5	1.39811e-16		negative regulation of apoptotic process
98105323-cnfn-14	1.78529e-20	0.571892	0.402	0.023	3.74305e-16		lysosomal transport
98028735-unknown-730	2.41798e-20	0.867532	0.371	0	5.06953e-16		positive regulation of filopodium assembly
98019412-unknown-493	4.67113e-20	0.834015	0.367	0	9.79349e-16		apoptotic process
98017173-unknown-438	6.62346e-20	0.784091	0.516	0.115	1.38868e-15		positive regulation of lipid transport
98072992-y1101-3	9.28524e-20	0.768734	0.453	0.057	1.94674e-15		fusion of virus membrane with host plasma membrane
98057522-unknown-1550	1.06213e-19	0.633634	0.774	0.494	2.22686e-15		enzyme linked receptor protein signaling pathway
98043597-cyta-5	1.52206e-19	0.804317	0.47	0.098	3.19115e-15		positive regulation of transcription, DNA-templated
98009853-unknown-248	3.45482e-19	0.702456	0.36	0.006	7.24337e-15		neuron projection development
98130393-elk1-4	4.56238e-19	0.624824	0.71	0.402	9.56548e-15		protein kinase C-activating G-protein coupled receptor signaling pathway
98001814-pex6	9.8864e-19	0.673491	0.631	0.299	2.07278e-14		positive regulation of gene expression
98117551-unknown-2868	1.42735e-18	0.575897	0.695	0.42	2.99258e-14		positive regulation of substrate adhesion-dependent cell spreading
98108616-syfa-2	7.85205e-18	0.688382	0.332	0	1.64626e-13		leukotriene biosynthetic process
98040806-nfkb2-3	1.57913e-17	0.657003	0.558	0.23	3.3108e-13		alpha-linolenic acid metabolic process
98152298-unknown-5312	1.83013e-17	0.753921	0.389	0.046	3.83705e-13		fatty acid elongation, saturated fatty acid
98075287-unknown-1692	1.90297e-17	0.792139	0.538	0.178	3.98977e-13		antigen processing and presentation of peptide antigen
98022839-sap	5.1162e-17	0.738391	0.543	0.207	1.07266e-12		regulation of cholesterol transport
98032787-lamp3	6.75609e-17	0.278784	0.916	0.845	1.41648e-12		regulation of transmembrane transporter activity
98001773-fads2	9.75851e-17	0.662185	0.409	0.075	2.04597e-12		fatty acid elongation, polyunsaturated fatty acid
98149766-k0753	1.40862e-16	0.635582	0.334	0.017	2.95332e-12		fatty acid elongation, monounsaturated fatty acid
98158371-k1c39	1.43822e-16	0.643011	0.319	0.006	3.01537e-12		regulation of apoptotic process
98036143-lrp6	1.70432e-16	0.647788	0.31	0	3.57328e-12		signal transduction
98011954-marh3	1.70432e-16	0.587206	0.31	0	3.57328e-12		positive regulation of axon extension
98030961-hop	1.86119e-16	0.631927	0.332	0.017	3.90217e-12		negative regulation of MAP kinase activity
98045567-tm14c	3.25783e-16	0.592383	0.631	0.333	6.83037e-12		negative regulation of SMAD protein import into nucleus
98038429-nudc	3.40531e-16	0.33346	0.901	0.77	7.13957e-12		dendritic cell migration
98046629-nfil3	8.23721e-16	0.603924	0.56	0.236	1.72701e-11		regulation of type I interferon-mediated signaling pathway
98027133-mdn1-2	1.41028e-15	0.650395	0.488	0.167	2.95679e-11		positive regulation of axon regeneration
98016283-marh3-2	1.4849e-15	0.666904	0.31	0.011	3.11323e-11		astrocyte activation involved in immune response
98004175-wbs27-2	1.59164e-15	0.755775	0.435	0.121	3.33703e-11		positive regulation of adipose tissue development
98020388-unknown-526	1.63521e-15	0.621917	0.316	0.017	3.42838e-11		regulation of cell migration
98117481-unknown-2862	6.27372e-15	0.591818	0.299	0.011	1.31535e-10		sphingolipid biosynthetic process
98008561-paps1	8.52427e-15	0.680663	0.451	0.138	1.7872e-10		protein localization to plasma membrane
98102794-lkha4	1.03986e-14	0.652453	0.407	0.109	2.18017e-10
98100504-alpk2	1.0466e-14	0.731707	0.38	0.069	2.1943e-10
98129356-hpgds-26	1.99826e-14	0.606465	0.305	0.023	4.18956e-10
98106472-glt10-2	2.73006e-14	0.5411	0.334	0.04	5.72383e-10
98118064-unknown-2906	3.1149e-14	0.576664	0.295	0.011	6.5307e-10
98053154-mbnl3-2	4.43618e-14	0.578826	0.371	0.075	9.3009e-10
98042719-pls1-3	4.75563e-14	0.571894	0.569	0.27	9.97065e-10
98123629-unknown-3309	5.39592e-14	0.585791	0.323	0.034	1.13131e-09
98000482-unknown-12	6.48993e-14	0.566993	0.4	0.103	1.36068e-09
98030715-ttpal-2	6.88908e-14	0.621129	0.336	0.052	1.44436e-09
98002164-unknown-48	7.78605e-14	0.692229	0.31	0.034	1.63242e-09
98126458-ttl13-2	8.1166e-14	0.554334	0.264	0	1.70173e-09
98053049-calm-42	1.04032e-13	0.341446	0.923	0.782	2.18114e-09
98105735-unknown-2118	1.05333e-13	0.558884	0.286	0.017	2.20842e-09
98145239-ttpal-6	1.21987e-13	0.608258	0.44	0.138	2.55758e-09
98005441-ampl	1.4856e-13	0.425827	0.727	0.552	3.11471e-09
98159500-tif1a-10	1.61193e-13	0.564644	0.299	0.029	3.37957e-09
98059348-limd2	1.62906e-13	0.540635	0.635	0.42	3.41549e-09
98109950-fli1-3	1.7668e-13	0.320933	0.862	0.753	3.70428e-09
98048855-bicc1	1.85201e-13	0.496634	0.684	0.448	3.88293e-09
98055500-unknown-1479	1.89773e-13	0.433143	0.257	0	3.97878e-09
98012517-rrn3	2.4918e-13	0.593685	0.36	0.075	5.22431e-09
98038949-rpab1	2.66642e-13	0.345013	0.842	0.718	5.59041e-09
98130237-dus5-2	2.98444e-13	0.487917	0.336	0.057	6.25717e-09
98135980-smtl2	3.04221e-13	0.572883	0.437	0.149	6.3783e-09
98035056-cats	3.61104e-13	0.586736	0.385	0.092	7.5709e-09
98028665-tyb4	3.70299e-13	0.367148	0.811	0.655	7.7637e-09
98009125-unknown-231	4.26616e-13	0.562747	0.259	0.006	8.94443e-09
98148803-pcnt	4.88794e-13	0.649651	0.323	0.057	1.02481e-08
98130189-rpab1-2	5.87779e-13	0.355185	0.771	0.638	1.23234e-08
98026339-pard3-2	6.41461e-13	0.54607	0.484	0.195	1.34489e-08
98005192-leu1	1.04868e-12	0.610485	0.371	0.086	2.19867e-08
98155420-l1cam	1.35152e-12	0.387375	0.774	0.609	2.83359e-08
98151780-unknown-5256	2.31814e-12	0.459681	0.237	0	4.8602e-08
98050311-catl1-4	2.46259e-12	0.660242	0.358	0.092	5.16307e-08
98004957-1a1l2	3.08493e-12	0.487919	0.648	0.391	6.46786e-08
98051772-fhl3-5	3.21749e-12	0.515153	0.692	0.431	6.74579e-08
98125624-ctl1-4	4.28698e-12	0.57023	0.398	0.132	8.98808e-08
98016307-tppp3	4.55585e-12	0.549528	0.332	0.069	9.55179e-08
98138036-utp15-10	4.93296e-12	0.38968	0.431	0.155	1.03424e-07
98144351-tyb4-2	4.98953e-12	0.599931	0.501	0.236	1.0461e-07
98125015-cac1h	5.26031e-12	0.354132	0.231	0	1.10288e-07
98025789-catl1	6.49669e-12	0.562985	0.488	0.218	1.3621e-07
98028033-unknown-718	7.27985e-12	0.491302	0.255	0.017	1.52629e-07
98040979-casp2-6	7.51622e-12	0.514372	0.404	0.144	1.57585e-07
98037840-dus5	9.4665e-12	0.447364	0.319	0.063	1.98475e-07
98013269-sap3-2	1.32839e-11	0.552737	0.299	0.052	2.78511e-07
98034575-mx1-3	1.33264e-11	0.466035	0.242	0.011	2.79402e-07
98059281-dusty-3	1.58255e-11	0.527272	0.312	0.069	3.31798e-07
98025716-cttb2	1.80493e-11	0.447482	0.264	0.029	3.78422e-07
98018990-sc24a	2.2518e-11	0.430177	0.367	0.103	4.72112e-07
98055264-djc18	2.76479e-11	0.447106	0.255	0.023	5.79667e-07
98002935-nhr19	2.89372e-11	0.560842	0.356	0.109	6.06698e-07
98046045-unknown-1238	3.39526e-11	0.492149	0.336	0.092	7.11849e-07
98047207-cxol1	3.46103e-11	0.444879	0.215	0	7.2564e-07
98009093-unknown-230	7.66905e-11	0.460351	0.209	0	1.60789e-06
98107887-unknown-2262	7.70984e-11	0.427484	0.275	0.046	1.61644e-06
98005757-ogt1	8.77025e-11	0.349673	0.798	0.632	1.83877e-06
98034809-unknown-908	1.00284e-10	0.47659	0.385	0.138	2.10255e-06
98039824-pcr10-4	1.01576e-10	0.503866	0.281	0.052	2.12963e-06
98036915-elov5-3	1.01872e-10	0.375457	0.727	0.575	2.13585e-06
98015738-casp2-2	1.04844e-10	0.496377	0.486	0.236	2.19817e-06
98152279-unknown-5306	1.05173e-10	0.387307	0.215	0.006	2.20506e-06
98046366-cpne6	1.09142e-10	0.419828	0.659	0.448	2.28828e-06
98057299-s18b1-44	1.10442e-10	0.458487	0.62	0.402	2.31553e-06
98055016-aimp1-2	1.23316e-10	0.473487	0.299	0.063	2.58543e-06
98058630-l2gl1	1.35469e-10	0.279321	0.888	0.764	2.84024e-06
98109449-tri13-2	1.40214e-10	0.418916	0.213	0.006	2.93972e-06
98045966-unknown-1233	1.48659e-10	0.496511	0.4	0.155	3.11678e-06
98122454-cdc37-2	1.74404e-10	0.429679	0.229	0.017	3.65655e-06
98021855-unknown-565	1.80421e-10	0.518048	0.525	0.287	3.78271e-06
98013010-lrat-2	2.37344e-10	0.440384	0.235	0.023	4.97615e-06
98011073-syhc	2.41265e-10	0.488957	0.468	0.247	5.05837e-06
98142352-lrat-8	3.06064e-10	0.512211	0.264	0.046	6.41693e-06
98105511-grn-6	3.08288e-10	0.414626	0.246	0.029	6.46356e-06
98011765-unknown-299	3.08658e-10	0.482897	0.273	0.046	6.47133e-06
98002897-facr1	4.38549e-10	0.472733	0.481	0.236	9.19462e-06
98001031-pg12a	4.77918e-10	0.415855	0.193	0	1.002e-05
98125011-p85a-2	4.77918e-10	0.393403	0.193	0	1.002e-05
98006907-unknown-169	4.79342e-10	0.530236	0.314	0.086	1.00499e-05
98109574-catl1-5	6.09325e-10	0.436577	0.514	0.282	1.27751e-05
98031925-zc12b	6.1783e-10	0.487101	0.47	0.241	1.29534e-05
98035378-hprt	6.61956e-10	0.467123	0.251	0.04	1.38786e-05
98008263-taxb1	6.8287e-10	0.473821	0.459	0.224	1.43171e-05
98038226-adda-3	7.32243e-10	0.460905	0.246	0.034	1.53522e-05
98135142-api5-2	8.00663e-10	0.408274	0.189	0	1.67867e-05
98004146-ddah1-3	8.88768e-10	0.312489	0.752	0.644	1.86339e-05
98008732-atla3	9.93777e-10	0.49303	0.27	0.057	2.08355e-05
98010523-gbb4	1.06226e-09	0.303347	0.807	0.684	2.22714e-05
98145753-unknown-4818	1.33741e-09	0.369044	0.185	0	2.80402e-05
98002876-unknown-70	1.361e-09	0.317849	0.758	0.667	2.85347e-05
98051971-fabp5	1.40036e-09	0.535524	0.409	0.178	2.936e-05
98031144-catl2-2	1.4689e-09	0.388218	0.193	0.006	3.0797e-05
98013757-dhso-2	1.4763e-09	0.422341	0.193	0.006	3.09521e-05
98105512-grn-7	1.63469e-09	0.366987	0.233	0.029	3.42729e-05
98031233-sptb2	1.65895e-09	0.354176	0.71	0.546	3.47815e-05
98003215-npc2	2.12738e-09	0.448516	0.22	0.023	4.46026e-05
98033433-tsn6	2.19077e-09	0.290446	0.892	0.776	4.59317e-05
98051214-pspb-2	2.5503e-09	0.412044	0.22	0.023	5.34696e-05
98055784-bak-2	2.57988e-09	0.3787	0.189	0.006	5.40898e-05
98024015-catf	2.72241e-09	0.401106	0.2	0.011	5.7078e-05
98018515-nr2ca	2.96434e-09	0.398637	0.497	0.259	6.21504e-05
98033243-unc9-2	3.28579e-09	0.449132	0.284	0.069	6.88899e-05
98109575-catl1-6	3.41094e-09	0.404782	0.497	0.27	7.15137e-05
98028242-tnnt2	3.52775e-09	0.511303	0.352	0.121	7.39629e-05
98011699-asah1-2	3.6744e-09	0.469637	0.325	0.103	7.70374e-05
98142809-exosx-2	4.37595e-09	0.328655	0.303	0.08	9.17462e-05
98113053-anxa3-2	4.39957e-09	0.326921	0.262	0.057	9.22414e-05
98107170-rhg23	4.42941e-09	0.432523	0.286	0.069	9.28671e-05
98051132-adda-5	4.43032e-09	0.383074	0.618	0.443	9.2886e-05
98140273-unknown-4450	4.79783e-09	0.375463	0.224	0.029	0.000100591
98019847-sdcb1	4.81891e-09	0.355938	0.679	0.534	0.000101033
98027124-lasp1-2	5.30508e-09	0.405292	0.279	0.063	0.000111226
98148465-unknown-4990	6.12591e-09	0.351419	0.171	0	0.000128436
98019546-vav	6.20275e-09	0.383837	0.235	0.04	0.000130047
98122239-dhrs1-3	7.30509e-09	0.382812	0.189	0.011	0.000153159
98035645-zfy27	7.8748e-09	0.431901	0.169	0	0.000165103
98018970-unknown-481	8.29102e-09	0.386101	0.191	0.011	0.000173829
98129354-hpgds-25	1.005e-08	0.396996	0.226	0.034	0.000210708
98026219-dnpep	1.05668e-08	0.473842	0.402	0.195	0.000221544
98024082-unknown-624	1.07654e-08	0.408354	0.229	0.034	0.000225707
98041198-ablm1-2	1.13014e-08	0.391052	0.602	0.437	0.000236945
98048860-unknown-1314	1.14034e-08	0.433028	0.251	0.052	0.000239083
98106468-xp4	1.27252e-08	0.42595	0.22	0.034	0.000266797
98148473-lrp1-19	1.29857e-08	0.252972	0.165	0	0.000272258
98014927-rgd2	1.29857e-08	0.359096	0.165	0	0.000272259
98020046-scn4a	1.37305e-08	0.434224	0.47	0.247	0.000287874
98053237-nade-2	1.38483e-08	0.446536	0.411	0.201	0.000290344
98022352-b2l10	1.42887e-08	0.392476	0.552	0.368	0.000299577
98137799-sat2-2	1.51228e-08	0.502146	0.305	0.098	0.000317064
98058916-sorl	1.54751e-08	0.367951	0.69	0.517	0.000324452
98133778-unknown-3979	1.68012e-08	0.449955	0.404	0.184	0.000352255
98127470-svep1	1.68106e-08	0.441841	0.202	0.023	0.000352452
98011589-rhbl3	1.91445e-08	0.41557	0.501	0.299	0.000401383
98120848-unknown-3103	1.99958e-08	0.403551	0.171	0.006	0.000419231
98042338-ada28-4	2.16359e-08	0.38237	0.213	0.034	0.000453617
98149535-unknown-5074	2.57971e-08	0.438992	0.204	0.029	0.000540862
98154985-cgbp1-6	2.65313e-08	0.361206	0.319	0.115	0.000556256
98057349-flna-2	2.67357e-08	0.440683	0.505	0.305	0.000560541
98043602-wbs27-8	2.7239e-08	0.461805	0.301	0.098	0.000571092
98008859-pls1	3.00719e-08	0.515157	0.426	0.23	0.000630486
98123312-unknown-3286	3.18095e-08	0.358949	0.167	0.006	0.000666917
98100437-unknown-1740	3.23962e-08	0.415211	0.224	0.04	0.00067922
98049566-gnao-4	3.4547e-08	0.351481	0.193	0.023	0.000724312
98043222-rbm24	3.59244e-08	0.421852	0.499	0.293	0.000753192
98007132-arc1a	3.77355e-08	0.314148	0.712	0.575	0.000791161
98034563-m3k13	3.93969e-08	0.432618	0.407	0.195	0.000825995
98047622-tor1a-2	4.3364e-08	0.331834	0.185	0.017	0.000909169
98072657-unknown-1682	4.3809e-08	0.355236	0.176	0.011	0.000918499
98043224-pim1	4.62466e-08	0.417231	0.42	0.213	0.000969606
98031905-adda-2	4.91071e-08	0.355258	0.609	0.443	0.00102958
98011313-lgul	4.93561e-08	0.40491	0.479	0.287	0.0010348
98004946-unc9	5.32077e-08	0.419714	0.268	0.08	0.00111555
98018899-unknown-478	5.37821e-08	0.427149	0.259	0.069	0.00112759
98009158-rac3	6.23167e-08	0.356106	0.673	0.494	0.00130653
98101445-unknown-1813	6.50669e-08	0.383401	0.198	0.029	0.00136419
98001112-vinc	6.76279e-08	0.413532	0.325	0.132	0.00141789
98126300-pgca	6.89885e-08	0.334105	0.171	0.011	0.00144641
98105197-unknown-2084	7.4902e-08	0.357648	0.196	0.029	0.0015704
98110568-reep5-2	7.56046e-08	0.344862	0.169	0.011	0.00158513
98006910-unknown-170	7.616e-08	0.405364	0.33	0.126	0.00159677
98031809-hpgds-15	7.76744e-08	0.42295	0.334	0.132	0.00162852
98021454-rala	8.18841e-08	0.38144	0.536	0.345	0.00171678
98021331-mgat3	8.53252e-08	0.319585	0.677	0.557	0.00178893
98107889-unknown-2264	9.17107e-08	0.276558	0.22	0.046	0.00192281
98048170-unknown-1295	9.34366e-08	0.301981	0.147	0	0.00195899
98009605-unknown-241	1.10692e-07	0.400123	0.156	0.006	0.00232076
98030064-ubc	1.14494e-07	0.358087	0.264	0.075	0.00240047
98048609-unknown-1308	1.1865e-07	0.37483	0.202	0.029	0.00248762
98157982-loxh1-29	1.1922e-07	0.298411	0.145	0	0.00249956
98122191-unknown-3205	1.20924e-07	0.318982	0.165	0.011	0.0025353
98115291-unknown-2734	1.80534e-07	0.277863	0.152	0.006	0.00378507
98018641-kthy	1.90204e-07	0.287524	0.226	0.052	0.00398783
98161103-gas6	1.93717e-07	0.301007	0.141	0	0.00406147
98050481-unknown-1343	2.02553e-07	0.361503	0.18	0.023	0.00424673
98018390-tagl3-2	2.46599e-07	0.445212	0.356	0.167	0.00517019
98137378-unknown-4270	2.46696e-07	0.285353	0.138	0	0.00517222
98109205-bak-3	2.49302e-07	0.356406	0.185	0.029	0.00522686
98149747-pp215	2.76267e-07	0.394473	0.277	0.092	0.00579222
98143406-trpm5-4	2.93669e-07	0.30486	0.147	0.006	0.00615705
98029450-ttl	2.95091e-07	0.300638	0.147	0.006	0.00618687
98008554-unknown-211	3.13166e-07	0.363121	0.242	0.063	0.00656583
98040787-cndp2-2	3.79531e-07	0.377452	0.442	0.264	0.00795725
98125870-unknown-3449	3.85153e-07	0.346606	0.244	0.069	0.00807512
98023119-ctns-2	3.96673e-07	0.315239	0.176	0.023	0.00831664
98123701-lox5-13	4.0022e-07	0.286905	0.156	0.011	0.00839101
98057592-ptn6	4.61227e-07	0.360527	0.237	0.063	0.0096701
98051237-ml12b-2	4.63049e-07	0.409701	0.316	0.126	0.00970828
98158697-cd38-5	4.70963e-07	0.399389	0.275	0.098	0.00987422
98022600-unknown-578	5.06584e-07	0.333125	0.18	0.029	0.010621
98048044-cdc42-5	5.11032e-07	0.314883	0.618	0.477	0.0107143
98004004-6pgd	5.3534e-07	0.290633	0.635	0.517	0.0112239
98036555-unknown-955	5.39675e-07	0.313651	0.152	0.011	0.0113148
98160340-cdd-2	5.9923e-07	0.311799	0.187	0.034	0.0125635
98140272-dtx23	6.19782e-07	0.275349	0.163	0.017	0.0129943
98149751-nebu-2	6.4229e-07	0.438396	0.308	0.121	0.0134663
98109408-gshr-2	6.64535e-07	0.359122	0.499	0.333	0.0139326
98004690-sta5a	6.66342e-07	0.278425	0.171	0.023	0.0139705
98004257-gbrb3	6.71916e-07	0.376418	0.202	0.046	0.0140874
98125441-unknown-3420	6.91964e-07	0.414509	0.374	0.184	0.0145077
98046261-rnf31	7.52919e-07	0.37051	0.376	0.195	0.0157857
98007871-elov4-2	7.62987e-07	0.346542	0.16	0.017	0.0159968
98134871-loxh1-22	7.78505e-07	0.292543	0.138	0.006	0.0163221
98161292-unknown-5919	7.78505e-07	0.285267	0.138	0.006	0.0163221
98027503-unknown-704	7.86006e-07	0.262688	0.138	0.006	0.0164794
98043715-tnni2	7.99705e-07	0.400966	0.371	0.172	0.0167666
98147585-hpca-3	8.19185e-07	0.305537	0.16	0.017	0.017175
98054509-hpcl1-6	8.36398e-07	0.4085	0.336	0.149	0.0175359
98145094-gnai3-4	8.73835e-07	0.307112	0.176	0.029	0.0183208
98011580-unknown-293	9.45694e-07	0.374404	0.354	0.172	0.0198274
98128382-sdcb1-2	9.57467e-07	0.265535	0.336	0.149	0.0200742
98031289-unknown-812	9.90897e-07	0.367553	0.292	0.109	0.0207751
98111586-lox5-7	1.03859e-06	0.266847	0.125	0	0.021775
98058276-wbs27-9	1.11324e-06	0.348744	0.233	0.069	0.0233402
98147582-rora	1.16218e-06	0.291778	0.176	0.029	0.0243662
98044790-unknown-1200	1.24253e-06	0.362182	0.229	0.063	0.0260509
98149623-fcer2	1.26874e-06	0.284028	0.134	0.006	0.0266004
98006504-st1c2-2	1.30286e-06	0.270978	0.211	0.052	0.0273157
98134653-unknown-4047	1.31695e-06	0.259725	0.123	0	0.0276111
98039412-unknown-1047	1.46446e-06	0.281616	0.44	0.241	0.030704
98023092-stx12-2	1.49366e-06	0.373853	0.336	0.149	0.0313161
98023810-lrc58	1.56888e-06	0.277928	0.143	0.011	0.032893
98119316-unknown-2996	1.62974e-06	0.284014	0.132	0.006	0.0341691
98076568-unknown-1705	1.87056e-06	0.265524	0.132	0.006	0.0392182
98024871-dgkz	1.8821e-06	0.352922	0.49	0.299	0.0394601
98056046-ggact-3	1.96732e-06	0.276677	0.149	0.017	0.0412469
98125690-sgpl1-5	2.04979e-06	0.342857	0.16	0.023	0.0429759
98051823-ned4l	2.07405e-06	0.377387	0.369	0.19	0.0434845
98040429-dpys	2.24057e-06	0.329078	0.2	0.052	0.0469757
98018478-elf5	2.54066e-06	0.366693	0.453	0.27	0.0532675
98034761-aqp11	2.55549e-06	0.269823	0.16	0.023	0.0535784
98003161-mbnl3	2.68186e-06	0.359869	0.22	0.069	0.0562278
98001993-calm	2.91757e-06	0.404754	0.332	0.161	0.0611699
98053915-unknown-1416	2.99127e-06	0.292999	0.136	0.011	0.0627151
98053521-panx1	3.25789e-06	0.34769	0.211	0.057	0.0683049
98004832-nr6a1	3.30575e-06	0.308798	0.633	0.494	0.0693083
98137316-spat9-2	3.40802e-06	0.282805	0.145	0.017	0.0714526
98013642-parp3	3.63961e-06	0.341505	0.321	0.155	0.0763081
98014277-hpgds-9	3.81432e-06	0.269563	0.156	0.023	0.0799711
98037843-crti	3.82853e-06	0.321815	0.222	0.069	0.0802689
98046015-polg-6	3.84651e-06	0.280051	0.156	0.023	0.0806458
98041501-tpm3	4.03471e-06	0.332108	0.27	0.098	0.0845917
98042774-atla1-5	4.14294e-06	0.349564	0.152	0.023	0.0868609
98034158-xpp1	4.19217e-06	0.358465	0.464	0.31	0.0878931
98006228-guaa	4.41443e-06	0.281888	0.152	0.023	0.0925529
98027335-catd	4.43935e-06	0.332594	0.207	0.057	0.0930754
98042565-scd5	4.84705e-06	0.385962	0.462	0.316	0.101623
98053318-cant1-5	5.27466e-06	0.259895	0.141	0.017	0.110589
98044799-txtp	5.27938e-06	0.329907	0.435	0.253	0.110687
98052958-e41l3-4	7.41181e-06	0.311539	0.532	0.368	0.155396
98125693-ce57l	7.58689e-06	0.278723	0.165	0.034	0.159067
98144255-tba1b-3	7.63934e-06	0.317212	0.187	0.052	0.160166
98161488-tor1a-4	8.68692e-06	0.259102	0.145	0.023	0.18213
98003288-atla1	8.75397e-06	0.324934	0.213	0.063	0.183536
98159131-unknown-5766	9.062e-06	0.322069	0.415	0.264	0.189994
98050597-cnfn-11	9.46071e-06	0.333208	0.393	0.224	0.198353
98024111-tdh	9.57634e-06	0.327185	0.448	0.31	0.200778
98000889-arpc4	9.86308e-06	0.272944	0.637	0.506	0.206789
98014118-unknown-363	1.08496e-05	0.254652	0.114	0.006	0.227472
98056250-helz-4	1.19594e-05	0.314125	0.242	0.092	0.25074
98101521-traf1-11	1.19879e-05	0.274127	0.363	0.213	0.251339
98040969-nnmt-3	1.20198e-05	0.302299	0.193	0.057	0.252007
98049341-y1101	1.29626e-05	0.336234	0.297	0.144	0.271774
98117434-gse1	1.33743e-05	0.276806	0.224	0.075	0.280406
98034733-unknown-906	1.33999e-05	0.278042	0.174	0.04	0.280942
98113497-unknown-2613	1.42894e-05	0.287229	0.426	0.287	0.299592
98141107-spre-2	1.51753e-05	0.26407	0.163	0.034	0.318165
98047311-unknown-1270	1.65196e-05	0.304918	0.574	0.46	0.346351
98123489-unknown-3299	1.78513e-05	0.26398	0.138	0.023	0.374271
98010719-bpi-2	1.79251e-05	0.273064	0.138	0.023	0.375817
98020241-lhx6	1.81671e-05	0.259232	0.163	0.034	0.380891
98008433-efhd2	1.83956e-05	0.295053	0.2	0.063	0.385683
98059340-gapr1-10	1.88538e-05	0.3042	0.24	0.092	0.395288
98058791-blnk-2	1.99929e-05	0.335813	0.505	0.339	0.41917
98101523-traf1-13	2.00281e-05	0.294449	0.387	0.247	0.41991
98001765-unknown-39	2.02328e-05	0.272763	0.257	0.103	0.4242
98145950-vatl-3	2.186e-05	0.314341	0.301	0.149	0.458317
98000273-acsf2	2.2775e-05	0.335842	0.191	0.063	0.477501
98047763-zc12c	2.28685e-05	0.325074	0.279	0.126	0.479461
98055926-srp54	2.76188e-05	0.299343	0.435	0.276	0.579056
98019400-hrh3	2.93024e-05	0.273977	0.248	0.103	0.614355
98052934-mltk-4	3.05391e-05	0.310481	0.222	0.086	0.640282
98031653-unknown-823	3.29096e-05	0.251809	0.145	0.029	0.689983
98002070-cyfp2	3.35774e-05	0.312332	0.545	0.437	0.703984
98101795-unknown-1841	3.70167e-05	0.315604	0.229	0.092	0.776092
98015775-elov4-3	3.71591e-05	0.26853	0.187	0.057	0.779078
98151551-zn593	4.31865e-05	0.29633	0.49	0.356	0.905449
98145922-unknown-4832	4.5256e-05	0.316224	0.347	0.195	0.948837
98040001-unknown-1068	4.58461e-05	0.330129	0.156	0.04	0.961208
98043307-vdac	4.74766e-05	0.25364	0.582	0.471	0.995395
98035075-myh4	6.06187e-05	0.345152	0.284	0.138	1
98010034-s35g1-3	5.75463e-05	0.332131	0.347	0.178	1
98020521-jund	5.6229e-05	0.316584	0.288	0.149	1
98048199-hddc2	6.12113e-05	0.315089	0.288	0.149	1
98025266-chpt1	5.55385e-05	0.310369	0.29	0.144	1
98154616-hpgds-28	0.000118683	0.306345	0.303	0.167	1
98020832-actb-3	0.000132869	0.304996	0.251	0.126	1
98030637-nec1	0.000207793	0.303914	0.347	0.218	1
98013428-myh6	0.00217912	0.300817	0.284	0.184	1
98005177-actb	0.000360288	0.297473	0.543	0.448	1
98015472-capsl	6.32448e-05	0.296828	0.303	0.161	1
98056793-rfip3	0.000455205	0.295104	0.36	0.236	1
98126751-smc	0.000814223	0.294805	0.352	0.247	1
98031569-nmrl1	7.60133e-05	0.292193	0.253	0.121	1
98045665-unknown-1221	8.29935e-05	0.291571	0.237	0.109	1
98037965-dnjb8	0.000183746	0.291129	0.424	0.31	1
98013893-unknown-356	0.000162293	0.290639	0.323	0.201	1
98014330-unknown-369	6.46826e-05	0.288069	0.433	0.276	1
98029781-rapa	9.62084e-05	0.287551	0.47	0.316	1
98110252-tba8-2	0.000297728	0.28297	0.167	0.063	1
98036526-epdr1	9.60472e-05	0.282098	0.209	0.08	1
98047699-sp17	0.000288018	0.28105	0.273	0.144	1
98052992-ogrl1	0.000177477	0.280807	0.279	0.149	1
98017524-cyld	0.000177395	0.280306	0.281	0.149	1
98006867-at2l1	0.000208995	0.279879	0.235	0.115	1
98004795-unknown-109	0.000337466	0.275708	0.215	0.098	1
98040021-unknown-1069	0.000484053	0.275486	0.165	0.063	1
98056423-fmnl3	0.000677717	0.273224	0.281	0.167	1
98153157-mb12b	6.32012e-05	0.272462	0.514	0.397	1
98068551-efc1	0.00052036	0.271213	0.226	0.109	1
98017486-gmfb	0.000157617	0.264334	0.492	0.368	1
98031898-nphp3-5	0.000245524	0.263059	0.22	0.098	1
98112386-tm234	9.08938e-05	0.262473	0.301	0.167	1
98036606-pdc6i	0.00132178	0.261205	0.402	0.322	1
98109232-bssd	0.0017126	0.25779	0.22	0.126	1
98012037-cp135-2	0.000166949	0.257269	0.134	0.034	1
98003291-tprg1	0.0030159	0.257221	0.332	0.241	1
98021611-prdx5	0.000547605	0.257051	0.475	0.345	1
98040750-pa1b3-2	0.000195552	0.254913	0.141	0.04	1
98033317-unknown-871	0.00107984	0.253772	0.27	0.149	1
98038178-fbx9	0.00115286	0.253034	0.246	0.144	1
98031219-anxa3	0.000158911	0.252676	0.119	0.023	1
98045370-ppr3d	0.000638766	0.252539	0.156	0.057	1
98015527-unknown-398	0.000970842	0.252042	0.266	0.155	1
98054162-aedo	0.00063272	0.251759	0.468	0.351	1
98055805-unknown-1493	0.000194033	0.251742	0.176	0.063	1
98021316-unknown-555	0.00119146	0.251249	0.378	0.264	1
98159800-pax9-2	0.00334962	0.250737	0.354	0.253	1
98125282-unknown-3406	0.000767038	0.250231	0.189	0.086	1
98003314-s27a4	7.58602e-05	0.250017	0.154	0.04	1
98039340-pr40a	7.85011e-05	-0.250425	0.51	0.678	1
98016815-ppm1g	0.000130163	-0.250441	0.246	0.397	1
98015257-nav3	4.03759e-05	-0.25056	0.244	0.42	0.846521
98037057-pcgf1	6.23531e-11	-0.251433	0.057	0.241	1.3073e-06
98026200-htd2	8.11246e-06	-0.251904	0.231	0.431	0.170086
98024635-f161b-2	4.11628e-05	-0.251967	0.147	0.287	0.86302
98025187-tob2	3.52447e-05	-0.252175	0.409	0.58	0.738941
98059203-ddx3y	3.58651e-05	-0.252776	0.332	0.517	0.751949
98040320-f210a	9.09296e-09	-0.253473	0.059	0.218	0.000190643
98000770-po210	9.12782e-06	-0.253642	0.171	0.333	0.191374
98025490-djc25	3.34013e-06	-0.253995	0.167	0.345	0.0700292
98043910-unknown-1174	8.68977e-06	-0.254093	0.145	0.305	0.18219
98019337-xbp1	7.85512e-06	-0.254206	0.609	0.787	0.16469
98057415-emr1	5.72877e-05	-0.254319	0.308	0.489	1
98019220-ndkb-2	7.49847e-05	-0.254322	0.464	0.626	1
98039325-pgs1	3.16391e-05	-0.254351	0.385	0.598	0.663346
98031971-lgsn-5	2.49592e-08	-0.25455	0.095	0.276	0.000523295
98049769-cf120	4.56607e-05	-0.255274	0.429	0.615	0.957322
98106565-umps	1.86411e-08	-0.255293	0.099	0.282	0.000390829
98045696-rpab2	1.32268e-06	-0.256061	0.132	0.305	0.0277313
98022904-scnnb	2.01435e-05	-0.256776	0.095	0.218	0.422329
98053388-ch60	5.83248e-05	-0.257009	0.44	0.598	1
98029148-kgua	4.3204e-05	-0.257049	0.27	0.454	0.905815
98011077-sr140	1.98958e-05	-0.257705	0.226	0.408	0.417136
98129276-unknown-3706	4.40392e-06	-0.257806	0.09	0.224	0.0923325
98010261-unknown-262	8.21414e-08	-0.258839	0.073	0.224	0.00172218
98101057-ppbt-2	7.00736e-05	-0.25997	0.231	0.391	1
98021405-rab8a	6.24871e-06	-0.260033	0.246	0.454	0.13101
98006566-phb2	8.76489e-07	-0.260076	0.068	0.201	0.0183765
98010705-rbx1	3.84334e-05	-0.260509	0.389	0.592	0.805795
98018222-ubp2	4.85746e-05	-0.260871	0.347	0.54	1
98042420-wibg	9.03326e-08	-0.260994	0.088	0.253	0.00189391
98046214-ndua2	3.87843e-05	-0.261671	0.308	0.5	0.813151
98004321-nckx5-2	1.10406e-06	-0.261683	0.125	0.293	0.0231476
98042531-eif3l	1.25849e-05	-0.261864	0.213	0.385	0.263855
98043999-api5	2.41093e-05	-0.262387	0.215	0.385	0.505475
98148841-unknown-5023	6.31797e-08	-0.262732	0.051	0.184	0.00132463
98158162-ssrg-2	3.63473e-11	-0.262792	0.767	0.885	7.62058e-07
98016552-mob3c	9.2008e-06	-0.263147	0.6	0.799	0.192904
98043678-fa63a	3.3642e-07	-0.263353	0.178	0.385	0.00705338
98004347-tmed3	1.72509e-05	-0.263536	0.215	0.385	0.361682
98037510-cntp2	3.70152e-05	-0.263568	0.378	0.58	0.776061
98052790-ikzf3-2	4.80216e-06	-0.263849	0.073	0.195	0.100682
98022546-rm04	6.45548e-06	-0.264314	0.182	0.356	0.135346
98047984-tim50	2.04181e-06	-0.264502	0.18	0.368	0.0428085
98041396-sp16h	2.36088e-05	-0.264734	0.193	0.345	0.494982
98027159-kanl2	7.25668e-05	-0.264895	0.156	0.287	1
98034085-prdx1	5.75002e-06	-0.264922	0.196	0.379	0.120555
98041294-ddx4-2	1.13855e-05	-0.265033	0.116	0.253	0.238709
98024084-srp68	6.1693e-08	-0.265161	0.114	0.299	0.00129346
98026901-mapk2	2.03767e-05	-0.265275	0.185	0.345	0.427218
98041151-unknown-1107	9.99558e-07	-0.26528	0.169	0.356	0.0209567
98040421-rs6-2	7.22773e-08	-0.265483	0.684	0.851	0.00151537
98117270-dyl2-3	5.21362e-07	-0.265555	0.631	0.799	0.0109309
98033170-calm-28	4.06704e-12	-0.266907	0.815	0.92	8.52697e-08
98057917-gria2-4	3.49229e-09	-0.268114	0.026	0.149	7.32193e-05
98160794-hvcn1-2	7.20065e-06	-0.268132	0.213	0.391	0.150969
98032188-nep1	2.86279e-06	-0.268192	0.229	0.414	0.0600212
98022387-cfdp1	1.8275e-06	-0.268277	0.108	0.259	0.0383153
98104828-unknown-2046	4.7263e-05	-0.268752	0.189	0.333	0.990916
98020590-np1l1-2	3.49407e-05	-0.268957	0.466	0.649	0.732567
98025832-sc11c	2.60628e-05	-0.268965	0.488	0.626	0.546433
98054685-unknown-1445	3.06308e-07	-0.269519	0.092	0.247	0.00642206
98009676-dad1	5.79938e-06	-0.269817	0.53	0.724	0.12159
98014661-dpy30-2	4.90497e-06	-0.270346	0.136	0.293	0.102838
98002377-ubp37	6.56889e-06	-0.270384	0.097	0.23	0.137723
98052389-nusap	8.09274e-05	-0.270534	0.391	0.58	1
98043514-djb11-3	3.35474e-07	-0.270667	0.622	0.793	0.00703355
98028205-rn165	1.55272e-05	-0.271137	0.191	0.356	0.325543
98014030-tebp	2.63667e-10	-0.271231	0.745	0.856	5.52805e-06
98000694-ube2s	2.94531e-06	-0.271477	0.169	0.339	0.0617513
98025855-opla	1.58856e-06	-0.272053	0.16	0.339	0.0333057
98028604-dnj5b	2.7014e-06	-0.272223	0.167	0.345	0.0566375
98020444-iah1-3	4.20398e-08	-0.272271	0.086	0.253	0.000881406
98012021-srrt	3.54721e-05	-0.27251	0.367	0.534	0.743707
98000148-herc4	1.82989e-07	-0.273513	0.154	0.351	0.00383654
98022750-if2p	2.1958e-06	-0.273796	0.257	0.466	0.0460371
98001105-rund1	1.60508e-06	-0.274163	0.185	0.368	0.0336521
98048302-rtp3	7.89361e-14	-0.274189	0.007	0.144	1.65497e-09
98048283-aldh2-2	6.68956e-09	-0.274402	0.692	0.839	0.000140253
98007831-sc61g	1.21131e-06	-0.274446	0.552	0.747	0.0253964
98003070-t185b	7.95742e-06	-0.274897	0.251	0.448	0.166835
98007423-mdn1	1.15226e-05	-0.275436	0.316	0.494	0.241582
98019897-pptc7	2.09488e-06	-0.275585	0.224	0.42	0.0439213
98035781-tim	1.15828e-08	-0.276147	0.079	0.247	0.000242844
98029100-aatm	1.33305e-05	-0.276688	0.354	0.552	0.279487
98003177-plcb	7.39211e-09	-0.276729	0.064	0.224	0.000154983
98039215-bcl7a	1.34443e-05	-0.276742	0.253	0.431	0.281873
98114380-cld14	1.17963e-08	-0.277534	0.084	0.259	0.00024732
98115734-thop1-5	1.20733e-05	-0.277549	0.347	0.552	0.253128
98022627-ftshl	3.54493e-06	-0.278935	0.134	0.293	0.074323
98015700-pepa5	3.28737e-06	-0.279582	0.116	0.264	0.068923
98030968-emc7	2.27527e-06	-0.279601	0.213	0.408	0.0477034
98031942-hyou1	1.5283e-05	-0.279996	0.411	0.586	0.320423
98036085-acco1	2.70881e-09	-0.280414	0.097	0.293	5.67929e-05
98055482-sc16a	3.62832e-06	-0.280547	0.292	0.5	0.0760714
98023425-zn541	2.32154e-05	-0.280573	0.295	0.471	0.486735
98048866-rpn1	2.84681e-06	-0.280603	0.508	0.684	0.0596863
98151424-unknown-5222	2.2809e-10	-0.281504	0.193	0.443	4.78213e-06
98028148-ssr4	1.05954e-09	-0.282631	0.081	0.27	2.22144e-05
98151540-or6k6-2	1.9341e-08	-0.28347	0.246	0.471	0.000405502
98000261-vatl	1.50042e-06	-0.283655	0.51	0.69	0.0314578
98048580-sap18	1.2431e-05	-0.283984	0.301	0.494	0.260629
98003729-unknown-87	2.09103e-08	-0.284111	0.108	0.293	0.000438405
98130804-ufm1	4.63371e-08	-0.284193	0.103	0.282	0.000971504
98057071-mark3-2	2.1855e-06	-0.285192	0.211	0.402	0.0458211
98002615-cnpy2	1.64884e-07	-0.285198	0.163	0.362	0.00345695
98005515-asz1	1.91904e-07	-0.28526	0.327	0.563	0.00402345
98008972-rm23	1.92136e-07	-0.285287	0.13	0.31	0.00402832
98015556-tulp4	1.42752e-09	-0.28546	0.086	0.276	2.99293e-05
98040930-bat1-2	2.12377e-07	-0.285579	0.112	0.282	0.0044527
98031318-sf3b2	1.13218e-07	-0.285635	0.519	0.736	0.00237373
98027022-cyb5b	8.77143e-06	-0.286189	0.27	0.471	0.183902
98011669-trap1	2.23625e-05	-0.286316	0.332	0.494	0.468853
98028404-gar1	9.47989e-06	-0.286878	0.213	0.391	0.198755
98158376-unknown-5708	3.68407e-10	-0.287663	0.068	0.247	7.72402e-06
98010659-mbd2	8.12573e-06	-0.288097	0.264	0.454	0.170364
98000496-unknown-13	1.36942e-14	-0.288134	0.82	0.925	2.87112e-10
98030415-ufc1	3.76549e-07	-0.288885	0.204	0.414	0.00789473
98033037-pim3	8.81593e-06	-0.288904	0.259	0.448	0.184835
98053836-lpp2	2.75213e-09	-0.289454	0.057	0.218	5.77012e-05
98054968-lines	6.00119e-07	-0.289491	0.16	0.345	0.0125821
98032723-unknown-856	3.3606e-07	-0.289594	0.13	0.305	0.00704584
98049933-gpaa1	3.92871e-09	-0.289789	0.101	0.293	8.23693e-05
98151423-unknown-5221	3.84314e-10	-0.290346	0.198	0.443	8.05752e-06
98054653-spef2-2	8.42644e-08	-0.291113	0.36	0.598	0.00176669
98012783-isoc2	2.69693e-11	-0.291132	0.048	0.224	5.65438e-07
98057105-tisb-7	4.5523e-06	-0.291356	0.347	0.575	0.0954436
98041990-rm11	2.83089e-06	-0.291628	0.292	0.506	0.0593525
98033858-msx1	8.42668e-05	-0.291712	0.2	0.351	1
98034018-elav2-3	1.1475e-06	-0.291943	0.492	0.707	0.0240586
98126640-rt21	2.88986e-07	-0.292012	0.147	0.333	0.00605887
98148278-kisha	2.24147e-06	-0.293353	0.312	0.546	0.0469947
98157823-tba1b-4	9.64743e-07	-0.293556	0.246	0.454	0.0202268
98025045-elov5-2	1.93201e-14	-0.293573	0.024	0.201	4.05064e-10
98113504-tm258	4.52006e-07	-0.293701	0.56	0.759	0.00947677
98049093-pdia6	1.3173e-12	-0.294614	0.769	0.897	2.76185e-08
98019868-kthy-2	3.56337e-09	-0.296777	0.051	0.201	7.47097e-05
98047038-ssrb	6.36179e-06	-0.297473	0.36	0.552	0.133381
98051649-prdx4	7.33339e-07	-0.297523	0.259	0.477	0.0153752
98003067-csdc2	8.59257e-07	-0.297574	0.24	0.454	0.0180152
98036553-sacs-4	2.42246e-09	-0.298717	0.097	0.287	5.07892e-05
98016280-ssrg	5.83818e-14	-0.299092	0.778	0.891	1.22403e-09
98056111-cnd2	1.27669e-09	-0.29929	0.084	0.264	2.6767e-05
98057285-f102b	1.12669e-09	-0.299527	0.105	0.305	2.36222e-05
98008877-hnrl1-2	3.54041e-08	-0.299898	0.145	0.339	0.000742281
98019475-sf3a1	9.36427e-09	-0.300154	0.213	0.46	0.000196331
98023889-smd3	9.49274e-07	-0.300457	0.462	0.667	0.0199025
98041771-fkb1a	4.35227e-11	-0.300516	0.708	0.874	9.12498e-07
98015727-wdr76	6.36942e-08	-0.300521	0.574	0.782	0.00133541
98047498-tsn11-2	1.43957e-05	-0.302284	0.451	0.626	0.30182
98052636-glym-2	5.9937e-08	-0.302858	0.174	0.391	0.00125664
98050717-rbms3	3.5172e-06	-0.303383	0.402	0.598	0.0737415
98026316-s35b1	4.61473e-06	-0.303989	0.284	0.483	0.0967523
98026255-ccd77	9.09782e-09	-0.304008	0.099	0.282	0.000190745
98047050-set-3	4.63894e-06	-0.304084	0.415	0.621	0.09726
98029236-pcna	1.49706e-06	-0.304388	0.453	0.678	0.0313873
98022438-ost48	6.55811e-07	-0.305435	0.435	0.667	0.0137497
98014005-edem3	1.28929e-07	-0.306462	0.176	0.379	0.00270313
98054902-prkdc-3	1.99986e-07	-0.306681	0.202	0.397	0.00419291
98001499-ktap2	7.53101e-07	-0.306802	0.27	0.483	0.0157895
98046327-pura2	1.1048e-08	-0.307331	0.097	0.276	0.000231633
98053503-rb27a	1.10345e-06	-0.307947	0.389	0.621	0.0231349
98054882-foxj1	1.01427e-06	-0.308111	0.119	0.276	0.0212651
98126413-unknown-3484	4.55116e-08	-0.308727	0.171	0.391	0.000954196
98050785-fxdc2-4	2.13223e-07	-0.308806	0.2	0.408	0.00447044
98023221-tfdp1	1.47266e-06	-0.309106	0.338	0.569	0.0308758
98007243-lrrc3	9.68853e-08	-0.309194	0.248	0.489	0.0020313
98101857-dnal4	1.44732e-07	-0.309587	0.079	0.23	0.00303444
98040171-s36a1-6	5.49186e-11	-0.310375	0.062	0.241	1.15142e-06
98025604-carm1-2	1.54595e-07	-0.310472	0.196	0.414	0.00324124
98154652-ppif-3	8.45685e-16	-0.310658	0.8	0.943	1.77306e-11
98026407-arf5	2.33619e-07	-0.31134	0.38	0.626	0.00489805
98022429-selt-2	3.56914e-07	-0.311426	0.275	0.5	0.00748306
98056652-ks6b1	3.90015e-06	-0.311872	0.297	0.489	0.0817705
98009200-top2a	4.04327e-05	-0.31193	0.273	0.425	0.847712
98011003-epn4-2	8.01602e-09	-0.312143	0.174	0.402	0.000168064
98034764-thiom	3.12812e-11	-0.312574	0.705	0.828	6.55842e-07
98046168-ppih	2.17147e-08	-0.312591	0.119	0.305	0.00045527
98046320-unknown-1246	2.71131e-07	-0.312836	0.251	0.483	0.00568454
98033615-ccna2	2.46437e-07	-0.312855	0.174	0.379	0.0051668
98033351-thoc2	1.19379e-07	-0.313167	0.18	0.379	0.00250291
98038046-tfg	2.60288e-07	-0.313225	0.396	0.626	0.0054572
98144270-rs28	7.37806e-09	-0.314024	0.567	0.77	0.000154688
98048586-pdia4	2.15295e-07	-0.314454	0.499	0.69	0.00451388
98049625-nfic	1.71497e-09	-0.314534	0.602	0.77	3.5956e-05
98129169-tpp1-10	1.30841e-11	-0.315185	0.033	0.19	2.74321e-07
98035258-face1	4.95732e-07	-0.315236	0.255	0.454	0.0103935
98030588-nek7	2.32913e-06	-0.317337	0.222	0.408	0.0488325
98032749-psa5	4.50401e-09	-0.317449	0.626	0.805	9.4431e-05
98008369-h2ay	9.66528e-07	-0.317758	0.411	0.621	0.0202642
98014993-tmm56-2	9.05649e-12	-0.318504	0.077	0.293	1.89878e-07
98052386-ptn1	2.62019e-08	-0.319333	0.191	0.414	0.000549349
98030481-unknown-789	4.00661e-12	-0.319784	0.042	0.218	8.40025e-08
98025012-chm1a-2	8.83738e-09	-0.320376	0.286	0.529	0.000185284
98036227-suv91	2.26221e-08	-0.320415	0.176	0.391	0.000474296
98057524-caps1	1.07385e-08	-0.320911	0.174	0.397	0.000225143
98021974-f177a	5.9623e-07	-0.321212	0.297	0.511	0.0125006
98031734-srsf3-2	2.38157e-07	-0.322079	0.448	0.649	0.0049932
98016731-s18b1-13	5.78475e-09	-0.322416	0.114	0.31	0.000121283
98052130-fbw1a	3.54245e-07	-0.32263	0.334	0.546	0.0074271
98066285-f207a	2.64717e-08	-0.326523	0.158	0.362	0.000555005
98027366-s6a18	5.81123e-14	-0.329761	0.044	0.241	1.21838e-09
98028802-tr112	3.60369e-07	-0.330425	0.312	0.534	0.0075555
98016581-top1	4.81873e-07	-0.332643	0.356	0.563	0.010103
98018293-pyr1	9.79178e-09	-0.332906	0.143	0.339	0.000205294
98019723-s36a1-3	5.7079e-12	-0.333085	0.068	0.27	1.19672e-07
98049278-rgap1-2	1.3761e-08	-0.333829	0.121	0.31	0.000288513
98133752-azr-2	2.65675e-08	-0.334179	0.198	0.414	0.000557014
98003690-spcs3	3.65544e-10	-0.335617	0.123	0.345	7.66399e-06
98049991-anr50	3.61492e-11	-0.336033	0.147	0.391	7.57905e-07
98039852-ma1a1	1.29838e-07	-0.336983	0.275	0.494	0.00272219
98043741-spcs1	3.51216e-08	-0.337677	0.202	0.42	0.00073636
98026379-crel2	6.45146e-08	-0.338987	0.281	0.511	0.00135261
98122948-h32-2	6.55798e-23	-0.339885	0.022	0.276	1.37495e-18
98014713-spt5h	3.08001e-09	-0.341061	0.2	0.437	6.45755e-05
98042842-cks1-2	9.27135e-09	-0.341663	0.16	0.379	0.000194383
98040654-ptrd1	1.13479e-10	-0.342159	0.095	0.305	2.37921e-06
98057383-cuzd1-4	5.79366e-06	-0.342681	0.103	0.241	0.12147
98006404-elov4	7.41005e-08	-0.343185	0.374	0.632	0.00155359
98039713-cdk7	1.81024e-09	-0.344485	0.116	0.322	3.79534e-05
98146601-sqstm-7	3.22348e-12	-0.346351	0.033	0.195	6.75836e-08
98027072-srs12	5.49515e-08	-0.347104	0.262	0.489	0.00115211
98136667-ssrd	1.14155e-07	-0.347272	0.244	0.466	0.00239338
98049262-zbt26	1.09576e-10	-0.34736	0.631	0.833	2.29737e-06
98005923-unknown-143	8.27406e-09	-0.351393	0.488	0.707	0.000173474
98006871-sl9a8	1.4589e-07	-0.352669	0.29	0.511	0.00305872
98014414-fgd5	3.22876e-08	-0.353141	0.163	0.362	0.000676941
98000716-utp23	1.89463e-11	-0.354609	0.055	0.236	3.97229e-07
98023967-tbl3	2.92824e-10	-0.354844	0.112	0.322	6.13934e-06
98035268-phf5a	9.16844e-08	-0.355609	0.251	0.471	0.00192225
98020026-fkbp2	9.69616e-10	-0.356447	0.556	0.799	2.0329e-05
98003185-stom-3	9.36612e-11	-0.357906	0.079	0.276	1.9637e-06
98022905-h2ax-2	4.6058e-07	-0.359704	0.451	0.655	0.00965653
98007529-ssra	6.62032e-09	-0.36121	0.462	0.678	0.000138802
98017895-copd	5.37726e-09	-0.361437	0.4	0.638	0.00011274
98008897-mx1	2.91847e-15	-0.365178	0.033	0.23	6.11886e-11
98122946-h32	3.33934e-22	-0.366231	0.026	0.282	7.00125e-18
98025219-rsmn	4.67465e-12	-0.366283	0.596	0.805	9.80086e-08
98128712-unknown-3672	1.00267e-14	-0.367877	0.316	0.632	2.1022e-10
98009933-dcor-2	6.70124e-10	-0.369247	0.446	0.718	1.40498e-05
98034279-kat5	8.89959e-09	-0.369757	0.371	0.626	0.000186589
98006374-tbl2	1.64372e-08	-0.369826	0.371	0.603	0.000344623
98038974-grsf1	3.80927e-10	-0.371761	0.224	0.494	7.98651e-06
98027351-c1qbp	5.7895e-10	-0.372253	0.251	0.529	1.21383e-05
98007458-i2bp2	7.08343e-09	-0.372442	0.209	0.443	0.000148511
98107860-unknown-2259	4.13748e-08	-0.374459	0.134	0.316	0.000867464
98027169-metk1-2	2.0194e-09	-0.374611	0.198	0.431	4.23387e-05
98014215-cbx1	3.02389e-09	-0.375644	0.24	0.494	6.33989e-05
98042834-sahh3	1.53034e-09	-0.376493	0.453	0.718	3.20851e-05
98027631-lbr	5.16982e-09	-0.376946	0.235	0.483	0.00010839
98118328-unknown-2927	6.07739e-09	-0.376974	0.415	0.661	0.000127418
98030427-gpi8	1.68263e-10	-0.3795	0.149	0.385	3.5278e-06
98041574-unknown-1119	1.74174e-15	-0.379904	0.053	0.282	3.65173e-11
98055457-assy-2	5.24603e-09	-0.380072	0.209	0.431	0.000109988
98055607-nop58	2.55694e-08	-0.380158	0.209	0.414	0.000536089
98020522-rs29	9.81339e-17	-0.381643	0.684	0.897	2.05748e-12
98105364-plpa	4.83283e-17	-0.382896	0.323	0.661	1.01325e-12
98002494-emc1	3.61562e-09	-0.384135	0.257	0.489	7.5805e-05
98033508-gemi5-2	1.45267e-13	-0.384628	0.07	0.293	3.04567e-09
98015567-med26	1.45447e-09	-0.386374	0.426	0.667	3.04945e-05
98127069-unknown-3542	6.45794e-17	-0.386604	0.347	0.684	1.35397e-12
98000580-gtpb2	1.385e-10	-0.392006	0.191	0.443	2.90379e-06
98020744-unknown-540	4.32403e-10	-0.392109	0.451	0.678	9.06576e-06
98101463-cuzd1-5	1.34247e-05	-0.396231	0.158	0.299	0.281462
98003375-gale	1.19493e-09	-0.397621	0.288	0.534	2.5053e-05
98019713-pabp2	4.09789e-10	-0.397756	0.292	0.552	8.59164e-06
98010273-tram1	1.1583e-11	-0.397867	0.527	0.741	2.42849e-07
98020834-nh2l1	9.57254e-09	-0.398815	0.319	0.54	0.000200698
98019466-spcs2	5.05158e-10	-0.400832	0.244	0.5	1.05912e-05
98026912-aurka	9.99172e-11	-0.410228	0.319	0.586	2.09486e-06
98045758-ange2-5	8.23065e-10	-0.410723	0.176	0.402	1.72564e-05
98016397-at1b2	9.80027e-14	-0.414514	0.574	0.81	2.05472e-09
98020260-amerl	4.80594e-11	-0.414535	0.431	0.713	1.00761e-06
98048801-cbx3	8.11725e-11	-0.417415	0.442	0.69	1.70186e-06
98026595-ccne1	2.2434e-09	-0.421392	0.169	0.368	4.70351e-05
98144698-sptc3	2.11409e-18	-0.422202	0.292	0.644	4.43241e-14
98005919-lman1	8.04163e-15	-0.42551	0.127	0.425	1.68601e-10
98035231-p73	7.98448e-09	-0.430202	0.305	0.517	0.000167403
98007607-cpt1a-3	1.49092e-11	-0.433197	0.387	0.672	3.12587e-07
98045685-unknown-1223	7.13142e-07	-0.436061	0.112	0.27	0.0149517
98133465-apc13	5.04139e-11	-0.437302	0.169	0.42	1.05698e-06
98126678-arl3-3	9.57389e-13	-0.439031	0.204	0.5	2.00726e-08
98160238-h2az-3	1.51073e-11	-0.440253	0.286	0.552	3.1674e-07
98009392-snd1	1.92923e-13	-0.440566	0.47	0.741	4.04483e-09
98127208-pcr3-3	9.13215e-19	-0.442852	0.059	0.333	1.91465e-14
98018143-tmed4	6.8512e-15	-0.443523	0.554	0.799	1.43642e-10
98150926-unknown-5170	4.0354e-13	-0.444526	0.138	0.402	8.46061e-09
98137853-h2b1c	4.60692e-21	-0.44827	0.029	0.276	9.65888e-17
98027078-t214b	5.94091e-12	-0.448316	0.33	0.609	1.24557e-07
98003853-dlx1	3.65366e-12	-0.450148	0.433	0.724	7.66026e-08
98134324-unknown-4016	5.64008e-14	-0.454806	0.422	0.718	1.1825e-09
98055773-zswm8-2	1.20495e-12	-0.456168	0.171	0.437	2.52629e-08
98058295-fmr1n-2	3.87237e-10	-0.456246	0.446	0.724	8.11881e-06
98052686-mcm7	3.8348e-12	-0.458297	0.178	0.431	8.04004e-08
98124553-unknown-3357	1.00146e-09	-0.462564	0.347	0.563	2.09967e-05
98020018-nlk	9.37165e-14	-0.462723	0.145	0.414	1.96486e-09
98009498-hm13	1.68052e-11	-0.464799	0.299	0.563	3.52338e-07
98022610-ln28b	1.63964e-24	-0.466341	0.011	0.253	3.43767e-20
98000296-akap1	1.59864e-13	-0.468583	0.2	0.489	3.3517e-09
98048003-rir2	5.73542e-11	-0.47192	0.215	0.471	1.20249e-06
98018580-srsf3	1.31575e-12	-0.472348	0.277	0.563	2.7586e-08
98122539-hprt-3	5.49385e-13	-0.47363	0.341	0.621	1.15184e-08
98039460-erf1-2	2.8624e-14	-0.478112	0.182	0.477	6.0013e-10
98013380-g6pt1	3.96231e-19	-0.478815	0.026	0.247	8.30737e-15
98043682-tmm53	2.13054e-15	-0.486552	0.176	0.471	4.46688e-11
98048564-ephb1-7	9.83629e-21	-0.49029	0.62	0.856	2.06228e-16
98053683-unknown-1410	5.3269e-25	-0.496652	0.776	0.897	1.11684e-20
98131947-h10-5	6.58722e-11	-0.507138	0.327	0.592	1.38108e-06
98022439-pdia1	4.93847e-22	-0.512167	0.624	0.833	1.0354e-17
98006094-zn155	8.94232e-16	-0.518213	0.323	0.661	1.87485e-11
98039139-tspoa-4	1.4532e-28	-0.520468	0.009	0.282	3.04678e-24
98035852-rl24-2	3.85709e-09	-0.520971	0.354	0.621	8.08678e-05
98022968-mdr3	8.26455e-25	-0.522228	0.679	0.879	1.73275e-20
98033506-h10	3.91927e-15	-0.537301	0.481	0.741	8.21714e-11
98118433-unknown-2934	3.73871e-25	-0.539598	0.644	0.856	7.83858e-21
98028026-unknown-717	8.90563e-25	-0.54992	0.015	0.27	1.86715e-20
98077756-unknown-1708	8.44601e-27	-0.557539	0.776	0.931	1.77079e-22
98017361-unknown-442	5.89771e-32	-0.567701	0	0.282	1.23651e-27
98131752-h10-4	2.62033e-12	-0.575926	0.308	0.592	5.49378e-08
98051025-nucb1	1.86629e-17	-0.584819	0.288	0.615	3.91286e-13
98033651-isx	9.9225e-30	-0.584882	0.024	0.345	2.08035e-25
98041724-ki67	1.40093e-16	-0.601921	0.251	0.575	2.93718e-12
98034341-glna-3	1.04041e-22	-0.63679	0.116	0.477	2.18132e-18
98008345-s28a1	6.5119e-30	-0.681071	0.055	0.42	1.36529e-25
98117255-unknown-2841	4.18211e-24	-0.688382	0.367	0.764	8.76822e-20
98024392-sc6a1-2	3.03746e-36	-0.69266	0.547	0.914	6.36833e-32
98008974-unknown-225	1.40661e-17	-0.713798	0.114	0.402	2.94911e-13
98044800-gapr1-8	5.04766e-46	-0.720554	0.009	0.425	1.05829e-41
98035460-zn513-3	5.52291e-41	-0.804432	0.09	0.58	1.15793e-36
98124542-unknown-3355	3.06325e-32	-0.851388	0.165	0.603	6.42241e-28
98148812-unknown-5017	2.83989e-28	-0.91201	0.088	0.454	5.95412e-24
98029083-tagl3-3	1.2473e-50	-0.920222	0.002	0.443	2.61509e-46
98106630-tff3	5.21603e-41	-0.979129	0.411	0.839	1.09359e-36
98132150-h10-6	3.7231e-37	-1.11364	0.152	0.615	7.80585e-33

## Sheet: digestive.HJvA
	p_vala	avg_log2FCb	pct.1c	pct.2d	p_val_adje	a = unadjusted p value	GO
98034674-gabt	1.71484e-198	1.54195	0.741	0.026	3.59534e-194	b = log fold change of average expression of this cluster versus all other clusters	response to estrogen
98060099-unknown-1615	2.57499e-135	1.08608	0.481	0.002	5.39872e-131	c = Percent of cells within this clusters that express this gene	negative regulation of angiogenesis
98026218-unknown-673	3.26044e-135	1.18061	0.578	0.032	6.83584e-131	d = Perfect of cells outside this cluster expressing this gene	modification-dependent protein catabolic process
98001231-sap3	4.74994e-130	0.281652	1	0.999	9.95872e-126	e = adjusted p value using bonferroni correction	response to nutrient
98009894-rdh12	1.26491e-129	1.24069	0.597	0.047	2.652e-125		receptor internalization
98017173-unknown-438	4.89148e-129	0.348463	1	0.98	1.02555e-124		establishment or maintenance of cell polarity
98042565-scd5	1.7873e-123	1.24761	0.747	0.14	3.74725e-119		positive regulation of endocytosis
98014277-hpgds-9	5.02528e-116	0.953466	0.925	0.544	1.0536e-111		fatty acid metabolic process
98129356-hpgds-26	4.32453e-106	1.15742	0.691	0.151	9.06681e-102		lipid metabolic process
98108616-syfa-2	2.31547e-102	0.887946	0.369	0.001	4.85461e-98		microtubule cytoskeleton organization
98126458-ttl13-2	1.05619e-95	0.844982	0.35	0.002	2.21441e-91		positive regulation of gene expression
98121459-tie1-4	2.81562e-95	0.775366	0.919	0.6	5.90324e-91		drug metabolic process
98066397-unknown-1637	4.23353e-95	1.01966	0.475	0.045	8.87602e-91		angiogenesis
98018641-kthy	5.11357e-95	0.586128	0.969	0.785	1.07211e-90		mitotic cell cycle
98009853-unknown-248	8.95177e-94	0.886854	0.4	0.017	1.87683e-89		enzyme linked receptor protein signaling pathway
98001031-pg12a	3.41611e-93	0.877247	0.372	0.009	7.16222e-89		positive regulation of dopamine metabolic process
98067868-unknown-1648	7.76306e-91	1.07379	0.606	0.12	1.6276e-86		regulation of muscle filament sliding speed
98030961-hop	1.49115e-86	0.835853	0.344	0.008	3.12634e-82		positive regulation of excitatory synapse assembly
98045370-ppr3d	3.52587e-85	1.02317	0.478	0.055	7.39233e-81		regulation of actin cytoskeleton organization
98025716-cttb2	5.8473e-82	0.705912	0.331	0.009	1.22595e-77		lipid catabolic process
98101007-unknown-1779	1.32723e-81	0.725406	0.312	0.004	2.78266e-77		response to nicotine
98117481-unknown-2862	3.47558e-79	0.765361	0.319	0.008	7.28691e-75		steroid metabolic process
98024156-actb-4	4.56746e-79	0.963865	0.822	0.384	9.57613e-75		xenobiotic metabolic process
98004147-unknown-95	8.61786e-78	0.75814	0.303	0.005	1.80682e-73		axonogenesis
98125624-ctl1-4	2.74542e-75	0.907855	0.434	0.054	5.75604e-71		animal organ regeneration
98129168-tpp1-9	9.39167e-73	0.588582	0.9	0.713	1.96906e-68		cardiac muscle contraction
98107170-rhg23	8.26022e-72	0.47158	0.953	0.833	1.73184e-67		glucocorticoid metabolic process
98011699-asah1-2	6.98538e-70	0.275042	0.994	0.942	1.46456e-65		hexose metabolic process
98150297-mx1-14	7.1896e-68	0.770281	0.341	0.027	1.50737e-63		establishment of protein localization to mitochondrion
98047207-cxol1	7.81831e-68	0.645863	0.25	0.001	1.63919e-63		membrane assembly
98037100-hpgds-19	1.48231e-67	0.888667	0.697	0.3	3.10781e-63		negative regulation of MAP kinase activity
98152279-unknown-5306	2.31194e-64	0.580596	0.256	0.005	4.84722e-60		negative regulation of SMAD protein import into nucleus
98140340-unknown-4454	2.84761e-64	0.581323	0.884	0.64	5.9703e-60		positive regulation of cation channel activity
98040325-unknown-1079	4.17207e-64	0.768815	0.375	0.043	8.74717e-60		dendritic cell migration
98015775-elov4-3	9.97494e-64	0.91385	0.594	0.174	2.09135e-59		positive regulation of angiogenesis
98151780-unknown-5256	1.12036e-63	0.582993	0.231	0	2.34894e-59		proteolysis
98123312-unknown-3286	3.39905e-63	0.634152	0.238	0.002	7.12645e-59		actin filament organization
98046573-hpgds-23	2.03953e-62	0.478506	0.912	0.755	4.27608e-58		response to type I interferon
98138202-lrp1-16	1.87665e-61	0.489451	0.256	0.008	3.93458e-57		negative regulation of fibroblast apoptotic process
98145753-unknown-4818	1.92563e-61	0.604858	0.231	0.002	4.03727e-57		negative regulation of platelet aggregation
98105735-unknown-2118	2.24491e-60	0.711178	0.3	0.022	4.70668e-56		positive regulation of intrinsic apoptotic signaling pathway by p53 class mediator
98109449-tri13-2	3.67942e-59	0.583836	0.234	0.004	7.71428e-55		regulation of MAP kinase activity
98122239-dhrs1-3	5.61573e-58	0.574977	0.244	0.008	1.17739e-53		positive regulation of protein monoubiquitination
98135142-api5-2	6.37983e-58	0.584932	0.219	0.002	1.3376e-53		negative regulation of inflammatory response
98126344-szrd1-2	6.59804e-58	0.90146	0.581	0.19	1.38334e-53
98018991-asm	5.96461e-57	0.687367	0.794	0.473	1.25054e-52
98148473-lrp1-19	1.15722e-55	0.473061	0.244	0.009	2.42624e-51
98038232-unknown-1008	1.14077e-54	0.672695	0.288	0.023	2.39173e-50
98157982-loxh1-29	3.07326e-54	0.508899	0.209	0.003	6.44341e-50
98148465-unknown-4990	6.14279e-54	0.558349	0.216	0.004	1.2879e-49
98038707-tmm56-7	1.40978e-52	0.797891	0.625	0.271	2.95574e-48
98049630-sap-6	1.65497e-51	0.541432	0.838	0.618	3.46981e-47
98020686-unknown-537	9.8659e-51	0.783988	0.569	0.211	2.06849e-46
98019412-unknown-493	2.37738e-50	0.535156	0.203	0.004	4.98441e-46
98019438-wbp2	5.27926e-50	0.496374	0.887	0.686	1.10685e-45
98034809-unknown-908	7.89288e-50	0.295393	0.959	0.921	1.65482e-45
98028735-unknown-730	1.36834e-49	0.528077	0.2	0.004	2.86886e-45
98009626-trio	1.85833e-49	0.766903	0.441	0.109	3.89617e-45
98110568-reep5-2	2.34864e-48	0.537123	0.209	0.008	4.92417e-44
98110252-tba8-2	6.76922e-48	0.691098	0.616	0.278	1.41923e-43
98045101-cpas1-3	8.23019e-48	0.62232	0.284	0.033	1.72554e-43
98014118-unknown-363	1.49215e-47	0.73267	0.372	0.074	3.12844e-43
98149623-fcer2	2.59281e-47	0.489231	0.184	0.003	5.43608e-43
98076568-unknown-1705	4.36277e-47	0.41596	0.884	0.739	9.14698e-43
98144255-tba1b-3	5.50026e-47	0.559142	0.234	0.016	1.15318e-42
98050737-mog1	2.31406e-46	0.542965	0.247	0.021	4.85165e-42
98134871-loxh1-22	6.04628e-45	0.522859	0.203	0.009	1.26766e-40
98014927-rgd2	2.09276e-44	0.469094	0.181	0.004	4.38768e-40
98048024-kcnk4-3	6.1021e-44	0.438326	0.897	0.698	1.27937e-39
98045503-unknown-1217	8.7354e-44	0.71487	0.644	0.311	1.83146e-39
98161103-gas6	1.25682e-42	0.429191	0.159	0.001	2.63505e-38
98111586-lox5-7	2.29537e-42	0.405558	0.162	0.002	4.81248e-38
98154985-cgbp1-6	2.36277e-42	0.305901	0.944	0.879	4.95378e-38
98020773-rhob	2.1324e-41	0.634065	0.347	0.076	4.4708e-37
98057522-unknown-1550	2.37894e-41	0.594971	0.8	0.551	4.98769e-37
98014096-ran	6.89365e-40	0.604045	0.284	0.046	1.44532e-35
98016251-alkmo	1.1956e-39	0.713854	0.394	0.101	2.5067e-35
98027503-unknown-704	3.19494e-39	0.379282	0.147	0.001	6.69852e-35
98031021-unknown-804	5.31653e-39	0.437517	0.856	0.67	1.11466e-34
98137316-spat9-2	9.54907e-39	0.413646	0.153	0.003	2.00206e-34
98003726-unknown-86	9.57831e-39	0.701695	0.628	0.303	2.00819e-34
98134653-unknown-4047	1.40619e-38	0.408509	0.156	0.003	2.94822e-34
98116682-loxh1-11	1.4399e-38	0.407609	0.156	0.003	3.01889e-34
98000823-cnr11	2.14392e-37	0.574027	0.253	0.036	4.49495e-33
98129357-hpgds-27	2.14617e-37	0.591165	0.353	0.088	4.49965e-33
98011424-nudt9-2	2.96854e-37	0.577737	0.294	0.054	6.22385e-33
98135057-tppp3-2	2.02651e-36	0.378818	0.141	0.002	4.24878e-32
98157983-loxh1-30	2.039e-36	0.32742	0.141	0.002	4.27498e-32
98148459-unknown-4989	1.01384e-35	0.395212	0.156	0.006	2.12561e-31
98161292-unknown-5919	3.55947e-35	0.388705	0.144	0.003	7.46278e-31
98123489-unknown-3299	6.12075e-35	0.457479	0.172	0.011	1.28328e-30
98152278-unknown-5305	1.72222e-34	0.305448	0.138	0.003	3.6108e-30
98104106-dus19-2	2.39773e-34	0.636119	0.406	0.131	5.02709e-30
98148974-lox5-25	4.98488e-34	0.269055	0.144	0.004	1.04513e-29
98122191-unknown-3205	5.51868e-34	0.398467	0.15	0.006	1.15705e-29
98135634-unknown-4137	7.07392e-34	0.317786	0.131	0.002	1.48312e-29
98045567-tm14c	8.32065e-34	0.589117	0.65	0.383	1.74451e-29
98116155-unknown-2779	1.14481e-33	0.367177	0.134	0.003	2.4002e-29
98137378-unknown-4270	2.00297e-33	0.452367	0.175	0.014	4.19943e-29
98148973-lox5-24	2.17972e-33	0.264312	0.138	0.003	4.57e-29
98008811-hook1	4.66445e-33	0.384428	0.15	0.007	9.77949e-29
98111430-manbl	4.79527e-33	0.570727	0.306	0.07	1.00538e-28
98111584-lox5-6	5.29156e-33	0.422791	0.169	0.012	1.10943e-28
98116683-loxh1-12	1.86146e-32	0.323023	0.122	0.001	3.90273e-28
98056297-if5a1-2	2.53254e-32	0.632513	0.466	0.194	5.30973e-28
98116554-unknown-2801	3.44082e-32	0.345117	0.125	0.002	7.21402e-28
98129354-hpgds-25	5.08487e-32	0.544224	0.716	0.45	1.06609e-27
98054505-unknown-1435	8.41859e-32	0.362671	0.131	0.003	1.76504e-27
98115291-unknown-2734	1.75047e-31	0.378982	0.147	0.008	3.67004e-27
98135638-unknown-4138	2.41234e-31	0.265773	0.122	0.002	5.0577e-27
98132028-ggct-3	3.41989e-31	0.370601	0.197	0.023	7.17015e-27
98009605-unknown-241	3.67468e-31	0.403942	0.147	0.008	7.70433e-27
98031669-klf16	4.28271e-31	0.519492	0.288	0.063	8.97912e-27
98107023-tc3a-9	4.35014e-31	0.463998	0.222	0.034	9.1205e-27
98150227-unknown-5133	1.63648e-30	0.339665	0.119	0.002	3.43105e-26
98075287-unknown-1692	4.65111e-30	0.437963	0.181	0.02	9.75153e-26
98118292-unknown-2925	4.67096e-30	0.439035	0.172	0.017	9.79313e-26
98041728-acsf2-12	4.72042e-30	0.526829	0.269	0.059	9.89683e-26
98135914-unknown-4157	7.53234e-30	0.255125	0.147	0.009	1.57923e-25
98004175-wbs27-2	1.07915e-29	0.621574	0.359	0.11	2.26254e-25
98123701-lox5-13	3.44648e-29	0.483305	0.191	0.026	7.22588e-25
98036555-unknown-955	1.95295e-28	0.400666	0.147	0.011	4.09456e-24
98149171-unknown-5048	2.89411e-28	0.331823	0.125	0.005	6.06779e-24
98048170-unknown-1295	4.82563e-28	0.337857	0.128	0.006	1.01174e-23
98103122-unknown-1915	1.21278e-27	0.29738	0.116	0.003	2.54272e-23
98134854-kefx	1.86765e-27	0.321043	0.122	0.005	3.91572e-23
98133643-unknown-3966	2.1823e-27	0.335906	0.128	0.007	4.57541e-23
98106992-unknown-2197	1.33679e-26	0.279138	0.1	0.001	2.80272e-22
98056726-ud11	1.42236e-26	0.517813	0.281	0.074	2.98212e-22
98105197-unknown-2084	1.6021e-26	0.303204	0.131	0.009	3.35896e-22
98128233-gels-2	2.25656e-26	0.326128	0.847	0.719	4.73109e-22
98102005-unknown-1850	2.44818e-26	0.273622	0.103	0.002	5.13285e-22
98127052-chfr-3	1.96967e-25	0.405264	0.153	0.017	4.12961e-21
98025266-chpt1	2.94173e-25	0.399349	0.719	0.565	6.16763e-21
98006490-dptor	4.00817e-25	0.448093	0.212	0.042	8.40354e-21
98047583-aosl	4.68991e-25	0.279862	0.109	0.004	9.83288e-21
98043597-cyta-5	4.71562e-25	0.546216	0.322	0.099	9.88676e-21
98033458-call5-4	1.64123e-24	0.451153	0.656	0.503	3.44101e-20
98119316-unknown-2996	1.81795e-24	0.428814	0.162	0.022	3.81152e-20
98049746-pk1l2-3	2.51021e-24	0.261595	0.103	0.003	5.26291e-20
98159478-wnt7a	2.85133e-24	0.336418	0.125	0.009	5.97811e-20
98007746-shlb1	3.20758e-24	0.444494	0.659	0.479	6.72501e-20
98128746-unknown-3673	3.87095e-24	0.306461	0.116	0.007	8.11583e-20
98000273-acsf2	5.49147e-24	0.370174	0.159	0.021	1.15134e-19
98006118-hgs	1.53636e-23	0.385077	0.713	0.57	3.22114e-19
98121092-s18b1-52	1.76308e-23	0.493012	0.266	0.074	3.69648e-19
98126300-pgca	1.89321e-23	0.365441	0.15	0.019	3.96931e-19
98003050-npl4	2.22077e-23	0.277535	0.103	0.004	4.65608e-19
98135143-unknown-4085	2.35644e-23	0.302051	0.106	0.005	4.94051e-19
98034032-hpgds-17	2.67921e-23	0.422382	0.684	0.509	5.61724e-19
98144272-ubb-13	4.67516e-23	0.454199	0.666	0.431	9.80194e-19
98152298-unknown-5312	5.60922e-23	0.442461	0.222	0.051	1.17603e-18
98045307-mob2-2	6.58137e-23	0.446108	0.203	0.042	1.37985e-18
98017188-mxra5	8.12357e-23	0.385097	0.169	0.027	1.70319e-18
98107854-loxh1-10	1.43723e-22	0.269928	0.1	0.004	3.0133e-18
98105003-unknown-2063	1.91382e-22	0.288596	0.112	0.008	4.01252e-18
98038007-unknown-999	1.16057e-21	0.27438	0.1	0.005	2.43325e-17
98053154-mbnl3-2	1.61174e-21	0.378886	0.181	0.035	3.37917e-17
98155491-hacl1-2	1.84865e-21	0.469103	0.403	0.184	3.87589e-17
98053333-suox-5	2.92072e-21	0.356504	0.147	0.021	6.12357e-17
98003288-atla1	3.31727e-21	0.323598	0.131	0.015	6.95499e-17
98040750-pa1b3-2	5.94916e-21	0.357765	0.15	0.023	1.2473e-16
98144305-unknown-4723	6.78628e-21	0.255367	0.103	0.007	1.42281e-16
98006894-aplf	1.16654e-20	0.318886	0.134	0.017	2.44576e-16
98059348-limd2	1.23626e-20	0.50378	0.281	0.093	2.59195e-16
98025574-clip1-2	1.37074e-20	0.323645	0.141	0.02	2.87388e-16
98105453-hxk2-4	1.86367e-20	0.320241	0.128	0.015	3.90736e-16
98049344-sem4a	2.86866e-20	0.280096	0.125	0.015	6.01443e-16
98162044-ece1-7	3.28346e-20	0.319524	0.122	0.014	6.8841e-16
98101962-lox5-2	3.59395e-20	0.271763	0.109	0.009	7.53508e-16
98012214-stx19	3.85039e-20	0.419791	0.728	0.54	8.07273e-16
98038233-hacl1	6.77252e-20	0.446919	0.375	0.17	1.41993e-15
98136385-unknown-4197	1.31737e-19	0.416937	0.722	0.538	2.76199e-15
98037934-mknk2	1.65311e-19	0.386979	0.703	0.539	3.46592e-15
98048044-cdc42-5	2.83891e-19	0.331778	0.703	0.591	5.95205e-15
98040787-cndp2-2	3.6974e-19	0.401716	0.188	0.044	7.75198e-15
98023810-lrc58	4.00087e-19	0.479185	0.269	0.092	8.38823e-15
98008495-ubb-2	4.44668e-19	0.392341	0.497	0.287	9.3229e-15
98041006-unknown-1100	6.68984e-19	0.396046	0.656	0.47	1.40259e-14
98028158-unknown-723	1.51461e-18	0.320606	0.144	0.025	3.17553e-14
98160585-s39a7	2.00721e-18	0.479028	0.278	0.102	4.20833e-14
98134274-cbr1-8	3.40875e-18	0.41816	0.588	0.411	7.14678e-14
98021855-unknown-565	5.03408e-18	0.49229	0.434	0.233	1.05545e-13
98020353-unknown-523	5.93534e-18	0.310192	0.147	0.027	1.2444e-13
98139348-ank3-6	6.02975e-18	0.429695	0.578	0.403	1.2642e-13
98021454-rala	6.75303e-18	0.486866	0.444	0.248	1.41584e-13
98123629-unknown-3309	8.32588e-18	0.358463	0.172	0.039	1.7456e-13
98125282-unknown-3406	9.47271e-18	0.348617	0.162	0.034	1.98605e-13
98024986-ran-2	1.21313e-17	0.456421	0.338	0.146	2.54344e-13
98010799-hig1c	1.23086e-17	0.453297	0.525	0.337	2.58062e-13
98034575-mx1-3	1.98475e-17	0.27199	0.112	0.015	4.16122e-13
98005642-pdcd6	3.61159e-17	0.456866	0.481	0.301	7.57205e-13
98026721-sim14	5.42239e-17	0.422069	0.569	0.389	1.13686e-12
98033298-unknown-870	6.23344e-17	0.413523	0.181	0.046	1.3069e-12
98037722-caco2	9.05102e-17	0.281508	0.784	0.669	1.89764e-12
98140273-unknown-4450	1.6823e-16	0.295222	0.128	0.022	3.5271e-12
98033519-tara-2	1.78219e-16	0.255926	0.109	0.015	3.73654e-12
98022227-srsf1	2.07742e-16	0.434861	0.512	0.327	4.35552e-12
98054571-unknown-1438	7.00027e-15	0.335334	0.181	0.052	1.46768e-10
98027725-tri13	9.32646e-15	0.312856	0.141	0.032	1.95539e-10
98004573-catz-2	1.2338e-14	0.318707	0.675	0.56	2.58679e-10
98161061-unknown-5895	1.55268e-14	0.258837	0.1	0.015	3.25535e-10
98035056-cats	3.2294e-14	0.446805	0.475	0.301	6.77077e-10
98027904-cpne7-2	4.02576e-14	0.416442	0.275	0.12	8.44041e-10
98003675-pparg	4.14436e-14	0.318839	0.153	0.04	8.68907e-10
98109568-ece2-6	5.23781e-14	0.284076	0.116	0.022	1.09816e-09
98008554-unknown-211	7.78122e-14	0.310049	0.147	0.037	1.63141e-09
98147582-rora	8.408e-14	0.305049	0.15	0.039	1.76282e-09
98002437-unknown-57	1.32593e-13	0.34791	0.216	0.078	2.77994e-09
98049086-call3-6	1.43511e-13	0.286267	0.2	0.068	3.00885e-09
98035378-hprt	1.71879e-13	0.311856	0.134	0.032	3.60361e-09
98033185-ubb-5	2.66137e-13	0.280223	0.144	0.037	5.57983e-09
98036941-cyta-4	2.75963e-13	0.308549	0.162	0.048	5.78584e-09
98121525-tnnc1	2.9918e-13	0.270008	0.197	0.067	6.2726e-09
98032103-ccng2	3.11807e-13	0.420606	0.472	0.307	6.53735e-09
98043430-pls1-5	3.58871e-13	0.329531	0.613	0.493	7.5241e-09
98141107-spre-2	3.74661e-13	0.255751	0.106	0.02	7.85514e-09
98054517-ncam2	4.63481e-13	0.301929	0.166	0.05	9.71733e-09
98058619-eki1-2	6.97732e-13	0.32932	0.144	0.039	1.46286e-08
98109254-unknown-2342	8.41333e-13	0.250869	0.1	0.018	1.76394e-08
98045967-tbc25	8.85376e-13	0.413863	0.431	0.273	1.85628e-08
98055446-tri74	9.62861e-13	0.346267	0.209	0.079	2.01873e-08
98066284-unknown-1636	1.70515e-12	0.41029	0.378	0.216	3.57503e-08
98052401-cpas1-4	1.87304e-12	0.359706	0.512	0.365	3.92701e-08
98009968-med25	3.29523e-12	0.300231	0.606	0.519	6.90878e-08
98039484-dcst2	3.89962e-12	0.407938	0.316	0.164	8.17594e-08
98035472-tlcd1	5.76856e-12	0.378735	0.469	0.314	1.20944e-07
98044232-unknown-1182	7.27529e-12	0.351626	0.244	0.106	1.52534e-07
98054011-f92a1	1.25991e-11	0.340908	0.319	0.165	2.64152e-07
98139353-naaa-5	1.54881e-11	0.311454	0.578	0.466	3.24723e-07
98010383-pepd	2.16166e-11	0.365399	0.484	0.366	4.53214e-07
98058334-ulk4	2.51584e-11	0.268553	0.125	0.033	5.2747e-07
98042939-e41l3-2	2.71026e-11	0.375704	0.253	0.118	5.68233e-07
98001814-pex6	5.33506e-11	0.375438	0.256	0.122	1.11855e-06
98133843-fbt4-12	1.08329e-10	0.285848	0.147	0.048	2.27122e-06
98022839-sap	1.31976e-10	0.372752	0.359	0.21	2.76701e-06
98020827-panx2-6	1.43633e-10	0.297942	0.572	0.471	3.01141e-06
98003215-npc2	2.51681e-10	0.252287	0.103	0.025	5.27675e-06
98133632-cp2c8-9	5.79719e-10	0.358943	0.469	0.33	1.21544e-05
98026219-dnpep	5.93121e-10	0.270336	0.134	0.043	1.24354e-05
98036978-unknown-968	6.6645e-10	0.357346	0.266	0.138	1.39728e-05
98039689-clap2	7.51148e-10	0.368385	0.241	0.117	1.57486e-05
98123105-tbb4b-14	7.65475e-10	0.29433	0.191	0.08	1.6049e-05
98108607-tdrd6	7.81179e-10	0.347318	0.369	0.233	1.63782e-05
98047294-zn436	9.08373e-10	0.410301	0.284	0.159	1.90449e-05
98030437-star-2	1.21707e-09	0.316053	0.503	0.387	2.55171e-05
98022257-unknown-571	1.24955e-09	0.332702	0.266	0.138	2.61981e-05
98116009-y864	1.98591e-09	0.326925	0.156	0.061	4.16365e-05
98050675-suox-4	2.39716e-09	0.347766	0.303	0.174	5.02588e-05
98009551-pcy2	2.78208e-09	0.357074	0.247	0.128	5.8329e-05
98027068-kgp1-2	3.20033e-09	0.375434	0.309	0.185	6.70981e-05
98001208-pctl	3.70786e-09	0.298977	0.197	0.086	7.77391e-05
98106733-unknown-2179	4.0428e-09	0.327003	0.409	0.276	8.47613e-05
98017539-tyrp2	7.28348e-09	0.332474	0.284	0.161	0.000152705
98002105-calm-2	9.99787e-09	0.310318	0.497	0.377	0.000209615
98017845-mtor	1.08005e-08	0.342993	0.303	0.181	0.000226442
98011065-lipg-2	1.57499e-08	0.270076	0.531	0.429	0.000330213
98009566-s2536	2.09375e-08	0.334037	0.259	0.142	0.000438975
98003083-mscl	2.27918e-08	0.303824	0.447	0.343	0.000477852
98027561-arf1-6	6.32108e-08	0.311875	0.422	0.322	0.00132528
98046178-yxie	8.64037e-08	0.303737	0.425	0.326	0.00181154
98033433-tsn6	8.9665e-08	0.313368	0.228	0.119	0.00187992
98128561-ubc-2	2.75474e-07	0.256138	0.606	0.494	0.00577559
98023743-prof1	4.33303e-07	0.282867	0.181	0.089	0.00908462
98048609-unknown-1308	4.40633e-07	0.299341	0.203	0.105	0.00923831
98054653-spef2-2	5.15748e-07	0.264849	0.347	0.24	0.0108132
98058537-unknown-1581	6.77812e-07	0.265306	0.206	0.109	0.014211
98141420-nu4m	7.10741e-07	0.262066	0.138	0.06	0.0149014
98041156-vp37b	7.9207e-07	0.275648	0.456	0.369	0.0166065
98057592-ptn6	8.32248e-07	0.306919	0.247	0.147	0.0174489
98028242-tnnt2	9.45997e-07	0.275389	0.281	0.164	0.0198338
98011662-dok3	1.26003e-06	0.27996	0.231	0.135	0.0264177
98028625-rn217-2	1.83473e-06	0.274965	0.212	0.12	0.0384669
98102283-g6pt1-2	2.07436e-06	0.288165	0.272	0.174	0.0434911
98025187-tob2	3.15188e-06	0.254703	0.469	0.372	0.0660822
98029317-sap-2	3.51546e-06	0.264208	0.403	0.324	0.0737052
98047864-unknown-1284	5.93916e-06	0.267989	0.384	0.292	0.124521
98044751-pp14b	6.01649e-06	0.25682	0.397	0.295	0.126142
98031036-ell2	7.92044e-06	0.260877	0.409	0.324	0.16606
98046012-trim2-7	1.20031e-05	0.278958	0.203	0.12	0.251657
98120410-unknown-3072	4.03753e-05	0.282005	0.216	0.136	0.846508
98048195-ugpa	4.06828e-05	0.251272	0.312	0.232	0.852956
98003243-ud16	4.54895e-05	0.255078	0.312	0.229	0.953732
98029956-tph1-2	0.000397824	0.349924	0.253	0.19	1
98045931-rxrg-2	6.04282e-05	0.250191	0.25	0.169	1
98125047-rt16	9.02741e-09	-0.250037	0.031	0.153	0.000189269
98005923-unknown-143	1.52056e-08	-0.250792	0.041	0.167	0.0003188
98050414-dhsb	2.75527e-08	-0.2508	0.059	0.193	0.00057767
98064248-unknown-1626	2.73655e-09	-0.251105	0.031	0.158	5.73745e-05
98001913-rdh13	3.56547e-06	-0.251227	0.222	0.375	0.0747535
98143223-s29a1	1.58123e-09	-0.251325	0.069	0.224	3.31521e-05
98123290-qorx	7.34769e-09	-0.251349	0.047	0.182	0.000154052
98016552-mob3c	2.58417e-07	-0.251483	0.156	0.32	0.00541798
98000112-pk1l2	1.52211e-08	-0.251589	0.166	0.323	0.000319126
98043773-dhso-7	9.54555e-08	-0.252021	0.078	0.21	0.00200132
98025261-tpp1-5	1.22991e-06	-0.252096	0.303	0.493	0.0257862
98005798-rab21	1.18473e-06	-0.252349	0.297	0.473	0.024839
98112263-ctr2-4	5.70801e-08	-0.252382	0.453	0.675	0.00119674
98111111-rs21	6.34804e-08	-0.25253	0.072	0.205	0.00133093
98041041-tstd1	2.54192e-08	-0.252709	0.056	0.188	0.000532939
98019603-heat2	3.02965e-06	-0.252797	0.053	0.149	0.0635196
98053205-ndua6	1.15885e-06	-0.253254	0.153	0.299	0.0242964
98026571-dldh-2	2.4308e-07	-0.253473	0.103	0.241	0.00509642
98101463-cuzd1-5	9.95973e-08	-0.253533	0.041	0.155	0.00208816
98044065-gbrl2	5.78195e-11	-0.254501	0.653	0.806	1.21224e-06
98003152-gtr3	1.43246e-07	-0.254612	0.138	0.295	0.0030033
98009540-gblp	7.58509e-08	-0.254765	0.122	0.282	0.00159029
98013750-cp2u1-2	6.49014e-09	-0.254837	0.041	0.17	0.000136072
98038828-snp23	1.9567e-07	-0.255028	0.134	0.29	0.00410242
98021702-dram2-3	3.93183e-07	-0.255284	0.178	0.342	0.00824348
98043980-catl	5.21126e-12	-0.255485	0.634	0.808	1.09259e-07
98053108-nek8	7.26641e-08	-0.255966	0.028	0.136	0.00152348
98122290-atg26-2	2.17446e-09	-0.256282	0.059	0.206	4.55896e-05
98058573-dysf-2	7.89066e-09	-0.256303	0.1	0.261	0.000165436
98016452-defi8	1.90907e-07	-0.256404	0.141	0.3	0.00400256
98014053-rs4x	1.68407e-06	-0.25733	0.288	0.496	0.0353081
98033721-rab7l-2	2.28216e-06	-0.257363	0.234	0.4	0.0478477
98031619-odo2	2.92231e-09	-0.257479	0.05	0.188	6.12692e-05
98040038-ap3d1	7.63524e-08	-0.257679	0.122	0.271	0.0016008
98001499-ktap2	4.50942e-08	-0.257839	0.053	0.176	0.000945445
98006181-aifm2	9.19678e-07	-0.257853	0.194	0.352	0.019282
98020478-s14l2	1.84666e-06	-0.257884	0.3	0.473	0.038717
98009676-dad1	1.32047e-07	-0.258858	0.097	0.238	0.00276849
98030698-scub3	1.17944e-06	-0.259336	0.119	0.249	0.0247282
98020995-adtrp	1.05116e-08	-0.259456	0.056	0.195	0.000220385
98138983-unknown-4363	1.9439e-08	-0.259482	0.041	0.163	0.000407558
98048600-rl17	1.16838e-07	-0.259882	0.138	0.3	0.00244963
98034949-gsh1	4.16686e-09	-0.260202	0.047	0.182	8.73623e-05
98040816-myl9	1.68988e-06	-0.260914	0.319	0.515	0.0354301
98053509-unknown-1404	5.28686e-10	-0.260965	0.006	0.122	1.10844e-05
98052357-grn-4	4.59989e-07	-0.26101	0.194	0.364	0.00964414
98035694-unknown-936	1.50665e-10	-0.26127	0.062	0.222	3.15884e-06
98019568-rab7a-3	1.09486e-12	-0.261801	0.666	0.82	2.29548e-08
98005811-rraga	4.75882e-08	-0.26223	0.094	0.241	0.000997735
98010974-dpf3	2.39532e-08	-0.26243	0.047	0.176	0.000502203
98039805-dhsa	2.6678e-09	-0.262838	0.044	0.182	5.5933e-05
98041514-sc22b	2.21174e-08	-0.263255	0.053	0.182	0.000463713
98032573-vatd	1.64417e-08	-0.263378	0.45	0.674	0.000344717
98071909-unknown-1677	1.67975e-07	-0.263456	0.134	0.289	0.00352176
98044770-egf	1.44001e-10	-0.263544	0.028	0.17	3.01913e-06
98020068-wwp1	8.94267e-07	-0.263778	0.472	0.658	0.0187492
98019220-ndkb-2	2.00591e-07	-0.263821	0.131	0.281	0.0042056
98040340-ech1-2	8.26832e-08	-0.263989	0.078	0.21	0.00173354
98012184-sugt1	3.60683e-08	-0.264171	0.091	0.237	0.000756208
98046685-tecr	6.30203e-07	-0.264176	0.228	0.4	0.0132128
98007306-nisch	3.3794e-08	-0.265104	0.1	0.247	0.000708525
98008378-rap2b-2	1.24068e-10	-0.26597	0.019	0.154	2.60121e-06
98020417-scpdl-2	1.8061e-06	-0.265982	0.209	0.354	0.0378666
98000580-gtpb2	5.28306e-08	-0.266228	0.144	0.311	0.00110765
98051850-hpgds-24	1.0049e-06	-0.26654	0.297	0.474	0.0210686
98017361-unknown-442	4.3036e-09	-0.266654	0.009	0.118	9.02293e-05
98000284-capzb	1.74365e-07	-0.267348	0.203	0.382	0.00365573
98013420-pjvk	2.69315e-07	-0.268463	0.45	0.644	0.00564646
98050444-ubp20	5.25697e-10	-0.268888	0.041	0.185	1.10218e-05
98026138-samd8	1.65604e-09	-0.269377	0.05	0.196	3.47205e-05
98058621-cp2j2-12	7.41533e-11	-0.269379	0.05	0.201	1.5547e-06
98055760-card9	4.0015e-10	-0.269573	0.031	0.166	8.38954e-06
98041771-fkb1a	1.87974e-07	-0.269696	0.116	0.262	0.00394105
98025321-cy1	9.99628e-09	-0.269757	0.075	0.221	0.000209582
98001498-cyb5	8.58356e-07	-0.269992	0.278	0.454	0.0179963
98015627-r3hd4	8.25355e-09	-0.270261	0.059	0.199	0.000173044
98055884-robo2-4	2.02322e-07	-0.270429	0.034	0.138	0.00424188
98049175-rl9-2	5.57329e-08	-0.270578	0.122	0.28	0.0011685
98046922-mtmrd	6.40643e-09	-0.270653	0.106	0.271	0.000134317
98039177-atpd	2.30566e-07	-0.271051	0.247	0.437	0.00483404
98015088-psb7	4.50987e-08	-0.271057	0.122	0.279	0.00094554
98057052-ub2g1	1.26486e-07	-0.271845	0.138	0.295	0.0026519
98014862-ncl2-2	1.46347e-10	-0.271904	0.025	0.164	3.06831e-06
98141168-rn181	1.65715e-15	-0.271913	0.691	0.858	3.47439e-11
98047169-acsm1-2	8.05194e-10	-0.272001	0.034	0.167	1.68817e-05
98038438-rabe1	4.4695e-07	-0.272569	0.272	0.473	0.00937075
98051976-ud3a1-8	1.04285e-08	-0.272821	0.069	0.21	0.000218644
98132471-unknown-3898	1.93616e-08	-0.273047	0.134	0.312	0.000405935
98013048-arhgg	1.44688e-09	-0.273389	0.075	0.239	3.03353e-05
98002106-tgfr1	3.13543e-08	-0.273412	0.103	0.255	0.000657375
98035775-rab1a-4	4.62375e-07	-0.273503	0.406	0.597	0.00969416
98057164-unknown-1538	7.90033e-10	-0.273562	0.047	0.192	1.65638e-05
98109923-asm-6	3.87241e-07	-0.273889	0.247	0.423	0.0081189
98031876-elov2-2	1.28327e-08	-0.273978	0.094	0.253	0.00026905
98064670-unknown-1628	9.39701e-08	-0.274092	0.141	0.298	0.00197018
98053361-nr5a2	4.91217e-10	-0.277056	0.034	0.175	1.02989e-05
98021473-oca1	3.765e-09	-0.277104	0.072	0.225	7.8937e-05
98029247-unknown-748	5.64214e-07	-0.277348	0.328	0.517	0.0118293
98111937-mdpl	8.13767e-09	-0.277534	0.122	0.292	0.000170614
98005919-lman1	1.89528e-10	-0.277624	0.013	0.139	3.97364e-06
98043610-aifm1-2	2.69727e-09	-0.278045	0.062	0.212	5.65509e-05
98140604-tmlh-5	7.61442e-10	-0.278073	0.05	0.198	1.59644e-05
98040782-2a5d	1.87648e-08	-0.278109	0.106	0.259	0.000393423
98023131-roaa	4.99939e-09	-0.278748	0.066	0.211	0.000104817
98041725-unknown-1121	1.72359e-08	-0.27903	0.062	0.197	0.000361368
98119731-cndp2-6	9.76529e-10	-0.279459	0.134	0.318	2.04739e-05
98045926-clcn6	3.10625e-07	-0.279527	0.244	0.418	0.00651256
98050326-rs11	1.95435e-07	-0.279744	0.241	0.428	0.00409749
98024228-cx6b1	4.87884e-08	-0.280377	0.497	0.7	0.0010229
98011984-ud3a1-4	5.0119e-08	-0.280554	0.45	0.646	0.0010508
98010527-uggg1	1.26768e-09	-0.280581	0.047	0.187	2.65781e-05
98010718-nduab	4.32711e-08	-0.280836	0.125	0.282	0.000907223
98004808-rl23	1.92144e-07	-0.280856	0.231	0.41	0.00402848
98055894-mot14-3	1.7685e-09	-0.281103	0.028	0.156	3.70784e-05
98047643-cp2u1-7	1.53306e-08	-0.281652	0.134	0.311	0.000321422
98016546-pkn3	3.90787e-07	-0.281674	0.097	0.226	0.00819325
98137525-nrf6-5	1.62075e-08	-0.282138	0.112	0.274	0.000339807
98001740-rn123	5.23557e-08	-0.282161	0.169	0.348	0.00109769
98123842-unknown-3317	6.80945e-11	-0.282258	0.013	0.145	1.42767e-06
98036318-calm-31	9.71229e-08	-0.282306	0.422	0.61	0.00203628
98029274-rs18	2.5507e-07	-0.282601	0.384	0.591	0.0053478
98031863-y1385	2.67863e-07	-0.282897	0.309	0.498	0.00561602
98016508-phocn	7.39038e-09	-0.283686	0.078	0.229	0.000154947
98050047-p4k2b	2.30778e-08	-0.283739	0.178	0.359	0.00048385
98048866-rpn1	5.64623e-08	-0.283754	0.138	0.295	0.00118379
98010091-unknown-258	2.25615e-08	-0.284054	0.128	0.298	0.000473025
98057929-zbbx	1.15685e-07	-0.284427	0.038	0.145	0.00242545
98036425-odpb	2.99037e-08	-0.284483	0.141	0.308	0.000626962
98016373-vapb	1.27447e-09	-0.285116	0.062	0.217	2.67206e-05
98007831-sc61g	2.96948e-08	-0.28569	0.125	0.283	0.000622581
98027164-vatf	2.1389e-09	-0.285703	0.491	0.676	4.48442e-05
98019699-ptpm1	7.48809e-08	-0.286162	0.15	0.313	0.00156995
98019945-fxr1	1.63456e-08	-0.286198	0.153	0.331	0.000342701
98127208-pcr3-3	2.37515e-08	-0.286238	0.028	0.14	0.000497974
98019897-pptc7	9.60127e-11	-0.28655	0.038	0.188	2.013e-06
98015882-cdip1-2	9.9762e-08	-0.286729	0.35	0.546	0.00209161
98137954-fhl2-8	4.74705e-09	-0.286833	0.088	0.246	9.95268e-05
98125582-scn7a	3.80054e-08	-0.287	0.125	0.284	0.000796822
98009703-2aba	5.83829e-08	-0.287279	0.253	0.454	0.00122405
98034814-cln3-4	1.16042e-08	-0.287318	0.084	0.232	0.000243294
98040108-pex19	1.90474e-07	-0.288223	0.269	0.46	0.00399348
98040278-ndus4	3.1376e-09	-0.288322	0.094	0.258	6.57829e-05
98142971-sap3-11	1.21757e-08	-0.288417	0.084	0.232	0.000255276
98144270-rs28	3.1927e-08	-0.288476	0.147	0.318	0.000669381
98033534-unknown-884	8.15213e-09	-0.288762	0.122	0.29	0.000170918
98043721-y531-3	1.33126e-08	-0.288918	0.144	0.325	0.000279112
98109318-gstm3-4	2.16115e-11	-0.289088	0.141	0.342	4.53107e-07
98009340-mtmr6	1.24554e-08	-0.289847	0.125	0.296	0.00026114
98006059-tri50-2	1.47672e-08	-0.289855	0.141	0.31	0.000309608
98023447-psb6	2.10478e-08	-0.289901	0.116	0.27	0.000441288
98003797-mcu	1.49613e-09	-0.2906	0.059	0.209	3.13678e-05
98004226-flot2	2.33185e-07	-0.291591	0.222	0.392	0.00488895
98150926-unknown-5170	0.0162313	-0.292945	0.178	0.216	1
98117918-stx2	2.97041e-11	-0.292961	0.006	0.139	6.22776e-07
98119396-surf4-2	1.32627e-12	-0.293231	0.153	0.388	2.78067e-08
98035571-quip	1.65283e-12	-0.293471	0.003	0.146	3.46533e-08
98049420-surf4	1.28189e-12	-0.29466	0.153	0.388	2.6876e-08
98046638-abcg2-3	3.98452e-08	-0.294831	0.381	0.58	0.000835394
98019391-h2ay-2	6.10871e-10	-0.295022	0.072	0.235	1.28075e-05
98049125-tspoa-6	6.1013e-09	-0.295037	0.181	0.373	0.00012792
98020700-cd051	2.53357e-09	-0.29505	0.122	0.301	5.31189e-05
98140791-unknown-4482	3.62234e-11	-0.295163	0.031	0.184	7.5946e-07
98031395-f210b	2.72899e-08	-0.295166	0.169	0.344	0.000572159
98115734-thop1-5	2.13374e-10	-0.295329	0.022	0.155	4.47361e-06
98010519-eci2	1.15071e-09	-0.29552	0.097	0.269	2.41257e-05
98006634-catb	5.17286e-11	-0.295727	0.566	0.763	1.08454e-06
98009389-ppm1b	1.88409e-09	-0.296019	0.138	0.319	3.95019e-05
98028761-ndub3	9.45459e-09	-0.296078	0.156	0.337	0.000198225
98044799-txtp	3.75108e-09	-0.296426	0.116	0.286	7.86451e-05
98045387-pebp1	9.17356e-09	-0.296633	0.156	0.332	0.000192333
98018898-otu6b	6.39107e-09	-0.296652	0.069	0.212	0.000133995
98010541-irx5	1.77997e-10	-0.296879	0.016	0.145	3.73188e-06
98017914-dhx15	1.164e-08	-0.296953	0.106	0.264	0.000244044
98058181-mrcka	3.4249e-09	-0.297273	0.053	0.192	7.18064e-05
98041782-pdpk1	7.15655e-08	-0.29741	0.272	0.467	0.00150044
98022438-ost48	2.04156e-10	-0.297671	0.056	0.217	4.28034e-06
98028176-acsf2-8	3.8143e-10	-0.298136	0.056	0.21	7.99705e-06
98012502-s61a2-2	4.62959e-08	-0.298182	0.35	0.567	0.000970639
98012511-st1c2-3	3.28669e-12	-0.298209	0.013	0.161	6.89087e-08
98032610-cyfp2-3	1.33649e-13	-0.298556	0.634	0.83	2.80208e-09
98052649-rl36a	1.634e-08	-0.298799	0.45	0.668	0.000342585
98020462-psb4	4.27016e-09	-0.299061	0.103	0.264	8.95281e-05
98008143-rb22a-2	6.514e-09	-0.29976	0.166	0.356	0.000136572
98010726-rab1a-2	1.28679e-08	-0.299978	0.203	0.391	0.000269788
98055004-stt3a	1.83141e-09	-0.301281	0.1	0.267	3.83973e-05
98017619-vigln	1.11782e-12	-0.301654	0.581	0.778	2.34361e-08
98052130-fbw1a	7.18919e-10	-0.302307	0.1	0.277	1.50728e-05
98103996-h2az-2	5.72257e-08	-0.30252	0.197	0.372	0.00119979
98133470-unknown-3956	8.80503e-09	-0.302938	0.166	0.347	0.000184606
98029102-unknown-745	7.18034e-10	-0.303924	0.069	0.227	1.50543e-05
98022610-ln28b	4.00082e-11	-0.305223	0.009	0.14	8.38813e-07
98106278-rl35a	2.6194e-08	-0.30531	0.341	0.552	0.000549183
98033443-star-3	3.23659e-12	-0.305383	0.581	0.782	6.78584e-08
98016908-acsl5-3	3.99939e-08	-0.305418	0.284	0.478	0.000838511
98020910-pp4r1	1.07191e-09	-0.305707	0.097	0.264	2.24736e-05
98102803-cp2c8-7	1.22898e-09	-0.306454	0.05	0.192	2.57668e-05
98009877-ud2a3	1.77451e-11	-0.306996	0.028	0.18	3.72044e-07
98112097-unknown-2524	2.57656e-08	-0.307204	0.241	0.438	0.000540201
98031495-ncug1	3.56425e-15	-0.307478	0.628	0.828	7.47281e-11
98034319-qcr6	1.45569e-10	-0.307494	0.056	0.215	3.05199e-06
98007607-cpt1a-3	5.30424e-10	-0.307545	0.05	0.196	1.11209e-05
98029731-vp26b-2	1.81067e-08	-0.307578	0.247	0.455	0.000379625
98056109-tcpd	6.4714e-09	-0.30758	0.159	0.342	0.000135679
98002600-erg24	5.08443e-13	-0.307633	0.006	0.158	1.066e-08
98047718-asgl1	1.93858e-09	-0.307676	0.15	0.345	4.06444e-05
98010222-rl3	8.06812e-09	-0.307805	0.278	0.483	0.000169156
98053683-unknown-1410	1.72314e-09	-0.307937	0.028	0.155	3.61273e-05
98050277-dhsd	1.77725e-10	-0.308439	0.075	0.243	3.72619e-06
98046418-atp9b	7.19911e-09	-0.30844	0.128	0.294	0.000150937
98050785-fxdc2-4	7.29654e-09	-0.308878	0.341	0.542	0.000152979
98043805-unknown-1172	8.41408e-09	-0.308892	0.159	0.348	0.00017641
98138068-cgt-9	2.1106e-09	-0.30909	0.094	0.251	4.42509e-05
98029805-at5f1	1.24727e-08	-0.309392	0.303	0.509	0.000261503
98019770-tsp4	5.71077e-09	-0.309573	0.356	0.57	0.000119732
98162041-atp5j	9.87458e-09	-0.309678	0.253	0.46	0.00020703
98106931-unknown-2193	2.62369e-14	-0.309778	0.028	0.209	5.50082e-10
98054778-ano4-2	1.04561e-10	-0.310002	0.038	0.185	2.19222e-06
98053466-unknown-1402	1.03715e-10	-0.31004	0.106	0.292	2.1745e-06
98035544-ensa	1.33113e-10	-0.310857	0.197	0.43	2.79086e-06
98001080-vata	2.84706e-11	-0.310892	0.553	0.751	5.96915e-07
98018988-ndubb	2.51195e-09	-0.311533	0.191	0.394	5.26656e-05
98025045-elov5-2	6.37437e-13	-0.31269	0.006	0.155	1.33645e-08
98031376-g6pd	1.58198e-10	-0.312882	0.081	0.255	3.31679e-06
98050728-crerf	6.49783e-13	-0.313094	0.003	0.15	1.36234e-08
98052820-lyag-3	1.70109e-13	-0.31321	0.597	0.802	3.56651e-09
98136667-ssrd	2.19717e-11	-0.313394	0.038	0.196	4.60658e-07
98021397-tmed2	5.0075e-09	-0.313492	0.216	0.423	0.000104987
98048768-cp2u1-9	2.01763e-09	-0.313612	0.153	0.323	4.23016e-05
98160340-cdd-2	2.12208e-08	-0.313811	0.278	0.472	0.000444915
98016185-rs26	2.54632e-09	-0.313879	0.169	0.371	5.33862e-05
98019307-rab1a-3	6.87715e-09	-0.314085	0.366	0.573	0.000144186
98030980-calx-2	3.56794e-09	-0.315057	0.184	0.374	7.48054e-05
98038973-fad1-2	2.36135e-08	-0.317337	0.169	0.348	0.00049508
98117029-wdr52-2	7.93956e-11	-0.317415	0.141	0.342	1.66461e-06
98035156-cp2c8-5	2.37572e-12	-0.317505	0.025	0.182	4.98094e-08
98136443-pgdh-7	8.26821e-19	-0.3185	0.647	0.805	1.73351e-14
98053521-panx1	2.13144e-10	-0.318648	0.109	0.301	4.46878e-06
98019011-elf2	9.44487e-10	-0.319261	0.125	0.307	1.98021e-05
98015006-tt39c-2	1.60855e-11	-0.320946	0.038	0.194	3.37249e-07
98054783-gapr1-9	3.79544e-09	-0.321065	0.372	0.59	7.95753e-05
98000144-galr1	2.55717e-10	-0.32162	0.106	0.285	5.36136e-06
98049866-epdr1-2	6.45026e-10	-0.321675	0.131	0.321	1.35236e-05
98004164-znf34	6.15248e-11	-0.321921	0.088	0.272	1.28993e-06
98030296-ud3a1-6	1.92206e-12	-0.322013	0.013	0.16	4.02979e-08
98118312-rl26	1.43326e-09	-0.322895	0.328	0.555	3.00498e-05
98124258-unknown-3347	5.79338e-10	-0.323123	0.162	0.353	1.21464e-05
98002576-comda	5.55808e-11	-0.323304	0.056	0.223	1.16531e-06
98047357-tpis	1.58189e-09	-0.323433	0.209	0.42	3.31659e-05
98145950-vatl-3	3.1724e-26	-0.323493	0.756	0.925	6.65126e-22
98030377-stom-5	1.4018e-09	-0.324089	0.156	0.348	2.93902e-05
98000383-rla2	1.55408e-09	-0.325308	0.225	0.438	3.25829e-05
98036291-ptx4	2.00351e-10	-0.325383	0.334	0.571	4.20057e-06
98053237-nade-2	2.42496e-09	-0.326069	0.225	0.419	5.08418e-05
98007079-agt2	1.54198e-09	-0.326135	0.169	0.354	3.23291e-05
98015187-abcb8	2.93766e-12	-0.328046	0.053	0.229	6.1591e-08
98048433-unknown-1302	2.60173e-09	-0.328171	0.269	0.488	5.45478e-05
98025876-acbd5	1.63728e-10	-0.32834	0.406	0.625	3.43272e-06
98056511-svil	4.51814e-10	-0.328388	0.128	0.308	9.47274e-06
98009883-rab7a-2	4.51356e-09	-0.328495	0.238	0.434	9.46313e-05
98011189-comd7	1.71968e-10	-0.329148	0.066	0.229	3.60547e-06
98003662-rl8	3.80459e-09	-0.329397	0.375	0.599	7.97671e-05
98042015-s38a7-5	5.67634e-10	-0.330436	0.106	0.282	1.1901e-05
98040583-psb5	8.11539e-10	-0.330597	0.194	0.409	1.70147e-05
98008111-tusc3	3.75746e-10	-0.330997	0.131	0.316	7.8779e-06
98045459-pdcd4	2.82959e-09	-0.331008	0.225	0.429	5.93252e-05
98035266-snaa-2	2.04871e-10	-0.331627	0.109	0.291	4.29533e-06
98160873-pebp1-2	5.43013e-11	-0.331736	0.072	0.244	1.13848e-06
98024392-sc6a1-2	8.98568e-10	-0.332282	0.078	0.237	1.88394e-05
98154652-ppif-3	7.02382e-11	-0.332435	0.456	0.695	1.47261e-06
98066356-y531-4	1.18707e-11	-0.332574	0.066	0.245	2.48881e-07
98023336-unknown-600	5.32199e-12	-0.332622	0.034	0.197	1.11581e-07
98038979-lfg2-2	9.84772e-10	-0.332743	0.112	0.284	2.06467e-05
98050798-paqr3	1.449e-13	-0.33278	0.022	0.193	3.03797e-09
98039304-gdpd1	1.966e-12	-0.333133	0.044	0.22	4.12191e-08
98025977-chch2	1.68567e-09	-0.333263	0.284	0.502	3.53417e-05
98010077-rla0	6.49271e-10	-0.333307	0.4	0.632	1.36126e-05
98021472-tcpz	6.32946e-09	-0.334155	0.188	0.361	0.000132703
98041851-rl22	1.13846e-09	-0.33433	0.203	0.407	2.3869e-05
98052674-pkhm2	6.65543e-11	-0.334331	0.075	0.241	1.39538e-06
98010716-abca3-2	2.52925e-10	-0.335333	0.159	0.358	5.30283e-06
98149533-rhoc-5	4.61971e-10	-0.335417	0.188	0.376	9.68569e-06
98026576-ppal-6	2.42525e-11	-0.335537	0.119	0.325	5.08478e-07
98049769-cf120	4.26352e-10	-0.335677	0.169	0.369	8.9389e-06
98020403-atg18	2.54941e-14	-0.33576	0.034	0.227	5.34509e-10
98033903-s14l2-2	2.18645e-10	-0.33678	0.15	0.342	4.58411e-06
98003394-rl4	4.5918e-10	-0.336913	0.191	0.403	9.62717e-06
98025175-ndub8	1.66436e-11	-0.336925	0.081	0.265	3.48949e-07
98021456-at8a1	1.32854e-12	-0.337211	0.047	0.225	2.78542e-08
98011832-flip1	4.10251e-10	-0.337569	0.203	0.415	8.60131e-06
98002874-lect2	7.10371e-10	-0.339136	0.281	0.515	1.48936e-05
98047132-rab14-3	5.61273e-10	-0.339145	0.231	0.442	1.17677e-05
98043682-tmm53	1.50707e-13	-0.339854	0.028	0.205	3.15972e-09
98019183-cc115	1.35597e-09	-0.340056	0.194	0.387	2.84293e-05
98055571-pdxk	1.04409e-12	-0.340371	0.05	0.234	2.18903e-08
98029778-canb1	2.23468e-10	-0.340434	0.144	0.346	4.68522e-06
98030804-rs9	1.41132e-11	-0.340449	0.097	0.294	2.95897e-07
98016821-rl6	2.71756e-14	-0.34112	0.581	0.815	5.69765e-10
98002911-syic	2.82605e-10	-0.341236	0.141	0.335	5.92511e-06
98040421-rs6-2	1.34387e-10	-0.342875	0.162	0.371	2.81755e-06
98112147-tspoa-9	1.37929e-14	-0.34306	0	0.163	2.89182e-10
98037256-ttc38-2	2.30424e-12	-0.344656	0.038	0.204	4.83107e-08
98015761-vato	2.66761e-21	-0.345255	0.675	0.895	5.59292e-17
98001810-ermp1	1.0846e-11	-0.345389	0.075	0.26	2.27397e-07
98000851-ddc	1.08429e-13	-0.345479	0.006	0.165	2.27332e-09
98031119-ange2-3	2.97265e-10	-0.345713	0.194	0.397	6.23245e-06
98048902-zbt10	6.03777e-10	-0.346101	0.169	0.364	1.26588e-05
98022962-rssa	1.68251e-10	-0.346207	0.281	0.508	3.52756e-06
98022071-idhp-2	3.07987e-10	-0.3465	0.247	0.466	6.45725e-06
98005311-ppap	8.175e-10	-0.346587	0.209	0.412	1.71397e-05
98035143-mdhc-2	6.37508e-11	-0.347619	0.372	0.606	1.3366e-06
98137799-sat2-2	6.45777e-13	-0.347745	0.488	0.687	1.35394e-08
98025212-plpl2	6.22391e-10	-0.347969	0.3	0.525	1.30491e-05
98001893-zswm8	2.82942e-10	-0.34801	0.15	0.328	5.93217e-06
98054489-zn609	3.90922e-09	-0.348045	0.078	0.223	8.19606e-05
98020944-zdh14	3.03528e-11	-0.348164	0.103	0.295	6.36376e-07
98010994-ahsa1	7.78439e-10	-0.349076	0.291	0.498	1.63208e-05
98047311-unknown-1270	4.74019e-33	-0.349124	0.772	0.932	9.93829e-29
98048302-rtp3	1.25776e-13	-0.349147	0.006	0.164	2.63703e-09
98142599-pcr2	1.07565e-09	-0.350594	0.041	0.177	2.2552e-05
98021793-serc	2.396e-24	-0.350796	0.669	0.86	5.02345e-20
98056491-prkx	6.23612e-12	-0.351396	0.056	0.223	1.30747e-07
98046729-mrp3-3	1.5286e-11	-0.351408	0.084	0.263	3.20487e-07
98019756-unknown-502	1.25378e-11	-0.352076	0.103	0.295	2.62867e-07
98058712-unknown-1586	6.57778e-13	-0.352239	0.05	0.234	1.3791e-08
98019115-echa	1.39848e-11	-0.352291	0.15	0.366	2.93206e-07
98029106-ef1b	4.00827e-13	-0.352893	0.534	0.781	8.40374e-09
98003375-gale	5.10311e-13	-0.353078	0.05	0.238	1.06992e-08
98117209-unknown-2837	6.94151e-11	-0.353359	0.112	0.3	1.45536e-06
98134483-ylk1-2	3.92365e-11	-0.353724	0.125	0.314	8.22633e-07
98152157-gbg1-2	3.91233e-11	-0.354107	0.169	0.384	8.20259e-07
98111638-dcxr-9	2.00692e-10	-0.354174	0.172	0.372	4.20771e-06
98103955-nceh1-2	6.86791e-14	-0.354227	0.028	0.206	1.43993e-09
98008544-tpp1-3	1.74227e-18	-0.354341	0.641	0.822	3.65285e-14
98004405-g3p	2.47508e-12	-0.355399	0.416	0.652	5.18925e-08
98023323-baz1b	2.74295e-09	-0.356545	0.184	0.367	5.75087e-05
98045626-kgp1-3	2.29951e-11	-0.35708	0.188	0.406	4.82115e-07
98054363-cgt-6	5.44937e-15	-0.358236	0.003	0.174	1.14251e-10
98115750-unknown-2753	9.523e-12	-0.358331	0.028	0.182	1.99659e-07
98037224-hpgds-20	6.69866e-14	-0.35995	0.459	0.682	1.40444e-09
98052148-rnft2	9.71073e-12	-0.360279	0.069	0.245	2.03595e-07
98054997-acoc	2.03053e-13	-0.360414	0.059	0.252	4.25721e-09
98017571-anr12	4.30553e-12	-0.360719	0.075	0.267	9.02698e-08
98022750-if2p	1.61604e-11	-0.361448	0.097	0.275	3.3882e-07
98025828-rs13	3.78468e-12	-0.361468	0.112	0.324	7.93495e-08
98023813-ma2a1	3.03261e-11	-0.363455	0.138	0.336	6.35818e-07
98005232-grik3	1.35701e-11	-0.364983	0.159	0.377	2.84511e-07
98003440-rl10	2.69628e-11	-0.36573	0.256	0.492	5.65302e-07
98027308-phb1	3.24822e-12	-0.366613	0.091	0.293	6.81023e-08
98049509-lamp1	1.06242e-15	-0.36698	0.522	0.759	2.22748e-11
98018290-s18b1-15	3.90689e-13	-0.368142	0.059	0.249	8.19119e-09
98029043-rl37	3.29097e-11	-0.36832	0.262	0.491	6.89984e-07
98035258-face1	4.37308e-18	-0.368467	0.062	0.315	9.16861e-14
98158718-suca	1.66221e-13	-0.369528	0.069	0.272	3.48498e-09
98039403-mrp1-8	4.62453e-14	-0.369748	0.056	0.253	9.69578e-10
98026786-rpn2	1.25632e-11	-0.370567	0.131	0.336	2.634e-07
98131460-unknown-3830	1.62111e-11	-0.370812	0.178	0.405	3.39882e-07
98040013-ppap-4	1.84197e-14	-0.370859	0.028	0.214	3.86186e-10
98051876-caza2	2.61793e-11	-0.37089	0.203	0.443	5.48876e-07
98000564-s22a5	1.09128e-13	-0.371016	0.144	0.377	2.28797e-09
98045491-k6pf	4.0052e-12	-0.372817	0.088	0.281	8.39731e-08
98047555-gilt-3	1.09124e-11	-0.372933	0.294	0.539	2.28789e-07
98045278-tpp1-7	1.25315e-11	-0.373499	0.122	0.318	2.62735e-07
98020568-unknown-532	6.9437e-11	-0.374132	0.194	0.404	1.45582e-06
98017189-tcpq	2.31538e-12	-0.374396	0.109	0.316	4.85443e-08
98152884-pcp-4	1.08535e-19	-0.375323	0.606	0.842	2.27556e-15
98037749-mgll-4	5.21436e-12	-0.376666	0.088	0.283	1.09324e-07
98016163-cx7a2	1.0372e-11	-0.37687	0.228	0.455	2.1746e-07
98057204-alg14	1.76922e-14	-0.377646	0.013	0.185	3.70934e-10
98020945-spns2-2	1.01618e-14	-0.377848	0.041	0.236	2.13052e-10
98125275-hpca-2	3.20133e-13	-0.378341	0.097	0.307	6.7119e-09
98132150-h10-6	1.32517e-12	-0.37848	0.013	0.164	2.77836e-08
98043104-vatl-2	5.01286e-20	-0.378534	0.575	0.808	1.051e-15
98012512-snx25	4.52181e-13	-0.378651	0.078	0.276	9.48042e-09
98054094-s52a3-3	5.08487e-15	-0.379253	0.013	0.191	1.06609e-10
98047088-can9-5	3.82157e-12	-0.379254	0.356	0.608	8.0123e-08
98013279-rl14	5.69778e-12	-0.379342	0.281	0.533	1.1946e-07
98137389-rs10	2.67359e-12	-0.379628	0.259	0.514	5.60546e-08
98019845-rl10a	8.95315e-22	-0.381714	0.6	0.826	1.87712e-17
98056184-uba1	4.42568e-14	-0.382587	0.428	0.682	9.27889e-10
98028626-cea20	5.90722e-13	-0.384975	0.103	0.314	1.23851e-08
98044201-oaz1	1.32761e-19	-0.385106	0.547	0.776	2.78348e-15
98045453-tx264	1.48298e-14	-0.385702	0.044	0.241	3.10921e-10
98019423-lfg1	5.19096e-12	-0.386761	0.297	0.562	1.08834e-07
98044567-atp5h	2.28043e-12	-0.386916	0.241	0.481	4.78115e-08
98111254-evi5l	2.55245e-13	-0.387444	0.078	0.278	5.35146e-09
98029024-endov	3.17949e-14	-0.387464	0.056	0.259	6.66612e-10
98022442-rla1	7.43854e-13	-0.389206	0.109	0.318	1.55956e-08
98021962-rs5	9.10521e-13	-0.390032	0.247	0.503	1.909e-08
98025855-opla	8.30207e-13	-0.391079	0.175	0.401	1.74061e-08
98024786-1433b-2	3.86117e-13	-0.391523	0.366	0.628	8.09533e-09
98117724-cers6-2	5.70328e-12	-0.392499	0.084	0.272	1.19575e-07
98040518-st1c4-4	3.17443e-13	-0.392915	0.381	0.634	6.65552e-09
98000125-rs7	1.66904e-12	-0.393529	0.231	0.476	3.4993e-08
98029537-wdr1	7.87625e-13	-0.393561	0.184	0.42	1.65133e-08
98027189-vatc1	6.0141e-14	-0.39414	0.403	0.646	1.26092e-09
98018124-gstm3	1.0537e-13	-0.394893	0.391	0.635	2.20918e-09
98025519-emal6	9.12411e-20	-0.395296	0.153	0.49	1.91296e-15
98115726-cats-2	7.22869e-16	-0.397121	0.497	0.747	1.51557e-11
98145330-bcal1-5	1.85949e-14	-0.3974	0.069	0.284	3.89861e-10
98044007-c560	1.06112e-13	-0.39781	0.091	0.308	2.22474e-09
98031867-tera	8.43722e-13	-0.397858	0.306	0.561	1.76895e-08
98024696-ch10	1.67125e-12	-0.39798	0.109	0.318	3.50395e-08
98011646-cp2j2	6.68996e-15	-0.398233	0.022	0.2	1.40262e-10
98018498-fmo5	3.17979e-13	-0.399159	0.131	0.359	6.66675e-09
98021983-atg3	7.87343e-14	-0.40012	0.106	0.332	1.65074e-09
98119627-cp2c8-8	7.57511e-16	-0.401212	0.478	0.722	1.5882e-11
98058639-cerk1-8	3.98561e-13	-0.402495	0.109	0.317	8.35624e-09
98054665-scam5	1.65042e-13	-0.403784	0.369	0.655	3.46028e-09
98054728-sycp2-2	3.12809e-14	-0.404089	0.109	0.334	6.55836e-10
98008332-acsf2-4	4.61067e-13	-0.404176	0.288	0.516	9.66674e-09
98055957-unknown-1499	2.57684e-15	-0.40456	0.047	0.254	5.40261e-11
98001664-ud3a1	3.46531e-13	-0.404634	0.184	0.42	7.26537e-09
98009933-dcor-2	4.83612e-20	-0.405854	0.512	0.752	1.01394e-15
98029315-ki20b	2.35863e-13	-0.405996	0.15	0.377	4.94511e-09
98077756-unknown-1708	5.773e-13	-0.407975	0.041	0.217	1.21037e-08
98056024-dop1	6.89566e-13	-0.408706	0.169	0.392	1.44574e-08
98035549-rs3a-2	4.99203e-17	-0.408759	0.456	0.721	1.04663e-12
98051162-cndp2-4	1.13097e-23	-0.409329	0.566	0.812	2.37119e-19
98031165-pnph	3.43903e-13	-0.409991	0.266	0.521	7.21026e-09
98020340-s18b1-17	6.71099e-13	-0.410085	0.166	0.398	1.40703e-08
98055791-unknown-1491	5.74894e-12	-0.41094	0.025	0.179	1.20532e-07
98131552-pld4	6.94449e-15	-0.411193	0.369	0.652	1.45598e-10
98031064-atf4	2.3012e-20	-0.411264	0.519	0.777	4.8247e-16
98149155-rs25	3.07808e-17	-0.411441	0.488	0.751	6.45351e-13
98053075-rl28	1.38842e-13	-0.412817	0.341	0.616	2.91097e-09
98034885-mga	1.52699e-42	-0.412927	0.747	0.942	3.20149e-38
98006752-larp1	8.94881e-14	-0.414635	0.206	0.46	1.87621e-09
98033849-catd-3	4.61367e-59	-0.414958	0.806	0.969	9.67301e-55
98020143-trpm3-4	2.24568e-14	-0.415346	0.038	0.22	4.7083e-10
98005441-ampl	3.32005e-14	-0.417439	0.2	0.448	6.96081e-10
98027914-tm86a	7.88162e-14	-0.418804	0.169	0.412	1.65246e-09
98053409-atpk	1.25136e-13	-0.41882	0.162	0.402	2.6236e-09
98045749-rl18	1.03199e-13	-0.420587	0.247	0.507	2.16367e-09
98005354-hpgds-3	4.00937e-31	-0.421387	0.65	0.867	8.40604e-27
98043946-rl27a	2.17288e-15	-0.421896	0.378	0.649	4.55565e-11
98001926-ifrd1	8.75614e-15	-0.422145	0.138	0.382	1.83581e-10
98035673-rs27l	1.73862e-15	-0.422152	0.356	0.631	3.64519e-11
98013427-atp5l	3.0037e-14	-0.42272	0.303	0.572	6.29756e-10
98034924-rl11	5.66126e-14	-0.422949	0.259	0.536	1.18694e-09
98056652-ks6b1	1.38197e-14	-0.423383	0.128	0.362	2.89744e-10
98011343-cp2c8-3	2.58078e-15	-0.423444	0.116	0.357	5.41087e-11
98023370-if5a1	7.70624e-18	-0.423629	0.447	0.723	1.61569e-13
98001382-st1c2	7.03581e-16	-0.424549	0.041	0.247	1.47513e-11
98042604-pgdh-5	6.60382e-18	-0.424698	0.016	0.224	1.38456e-13
98034356-vatg3-2	1.32222e-31	-0.425329	0.644	0.877	2.77216e-27
98001044-unknown-20	4.53923e-16	-0.425635	0.072	0.3	9.51695e-12
98050734-gria1	3.00485e-15	-0.425725	0.088	0.318	6.29997e-11
98039627-ppib	3.78853e-13	-0.426123	0.088	0.285	7.94303e-09
98012415-lip1-2	7.59486e-16	-0.428439	0.388	0.657	1.59234e-11
98112531-acsf2-15	9.93635e-16	-0.430312	0.072	0.298	2.08325e-11
98030271-ctl1-3	2.70486e-16	-0.430433	0.044	0.256	5.671e-12
98026745-rl32	1.71014e-14	-0.433065	0.247	0.525	3.58548e-10
98029576-sap-3	1.85192e-111	-0.433652	0.916	0.997	3.88273e-107
98008489-phb2-2	6.01934e-15	-0.433824	0.278	0.547	1.26201e-10
98011293-styl1	8.78218e-16	-0.434121	0.034	0.235	1.84127e-11
98049840-cx6a1	6.76913e-15	-0.435133	0.197	0.46	1.41921e-10
98158162-ssrg-2	3.85592e-20	-0.43666	0.262	0.576	8.08432e-16
98024488-st1c4-3	2.40627e-13	-0.437251	0.125	0.335	5.04499e-09
98034879-neu1b	5.46509e-15	-0.441086	0.288	0.538	1.14581e-10
98049838-st1c4-6	3.56003e-15	-0.441529	0.222	0.491	7.46396e-11
98016993-rs2	8.25685e-16	-0.442054	0.309	0.605	1.73113e-11
98021669-dhx8	2.2198e-15	-0.442653	0.106	0.348	4.65404e-11
98045984-h33-2	1.80982e-15	-0.443259	0.222	0.498	3.79447e-11
98050235-rl40-4	1.54343e-15	-0.443574	0.197	0.467	3.23595e-11
98038653-rl7-2	7.68459e-18	-0.444092	0.425	0.728	1.61115e-13
98016280-ssrg	7.91113e-21	-0.444584	0.272	0.591	1.65865e-16
98027937-rl15-2	4.79619e-15	-0.446153	0.203	0.473	1.00557e-10
98117028-ppm1b-3	3.17559e-22	-0.446544	0.078	0.366	6.65794e-18
98069411-unknown-1660	4.29662e-15	-0.44655	0.172	0.42	9.00828e-11
98054821-rhbg	5.23292e-22	-0.4471	0.506	0.791	1.09713e-17
98117026-ppm1b-2	1.01389e-22	-0.447484	0.078	0.37	2.12572e-18
98000585-gnas2	1.16704e-13	-0.449297	0.066	0.256	2.44683e-09
98022548-nb5r3	3.5088e-15	-0.449689	0.172	0.417	7.35655e-11
98013778-acsf3-2	9.74418e-18	-0.449891	0.028	0.244	2.04297e-13
98016362-tsn7-2	1.747e-15	-0.450197	0.191	0.462	3.66276e-11
98000690-hpgds	6.30563e-30	-0.451373	0.584	0.838	1.32204e-25
98020348-rs15a	8.32111e-18	-0.451781	0.372	0.658	1.7446e-13
98007221-nsdhl	1.3845e-15	-0.45209	0.259	0.515	2.90275e-11
98148252-st1c2-8	1.84005e-31	-0.452464	0.6	0.842	3.85784e-27
98008861-litaf	7.08708e-18	-0.45255	0.047	0.285	1.48588e-13
98044018-sap3-9	6.43281e-22	-0.455433	0.472	0.763	1.3487e-17
98114316-rnf17	5.42039e-18	-0.455745	0.362	0.634	1.13644e-13
98123121-psf2-2	9.26159e-17	-0.45646	0.081	0.324	1.94178e-12
98050243-plbl2-3	9.33813e-20	-0.456466	0.412	0.688	1.95783e-15
98040171-s36a1-6	4.02716e-18	-0.457182	0.059	0.302	8.44334e-14
98046400-gpda	3.57951e-16	-0.457215	0.316	0.585	7.50481e-12
98161404-va0e2	2.515e-16	-0.457523	0.269	0.558	5.27295e-12
98049708-rs12	2.7996e-17	-0.457921	0.288	0.586	5.86964e-13
98137263-cp2c8-10	2.5954e-17	-0.458634	0.288	0.569	5.44152e-13
98039890-rs3	4.18902e-17	-0.459165	0.328	0.62	8.7827e-13
98006196-unknown-148	4.56596e-16	-0.460538	0.247	0.533	9.573e-12
98018892-cp1a1	1.68692e-16	-0.461725	0.275	0.557	3.5368e-12
98010940-ddc-2	2.36931e-17	-0.462871	0.069	0.308	4.9675e-13
98033938-rl31	7.11981e-16	-0.462968	0.262	0.562	1.49274e-11
98009074-ud13	2.30138e-16	-0.463006	0.116	0.365	4.82508e-12
98059248-dram2-6	2.83197e-16	-0.464383	0.172	0.441	5.9375e-12
98009490-dpyd	4.14151e-18	-0.465485	0.088	0.343	8.68308e-14
98034014-gilt-2	2.22637e-34	-0.466455	0.588	0.847	4.6678e-30
98027713-ucp2	1.94546e-17	-0.466619	0.028	0.243	4.07884e-13
98026447-nphp3-3	3.41402e-17	-0.467789	0.084	0.333	7.15784e-13
98012673-rl37a	1.49128e-16	-0.468749	0.244	0.526	3.12662e-12
98154616-hpgds-28	1.11427e-16	-0.470066	0.072	0.306	2.33618e-12
98052093-o10p1	5.50278e-18	-0.470211	0.009	0.217	1.15371e-13
98001726-p2ry1	5.67342e-19	-0.470544	0.016	0.238	1.18949e-14
98020260-amerl	5.19133e-16	-0.471461	0.206	0.48	1.08841e-11
98064859-unknown-1632	4.8552e-17	-0.472718	0.247	0.535	1.01794e-12
98114278-unknown-2668	1.26978e-17	-0.473035	0.334	0.639	2.66222e-13
98034119-adr2-2	6.63592e-17	-0.473121	0.156	0.425	1.39129e-12
98050579-pgdh-6	1.74996e-18	-0.473666	0.356	0.634	3.66896e-14
98030233-rl12	6.08132e-17	-0.475066	0.191	0.467	1.27501e-12
98054263-rdhe2-3	2.01651e-16	-0.475096	0.153	0.42	4.22782e-12
98148213-dhrs1-4	2.48137e-17	-0.478423	0.013	0.211	5.20245e-13
98028173-sl9a6-2	4.38706e-18	-0.479089	0.303	0.618	9.19791e-14
98041815-clcn2	6.03228e-17	-0.48018	0.197	0.49	1.26473e-12
98044874-glrx2-2	1.09766e-17	-0.482241	0.084	0.334	2.30135e-13
98008974-unknown-225	8.79099e-18	-0.483546	0.059	0.296	1.84312e-13
98136158-pma1	3.47611e-32	-0.483816	0.569	0.839	7.288e-28
98050208-entp5	6.06702e-17	-0.484042	0.194	0.462	1.27201e-12
98005173-fbx4	3.59658e-18	-0.484201	0.056	0.296	7.54059e-14
98049160-tlr10	1.09745e-20	-0.485373	0.022	0.265	2.3009e-16
98033846-hem3-2	1.57441e-20	-0.487407	0.022	0.265	3.30092e-16
98035368-fads3-2	2.25208e-18	-0.487737	0.25	0.545	4.72171e-14
98026246-s29a3	2.50057e-17	-0.488219	0.153	0.428	5.2427e-13
98021905-irk4	3.15297e-21	-0.488469	0.022	0.271	6.61052e-17
98109149-nceh1-3	7.06941e-20	-0.489865	0.025	0.263	1.48217e-15
98161707-unknown-5937	4.36119e-26	-0.489979	0.341	0.669	9.14367e-22
98028905-dhso-4	7.24233e-25	-0.490675	0.031	0.324	1.51843e-20
98015700-pepa5	1.34431e-126	-0.492402	0.912	0.997	2.81848e-122
98024677-cp2e1	8.68405e-20	-0.493093	0.062	0.329	1.8207e-15
98058630-l2gl1	1.19844e-18	-0.493165	0.303	0.616	2.51266e-14
98146211-s39ab-6	2.37264e-18	-0.494422	0.203	0.507	4.97447e-14
98022274-s35a2	8.07819e-18	-0.494954	0.216	0.499	1.69367e-13
98051383-unknown-1356	1.02951e-18	-0.497945	0.106	0.375	2.15847e-14
98021766-bcal1-2	2.06395e-20	-0.498432	0.034	0.289	4.32728e-16
98140288-plac8-7	1.3016e-18	-0.499207	0.119	0.392	2.72893e-14
98003177-plcb	1.05132e-19	-0.501655	0.044	0.292	2.2042e-15
98043509-vate1	5.71977e-25	-0.503012	0.403	0.692	1.19921e-20
98131048-al1a1	8.43119e-20	-0.503579	0.312	0.609	1.76768e-15
98026541-cp2e1-2	4.9862e-23	-0.503706	0.031	0.302	1.04541e-18
98039460-erf1-2	7.4092e-20	-0.504249	0.053	0.31	1.55341e-15
98153119-gata-9	1.11891e-19	-0.50591	0.056	0.303	2.34591e-15
98049565-unknown-1332	4.31297e-23	-0.505976	0.403	0.724	9.04256e-19
98025869-t184c	6.80859e-18	-0.507515	0.112	0.373	1.42749e-13
98006927-vps29	5.20904e-19	-0.509242	0.141	0.429	1.09213e-14
98161364-sep15	4.49057e-19	-0.50974	0.162	0.452	9.41493e-15
98040634-atpa	1.81836e-22	-0.514637	0.375	0.696	3.81238e-18
98034278-atpb	6.23572e-44	-0.517573	0.597	0.894	1.30738e-39
98028487-pp1b	3.82521e-19	-0.518556	0.197	0.493	8.01993e-15
98009155-dpp2	3.3898e-20	-0.518709	0.141	0.432	7.10705e-16
98019315-rl30	2.37884e-20	-0.51901	0.266	0.59	4.98747e-16
98122512-renr	6.39858e-21	-0.52021	0.272	0.592	1.34153e-16
98055321-hmdh	3.81358e-20	-0.52125	0.228	0.539	7.99555e-16
98011413-catl2	7.95171e-35	-0.524206	0.544	0.818	1.66716e-30
98040837-lzic	6.95981e-20	-0.5255	0.184	0.491	1.45919e-15
98120451-tcb1-11	4.73038e-34	-0.528858	0.003	0.354	9.91771e-30
98019745-dpp2-2	2.5296e-20	-0.53025	0.166	0.452	5.30355e-16
98143081-rnk	6.44381e-21	-0.530745	0.147	0.444	1.35101e-16
98075948-ccpr	7.59191e-21	-0.530863	0.197	0.516	1.59172e-16
98021508-adda	3.81002e-20	-0.530926	0.144	0.431	7.98808e-16
98013556-idhc	1.551e-27	-0.531432	0.419	0.739	3.25183e-23
98155960-s38a7-7	1.3604e-19	-0.532435	0.069	0.33	2.85222e-15
98000261-vatl	1.00456e-20	-0.533374	0.166	0.473	2.10615e-16
98064058-unknown-1625	2.12957e-21	-0.535729	0.106	0.401	4.46486e-17
98052265-abca3-3	2.15311e-21	-0.536696	0.128	0.432	4.51421e-17
98038392-glyg-2	2.30573e-22	-0.537688	0.031	0.3	4.83419e-18
98031018-crtp3	1.38636e-19	-0.538449	0.084	0.352	2.90664e-15
98004004-6pgd	1.44397e-20	-0.541066	0.231	0.534	3.02742e-16
98026000-epab2	1.09263e-23	-0.544681	0.009	0.273	2.29081e-19
98009757-dhrs1-2	1.23926e-24	-0.545273	0.331	0.66	2.59823e-20
98041486-ppal-8	6.65262e-24	-0.546358	0.312	0.648	1.39479e-19
98018143-tmed4	4.67934e-20	-0.547614	0.122	0.408	9.81069e-16
98027878-mgll-2	1.78357e-21	-0.548447	0.109	0.412	3.73943e-17
98032910-lipg-4	5.26399e-22	-0.55043	0.138	0.45	1.10365e-17
98039777-ud2a3-2	1.56706e-28	-0.553508	0.009	0.316	3.28549e-24
98019337-xbp1	2.41391e-21	-0.553514	0.175	0.493	5.061e-17
98008311-tpp1-2	5.66957e-123	-0.55371	0.841	0.995	1.18868e-118
98005383-unknown-126	9.34205e-22	-0.554637	0.013	0.261	1.95865e-17
98048012-unknown-1288	5.1296e-22	-0.556599	0.244	0.585	1.07547e-17
98046498-rl7a-2	2.61731e-23	-0.558543	0.297	0.634	5.48745e-19
98044523-sucb2	7.43825e-22	-0.559364	0.141	0.452	1.5595e-17
98049351-yqk1-2	1.49723e-23	-0.55983	0.019	0.291	3.13908e-19
98009152-vatb2	6.79207e-23	-0.560395	0.238	0.567	1.42402e-18
98149037-mspd2-7	1.81322e-24	-0.560497	0.278	0.613	3.80159e-20
98007491-apmap	8.56234e-23	-0.561031	0.084	0.387	1.79518e-18
98034145-s38a7-4	5.0591e-23	-0.564888	0.062	0.358	1.06069e-18
98039193-unknown-1038	3.3953e-30	-0.565293	0.416	0.75	7.11859e-26
98109921-asm-5	1.27708e-23	-0.569059	0.025	0.294	2.67752e-19
98017720-unknown-451	2.35723e-22	-0.570973	0.172	0.494	4.94217e-18
98035668-nac3-2	1.88286e-21	-0.571591	0.091	0.385	3.9476e-17
98003968-stom-4	3.10957e-36	-0.576761	0.459	0.803	6.51952e-32
98013860-lyag	7.22817e-37	-0.579047	0.478	0.822	1.51546e-32
98020114-abhd4	3.23139e-23	-0.579144	0.072	0.364	6.77493e-19
98006432-ilvbl	1.79955e-23	-0.580055	0.216	0.543	3.77295e-19
98027195-k0930	3.8644e-23	-0.580759	0.112	0.433	8.10211e-19
98020522-rs29	8.84807e-24	-0.581567	0.147	0.48	1.85509e-19
98027726-unknown-710	3.4823e-32	-0.583815	0.409	0.761	7.30099e-28
98016042-cdc23	1.55017e-23	-0.584118	0.038	0.308	3.25009e-19
98013699-hpgds-7	1.36002e-23	-0.588542	0.138	0.461	2.85142e-19
98016960-ggh-2	1.64554e-23	-0.592526	0.225	0.544	3.45005e-19
98006338-rnt2	5.06348e-28	-0.596996	0.312	0.664	1.06161e-23
98035303-ppal-7	2.68782e-27	-0.598136	0	0.289	5.63529e-23
98021595-myct	3.72079e-23	-0.598947	0.125	0.44	7.801e-19
98018154-unknown-463	3.025e-74	-0.6002	0.662	0.929	6.34221e-70
98051110-s35f6-2	3.5266e-24	-0.600213	0.153	0.472	7.39388e-20
98054003-ppal-13	4.57198e-27	-0.601077	0.266	0.615	9.58562e-23
98014414-fgd5	4.77274e-25	-0.601423	0.203	0.543	1.00065e-20
98039646-rab38-2	5.5238e-30	-0.601988	0.341	0.688	1.15812e-25
98030942-unknown-801	4.32354e-26	-0.602904	0.025	0.318	9.06473e-22
98141256-fbx11	1.42066e-26	-0.605553	0.041	0.341	2.97855e-22
98015492-lip1-3	2.09335e-24	-0.605691	0.122	0.444	4.38891e-20
98132604-mcfd2-4	4.62658e-25	-0.606421	0.212	0.55	9.70008e-21
98014850-s35g2	1.7759e-25	-0.609501	0.097	0.425	3.72336e-21
98009739-ada	1.55344e-27	-0.609737	0.003	0.297	3.25694e-23
98040438-dhe3	1.04928e-37	-0.61476	0.425	0.767	2.19991e-33
98012262-unknown-315	7.2575e-28	-0.615596	0	0.295	1.52161e-23
98016620-snx12	5.66575e-33	-0.620338	0.362	0.717	1.18788e-28
98133443-ttll7-2	7.52167e-27	-0.622113	0.047	0.366	1.57699e-22
98033480-at5g2	8.83525e-33	-0.622603	0.344	0.732	1.8524e-28
98034840-s22a8-3	2.58368e-25	-0.625729	0.044	0.343	5.41694e-21
98030217-unknown-778	4.49744e-29	-0.626458	0.297	0.65	9.42934e-25
98030852-cspl2	2.97662e-35	-0.627756	0.369	0.739	6.24078e-31
98016357-hltf	1.87087e-28	-0.628557	0.278	0.636	3.92247e-24
98056856-unknown-1533	7.93276e-59	-0.634496	0.55	0.916	1.66318e-54
98000356-usb1	1.68484e-27	-0.639516	0.141	0.485	3.53243e-23
98040118-kcy	1.29517e-27	-0.643428	0.1	0.449	2.71545e-23
98112930-bcal1-4	2.423e-28	-0.644434	0.034	0.356	5.08005e-24
98108316-cp2u1-12	7.32493e-26	-0.645905	0.175	0.512	1.53574e-21
98039895-aqp5	2.45828e-30	-0.653795	0.009	0.334	5.15403e-26
98020752-gtr1-3	1.10851e-28	-0.659025	0.191	0.546	2.32411e-24
98022946-unknown-588	2.42862e-31	-0.660154	0.253	0.618	5.09185e-27
98023987-ylk1	4.04462e-29	-0.665119	0.122	0.482	8.47996e-25
98032921-chle	1.01873e-28	-0.667181	0.134	0.485	2.13587e-24
98031927-mrp1-6	2.39997e-30	-0.66998	0.166	0.551	5.03178e-26
98022975-gilt	2.68776e-37	-0.672303	0.328	0.731	5.63515e-33
98005272-txd17	5.49686e-30	-0.680929	0.1	0.464	1.15247e-25
98056271-cgt-7	6.56196e-31	-0.683749	0.009	0.336	1.37578e-26
98021175-djc13	1.10573e-32	-0.691589	0.219	0.608	2.31827e-28
98040453-unknown-1082	2.05854e-39	-0.695138	0.322	0.729	4.31594e-35
98050369-ppgb-6	2.99275e-77	-0.699144	0.603	0.932	6.2746e-73
98004075-rnz1	3.07345e-33	-0.699259	0.009	0.357	6.44379e-29
98009545-pcp	8.65396e-40	-0.7031	0.316	0.732	1.81439e-35
98034764-thiom	3.99126e-53	-0.703556	0.438	0.828	8.36807e-49
98010273-tram1	1.29078e-32	-0.703911	0.112	0.513	2.70624e-28
98004185-calr	6.95961e-40	-0.709505	0.297	0.707	1.45915e-35
98023934-cbr1-4	2.78863e-34	-0.710319	0.244	0.646	5.84663e-30
98001576-tm104	5.00018e-32	-0.712452	0.1	0.485	1.04834e-27
98039698-nr1h3	6.22165e-29	-0.728383	0.066	0.407	1.30443e-24
98051047-rdh13-4	2.52762e-33	-0.731255	0.062	0.429	5.29941e-29
98023754-erg7	2.75091e-52	-0.737897	0.394	0.81	5.76756e-48
98019057-hpgds-10	8.83507e-36	-0.739183	0.206	0.613	1.85236e-31
98015848-unknown-404	6.82796e-47	-0.772052	0.297	0.726	1.43155e-42
98046438-ppal-12	3.64279e-36	-0.775526	0.05	0.441	7.63748e-32
98027943-pdia3	2.18047e-40	-0.779657	0.206	0.666	4.57157e-36
98044271-st2a1-3	5.78775e-73	-0.784036	0.475	0.89	1.21346e-68
98040232-hpgds-21	3.46013e-38	-0.787113	0.122	0.535	7.25451e-34
98036593-ppgb-5	2.12499e-77	-0.788212	0.503	0.91	4.45526e-73
98141145-ggh-7	6.60867e-39	-0.790756	0.022	0.415	1.38557e-34
98000148-herc4	4.71486e-36	-0.797045	0.081	0.481	9.88518e-32
98032550-unknown-849	1.59426e-43	-0.811385	0.197	0.647	3.34252e-39
98020926-mgdp1	1.83948e-37	-0.811708	0.006	0.387	3.85665e-33
98025736-calm-20	1.83546e-57	-0.816992	0.344	0.791	3.84822e-53
98018796-unknown-477	8.16975e-43	-0.820247	0.147	0.612	1.71287e-38
98050426-ud16-2	1.14751e-39	-0.822187	0.028	0.429	2.40587e-35
98121613-cnfn-16	3.8427e-42	-0.838229	0.112	0.567	8.0566e-38
98053145-cp2j2-11	2.86682e-42	-0.857205	0.047	0.475	6.01057e-38
98132091-cubn	8.21926e-54	-0.857631	0.275	0.741	1.72325e-49
98054308-epdr1-3	6.96988e-46	-0.859636	0.188	0.646	1.4613e-41
98052134-fdft	9.05178e-44	-0.860042	0.109	0.56	1.8978e-39
98015855-sera	3.40919e-63	-0.870409	0.328	0.806	7.1477e-59
98030149-unknown-775	5.5622e-43	-0.875064	0.044	0.475	1.16617e-38
98054407-tspoa-7	1.01554e-41	-0.875729	0.003	0.414	2.12918e-37
98145832-fmo2-6	1.46126e-41	-0.876613	0.019	0.432	3.06368e-37
98039098-glb1l	2.27902e-49	-0.887503	0.178	0.658	4.77818e-45
98019664-gstm3-2	5.63459e-87	-0.896151	0.447	0.894	1.18135e-82
98006695-catk	5.88242e-49	-0.9018	0.034	0.509	1.23331e-44
98045076-lyag-2	4.81463e-52	-0.943854	0.128	0.618	1.00943e-47
98049258-cnfn-10	1.01357e-113	-0.961991	0.512	0.955	2.12506e-109
98044496-ggh-5	6.99637e-64	-0.963508	0.203	0.746	1.46686e-59
98027775-rdh11-3	2.607e-50	-0.98624	0.019	0.492	5.46583e-46
98031297-srr-2	2.26265e-55	-0.995649	0.112	0.624	4.74388e-51
98055272-dhso-11	2.82411e-57	-1.00963	0.038	0.565	5.92104e-53
98133244-cp2j2-16	6.99365e-56	-1.01212	0.05	0.569	1.46629e-51
98015721-cath	8.17337e-82	-1.1142	0.244	0.816	1.71363e-77
98102115-ddah1-5	1.10891e-81	-1.11765	0.041	0.691	2.32493e-77
98054327-ddah1-4	7.46685e-82	-1.11904	0.041	0.692	1.5655e-77
98124542-unknown-3355	4.10483e-62	-1.12695	0.041	0.596	8.60618e-58
98027946-fmo2-3	1.42661e-67	-1.1587	0.016	0.593	2.99103e-63
98035610-catl2-3	2.20463e-79	-1.16603	0.131	0.748	4.62223e-75
98160056-unknown-5830	4.97257e-105	-1.25082	0.162	0.863	1.04255e-100
98129169-tpp1-10	3.20014e-156	-1.32641	0.597	0.99	6.70941e-152
98001221-cp2c8	3.2288e-87	-1.34555	0.084	0.755	6.76951e-83
98039139-tspoa-4	1.06732e-165	-2.4691	0.016	0.995	2.23775e-161

## Sheet: endoi.HJvA
	p_vala	avg_log2FCb	pct.1c	pct.2d	p_val_adje	a = unadjusted p value	GO
98034809-unknown-908	7.93954e-73	0.590874	1	0.932	1.6646e-68	b = log fold change of average expression of this cluster versus all other clusters	fatty acid metabolic process
98026654-unknown-685	5.43512e-72	0.945536	0.509	0.017	1.13953e-67	c = Percent of cells within this clusters that express this gene	protein localization to plasma membrane
98154985-cgbp1-6	2.82385e-65	0.601105	1	0.918	5.92048e-61	d = Perfect of cells outside this cluster expressing this gene	regulation of heart contraction
98036941-cyta-4	2.53252e-63	0.975518	0.558	0.051	5.30968e-59	e = adjusted p value using bonferroni correction	modulation by host of viral process
98030961-hop	1.24891e-59	0.717374	0.394	0.005	2.61847e-55		positive regulation of stress fiber assembly
98049015-achb3-4	2.00261e-59	1.14278	0.709	0.156	4.19868e-55		antigen processing and presentation of exogenous peptide antigen via MHC class II
98060099-unknown-1615	3.8804e-58	0.716183	0.364	0	8.13564e-54		positive regulation of protein phosphorylation
98003553-so2a1	3.94685e-57	0.872911	0.358	0	8.27496e-53		negative regulation of apoptotic process
98126344-szrd1-2	3.77244e-54	1.00438	0.6	0.085	7.9093e-50		protein localization to cell surface
98007746-shlb1	7.60753e-54	1.06116	0.794	0.266	1.59499e-49		regulation of lipid metabolic process
98045567-tm14c	5.56569e-52	0.837554	0.921	0.477	1.1669e-47		fusion of virus membrane with host plasma membrane
98021231-dyh5	8.73969e-52	0.956059	0.891	0.39	1.83236e-47		membrane organization
98160585-s39a7	2.67615e-51	0.896965	0.879	0.472	5.61081e-47		signal transduction
98150297-mx1-14	6.87144e-50	0.965504	0.394	0.021	1.44067e-45		apoptotic process
98035056-cats	3.88528e-49	0.489726	1	0.938	8.14589e-45		antigen processing and presentation of peptide antigen
98075287-unknown-1692	1.69233e-45	0.728748	0.358	0.017	3.54813e-41		cardiac muscle cell contraction
98053154-mbnl3-2	3.29337e-45	0.782042	0.515	0.077	6.90487e-41		aging
98033458-call5-4	2.32609e-44	0.869054	0.509	0.076	4.87687e-40		ether lipid biosynthetic process
98076409-unknown-1703	2.73397e-44	0.577153	0.988	0.825	5.73203e-40		negative regulation of biomineral tissue development
98126458-ttl13-2	3.01919e-44	0.563889	0.279	0	6.33004e-40		viral RNA genome replication
98003675-pparg	1.17531e-43	0.769789	0.503	0.076	2.46416e-39		negative regulation of fibroblast apoptotic process
98155686-rock2-2	8.59859e-43	0.340394	0.994	0.933	1.80278e-38		autophagic cell death
98137410-unknown-4272	4.66632e-42	0.588139	0.327	0.015	9.78341e-38		neurological system process
98108616-syfa-2	6.18034e-41	0.584038	0.273	0.003	1.29577e-36		response to estrogen
98106248-cb054	7.10817e-40	0.592942	0.315	0.015	1.4903e-35		regulation of synaptic vesicle exocytosis
98117481-unknown-2862	5.55625e-39	0.55736	0.261	0.003	1.16492e-34		defense response to bacterium
98115726-cats-2	6.24043e-37	0.366225	0.982	0.936	1.30837e-32		proteolysis involved in cellular protein catabolic process
98151780-unknown-5256	2.8163e-36	0.4676	0.236	0.002	5.90465e-32		fatty acid biosynthetic process
98121525-tnnc1	4.63161e-35	0.521752	0.479	0.089	9.71063e-31		paranodal junction assembly
98067868-unknown-1648	1.15686e-34	1.02535	0.612	0.194	2.42548e-30		ruffle organization
98109449-tri13-2	5.26323e-34	0.472455	0.236	0.005	1.10349e-29		peptidyl-serine phosphorylation
98107674-catl2-6	1.68412e-33	0.727529	0.8	0.466	3.53092e-29		positive regulation of endothelial cell migration
98049086-call3-6	2.74316e-33	0.528244	0.473	0.094	5.7513e-29
98040325-unknown-1079	3.28871e-33	0.711217	0.442	0.082	6.89511e-29
98028735-unknown-730	4.37193e-33	0.519189	0.23	0.005	9.16618e-29
98030173-cah12	8.58548e-33	0.897616	0.679	0.25	1.80003e-28
98105735-unknown-2118	8.50755e-32	0.466696	0.248	0.011	1.78369e-27
98026218-unknown-673	2.16271e-31	0.562386	0.333	0.038	4.53433e-27
98019412-unknown-493	2.65554e-29	0.419263	0.2	0.003	5.5676e-25
98037934-mknk2	6.20388e-29	0.512964	0.915	0.694	1.30071e-24
98037183-lrat-4	2.50395e-28	0.336914	0.2	0.005	5.24979e-24
98129356-hpgds-26	2.56783e-28	0.456245	0.248	0.017	5.38371e-24
98024975-akt2	3.56749e-28	0.690892	0.485	0.126	7.4796e-24
98002105-calm-2	4.90749e-28	0.385585	0.988	0.811	1.0289e-23
98034674-gabt	5.31367e-28	0.682229	0.352	0.056	1.11406e-23
98027904-cpne7-2	6.90812e-28	0.590736	0.406	0.079	1.44836e-23
98014927-rgd2	2.85318e-27	0.397071	0.2	0.006	5.98198e-23
98122239-dhrs1-3	2.85318e-27	0.393383	0.2	0.006	5.98198e-23
98038362-unknown-1012	4.47176e-27	0.58784	0.352	0.057	9.37549e-23
98038233-hacl1	6.50242e-27	0.552251	0.564	0.188	1.3633e-22
98047207-cxol1	1.59463e-26	0.371299	0.182	0.003	3.3433e-22
98155491-hacl1-2	2.34707e-26	0.575893	0.582	0.21	4.92086e-22
98030306-gbg1	6.24886e-26	0.585286	0.497	0.138	1.31014e-21
98024156-actb-4	8.09744e-26	0.710885	0.836	0.472	1.69771e-21
98013072-unknown-336	2.34355e-25	0.548965	0.394	0.083	4.91349e-21
98129354-hpgds-25	2.45319e-25	0.596458	0.4	0.088	5.14335e-21
98057349-flna-2	3.99046e-25	0.67838	0.655	0.278	8.36639e-21
98058625-cd109-3	1.44754e-24	0.644003	0.648	0.278	3.03491e-20
98135142-api5-2	1.66182e-24	0.430126	0.182	0.006	3.48418e-20
98009125-unknown-231	1.7172e-24	0.359272	0.182	0.006	3.60029e-20
98150227-unknown-5133	1.87399e-24	0.356601	0.182	0.006	3.929e-20
98020353-unknown-523	2.43688e-24	0.393828	0.242	0.023	5.10916e-20
98056665-thtm-3	2.99333e-24	0.655283	0.527	0.185	6.27581e-20
98152279-unknown-5306	1.11393e-23	0.307668	0.164	0.003	2.33546e-19
98022674-dhx29	1.17337e-23	0.553356	0.824	0.475	2.46009e-19
98118292-unknown-2925	4.18203e-23	0.322809	0.218	0.018	8.76804e-19
98004948-hpgds-2	5.1821e-23	0.648088	0.752	0.436	1.08648e-18
98050675-suox-4	1.0829e-22	0.689728	0.418	0.115	2.2704e-18
98001031-pg12a	1.4307e-22	0.389176	0.176	0.008	2.9996e-18
98125624-ctl1-4	2.114e-22	0.538859	0.364	0.083	4.43222e-18
98157982-loxh1-29	4.45364e-22	0.276683	0.145	0.002	9.3375e-18
98021611-prdx5	5.04378e-22	0.453275	0.867	0.675	1.05748e-17
98001231-sap3	6.43217e-22	0.648291	0.861	0.498	1.34857e-17
98145753-unknown-4818	6.77421e-22	0.31641	0.152	0.003	1.42028e-17
98027503-unknown-704	7.09325e-22	0.30689	0.152	0.003	1.48717e-17
98133264-cp2j2-17	8.11927e-22	0.609619	0.648	0.319	1.70229e-17
98042565-scd5	1.35989e-21	0.636397	0.388	0.103	2.85114e-17
98044691-cd177	2.27841e-21	0.588311	0.485	0.165	4.77692e-17
98020832-actb-3	2.62414e-21	0.266309	0.97	0.902	5.50178e-17
98025716-cttb2	2.71721e-21	0.358679	0.212	0.021	5.69691e-17
98111584-lox5-6	3.74203e-21	0.283919	0.139	0.002	7.84554e-17
98148465-unknown-4990	3.78706e-21	0.31637	0.139	0.002	7.93995e-17
98161103-gas6	4.0204e-21	0.283698	0.139	0.002	8.42916e-17
98012472-calb2	7.87001e-21	0.589814	0.606	0.283	1.65003e-16
98140288-plac8-7	8.07016e-21	0.608481	0.394	0.103	1.69199e-16
98144255-tba1b-3	1.16454e-20	0.340644	0.206	0.02	2.44158e-16
98137924-ki2s5	3.08686e-20	0.399058	0.273	0.045	6.4719e-16
98122191-unknown-3205	9.99923e-20	0.279493	0.164	0.009	2.09644e-15
98024138-apmap-4	1.0184e-19	0.524633	0.515	0.182	2.13519e-15
98017173-unknown-438	2.71517e-19	0.62344	0.497	0.177	5.69262e-15
98046972-nrt21-2	2.93159e-19	0.278075	0.176	0.014	6.14637e-15
98036555-unknown-955	9.12429e-19	0.412862	0.194	0.021	1.913e-14
98008817-unknown-220	1.47587e-18	0.420902	0.43	0.135	3.09432e-14
98023810-lrc58	2.94662e-18	0.489168	0.297	0.067	6.17789e-14
98038707-tmm56-7	3.07658e-18	0.587941	0.582	0.278	6.45035e-14
98006894-aplf	3.18847e-18	0.334176	0.242	0.039	6.68495e-14
98135057-tppp3-2	3.51323e-18	0.250238	0.127	0.003	7.36583e-14
98009626-trio	5.46658e-18	0.548196	0.473	0.183	1.14612e-13
98110568-reep5-2	1.36964e-17	0.314386	0.17	0.015	2.87158e-13
98015775-elov4-3	1.3735e-17	0.562267	0.321	0.082	2.87968e-13
98044251-gnpat	2.85512e-17	0.54108	0.588	0.286	5.98604e-13
98009605-unknown-241	5.49065e-17	0.263787	0.139	0.008	1.15117e-12
98011662-dok3	1.19039e-16	0.389914	0.291	0.067	2.49578e-12
98121759-taxb1-2	1.45326e-16	0.372166	0.242	0.045	3.0469e-12
98123312-unknown-3286	1.7666e-16	0.412231	0.182	0.023	3.70386e-12
98134871-loxh1-22	2.25672e-16	0.307778	0.139	0.009	4.73143e-12
98056079-vp13c	2.56991e-16	0.504256	0.539	0.248	5.38807e-12
98134653-unknown-4047	2.90465e-16	0.251807	0.133	0.008	6.08988e-12
98041139-rab1a-5	4.3509e-16	0.570144	0.533	0.251	9.1221e-12
98045370-ppr3d	6.417e-16	0.500535	0.309	0.082	1.34539e-11
98004147-unknown-95	6.97077e-16	0.28284	0.158	0.015	1.46149e-11
98030299-pygm	7.94438e-16	0.442808	0.752	0.54	1.66562e-11
98128233-gels-2	8.4415e-16	0.513978	0.667	0.365	1.76984e-11
98059291-tri46-7	8.60467e-16	0.304528	0.236	0.045	1.80406e-11
98101007-unknown-1779	1.60227e-15	0.261849	0.139	0.011	3.35931e-11
98042408-rac1-6	1.7655e-15	0.467833	0.376	0.132	3.70154e-11
98140273-unknown-4450	7.05671e-15	0.303426	0.176	0.024	1.47951e-10
98018390-tagl3-2	1.03456e-14	0.266971	0.939	0.871	2.16905e-10
98050311-catl1-4	1.26068e-14	0.33072	0.43	0.156	2.64314e-10
98014277-hpgds-9	1.76515e-14	0.407674	0.248	0.057	3.70081e-10
98056038-arhl2	2.02153e-14	0.297272	0.23	0.047	4.23833e-10
98101445-unknown-1813	7.22665e-14	0.277028	0.17	0.024	1.51514e-09
98145067-lgsn-8	7.93584e-14	0.335867	0.224	0.048	1.66383e-09
98042939-e41l3-2	9.03385e-14	0.424909	0.733	0.537	1.89404e-09
98131138-spg16-2	1.00872e-13	0.254491	0.121	0.009	2.11488e-09
98003215-npc2	2.04965e-13	0.308626	0.182	0.03	4.2973e-09
98025266-chpt1	2.33779e-13	0.426882	0.77	0.563	4.90141e-09
98016283-marh3-2	3.5156e-13	0.260676	0.127	0.012	7.3708e-09
98045307-mob2-2	5.87571e-13	0.35728	0.248	0.064	1.2319e-08
98045503-unknown-1217	1.4834e-12	0.428794	0.715	0.48	3.1101e-08
98025346-ago2	1.96824e-12	0.45531	0.497	0.254	4.12662e-08
98022199-zn274	4.03361e-12	0.285028	0.37	0.142	8.45687e-08
98056019-rock2	4.3471e-12	0.349956	0.491	0.257	9.11412e-08
98000346-eea1	5.29093e-12	0.485224	0.333	0.127	1.1093e-07
98017539-tyrp2	5.59327e-12	0.433394	0.564	0.319	1.17269e-07
98159478-wnt7a	6.04654e-12	0.289529	0.139	0.02	1.26772e-07
98014677-myl6b	6.87751e-12	0.358741	0.806	0.598	1.44194e-07
98052992-ogrl1	7.32314e-12	0.370215	0.291	0.097	1.53537e-07
98046701-cah14	7.96118e-12	0.282711	0.182	0.038	1.66914e-07
98144346-napep-2	1.11523e-11	0.396456	0.455	0.222	2.3382e-07
98021855-unknown-565	1.21747e-11	0.456029	0.57	0.352	2.55255e-07
98102391-unknown-1871	1.34581e-11	0.335629	0.788	0.626	2.82163e-07
98111430-manbl	1.80491e-11	0.344904	0.261	0.077	3.78417e-07
98000273-acsf2	2.40999e-11	0.25565	0.164	0.03	5.05278e-07
98051820-kcc2d-2	2.87559e-11	0.416095	0.703	0.469	6.02895e-07
98058218-swahc	4.58201e-11	0.470832	0.521	0.306	9.60664e-07
98142981-unknown-4633	5.96366e-11	0.278965	0.164	0.033	1.25034e-06
98123629-unknown-3309	6.01948e-11	0.356851	0.206	0.053	1.26204e-06
98009841-unknown-246	6.77924e-11	0.251758	0.139	0.023	1.42134e-06
98034575-mx1-3	7.674e-11	0.273904	0.127	0.018	1.60893e-06
98040806-nfkb2-3	8.8365e-11	0.375862	0.376	0.16	1.85266e-06
98036494-tv23a	2.25019e-10	0.328354	0.224	0.067	4.71775e-06
98059318-fas	3.33653e-10	0.414953	0.455	0.245	6.99537e-06
98013757-dhso-2	4.05806e-10	0.275004	0.133	0.023	8.50814e-06
98155778-unknown-5558	8.05659e-10	0.38006	0.412	0.195	1.68914e-05
98022839-sap	1.11354e-09	0.397329	0.436	0.209	2.33466e-05
98018641-kthy	1.15647e-09	0.255931	0.206	0.059	2.42465e-05
98030118-arl3-2	1.26888e-09	0.312494	0.297	0.112	2.66033e-05
98032739-cstn2	1.43069e-09	0.325031	0.321	0.127	2.99959e-05
98015888-acha6-2	1.52923e-09	0.429804	0.479	0.271	3.20619e-05
98007547-rab15	1.57619e-09	0.371919	0.588	0.36	3.30463e-05
98046690-kad5	2.99252e-09	0.401963	0.279	0.113	6.27411e-05
98158697-cd38-5	3.16607e-09	0.467435	0.497	0.325	6.63799e-05
98029787-bc11b	4.38881e-09	0.25205	0.182	0.05	9.20157e-05
98050048-plst	4.54983e-09	0.271485	0.794	0.669	9.53917e-05
98056870-grdn-2	5.50024e-09	0.350732	0.515	0.284	0.000115318
98052389-nusap	5.95375e-09	0.289984	0.261	0.092	0.000124826
98028196-if2b2	6.00603e-09	0.254718	0.782	0.688	0.000125922
98004175-wbs27-2	6.49119e-09	0.438051	0.285	0.121	0.000136094
98007794-kap1	7.28343e-09	0.270258	0.812	0.702	0.000152704
98057522-unknown-1550	7.43627e-09	0.350896	0.727	0.514	0.000155909
98024082-unknown-624	8.84739e-09	0.260447	0.158	0.038	0.000185494
98055016-aimp1-2	8.88537e-09	0.327594	0.309	0.13	0.000186291
98011413-catl2	8.9302e-09	0.301783	0.521	0.304	0.000187231
98013269-sap3-2	1.12298e-08	0.281868	0.17	0.045	0.000235444
98012214-stx19	2.47482e-08	0.356168	0.788	0.589	0.000518872
98152298-unknown-5312	2.59395e-08	0.354849	0.224	0.08	0.000543847
98024452-unknown-637	2.78233e-08	0.28083	0.236	0.086	0.000583342
98118981-traf1-15	3.50607e-08	0.340209	0.642	0.442	0.000735082
98136385-unknown-4197	4.1452e-08	0.351622	0.788	0.587	0.000869083
98026128-rb11a-3	4.95485e-08	0.333181	0.315	0.141	0.00103883
98008861-litaf	6.30696e-08	0.359297	0.43	0.242	0.00132232
98154813-unknown-5457	6.91559e-08	0.432531	0.582	0.419	0.00144992
98002437-unknown-57	1.40622e-07	0.323145	0.558	0.368	0.00294827
98059348-limd2	1.45224e-07	0.440517	0.321	0.159	0.00304477
98022756-yipf5	1.51074e-07	0.308892	0.691	0.478	0.00316741
98046573-hpgds-23	1.59958e-07	0.391951	0.6	0.475	0.00335369
98000823-cnr11	1.72867e-07	0.252366	0.152	0.042	0.00362433
98100136-ubb-7	2.43033e-07	0.301783	0.515	0.325	0.00509542
98009209-fxr2	3.09688e-07	0.331161	0.515	0.331	0.00649292
98014650-np1l1	3.32135e-07	0.368804	0.461	0.29	0.00696355
98041494-tpm1	3.65879e-07	0.325507	0.594	0.413	0.00767101
98010799-hig1c	6.624e-07	0.311697	0.291	0.138	0.0138879
98155420-l1cam	8.37655e-07	0.302356	0.648	0.495	0.0175623
98039851-mocs3-2	9.67623e-07	0.288009	0.321	0.16	0.0202872
98051850-hpgds-24	1.0529e-06	0.313599	0.533	0.351	0.0220752
98046349-lyst	1.28545e-06	0.317406	0.552	0.383	0.0269507
98003957-gbrg2	1.32241e-06	0.370865	0.382	0.231	0.0277256
98006504-st1c2-2	1.90033e-06	0.295133	0.685	0.539	0.0398423
98010275-unknown-263	1.95778e-06	0.321366	0.321	0.166	0.0410469
98023092-stx12-2	2.58497e-06	0.262759	0.739	0.607	0.0541964
98138128-unknown-4305	2.96128e-06	0.297609	0.576	0.408	0.0620862
98053475-spg21	3.0498e-06	0.256159	0.285	0.138	0.0639421
98005197-pimt	3.27363e-06	0.283834	0.327	0.174	0.068635
98036664-fkbp8	3.2936e-06	0.290937	0.497	0.33	0.0690535
98147742-sptn1-3	3.42345e-06	0.3051	0.279	0.144	0.071776
98002917-a1cf	3.83683e-06	0.313316	0.461	0.303	0.0804429
98040429-dpys	5.20007e-06	0.258114	0.352	0.204	0.109025
98057031-ktnb1	5.31377e-06	0.290881	0.521	0.339	0.111409
98075573-unknown-1695	6.39498e-06	0.274706	0.2	0.085	0.134077
98048173-ank2-6	6.976e-06	0.264741	0.291	0.156	0.146259
98051132-adda-5	9.19858e-06	0.280998	0.564	0.408	0.192857
98049645-atrx-2	2.13118e-05	0.27079	0.279	0.147	0.446822
98009853-unknown-248	2.6443e-05	0.270005	0.364	0.207	0.554404
98142961-st1a2-2	2.66797e-05	0.259723	0.624	0.486	0.559367
98022257-unknown-571	2.98571e-05	0.262183	0.382	0.234	0.625984
98038546-npm3	3.50676e-05	0.303855	0.497	0.362	0.735227
98057021-f261-2	0.0016247	0.311995	0.261	0.175	1
98043597-cyta-5	5.6536e-05	0.284298	0.345	0.206	1
98042071-s18b1-32	0.000227442	0.268078	0.406	0.281	1
98014731-t132e	0.000533493	0.260575	0.545	0.415	1
98024986-ran-2	7.23764e-05	0.256345	0.515	0.362	1
98033954-zfn2b	8.98356e-06	-0.250271	0.036	0.169	0.188349
98132604-mcfd2-4	5.55204e-06	-0.250429	0.673	0.812	0.116404
98035484-dyhc2	0.000325234	-0.250484	0.236	0.375	1
98134324-unknown-4016	0.000488155	-0.250686	0.291	0.416	1
98004347-tmed3	0.000171987	-0.250874	0.206	0.354	1
98010541-irx5	0.000376153	-0.251309	0.109	0.228	1
98003977-aph1a	0.000162068	-0.251436	0.2	0.345	1
98034432-rac3-2	0.000224441	-0.251617	0.273	0.419	1
98049457-psme3	0.000114219	-0.251626	0.418	0.56	1
98008221-taok1	0.000169844	-0.251907	0.164	0.3	1
98022930-unknown-585	0.000146743	-0.252092	0.182	0.321	1
98028088-k2013	6.63089e-05	-0.252452	0.133	0.28	1
98039304-gdpd1	0.000153901	-0.253795	0.43	0.533	1
98050535-kdsr	2.45323e-05	-0.254242	0.103	0.254	0.514344
98005429-clpx	8.81032e-05	-0.254277	0.37	0.519	1
98047521-cnfn-6	0.0044955	-0.254813	0.303	0.415	1
98005354-hpgds-3	0.000649698	-0.25491	0.115	0.238	1
98031969-psmd1	0.000201884	-0.255247	0.327	0.464	1
98038046-tfg	0.000354295	-0.25527	0.497	0.614	1
98018892-cp1a1	0.000229527	-0.255758	0.261	0.424	1
98050208-entp5	3.10564e-06	-0.255897	0.552	0.678	0.0651128
98013427-atp5l	4.75086e-08	-0.255963	0.667	0.823	0.000996064
98000388-psmd6	0.000231747	-0.256213	0.206	0.336	1
98047618-rmd1-2	9.8111e-05	-0.2566	0.17	0.322	1
98045181-rent1	2.92715e-05	-0.256788	0.103	0.247	0.613707
98034291-dnpep-2	6.34391e-05	-0.256859	0.212	0.375	1
98012034-zfpl1	0.000283358	-0.256986	0.194	0.322	1
98042531-eif3l	0.000103278	-0.257109	0.212	0.369	1
98047238-imb1	0.000614865	-0.257341	0.212	0.333	1
98018865-cdipt	0.000173635	-0.257863	0.315	0.463	1
98056184-uba1	9.17582e-07	-0.258075	0.612	0.761	0.019238
98133470-unknown-3956	6.3337e-05	-0.258233	0.406	0.57	1
98016479-vamp7	0.000114138	-0.258262	0.248	0.41	1
98009074-ud13	0.000150123	-0.258519	0.115	0.239	1
98050414-dhsb	8.28831e-05	-0.259069	0.309	0.467	1
98041782-pdpk1	0.000461019	-0.259104	0.279	0.408	1
98007635-tigd4	5.27553e-05	-0.259228	0.145	0.297	1
98055797-lpp3-4	0.000326438	-0.25972	0.267	0.404	1
98001726-p2ry1	0.00047052	-0.259835	0.37	0.522	1
98012515-rbp10	2.6911e-05	-0.2602	0.139	0.301	0.564217
98020910-pp4r1	5.80368e-05	-0.260363	0.152	0.306	1
98052231-5nt3b	3.27623e-05	-0.260489	0.164	0.327	0.686895
98125146-apoo	0.000169818	-0.260741	0.218	0.36	1
98151538-unknown-5236	0.000110988	-0.261276	0.109	0.238	1
98008897-mx1	4.92694e-06	-0.261336	0.024	0.154	0.103298
98037839-rspo2	9.25452e-05	-0.26167	0.194	0.354	1
98033914-ndub6	5.65621e-05	-0.262212	0.418	0.552	1
98059113-den6b	3.57534e-05	-0.262809	0.188	0.356	0.749606
98041771-fkb1a	1.86589e-05	-0.262977	0.503	0.648	0.391203
98047038-ssrb	7.44531e-05	-0.2631	0.406	0.564	1
98051854-chd3	0.000168223	-0.263314	0.242	0.387	1
98015904-pp2ab-2	5.4581e-06	-0.263601	0.048	0.191	0.114434
98019723-s36a1-3	7.12787e-07	-0.264673	0.006	0.145	0.0149443
98034425-hnrpk-2	0.00020557	-0.264776	0.194	0.33	1
98033443-star-3	2.59021e-05	-0.265049	0.558	0.756	0.543064
98041514-sc22b	2.62548e-05	-0.265308	0.491	0.626	0.550459
98151021-cpne7-3	6.46609e-05	-0.265534	0.23	0.389	1
98011077-sr140	3.75036e-05	-0.265536	0.109	0.251	0.786301
98012673-rl37a	7.70085e-09	-0.265564	0.697	0.847	0.000161456
98042646-mon1a	6.41625e-05	-0.26578	0.139	0.283	1
98022429-selt-2	2.02915e-05	-0.266189	0.43	0.589	0.425431
98114278-unknown-2668	1.19828e-08	-0.266656	0.685	0.806	0.000251232
98019315-rl30	8.3383e-10	-0.26668	0.758	0.884	1.74821e-05
98013158-rdh10	0.000454677	-0.266696	0.23	0.354	1
98057768-ctl5	8.89998e-06	-0.267084	0.073	0.219	0.186597
98034411-atrap	0.000159158	-0.267149	0.17	0.321	1
98054728-sycp2-2	8.78753e-07	-0.26804	0.055	0.224	0.0184239
98022442-rla1	8.91696e-06	-0.268394	0.509	0.663	0.186953
98041249-gas2	0.000134857	-0.268804	0.267	0.431	1
98017629-nduac	2.60886e-05	-0.269255	0.436	0.582	0.546973
98032188-nep1	5.3958e-06	-0.269478	0.127	0.301	0.113128
98018979-mon2	0.000217624	-0.269544	0.285	0.425	1
98005345-cb042	0.000103762	-0.269682	0.267	0.405	1
98025187-tob2	1.54962e-06	-0.270489	0.63	0.767	0.0324894
98038116-zchc2	1.24049e-05	-0.270663	0.085	0.233	0.260082
98032229-bop1	3.604e-05	-0.270704	0.176	0.333	0.755614
98057052-ub2g1	7.29712e-05	-0.271042	0.424	0.564	1
98045569-eif3j	5.6619e-05	-0.271457	0.291	0.44	1
98049894-mgdp1-5	0.000304256	-0.271533	0.218	0.352	1
98050659-unknown-1345	2.58188e-05	-0.271621	0.206	0.375	0.541316
98041041-tstd1	8.29045e-05	-0.271963	0.224	0.374	1
98023512-s39a1-3	2.21485e-05	-0.272011	0.109	0.259	0.464365
98047332-s352b	4.3527e-05	-0.272528	0.2	0.366	0.912587
98049131-s39ab-3	6.86354e-06	-0.272807	0.103	0.269	0.143901
98001515-bl1s2	0.000182843	-0.273117	0.224	0.357	1
98004881-lclt1	0.000108534	-0.273149	0.115	0.242	1
98023221-tfdp1	7.37328e-05	-0.273157	0.139	0.284	1
98018580-srsf3	2.37616e-05	-0.273243	0.133	0.29	0.498185
98000690-hpgds	8.39132e-05	-0.273253	0.424	0.557	1
98150926-unknown-5170	0.000360096	-0.273731	0.115	0.239	1
98131977-ndus6	0.00010056	-0.274614	0.218	0.363	1
98008278-coq5	5.07885e-05	-0.274799	0.176	0.327	1
98022548-nb5r3	7.99499e-06	-0.275795	0.461	0.608	0.167623
98031297-srr-2	0.000189468	-0.275893	0.073	0.189	1
98010176-tisb	4.68644e-05	-0.276181	0.158	0.304	0.982559
98039627-ppib	3.56688e-05	-0.276678	0.085	0.231	0.747832
98112097-unknown-2524	0.00021951	-0.276875	0.261	0.398	1
98022795-hpcl4	7.75584e-05	-0.2771	0.315	0.493	1
98112158-ndus7	3.5407e-06	-0.277281	0.515	0.632	0.0742343
98050369-ppgb-6	0.000490488	-0.277622	0.152	0.275	1
98009877-ud2a3	0.000141112	-0.278001	0.145	0.269	1
98045982-chic2	4.5189e-05	-0.27801	0.242	0.402	0.947432
98030221-csn5	4.35457e-05	-0.278161	0.248	0.41	0.912979
98007714-pcy1a	1.07502e-05	-0.278972	0.461	0.657	0.225388
98011984-ud3a1-4	0.000673886	-0.279354	0.103	0.209	1
98049227-cacp	5.55776e-05	-0.279568	0.158	0.301	1
98048402-unknown-1301	1.06416e-05	-0.280329	0.018	0.141	0.223112
98035195-md1l1	1.14839e-06	-0.280377	0.03	0.183	0.0240772
98038885-mfsd8-5	0.000392729	-0.280776	0.491	0.643	1
98050326-rs11	3.96651e-08	-0.281027	0.648	0.817	0.000831618
98024057-ubp10	2.666e-05	-0.281059	0.224	0.395	0.558953
98007251-edem1	5.55906e-05	-0.281353	0.164	0.309	1
98019756-unknown-502	5.46563e-08	-0.28147	0.618	0.741	0.00114592
98076208-unknown-1699	0.0004394	-0.281493	0.273	0.422	1
98050047-p4k2b	3.10667e-06	-0.281807	0.503	0.658	0.0651344
98032014-ndub5	3.64383e-05	-0.281868	0.2	0.357	0.763966
98039960-nduad	1.6822e-05	-0.282379	0.394	0.564	0.352691
98016204-rm20	1.08961e-05	-0.282417	0.103	0.259	0.228447
98005621-ebp2	3.44798e-06	-0.28273	0.079	0.238	0.0722904
98039698-nr1h3	4.55556e-05	-0.283606	0.103	0.244	0.955119
98158162-ssrg-2	1.53861e-13	-0.284107	0.794	0.905	3.22586e-09
98021669-dhx8	2.74344e-06	-0.284737	0.515	0.651	0.0575189
98030968-emc7	6.54061e-06	-0.285094	0.206	0.39	0.137131
98034279-kat5	0.000125235	-0.285193	0.297	0.434	1
98005076-vas1	5.58862e-05	-0.285399	0.358	0.487	1
98032928-sqstm	8.16266e-06	-0.285589	0.024	0.15	0.171138
98001556-ks6c1	5.95131e-05	-0.285756	0.115	0.248	1
98111049-nduba	2.47945e-05	-0.285857	0.194	0.362	0.51984
98038630-ada-4	3.75067e-08	-0.286005	0.006	0.171	0.000786365
98035852-rl24-2	2.33036e-05	-0.286251	0.182	0.343	0.488584
98033480-at5g2	3.49988e-14	-0.28651	0.782	0.908	7.33785e-10
98002600-erg24	3.4972e-08	-0.286553	0.012	0.182	0.000733223
98036254-abcd3	1.36916e-05	-0.286935	0.152	0.313	0.287058
98028802-tr112	2.89886e-05	-0.286963	0.279	0.445	0.607774
98104828-unknown-2046	0.000251348	-0.287309	0.206	0.324	1
98001220-git2	1.90128e-06	-0.287327	0.085	0.254	0.0398622
98021675-vldlr	0.000170256	-0.287738	0.182	0.318	1
98009933-dcor-2	5.93132e-14	-0.287882	0.77	0.891	1.24356e-09
98023889-smd3	9.43873e-05	-0.288021	0.23	0.366	1
98018293-pyr1	1.23147e-06	-0.288145	0.055	0.213	0.0258189
98044160-emc3	6.12168e-06	-0.288224	0.121	0.287	0.128347
98038392-glyg-2	0.000254475	-0.288321	0.242	0.384	1
98054783-gapr1-9	1.20367e-06	-0.288474	0.57	0.731	0.0252362
98058425-elmd1	3.52794e-05	-0.288632	0.152	0.309	0.739668
98026472-unknown-677	4.77172e-06	-0.288916	0.115	0.29	0.100044
98029656-ub2g2	5.94941e-05	-0.289077	0.291	0.434	1
98046685-tecr	1.12865e-07	-0.289212	0.594	0.766	0.00236632
98027822-s18b1-23	0.000192522	-0.289729	0.127	0.263	1
98000570-tspoa	7.24944e-06	-0.290056	0.055	0.197	0.151992
98109950-fli1-3	2.88468e-22	-0.290139	0.873	0.929	6.04801e-18
98132150-h10-6	1.26243e-06	-0.290194	0.018	0.163	0.0264682
98007864-djc16	1.38404e-06	-0.290318	0.109	0.29	0.0290177
98161404-va0e2	5.5343e-08	-0.290346	0.576	0.72	0.00116032
98000170-serc3	3.8744e-05	-0.2906	0.4	0.534	0.812306
98048641-nckx4-2	4.20057e-07	-0.290976	0.036	0.197	0.00880691
98051205-idh3a	5.21532e-06	-0.292007	0.133	0.304	0.109344
98017914-dhx15	1.98653e-05	-0.292016	0.345	0.525	0.416496
98035156-cp2c8-5	4.97202e-06	-0.292103	0.067	0.215	0.104243
98149937-itih3-2	3.59096e-05	-0.292705	0.303	0.47	0.752881
98000454-glu2b	2.71906e-05	-0.292708	0.273	0.431	0.570079
98016280-ssrg	3.55458e-14	-0.292987	0.794	0.909	7.45254e-10
98027244-srsf7-2	1.07486e-05	-0.293273	0.503	0.655	0.225355
98050277-dhsd	1.47178e-05	-0.293309	0.291	0.458	0.308574
98041990-rm11	3.72687e-05	-0.293391	0.297	0.454	0.781375
98019657-st1c2-4	1.26983e-05	-0.293612	0.497	0.679	0.266233
98033153-met7a-3	2.53531e-06	-0.293617	0.127	0.304	0.0531554
98019011-elf2	8.40288e-05	-0.293811	0.206	0.359	1
98121665-unknown-3159	1.48511e-05	-0.294182	0.109	0.254	0.311368
98007831-sc61g	6.79743e-07	-0.295954	0.485	0.648	0.0142515
98021657-strap	8.80539e-06	-0.296411	0.224	0.404	0.184614
98008430-ndub9	1.59655e-05	-0.296636	0.303	0.461	0.334733
98134483-ylk1-2	2.37924e-05	-0.296749	0.285	0.454	0.498831
98033534-unknown-884	5.5291e-05	-0.296757	0.121	0.263	1
98052788-zswm4	2.56846e-06	-0.296989	0.091	0.26	0.0538504
98040118-kcy	5.25134e-05	-0.297051	0.345	0.487	1
98055732-unknown-1489	0.000242337	-0.297139	0.23	0.369	1
98020995-adtrp	8.07642e-06	-0.297301	0.139	0.31	0.16933
98030653-ltor2	6.37046e-06	-0.297422	0.206	0.387	0.133563
98036836-unknown-964	8.21492e-06	-0.297827	0.17	0.343	0.172234
98033553-gata6-3	3.3502e-05	-0.298682	0.479	0.654	0.702403
98030271-ctl1-3	1.32679e-14	-0.299203	0.788	0.903	2.78174e-10
98030179-etfa	9.37969e-06	-0.299487	0.267	0.451	0.196655
98037761-necp2	7.25314e-06	-0.299703	0.182	0.351	0.152069
98047064-unknown-1260	6.61106e-07	-0.300072	0.048	0.213	0.0138608
98005272-txd17	4.91881e-06	-0.300308	0.085	0.244	0.103128
98030889-syyc	7.41472e-06	-0.301818	0.212	0.384	0.155457
98054968-lines	6.90228e-06	-0.301993	0.145	0.318	0.144713
98018796-unknown-477	4.9577e-07	-0.302906	0.018	0.171	0.0103943
98018968-dram1	1.17684e-06	-0.304526	0.103	0.284	0.0246736
98056109-tcpd	1.14983e-07	-0.304631	0.539	0.707	0.00241072
98022666-decr2	1.5431e-05	-0.305073	0.224	0.39	0.323526
98026786-rpn2	4.26157e-09	-0.305128	0.636	0.779	8.93482e-05
98034924-rl11	5.75191e-13	-0.305521	0.727	0.856	1.20594e-08
98010557-wbs22	2.38511e-05	-0.305654	0.303	0.451	0.500063
98059298-catl2-5	6.11394e-07	-0.30609	0.491	0.634	0.0128185
98053172-qcr7	2.6143e-06	-0.306656	0.388	0.572	0.0548114
98036776-unknown-962	8.70315e-07	-0.307173	0.042	0.2	0.018247
98053521-panx1	1.1513e-07	-0.307474	0.552	0.719	0.00241381
98015567-med26	1.62285e-05	-0.308013	0.224	0.398	0.340247
98001357-eif3m	4.29504e-06	-0.308288	0.388	0.558	0.0900498
98052255-dhb12-4	5.24765e-07	-0.308663	0.497	0.678	0.0110022
98027013-tm245	4.3554e-06	-0.309094	0.158	0.328	0.0913153
98101937-znt5	4.75986e-06	-0.309354	0.382	0.566	0.0997953
98042897-unknown-1151	1.93439e-07	-0.309361	0.036	0.2	0.00405565
98023987-ylk1	8.48599e-06	-0.309375	0.218	0.398	0.177917
98011848-t2ag	2.37032e-06	-0.309387	0.164	0.349	0.0496961
98009703-2aba	6.52489e-07	-0.3098	0.448	0.62	0.0136801
98008489-phb2-2	6.44048e-08	-0.310302	0.539	0.711	0.00135031
98021364-rs16	2.49682e-08	-0.310456	0.564	0.731	0.000523484
98010994-ahsa1	1.14825e-09	-0.31056	0.642	0.784	2.40743e-05
98024677-cp2e1	3.99305e-05	-0.311367	0.255	0.41	0.837184
98006432-ilvbl	9.27961e-05	-0.311994	0.152	0.281	1
98016760-ct024	4.04037e-06	-0.312132	0.218	0.408	0.0847103
98002329-qcr1	3.56454e-06	-0.312374	0.364	0.536	0.0747341
98051731-iolx	1.82323e-06	-0.314228	0.176	0.375	0.0382259
98051976-ud3a1-8	2.70821e-07	-0.314472	0.061	0.239	0.00567803
98103996-h2az-2	9.94759e-08	-0.314558	0.545	0.731	0.00208561
98014486-pcca	6.85064e-07	-0.315847	0.109	0.295	0.014363
98030415-ufc1	2.53892e-06	-0.316229	0.345	0.508	0.0532309
98053108-nek8	2.62381e-05	-0.317858	0.424	0.552	0.550107
98021472-tcpz	6.04981e-08	-0.318976	0.533	0.722	0.0012684
98029731-vp26b-2	1.27252e-06	-0.319114	0.388	0.57	0.0266797
98021388-srpr	6.04976e-06	-0.319636	0.352	0.511	0.126839
98007079-agt2	4.91823e-06	-0.320203	0.339	0.498	0.103116
98057470-ab17c	9.71819e-07	-0.320462	0.339	0.536	0.0203752
98008111-tusc3	3.72929e-07	-0.320528	0.509	0.693	0.00781884
98045459-pdcd4	9.82865e-08	-0.322642	0.521	0.66	0.00206068
98014250-adx	1.36278e-06	-0.323458	0.188	0.396	0.028572
98045516-mt21a	4.63251e-07	-0.323695	0.133	0.33	0.00971252
98015088-psb7	4.82638e-07	-0.323761	0.418	0.605	0.010119
98044567-atp5h	5.52804e-09	-0.324555	0.57	0.741	0.000115901
98050051-mgn2	1.66349e-06	-0.324864	0.2	0.41	0.0348768
98022274-s35a2	3.23594e-06	-0.325101	0.139	0.321	0.0678448
98016163-cx7a2	3.73546e-08	-0.325117	0.491	0.678	0.000783177
98022610-ln28b	1.25455e-08	-0.325312	0	0.171	0.000263029
98052124-rm48	4.64354e-07	-0.326156	0.133	0.33	0.00973564
98131844-unknown-3856	1.76092e-09	-0.326999	0.024	0.227	3.69195e-05
98000356-usb1	1.69732e-05	-0.327365	0.133	0.284	0.35586
98045453-tx264	1.00796e-06	-0.32831	0.152	0.348	0.0211329
98054263-rdhe2-3	1.37372e-06	-0.328346	0.067	0.228	0.0288014
98137199-ppib-3	5.72157e-07	-0.328823	0.352	0.545	0.0119958
98026379-crel2	1.10329e-06	-0.328826	0.2	0.399	0.0231316
98034718-rtn4	2.92413e-06	-0.329634	0.212	0.386	0.0613073
98011343-cp2c8-3	2.12156e-06	-0.329642	0.139	0.319	0.0444807
98005065-akap9	1.9736e-06	-0.330805	0.073	0.224	0.0413785
98054463-phlp2	4.1905e-09	-0.331285	0.594	0.794	8.78581e-05
98077756-unknown-1708	7.86438e-07	-0.331463	0.042	0.204	0.0164885
98040278-ndus4	1.66573e-06	-0.331522	0.248	0.446	0.0349238
98051821-tmm33	1.16954e-06	-0.331634	0.321	0.508	0.0245206
98052395-tt39c-4	2.91665e-10	-0.332057	0.618	0.788	6.11504e-06
98044047-drs7b	1.1406e-06	-0.332257	0.139	0.327	0.0239137
98028544-chmp5	4.63019e-07	-0.333542	0.109	0.292	0.00970765
98045491-k6pf	4.10995e-06	-0.334165	0.291	0.461	0.0861692
98001499-ktap2	4.30667e-07	-0.334357	0.273	0.486	0.00902937
98109820-vmp1	4.98826e-07	-0.334475	0.588	0.697	0.0104584
98024853-psa2	1.31912e-06	-0.334661	0.255	0.442	0.0276566
98148278-kisha	1.11038e-06	-0.334795	0.358	0.528	0.0232803
98006927-vps29	1.69901e-07	-0.335041	0.436	0.632	0.00356214
98000678-pgbm	1.05844e-08	-0.335106	0.006	0.183	0.000221912
98021317-glu2b-2	3.9537e-06	-0.335485	0.261	0.427	0.0828933
98048987-catl2-4	3.35351e-05	-0.335776	0.315	0.492	0.703098
98037047-unknown-971	5.14507e-08	-0.335923	0.018	0.192	0.00107872
98021793-serc	1.96412e-15	-0.33679	0.739	0.874	4.11798e-11
98135247-unknown-4100	2.27112e-07	-0.337053	0.042	0.209	0.00476162
98036298-ctr2-2	0.000410096	-0.33738	0.224	0.363	1
98019116-aldh2	6.09473e-06	-0.338041	0.224	0.408	0.127782
98122302-ubb-10	1.79756e-09	-0.338971	0.339	0.569	3.76876e-05
98136667-ssrd	4.44086e-07	-0.340158	0.376	0.543	0.00931071
98010527-uggg1	4.75097e-07	-0.340749	0.339	0.526	0.00996088
98038294-phb	2.29725e-06	-0.341827	0.273	0.442	0.0481641
98032749-psa5	5.2043e-08	-0.342835	0.479	0.654	0.00109113
98007529-ssra	1.53664e-08	-0.342948	0.479	0.666	0.000322173
98009000-unknown-226	5.25221e-05	-0.343058	0.352	0.522	1
98021456-at8a1	5.21314e-09	-0.343397	0.552	0.711	0.000109299
98037022-kcnka	8.8279e-07	-0.343533	0.085	0.257	0.0185086
98049505-4ebp2-2	5.5075e-07	-0.344197	0.255	0.461	0.011547
98002106-tgfr1	4.6563e-07	-0.344259	0.242	0.455	0.0097624
98040629-lclt1-2	9.40667e-06	-0.344357	0.224	0.362	0.19722
98004824-s18b1-4	8.6467e-08	-0.344988	0.461	0.634	0.00181287
98011206-ostc	7.23274e-08	-0.345065	0.43	0.663	0.00151642
98007491-apmap	7.37287e-07	-0.345079	0.315	0.513	0.015458
98028761-ndub3	3.72483e-07	-0.345197	0.364	0.533	0.00780949
98050426-ud16-2	9.08347e-07	-0.345647	0.042	0.198	0.0190444
98048902-zbt10	5.75058e-06	-0.346266	0.309	0.483	0.120567
98015492-lip1-3	3.50676e-08	-0.3482	0.515	0.711	0.000735227
98053788-unknown-1411	2.41774e-09	-0.348361	0.036	0.245	5.06904e-05
98024627-calm-19	4.21867e-06	-0.348454	0.182	0.362	0.0884487
98047988-ptss2	4.29226e-07	-0.349047	0.321	0.517	0.00899916
98030149-unknown-775	1.25278e-06	-0.349143	0.079	0.248	0.0262657
98007423-mdn1	2.435e-07	-0.35039	0.339	0.517	0.00510523
98030669-flot2-2	1.31634e-07	-0.350729	0.376	0.561	0.00275985
98041725-unknown-1121	7.98649e-09	-0.350872	0.042	0.247	0.000167445
98037705-mmgt1	9.34941e-07	-0.350991	0.206	0.393	0.019602
98000296-akap1	5.9942e-07	-0.351591	0.115	0.3	0.0125674
98042067-lma2l	2.64529e-07	-0.352865	0.194	0.405	0.00554611
98026915-dcxr-3	1.13239e-06	-0.354575	0.261	0.448	0.0237417
98019699-ptpm1	1.73978e-07	-0.355642	0.212	0.452	0.00364762
98021508-adda	4.85783e-10	-0.356017	0.006	0.209	1.01849e-05
98044974-ndus3	3.01482e-07	-0.356951	0.194	0.393	0.00632087
98013860-lyag	2.05858e-08	-0.357385	0.042	0.234	0.000431603
98112531-acsf2-15	1.87022e-08	-0.357733	0.43	0.616	0.00039211
98027406-unknown-702	0.00014516	-0.357977	0.145	0.272	1
98055607-nop58	8.84179e-07	-0.358235	0.164	0.342	0.0185377
98029576-sap-3	8.2216e-06	-0.358496	0.164	0.337	0.172374
98123444-mpu1	5.02798e-08	-0.359623	0.43	0.619	0.00105417
98027755-foxa1	5.3771e-08	-0.362098	0.406	0.613	0.00112736
98047043-cndp2-3	1.79548e-10	-0.362194	0.606	0.787	3.76441e-06
98004518-hem0	6.62523e-09	-0.362629	0.018	0.207	0.000138905
98017033-dram2-2	4.30455e-08	-0.36584	0.109	0.318	0.000902492
98005232-grik3	4.66346e-07	-0.366884	0.115	0.301	0.0097774
98039646-rab38-2	1.02093e-17	-0.367159	0.697	0.89	2.14048e-13
98054950-s27a4-4	8.95484e-08	-0.368819	0.358	0.593	0.00187747
98019489-selt	7.61867e-09	-0.368965	0.067	0.278	0.000159733
98059222-f173b	3.26578e-08	-0.369618	0.091	0.307	0.000684704
98064248-unknown-1626	4.73219e-07	-0.369754	0.085	0.266	0.0099215
98004232-gbrb2	6.12682e-10	-0.370976	0.006	0.207	1.28455e-05
98029495-noct	3.02306e-08	-0.371316	0.115	0.331	0.000633815
98032773-nomo1	2.60558e-07	-0.37195	0.261	0.454	0.00546286
98055272-dhso-11	5.12285e-09	-0.3729	0.012	0.2	0.000107406
98013864-psb2	6.46904e-08	-0.373042	0.255	0.461	0.0013563
98032550-unknown-849	2.71828e-07	-0.373419	0.279	0.464	0.00569914
98001221-cp2c8	1.70272e-06	-0.374505	0.048	0.203	0.0356991
98052093-o10p1	2.57826e-08	-0.376497	0.03	0.212	0.000540558
98146642-flowr-2	3.61743e-08	-0.376721	0.345	0.564	0.000758431
98002554-kpb1	2.70042e-08	-0.376792	0.085	0.289	0.000566171
98021983-atg3	4.69429e-08	-0.378044	0.224	0.446	0.000984205
98008311-tpp1-2	5.57326e-06	-0.379619	0.109	0.275	0.116849
98008807-mzt1	1.26562e-08	-0.379697	0.109	0.331	0.000265351
98145173-unknown-4785	7.41402e-17	-0.380105	0.673	0.844	1.55442e-12
98139350-ank3-7	1.08054e-05	-0.380177	0.406	0.564	0.226546
98047643-cp2u1-7	1.49094e-07	-0.383423	0.042	0.216	0.0031259
98024798-psd11	6.04626e-08	-0.384608	0.23	0.451	0.00126766
98000815-unknown-17	3.28507e-07	-0.384633	0.406	0.552	0.00688748
98040438-dhe3	1.10758e-09	-0.38722	0.539	0.717	2.32215e-05
98020462-psb4	2.0198e-09	-0.387731	0.376	0.604	4.23472e-05
98143081-rnk	3.32711e-09	-0.389441	0.382	0.599	6.97562e-05
98022968-mdr3	9.44139e-14	-0.391863	0.63	0.809	1.97948e-09
98010519-eci2	6.2116e-09	-0.392763	0.321	0.53	0.000130232
98020260-amerl	2.50807e-09	-0.392979	0.412	0.616	5.25843e-05
98025977-chch2	1.47465e-11	-0.394247	0.521	0.741	3.09175e-07
98049823-plcb-4	1.0865e-06	-0.394761	0.206	0.384	0.0227796
98015187-abcb8	2.35164e-08	-0.395116	0.194	0.416	0.000493044
98017571-anr12	6.61786e-08	-0.395377	0.345	0.542	0.0013875
98019897-pptc7	1.15975e-08	-0.396145	0.176	0.398	0.000243153
98105392-vma21	6.78849e-09	-0.396515	0.23	0.48	0.000142328
98022242-taz	1.9911e-09	-0.397414	0.079	0.298	4.17453e-05
98013723-rt33	8.88333e-09	-0.402315	0.079	0.281	0.000186248
98008270-calm-7	1.04653e-11	-0.405214	0.558	0.782	2.19416e-07
98048302-rtp3	3.25774e-11	-0.405938	0	0.222	6.83018e-07
98002494-emc1	1.58427e-08	-0.40671	0.261	0.48	0.000332159
98008974-unknown-225	2.48501e-09	-0.406844	0.036	0.244	5.21007e-05
98003752-amra1	1.28661e-06	-0.407735	0.248	0.433	0.026975
98158718-suca	5.05784e-09	-0.408051	0.297	0.533	0.000106043
98022438-ost48	1.36847e-09	-0.40843	0.388	0.625	2.86914e-05
98045446-dus16-2	9.65743e-09	-0.408538	0.218	0.44	0.000202478
98000148-herc4	5.2456e-09	-0.410893	0.279	0.498	0.000109979
98050071-fbxl4-2	4.34759e-09	-0.411114	0.158	0.39	9.11517e-05
98026321-rm49	4.83799e-08	-0.411278	0.23	0.443	0.00101433
98008378-rap2b-2	3.46515e-10	-0.411752	0.067	0.3	7.26502e-06
98027946-fmo2-3	1.93375e-09	-0.412521	0.012	0.206	4.0543e-05
98053783-tha2	2.38295e-09	-0.412893	0.079	0.297	4.9961e-05
98029048-fbt2-2	3.24978e-07	-0.413896	0.303	0.48	0.00681349
98002538-emc10	1.0991e-08	-0.417654	0.236	0.455	0.000230437
98122512-renr	3.26364e-14	-0.419428	0.539	0.778	6.84255e-10
98023714-tmm56-5	2.04097e-09	-0.42054	0.327	0.551	4.2791e-05
98024696-ch10	8.13078e-11	-0.42165	0.485	0.723	1.7047e-06
98025869-t184c	3.94863e-08	-0.422758	0.273	0.472	0.00082787
98007221-nsdhl	8.31699e-14	-0.424287	0.564	0.773	1.74374e-09
98019286-atp4b	4.68722e-10	-0.424369	0.145	0.416	9.82722e-06
98020522-rs29	1.15904e-14	-0.425026	0.564	0.773	2.43005e-10
98023127-nfx1	1.25903e-10	-0.425434	0.158	0.422	2.63969e-06
98145950-vatl-3	3.56176e-32	-0.4256	0.83	0.958	7.46759e-28
98023813-ma2a1	4.46501e-09	-0.426784	0.406	0.61	9.36133e-05
98020143-trpm3-4	1.76406e-16	-0.427381	0.715	0.9	3.69853e-12
98128561-ubc-2	4.38436e-09	-0.428231	0.242	0.489	9.19225e-05
98045249-s35a3-2	1.54649e-09	-0.429092	0.206	0.442	3.24237e-05
98034548-nr2e3-2	1.06226e-08	-0.430077	0.109	0.324	0.000222713
98030584-otx1	1.377e-10	-0.430958	0	0.21	2.88702e-06
98050798-paqr3	6.4986e-10	-0.43292	0.103	0.339	1.3625e-05
98003968-stom-4	2.4505e-16	-0.434721	0.612	0.861	5.13772e-12
98046400-gpda	1.89402e-12	-0.437244	0.491	0.711	3.97101e-08
98009757-dhrs1-2	2.66609e-12	-0.437529	0.461	0.675	5.58972e-08
98027078-t214b	1.29448e-09	-0.437577	0.267	0.505	2.714e-05
98057586-if5	1.53493e-10	-0.442947	0.279	0.534	3.21814e-06
98004957-1a1l2	1.04101e-07	-0.445398	0.236	0.437	0.00218258
98007435-slit3	2.51537e-12	-0.445645	0.442	0.691	5.27373e-08
98025736-calm-20	2.66738e-16	-0.446425	0.624	0.861	5.59244e-12
98009676-dad1	3.49056e-11	-0.446484	0.412	0.644	7.31831e-07
98049838-st1c4-6	4.26424e-10	-0.447147	0.321	0.57	8.94041e-06
98109928-unknown-2382	4.57373e-10	-0.447409	0.242	0.489	9.58928e-06
98066356-y531-4	5.07722e-11	-0.447724	0.358	0.619	1.06449e-06
98022946-unknown-588	1.03754e-14	-0.450086	0.576	0.809	2.17531e-10
98039977-unknown-1067	8.1285e-08	-0.451303	0.267	0.505	0.00170422
98121613-cnfn-16	1.139e-36	-0.451667	0.867	0.979	2.38803e-32
98002576-comda	2.89808e-10	-0.453252	0.236	0.487	6.0761e-06
98050483-sim12	1.04502e-09	-0.456416	0.218	0.46	2.191e-05
98023754-erg7	2.86172e-13	-0.456657	0.442	0.673	5.99988e-09
98000496-unknown-13	4.08845e-13	-0.45808	0.485	0.714	8.57184e-09
98018143-tmed4	1.72254e-14	-0.459328	0.521	0.753	3.61148e-10
98033846-hem3-2	1.19554e-07	-0.462454	0.248	0.472	0.00250657
98129169-tpp1-10	8.02998e-10	-0.462546	0.042	0.265	1.68357e-05
98020026-fkbp2	9.60917e-12	-0.463652	0.4	0.687	2.01466e-07
98044007-c560	4.225e-12	-0.463988	0.364	0.64	8.85814e-08
98129403-s18b1-53	3.74461e-12	-0.464563	0.467	0.711	7.85094e-08
98016452-defi8	3.00219e-10	-0.464591	0.182	0.43	6.29439e-06
98050579-pgdh-6	1.50029e-08	-0.467651	0.182	0.401	0.000314551
98049258-cnfn-10	2.1932e-08	-0.468276	0.224	0.451	0.000459827
98001810-ermp1	1.15829e-10	-0.470347	0.242	0.487	2.42847e-06
98046404-cgt-4	1.5698e-11	-0.471961	0.23	0.51	3.29125e-07
98045387-pebp1	4.73754e-15	-0.475299	0.467	0.711	9.93272e-11
98017758-sptc1	4.29659e-11	-0.479637	0.176	0.436	9.00822e-07
98007607-cpt1a-3	3.58025e-10	-0.479811	0.17	0.402	7.50634e-06
98049133-spsy	7.53457e-11	-0.480903	0.115	0.369	1.5797e-06
98013204-unknown-340	7.36472e-12	-0.481116	0.03	0.28	1.54409e-07
98049006-frrs1	3.63503e-11	-0.48489	0.406	0.628	7.6212e-07
98021863-s18b1-18	1.47805e-09	-0.484919	0.176	0.402	3.09889e-05
98053397-abca3-4	1.83498e-10	-0.486903	0.261	0.502	3.84721e-06
98015882-cdip1-2	8.22735e-12	-0.487697	0.255	0.546	1.72495e-07
98048866-rpn1	8.32551e-14	-0.488633	0.418	0.693	1.74553e-09
98010273-tram1	3.71403e-22	-0.49121	0.606	0.837	7.78683e-18
98123842-unknown-3317	1.86293e-16	-0.491778	0.539	0.841	3.90583e-12
98056983-nckx5-3	8.55107e-11	-0.496511	0.176	0.439	1.79282e-06
98146601-sqstm-7	3.01505e-10	-0.496543	0.03	0.251	6.32135e-06
98039460-erf1-2	1.78383e-12	-0.502702	0.23	0.514	3.73998e-08
98043682-tmm53	8.09939e-13	-0.506329	0.212	0.514	1.69812e-08
98050728-crerf	1.07895e-14	-0.507036	0	0.286	2.26212e-10
98039950-adtrp-2	6.90507e-13	-0.510015	0.206	0.487	1.44772e-08
98127208-pcr3-3	2.03854e-13	-0.512311	0.024	0.304	4.274e-09
98055369-sqstm-5	7.47352e-09	-0.515254	0.085	0.297	0.00015669
98003375-gale	6.5107e-13	-0.516034	0.188	0.481	1.36503e-08
98001926-ifrd1	8.13468e-13	-0.518682	0.176	0.472	1.70552e-08
98056652-ks6b1	2.2203e-15	-0.521544	0.394	0.676	4.65507e-11
98047076-hem3-3	1.33406e-07	-0.521972	0.097	0.287	0.00279699
98011336-npc1-2	1.27528e-11	-0.525384	0.291	0.537	2.67376e-07
98018863-ept1	6.43173e-14	-0.531298	0.103	0.408	1.34848e-09
98042996-lrp2-4	2.5916e-16	-0.532929	0.497	0.803	5.43354e-12
98160873-pebp1-2	3.51444e-14	-0.535512	0.248	0.548	7.36837e-10
98023447-psb6	9.47494e-15	-0.540906	0.309	0.619	1.98652e-10
98025045-elov5-2	9.90623e-15	-0.541784	0.055	0.365	2.07694e-10
98021595-myct	4.14705e-13	-0.54202	0.188	0.486	8.6947e-09
98048917-unknown-1317	1.77141e-13	-0.5424	0.309	0.601	3.71394e-09
98000851-ddc	4.05415e-13	-0.544645	0.23	0.53	8.49994e-09
98053388-ch60	2.07068e-14	-0.553203	0.224	0.546	4.34139e-10
98000261-vatl	2.57682e-21	-0.565843	0.479	0.749	5.40256e-17
98032206-tmx1	2.27221e-15	-0.573858	0.321	0.622	4.76391e-11
98046418-atp9b	5.48741e-23	-0.575371	0.552	0.828	1.15049e-18
98054094-s52a3-3	4.46477e-08	-0.577622	0.309	0.474	0.000936084
98047139-lbr-2	6.44028e-16	-0.583215	0.333	0.641	1.35027e-11
98003177-plcb	1.77308e-15	-0.58588	0.218	0.542	3.71745e-11
98032517-mfsd8-4	3.22552e-11	-0.591864	0.273	0.502	6.76262e-07
98016042-cdc23	3.19034e-16	-0.592382	0.067	0.395	6.68887e-12
98053509-unknown-1404	3.79036e-18	-0.597843	0.455	0.753	7.94686e-14
98028487-pp1b	9.48946e-17	-0.616721	0.2	0.548	1.98956e-12
98023636-pag15-2	2.65918e-16	-0.620077	0.261	0.602	5.57523e-12
98034764-thiom	1.91815e-41	-0.638151	0.667	0.935	4.02159e-37
98032951-unknown-863	1.02748e-11	-0.647897	0.115	0.371	2.15422e-07
98015855-sera	1.88629e-35	-0.659527	0.582	0.868	3.95479e-31
98117028-ppm1b-3	3.25638e-19	-0.666587	0.291	0.713	6.82734e-15
98117026-ppm1b-2	1.14399e-19	-0.669479	0.291	0.714	2.39849e-15
98117029-wdr52-2	1.24464e-18	-0.674248	0.309	0.729	2.60952e-14
98014862-ncl2-2	5.10794e-17	-0.675615	0.279	0.585	1.07093e-12
98117918-stx2	4.40415e-18	-0.682182	0.079	0.436	9.23373e-14
98005383-unknown-126	1.38319e-15	-0.692436	0.461	0.697	2.89999e-11
98068431-unknown-1652	8.52888e-13	-0.694425	0.267	0.508	1.78817e-08
98021905-irk4	7.18219e-23	-0.703044	0.267	0.655	1.50582e-18
98014414-fgd5	2.77349e-27	-0.706601	0.412	0.793	5.8149e-23
98020926-mgdp1	2.36019e-16	-0.723774	0.036	0.363	4.94838e-12
98008465-dns2a	1.91291e-24	-0.767855	0.218	0.652	4.0106e-20
98052603-tenx-6	7.44391e-19	-0.7797	0.461	0.735	1.56069e-14
98039139-tspoa-4	2.18379e-18	-0.792737	0.006	0.354	4.57854e-14
98049160-tlr10	1.04598e-26	-0.84298	0.048	0.514	2.193e-22
98047311-unknown-1270	2.54379e-47	-0.918552	0.473	0.906	5.3333e-43
98124542-unknown-3355	8.55802e-39	-1.12424	0.17	0.713	1.79427e-34

## Sheet: epidermal.HJvA
	p_vala	avg_log2FCb	pct.1c	pct.2d	p_val_adje	a = unadjusted p value	GO
98032823-unknown-859	1.31575e-74	1.3011	0.631	0.024	2.7586e-70	b = log fold change of average expression of this cluster versus all other clusters	antigen processing and presentation of exogenous peptide antigen via MHC class II
98126344-szrd1-2	1.34808e-71	1.44977	0.726	0.083	2.82639e-67	c = Percent of cells within this clusters that express this gene	proteolysis
98054505-unknown-1435	2.45702e-66	1.28196	0.542	0.01	5.15139e-62	d = Perfect of cells outside this cluster expressing this gene	lipid metabolic process
98024156-actb-4	2.84433e-65	1.38517	0.875	0.303	5.96342e-61	e = adjusted p value using bonferroni correction	regulation of apoptotic process
98007609-suox	2.73282e-61	1.32412	0.56	0.031	5.72963e-57		fibroblast apoptotic process
98036143-lrp6	8.73877e-57	1.24197	0.601	0.063	1.83217e-52		apoptotic signaling pathway
98123629-unknown-3309	6.33573e-56	1.14761	0.577	0.051	1.32835e-51		tumor necrosis factor-mediated signaling pathway
98060099-unknown-1615	2.72272e-55	1.00017	0.446	0.004	5.70845e-51		animal organ regeneration
98148889-dnja4	2.65709e-54	1.16316	0.613	0.084	5.57085e-50		regulation of inflammatory response
98014118-unknown-363	6.45284e-54	1.24432	0.565	0.055	1.3529e-49		immune response
98001231-sap3	2.17476e-53	1.09599	0.899	0.363	4.5596e-49		positive regulation of gene expression
98028735-unknown-730	5.18543e-52	0.986048	0.435	0.008	1.08718e-47		negative regulation of cysteine-type endopeptidase activity involved in apoptotic process
98009853-unknown-248	1.47855e-49	0.900078	0.411	0.006	3.09993e-45		proteolysis involved in cellular protein catabolic process
98046972-nrt21-2	4.85522e-49	1.08308	0.452	0.022	1.01794e-44		collagen catabolic process
98040325-unknown-1079	6.99237e-48	1.04549	0.476	0.033	1.46602e-43		transcytosis
98012596-unknown-324	4.11627e-43	1.06362	0.512	0.061	8.63017e-39		glucose metabolic process
98116122-unknown-2774	6.57604e-43	0.982595	0.375	0.01	1.37873e-38		defense response to virus
98111717-unknown-2495	2.54116e-42	0.963752	0.435	0.033	5.32779e-38		regulation of innate immune response
98002082-unknown-46	3.30312e-42	0.95333	0.369	0.01	6.92531e-38		response to xenobiotic stimulus
98003288-atla1	3.36765e-42	1.17037	0.631	0.141	7.06062e-38		apoptotic process
98025860-unknown-660	2.20392e-41	1.20312	0.506	0.075	4.62074e-37		response to drug
98126458-ttl13-2	3.48073e-41	0.720875	0.327	0	7.29769e-37		defense response
98152298-unknown-5312	4.98592e-41	0.947424	0.452	0.043	1.04535e-36		cellular response to thyroid hormone stimulus
98105735-unknown-2118	5.44628e-41	0.746566	0.333	0.002	1.14187e-36		response to virus
98117481-unknown-2862	7.2129e-41	0.795381	0.339	0.004	1.51226e-36		substantia nigra development
98009093-unknown-230	2.07789e-40	0.805186	0.321	0	4.3565e-36		receptor internalization
98135563-ylat2-4	3.3048e-40	1.02316	0.464	0.055	6.92884e-36		cellular glucose homeostasis
98109205-bak-3	1.32545e-39	0.765929	0.369	0.016	2.77893e-35		response to vitamin A
98019412-unknown-493	1.89667e-39	0.844657	0.321	0.002	3.97657e-35		T cell costimulation
98111714-unknown-2494	5.86531e-39	0.982333	0.435	0.043	1.22972e-34		regulation of cell motility
98030961-hop	2.3406e-38	0.760003	0.357	0.014	4.90729e-34		intrinsic apoptotic signaling pathway in response to DNA damage
98129356-hpgds-26	5.41466e-38	0.709457	0.345	0.012	1.13524e-33		response to peptide hormone
98040787-cndp2-2	5.9167e-38	1.08888	0.589	0.147	1.24049e-33		retinoid metabolic process
98108616-syfa-2	9.57332e-38	0.765655	0.315	0.004	2.00714e-33		phosphatidylcholine biosynthetic process
98004147-unknown-95	3.17226e-36	0.884588	0.375	0.026	6.65095e-32		phagocytosis
98025716-cttb2	9.55802e-36	0.673822	0.327	0.012	2.00393e-31		response to estrogen
98038616-mcac1	5.40222e-35	0.952719	0.524	0.092	1.13263e-30		decidualization
98047207-cxol1	7.95046e-35	0.665893	0.286	0.002	1.66689e-30		cell proliferation
98043597-cyta-5	8.89218e-35	0.969645	0.494	0.09	1.86434e-30		negative regulation of apoptotic process
98120848-unknown-3103	1.82058e-34	0.835873	0.345	0.022	3.81704e-30		lysosomal transport
98055792-unknown-1492	7.76885e-34	0.702518	0.369	0.031	1.62882e-29		enzyme linked receptor protein signaling pathway
98151780-unknown-5256	2.65307e-33	0.62391	0.274	0.002	5.56243e-29		positive regulation of lipid transport
98015667-ubb-3	5.25125e-32	0.832922	0.369	0.037	1.10098e-27		regulation of nucleotide-binding oligomerization domain containing signaling pathway
98034221-prom1-2	3.33903e-31	0.979997	0.536	0.149	7.00061e-27		interleukin-27-mediated signaling pathway
98026219-dnpep	7.55316e-31	0.959761	0.423	0.071	1.5836e-26		arginine catabolic process
98009125-unknown-231	1.41922e-30	0.61207	0.274	0.008	2.97554e-26		dGTP catabolic process
98135142-api5-2	1.61468e-30	0.617342	0.244	0	3.38535e-26		macrophage derived foam cell differentiation
98109449-tri13-2	1.72458e-30	0.676737	0.286	0.012	3.61575e-26		tricarboxylic acid metabolic process
98125624-ctl1-4	4.65134e-30	0.758363	0.351	0.037	9.752e-26		luteolysis
98008561-paps1	1.28579e-29	0.896458	0.577	0.194	2.69578e-25		fusion of virus membrane with host plasma membrane
98138202-lrp1-16	2.47986e-29	0.444092	0.25	0.004	5.19928e-25		positive regulation of endothelial cell migration
98015065-herc4-2	3.02994e-29	0.768648	0.357	0.043	6.35257e-25		positive regulation of angiogenesis
98058046-mx1-8	6.25335e-29	0.652411	0.292	0.018	1.31108e-24		cellular response to insulin stimulus
98004872-unknown-111	1.6525e-28	0.645324	0.244	0.004	3.46462e-24		positive regulation of neuron apoptotic process
98129354-hpgds-25	2.02512e-28	0.649684	0.315	0.026	4.24586e-24		regulation of heart contraction
98148473-lrp1-19	4.86709e-28	0.459737	0.25	0.006	1.02043e-23		positive regulation of apoptotic process
98107887-unknown-2262	3.69611e-27	0.68486	0.476	0.118	7.74927e-23		positive regulation of protein ubiquitination
98014927-rgd2	6.29668e-27	0.54989	0.238	0.006	1.32016e-22		negative regulation of angiogenesis
98004175-wbs27-2	6.41492e-27	0.866407	0.429	0.09	1.34495e-22		brain development
98152279-unknown-5306	8.27628e-27	0.468205	0.214	0	1.73521e-22		central nervous system development
98128233-gels-2	1.15038e-26	0.653487	0.804	0.479	2.41188e-22		kidney development
98003675-pparg	2.16475e-26	0.601252	0.28	0.02	4.53861e-22		leukotriene biosynthetic process
98135980-smtl2	2.37698e-26	0.770873	0.482	0.122	4.98357e-22		antigen processing and presentation of peptide antigen
98122077-lphn3-8	3.33678e-26	0.688769	0.321	0.037	6.99589e-22		glutamate catabolic process
98017173-unknown-438	5.10562e-26	0.861957	0.571	0.185	1.07045e-21		hexose metabolic process
98039824-pcr10-4	1.6962e-25	0.808313	0.56	0.21	3.55626e-21		cellular response to staurosporine
98148465-unknown-4990	2.85455e-25	0.555022	0.232	0.008	5.98486e-21		positive regulation of lysosomal protein catabolic process
98055500-unknown-1479	2.95279e-25	0.436856	0.232	0.008	6.19082e-21		regulation of histone methylation
98132028-ggct-3	3.04948e-25	0.794257	0.661	0.238	6.39353e-21		convergent extension
98041977-traf1-5	3.29473e-25	0.605563	0.28	0.024	6.90774e-21		establishment of protein localization to mitochondrion
98011909-pckgc	3.52501e-25	0.725462	0.69	0.363	7.39053e-21		response to interferon-beta
98022839-sap	6.4856e-25	0.890724	0.554	0.212	1.35977e-20		negative regulation of tumor necrosis factor production
98109166-thoc6-2	6.88381e-25	0.655027	0.357	0.055	1.44326e-20		positive regulation of cell migration
98057522-unknown-1550	7.99723e-25	0.606692	0.851	0.585	1.6767e-20		regulation of cell proliferation
98034809-unknown-908	1.13681e-24	0.711238	0.512	0.145	2.38344e-20		response to cadmium ion
98122668-unknown-3236	1.70682e-24	0.715336	0.429	0.102	3.57853e-20		actin cytoskeleton organization
98125015-cac1h	9.21498e-24	0.384217	0.22	0.008	1.93201e-19		regulation of autophagy
98107170-rhg23	1.00036e-23	0.680754	0.381	0.073	2.09736e-19		cell motility
98149766-k0753	1.11526e-23	0.546756	0.226	0.01	2.33825e-19		epithelial cell proliferation
98122239-dhrs1-3	1.31789e-23	0.468377	0.196	0.002	2.76308e-19		positive regulation of JNK cascade
98148459-unknown-4989	1.334e-23	0.449366	0.196	0.002	2.79687e-19		innate immune response
98107889-unknown-2264	2.83248e-23	0.566919	0.411	0.102	5.93858e-19
98137378-unknown-4270	1.20763e-22	0.443882	0.196	0.004	2.53191e-18
98132029-ggct-4	1.44072e-22	0.630596	0.589	0.206	3.02062e-18
98072992-y1101-3	1.45418e-22	0.558902	0.28	0.029	3.04883e-18
98048170-unknown-1295	1.67626e-22	0.45685	0.196	0.004	3.51444e-18
98158371-k1c39	2.01312e-22	0.452879	0.179	0	4.22071e-18
98132027-ggct-2	2.19116e-22	0.630549	0.589	0.208	4.59398e-18
98050311-catl1-4	4.15728e-22	0.729423	0.345	0.065	8.71615e-18
98157982-loxh1-29	4.19699e-22	0.445073	0.185	0.002	8.7994e-18
98135545-cp2b6-4	7.56717e-22	0.733634	0.387	0.09	1.58653e-17
98136385-unknown-4197	1.05814e-21	0.643143	0.786	0.593	2.21849e-17
98012214-stx19	2.48018e-21	0.630957	0.792	0.605	5.19995e-17
98035378-hprt	2.76624e-21	0.513953	0.22	0.014	5.79971e-17
98111586-lox5-7	5.63072e-21	0.42019	0.167	0	1.18054e-16
98017188-mxra5	6.94558e-21	0.605167	0.28	0.039	1.45621e-16
98148803-pcnt	8.43413e-21	0.514515	0.226	0.018	1.7683e-16
98130393-elk1-4	1.60642e-20	0.707979	0.524	0.2	3.36802e-16
98115291-unknown-2734	2.60241e-20	0.45306	0.185	0.006	5.45621e-16
98123312-unknown-3286	2.7837e-20	0.493894	0.185	0.006	5.8363e-16
98125011-p85a-2	2.95893e-20	0.396997	0.161	0	6.20369e-16
98153818-unknown-5385	2.95893e-20	0.269738	0.161	0	6.20369e-16
98016283-marh3-2	3.3387e-20	0.491647	0.19	0.008	6.99992e-16
98036555-unknown-955	3.85273e-20	0.481792	0.196	0.01	8.07764e-16
98038226-adda-3	3.95448e-20	0.598304	0.274	0.039	8.29096e-16
98149623-fcer2	9.40462e-20	0.454282	0.173	0.004	1.97177e-15
98029450-ttl	9.51396e-20	0.398901	0.173	0.004	1.9947e-15
98001031-pg12a	9.73643e-20	0.452929	0.173	0.004	2.04134e-15
98050481-unknown-1343	1.34919e-19	0.443634	0.179	0.006	2.82872e-15
98152278-unknown-5305	1.54842e-19	0.339465	0.155	0	3.24641e-15
98002913-ddah1-2	1.84361e-19	0.461786	0.185	0.008	3.86531e-15
98034575-mx1-3	2.38881e-19	0.455626	0.202	0.014	5.00838e-15
98123720-unknown-3314	2.48055e-19	0.585135	0.208	0.016	5.20072e-15
98127470-svep1	2.51147e-19	0.487639	0.202	0.014	5.26554e-15
98119316-unknown-2996	3.01679e-19	0.408472	0.161	0.002	6.325e-15
98013269-sap3-2	3.3988e-19	0.589323	0.286	0.047	7.12592e-15
98028242-tnnt2	3.58089e-19	0.673777	0.476	0.155	7.50769e-15
98009605-unknown-241	4.13681e-19	0.513264	0.202	0.014	8.67324e-15
98123701-lox5-13	7.60399e-19	0.424626	0.173	0.006	1.59425e-14
98051214-pspb-2	8.31007e-19	0.416145	0.173	0.006	1.74229e-14
98053154-mbnl3-2	1.04604e-18	0.635246	0.357	0.09	2.19314e-14
98105197-unknown-2084	1.35171e-18	0.438307	0.202	0.016	2.834e-14
98013010-lrat-2	1.54809e-18	0.429149	0.202	0.016	3.24573e-14
98111584-lox5-6	1.58272e-18	0.392288	0.155	0.002	3.31834e-14
98012022-unknown-309	2.98062e-18	0.58906	0.315	0.067	6.24918e-14
98123489-unknown-3299	3.94129e-18	0.386879	0.167	0.006	8.26331e-14
98154985-cgbp1-6	4.07569e-18	0.525378	0.417	0.126	8.5451e-14
98032103-ccng2	4.39273e-18	0.548333	0.738	0.527	9.2098e-14
98000273-acsf2	7.64098e-18	0.458794	0.19	0.014	1.60201e-13
98032521-unknown-848	1.40954e-17	0.711492	0.47	0.2	2.95525e-13
98145753-unknown-4818	1.5633e-17	0.39622	0.155	0.004	3.27761e-13
98014277-hpgds-9	1.59906e-17	0.493909	0.226	0.028	3.35258e-13
98134871-loxh1-22	1.94405e-17	0.420969	0.161	0.006	4.07589e-13
98135143-unknown-4085	2.1654e-17	0.348899	0.137	0	4.53997e-13
98023187-co8a2	2.47974e-17	0.500753	0.208	0.022	5.19902e-13
98105453-hxk2-4	2.51198e-17	0.372913	0.167	0.008	5.26661e-13
98027503-unknown-704	2.73456e-17	0.372372	0.167	0.008	5.73328e-13
98137316-spat9-2	2.93308e-17	0.430132	0.173	0.01	6.14949e-13
98028764-unknown-733	6.08007e-17	0.431395	0.262	0.043	1.27475e-12
98140273-unknown-4450	9.56987e-17	0.460496	0.232	0.033	2.00642e-12
98161103-gas6	1.11514e-16	0.329816	0.131	0	2.338e-12
98118292-unknown-2925	1.11514e-16	0.322744	0.131	0	2.338e-12
98144351-tyb4-2	1.26776e-16	0.666741	0.548	0.267	2.65799e-12
98032828-fhl3-4	1.26924e-16	0.633681	0.268	0.051	2.66108e-12
98110568-reep5-2	1.47379e-16	0.426451	0.179	0.014	3.08994e-12
98001225-ggt3	1.54777e-16	0.463266	0.161	0.008	3.24505e-12
98116818-cc190	1.62812e-16	0.382556	0.167	0.01	3.41351e-12
98147585-hpca-3	2.21251e-16	0.395557	0.185	0.016	4.63875e-12
98036526-epdr1	2.39778e-16	0.577042	0.315	0.075	5.02718e-12
98035671-sydc	2.95277e-16	0.619725	0.488	0.214	6.19079e-12
98044790-unknown-1200	5.36062e-16	0.539896	0.268	0.053	1.12391e-11
98024082-unknown-624	9.4507e-16	0.497396	0.244	0.041	1.98143e-11
98013757-dhso-2	1.02654e-15	0.409211	0.167	0.012	2.15224e-11
98161292-unknown-5919	1.17624e-15	0.329262	0.131	0.002	2.46611e-11
98011765-unknown-299	2.15148e-15	0.516285	0.25	0.047	4.51079e-11
98135057-tppp3-2	2.65767e-15	0.390332	0.143	0.006	5.57208e-11
98143406-trpm5-4	2.65767e-15	0.382415	0.143	0.006	5.57208e-11
98116682-loxh1-11	2.9243e-15	0.286644	0.119	0	6.13109e-11
98072657-unknown-1682	3.75842e-15	0.352451	0.155	0.01	7.8799e-11
98159500-tif1a-10	3.81672e-15	0.396594	0.161	0.012	8.00215e-11
98001814-pex6	3.97995e-15	0.623913	0.375	0.13	8.34437e-11
98135162-unknown-4089	3.99147e-15	0.376872	0.155	0.01	8.36852e-11
98038232-unknown-1008	3.99529e-15	0.470239	0.22	0.033	8.37653e-11
98008554-unknown-211	5.04892e-15	0.433212	0.232	0.039	1.05856e-10
98116155-unknown-2779	5.90125e-15	0.314145	0.125	0.002	1.23726e-10
98041170-unknown-1108	7.50964e-15	0.507769	0.244	0.047	1.57447e-10
98034158-xpp1	8.09868e-15	0.613243	0.446	0.191	1.69797e-10
98010799-hig1c	8.72149e-15	0.624556	0.595	0.375	1.82855e-10
98023810-lrc58	1.57029e-14	0.40343	0.185	0.022	3.29226e-10
98152224-unknown-5302	1.6274e-14	0.421369	0.167	0.016	3.412e-10
98116794-unknown-2815	1.87679e-14	0.29555	0.149	0.01	3.93488e-10
98122191-unknown-3205	2.07048e-14	0.397086	0.161	0.014	4.34097e-10
98075287-unknown-1692	2.28974e-14	0.609393	0.375	0.132	4.80067e-10
98118064-unknown-2906	3.04401e-14	0.490457	0.232	0.045	6.38207e-10
98040750-pa1b3-2	3.0558e-14	0.425251	0.185	0.024	6.40679e-10
98039683-herc4-5	3.40417e-14	0.39952	0.185	0.024	7.13718e-10
98102794-lkha4	4.18924e-14	0.564445	0.351	0.122	8.78316e-10
98050842-ada28-6	4.83787e-14	0.56454	0.339	0.104	1.01431e-09
98113498-unknown-2614	5.04628e-14	0.292008	0.125	0.004	1.058e-09
98150227-unknown-5133	5.15957e-14	0.345352	0.125	0.004	1.08176e-09
98040746-ubr3	5.33221e-14	0.431994	0.179	0.022	1.11795e-09
98025266-chpt1	5.37437e-14	0.590441	0.524	0.281	1.12679e-09
98031698-stk33	5.51682e-14	0.615723	0.524	0.316	1.15666e-09
98155920-ubb-14	6.04382e-14	0.590527	0.476	0.22	1.26715e-09
98137799-sat2-2	6.05583e-14	0.570602	0.345	0.114	1.26967e-09
98008811-hook1	7.05997e-14	0.312834	0.131	0.006	1.48019e-09
98054584-mx1-7	7.70314e-14	0.526499	0.232	0.047	1.61504e-09
98116793-yaif	1.1703e-13	0.323337	0.167	0.018	2.45365e-09
98159311-unknown-5778	1.29072e-13	0.41041	0.19	0.028	2.70611e-09
98037843-crti	1.3189e-13	0.396619	0.196	0.029	2.7652e-09
98054672-unknown-1444	1.79858e-13	0.433357	0.173	0.022	3.7709e-09
98032787-lamp3	2.2965e-13	0.526691	0.589	0.379	4.81484e-09
98107854-loxh1-10	2.50264e-13	0.307011	0.119	0.004	5.24703e-09
98001653-dyh6	2.69247e-13	0.406669	0.208	0.035	5.64502e-09
98000482-unknown-12	2.86864e-13	0.493542	0.25	0.059	6.0144e-09
98042338-ada28-4	3.10006e-13	0.406414	0.185	0.028	6.49958e-09
98075573-unknown-1695	3.43914e-13	0.431692	0.208	0.037	7.2105e-09
98103122-unknown-1915	3.82494e-13	0.278942	0.101	0	8.01937e-09
98101445-unknown-1813	3.82494e-13	0.265825	0.101	0	8.01937e-09
98025574-clip1-2	4.21218e-13	0.363754	0.149	0.014	8.83125e-09
98035298-unknown-926	4.51948e-13	0.383748	0.143	0.012	9.47555e-09
98137845-unknown-4293	4.61274e-13	0.458632	0.155	0.016	9.67108e-09
98031144-catl2-2	4.77214e-13	0.412352	0.179	0.026	1.00053e-08
98105512-grn-7	5.98915e-13	0.26342	0.167	0.02	1.25569e-08
98020388-unknown-526	6.12018e-13	0.315072	0.155	0.016	1.28316e-08
98011954-marh3	6.21366e-13	0.301343	0.137	0.01	1.30276e-08
98031289-unknown-812	6.22998e-13	0.554045	0.315	0.1	1.30618e-08
98144272-ubb-13	6.72846e-13	0.420932	0.31	0.098	1.41069e-08
98145754-unknown-4819	7.80833e-13	0.2827	0.107	0.002	1.6371e-08
98129073-unknown-3690	7.89948e-13	0.279863	0.107	0.002	1.65621e-08
98007097-catb-2	1.21479e-12	0.336614	0.173	0.024	2.54692e-08
98008263-taxb1	1.2424e-12	0.529033	0.56	0.361	2.60482e-08
98003215-npc2	1.42482e-12	0.37685	0.167	0.022	2.98728e-08
98010383-pepd	1.46955e-12	0.526508	0.274	0.081	3.08106e-08
98105511-grn-6	1.48821e-12	0.295447	0.179	0.026	3.12018e-08
98059348-limd2	1.59715e-12	0.56223	0.518	0.305	3.34858e-08
98140272-dtx23	1.67436e-12	0.32387	0.155	0.018	3.51047e-08
98132201-irf2-2	1.71402e-12	0.310526	0.119	0.006	3.59361e-08
98032467-unknown-845	1.89205e-12	0.53563	0.536	0.31	3.96687e-08
98047583-aosl	1.9578e-12	0.316567	0.143	0.014	4.10473e-08
98116554-unknown-2801	2.17127e-12	0.352149	0.131	0.01	4.55228e-08
98018652-xiap-2	2.26923e-12	0.33204	0.137	0.012	4.75768e-08
98040438-dhe3	2.34366e-12	0.50351	0.595	0.409	4.91372e-08
98125693-ce57l	2.55971e-12	0.393865	0.179	0.028	5.36668e-08
98136222-unknown-4179	2.56511e-12	0.439717	0.232	0.053	5.37801e-08
98125778-lrp2-13	2.65567e-12	0.290769	0.131	0.01	5.56788e-08
98051659-stat1	2.7667e-12	0.430325	0.232	0.053	5.80067e-08
98010523-gbb4	2.99517e-12	0.369452	0.72	0.625	6.27966e-08
98027177-syq	4.54496e-12	0.56073	0.393	0.175	9.52895e-08
98033243-unc9-2	4.79687e-12	0.492202	0.274	0.081	1.00571e-07
98114097-sc5a5	6.33305e-12	0.292586	0.107	0.004	1.32779e-07
98159684-lrba-2	7.37138e-12	0.403677	0.238	0.059	1.54548e-07
98134854-kefx	8.5791e-12	0.281717	0.113	0.006	1.79869e-07
98053915-unknown-1416	9.22144e-12	0.283315	0.113	0.006	1.93337e-07
98149171-unknown-5048	1.01304e-11	0.314788	0.119	0.008	2.12395e-07
98153289-setmr-84	1.04346e-11	0.281284	0.119	0.008	2.18772e-07
98056250-helz-4	1.05967e-11	0.447973	0.226	0.055	2.22171e-07
98055989-unknown-1502	1.06423e-11	0.267458	0.119	0.008	2.23127e-07
98126379-unknown-3480	1.08319e-11	0.381107	0.167	0.026	2.27102e-07
98009841-unknown-246	1.11591e-11	0.276274	0.125	0.01	2.33962e-07
98145094-gnai3-4	1.15237e-11	0.326136	0.137	0.014	2.41606e-07
98125870-unknown-3449	1.1642e-11	0.309138	0.143	0.016	2.44087e-07
98025789-catl1	1.25118e-11	0.545948	0.512	0.271	2.62322e-07
98052491-bcal2-8	1.34818e-11	0.259766	0.125	0.01	2.8266e-07
98011699-asah1-2	1.58716e-11	0.5404	0.357	0.139	3.32764e-07
98026836-ar1	1.58758e-11	0.467372	0.262	0.077	3.32851e-07
98028033-unknown-718	1.59942e-11	0.483452	0.28	0.088	3.35334e-07
98105786-unknown-2121	1.86613e-11	0.536086	0.405	0.173	3.91253e-07
98031219-anxa3	2.10677e-11	0.433696	0.19	0.037	4.41706e-07
98125690-sgpl1-5	2.50168e-11	0.412465	0.149	0.02	5.24501e-07
98109575-catl1-6	2.50659e-11	0.499956	0.577	0.36	5.25533e-07
98131350-unknown-3822	3.01624e-11	0.260547	0.143	0.018	6.32384e-07
98022600-unknown-578	3.55722e-11	0.260457	0.101	0.004	7.45807e-07
98059340-gapr1-10	3.88203e-11	0.511854	0.31	0.112	8.13907e-07
98048956-so5a1	4.10322e-11	0.421914	0.19	0.039	8.6028e-07
98026953-speb-2	4.26114e-11	0.263411	0.107	0.006	8.93392e-07
98161701-unknown-5936	4.43869e-11	0.276596	0.107	0.006	9.30616e-07
98154743-unknown-5447	4.73018e-11	0.294613	0.131	0.014	9.9173e-07
98031762-casp2-3	5.10971e-11	0.28538	0.119	0.01	1.0713e-06
98144405-unknown-4730	5.22327e-11	0.503743	0.31	0.112	1.09511e-06
98157981-loxh1-28	5.50618e-11	0.254246	0.119	0.01	1.15443e-06
98104382-ttll9-2	5.62371e-11	0.515969	0.304	0.108	1.17907e-06
98125282-unknown-3406	5.98329e-11	0.433769	0.214	0.053	1.25446e-06
98025346-ago2	6.01529e-11	0.518559	0.446	0.251	1.26117e-06
98107888-unknown-2263	6.13886e-11	0.382254	0.232	0.061	1.28707e-06
98057592-ptn6	6.22218e-11	0.551618	0.44	0.23	1.30454e-06
98047049-cuzd1-3	6.40831e-11	0.65461	0.363	0.139	1.34357e-06
98015775-elov4-3	6.50841e-11	0.380068	0.238	0.061	1.36455e-06
98049092-unknown-1321	7.88778e-11	0.348318	0.155	0.024	1.65375e-06
98128529-samh1-5	8.61095e-11	0.32405	0.149	0.022	1.80537e-06
98006228-guaa	9.09168e-11	0.329514	0.149	0.022	1.90616e-06
98012037-cp135-2	1.02272e-10	0.417623	0.232	0.063	2.14423e-06
98020241-lhx6	1.04878e-10	0.383873	0.196	0.043	2.19887e-06
98100437-unknown-1740	1.22073e-10	0.44737	0.214	0.053	2.55937e-06
98035075-myh4	1.26025e-10	0.558252	0.345	0.139	2.64225e-06
98051213-ptprb-3	1.28675e-10	0.508308	0.601	0.432	2.69779e-06
98024015-catf	1.29715e-10	0.406544	0.185	0.039	2.7196e-06
98054399-unknown-1431	1.38053e-10	0.578053	0.262	0.086	2.89441e-06
98109574-catl1-5	1.52308e-10	0.473648	0.583	0.375	3.19329e-06
98022339-unknown-574	1.90439e-10	0.293942	0.125	0.014	3.99274e-06
98067868-unknown-1648	1.9193e-10	0.477332	0.542	0.34	4.024e-06
98045825-dcxr-4	2.00514e-10	0.2908	0.125	0.014	4.20397e-06
98127052-chfr-3	2.03667e-10	0.267916	0.101	0.006	4.27008e-06
98006504-st1c2-2	2.28137e-10	0.345399	0.256	0.077	4.78312e-06
98058967-unknown-1599	2.34532e-10	0.269554	0.101	0.006	4.91721e-06
98004946-unc9	2.37051e-10	0.438587	0.262	0.083	4.97001e-06
98154249-unknown-5420	2.47026e-10	0.255532	0.119	0.012	5.17914e-06
98021454-rala	2.69234e-10	0.487411	0.411	0.21	5.64476e-06
98018478-elf5	2.85517e-10	0.571557	0.458	0.25	5.98616e-06
98019219-unknown-488	2.96047e-10	0.752665	0.393	0.173	6.20693e-06
98064267-unknown-1627	3.26655e-10	0.307534	0.167	0.031	6.84865e-06
98048860-unknown-1314	3.40725e-10	0.323908	0.143	0.022	7.14365e-06
98048855-bicc1	4.28627e-10	0.405525	0.613	0.491	8.9866e-06
98034733-unknown-906	4.49817e-10	0.303223	0.149	0.024	9.43087e-06
98068551-efc1	4.88828e-10	0.515136	0.304	0.118	1.02488e-05
98105323-cnfn-14	6.04533e-10	0.362026	0.286	0.104	1.26746e-05
98034475-urom	6.62167e-10	0.69976	0.363	0.151	1.3883e-05
98002258-birc2	7.96588e-10	0.295209	0.131	0.018	1.67013e-05
98030722-cnfn-3	8.03072e-10	0.381551	0.292	0.11	1.68372e-05
98141051-glna-6	8.21638e-10	0.385108	0.238	0.073	1.72265e-05
98159478-wnt7a	8.53433e-10	0.32302	0.119	0.014	1.78931e-05
98125441-unknown-3420	9.16377e-10	0.554056	0.411	0.222	1.92128e-05
98116149-adf	9.17333e-10	0.429395	0.321	0.12	1.92328e-05
98046629-nfil3	9.44451e-10	0.454841	0.327	0.134	1.98014e-05
98015253-sc5a8	9.5226e-10	0.342961	0.161	0.031	1.99651e-05
98145155-s7a13	1.01002e-09	0.27257	0.119	0.014	2.11762e-05
98053521-panx1	1.11145e-09	0.371565	0.196	0.049	2.33027e-05
98155502-dyst	1.20647e-09	0.528322	0.464	0.285	2.52948e-05
98019438-wbp2	1.2898e-09	0.359483	0.179	0.039	2.70419e-05
98027335-catd	1.33126e-09	0.388159	0.214	0.059	2.79112e-05
98046015-polg-6	1.34052e-09	0.323262	0.143	0.024	2.81053e-05
98113073-clc4a-2	1.47336e-09	0.31044	0.143	0.024	3.08904e-05
98138006-reep5-5	1.70514e-09	0.326567	0.131	0.02	3.57499e-05
98116150-adf3	1.72439e-09	0.480067	0.238	0.073	3.61536e-05
98027876-unknown-713	3.0059e-09	0.52374	0.304	0.106	6.30217e-05
98035056-cats	3.1229e-09	0.477292	0.369	0.179	6.54748e-05
98025172-metk1	3.73453e-09	0.271937	0.143	0.026	7.82981e-05
98000823-cnr11	3.95197e-09	0.389756	0.673	0.672	8.28571e-05
98128383-unknown-3647	4.20323e-09	0.307071	0.244	0.083	8.8125e-05
98012909-unknown-333	4.97367e-09	0.272861	0.101	0.01	0.000104278
98145870-unknown-4825	5.15547e-09	0.271407	0.137	0.024	0.00010809
98058594-unknown-1582	5.80896e-09	0.69545	0.375	0.169	0.000121791
98143979-casp3-3	6.39127e-09	0.4065	0.238	0.081	0.000133999
98141054-glna-7	6.82612e-09	0.50614	0.327	0.151	0.000143116
98026720-npt2a	7.72028e-09	0.457494	0.202	0.059	0.000161863
98141107-spre-2	8.13547e-09	0.293531	0.125	0.02	0.000170568
98145797-glyg-3	8.23079e-09	0.300757	0.143	0.028	0.000172567
98139215-atm-5	8.82931e-09	0.263101	0.125	0.02	0.000185115
98148953-yg31b-4	1.00062e-08	0.321153	0.161	0.035	0.000209789
98048643-cspg2	1.00216e-08	0.383755	0.22	0.067	0.000210114
98019847-sdcb1	1.09442e-08	0.333418	0.679	0.54	0.000229455
98019575-mx2-2	1.1769e-08	0.306953	0.161	0.037	0.000246749
98054918-lphn3-6	1.20791e-08	0.417741	0.22	0.069	0.00025325
98051695-dyl2	1.22972e-08	0.472005	0.375	0.202	0.000257824
98053237-nade-2	1.64681e-08	0.449196	0.351	0.179	0.00034527
98003563-tppb	1.74427e-08	0.299457	0.149	0.031	0.000365705
98010298-eat5	1.98146e-08	0.284121	0.149	0.031	0.000415433
98031809-hpgds-15	2.47445e-08	0.473212	0.429	0.259	0.000518793
98128382-sdcb1-2	2.6326e-08	0.287932	0.226	0.079	0.000551952
98126300-pgca	2.96825e-08	0.273033	0.119	0.02	0.000622323
98156380-dapk3-3	3.04874e-08	0.380968	0.185	0.053	0.000639199
98024313-src-3	3.14634e-08	0.257936	0.119	0.02	0.000659663
98023092-stx12-2	3.43887e-08	0.342554	0.19	0.055	0.000720994
98155686-rock2-2	4.1819e-08	0.447751	0.476	0.316	0.000876777
98040969-nnmt-3	4.58253e-08	0.304765	0.131	0.026	0.000960773
98018390-tagl3-2	4.84592e-08	0.467273	0.399	0.218	0.001016
98004690-sta5a	5.31485e-08	0.309391	0.173	0.047	0.00111431
98015626-nnmt	5.43305e-08	0.263045	0.107	0.016	0.00113909
98003161-mbnl3	5.58394e-08	0.378584	0.214	0.071	0.00117073
98052000-acco1-2	5.80601e-08	0.311068	0.143	0.031	0.00121729
98101013-unknown-1780	5.86332e-08	0.282916	0.131	0.026	0.0012293
98011391-hpgds-6	6.47361e-08	0.547841	0.31	0.132	0.00135726
98004257-gbrb3	8.02966e-08	0.310164	0.161	0.041	0.0016835
98142961-st1a2-2	8.03806e-08	0.273345	0.22	0.075	0.00168526
98004631-nud15	1.07216e-07	0.281654	0.119	0.022	0.00224788
98008495-ubb-2	1.11994e-07	0.258223	0.25	0.096	0.00234807
98029393-pls1-2	1.46e-07	0.284851	0.125	0.026	0.00306105
98054183-cadm4	1.49557e-07	0.43817	0.548	0.424	0.0031356
98007949-lphn3-2	1.53413e-07	0.320077	0.167	0.047	0.00321647
98011662-dok3	1.59519e-07	0.294852	0.137	0.031	0.00334448
98109720-1433t	1.7181e-07	0.279578	0.107	0.018	0.00360216
98103099-unknown-1911	2.48012e-07	0.448998	0.292	0.122	0.00519983
98155420-l1cam	2.60884e-07	0.404185	0.536	0.409	0.0054697
98041198-ablm1-2	2.63163e-07	0.421137	0.458	0.308	0.00551748
98019546-vav	2.63671e-07	0.375607	0.268	0.116	0.00552813
98043602-wbs27-8	2.72575e-07	0.398597	0.244	0.1	0.00571482
98037722-caco2	2.8129e-07	0.41173	0.512	0.401	0.00589754
98001283-faaa	2.8828e-07	0.286301	0.131	0.029	0.00604407
98007888-elmo2	3.19633e-07	0.416778	0.345	0.193	0.00670142
98006907-unknown-169	3.20923e-07	0.464393	0.452	0.318	0.00672848
98153408-traf1-23	3.40381e-07	0.282299	0.155	0.043	0.00713643
98044059-prom1-4	3.60549e-07	0.388424	0.185	0.061	0.00755927
98002911-syic	3.64278e-07	0.419192	0.446	0.305	0.00763745
98036951-unknown-966	3.83708e-07	0.348365	0.185	0.061	0.00804481
98049341-y1101	3.95991e-07	0.426855	0.339	0.171	0.00830234
98055264-djc18	4.1123e-07	0.269698	0.149	0.039	0.00862184
98027726-unknown-710	4.30575e-07	0.25853	0.143	0.035	0.00902744
98153411-traf1-24	4.3128e-07	0.271158	0.155	0.043	0.00904222
98052801-ddx58-2	4.58757e-07	0.263615	0.137	0.033	0.00961831
98052992-ogrl1	4.93333e-07	0.389385	0.333	0.179	0.0103432
98043222-rbm24	5.00217e-07	0.407315	0.458	0.314	0.0104876
98052848-ppgb-7	5.30137e-07	0.304148	0.167	0.049	0.0111148
98031898-nphp3-5	5.38429e-07	0.419103	0.28	0.136	0.0112887
98046573-hpgds-23	5.46993e-07	0.316078	0.173	0.053	0.0114683
98048609-unknown-1308	5.93659e-07	0.445078	0.232	0.096	0.0124467
98134504-efc1-2	6.30978e-07	0.252656	0.101	0.018	0.0132291
98031479-mthr	6.34802e-07	0.305673	0.149	0.041	0.0133093
98058887-rhg26	6.99011e-07	0.374032	0.25	0.11	0.0146555
98028196-if2b2	7.13041e-07	0.274276	0.708	0.619	0.0149496
98051971-fabp5	7.14755e-07	0.451364	0.411	0.257	0.0149856
98115726-cats-2	8.43617e-07	0.395916	0.357	0.2	0.0176873
98027133-mdn1-2	8.52457e-07	0.272538	0.149	0.041	0.0178726
98059982-cpeb3	8.70588e-07	0.311969	0.19	0.067	0.0182527
98005786-unknown-141	1.0579e-06	0.408516	0.321	0.175	0.02218
98058276-wbs27-9	1.12102e-06	0.359864	0.238	0.104	0.0235032
98001993-calm	1.12628e-06	0.410474	0.393	0.23	0.0236136
98011374-xiap	1.24961e-06	0.261255	0.119	0.028	0.0261992
98041948-mltk-3	1.27927e-06	0.435493	0.256	0.122	0.0268211
98037782-fa49b	1.45713e-06	0.374602	0.327	0.183	0.0305502
98031142-etv7	1.53976e-06	0.451853	0.304	0.165	0.0322826
98018641-kthy	1.65889e-06	0.298723	0.179	0.061	0.0347804
98109408-gshr-2	1.66718e-06	0.3729	0.417	0.279	0.0349541
98076568-unknown-1705	1.70494e-06	0.323718	0.179	0.061	0.0357459
98020871-s28a2	1.91741e-06	0.272912	0.125	0.031	0.0402004
98006499-tri65-2	1.99131e-06	0.352742	0.286	0.143	0.0417499
98156332-casp3-4	2.08877e-06	0.398316	0.393	0.257	0.0437931
98052116-rs27a	2.45205e-06	0.297707	0.149	0.045	0.0514097
98052934-mltk-4	2.45608e-06	0.384336	0.226	0.1	0.0514942
98035101-dns2b-3	2.67477e-06	0.289765	0.131	0.035	0.0560792
98041501-tpm3	2.98574e-06	0.361014	0.268	0.124	0.062599
98031233-sptb2	3.21869e-06	0.382941	0.435	0.314	0.0674832
98058735-pi42b	3.38906e-06	0.286455	0.214	0.086	0.0710551
98106486-ddx58-4	3.4934e-06	0.307446	0.179	0.065	0.0732426
98029760-radi-3	4.04098e-06	0.348532	0.298	0.153	0.0847232
98055489-pter	4.21836e-06	0.266166	0.125	0.033	0.0884421
98044569-at1b1	4.52539e-06	0.324919	0.196	0.077	0.0948793
98136136-unknown-4174	4.59816e-06	0.336325	0.304	0.139	0.0964051
98011424-nudt9-2	4.93923e-06	0.324031	0.196	0.079	0.103556
98018124-gstm3	5.47465e-06	0.365951	0.232	0.104	0.114781
98040233-fsip2	6.47852e-06	0.338228	0.464	0.326	0.135829
98050675-suox-4	6.78848e-06	0.298377	0.143	0.045	0.142327
98026016-unknown-664	6.88399e-06	0.375348	0.196	0.077	0.14433
98037649-netr	7.06198e-06	0.396248	0.292	0.153	0.148062
98021853-taldo	8.28042e-06	0.33145	0.47	0.356	0.173607
98054200-taar2	8.76615e-06	0.296004	0.131	0.039	0.183791
98005177-actb	1.05828e-05	0.288054	0.631	0.528	0.221879
98016255-mocs1-2	1.32739e-05	0.352625	0.226	0.106	0.278301
98055685-mtx1	1.32887e-05	0.354863	0.381	0.251	0.278611
98130237-dus5-2	1.36215e-05	0.33816	0.268	0.141	0.285589
98002084-vglu2	1.36577e-05	0.304162	0.196	0.083	0.286347
98056951-trxr1	1.36993e-05	0.355893	0.327	0.193	0.287219
98012070-unknown-311	1.37471e-05	0.431773	0.286	0.163	0.288221
98043715-tnni2	1.46468e-05	0.352252	0.393	0.246	0.307084
98135749-ago2-7	1.50989e-05	0.303829	0.155	0.055	0.316564
98051237-ml12b-2	1.53566e-05	0.377406	0.357	0.21	0.321967
98005757-ogt1	1.56498e-05	0.365559	0.19	0.081	0.328114
98011555-s36a1	1.64095e-05	0.272656	0.149	0.051	0.344041
98107140-ubb-9	1.67501e-05	0.29691	0.542	0.472	0.351183
98113497-unknown-2613	1.7636e-05	0.275567	0.31	0.173	0.369756
98030715-ttpal-2	1.76523e-05	0.365394	0.202	0.09	0.370099
98051112-gstm1	1.78401e-05	0.302671	0.179	0.071	0.374036
98110252-tba8-2	2.05435e-05	0.320118	0.19	0.083	0.430715
98013428-myh6	2.22407e-05	0.414848	0.321	0.187	0.466298
98116009-y864	4.11004e-05	0.275324	0.131	0.045	0.861711
98048009-cp2u1-8	4.32845e-05	0.250959	0.119	0.037	0.907503
98046178-yxie	4.38728e-05	0.316304	0.19	0.086	0.919837
98008433-efhd2	4.57425e-05	0.352969	0.256	0.147	0.959037
98057654-irk6	4.60484e-05	0.36076	0.274	0.157	0.96545
98161141-traf1-25	4.7279e-05	0.310131	0.214	0.104	0.991252
98013899-unknown-357	6.29283e-05	0.604223	0.411	0.281	1
98040001-unknown-1068	0.000157896	0.457408	0.339	0.244	1
98021298-speg	0.000960916	0.369354	0.28	0.189	1
98048945-b2cl1-2	4.95365e-05	0.365849	0.304	0.189	1
98040768-unknown-1091	0.000987191	0.364918	0.244	0.147	1
98048592-lnx2	5.09836e-05	0.355033	0.393	0.291	1
98040429-dpys	0.000180715	0.345664	0.256	0.155	1
98152667-ypel1	0.000203555	0.345057	0.304	0.198	1
98009366-dhpr	5.51969e-05	0.344909	0.202	0.096	1
98041249-gas2	0.00039046	0.344883	0.31	0.212	1
98021000-sesn1	0.000119612	0.344754	0.357	0.246	1
98045686-ern1	8.08878e-05	0.34392	0.339	0.226	1
98037092-ada10-4	8.17721e-05	0.331031	0.399	0.273	1
98056423-fmnl3	9.66519e-05	0.329814	0.304	0.189	1
98003878-oit3	4.83455e-05	0.324157	0.202	0.088	1
98002105-calm-2	0.00054497	0.32073	0.446	0.336	1
98011725-crum2	0.0001457	0.314245	0.345	0.232	1
98037840-dus5	8.44468e-05	0.312812	0.274	0.157	1
98018878-psa7-2	0.000545205	0.312481	0.25	0.151	1
98025770-tsn17-2	0.000174595	0.311774	0.375	0.267	1
98043153-scub1	0.00013604	0.307477	0.304	0.167	1
98043307-vdac	0.000684927	0.307387	0.381	0.306	1
98033694-unknown-887	0.000149093	0.306693	0.446	0.363	1
98058711-rhg44	0.000527242	0.306245	0.262	0.165	1
98144255-tba1b-3	0.0430086	0.300972	0.274	0.244	1
98034879-neu1b	0.000195141	0.300561	0.226	0.118	1
98022352-b2l10	0.000124036	0.298643	0.476	0.391	1
98040979-casp2-6	0.000299019	0.296443	0.25	0.147	1
98115750-unknown-2753	0.00019978	0.29505	0.167	0.075	1
98002877-m3k4	0.00266415	0.294761	0.202	0.126	1
98031036-ell2	0.000324051	0.292925	0.262	0.157	1
98046289-ppal-11	0.00020315	0.292664	0.25	0.139	1
98051132-adda-5	0.000524665	0.292238	0.429	0.363	1
98024986-ran-2	0.000404853	0.29144	0.304	0.196	1
98044031-zfan6-2	0.00104812	0.291436	0.274	0.185	1
98036705-coro6-2	8.84501e-05	0.28957	0.196	0.09	1
98005642-pdcd6	0.000341928	0.289138	0.417	0.334	1
98045945-bpnt1	0.000296086	0.289081	0.268	0.161	1
98054706-netr-3	0.000582973	0.288135	0.452	0.346	1
98057349-flna-2	0.00151665	0.287675	0.452	0.391	1
98020832-actb-3	0.00104902	0.285418	0.274	0.171	1
98020046-scn4a	0.00141772	0.284262	0.202	0.118	1
98030880-djb12	0.00147257	0.282063	0.321	0.24	1
98043430-pls1-5	0.000157101	0.282021	0.208	0.1	1
98066284-unknown-1636	0.00155687	0.281795	0.238	0.149	1
98050792-mtmr4	7.71709e-05	0.279222	0.22	0.108	1
98042669-aff3	0.00385179	0.278062	0.339	0.269	1
98034589-herc4-3	0.000703536	0.277916	0.274	0.175	1
98045370-ppr3d	0.000704372	0.276856	0.28	0.173	1
98115688-bets	0.00600023	0.276733	0.393	0.354	1
98038949-rpab1	0.000304617	0.275959	0.375	0.267	1
98002897-facr1	0.000846356	0.274189	0.423	0.336	1
98020608-acap1	0.00356992	0.273648	0.31	0.236	1
98131128-med31-3	0.000130548	0.272552	0.345	0.232	1
98031905-adda-2	0.000843798	0.272495	0.268	0.169	1
98010447-xrp2	0.00288606	0.271746	0.327	0.25	1
98002070-cyfp2	0.00206855	0.271246	0.435	0.375	1
98011962-sgk3	0.00011861	0.270934	0.161	0.067	1
98029235-cah6-2	0.000151225	0.27085	0.149	0.061	1
98053641-med31	0.000167556	0.268962	0.345	0.234	1
98038707-tmm56-7	0.00282116	0.268067	0.214	0.136	1
98025025-notc2	0.000106259	0.267932	0.143	0.055	1
98058799-mkl2	0.00439766	0.2673	0.262	0.187	1
98011628-nucl	0.000307241	0.264639	0.548	0.46	1
98045905-cdn1b	0.000943991	0.26161	0.423	0.332	1
98079411-unknown-1714	0.0116959	0.261608	0.298	0.226	1
98031495-ncug1	0.00275637	0.260136	0.304	0.216	1
98046333-aqp4	0.00521546	0.258033	0.268	0.194	1
98023999-if4e	0.000675559	0.255457	0.25	0.147	1
98011313-lgul	0.00838672	0.253889	0.321	0.261	1
98044232-unknown-1182	0.000137521	0.253853	0.167	0.073	1
98113052-anx13-4	0.00705986	0.253141	0.149	0.086	1
98024821-p66b-2	0.00258464	0.253135	0.333	0.24	1
98007447-vps4a	0.00253262	0.252462	0.387	0.32	1
98037441-rffl	0.00382338	0.252198	0.411	0.356	1
98160340-cdd-2	0.00015998	0.251703	0.137	0.053	1
98051383-unknown-1356	0.00117749	0.25106	0.244	0.149	1
98021733-nosip	0.000263863	0.250835	0.161	0.073	1
98018620-tlk2	3.61663e-06	-0.250101	0.054	0.218	0.0758263
98058620-s35g1-5	0.000152105	-0.250316	0.065	0.187	1
98105513-s22a6-5	3.12406e-05	-0.250598	0.065	0.212	0.65499
98004189-iqub	2.6935e-05	-0.250755	0.149	0.35	0.56472
98040421-rs6-2	0.000280499	-0.250766	0.22	0.383	1
98048564-ephb1-7	0.00118624	-0.250843	0.375	0.562	1
98001201-s18b1-2	6.75868e-05	-0.250985	0.065	0.198	1
98053540-idh3b	1.5609e-05	-0.251099	0.065	0.22	0.327258
98047541-tcpb	6.33322e-05	-0.25123	0.155	0.336	1
98035266-snaa-2	5.49125e-05	-0.251404	0.131	0.303	1
98049196-spc25	0.000492253	-0.252485	0.304	0.503	1
98010080-k1751	1.20921e-05	-0.252706	0.107	0.289	0.253523
98102869-gst2	8.72094e-05	-0.25307	0.113	0.275	1
98152157-gbg1-2	0.000210429	-0.253125	0.167	0.324	1
98055478-tff2-2	2.33419e-06	-0.253581	0.012	0.143	0.0489387
98047988-ptss2	0.000398773	-0.25371	0.232	0.397	1
98134654-tri47-7	3.36131e-07	-0.254028	0	0.139	0.00704732
98055949-sapc2	4.50792e-06	-0.254298	0.101	0.287	0.0945132
98043454-cuzd1-2	3.73184e-06	-0.254352	0.054	0.222	0.0782418
98008647-anke1	0.000345475	-0.254489	0.274	0.491	1
98044709-unknown-1196	6.45664e-05	-0.254506	0.06	0.187	1
98044151-arl1-2	3.55089e-05	-0.254726	0.083	0.234	0.74448
98037098-unknown-972	7.27746e-05	-0.25475	0.125	0.299	1
98024355-dus16	0.000120271	-0.255124	0.268	0.468	1
98051739-irk12-2	2.82534e-06	-0.255312	0.042	0.196	0.0592361
98020035-tm145	0.000168618	-0.25534	0.256	0.475	1
98007155-djb11	9.13676e-05	-0.255396	0.119	0.277	1
98006449-s22a2	1.61521e-05	-0.255604	0.03	0.153	0.338645
98048629-sir3	1.67233e-05	-0.255801	0.089	0.257	0.350621
98043424-unknown-1164	2.55311e-05	-0.255911	0.107	0.275	0.535286
98010578-pur8	0.000104577	-0.256044	0.155	0.33	1
98029980-cers4	0.000315838	-0.256466	0.411	0.621	1
98004413-ten2	2.55526e-05	-0.25666	0.107	0.279	0.535736
98034247-ftm	3.1011e-05	-0.257066	0.131	0.308	0.650176
98057231-cj090	1.44531e-05	-0.257563	0.113	0.293	0.303024
98020157-vcx1	1.56334e-06	-0.257708	0.006	0.138	0.032777
98039024-s40a1	1.07999e-05	-0.257773	0.119	0.308	0.22643
98048972-tcph	3.98006e-05	-0.257801	0.167	0.36	0.83446
98043618-tri69	2.78333e-05	-0.258025	0.173	0.375	0.583553
98001913-rdh13	8.69064e-05	-0.258347	0.143	0.312	1
98022940-ci135	9.00706e-06	-0.259431	0.06	0.212	0.188842
98042443-tect2	3.07941e-05	-0.25968	0.071	0.212	0.645629
98002418-unknown-55	6.96795e-06	-0.259681	0.012	0.134	0.14609
98001645-ttc26	1.11968e-05	-0.259818	0.089	0.263	0.234753
98010705-rbx1	7.13399e-05	-0.260048	0.161	0.332	1
98008686-daaf1	4.61304e-05	-0.260057	0.173	0.377	0.967171
98050061-unknown-1335	1.76951e-06	-0.260186	0.012	0.147	0.0370995
98049101-cfa99	0.0002986	-0.260201	0.173	0.326	1
98142813-at2b3-2	0.000170004	-0.260461	0.196	0.375	1
98115734-thop1-5	7.28158e-05	-0.260589	0.143	0.316	1
98045295-copt2	0.000104695	-0.260591	0.232	0.44	1
98011404-calm-8	5.58385e-05	-0.260806	0.095	0.246	1
98022479-unknown-575	4.83238e-05	-0.260872	0.137	0.306	1
98033751-cc153	6.20055e-05	-0.261088	0.101	0.251	1
98034804-cb073	3.10282e-05	-0.26114	0.125	0.303	0.650538
98001810-ermp1	6.96582e-06	-0.261517	0.077	0.25	0.146045
98033451-unknown-878	3.05161e-05	-0.261886	0.119	0.299	0.6398
98052074-y1101-2	0.000245242	-0.262113	0.429	0.615	1
98128815-ndua5	0.000261382	-0.262131	0.28	0.489	1
98131349-unknown-3821	4.92595e-06	-0.262229	0.054	0.204	0.103277
98038508-npdc1-2	5.90442e-05	-0.262233	0.155	0.326	1
98000125-rs7	0.000392802	-0.262355	0.339	0.564	1
98023591-cc146	3.47662e-05	-0.262493	0.125	0.299	0.728908
98104117-potee	2.21719e-06	-0.262526	0.036	0.191	0.0464855
98006951-gys1	4.35828e-06	-0.262563	0.065	0.226	0.0913756
98026659-ank1-2	2.99627e-05	-0.262639	0.107	0.265	0.628198
98048283-aldh2-2	0.00046299	-0.262965	0.381	0.593	1
98048402-unknown-1301	3.79809e-05	-0.263224	0.018	0.13	0.796308
98006322-es8l1	7.14298e-08	-0.263399	0.083	0.297	0.0014976
98030769-mdr1-2	6.96843e-05	-0.263443	0.25	0.481	1
98019723-s36a1-3	6.19019e-06	-0.263601	0.054	0.208	0.129784
98050433-unknown-1341	0.000157343	-0.263812	0.44	0.707	1
98133752-azr-2	5.3765e-05	-0.263924	0.125	0.295	1
98027937-rl15-2	0.000148623	-0.263942	0.25	0.462	1
98018724-ica69	6.93309e-05	-0.264139	0.155	0.328	1
98007366-armc3	6.74949e-05	-0.264253	0.107	0.253	1
98161469-cp093	1.60981e-05	-0.264615	0.107	0.279	0.337512
98040782-2a5d	4.01202e-05	-0.264973	0.19	0.383	0.84116
98053931-ndus2	2.08706e-05	-0.265052	0.054	0.193	0.437574
98025219-rsmn	0.000154009	-0.265178	0.196	0.369	1
98019200-unknown-486	0.000112641	-0.265277	0.238	0.442	1
98033914-ndub6	0.000105841	-0.26542	0.25	0.456	1
98049708-rs12	0.000155149	-0.265567	0.405	0.67	1
98034341-glna-3	6.39006e-05	-0.265681	0.524	0.694	1
98037472-unknown-986	9.11382e-06	-0.265974	0.101	0.289	0.19108
98045737-cs044	1.49015e-06	-0.265986	0.065	0.246	0.0312425
98003719-slirp	3.39211e-05	-0.266263	0.083	0.234	0.71119
98039046-fopnl	4.1579e-06	-0.266308	0.089	0.277	0.0871745
98017213-odfp2-2	0.000183977	-0.26654	0.28	0.481	1
98052366-myh13	2.39407e-06	-0.266637	0.048	0.21	0.0501941
98132796-wbs27-10	0.000250951	-0.267012	0.196	0.361	1
98043813-zdh24-2	9.20734e-05	-0.267023	0.262	0.479	1
98004059-unknown-93	5.44393e-06	-0.26772	0.054	0.208	0.114137
98144270-rs28	8.19625e-05	-0.267756	0.19	0.379	1
98034125-erd22	4.10639e-05	-0.267869	0.131	0.308	0.860945
98019603-heat2	8.37601e-05	-0.26802	0.143	0.308	1
98059221-hxk2-3	0.00015716	-0.268285	0.256	0.462	1
98117547-kdm6b	5.65167e-08	-0.268388	0.125	0.371	0.00118493
98000410-adgb	5.86501e-06	-0.268887	0.065	0.226	0.122966
98159018-apt	1.16454e-06	-0.269665	0.018	0.163	0.0244157
98048195-ugpa	1.52734e-05	-0.27034	0.065	0.212	0.320221
98035299-ctl2	1.52582e-07	-0.270976	0.708	0.859	0.00319904
98039216-r10b2	5.06335e-06	-0.271294	0.095	0.277	0.106158
98006763-unknown-162	1.41292e-05	-0.271641	0.083	0.253	0.296232
98034391-cetn1-2	3.4756e-05	-0.271649	0.042	0.173	0.728694
98036355-unknown-948	3.67617e-06	-0.27205	0.006	0.128	0.0770745
98035924-hpgds-18	0.000178179	-0.272284	0.315	0.521	1
98148908-unknown-5034	0.000353014	-0.272435	0.226	0.377	1
98041680-adda-4	2.77811e-05	-0.272484	0.119	0.297	0.582458
98130412-ptn	5.25092e-05	-0.27265	0.071	0.218	1
98019897-pptc7	1.86566e-05	-0.273419	0.155	0.344	0.391154
98037096-m3k12	1.13106e-05	-0.273792	0.125	0.308	0.237138
98025628-lerl1	2.428e-05	-0.273842	0.179	0.381	0.509054
98023571-thegl	2.35458e-05	-0.274143	0.125	0.308	0.493661
98051292-rs24	9.24595e-05	-0.274299	0.208	0.403	1
98057559-dzan1-2	9.62337e-06	-0.274571	0.089	0.257	0.201764
98017667-map10	1.28511e-05	-0.274657	0.143	0.348	0.269437
98038117-unknown-1004	3.40595e-07	-0.27469	0.018	0.175	0.0071409
98126678-arl3-3	2.47693e-05	-0.274699	0.149	0.334	0.519313
98122754-unknown-3244	6.15304e-06	-0.275088	0.089	0.269	0.129005
98052636-glym-2	1.08519e-05	-0.275101	0.089	0.253	0.227521
98030753-cu059	1.27139e-05	-0.27512	0.107	0.283	0.26656
98045202-ccd17	3.60959e-05	-0.275387	0.19	0.383	0.756786
98006685-sl9a2	2.28542e-06	-0.275598	0.036	0.183	0.0479161
98050586-kc1a-2	0.000134477	-0.276015	0.339	0.566	1
98022966-ch037	3.35495e-06	-0.276088	0.083	0.267	0.07034
98022962-rssa	0.000113835	-0.276124	0.345	0.595	1
98132091-cubn	1.31523e-05	-0.276138	0.155	0.354	0.27575
98131460-unknown-3830	0.000177997	-0.276187	0.339	0.566	1
98030530-unknown-791	3.17891e-05	-0.276239	0.548	0.721	0.66649
98112552-xp4-2	4.5592e-07	-0.276432	0.006	0.147	0.00955881
98042081-grwd1-2	7.45953e-05	-0.276432	0.185	0.365	1
98027502-aspm-2	8.16809e-05	-0.276477	0.292	0.536	1
98058943-cc171	6.00719e-06	-0.276563	0.101	0.277	0.125947
98007882-rttn	9.28836e-05	-0.276572	0.167	0.322	1
98003518-rdh11	2.24504e-05	-0.276575	0.071	0.224	0.470694
98021523-enkd1	7.73267e-06	-0.276694	0.107	0.295	0.162123
98000644-thim	3.3775e-06	-0.276836	0.065	0.232	0.0708126
98041041-tstd1	1.05511e-05	-0.276998	0.101	0.279	0.221215
98016185-rs26	7.56964e-05	-0.277042	0.262	0.477	1
98003089-golp3	3.034e-06	-0.277084	0.06	0.23	0.0636108
98052306-etfb	3.09516e-05	-0.277222	0.119	0.285	0.648931
98017163-flna	1.50733e-06	-0.277418	0.054	0.216	0.0316027
98019268-nram2	7.2094e-05	-0.277772	0.262	0.477	1
98155286-unknown-5500	3.6728e-06	-0.278091	0.06	0.226	0.0770038
98054685-unknown-1445	1.55596e-05	-0.278486	0.131	0.312	0.326223
98027431-tri37	1.08393e-06	-0.278519	0.048	0.218	0.0227256
98132150-h10-6	1.57605e-05	-0.279312	0.042	0.179	0.330436
98031628-calm-27	1.50607e-05	-0.279331	0.137	0.334	0.315764
98150060-ttll8	4.27038e-06	-0.279711	0.095	0.283	0.0895328
98022369-dus19	3.87149e-07	-0.279903	0.006	0.151	0.00811696
98042834-sahh3	1.94269e-05	-0.279916	0.173	0.371	0.407304
98005345-cb042	5.59274e-06	-0.280106	0.095	0.277	0.117257
98030457-wdr96-2	7.45699e-06	-0.280923	0.131	0.33	0.156343
98031064-atf4	6.94224e-07	-0.281526	0.69	0.896	0.0145551
98029043-rl37	0.000173707	-0.281926	0.381	0.639	1
98040956-unknown-1098	7.02446e-05	-0.282086	0.405	0.629	1
98045376-hxk2	0.000134286	-0.282611	0.375	0.613	1
98008669-echb	1.1789e-05	-0.282621	0.232	0.47	0.247167
98010273-tram1	2.81268e-05	-0.282734	0.143	0.32	0.589707
98049881-cdkl1	1.59427e-05	-0.282986	0.107	0.277	0.334255
98024727-s22a5-7	1.15065e-05	-0.283048	0.048	0.187	0.241245
98027392-unknown-701	1.27478e-05	-0.283181	0.202	0.432	0.267271
98156323-unknown-5606	3.88317e-05	-0.283365	0.167	0.356	0.814145
98014554-glra3	5.86518e-07	-0.284071	0.018	0.167	0.0122969
98022242-taz	1.0848e-06	-0.284254	0.048	0.22	0.0227439
98034398-tbb3	4.80288e-08	-0.284458	0.726	0.872	0.00100697
98016635-unknown-424	6.4121e-08	-0.284858	0.012	0.181	0.00134436
98058481-ci009-3	1.4042e-06	-0.28501	0.06	0.236	0.0294404
98121011-ce152	1.18119e-05	-0.285109	0.095	0.259	0.247648
98131261-unknown-3814	6.81145e-07	-0.285444	0.03	0.189	0.0142809
98015284-cep78	2.48409e-06	-0.285461	0.131	0.34	0.0520813
98021781-vwa7	1.1528e-06	-0.285615	0.089	0.289	0.0241696
98006164-ccd33	6.40542e-06	-0.286004	0.113	0.303	0.134296
98003035-sodm	3.37488e-05	-0.286065	0.22	0.418	0.707577
98039945-cpt1a-5	6.25364e-06	-0.286719	0.131	0.322	0.131114
98003440-rl10	5.9507e-05	-0.286901	0.321	0.562	1
98014303-fuct1	1.18279e-05	-0.287047	0.179	0.401	0.247984
98159087-unknown-5759	6.27779e-09	-0.287171	0.054	0.273	0.00013162
98047738-lrc27	3.89139e-06	-0.287372	0.089	0.273	0.0815869
98032343-spg17	4.74213e-06	-0.287811	0.167	0.387	0.0994235
98041121-gapr1-7	1.79103e-07	-0.288018	0.018	0.183	0.00375508
98014250-adx	6.83764e-06	-0.288117	0.125	0.31	0.143358
98001435-tc1d2	1.12296e-06	-0.288249	0.196	0.434	0.023544
98014643-f181a	1.9977e-05	-0.288486	0.125	0.295	0.418838
98048902-zbt10	2.56127e-05	-0.289274	0.167	0.369	0.536996
98009139-calr-2	6.72236e-05	-0.289302	0.494	0.721	1
98053142-capsl-4	3.27526e-06	-0.289418	0.131	0.338	0.0686692
98038036-oscp1	2.72279e-05	-0.289443	0.167	0.356	0.570861
98125146-apoo	3.46456e-06	-0.289689	0.125	0.33	0.072638
98023490-ctro	4.13985e-05	-0.289691	0.268	0.464	0.86796
98042032-stpg2	4.51628e-06	-0.289748	0.113	0.306	0.0946883
98001965-krt84	2.37245e-06	-0.290421	0.03	0.179	0.0497408
98050852-gde	8.31451e-08	-0.290526	0.06	0.263	0.00174322
98053980-unknown-1418	4.01236e-06	-0.290601	0.089	0.269	0.084123
98126751-smc	2.2845e-06	-0.290638	0.071	0.25	0.0478968
98027172-hgfa	4.92411e-05	-0.290912	0.417	0.67	1
98058263-glrx2-3	1.46948e-05	-0.290957	0.143	0.326	0.308092
98048556-hsdl2	2.18731e-05	-0.290958	0.214	0.432	0.458591
98011188-ghc2	4.5975e-06	-0.291198	0.065	0.224	0.0963911
98040178-iqca1	3.55054e-05	-0.291574	0.19	0.383	0.744407
98007927-unknown-194	1.24141e-05	-0.291736	0.125	0.306	0.260273
98045446-dus16-2	6.92942e-06	-0.291805	0.149	0.354	0.145282
98106630-tff3	3.6551e-06	-0.29227	0.036	0.179	0.0766327
98024818-mrp1-5	4.17745e-06	-0.292612	0.107	0.281	0.0875844
98038791-can9-4	5.31629e-05	-0.29279	0.393	0.639	1
98022200-evg1	2.36727e-05	-0.292859	0.214	0.424	0.496322
98008114-unknown-198	2.94127e-06	-0.292901	0.095	0.285	0.0616667
98049258-cnfn-10	1.82649e-06	-0.293071	0.018	0.159	0.0382941
98018436-odpat	4.04769e-06	-0.293258	0.244	0.456	0.0848639
98160794-hvcn1-2	1.06627e-05	-0.293941	0.113	0.281	0.223553
98055017-3mg	1.16285e-06	-0.294191	0.077	0.269	0.0243803
98017002-ck001	6.82265e-07	-0.294622	0.083	0.291	0.0143044
98002060-unknown-45	1.97015e-05	-0.29495	0.202	0.426	0.413062
98047271-cfa73	1.21676e-06	-0.294951	0.077	0.265	0.0255106
98053503-rb27a	4.82879e-06	-0.294981	0.131	0.324	0.10124
98043281-acsf3-5	5.81452e-06	-0.295001	0.071	0.238	0.121907
98033858-msx1	1.9188e-05	-0.295209	0.065	0.214	0.402296
98009797-cuzd1	1.51571e-06	-0.295344	0.054	0.224	0.0317784
98050483-sim12	1.4553e-05	-0.295522	0.155	0.35	0.305117
98017840-plpl1	1.91269e-06	-0.295795	0.089	0.277	0.0401014
98018946-ep15r-2	7.83509e-06	-0.295806	0.143	0.348	0.16427
98012393-4ebp2	1.47455e-05	-0.296066	0.161	0.356	0.309155
98002474-cpt1a	1.2881e-05	-0.296126	0.161	0.35	0.270063
98033141-leu1-2	8.51654e-06	-0.296458	0.107	0.279	0.178558
98039106-six1-2	5.76879e-05	-0.296655	0.363	0.613	1
98137041-nu1m	1.66273e-06	-0.296691	0.661	0.89	0.0348608
98019512-mboa2	1.03569e-05	-0.296699	0.179	0.395	0.217142
98006783-ferm1	1.77999e-05	-0.296745	0.244	0.462	0.373193
98049625-nfic	1.18868e-05	-0.296781	0.161	0.365	0.249218
98122761-unknown-3245	4.39243e-05	-0.296936	0.315	0.55	0.920916
98042714-riok3	5.41849e-07	-0.296983	0.054	0.232	0.0113604
98001550-cc147	7.12722e-06	-0.297014	0.173	0.393	0.149429
98016845-ppia	1.24872e-06	-0.29751	0.03	0.189	0.0261807
98036438-tect3	4.67574e-06	-0.297821	0.143	0.352	0.0980316
98059090-unknown-1601	1.47044e-06	-0.298088	0.071	0.255	0.0308293
98027500-cac1c	4.72483e-06	-0.298128	0.107	0.293	0.0990608
98042716-unknown-1147	1.40038e-06	-0.298323	0.024	0.171	0.0293604
98043678-fa63a	6.66067e-06	-0.298472	0.113	0.293	0.139648
98027055-foxj3	2.64765e-05	-0.29872	0.208	0.424	0.555107
98027986-mboa7	2.19517e-06	-0.298748	0.113	0.324	0.0460239
98035146-bmp7	7.90563e-05	-0.29886	0.196	0.371	1
98006350-sgsm3	1.34912e-05	-0.299254	0.107	0.277	0.282857
98046434-iqce	7.55795e-06	-0.299366	0.137	0.328	0.15846
98039690-cep83-2	2.67681e-07	-0.299426	0.042	0.222	0.0056122
98049488-tcpe	4.09496e-05	-0.300158	0.375	0.623	0.858549
98013979-cc173	3.41016e-05	-0.300312	0.345	0.57	0.714975
98029805-at5f1	3.29208e-05	-0.300321	0.458	0.694	0.690217
98013642-parp3	9.79475e-06	-0.30046	0.202	0.428	0.205357
98033449-unknown-877	2.48583e-05	-0.300473	0.232	0.418	0.521178
98055751-akna	3.3406e-06	-0.301711	0.143	0.344	0.070039
98026407-arf5	1.01934e-05	-0.301725	0.173	0.375	0.213714
98031810-coea1-2	4.3916e-05	-0.30338	0.339	0.585	0.920742
98054461-prof4	4.28552e-05	-0.303527	0.262	0.489	0.898501
98041563-kif19	1.81749e-07	-0.304427	0.03	0.202	0.00381054
98123290-qorx	5.17814e-06	-0.304721	0.101	0.277	0.108565
98018895-tm107	1.71195e-05	-0.30509	0.262	0.499	0.358927
98051196-acsl1-4	3.01035e-05	-0.305253	0.452	0.701	0.63115
98109632-unknown-2363	8.22604e-06	-0.305977	0.048	0.194	0.172467
98039759-rm19	1.59701e-06	-0.30602	0.089	0.279	0.033483
98056491-prkx	1.13297e-05	-0.306161	0.244	0.481	0.237539
98041877-unknown-1126	8.53374e-06	-0.306179	0.179	0.381	0.178918
98025557-ncl2-3	2.3578e-05	-0.306402	0.321	0.532	0.494336
98052178-sl9b2-3	5.38672e-06	-0.306497	0.155	0.361	0.112938
98045117-iqck	2.06703e-07	-0.307121	0.065	0.267	0.00433374
98046498-rl7a-2	3.95812e-05	-0.307357	0.381	0.635	0.829859
98120590-tbb2a-3	2.22362e-21	-0.30759	0.923	0.986	4.66203e-17
98047699-sp17	3.68427e-05	-0.30807	0.375	0.607	0.772443
98056818-era	1.30438e-06	-0.308593	0.113	0.336	0.0273476
98027633-trm7	5.162e-06	-0.308689	0.179	0.385	0.108226
98026564-cc170	3.35554e-06	-0.309231	0.22	0.456	0.0703523
98014793-tmm17	1.62976e-06	-0.309329	0.143	0.361	0.0341696
98106380-pigr	5.65729e-09	-0.309369	0.006	0.187	0.000118611
98022217-ca228	2.13049e-06	-0.309447	0.119	0.318	0.0446678
98054178-kad8	1.57165e-06	-0.309643	0.101	0.305	0.0329512
98001710-cg063	8.4561e-06	-0.310314	0.25	0.503	0.177291
98050748-npc1-9	1.35952e-06	-0.310785	0.083	0.269	0.0285037
98031913-npc1-6	3.63911e-05	-0.311418	0.125	0.289	0.762975
98140403-aaed1-2	4.89637e-06	-0.311863	0.077	0.246	0.102657
98015393-pecr	1.95857e-06	-0.312118	0.083	0.261	0.0410634
98033998-cj067-2	1.07011e-07	-0.312427	0.036	0.22	0.00224359
98010519-eci2	9.62585e-07	-0.312508	0.113	0.326	0.0201816
98035735-c56d2	3.10754e-06	-0.31261	0.101	0.289	0.0651527
98007672-sas6	4.45228e-08	-0.312854	0.024	0.204	0.000933464
98019373-tilb-2	4.55662e-06	-0.312985	0.161	0.363	0.0955341
98055019-selt-3	3.17306e-06	-0.314173	0.143	0.354	0.0665264
98047033-adt2	2.39376e-15	-0.314247	0.786	0.961	5.01876e-11
98009282-zswm2	3.73799e-05	-0.314302	0.214	0.413	0.783706
98027943-pdia3	4.75129e-05	-0.314351	0.298	0.517	0.996156
98030179-etfa	4.45428e-07	-0.31451	0.083	0.283	0.00933885
98048348-cb5d1	6.53118e-07	-0.314918	0.113	0.334	0.0136933
98013526-cx022	9.39508e-06	-0.315434	0.274	0.517	0.196977
98024502-ccd39	5.31862e-06	-0.316214	0.22	0.43	0.11151
98013381-ci117	5.17577e-07	-0.316757	0.113	0.334	0.0108515
98015015-gapr1-2	1.86513e-05	-0.316938	0.369	0.623	0.391043
98026988-krt84-2	1.22435e-07	-0.31817	0.018	0.185	0.00256697
98013060-calm-10	2.43825e-06	-0.319225	0.101	0.291	0.0511203
98039853-unknown-1062	4.51725e-07	-0.319699	0.119	0.344	0.00947088
98044800-gapr1-8	5.11601e-07	-0.31987	0	0.136	0.0107262
98036265-pcd16	7.16142e-07	-0.319937	0.107	0.316	0.0150146
98036581-dyrk2	1.96007e-05	-0.320049	0.381	0.644	0.410948
98071340-unknown-1673	2.57738e-07	-0.320068	0.042	0.218	0.00540373
98045274-unknown-1210	2.80063e-06	-0.32093	0.167	0.391	0.0587179
98051205-idh3a	2.81828e-06	-0.321032	0.22	0.477	0.0590881
98031569-nmrl1	4.09992e-06	-0.321134	0.196	0.43	0.0859589
98038653-rl7-2	1.77188e-05	-0.322428	0.5	0.788	0.371492
98056109-tcpd	1.05562e-05	-0.322776	0.357	0.611	0.221321
98036073-lrrd1	5.17705e-08	-0.323489	0.071	0.283	0.00108542
98046062-btbd2-2	1.66538e-05	-0.323636	0.363	0.599	0.349163
98007035-calm-6	2.7297e-08	-0.323656	0.185	0.462	0.000572309
98030217-unknown-778	2.29512e-06	-0.323766	0.143	0.356	0.0481196
98157440-unknown-5647	1.24833e-07	-0.324153	0.036	0.21	0.00261726
98034592-ank1-3	8.3136e-07	-0.324502	0.089	0.283	0.0174303
98146023-rb11a-5	1.19636e-06	-0.324519	0.101	0.306	0.0250828
98053049-calm-42	4.01525e-19	-0.324577	0.815	0.955	8.41836e-15
98121994-dpp10-3	6.04943e-07	-0.325223	0.131	0.36	0.0126832
98034226-idh3g	9.7182e-08	-0.325229	0.06	0.261	0.00203752
98019115-echa	8.7165e-07	-0.325433	0.179	0.407	0.018275
98002364-tbb4b-2	1.33896e-10	-0.326055	0.732	0.886	2.80726e-06
98025909-sap3-4	6.31713e-07	-0.326259	0.125	0.344	0.0132445
98009551-pcy2	7.67177e-07	-0.326311	0.524	0.772	0.0160846
98041773-calu-3	1.95577e-06	-0.326564	0.071	0.244	0.0410047
98004370-mns1	3.15085e-06	-0.327434	0.238	0.493	0.0660607
98042254-lrc72	1.47088e-07	-0.32761	0.065	0.269	0.00308384
98019845-rl10a	4.40789e-08	-0.327823	0.625	0.878	0.000924159
98146601-sqstm-7	2.89867e-07	-0.328014	0.036	0.208	0.00607735
98022429-selt-2	4.03875e-06	-0.328134	0.22	0.442	0.0846764
98041404-ccd96	5.50252e-06	-0.328156	0.232	0.472	0.115366
98054689-apmap-8	5.25823e-08	-0.328405	0.012	0.179	0.00110244
98011483-tm138	4.63696e-07	-0.329084	0.101	0.314	0.00972184
98014089-bcat1	5.37141e-07	-0.329606	0.125	0.338	0.0112617
98026244-wdr66	4.87668e-06	-0.329988	0.238	0.491	0.102245
98036277-cenpe-3	4.3207e-07	-0.330178	0.155	0.399	0.00905878
98019540-ck063	1.09964e-06	-0.330269	0.131	0.336	0.0230551
98001782-dyh6-2	1.63099e-05	-0.330582	0.417	0.644	0.341953
98134979-actb-8	1.44357e-27	-0.330749	0.923	0.992	3.0266e-23
98042363-qcr2	1.66672e-06	-0.330939	0.232	0.477	0.0349444
98025175-ndub8	1.70477e-06	-0.332151	0.179	0.407	0.0357421
98008489-phb2-2	8.25369e-06	-0.332355	0.411	0.676	0.173047
98119645-rs27a-2	5.79601e-07	-0.332658	0.565	0.827	0.0121519
98006094-zn155	2.44164e-06	-0.332784	0.149	0.354	0.0511914
98021231-dyh5	8.49382e-08	-0.332822	0.625	0.845	0.00178081
98048223-anr66	1.65555e-07	-0.332952	0.089	0.31	0.00347102
98003123-clip1	1.13224e-05	-0.332965	0.31	0.54	0.237386
98053961-unknown-1417	1.21326e-06	-0.332966	0.113	0.312	0.0254373
98040278-ndus4	1.00876e-06	-0.333029	0.179	0.415	0.0211498
98046342-msh3	1.32392e-07	-0.333306	0.077	0.291	0.00277573
98030299-pygm	1.82675e-06	-0.333656	0.429	0.656	0.0382997
98112531-acsf2-15	2.46624e-06	-0.333922	0.315	0.58	0.0517072
98021364-rs16	4.66014e-06	-0.334119	0.274	0.519	0.0977046
98019998-insi2	1.848e-06	-0.334124	0.167	0.375	0.0387452
98045687-txip1	1.01204e-06	-0.334262	0.155	0.385	0.0212185
98031269-mia40	1.95966e-06	-0.334501	0.429	0.664	0.0410863
98002910-twf1	8.82593e-07	-0.334859	0.482	0.741	0.0185044
98016052-m3kl4	2.62438e-06	-0.335169	0.161	0.363	0.0550228
98034924-rl11	2.61162e-06	-0.335384	0.268	0.544	0.0547552
98040346-armc9	4.5987e-07	-0.335831	0.089	0.299	0.00964164
98158089-unknown-5694	3.87327e-07	-0.336062	0.119	0.34	0.0081207
98014376-anr45	7.14029e-06	-0.336522	0.274	0.503	0.149703
98015773-cr3l1	6.69224e-08	-0.336636	0.298	0.595	0.0014031
98116962-clip2-2	2.52695e-07	-0.336672	0.095	0.303	0.005298
98043347-rla1-2	7.7719e-06	-0.336681	0.363	0.646	0.162946
98053075-rl28	2.5613e-06	-0.336874	0.423	0.715	0.0537003
98019973-ndub2	8.02034e-07	-0.337094	0.202	0.44	0.0168154
98039614-unknown-1055	1.2256e-05	-0.338032	0.31	0.546	0.25696
98040886-rop1l	3.31476e-06	-0.338097	0.333	0.611	0.0694972
98054952-scmc1-2	3.38799e-08	-0.338231	0.048	0.246	0.000710327
98054605-cdipt-2	5.16153e-07	-0.339042	0.089	0.281	0.0108217
98026418-lanc3	7.31177e-07	-0.339259	0.19	0.432	0.0153299
98013263-lrc23	1.37284e-06	-0.339608	0.232	0.489	0.028783
98137470-efcb1-2	5.37255e-06	-0.339784	0.286	0.532	0.112641
98020348-rs15a	3.20895e-06	-0.339894	0.417	0.705	0.0672788
98123670-ttc18	3.89281e-06	-0.339942	0.274	0.53	0.0816166
98000296-akap1	3.08398e-07	-0.340353	0.06	0.24	0.00646588
98011493-vamp2	3.35865e-06	-0.340537	0.315	0.572	0.0704175
98012836-unknown-330	5.29668e-07	-0.340556	0.161	0.395	0.011105
98032648-atpo	2.22147e-06	-0.341828	0.256	0.495	0.0465754
98031799-trpm8-5	2.14858e-06	-0.34188	0.446	0.69	0.0450471
98006281-acha5	1.81763e-07	-0.342438	0.095	0.316	0.00381085
98014486-pcca	1.02736e-06	-0.342497	0.131	0.326	0.0215396
98026278-chrr	9.37301e-07	-0.3427	0.143	0.36	0.0196515
98042993-spag8	2.03029e-07	-0.342792	0.125	0.356	0.00425671
98050600-tcte1	3.74922e-07	-0.343254	0.089	0.289	0.00786062
98050000-efhc1	2.40181e-06	-0.343718	0.429	0.686	0.0503563
98017557-evpl	2.46769e-07	-0.344014	0.083	0.281	0.00517376
98030936-armc4	7.16272e-08	-0.344439	0.131	0.383	0.00150174
98051444-s6a19-4	1.38109e-06	-0.344478	0.446	0.713	0.0289559
98008997-ndus8	6.71039e-08	-0.344561	0.095	0.326	0.0014069
98035673-rs27l	4.61184e-06	-0.344818	0.405	0.692	0.0966919
98142910-dhso-14	2.15501e-07	-0.344867	0.071	0.261	0.0045182
98011669-trap1	1.64032e-06	-0.344888	0.173	0.379	0.034391
98042638-unknown-1144	2.55079e-06	-0.345777	0.244	0.499	0.0534798
98044120-unknown-1180	7.96245e-07	-0.346531	0.202	0.462	0.0166941
98017189-tcpq	1.97393e-06	-0.346572	0.292	0.546	0.0413854
98006451-cbr1	1.18436e-06	-0.346847	0.03	0.175	0.0248314
98029100-aatm	6.73077e-07	-0.347549	0.185	0.411	0.0141117
98037561-ppr3a	1.09878e-06	-0.347576	0.125	0.328	0.023037
98032409-pi3r4	1.83575e-08	-0.348294	0.071	0.289	0.000384883
98020591-dclk3	1.31761e-06	-0.348451	0.25	0.503	0.0276251
98050185-cayp1	6.09911e-08	-0.348953	0.065	0.267	0.00127874
98055855-clip2	1.52245e-07	-0.349139	0.089	0.308	0.00319198
98019892-ascc3-2	1.65213e-07	-0.349478	0.095	0.316	0.00346386
98024635-f161b-2	4.06218e-08	-0.349631	0.083	0.312	0.000851678
98021421-nrf6	1.02537e-06	-0.349784	0.256	0.511	0.0214979
98056692-ct201	1.68104e-07	-0.349869	0.107	0.334	0.00352446
98042776-morn3	4.42387e-07	-0.350887	0.19	0.448	0.00927509
98012255-rgs22-2	3.36353e-06	-0.351071	0.256	0.491	0.0705197
98017622-cox41	2.22884e-12	-0.351237	0.69	0.91	4.67298e-08
98038447-unknown-1016	2.16323e-07	-0.35153	0.119	0.34	0.00453543
98043254-sgk71	3.23512e-08	-0.352194	0.083	0.31	0.000678275
98044147-cox5b	2.48526e-11	-0.352288	0.679	0.894	5.2106e-07
98002128-ahnk	1.0158e-06	-0.352431	0.274	0.542	0.0212974
98004795-unknown-109	1.37023e-07	-0.352528	0.089	0.305	0.00287283
98025783-rsh4a	2.08669e-07	-0.353249	0.518	0.766	0.00437495
98002413-cox5a	1.30718e-06	-0.353651	0.321	0.589	0.0274063
98050414-dhsb	1.81033e-07	-0.353699	0.155	0.399	0.00379554
98016829-err3	6.249e-08	-0.353949	0.048	0.238	0.00131017
98018988-ndubb	1.06923e-06	-0.35408	0.298	0.574	0.0224174
98033511-ttl13	7.37919e-07	-0.354151	0.476	0.762	0.0154712
98007765-unknown-190	1.06121e-06	-0.355244	0.315	0.574	0.0222492
[truncated: 487 more rows]

## Sheet: secretory.HJvA
	p_vala	avg_log2FCb	pct.1c	pct.2d	p_val_adje	a = unadjusted p value	GO
[truncated: 735 more rows]
