# Supplementary material for: Acoel single-cell atlas reveals expression dynamics and heterogeneity of adult pluripotent stem cells
Source: Nat Commun. 2023 May 5;14:2612. doi: 10.1038/s41467-023-38016-4 (PMC10163032; doi:10.1038/s41467-023-38016-4)
Supplement: Supplementary file 10 — Supplementary Data 8 [file 41467_2023_38016_MOESM10_ESM.xlsx]

## Sheet: Supplementary Data 8
Supplementary Data 8. Orthology assessment for transcription factors associated with specialized neoblast and progenitor populations.
UNIPROT ID	Hofstenia Transcript ID	Accession Number	Sequence	BLAST result	Assigned gene name	Orthology method
dlx1	98003853	OQ557436	ACACTACACAAGGGAAAGTGCAGAAGTGTAGTTTGTCAACAGGATGTCGCTTATCGAAAATGGAACTTCGAGGGAGAAGTGGCTCCAAAGTGACGACAATTCGTTACAATGAATCTTCCAATGGGATGTAAGCACGGTTAGCCAATCGGCATACATTTTCTTTCAGTGACCTATAAAACAAACTTGGCAAGTTGTAATGCCATGCCACAATACGGTTATTTGTTCAGATGCGCTTAAACACGTCCTTAAATCATTACGAGATGAATAGATCACCAATAGAGTCCGAGTACCATCGGCCAATGCTGCCCTACCATCATACGATGACCTTTTCGCAGCCACAGCCTCCCTTTTACCCCCACAGTTATTATTCACAAGCACAACAACCAGAACTTTTTTATC…	dlx	dlx	Phylogenetic tree (Supplementary Figure 3g)
foxa1	98027755	OQ557437	GTTGCATTGAGAGTGGTTGTATATAATCGACAGCATTGGTTACGCCATTATTTTGGTTTGTCAAGAGTCAACAAAAGCTAGTATTTTATTTTTATTTTCATACTGGCATAAAGATGTCTTCGTCCTTTACCGAATATGGATCATCTGCACTTAATGGCGTTGTTGGAGGTGCAGATTCTCAAAATGTGTCCAGTTACAGTGTCAGCCGTCTTCCAGTCGGACTCGATTCATCCATGAGTCCAATGTCAACTGCTCAACATTACAATTATCCCTCTGGTTTAGTTGCACCGTCATCGAATTCTTCGTCTACTATGATGGGTTATATGAATAGTGCGGGTTTCTCCCAACTACCACCAGTTTCACTAAGCACACCCTATCATTCAGCTATGCCTTCAATAT…	fox family (foxa2)	foxA	Phylogenetic tree (Supplementary Figure 3g)
foxf1	98008634	OQ557438	CAGTGATAGACATGGTCTTATCCAAGTAGGATACTACCCCGGTCAGGTTTGGCTGCTTAAAATGATAAGAGTAATCCGACGAAACTAAAAAAGTTATCATGCCAAGCGCGATCTGATTGGCTGTTAGATATTAGTAAACGCGACGAGCGGTAATACGTGCTCAGTTACCTCCAAGCGCTCTGATTGCAGGCAGTCTGATTATTTTCTTTAAACTATCGTCTAAACATGAGTGAAGCAAGTGTTGTAAAGACTCCTTATGAAATGAATAAATTAGCTAATCCAATAAAGCAAGAACAATCATCAGTTAATCTCATCCCTCCACCGACTTTCTGTCACATGGAAAATTCAAATCCTTCGGAAGATGAAGATGAGGAAAGCGAAGAAGAAAATATTGGGGAA…	foxf	foxF	Phylogenetic tree (Supplementary Figure 3g)
foxj1	98054882	OQ557439	GGGCAATAACATCTGACGTGTACGTCTATTTGCTCATTCTAAAATGCTTACACGAGGCTGCTCCGTGCCTGCAAATATGTATTCTTCCCAAGACCAAGACTTGCCAAACTGGACTTTTCCAGGAGTTGAATCAGATGAAGAACCAAAATTAAGAAATGAGGAATCATGTCTTGATGATAGCTTAACCAGCCTAAACTGGTTACAAGAGCTACATGGTCTAAAACTGGCTCAACCAAATAATGCCATTGCCTCTTCTGCAAATTGTAGTTTTCCACTGCCTAACCATACACAACAGCCATTCAGTTTCGAAAGAAATACACCTCACATTTTCTCAAGGCCTACGAATGCACACAAAAGATCTTTTCACTGGAACGATGGACGTTCATGTAAAACCTCGAA…	foxj	foxJ1	Phylogenetic tree (Supplementary Figure 3g)
ikzf2	98007047	OQ557440	AAAAGCTTGCCAACTTTGGTCGCACACTAGGGGTTCTAGGCAAAACGGTCGATTTTTGGCAATCGATGTGCGGAATAGCTTATTTAGGCAAATGACAGCAGGCTTGGTGCATGCCAACGAAATATATGTGAGGACATGTCTCCGTAAACACATTCACCGCTGCCAATTTATGCGTACTTGTGTTTAAATCGAATTCCTGCTTTGAAACGCTTAATCATTCTACACCCGTAGACTCTTTGTGCGGAATCGTGTGCCAGTGTGTATTTATTGCGCTTTGCCATATTCCCTTATCAAGTTGATAAGCTTACGCTTGTTTACACACAATGAGTTCAGAATACAATGAAGTTCTCGACCTAACAGCTACCAACCTCTTCCCATCAAACGATATAGACGACTTTG…	ikaros/helios	ikzf-1	Phylogenetic tree (Supplementary Figure 3g)
nkx24-2	98045757	OQ557441	GCAATTTATGTGTGTAAAGTTATAAAGAAGAGACTATTGCGAATCAATTCACTACACGCTCCTTGCTGATTATTGTTCGACATTAAATCTGGTCAAGAGTTTACTGGCTTGTTGAGGGCCCTTTTGCCTCTTCTAACCCGTTGTAAGCGGGATATGTCACTTAGTCCTAAAAACACATCGTTTTCTGTTACAGATATTCTTAGTCAAGTAGAGGAGTCCTACCAGCAACAAGTAGTCTCTAAGCAACGCCCAATGGACTCTGCCTTAAATTTTGCAGCCTCCCAAATGGTTAATCCTTATCGTCAGAACGCGCAGGTCGCCTCTGCCTCAGTTCCAACAATGAACGGTTCTGCATCGACTGCACAGTATATGCATGGTATGTCGGGCCTTTCTGCCCAT…	nkx2.1/nkx2.2	nkx2-1	Phylogenetic tree (Supplementary Figure 3g)
six1	98033897	OQ557442	GGCTGTTTTGTATGCACATATTTCGCTTATATTAAATGTTTTTATACCGCAAGAAATAATATTGGGAATTCGAGCGAGTGGGATACCATATCAACGCCACAATTAGCACTTTTAAGTTGTTTCTGTTGGCCATTATTAAAACGTGTGTGGGCTGACGTTGACAGCCATTTTTATAGAAAAAAATTTCACTAAAATATTTTCTTTGAAAATTTATTAATTTTTAGACGAGAAAGCGAACGCCCCTCGCGCTAATAAGTACTTACATTTCAAATGTGTAGGTCTCACGGTAGTTTCCCTTACAAGAATTGTTGTACTTATTAGACGTAGTTCCTCAAATAATTATACATGGTGCCAATTAGTAATGGATTAATGGTGAGCTAGCAATAAATATAAAAGAAA…	six family	six1	Phylogenetic tree (Supplementary Figure 3g)
vax1	98005071	OQ557443	CGACAACCTTCATTCGGTAGGCAAGTATAATCAACTTCCGTTCCATGTTAGAATGACATCATTCAAGATTGATCAACTCTTGCTGCCATCAATGCCTACTTCAAAATCCACTGACACGCAATTGGCCAGTGTTAGTCCAGGTTACTCGCCTTGGAAATATTGCGACGGAATAGGCGATAAAATCAAAATGGACGAAGAACGACAATCGCCTAAATCAGACGACAATCAGGATTGCAGCTCAAGTGATACAAACGAGCCTAGAAGGATGCTTATTAAAGATACAAACGGTGTTTATAAAGAATTTCTATTCCCAAGAGGGCTTGACTTAGACAGACCTAAACGGGAGCGTACATCATTTACCCCTCAACAACTGTATCAGCTAGAAAAAGAGTTTCATAA…	vax	vax	Phylogenetic tree (Supplementary Figure 3g)
