# Supplementary material for: Acoel single-cell atlas reveals expression dynamics and heterogeneity of adult pluripotent stem cells
Source: Nat Commun. 2023 May 5;14:2612. doi: 10.1038/s41467-023-38016-4 (PMC10163032; doi:10.1038/s41467-023-38016-4)
Supplement: Supplementary file 11 — Supplementary Data 9 [file 41467_2023_38016_MOESM11_ESM.xlsx]

## Sheet: regeneration.merged.markers
Supplementary Data 9. Cluster markers for the merged regeneration scRNA-seq data set and associated cluster key.
p_vala	avg_log2FCb	pct.1c	pct.2d	p_val_adje	clusterf	geneg	a = unadjusted p value
0	1.71033	0.809	0.059	0	0	98052000-acco1-2	b = log fold change of average expression of this cluster versus all other clusters
0	1.57439	0.863	0.144	0	0	98129356-hpgds-26	c = Percent of cells within this clusters that express this gene
0	1.57141	0.7	0.039	0	0	98014580-gcsp	d = Perfect of cells outside this cluster expressing this gene
0	1.55059	0.719	0.056	0	0	98055674-aass-2	e = adjusted p value using bonferroni correction
0	1.43707	0.713	0.079	0	0	98102115-ddah1-5	f = cluster number
0	1.43632	0.81	0.19	0	0	98004175-wbs27-2	g = gene of interest
0	1.41831	0.66	0.039	0	0	98055489-pter
0	1.39319	0.588	0.02	0	0	98026953-speb-2
0	1.38385	0.929	0.299	0	0	98043597-cyta-5
0	1.38063	0.795	0.198	0	0	98058276-wbs27-9
0	1.36589	0.783	0.149	0	0	98013654-gcsh
0	1.36472	0.652	0.059	0	0	98054327-ddah1-4
0	1.35877	0.649	0.055	0	0	98101445-unknown-1813
0	1.35253	0.777	0.143	0	0	98125339-gcsh-3
0	1.33966	0.618	0.04	0	0	98051554-hutu
0	1.33348	0.602	0.033	0	0	98056830-acsm5-2
0	1.32298	0.885	0.26	0	0	98031289-unknown-812
0	1.32017	0.714	0.115	0	0	98140272-dtx23
0	1.31841	0.728	0.108	0	0	98006228-guaa
0	1.31626	0.684	0.1	0	0	98040429-dpys
0	1.31056	0.807	0.177	0	0	98140273-unknown-4450
0	1.29819	0.759	0.149	0	0	98013269-sap3-2
0	1.29754	0.66	0.159	0	0	98038973-fad1-2
0	1.29426	0.798	0.169	0	0	98037843-crti
0	1.28262	0.717	0.119	0	0	98006106-cac1i
0	1.27643	0.699	0.119	0	0	98003215-npc2
0	1.25884	0.661	0.078	0	0	98113073-clc4a-2
0	1.22735	0.547	0.023	0	0	98031139-gcst
0	1.22278	0.596	0.098	0	0	98002913-ddah1-2
0	1.20542	0.755	0.16	0	0	98024082-unknown-624
0	1.19817	0.507	0.094	0	0	98054860-gcsp-2
0	1.18496	0.874	0.352	0	0	98009551-pcy2
0	1.17858	0.546	0.032	0	0	98051071-acsf3-6
0	1.17854	0.553	0.043	0	0	98041598-naaa
0	1.16407	0.762	0.187	0	0	98137799-sat2-2
0	1.1373	0.696	0.151	0	0	98053521-panx1
0	1.13406	0.498	0.032	0	0	98045825-dcxr-4
0	1.12517	0.425	0.021	0	0	98044815-lpp1-2
0	1.12306	0.826	0.269	0	0	98033243-unc9-2
0	1.116	0.805	0.359	0	0	98047311-unknown-1270
0	1.11521	0.491	0.034	0	0	98036306-uk114
0	1.10796	0.815	0.287	0	0	98015855-sera
0	1.1034	0.571	0.107	0	0	98028735-unknown-730
0	1.10155	0.662	0.132	0	0	98115773-dpys-2
0	1.09481	0.404	0.055	0	0	98021872-cgl
0	1.0936	0.502	0.033	0	0	98020713-bup1
0	1.07225	0.545	0.068	0	0	98051442-cp2j2-9
0	1.07164	0.799	0.318	0	0	98042565-scd5
0	1.05245	0.525	0.073	0	0	98036031-myl1-3
0	1.05151	0.985	0.581	0	0	98024156-actb-4
0	1.05104	0.821	0.279	0	0	98004946-unc9
0	1.0455	0.886	0.354	0	0	98022839-sap
0	1.03913	0.517	0.068	0	0	98048528-rai14
0	1.03841	0.57	0.099	0	0	98007054-c43bp
0	1.03395	0.441	0.023	0	0	98040894-wbs27-6
0	1.02594	0.471	0.032	0	0	98135768-tmlh-4
0	1.00876	0.752	0.323	0	0	98040325-unknown-1079
0	1.00353	0.824	0.34	0	0	98038566-aldoc
0	1.0011	0.503	0.054	0	0	98055756-hexb
0	1.0002	0.701	0.215	0	0	98128980-plch2
0	0.999635	0.472	0.044	0	0	98133244-cp2j2-16
0	0.99027	0.451	0.033	0	0	98009789-huti
0	0.982646	0.57	0.117	0	0	98145797-glyg-3
0	0.980192	0.605	0.167	0	0	98075573-unknown-1695
0	0.975062	0.632	0.201	0	0	98010414-osgi2
0	0.967413	0.305	0.027	0	0	98105204-unknown-2085
0	0.967207	0.652	0.164	0	0	98142961-st1a2-2
0	0.961578	0.588	0.119	0	0	98129354-hpgds-25
0	0.961554	0.502	0.084	0	0	98126379-unknown-3480
0	0.956654	0.44	0.051	0	0	98006733-ppgb
0	0.954367	0.532	0.105	0	0	98043602-wbs27-8
0	0.954058	0.781	0.33	0	0	98024130-sahh-2
0	0.953986	0.49	0.074	0	0	98031653-unknown-823
0	0.947494	0.332	0.014	0	0	98036044-nade
0	0.942635	0.453	0.054	0	0	98041459-dhso-6
0	0.933584	0.529	0.122	0	0	98011765-unknown-299
0	0.92412	0.402	0.014	0	0	98101772-acs2a
0	0.922948	0.588	0.194	0	0	98005736-dcor
0	0.920877	0.531	0.132	0	0	98019116-aldh2
0	0.91937	0.839	0.399	0	0	98021793-serc
0	0.918068	0.658	0.178	0	0	98006504-st1c2-2
0	0.917924	0.632	0.186	0	0	98038226-adda-3
0	0.915715	0.629	0.201	0	0	98152298-unknown-5312
0	0.915059	0.42	0.073	0	0	98040720-sox
0	0.914007	0.505	0.09	0	0	98147585-hpca-3
0	0.907307	0.477	0.075	0	0	98018264-klrf2-2
0	0.901693	0.346	0.016	0	0	98129073-unknown-3690
0	0.900468	0.439	0.051	0	0	98149204-s22a5-17
0	0.898582	0.349	0.039	0	0	98129034-tnr6
0	0.89707	0.59	0.164	0	0	98001653-dyh6
0	0.896624	0.662	0.212	0	0	98050311-catl1-4
0	0.896283	0.652	0.2	0	0	98015900-nmt1
0	0.882509	0.483	0.113	0	0	98041725-unknown-1121
0	0.870497	0.472	0.099	0	0	98036437-tp8l3-2
0	0.864649	0.994	0.717	0	0	98136385-unknown-4197
0	0.86136	0.666	0.275	0	0	98022043-tmm56-4
0	0.859553	0.994	0.721	0	0	98012214-stx19
0	0.85207	0.832	0.441	0	0	98019770-tsp4
0	0.851933	0.306	0.014	0	0	98038959-plxa4
0	0.850682	0.324	0.052	0	0	98035378-hprt
0	0.842074	0.35	0.015	0	0	98042641-acsf2-13
0	0.837949	0.476	0.102	0	0	98025172-metk1
0	0.830043	0.419	0.06	0	0	98048514-pds5
0	0.829766	0.272	0.028	0	0	98105197-unknown-2084
0	0.828966	0.766	0.381	0	0	98008561-paps1
0	0.827347	0.371	0.038	0	0	98013590-gbrb1
0	0.816243	0.413	0.079	0	0	98125011-p85a-2
0	0.816135	0.514	0.124	0	0	98008554-unknown-211
0	0.80918	0.388	0.072	0	0	98058139-raph1-2
0	0.808781	0.395	0.049	0	0	98012253-fmo2-2
0	0.80834	0.347	0.022	0	0	98002732-lcap
0	0.804627	0.386	0.046	0	0	98058718-rrbp1
0	0.796763	0.43	0.082	0	0	98055500-unknown-1479
0	0.796091	0.745	0.363	0	0	98025266-chpt1
0	0.794472	0.474	0.122	0	0	98022754-cbs
0	0.790554	0.39	0.057	0	0	98058597-acy1-5
0	0.785649	0.309	0.008	0	0	98003223-dcxr
0	0.783929	0.389	0.022	0	0	98157862-acsf3-9
0	0.783678	0.441	0.142	0	0	98044790-unknown-1200
0	0.782685	0.289	0.009	0	0	98014237-oxdd
0	0.78021	0.367	0.019	0	0	98157860-acs2l-2
0	0.774959	0.45	0.098	0	0	98043281-acsf3-5
0	0.764037	0.546	0.251	0	0	98031876-elov2-2
0	0.763118	0.321	0.027	0	0	98027713-ucp2
0	0.760326	0.371	0.077	0	0	98009772-cata
0	0.760215	0.666	0.305	0	0	98011313-lgul
0	0.759655	0.418	0.08	0	0	98125015-cac1h
0	0.759341	0.373	0.059	0	0	98043701-asm-3
0	0.758807	0.384	0.067	0	0	98021076-rdh12-2
0	0.753176	0.278	0.011	0	0	98023360-sardh
0	0.752912	0.473	0.129	0	0	98035886-mend
0	0.752806	0.33	0.02	0	0	98157832-aosl-7
0	0.751095	0.448	0.11	0	0	98049838-st1c4-6
0	0.750387	0.336	0.029	0	0	98027030-haox1
0	0.7483	0.38	0.063	0	0	98014382-unknown-372
0	0.748192	0.397	0.077	0	0	98105484-gstm4-2
0	0.745977	0.371	0.085	0	0	98010908-huth
0	0.745663	0.488	0.153	0	0	98007166-hnf4a
0	0.741955	0.528	0.169	0	0	98125441-unknown-3420
0	0.737972	0.425	0.094	0	0	98012037-cp135-2
0	0.733589	0.358	0.062	0	0	98017510-cbpc1
0	0.73296	0.285	0.01	0	0	98027807-unknown-712
0	0.731926	0.429	0.128	0	0	98055300-alat2
0	0.728024	0.325	0.033	0	0	98000135-glym
0	0.719617	0.449	0.075	0	0	98046330-elf3
0	0.712669	0.394	0.094	0	0	98055441-notc1
0	0.711519	0.444	0.121	0	0	98031144-catl2-2
0	0.707251	0.427	0.118	0	0	98000152-unknown-8
0	0.706858	0.62	0.268	0	0	98025876-acbd5
0	0.706518	0.31	0.014	0	0	98113071-klrf2-3
0	0.705919	0.412	0.142	0	0	98068551-efc1
0	0.704846	0.433	0.12	0	0	98100407-unknown-1737
0	0.703257	0.36	0.064	0	0	98023810-lrc58
0	0.703255	0.38	0.077	0	0	98122668-unknown-3236
0	0.698844	0.588	0.27	0	0	98002897-facr1
0	0.695836	0.78	0.466	0	0	98059348-limd2
0	0.687551	0.752	0.451	0	0	98036915-elov5-3
0	0.682026	0.523	0.22	0	0	98017539-tyrp2
0	0.680967	0.6	0.288	0	0	98013556-idhc
0	0.677407	0.527	0.189	0	0	98012301-wnt5a
0	0.675582	0.825	0.492	0	0	98002105-calm-2
0	0.673617	0.342	0.104	0	0	98032632-as3mt
0	0.664983	0.336	0.06	0	0	98006942-pcr10
0	0.663274	0.419	0.151	0	0	98055149-st38l
0	0.663189	0.498	0.169	0	0	98027335-catd
0	0.656097	0.286	0.035	0	0	98159840-zn618-2
0	0.65607	0.291	0.029	0	0	98127121-unknown-3545
0	0.652357	0.377	0.132	0	0	98051548-atp7a
0	0.652223	0.394	0.108	0	0	98034575-mx1-3
0	0.65114	0.503	0.225	0	0	98044751-pp14b
0	0.650535	0.268	0.02	0	0	98053145-cp2j2-11
0	0.649504	0.439	0.148	0	0	98024015-catf
0	0.647287	0.634	0.367	0	0	98040438-dhe3
0	0.647174	0.339	0.059	0	0	98020674-nagt1
0	0.644056	0.392	0.108	0	0	98106883-gstm3-3
0	0.643431	0.442	0.155	0	0	98003314-s27a4
0	0.642876	0.345	0.078	0	0	98017720-unknown-451
0	0.639255	0.666	0.367	0	0	98045945-bpnt1
0	0.631576	0.358	0.076	0	0	98047534-cd209-2
0	0.628941	0.372	0.123	0	0	98010605-sh24a
0	0.62639	0.327	0.098	0	0	98052617-pde5a
0	0.624889	0.301	0.026	0	0	98057689-ttc38-3
0	0.620734	0.309	0.055	0	0	98040209-unknown-1075
0	0.620715	0.476	0.199	0	0	98016354-ncpr
0	0.620548	0.301	0.048	0	0	98004325-cd209
0	0.613571	0.575	0.312	0	0	98046767-ipyr
0	0.613559	0.33	0.066	0	0	98019687-mot2
0	0.613493	0.394	0.117	0	0	98009125-unknown-231
0	0.613446	0.252	0.014	0	0	98047052-al1a3
0	0.60851	0.384	0.114	0	0	98128768-ttc38-4
0	0.608431	0.288	0.041	0	0	98007019-ggh
0	0.604856	0.385	0.137	0	0	98046284-frem2
0	0.604429	0.318	0.061	0	0	98070536-pcs
0	0.603674	0.341	0.083	0	0	98028844-tsn15
0	0.603199	0.301	0.058	0	0	98134336-bglr-2
0	0.60091	0.295	0.024	0	0	98157833-loxh1-27
0	0.600525	0.323	0.073	0	0	98010719-bpi-2
0	0.600126	0.386	0.13	0	0	98015379-sfrp2
0	0.599094	0.817	0.467	0	0	98144351-tyb4-2
0	0.599026	0.638	0.329	0	0	98059340-gapr1-10
0	0.593089	0.357	0.097	0	0	98051214-pspb-2
0	0.591553	0.395	0.129	0	0	98009757-dhrs1-2
0	0.588857	0.359	0.11	0	0	98025855-opla
0	0.586282	0.257	0.028	0	0	98044509-unknown-1186
0	0.582804	0.509	0.206	0	0	98155491-hacl1-2
0	0.577022	0.299	0.056	0	0	98011290-unknown-288
0	0.575485	0.351	0.092	0	0	98034733-unknown-906
0	0.565935	0.317	0.083	0	0	98141107-spre-2
0	0.564812	0.325	0.088	0	0	98053318-cant1-5
0	0.562323	0.27	0.04	0	0	98029607-fzd5-3
0	0.548097	0.318	0.079	0	0	98026484-avr1
0	0.538631	0.292	0.074	0	0	98037195-npl
0	0.521108	0.256	0.045	0	0	98055989-unknown-1502
0	0.513524	0.273	0.041	0	0	98055836-p20d2
0	0.512676	0.431	0.123	0	0	98136386-unknown-4198
0	0.510384	0.757	0.528	0	0	98035143-mdhc-2
0	0.503632	0.258	0.049	0	0	98016363-unknown-417
0	0.496706	0.336	0.075	0	0	98100507-avr2a
0	0.487132	0.257	0.062	0	0	98043512-aqp6
0	0.48493	0.828	0.58	0	0	98006294-fa46a
0	0.471515	0.278	0.051	0	0	98118887-unknown-2960
0	0.447663	0.259	0.053	0	0	98029194-unknown-746
0	0.443953	0.252	0.062	0	0	98052491-bcal2-8
0	0.442961	0.256	0.048	0	0	98127031-unknown-3539
2.1825e-298	0.463275	0.299	0.092	4.49136e-294	0	98109318-gstm3-4
1.52258e-295	0.583439	0.415	0.168	3.13332e-291	0	98033974-fkb15
8.41905e-288	0.470045	0.255	0.07	1.73256e-283	0	98032615-fzd4
8.949e-287	0.548616	0.273	0.078	1.84161e-282	0	98148424-unknown-4985
9.69744e-285	0.542874	0.697	0.418	1.99564e-280	0	98155686-rock2-2
6.27939e-281	0.579445	0.544	0.259	1.29224e-276	0	98003161-mbnl3
3.22522e-277	0.482004	0.289	0.087	6.63717e-273	0	98038022-dnsl3-2
8.60699e-276	0.564432	0.561	0.29	1.77123e-271	0	98031495-ncug1
3.43619e-275	0.561462	0.463	0.189	7.07133e-271	0	98019657-st1c2-4
3.76012e-275	0.468893	0.267	0.078	7.73795e-271	0	98037122-unknown-974
1.25345e-272	0.44824	0.273	0.081	2.57947e-268	0	98024313-src-3
6.95755e-270	0.551891	0.325	0.12	1.43179e-265	0	98039488-lias
8.51278e-269	0.467573	0.462	0.199	1.75184e-264	0	98038233-hacl1
1.36827e-261	0.37019	0.857	0.691	2.81576e-257	0	98037934-mknk2
5.04255e-259	0.462839	0.372	0.149	1.03771e-254	0	98124241-ppr3c-2
3.63729e-257	0.558736	0.404	0.18	7.48518e-253	0	98029100-aatm
4.5435e-255	0.52685	0.385	0.15	9.35006e-251	0	98026170-fhl3-3
2.22283e-250	0.470137	0.29	0.096	4.57436e-246	0	98023577-unknown-609
1.23142e-249	0.457723	0.372	0.152	2.53415e-245	0	98027590-ppr3c
2.52482e-249	0.556025	0.498	0.256	5.19583e-245	0	98034096-adas
8.99457e-246	0.487086	0.304	0.105	1.85099e-241	0	98048460-pcd23
2.29152e-244	0.498001	0.393	0.158	4.71572e-240	0	98018124-gstm3
7.81745e-244	0.511093	0.391	0.165	1.60875e-239	0	98152157-gbg1-2
1.14158e-243	0.457717	0.255	0.08	2.34925e-239	0	98009120-ppm1f
2.27012e-242	0.442053	0.274	0.088	4.67168e-238	0	98042853-pp2ba-3
1.3487e-241	0.484817	0.331	0.121	2.77549e-237	0	98022257-unknown-571
5.45809e-241	0.470195	0.309	0.106	1.12322e-236	0	98048009-cp2u1-8
3.8689e-237	0.45206	0.43	0.195	7.96181e-233	0	98056019-rock2
8.73711e-234	0.470233	0.339	0.127	1.79801e-229	0	98014677-myl6b
7.20185e-232	0.449421	0.255	0.083	1.48207e-227	0	98058841-acbg2
1.20777e-226	0.467473	0.321	0.115	2.48548e-222	0	98152884-pcp-4
7.18499e-220	0.534974	0.462	0.245	1.4786e-215	0	98017446-unknown-444
1.05515e-218	0.488494	0.568	0.334	2.1714e-214	0	98142229-unknown-4593
3.51375e-215	0.472068	0.308	0.12	7.23094e-211	0	98007079-agt2
1.92953e-209	0.433204	0.293	0.105	3.97078e-205	0	98050450-s6a18-2
6.77602e-205	0.419588	0.268	0.093	1.39444e-200	0	98001389-kcnt2-2
3.40152e-203	0.358774	0.264	0.094	6.99999e-199	0	98135262-unknown-4102
1.27161e-202	0.489601	0.311	0.128	2.61685e-198	0	98025025-notc2
5.90478e-201	0.435012	0.286	0.106	1.21514e-196	0	98047864-unknown-1284
8.00087e-201	0.438626	0.69	0.483	1.6465e-196	0	98034764-thiom
1.19556e-197	0.463751	0.601	0.407	2.46034e-193	0	98031233-sptb2
2.07909e-197	0.441228	0.291	0.112	4.27855e-193	0	98057954-kalrn
6.74655e-193	0.445828	0.461	0.226	1.38837e-188	0	98144272-ubb-13
1.32768e-192	0.484232	0.516	0.316	2.73224e-188	0	98124084-tprgl
3.81087e-191	0.457763	0.395	0.18	7.8424e-187	0	98025736-calm-20
3.45698e-190	0.386542	0.305	0.127	7.11412e-186	0	98147505-dyh1-4
1.62232e-187	0.455418	0.364	0.163	3.33858e-183	0	98023092-stx12-2
3.77764e-187	0.458163	0.564	0.365	7.77401e-183	0	98052255-dhb12-4
5.99313e-187	0.464706	0.563	0.371	1.23333e-182	0	98057651-kat3
4.09706e-186	0.402277	0.656	0.478	8.43134e-182	0	98036357-mmsa
4.42334e-173	0.4759	0.465	0.272	9.1028e-169	0	98029093-elov4-4
2.99438e-172	0.441149	0.355	0.164	6.16214e-168	0	98056749-chp1-2
9.62045e-172	0.377398	0.314	0.14	1.97979e-167	0	98046345-dyh1
6.26569e-169	0.456303	0.435	0.235	1.28942e-164	0	98050251-elov2-4
8.05928e-167	0.439687	0.341	0.155	1.65852e-162	0	98107441-unknown-2222
1.38952e-166	0.463164	0.455	0.254	2.85949e-162	0	98045503-unknown-1217
2.00897e-166	0.518491	0.461	0.28	4.13426e-162	0	98004957-1a1l2
5.45939e-164	0.405932	0.28	0.115	1.12349e-159	0	98156332-casp3-4
9.2412e-164	0.290176	0.857	0.727	1.90175e-159	0	98046778-prof1-2
3.59485e-162	0.327495	0.794	0.632	7.39784e-158	0	98047088-can9-5
2.1975e-155	0.441655	0.457	0.271	4.52223e-151	0	98075948-ccpr
6.25804e-154	0.430746	0.482	0.266	1.28784e-149	0	98000829-dhrs1
3.74303e-146	0.407533	0.591	0.361	7.70279e-142	0	98055292-anxa7-5
2.00002e-145	0.38913	0.757	0.571	4.11584e-141	0	98001231-sap3
1.9712e-143	0.431263	0.416	0.239	4.05653e-139	0	98158972-dcxr-14
3.56926e-143	0.43749	0.427	0.255	7.34518e-139	0	98044838-snx6
8.83011e-141	0.355961	0.262	0.109	1.81715e-136	0	98015882-cdip1-2
1.46144e-140	0.418342	0.33	0.157	3.0075e-136	0	98123629-unknown-3309
2.13144e-140	0.411419	0.291	0.136	4.38628e-136	0	98029500-pde2a
4.46462e-138	0.41707	0.311	0.141	9.18775e-134	0	98011555-s36a1
1.15579e-137	0.374743	0.278	0.124	2.37849e-133	0	98045626-kgp1-3
3.40525e-137	0.326677	0.262	0.105	7.00767e-133	0	98036526-epdr1
8.86861e-137	0.425665	0.364	0.198	1.82507e-132	0	98000761-adk
1.67169e-136	0.429993	0.438	0.264	3.44017e-132	0	98044251-gnpat
2.49076e-136	0.399819	0.533	0.373	5.12574e-132	0	98051132-adda-5
4.1702e-133	0.41046	0.313	0.158	8.58185e-129	0	98121850-snx2-3
5.06395e-132	0.39819	0.704	0.51	1.04211e-127	0	98025789-catl1
3.41401e-130	0.384447	0.602	0.399	7.0257e-126	0	98142230-unknown-4594
1.07278e-129	0.406407	0.664	0.454	2.20767e-125	0	98017173-unknown-438
2.96166e-129	0.378246	0.564	0.331	6.09479e-125	0	98057349-flna-2
4.46298e-128	0.371876	0.688	0.48	9.18438e-124	0	98109575-catl1-6
9.82713e-128	0.369419	0.687	0.477	2.02233e-123	0	98109574-catl1-5
8.15322e-124	0.358542	0.616	0.44	1.67785e-119	0	98021611-prdx5
1.07592e-122	0.371437	0.277	0.132	2.21413e-118	0	98007221-nsdhl
2.46747e-121	0.347265	0.317	0.16	5.07782e-117	0	98010069-cnfn-2
5.93762e-121	0.353379	0.33	0.159	1.2219e-116	0	98059048-lamp1-2
3.61257e-119	0.401613	0.271	0.129	7.4343e-115	0	98033133-rgmb
6.8254e-113	0.36676	0.568	0.385	1.4046e-108	0	98006334-unknown-152
1.04073e-112	0.3719	0.49	0.336	2.14173e-108	0	98017366-rab5c
1.10816e-110	0.381245	0.335	0.188	2.28048e-106	0	98161986-ep15r-3
3.74986e-109	0.378791	0.451	0.299	7.71685e-105	0	98004004-6pgd
2.12173e-107	0.362992	0.253	0.125	4.3663e-103	0	98101898-m17l2
3.80366e-107	0.401002	0.423	0.289	7.82755e-103	0	98038949-rpab1
2.20276e-105	0.363093	0.483	0.289	4.53307e-101	0	98031809-hpgds-15
4.02892e-105	0.290767	0.672	0.551	8.29111e-101	0	98057190-sptn1
1.24497e-102	0.363555	0.335	0.191	2.56202e-98	0	98017708-f16p1
1.24552e-102	0.314199	0.58	0.384	2.56315e-98	0	98142232-pcr7-2
5.23039e-102	0.374942	0.326	0.187	1.07636e-97	0	98154983-gcc2-2
3.02574e-98	0.273522	0.251	0.113	6.22668e-94	0	98048956-so5a1
1.44032e-96	0.325519	0.252	0.122	2.96404e-92	0	98006867-at2l1
2.34761e-95	0.341753	0.734	0.504	4.83115e-91	0	98047521-cnfn-6
6.13475e-94	0.351879	0.63	0.415	1.26247e-89	0	98051971-fabp5
3.58937e-93	0.377666	0.271	0.148	7.38656e-89	0	98012198-pnca
4.39443e-91	0.304906	0.33	0.172	9.0433e-87	0	98000273-acsf2
1.06254e-89	0.328556	0.274	0.147	2.1866e-85	0	98048084-retst
1.62497e-88	0.353738	0.347	0.215	3.34403e-84	0	98128101-unknown-3630
1.43672e-87	0.300883	0.584	0.456	2.95663e-83	0	98007132-arc1a
5.80643e-84	0.306511	0.261	0.139	1.19491e-79	0	98058892-vav2-2
6.15082e-84	0.326017	0.459	0.31	1.26578e-79	0	98026339-pard3-2
1.52547e-82	0.340531	0.483	0.305	3.13926e-78	0	98041688-sap3-7
1.67633e-80	0.318594	0.505	0.364	3.44972e-76	0	98041198-ablm1-2
1.39112e-76	0.253516	0.636	0.53	2.86278e-72	0	98034342-at5g2-2
2.1504e-75	0.307939	0.476	0.307	4.42531e-71	0	98051820-kcc2d-2
4.09927e-75	0.335061	0.43	0.305	8.43588e-71	0	98056302-s43a3
5.13551e-75	0.257485	0.652	0.527	1.05684e-70	0	98038728-cap2
9.79159e-71	0.266874	0.56	0.456	2.01501e-66	0	98013318-mdhm
2.17645e-70	0.271615	0.318	0.178	4.47893e-66	0	98033443-star-3
3.27622e-70	0.307208	0.49	0.324	6.74213e-66	0	98049341-y1101
2.8657e-69	0.31013	0.37	0.247	5.89732e-65	0	98030852-cspl2
7.48251e-69	0.261534	0.602	0.479	1.53983e-64	0	98035628-tkt-2
2.35442e-68	0.316173	0.262	0.157	4.84517e-64	0	98161831-fcho2-2
7.79764e-68	0.318665	0.368	0.255	1.60468e-63	0	98056951-trxr1
1.53308e-66	0.316455	0.398	0.251	3.15493e-62	0	98048987-catl2-4
5.84586e-66	0.290359	0.293	0.178	1.20302e-61	0	98039644-nck2
8.58466e-66	0.32032	0.309	0.202	1.76664e-61	0	98043649-al4a1
8.37253e-65	0.298593	0.281	0.173	1.72298e-60	0	98052306-etfb
1.00326e-64	0.264656	0.432	0.309	2.06461e-60	0	98053396-unknown-1399
4.61703e-64	0.252564	0.388	0.27	9.50139e-60	0	98114059-unknown-2649
7.3578e-63	0.288279	0.295	0.184	1.51416e-58	0	98024517-unknown-639
1.92073e-62	0.261218	0.31	0.184	3.95267e-58	0	98009158-rac3
2.11557e-62	0.282245	0.377	0.242	4.35362e-58	0	98044569-at1b1
2.3219e-62	0.300786	0.305	0.198	4.77823e-58	0	98011551-vatg1
8.34241e-62	0.281578	0.258	0.153	1.71678e-57	0	98016892-pp16a
2.0886e-61	0.260221	0.27	0.152	4.29813e-57	0	98019568-rab7a-3
5.01745e-61	0.251523	0.397	0.247	1.03254e-56	0	98037084-catl1-3
1.43087e-60	0.270792	0.371	0.228	2.9446e-56	0	98056297-if5a1-2
1.45529e-60	0.288506	0.259	0.157	2.99485e-56	0	98055882-lims2
6.0694e-58	0.269668	0.3	0.186	1.24902e-53	0	98135980-smtl2
4.87066e-57	0.253432	0.347	0.235	1.00233e-52	0	98030722-cnfn-3
5.00844e-57	0.294602	0.364	0.232	1.03069e-52	0	98029576-sap-3
4.71901e-56	0.259776	0.265	0.16	9.71124e-52	0	98058573-dysf-2
3.74603e-55	0.282821	0.26	0.164	7.70895e-51	0	98057507-ap2a2
1.01208e-54	0.250768	0.373	0.232	2.08277e-50	0	98018641-kthy
1.86387e-54	0.288307	0.338	0.236	3.83566e-50	0	98006783-ferm1
1.70592e-53	0.255678	0.46	0.314	3.51061e-49	0	98014516-rhoa
7.02002e-53	0.25649	0.471	0.346	1.44465e-48	0	98045567-tm14c
8.88523e-52	0.25458	0.254	0.157	1.82849e-47	0	98160873-pebp1-2
1.06348e-48	0.265784	0.284	0.189	2.18853e-44	0	98031165-pnph
1.28148e-48	0.260091	0.374	0.244	2.63715e-44	0	98037255-sap-5
5.03134e-43	0.256272	0.334	0.241	1.0354e-38	0	98054459-unknown-1433
2.30653e-42	0.267753	0.297	0.214	4.74662e-38	0	98026571-dldh-2
0	1.66547	0.895	0.141	0	1	98004726-fhl2-2
0	1.65991	0.847	0.121	0	1	98058687-adsv
0	1.63013	0.973	0.286	0	1	98051237-ml12b-2
0	1.62294	0.845	0.101	0	1	98052096-titin-9
0	1.56926	0.951	0.239	0	1	98001993-calm
0	1.54708	0.966	0.289	0	1	98043715-tnni2
0	1.54093	0.828	0.108	0	1	98153476-unknown-5369
0	1.53185	0.918	0.234	0	1	98041501-tpm3
0	1.51688	0.886	0.19	0	1	98039600-tba4a
0	1.50263	0.924	0.255	0	1	98028242-tnnt2
0	1.4999	0.734	0.081	0	1	98034988-if3m
0	1.49438	0.784	0.106	0	1	98011999-fhl2-4
0	1.45426	0.814	0.159	0	1	98021298-speg
0	1.41393	0.994	0.55	0	1	98005177-actb
0	1.40697	0.786	0.185	0	1	98013428-myh6
0	1.37185	0.927	0.309	0	1	98057349-flna-2
0	1.3625	0.743	0.098	0	1	98023367-titin-4
0	1.3284	0.753	0.172	0	1	98035075-myh4
0	1.31773	0.745	0.116	0	1	98160079-cof2-3
0	1.31489	0.699	0.096	0	1	98036269-titin-7
0	1.3077	0.667	0.078	0	1	98046119-cnn2
0	1.27708	0.7	0.1	0	1	98057437-srca-2
0	1.2677	0.712	0.139	0	1	98100437-unknown-1740
0	1.2495	0.633	0.075	0	1	98054360-myl6b-2
0	1.23299	0.688	0.125	0	1	98069285-unknown-1658
0	1.23024	0.681	0.105	0	1	98002374-fhl2
0	1.17274	0.593	0.059	0	1	98012775-mylk4
0	1.15419	0.563	0.079	0	1	98012637-nac1-2
0	1.11795	0.81	0.27	0	1	98048767-pura
0	1.10861	0.745	0.158	0	1	98155562-unknown-5543
0	1.09759	0.538	0.07	0	1	98052444-o13h1-2
0	1.08838	0.629	0.136	0	1	98036323-actn1
0	1.08784	0.748	0.169	0	1	98027578-unknown-707
0	1.08677	0.616	0.109	0	1	98007033-mica2-2
0	1.08602	0.721	0.245	0	1	98058753-at2a2
0	1.06699	0.642	0.161	0	1	98131245-cac1c-2
0	1.06626	0.534	0.051	0	1	98026474-ank2-2
0	1.05974	0.529	0.075	0	1	98059261-fat1-4
0	1.03563	0.653	0.176	0	1	98042184-trpm3-9
0	1.02674	0.706	0.235	0	1	98035668-nac3-2
0	1.00918	0.452	0.049	0	1	98108349-zksc5
0	0.99626	0.682	0.208	0	1	98017396-tmm47
0	0.985935	0.485	0.06	0	1	98075737-unknown-1697
0	0.949498	0.572	0.146	0	1	98048728-aagab
0	0.949038	0.954	0.49	0	1	98047521-cnfn-6
0	0.937639	0.447	0.085	0	1	98054421-titin-11
0	0.936609	0.546	0.124	0	1	98015015-gapr1-2
0	0.928948	0.35	0.039	0	1	98047131-calb2-4
0	0.928217	0.643	0.218	0	1	98048526-gbb2-2
0	0.927157	0.621	0.184	0	1	98012301-wnt5a
0	0.918916	0.704	0.27	0	1	98052958-e41l3-4
0	0.904672	0.476	0.074	0	1	98154070-kcnn3-2
0	0.901617	0.613	0.215	0	1	98002935-nhr19
0	0.899114	0.617	0.209	0	1	98037158-sdc1-2
0	0.896178	0.442	0.066	0	1	98039610-phb-2
0	0.895826	0.683	0.258	0	1	98053340-cnfn-13
0	0.88975	0.443	0.066	0	1	98125151-unknown-3398
0	0.870497	0.427	0.05	0	1	98003085-trpm5
0	0.869549	0.451	0.076	0	1	98059099-ldb3
0	0.868429	0.395	0.058	0	1	98058829-slit2-2
0	0.868139	0.4	0.046	0	1	98041790-unknown-1123
0	0.864665	0.504	0.128	0	1	98057712-a4-2
0	0.856482	0.543	0.185	0	1	98058799-mkl2
0	0.851156	0.434	0.079	0	1	98058925-ryr2-2
0	0.848803	0.654	0.252	0	1	98003161-mbnl3
0	0.844664	0.399	0.054	0	1	98155445-unknown-5522
0	0.8396	0.439	0.086	0	1	98006571-tagl3
0	0.838422	0.423	0.076	0	1	98034389-call3-2
0	0.83824	0.454	0.131	0	1	98056337-tiam1
0	0.837891	0.413	0.053	0	1	98059250-smrp1
0	0.821082	0.639	0.218	0	1	98032672-gnao
0	0.81876	0.58	0.227	0	1	98142813-at2b3-2
0	0.81394	0.385	0.043	0	1	98017782-trfr
0	0.8131	0.394	0.056	0	1	98043861-spon1-2
0	0.805062	0.588	0.257	0	1	98154761-tbb4b-17
0	0.804603	0.838	0.384	0	1	98142230-unknown-4594
0	0.804035	0.407	0.096	0	1	98023785-fzd1
0	0.803908	0.529	0.19	0	1	98042446-dvl1-2
0	0.801709	0.406	0.066	0	1	98037561-ppr3a
0	0.801148	0.574	0.237	0	1	98025565-hpcl1-2
0	0.799751	0.461	0.121	0	1	98018918-ar6p1
0	0.793959	0.412	0.089	0	1	98043624-kad1
0	0.791178	0.824	0.369	0	1	98142232-pcr7-2
0	0.786759	0.372	0.049	0	1	98055491-titin-12
0	0.78553	0.383	0.069	0	1	98052044-tsp1
0	0.782628	0.496	0.153	0	1	98040291-trpm3-7
0	0.780406	0.375	0.06	0	1	98026269-uspal
0	0.768604	0.35	0.034	0	1	98027581-unknown-708
0	0.767836	0.374	0.05	0	1	98015590-unknown-399
0	0.762293	0.41	0.08	0	1	98006505-unknown-155
0	0.760528	0.345	0.035	0	1	98023528-unknown-607
0	0.755071	0.442	0.094	0	1	98038361-larp6
0	0.75463	0.355	0.036	0	1	98101872-jph1
0	0.751699	0.423	0.107	0	1	98016573-unknown-422
0	0.741144	0.346	0.035	0	1	98030372-tba3c
0	0.739883	0.414	0.133	0	1	98018376-ncald-2
0	0.736162	0.361	0.064	0	1	98047690-glra3-3
0	0.732189	0.408	0.103	0	1	98054372-ank3-3
0	0.722537	0.461	0.137	0	1	98127208-pcr3-3
0	0.721584	0.33	0.059	0	1	98014877-pzrn3-2
0	0.714628	0.509	0.197	0	1	98045491-k6pf
0	0.705684	0.406	0.129	0	1	98015379-sfrp2
0	0.700972	0.309	0.031	0	1	98046361-csrp1-2
0	0.698585	0.534	0.231	0	1	98008489-phb2-2
0	0.694737	0.352	0.055	0	1	98006216-ml12b
0	0.693502	0.457	0.149	0	1	98027233-pp2ba
0	0.689842	0.316	0.046	0	1	98008539-dcx
0	0.688393	0.916	0.625	0	1	98047088-can9-5
0	0.688336	0.378	0.103	0	1	98008109-capon
0	0.685385	0.346	0.066	0	1	98109831-tbb4b-11
0	0.683024	0.301	0.032	0	1	98056581-unc9-4
0	0.682957	0.326	0.062	0	1	98003683-tigd2
0	0.680567	0.515	0.209	0	1	98026819-map4
0	0.679875	0.358	0.081	0	1	98055235-ctnd2
0	0.679186	0.323	0.043	0	1	98053535-lamc1-2
0	0.67744	0.328	0.087	0	1	98055884-robo2-4
0	0.673692	0.466	0.176	0	1	98135980-smtl2
0	0.672015	0.444	0.154	0	1	98056352-t53i1
0	0.668056	0.344	0.068	0	1	98054826-unknown-1451
0	0.666305	0.572	0.29	0	1	98034718-rtn4
0	0.666001	0.338	0.069	0	1	98019859-unknown-504
0	0.658325	0.744	0.323	0	1	98142229-unknown-4593
0	0.656735	0.535	0.189	0	1	98016243-calm-12
0	0.655266	0.365	0.103	0	1	98017865-my18a
0	0.653281	0.717	0.424	0	1	98114212-ttyh1
0	0.649888	0.343	0.072	0	1	98006231-kpce
0	0.648659	0.299	0.049	0	1	98000452-ca2d2
0	0.644048	0.665	0.354	0	1	98041198-ablm1-2
0	0.643177	0.32	0.074	0	1	98125070-srbs2-2
0	0.639171	0.33	0.06	0	1	98145997-slit1
0	0.63563	0.355	0.104	0	1	98042513-strp2
0	0.634097	0.291	0.054	0	1	98023215-coda1
0	0.633229	0.36	0.088	0	1	98003957-gbrg2
0	0.629388	0.398	0.134	0	1	98001013-trpm6
0	0.62903	0.627	0.351	0	1	98109950-fli1-3
0	0.62793	0.359	0.104	0	1	98053581-s22a3-6
0	0.62181	0.319	0.061	0	1	98045323-titin-8
0	0.619801	0.421	0.163	0	1	98015257-nav3
0	0.616079	0.373	0.118	0	1	98041401-ma7d2
0	0.61375	0.292	0.049	0	1	98109026-unknown-2326
0	0.612402	0.296	0.042	0	1	98012722-trim2-2
0	0.611012	0.965	0.719	0	1	98136385-unknown-4197
0	0.610662	0.292	0.037	0	1	98044709-unknown-1196
0	0.610197	0.277	0.04	0	1	98159114-npy6r
0	0.606896	0.966	0.723	0	1	98012214-stx19
0	0.606664	0.258	0.029	0	1	98011159-gbrr1-3
0	0.604419	0.33	0.089	0	1	98022269-glyg
0	0.60383	0.388	0.133	0	1	98031559-dvl1
0	0.603026	0.532	0.233	0	1	98044569-at1b1
0	0.60042	0.273	0.06	0	1	98117858-efc11
0	0.598464	0.384	0.127	0	1	98033245-s12a6
0	0.594232	0.354	0.039	0	1	98033897-six1
0	0.592967	0.275	0.04	0	1	98120717-gli3
0	0.581981	0.335	0.096	0	1	98043222-rbm24
0	0.580455	0.762	0.515	0	1	98155420-l1cam
0	0.578946	0.393	0.135	0	1	98001079-stom-2
0	0.562653	0.346	0.116	0	1	98052615-edar
0	0.561152	0.299	0.071	0	1	98047598-abl1-3
0	0.560691	0.315	0.098	0	1	98039185-kpb2
0	0.556424	0.296	0.077	0	1	98162022-lgr4-2
0	0.548864	0.281	0.059	0	1	98006429-asic2-3
0	0.544012	0.272	0.056	0	1	98058173-cacb2
0	0.54014	0.256	0.045	0	1	98030475-unknown-788
0	0.522499	0.256	0.053	0	1	98026516-grik2
0	0.522068	0.289	0.08	0	1	98004407-fsd2
0	0.512269	0.286	0.076	0	1	98015527-unknown-398
0	0.50418	0.253	0.063	0	1	98148985-bambi
0	0.424991	0.887	0.69	0	1	98037934-mknk2
2.4769e-303	0.478503	0.252	0.067	5.09722e-299	1	98002284-dus22
6.22551e-297	0.509979	0.263	0.075	1.28115e-292	1	98019790-nckx2
1.97964e-294	0.486156	0.271	0.076	4.0739e-290	1	98059054-calm-45
3.54278e-291	0.554194	0.337	0.117	7.29069e-287	1	98018048-bcl9l
3.68936e-289	0.595637	0.471	0.213	7.59233e-285	1	98053154-mbnl3-2
1.09537e-282	0.66095	0.461	0.22	2.25416e-278	1	98019026-fzd7
7.47947e-279	0.503231	0.284	0.086	1.5392e-274	1	98107614-mylk3
8.68293e-279	0.494186	0.268	0.081	1.78686e-274	1	98003929-kcrs
5.4292e-278	0.516063	0.743	0.466	1.11727e-273	1	98052972-npt2b
5.88301e-276	0.45943	0.765	0.558	1.21066e-271	1	98058630-l2gl1
1.36238e-275	0.561047	0.608	0.325	2.80365e-271	1	98048109-kapca
1.51179e-272	0.489623	0.31	0.1	3.11112e-268	1	98053128-rusc1
4.25317e-271	0.498928	0.332	0.112	8.75259e-267	1	98056339-pcdgm
5.9416e-268	0.497683	0.642	0.404	1.22272e-263	1	98113497-unknown-2613
1.50033e-267	0.512308	0.344	0.121	3.08753e-263	1	98013784-esrp1
1.05962e-265	0.580178	0.387	0.159	2.18059e-261	1	98025211-ror1
8.31648e-265	0.526279	0.265	0.08	1.71145e-260	1	98046840-atla1-7
2.45471e-263	0.443712	0.253	0.074	5.05155e-259	1	98002786-itb3
3.09497e-261	0.536338	0.577	0.289	6.36913e-257	1	98023851-gbb2
2.70719e-257	0.393391	0.377	0.137	5.57113e-253	1	98039106-six1-2
8.97677e-257	0.570181	0.525	0.275	1.84733e-252	1	98033784-cd63-2
6.88557e-255	0.446968	0.467	0.197	1.41698e-250	1	98118450-tba3c-2
1.77936e-253	0.434973	0.272	0.081	3.66175e-249	1	98048778-gnao-3
1.39985e-250	0.488326	0.277	0.089	2.88075e-246	1	98150297-mx1-14
5.41709e-242	0.558558	0.555	0.317	1.11478e-237	1	98058625-cd109-3
9.45255e-235	0.538232	0.463	0.229	1.94524e-230	1	98011589-rhbl3
1.78308e-234	0.419535	0.746	0.566	3.6694e-230	1	98024786-1433b-2
1.58837e-231	0.532291	0.355	0.148	3.26871e-227	1	98020308-vang1
1.82349e-231	0.486591	0.327	0.127	3.75255e-227	1	98057512-ehd4-3
2.98779e-224	0.51243	0.619	0.39	6.14857e-220	1	98007794-kap1
8.34902e-224	0.458322	0.255	0.083	1.71814e-219	1	98053980-unknown-1418
2.03007e-217	0.484892	0.37	0.154	4.17767e-213	1	98026790-rgs7
3.8928e-214	0.501094	0.603	0.332	8.01098e-210	1	98059340-gapr1-10
6.03908e-213	0.526342	0.549	0.313	1.24278e-208	1	98024392-sc6a1-2
5.83481e-205	0.475497	0.309	0.122	1.20074e-200	1	98045446-dus16-2
2.35036e-204	0.509458	0.513	0.303	4.83681e-200	1	98045915-alf
1.5915e-203	0.522883	0.346	0.145	3.27515e-199	1	98032739-cstn2
8.82442e-200	0.486012	0.386	0.182	1.81598e-195	1	98043628-gna11-2
1.4465e-199	0.487237	0.557	0.345	2.97676e-195	1	98128633-reep5-4
3.72556e-193	0.468299	0.325	0.138	7.66682e-189	1	98024557-mk10
2.10961e-188	0.391851	0.695	0.537	4.34138e-184	1	98004405-g3p
2.48249e-183	0.497468	0.443	0.243	5.10871e-179	1	98007985-skil
3.80219e-183	0.449956	0.316	0.134	7.82453e-179	1	98040521-kapcb
9.04136e-183	0.477085	0.354	0.158	1.86062e-178	1	98002675-unknown-60
1.55917e-182	0.430885	0.279	0.106	3.20862e-178	1	98050450-s6a18-2
3.38983e-181	0.459686	0.555	0.357	6.97592e-177	1	98030299-pygm
9.05606e-181	0.437014	0.607	0.402	1.86365e-176	1	98004146-ddah1-3
6.2994e-176	0.462566	0.337	0.151	1.29635e-171	1	98055445-fat1-3
3.8274e-175	0.438191	0.538	0.303	7.8764e-171	1	98115104-tbb2a-2
8.18152e-175	0.438015	0.299	0.123	1.68368e-170	1	98037694-cac1s
9.58126e-175	0.420861	0.266	0.103	1.97173e-170	1	98037040-tmlh
5.19566e-169	0.499226	0.435	0.237	1.06921e-164	1	98014731-t132e
2.97671e-168	0.440511	0.569	0.382	6.12577e-164	1	98023733-prc2b
4.35207e-163	0.374393	0.768	0.584	8.95612e-159	1	98006294-fa46a
1.46502e-162	0.404272	0.261	0.103	3.01487e-158	1	98004686-dok7-2
6.55621e-160	0.43907	0.6	0.383	1.3492e-155	1	98006334-unknown-152
1.71838e-159	0.454168	0.381	0.19	3.53625e-155	1	98053225-unc5c-8
5.36613e-158	0.476675	0.292	0.128	1.1043e-153	1	98010605-sh24a
5.82509e-156	0.410888	0.265	0.108	1.19874e-151	1	98048460-pcd23
3.32965e-150	0.465261	0.444	0.269	6.85209e-146	1	98055837-mast1
1.32508e-149	0.442507	0.363	0.19	2.72688e-145	1	98025522-tmod1
3.36875e-143	0.4225	0.335	0.167	6.93254e-139	1	98114255-farp2
1.67391e-142	0.449183	0.39	0.215	3.44474e-138	1	98002782-apba1
4.08702e-142	0.434759	0.367	0.195	8.41067e-138	1	98029778-canb1
6.46482e-141	0.419038	0.517	0.334	1.3304e-136	1	98043633-rap1b
3.12771e-139	0.425938	0.492	0.33	6.43651e-135	1	98025684-enob
4.18318e-136	0.41927	0.354	0.186	8.60857e-132	1	98055457-assy-2
1.86372e-134	0.400975	0.3	0.143	3.83535e-130	1	98005039-dlg1
5.64607e-133	0.417142	0.276	0.126	1.1619e-128	1	98012675-fzd5-2
5.97801e-131	0.381456	0.263	0.119	1.23022e-126	1	98036071-taf5-2
2.05722e-129	0.420489	0.515	0.36	4.23355e-125	1	98040619-sms1
3.81615e-128	0.416502	0.438	0.265	7.85326e-124	1	98057232-cnr3-2
1.19794e-127	0.254325	0.286	0.132	2.46524e-123	1	98136386-unknown-4198
5.00924e-123	0.386489	0.39	0.205	1.03085e-118	1	98042719-pls1-3
3.73047e-115	0.382409	0.287	0.146	7.67694e-111	1	98057587-zfhx4
1.83175e-114	0.35013	0.251	0.117	3.76955e-110	1	98049216-cnfn-9
7.21179e-109	0.348288	0.297	0.152	1.48411e-104	1	98057063-neb2
5.10859e-108	0.41804	0.334	0.193	1.0513e-103	1	98001740-rn123
2.26992e-106	0.353213	0.498	0.351	4.67127e-102	1	98019945-fxr1
1.18078e-102	0.365886	0.371	0.221	2.42992e-98	1	98034293-myl1-2
1.04222e-101	0.37035	0.354	0.208	2.14479e-97	1	98059065-pum2-2
1.2674e-101	0.355463	0.311	0.17	2.60819e-97	1	98002106-tgfr1
2.05385e-101	0.368421	0.461	0.315	4.22662e-97	1	98041494-tpm1
2.5361e-99	0.359546	0.468	0.31	5.21904e-95	1	98026339-pard3-2
2.80261e-99	0.366664	0.316	0.177	5.76749e-95	1	98039644-nck2
2.13526e-98	0.345799	0.273	0.142	4.39415e-94	1	98037096-m3k12
4.92758e-98	0.369909	0.395	0.251	1.01405e-93	1	98031905-adda-2
4.08301e-97	0.337214	0.282	0.149	8.40244e-93	1	98058264-dip2c-2
1.0877e-95	0.321498	0.281	0.15	2.23837e-91	1	98036984-unknown-969
1.62964e-95	0.367417	0.285	0.156	3.35363e-91	1	98139238-ef2k
1.5495e-94	0.324825	0.263	0.134	3.18873e-90	1	98070270-unknown-1667
2.781e-94	0.332835	0.289	0.155	5.72301e-90	1	98041773-calu-3
5.68941e-90	0.353615	0.321	0.184	1.17082e-85	1	98047358-dab2p
1.00537e-87	0.345053	0.401	0.258	2.06895e-83	1	98031272-pp2ba-2
1.99486e-87	0.319266	0.262	0.138	4.10523e-83	1	98002616-cskp
3.01969e-84	0.309524	0.26	0.138	6.21423e-80	1	98014089-bcat1
6.79801e-83	0.312238	0.273	0.145	1.39896e-78	1	98046284-frem2
7.60747e-82	0.328073	0.326	0.195	1.56554e-77	1	98050454-1433g
7.01073e-80	0.323385	0.272	0.152	1.44274e-75	1	98035146-bmp7
5.47599e-79	0.335523	0.391	0.264	1.1269e-74	1	98047357-tpis
9.35891e-79	0.26684	0.312	0.185	1.92597e-74	1	98005647-kcc2d
1.26913e-78	0.266297	0.31	0.184	2.61174e-74	1	98128159-kcc2g-2
2.3819e-77	0.282687	0.64	0.475	4.9017e-73	1	98059348-limd2
4.97975e-74	0.316405	0.282	0.166	1.02478e-69	1	98039962-bmr1b
8.46706e-74	0.310312	0.309	0.186	1.74244e-69	1	98162180-sc6a5-2
1.70563e-72	0.286762	0.554	0.417	3.51001e-68	1	98014517-ndkb
1.33778e-68	0.286512	0.504	0.337	2.75302e-64	1	98042565-scd5
1.86647e-68	0.31248	0.33	0.208	3.84101e-64	1	98012411-tsn3
3.01501e-63	0.308728	0.338	0.226	6.20458e-59	1	98002765-dus18
2.98735e-61	0.283406	0.263	0.158	6.14767e-57	1	98058181-mrcka
1.89312e-60	0.293518	0.26	0.158	3.89586e-56	1	98048946-yif1b
2.76364e-55	0.270111	0.444	0.33	5.68729e-51	1	98029980-cers4
7.05236e-55	0.255729	0.497	0.406	1.45131e-50	1	98036396-srpk3-2
9.59249e-55	0.285255	0.339	0.237	1.97404e-50	1	98017566-epn1
1.06599e-53	0.281597	0.286	0.184	2.19369e-49	1	98047352-ephb1-5
7.81351e-53	0.253623	0.466	0.314	1.60794e-48	1	98014516-rhoa
1.5258e-52	0.265089	0.254	0.157	3.13994e-48	1	98055882-lims2
2.31918e-47	0.251418	0.276	0.178	4.77264e-43	1	98030271-ctl1-3
7.44131e-47	0.256717	0.295	0.197	1.53135e-42	1	98016304-cpeb4
2.54833e-42	0.257782	0.371	0.277	5.24422e-38	1	98045905-cdn1b
6.47856e-40	0.255265	0.341	0.256	1.33322e-35	1	98040262-s18b1-30
5.3286e-36	0.253137	0.273	0.192	1.09657e-31	1	98152667-ypel1
0	1.1869	0.754	0.196	0	2	98013116-tba1a
0	1.16535	0.634	0.127	0	2	98132150-h10-6
0	1.15167	0.646	0.133	0	2	98131752-h10-4
0	1.14819	0.728	0.182	0	2	98022905-h2ax-2
0	0.951183	0.552	0.129	0	2	98055413-h10-2
0	0.936636	0.775	0.375	0	2	98009260-actg
0	0.930759	0.828	0.331	0	2	98000496-unknown-13
0	0.910059	0.674	0.206	0	2	98023181-ima1-2
0	0.898186	0.806	0.401	0	2	98033506-h10
0	0.896564	0.655	0.219	0	2	98024696-ch10
0	0.885129	0.488	0.082	0	2	98131947-h10-5
0	0.872032	0.853	0.394	0	2	98015196-set
0	0.864004	0.718	0.257	0	2	98049262-zbt26
0	0.852905	0.809	0.367	0	2	98038546-npm3
0	0.83736	0.626	0.199	0	2	98028404-gar1
0	0.829203	0.528	0.103	0	2	98032798-celf3
0	0.825816	0.837	0.409	0	2	98027244-srsf7-2
0	0.824222	0.623	0.203	0	2	98029236-pcna
0	0.80885	0.575	0.168	0	2	98019158-fbrl
0	0.807038	0.824	0.355	0	2	98118433-unknown-2934
0	0.806194	0.581	0.186	0	2	98053388-ch60
0	0.799255	0.499	0.105	0	2	98046252-dut
0	0.795923	0.792	0.344	0	2	98025089-scai
0	0.793166	0.573	0.164	0	2	98020834-nh2l1
0	0.791846	0.791	0.344	0	2	98118502-scai-2
0	0.787717	0.569	0.163	0	2	98052389-nusap
0	0.786592	0.578	0.195	0	2	98160238-h2az-3
0	0.782016	0.825	0.376	0	2	98022968-mdr3
0	0.781085	0.742	0.32	0	2	98050907-ttll7
0	0.780689	0.686	0.262	0	2	98048365-smd2
0	0.77641	0.835	0.422	0	2	98027524-pairb
0	0.774367	0.535	0.152	0	2	98014215-cbx1
0	0.767225	0.414	0.057	0	2	98008345-s28a1
0	0.76301	0.614	0.216	0	2	98020505-nano1
0	0.761597	0.496	0.129	0	2	98033037-pim3
0	0.759251	0.51	0.131	0	2	98041724-ki67
0	0.752949	0.71	0.301	0	2	98041408-fkbp5
0	0.750456	0.627	0.218	0	2	98036970-thoc4
0	0.747432	0.481	0.12	0	2	98157823-tba1b-4
0	0.742576	0.588	0.208	0	2	98048801-cbx3
0	0.740707	0.669	0.259	0	2	98035044-la
0	0.739354	0.837	0.429	0	2	98050647-tisb-6
0	0.735895	0.772	0.376	0	2	98025219-rsmn
0	0.732153	0.812	0.402	0	2	98012282-ciz1
0	0.729465	0.651	0.264	0	2	98005923-unknown-143
0	0.729165	0.894	0.518	0	2	98026745-rl32
0	0.725567	0.694	0.32	0	2	98014650-np1l1
0	0.723772	0.876	0.507	0	2	98033938-rl31
0	0.723406	0.751	0.375	0	2	98014030-tebp
0	0.722524	0.877	0.496	0	2	98015394-hnrpq
0	0.722187	0.83	0.439	0	2	98019315-rl30
0	0.720213	0.676	0.282	0	2	98039293-unknown-1042
0	0.719871	0.827	0.428	0	2	98022556-set-2
0	0.717177	0.486	0.138	0	2	98048003-rir2
0	0.71618	0.611	0.217	0	2	98049283-ra1l2
0	0.715456	0.862	0.476	0	2	98027937-rl15-2
0	0.715387	0.354	0.039	0	2	98059376-unknown-1611
0	0.714757	0.64	0.245	0	2	98023889-smd3
0	0.711066	0.946	0.644	0	2	98058968-msi1h-3
0	0.71101	0.607	0.222	0	2	98018580-srsf3
0	0.710588	0.515	0.139	0	2	98020841-nano2
0	0.710381	0.524	0.148	0	2	98001607-hnrl1
0	0.708332	0.915	0.549	0	2	98012673-rl37a
0	0.706729	0.554	0.177	0	2	98026289-ru1c
0	0.706692	0.655	0.272	0	2	98034190-ubp49
0	0.705065	0.663	0.292	0	2	98020590-np1l1-2
0	0.703227	0.815	0.439	0	2	98106993-btf3
0	0.701215	0.826	0.458	0	2	98048600-rl17
0	0.700365	0.8	0.41	0	2	98020522-rs29
0	0.698776	0.625	0.244	0	2	98047673-tm14c-2
0	0.698188	0.855	0.481	0	2	98043448-rs14
0	0.697836	0.582	0.213	0	2	98043333-anm1
0	0.697605	0.651	0.256	0	2	98031734-srsf3-2
0	0.693652	0.823	0.445	0	2	98040421-rs6-2
0	0.692574	0.845	0.483	0	2	98040719-rs17
0	0.688787	0.904	0.549	0	2	98046498-rl7a-2
0	0.68628	0.689	0.317	0	2	98005936-ctbp2
0	0.686136	0.882	0.519	0	2	98137389-rs10
0	0.68367	0.468	0.115	0	2	98003728-rfa2
0	0.680567	0.578	0.216	0	2	98027019-unknown-691
0	0.679411	0.91	0.563	0	2	98020348-rs15a
0	0.678575	0.823	0.472	0	2	98024986-ran-2
0	0.67767	0.569	0.203	0	2	98043659-tra2a
0	0.677601	0.566	0.238	0	2	98058864-rtl1
0	0.675851	0.711	0.333	0	2	98045179-rlp24-2
0	0.67451	0.892	0.54	0	2	98045749-rl18
0	0.672272	0.768	0.384	0	2	98049976-rl34
0	0.671607	0.832	0.461	0	2	98004808-rl23
0	0.669658	0.585	0.23	0	2	98039340-pr40a
0	0.66925	0.944	0.63	0	2	98043946-rl27a
0	0.669199	0.454	0.123	0	2	98052808-rir1
0	0.668972	0.92	0.592	0	2	98118312-rl26
0	0.668308	0.674	0.294	0	2	98051292-rs24
0	0.668074	0.505	0.145	0	2	98016866-prp19
0	0.667817	0.631	0.264	0	2	98030354-rl21
0	0.665718	0.517	0.164	0	2	98131177-ruxg
0	0.665561	0.71	0.36	0	2	98043523-piwl1-2
0	0.662823	0.779	0.408	0	2	98030804-rs9
0	0.658852	0.852	0.497	0	2	98013279-rl14
0	0.658385	0.593	0.241	0	2	98015384-nono
0	0.657668	0.895	0.566	0	2	98106278-rl35a
0	0.656905	0.483	0.147	0	2	98009200-top2a
0	0.656064	0.905	0.565	0	2	98029274-rs18
0	0.653359	0.77	0.411	0	2	98021962-rs5
0	0.652334	0.477	0.146	0	2	98058391-panx3
0	0.651323	0.602	0.24	0	2	98016425-u2af2
0	0.650488	0.866	0.519	0	2	98003394-rl4
0	0.645411	0.844	0.489	0	2	98030233-rl12
0	0.645268	0.649	0.293	0	2	98028182-lmna
0	0.644699	0.685	0.33	0	2	98025828-rs13
0	0.641932	0.865	0.511	0	2	98049708-rs12
0	0.641267	0.896	0.559	0	2	98053075-rl28
0	0.640273	0.861	0.524	0	2	98009195-rl19
0	0.639964	0.696	0.353	0	2	98041771-fkb1a
0	0.639586	0.72	0.365	0	2	98007937-rl27
0	0.638696	0.849	0.505	0	2	98050235-rl40-4
0	0.637354	0.617	0.253	0	2	98034431-srsf4-2
0	0.637181	0.75	0.403	0	2	98017331-naca
0	0.636746	0.533	0.199	0	2	98057105-tisb-7
0	0.634538	0.479	0.168	0	2	98027631-lbr
0	0.634517	0.892	0.582	0	2	98001181-rs15
0	0.634285	0.428	0.123	0	2	98031450-pcr10-2
0	0.633895	0.844	0.512	0	2	98023370-if5a1
0	0.633829	0.479	0.15	0	2	98007938-rbbp4-2
0	0.633812	0.595	0.244	0	2	98054601-srsf3-3
0	0.632463	0.473	0.148	0	2	98009175-stmn2
0	0.631664	0.878	0.538	0	2	98056579-hnrpq-3
0	0.627202	0.765	0.424	0	2	98000383-rla2
0	0.626709	0.798	0.457	0	2	98034924-rl11
0	0.626628	0.915	0.591	0	2	98052649-rl36a
0	0.625608	0.421	0.113	0	2	98041294-ddx4-2
0	0.624085	0.845	0.505	0	2	98050326-rs11
0	0.623078	0.553	0.211	0	2	98002508-srsf4
0	0.622919	0.83	0.495	0	2	98002278-rl24
0	0.622862	0.442	0.117	0	2	98046176-tbb2b-3
0	0.622221	0.789	0.435	0	2	98037889-rl36
0	0.622026	0.868	0.566	0	2	98011628-nucl
0	0.621371	0.576	0.242	0	2	98124598-rl38-2
0	0.621332	0.942	0.666	0	2	98149155-rs25
0	0.620891	0.679	0.324	0	2	98001167-rl18a
0	0.620473	0.873	0.537	0	2	98029043-rl37
0	0.620105	0.507	0.18	0	2	98030644-myl1
0	0.62005	0.683	0.344	0	2	98005252-ddx5
0	0.619396	0.789	0.447	0	2	98016185-rs26
0	0.617839	0.783	0.445	0	2	98021364-rs16
0	0.61481	0.503	0.173	0	2	98014880-hnrpl
0	0.614809	0.648	0.317	0	2	98022442-rla1
0	0.614444	0.839	0.511	0	2	98050328-rs19
0	0.612736	0.712	0.362	0	2	98049175-rl9-2
0	0.610966	0.721	0.384	0	2	98041851-rl22
0	0.610056	0.847	0.519	0	2	98000212-rl13a
0	0.608952	0.474	0.155	0	2	98047050-set-3
0	0.606804	0.489	0.172	0	2	98037358-ru17
0	0.605253	0.472	0.154	0	2	98048580-sap18
0	0.603848	0.932	0.627	0	2	98035549-rs3a-2
0	0.603518	0.476	0.152	0	2	98023637-lsm6
0	0.601939	0.48	0.162	0	2	98024883-phb2-3
0	0.598924	0.651	0.305	0	2	98046821-psa1
0	0.597887	0.869	0.548	0	2	98003440-rl10
0	0.597539	0.688	0.362	0	2	98023266-capr2
0	0.597461	0.454	0.143	0	2	98160501-asf1a-2
0	0.592708	0.931	0.641	0	2	98039890-rs3
0	0.592261	0.359	0.072	0	2	98054558-mcm2
0	0.585169	0.82	0.492	0	2	98010222-rl3
0	0.58242	0.89	0.593	0	2	98033480-at5g2
0	0.582349	0.471	0.165	0	2	98008369-h2ay
0	0.582121	0.655	0.32	0	2	98149374-rl13-2
0	0.582017	0.33	0.074	0	2	98052790-ikzf3-2
0	0.580198	0.674	0.357	0	2	98025346-ago2
0	0.580041	0.553	0.239	0	2	98101062-tebp-2
0	0.579944	0.26	0.032	0	2	98046269-ryr1
0	0.579938	0.909	0.622	0	2	98022962-rssa
0	0.579825	0.442	0.141	0	2	98047489-srsf2
0	0.578627	0.909	0.613	0	2	98003662-rl8
0	0.57739	0.346	0.06	0	2	98043559-mcm5
0	0.5772	0.736	0.405	0	2	98014517-ndkb
0	0.576768	0.706	0.364	0	2	98038950-ppif
0	0.576197	0.504	0.192	0	2	98032763-rbm8a
0	0.574832	0.789	0.467	0	2	98045984-h33-2
0	0.574061	0.937	0.657	0	2	98019845-rl10a
0	0.573998	0.586	0.265	0	2	98014593-pno1
0	0.571525	0.704	0.373	0	2	98022014-ef1d
0	0.57026	0.844	0.532	0	2	98114389-rs8
0	0.569802	0.933	0.676	0	2	98154652-ppif-3
0	0.569339	0.911	0.629	0	2	98038653-rl7-2
0	0.56801	0.431	0.137	0	2	98048992-unknown-1319
0	0.567184	0.438	0.157	0	2	98013299-s22a5-2
0	0.567056	0.391	0.096	0	2	98011758-hcd2
0	0.566776	0.867	0.565	0	2	98014053-rs4x
0	0.563742	0.722	0.406	0	2	98050451-ypel5
0	0.563459	0.609	0.3	0	2	98023447-psb6
0	0.561499	0.655	0.337	0	2	98034897-rl23a
0	0.555155	0.512	0.218	0	2	98049457-psme3
0	0.554913	0.467	0.163	0	2	98008795-ru2b-2
0	0.554615	0.873	0.578	0	2	98110436-rs20-2
0	0.553671	0.35	0.072	0	2	98048774-mcm6
0	0.553421	0.94	0.682	0	2	98119645-rs27a-2
0	0.551978	0.436	0.146	0	2	98053119-srrm1
0	0.550887	0.487	0.199	0	2	98042340-pa2g4
0	0.550626	0.686	0.384	0	2	98144270-rs28
0	0.549285	0.481	0.192	0	2	98038294-phb
0	0.547402	0.476	0.186	0	2	98026929-f10a1
0	0.546857	0.327	0.056	0	2	98134317-rang
0	0.545265	0.47	0.175	0	2	98053788-unknown-1411
0	0.544583	0.441	0.149	0	2	98007777-rnps1
0	0.543516	0.407	0.127	0	2	98034420-ppil3
0	0.542744	0.915	0.664	0	2	98035673-rs27l
0	0.540424	0.445	0.159	0	2	98033739-ncoa5
0	0.536219	0.956	0.753	0	2	98021474-dx39b
0	0.534837	0.466	0.181	0	2	98022660-ragp1
0	0.53344	0.525	0.177	0	2	98051436-ra1l2-2
0	0.532933	0.864	0.599	0	2	98016993-rs2
0	0.530847	0.749	0.462	0	2	98001012-ub2v1
0	0.530246	0.36	0.103	0	2	98052788-zswm4
0	0.530232	0.438	0.148	0	2	98053534-srsf4-3
0	0.528815	0.439	0.167	0	2	98032898-r3hd1
0	0.528441	0.521	0.174	0	2	98126732-setmr-58
0	0.52338	0.784	0.48	0	2	98043347-rla1-2
0	0.522389	0.817	0.539	0	2	98043706-grp75
0	0.522238	0.427	0.144	0	2	98005727-xrn2
0	0.520855	0.403	0.131	0	2	98029035-rfa1
0	0.520686	0.417	0.143	0	2	98024154-cdk1
0	0.518918	0.425	0.147	0	2	98045170-hnrll-2
0	0.518848	0.428	0.151	0	2	98050051-mgn2
0	0.518702	0.417	0.15	0	2	98000883-tom40
0	0.515991	0.866	0.594	0	2	98000125-rs7
0	0.515504	0.41	0.14	0	2	98008293-f136a
0	0.513174	0.338	0.088	0	2	98039305-dkc1
0	0.512969	0.454	0.175	0	2	98026912-aurka
0	0.511574	0.916	0.658	0	2	98016821-rl6
0	0.511284	0.435	0.159	0	2	98029781-rapa
0	0.508525	0.587	0.255	0	2	98134324-unknown-4016
0	0.507696	0.396	0.134	0	2	98023573-leo1
0	0.506919	0.322	0.07	0	2	98052686-mcm7
0	0.504049	0.345	0.085	0	2	98017137-rfa3
0	0.503256	0.38	0.119	0	2	98004503-f133a
0	0.501614	0.442	0.164	0	2	98028426-tsn
0	0.49578	0.312	0.065	0	2	98018293-pyr1
0	0.492057	0.377	0.126	0	2	98034549-nhp2
0	0.491924	0.323	0.08	0	2	98055607-nop58
0	0.491775	0.348	0.104	0	2	98040946-nop56
0	0.491728	0.813	0.528	0	2	98010077-rla0
0	0.486784	0.911	0.654	0	2	98029106-ef1b
0	0.482548	0.336	0.087	0	2	98046168-ppih
0	0.482184	0.317	0.073	0	2	98018217-rfc4
0	0.482053	0.452	0.161	0	2	98033560-ncbp2
0	0.476942	0.372	0.122	0	2	98034418-exos2
0	0.476246	0.352	0.106	0	2	98107488-nasp
0	0.476142	0.307	0.073	0	2	98000770-po210
0	0.474138	0.328	0.084	0	2	98047064-unknown-1260
0	0.470397	0.362	0.12	0	2	98038974-grsf1
0	0.46898	0.261	0.035	0	2	98013554-polg
0	0.467322	0.343	0.099	0	2	98035268-phf5a
0	0.459209	0.308	0.083	0	2	98006345-smc2
0	0.458768	0.359	0.118	0	2	98014716-mcts1
0	0.4583	0.569	0.239	0	2	98128712-unknown-3672
0	0.455463	0.266	0.039	0	2	98050180-mcm4
0	0.455251	0.273	0.053	0	2	98017004-trpm8-3
0	0.45208	0.316	0.095	0	2	98049505-4ebp2-2
0	0.450849	0.337	0.101	0	2	98006995-rbbp4
0	0.449953	0.961	0.817	0	2	98038057-hs90a
0	0.442751	0.332	0.096	0	2	98013014-tysy
0	0.441949	0.338	0.105	0	2	98033615-ccna2
0	0.440768	0.436	0.157	0	2	98056172-ncbp2-3
0	0.440713	0.56	0.235	0	2	98127069-unknown-3542
0	0.44052	0.311	0.093	0	2	98057636-lyar
0	0.434319	0.892	0.666	0	2	98141168-rn181
0	0.429315	0.275	0.065	0	2	98022691-caf1a
0	0.421128	0.286	0.071	0	2	98033139-mcm3
0	0.419658	0.269	0.06	0	2	98011158-dyr
0	0.415654	0.395	0.114	0	2	98155556-srsf3-4
0	0.409272	0.306	0.085	0	2	98048967-rm12
0	0.405176	0.277	0.072	0	2	98052522-sossc
0	0.403506	0.265	0.062	0	2	98029872-orn
0	0.403235	0.521	0.211	0	2	98144698-sptc3
0	0.402485	0.283	0.077	0	2	98040883-smc3
0	0.37373	0.507	0.204	0	2	98105364-plpa
0	0.31152	0.254	0.053	0	2	98156186-zn235-25
0	0.260178	0.964	0.928	0	2	98018165-ef1a2-2
6.34854e-308	0.551733	0.659	0.349	1.30647e-303	2	98009540-gblp
9.5371e-307	0.511731	0.449	0.175	1.96264e-302	2	98012021-srrt
2.07339e-306	0.463257	0.43	0.162	4.26683e-302	2	98032188-nep1
4.78723e-306	0.383191	0.255	0.067	9.85163e-302	2	98020694-unknown-538
3.30061e-305	0.511212	0.462	0.183	6.79232e-301	2	98050125-fip1
4.25222e-305	0.549406	0.58	0.275	8.75064e-301	2	98048010-unknown-1287
3.42415e-302	0.467044	0.368	0.126	7.04655e-298	2	98053363-unknown-1398
6.99451e-300	0.508753	0.443	0.175	1.4394e-295	2	98001941-dnjc8
1.67044e-298	0.503843	0.461	0.183	3.4376e-294	2	98102857-ruxe
5.48117e-298	0.5039	0.45	0.179	1.12797e-293	2	98057415-emr1
9.16104e-298	0.471523	0.375	0.132	1.88525e-293	2	98043008-ilf2
1.56335e-297	0.454011	0.359	0.122	3.21722e-293	2	98016815-ppm1g
1.93407e-296	0.545048	0.621	0.315	3.98011e-292	2	98111111-rs21
8.71303e-296	0.453702	0.331	0.104	1.79305e-291	2	98020744-unknown-540
2.77449e-295	0.538763	0.688	0.396	5.70961e-291	2	98054463-phlp2
4.07145e-295	0.393937	0.252	0.068	8.37863e-291	2	98032962-ccnd3
6.73632e-295	0.545175	0.664	0.348	1.38627e-290	2	98103996-h2az-2
1.19061e-294	0.481229	0.412	0.154	2.45016e-290	2	98001770-rbm45
3.07173e-294	0.426403	0.311	0.097	6.32131e-290	2	98048729-ci064
4.97279e-294	0.486013	0.42	0.159	1.02335e-289	2	98041799-nsa2
3.35011e-292	0.534925	0.552	0.259	6.89419e-288	2	98017914-dhx15
1.85653e-291	0.518687	0.776	0.477	3.82055e-287	2	98034764-thiom
8.58304e-291	0.49718	0.442	0.175	1.7663e-286	2	98132540-rpf1
1.2946e-290	0.469739	0.375	0.131	2.66416e-286	2	98015242-thap1
7.22113e-290	0.542276	0.651	0.349	1.48604e-285	2	98038429-nudc
1.21139e-288	0.516307	0.436	0.177	2.49292e-284	2	98016572-tdrd1
6.2198e-288	0.420383	0.36	0.124	1.27997e-283	2	98059321-chk1
9.29222e-287	0.571501	0.613	0.309	1.91225e-282	2	98024392-sc6a1-2
5.33955e-286	0.406539	0.303	0.093	1.09883e-281	2	98047984-tim50
7.20092e-284	0.488053	0.415	0.158	1.48188e-279	2	98113329-unknown-2601
1.01281e-283	0.507779	0.484	0.206	2.08427e-279	2	98149841-nc2b
1.71225e-282	0.419172	0.312	0.099	3.52365e-278	2	98046808-lage3
7.15586e-282	0.404853	0.289	0.088	1.47261e-277	2	98054484-tdrd1-4
1.76392e-281	0.428915	0.319	0.104	3.62997e-277	2	98041396-sp16h
2.25289e-281	0.436357	0.353	0.121	4.63622e-277	2	98045253-rbp56
3.2343e-280	0.458629	0.384	0.139	6.65587e-276	2	98012361-ddx21
5.94332e-280	0.515473	0.518	0.235	1.22308e-275	2	98017932-ubc9
8.58023e-279	0.508609	0.492	0.215	1.76572e-274	2	98035532-ncbp2-2
2.35247e-278	0.470441	0.41	0.157	4.84114e-274	2	98044002-u2af1
3.35157e-278	0.400613	0.292	0.09	6.89719e-274	2	98005621-ebp2
1.64839e-277	0.386247	0.281	0.084	3.39222e-273	2	98041335-rmp
1.66337e-277	0.430853	0.337	0.114	3.42305e-273	2	98055849-cpsf6
5.59645e-277	0.430327	0.38	0.138	1.15169e-272	2	98100242-unknown-1726
1.8391e-276	0.522155	0.669	0.376	3.78468e-272	2	98026971-rl5
2.54405e-276	0.503935	0.467	0.202	5.2354e-272	2	98044298-srs10
8.02874e-276	0.425665	0.334	0.111	1.65223e-271	2	98033394-nip7
1.63074e-275	0.533765	0.599	0.295	3.3559e-271	2	98056302-s43a3
8.68118e-275	0.383999	0.282	0.084	1.7865e-270	2	98016733-smc1a
1.22407e-274	0.470355	0.413	0.16	2.51901e-270	2	98048962-baf
2.93153e-274	0.431627	0.357	0.125	6.0328e-270	2	98019475-sf3a1
3.91469e-274	0.520927	0.501	0.227	8.05605e-270	2	98015727-wdr76
1.52806e-272	0.367736	0.265	0.076	3.14459e-268	2	98058249-uhrf1
2.81288e-272	0.473442	0.429	0.169	5.78862e-268	2	98018748-dcps
7.95694e-272	0.413053	0.33	0.11	1.63746e-267	2	98016846-tisd
1.7376e-271	0.508819	0.491	0.216	3.5758e-267	2	98051532-hdac1
2.38556e-271	0.367216	0.258	0.073	4.90925e-267	2	98139244-lsm5
9.14482e-271	0.351153	0.254	0.07	1.88191e-266	2	98039717-imp3
1.24586e-270	0.400934	0.302	0.096	2.56385e-266	2	98003918-rbp2
4.75439e-270	0.381811	0.275	0.082	9.78405e-266	2	98024767-rfc1
9.49422e-270	0.462574	0.413	0.16	1.95382e-265	2	98018432-tim23
3.86008e-268	0.502164	0.517	0.236	7.94366e-264	2	98001357-eif3m
5.91517e-268	0.460523	0.41	0.159	1.21728e-263	2	98012029-sf3a2
1.92363e-267	0.448392	0.39	0.146	3.95865e-263	2	98004261-nup62
7.06507e-265	0.432957	0.348	0.124	1.45392e-260	2	98023221-tfdp1
8.76508e-265	0.48301	0.452	0.19	1.80377e-260	2	98055262-ozf
2.21687e-262	0.420175	0.341	0.119	4.5621e-258	2	98041094-mta3
2.6288e-262	0.372579	0.43	0.174	5.4098e-258	2	98105545-romo1
4.53825e-262	0.490365	0.497	0.225	9.33927e-258	2	98028651-prs6b
1.93273e-260	0.430835	0.346	0.122	3.97737e-256	2	98036204-prps2
1.9673e-259	0.446449	0.374	0.141	4.04851e-255	2	98005129-eftu
2.88832e-259	0.490916	0.448	0.193	5.94387e-255	2	98001588-s6a17
4.07112e-259	0.504574	0.658	0.371	8.37795e-255	2	98048056-csk21
1.67037e-258	0.50903	0.618	0.332	3.43745e-254	2	98009479-tsr2
2.76196e-258	0.467811	0.416	0.168	5.68385e-254	2	98019867-tiar
7.65474e-258	0.496891	0.502	0.23	1.57527e-253	2	98032749-psa5
1.35534e-257	0.50423	0.525	0.252	2.78916e-253	2	98006536-psa7
7.99179e-256	0.49421	0.475	0.211	1.64463e-251	2	98042834-sahh3
1.05132e-255	0.443233	0.367	0.139	2.16351e-251	2	98005524-nu155
3.8455e-255	0.393691	0.305	0.1	7.91365e-251	2	98027881-nsun2
6.61614e-254	0.36247	0.275	0.084	1.36153e-249	2	98011809-unknown-302
7.92179e-254	0.462107	0.428	0.176	1.63023e-249	2	98037851-ranb3
8.45287e-254	0.414679	0.329	0.117	1.73952e-249	2	98013877-galm
1.45484e-252	0.424386	0.356	0.129	2.99391e-248	2	98052636-glym-2
2.42967e-252	0.431627	0.365	0.136	5.00001e-248	2	98022356-k0020
7.42905e-252	0.438916	0.376	0.143	1.52882e-247	2	98011848-t2ag
5.00309e-251	0.426904	0.358	0.133	1.02959e-246	2	98033697-eif3h
5.68054e-251	0.350757	0.263	0.078	1.169e-246	2	98031005-ubf1
6.20736e-251	0.498052	0.634	0.348	1.27741e-246	2	98030488-cybp
3.3529e-249	0.375777	0.442	0.187	6.89993e-245	2	98105546-romo1-2
3.45121e-249	0.4696	0.466	0.203	7.10225e-245	2	98018888-hnrpf
1.02923e-247	0.389003	0.294	0.097	2.11806e-243	2	98015811-max
5.14155e-246	0.362615	0.267	0.083	1.05808e-241	2	98008878-anm5
1.77984e-244	0.355505	0.252	0.076	3.66272e-240	2	98043745-cdc20-2
1.78872e-244	0.394976	0.305	0.105	3.68101e-240	2	98140142-rbm42
3.67494e-243	0.456918	0.433	0.184	7.56266e-239	2	98016552-mob3c
4.58943e-243	0.471789	0.441	0.195	9.44458e-239	2	98013894-ccar1
8.1641e-243	0.419067	0.367	0.14	1.68009e-238	2	98030571-erh
8.55766e-243	0.492158	0.523	0.248	1.76108e-238	2	98046629-nfil3
1.01824e-242	0.486307	0.675	0.394	2.09544e-238	2	98021472-tcpz
2.91914e-242	0.383295	0.294	0.097	6.00729e-238	2	98015372-pges2
1.11946e-241	0.486554	0.548	0.272	2.30374e-237	2	98134889-tom6
1.13869e-240	0.457055	0.443	0.188	2.34331e-236	2	98053826-y1399
9.79456e-240	0.357505	0.267	0.084	2.01562e-235	2	98011620-rbbp4-3
2.38258e-239	0.476547	0.498	0.235	4.90312e-235	2	98158089-unknown-5694
4.60103e-239	0.384925	0.299	0.102	9.46847e-235	2	98028094-unknown-720
1.90613e-238	0.396307	0.312	0.109	3.92262e-234	2	98002317-unknown-52
1.6024e-237	0.362551	0.89	0.692	3.29758e-233	2	98137041-nu1m
2.22918e-237	0.472246	0.498	0.231	4.58742e-233	2	98158225-sf01
1.28509e-236	0.448607	0.415	0.177	2.6446e-232	2	98012842-sec13
1.52561e-236	0.521726	0.478	0.225	3.13955e-232	2	98025431-nano1-2
5.53711e-235	0.398637	0.336	0.124	1.13948e-230	2	98024569-u520
7.89035e-235	0.417746	0.362	0.139	1.62375e-230	2	98125623-elof1
9.6266e-235	0.373151	0.285	0.094	1.98106e-230	2	98000296-akap1
1.92011e-234	0.406189	0.345	0.128	3.95139e-230	2	98054556-macd2
2.44438e-234	0.414969	0.366	0.142	5.03029e-230	2	98014145-pin4
3.1656e-234	0.327425	0.342	0.127	6.51449e-230	2	98052334-nep1-2
3.31106e-234	0.430775	0.378	0.153	6.81384e-230	2	98025604-carm1-2
5.34673e-233	0.45386	0.431	0.19	1.1003e-228	2	98016581-top1
5.43434e-233	0.47891	0.532	0.257	1.11833e-228	2	98029760-radi-3
1.18904e-231	0.479443	0.543	0.285	2.44692e-227	2	98035420-tbca
1.81875e-231	0.428186	0.367	0.146	3.74281e-227	2	98037641-ssrp1-2
4.03823e-231	0.35648	0.257	0.08	8.31028e-227	2	98025420-ypgq
8.42538e-231	0.457469	0.448	0.199	1.73386e-226	2	98004046-gscr2
8.1765e-230	0.473768	0.648	0.378	1.68264e-225	2	98110522-stip1-2
1.50498e-229	0.4802	0.559	0.289	3.09709e-225	2	98047512-atif1
2.19982e-228	0.380627	0.311	0.11	4.52701e-224	2	98037025-icln
1.47827e-227	0.502305	0.424	0.181	3.04214e-223	2	98047896-egr3
3.90088e-225	0.428213	0.405	0.17	8.02762e-221	2	98017085-dohh
1.63309e-224	0.463943	0.488	0.231	3.36073e-220	2	98023069-xpo1
1.66554e-224	0.472114	0.751	0.466	3.42752e-220	2	98052972-npt2b
3.07331e-223	0.397443	0.347	0.132	6.32457e-219	2	98028571-al1a2
3.07914e-223	0.452743	0.706	0.442	6.33656e-219	2	98131460-unknown-3830
5.05244e-223	0.47334	0.55	0.286	1.03974e-218	2	98044517-pfd1
5.1192e-223	0.457008	0.474	0.224	1.05348e-218	2	98023471-tcpa
1.65319e-222	0.408232	0.349	0.135	3.40211e-218	2	98029315-ki20b
3.32971e-222	0.468234	0.537	0.272	6.8522e-218	2	98032567-tom20
4.8317e-222	0.360074	0.28	0.095	9.94316e-218	2	98024737-rpr1b
3.61863e-221	0.460141	0.485	0.224	7.44677e-217	2	98014239-glna
5.60118e-221	0.48033	0.618	0.337	1.15267e-216	2	98002910-twf1
1.16999e-220	0.459904	0.513	0.254	2.40772e-216	2	98048972-tcph
2.45081e-220	0.470097	0.553	0.293	5.04353e-216	2	98019006-tcpg
6.60935e-220	0.435104	0.405	0.174	1.36014e-215	2	98030209-hnrpl-2
1.43128e-219	0.41493	0.948	0.72	2.94544e-215	2	98136385-unknown-4197
1.81201e-219	0.465091	0.647	0.375	3.72893e-215	2	98056109-tcpd
4.62063e-219	0.34518	0.264	0.086	9.5088e-215	2	98133465-apc13
5.76292e-219	0.381506	0.32	0.118	1.18595e-214	2	98051926-pm14
7.15613e-219	0.367216	0.267	0.089	1.47266e-214	2	98123486-unknown-3298
9.57189e-219	0.399242	0.356	0.144	1.9698e-214	2	98031318-sf3b2
1.16354e-218	0.415713	0.366	0.149	2.39445e-214	2	98045569-eif3j
6.26511e-218	0.359833	0.284	0.099	1.2893e-213	2	98052849-lrr4
1.4473e-217	0.436985	0.423	0.187	2.97839e-213	2	98012751-eif3d
1.06053e-216	0.357713	0.299	0.106	2.18246e-212	2	98054163-ntf2
4.74989e-216	0.429212	0.413	0.18	9.77479e-212	2	98034018-elav2-3
5.27008e-216	0.440926	0.442	0.2	1.08453e-211	2	98005168-pfd2
1.66679e-214	0.360703	0.283	0.098	3.4301e-210	2	98034085-prdx1
4.26606e-214	0.411945	0.949	0.724	8.77912e-210	2	98012214-stx19
1.7297e-213	0.440009	0.461	0.213	3.55955e-209	2	98133470-unknown-3956
2.7796e-213	0.348	0.433	0.195	5.72014e-209	2	98107195-rl18a-2
6.80411e-213	0.389204	0.797	0.576	1.40022e-208	2	98058267-vdac2
1.63802e-212	0.385083	0.33	0.125	3.37088e-208	2	98022588-mccb
1.67676e-212	0.341195	0.27	0.091	3.4506e-208	2	98009280-rt24
2.90635e-212	0.322732	0.251	0.08	5.98097e-208	2	98002308-apex1
5.60433e-211	0.296156	0.288	0.101	1.15331e-206	2	98130208-unknown-3758
3.39791e-210	0.3615	0.29	0.103	6.99255e-206	2	98026366-mex3b
3.72709e-210	0.450417	0.496	0.241	7.66998e-206	2	98151551-zn593
9.15556e-210	0.431109	0.431	0.195	1.88412e-205	2	98000011-srrm2
4.05553e-209	0.388165	0.357	0.141	8.34588e-205	2	98058350-bckd
3.01092e-208	0.319363	0.261	0.086	6.19618e-204	2	98026740-akap1-3
3.08096e-208	0.328798	0.267	0.09	6.34031e-204	2	98005894-srek1
1.61839e-207	0.465787	0.595	0.33	3.33049e-203	2	98016562-idhp
1.68972e-207	0.449985	0.656	0.399	3.47728e-203	2	98040583-psb5
2.24072e-207	0.425031	0.406	0.181	4.61118e-203	2	98118328-unknown-2927
1.53868e-206	0.352315	0.269	0.094	3.16645e-202	2	98053169-ccd58
4.86834e-206	0.317486	0.85	0.69	1.00186e-201	2	98044147-cox5b
1.35622e-205	0.444309	0.512	0.257	2.79097e-201	2	98023495-chtop
2.34774e-205	0.45811	0.557	0.304	4.83141e-201	2	98047541-tcpb
3.27314e-205	0.406368	0.4	0.172	6.7358e-201	2	98005841-sarnp
1.49164e-204	0.411465	0.352	0.148	3.06965e-200	2	98009147-rl7
9.97843e-204	0.373921	0.325	0.126	2.05346e-199	2	98041990-rm11
1.25275e-203	0.304764	0.874	0.719	2.57803e-199	2	98018840-ef2
8.85867e-203	0.381824	0.339	0.134	1.82303e-198	2	98011949-if4a3
1.57095e-202	0.452426	0.521	0.274	3.23286e-198	2	98058787-ls14a
7.96374e-202	0.384535	0.36	0.15	1.63886e-197	2	98050439-unknown-1342
1.12174e-201	0.372274	0.33	0.129	2.30843e-197	2	98047204-pqbp1
3.06457e-201	0.391384	0.354	0.144	6.30658e-197	2	98034916-kbl
6.82275e-201	0.333886	0.263	0.089	1.40405e-196	2	98046045-unknown-1238
1.71998e-200	0.372582	0.311	0.118	3.53954e-196	2	98010557-wbs22
3.41012e-200	0.376332	0.311	0.121	7.01768e-196	2	98146111-sl9a1-2
3.77024e-200	0.445112	0.52	0.268	7.75877e-196	2	98035480-psa4
7.25401e-200	0.385542	0.782	0.563	1.4928e-195	2	98013567-pp2ab
9.10361e-200	0.380463	0.333	0.133	1.87343e-195	2	98042812-nup98-2
2.68136e-199	0.440201	0.494	0.248	5.51798e-195	2	98041837-ubp14
2.72805e-199	0.444159	0.609	0.348	5.61405e-195	2	98055125-fa98a
2.96693e-199	0.404816	0.309	0.118	6.10565e-195	2	98020018-nlk
5.45916e-199	0.444303	0.552	0.293	1.12344e-194	2	98021286-psb3
1.92026e-198	0.356408	0.293	0.109	3.95169e-194	2	98037229-dim1-2
7.81985e-198	0.436353	0.471	0.238	1.60925e-193	2	98058568-myef2
3.05913e-197	0.352502	0.272	0.093	6.29538e-193	2	98000744-tf7l2
1.00149e-196	0.431852	0.494	0.248	2.06097e-192	2	98117055-pfd6
1.18886e-196	0.452329	0.547	0.297	2.44656e-192	2	98019763-psd12
3.46128e-196	0.40004	0.375	0.163	7.12296e-192	2	98048184-nup50
8.34234e-196	0.446254	0.56	0.307	1.71677e-191	2	98042980-pomp
9.84214e-196	0.323679	0.252	0.086	2.02541e-191	2	98020672-wdr12
4.59742e-195	0.320926	0.28	0.101	9.46103e-191	2	98041874-ppif-2
1.28019e-193	0.382239	0.334	0.135	2.6345e-189	2	98123347-echm-2
2.86071e-193	0.349231	0.292	0.109	5.88705e-189	2	98010176-tisb
3.81727e-193	0.374949	0.796	0.584	7.85556e-189	2	98002620-ef1g
1.16837e-192	0.421385	0.482	0.234	2.40438e-188	2	98002412-aakb1
1.90506e-192	0.290068	0.295	0.112	3.92042e-188	2	98019304-ddx23
3.64908e-192	0.372928	0.555	0.304	7.50944e-188	2	98000562-erf3a
7.03059e-192	0.361664	0.301	0.117	1.44682e-187	2	98051061-ovol2
1.07373e-191	0.327467	0.258	0.09	2.20962e-187	2	98017461-grwd1
1.16989e-191	0.435424	0.481	0.244	2.40752e-187	2	98009209-fxr2
1.92443e-191	0.323877	0.26	0.091	3.96028e-187	2	98026472-unknown-677
2.35754e-191	0.428771	0.501	0.251	4.85158e-187	2	98003413-mk67i
3.3399e-191	0.415252	0.433	0.204	6.87318e-187	2	98021908-prs10
3.3598e-191	0.415956	0.429	0.201	6.91413e-187	2	98001517-rbm39
4.91094e-191	0.432047	0.439	0.217	1.01062e-186	2	98025996-edf1
2.82551e-190	0.346299	0.281	0.104	5.81463e-186	2	98013961-mrgbp
3.52345e-190	0.439211	0.591	0.333	7.2509e-186	2	98023325-nog1
7.61241e-190	0.320585	0.264	0.093	1.56656e-185	2	98017656-mpp8
9.75985e-190	0.36946	0.31	0.12	2.00848e-185	2	98146535-unknown-4875
1.26197e-189	0.3993	0.366	0.16	2.597e-185	2	98030583-safb2
1.66625e-189	0.353202	0.291	0.111	3.42897e-185	2	98044422-grpe1
3.52902e-188	0.345163	0.289	0.109	7.26236e-184	2	98003012-pin1
8.04599e-188	0.399468	0.398	0.181	1.65578e-183	2	98015567-med26
1.07214e-187	0.388529	0.395	0.175	2.20635e-183	2	98052342-dazp1-2
3.14414e-187	0.396771	0.4	0.181	6.47032e-183	2	98016904-ola1
1.02219e-186	0.379191	0.344	0.144	2.10356e-182	2	98024706-endou
1.31063e-186	0.395403	0.388	0.174	2.69715e-182	2	98030055-psmd7
9.94115e-186	0.382373	0.346	0.149	2.04579e-181	2	98042350-hdgr2
1.04495e-185	0.417316	0.461	0.229	2.15041e-181	2	98000485-pinx1
2.76242e-185	0.381535	0.331	0.14	5.68478e-181	2	98027351-c1qbp
2.76485e-185	0.411036	0.461	0.22	5.68979e-181	2	98028665-tyb4
4.67757e-185	0.409929	0.437	0.207	9.62598e-181	2	98019220-ndkb-2
2.79869e-184	0.387206	0.349	0.15	5.75942e-180	2	98019713-pabp2
3.04261e-184	0.420347	0.499	0.251	6.26139e-180	2	98036477-acbp
4.37648e-184	0.381851	0.36	0.155	9.00637e-180	2	98019259-nle1
1.79694e-183	0.377418	0.538	0.293	3.69792e-179	2	98002799-if1ax
2.49394e-183	0.383559	0.351	0.151	5.13228e-179	2	98032070-ti17b
2.61816e-182	0.402683	0.438	0.208	5.38791e-178	2	98009035-rbm22
1.19654e-181	0.376693	0.367	0.16	2.46235e-177	2	98005067-sywc
1.69199e-181	0.317394	0.262	0.094	3.48196e-177	2	98050458-tim44
1.70489e-181	0.429455	0.546	0.303	3.50849e-177	2	98010532-psa3
5.53004e-181	0.41212	0.445	0.224	1.13803e-176	2	98023999-if4e
5.88018e-181	0.304322	0.255	0.091	1.21008e-176	2	98023863-unknown-613
1.19707e-180	0.414433	0.477	0.242	2.46345e-176	2	98017629-nduac
4.19677e-180	0.32518	0.275	0.102	8.63653e-176	2	98042811-mocs3-3
5.70254e-180	0.348253	0.318	0.128	1.17353e-175	2	98010659-mbd2
2.41415e-179	0.354368	0.318	0.13	4.96808e-175	2	98029825-cstf2
5.28888e-179	0.418104	0.459	0.231	1.0884e-174	2	98034279-kat5
1.38992e-178	0.381441	0.38	0.172	2.86033e-174	2	98038123-eif3i
2.6188e-178	0.378913	0.406	0.183	5.38922e-174	2	98055457-assy-2
3.6728e-178	0.369579	0.328	0.137	7.55825e-174	2	98058223-acinu
1.46012e-177	0.329777	0.281	0.107	3.00479e-173	2	98031095-clp1
2.11501e-177	0.312825	0.274	0.101	4.35248e-173	2	98141106-hdhd1
2.45957e-177	0.380862	0.378	0.171	5.06155e-173	2	98013921-smrc2
4.12625e-177	0.418946	0.643	0.396	8.49141e-173	2	98017189-tcpq
5.40973e-177	0.330023	0.27	0.101	1.11327e-172	2	98044764-ddx18
6.73035e-177	0.424113	0.573	0.327	1.38504e-172	2	98052725-if2a
6.93328e-177	0.400442	0.433	0.209	1.4268e-172	2	98037068-mrt4
2.18014e-176	0.37546	0.357	0.157	4.48651e-172	2	98046214-ndua2
2.33828e-176	0.398482	0.413	0.198	4.81194e-172	2	98008970-if2g
2.55412e-176	0.410112	0.463	0.236	5.25612e-172	2	98009703-2aba
9.2338e-176	0.394429	0.425	0.203	1.90022e-171	2	98122009-rl38
3.24856e-175	0.372897	0.341	0.149	6.68521e-171	2	98029622-hcfc1
3.23207e-174	0.35147	0.326	0.136	6.65127e-170	2	98032961-cpsf5
3.47242e-174	0.338692	0.284	0.111	7.14589e-170	2	98010219-prp4
4.072e-174	0.384356	0.416	0.197	8.37977e-170	2	98027022-cyb5b
5.47046e-174	0.393524	0.42	0.2	1.12577e-169	2	98013864-psb2
1.08027e-173	0.28316	0.314	0.128	2.22309e-169	2	98004506-paxb1
3.31253e-173	0.327841	0.277	0.106	6.81685e-169	2	98027072-srs12
3.83869e-173	0.396163	0.414	0.198	7.89964e-169	2	98012393-4ebp2
2.94939e-172	0.33265	0.287	0.113	6.06955e-168	2	98020606-wdr5-2
6.13235e-172	0.417602	0.562	0.321	1.26198e-167	2	98046975-pp1b-3
2.74868e-171	0.410361	0.661	0.417	5.65651e-167	2	98047182-dnja2
2.75998e-171	0.309189	0.859	0.687	5.67976e-167	2	98034278-atpb
4.42917e-171	0.373701	0.35	0.152	9.11479e-167	2	98006404-elov4
1.23039e-170	0.390254	0.423	0.205	2.53201e-166	2	98047397-chrd1
2.35481e-170	0.380899	0.365	0.168	4.84596e-166	2	98026235-rad21
3.03142e-170	0.372124	0.353	0.158	6.23835e-166	2	98010934-eif3c
3.48115e-170	0.366518	0.357	0.158	7.16386e-166	2	98036238-cnbp
1.12262e-169	0.310925	0.262	0.098	2.31024e-165	2	98059357-rm21
2.05722e-169	0.337936	0.298	0.121	4.23356e-165	2	98000868-armc1
2.49019e-169	0.360761	0.362	0.16	5.12457e-165	2	98029539-if6
7.50312e-169	0.31329	0.853	0.674	1.54407e-164	2	98112209-tctp
2.12962e-167	0.399316	0.488	0.236	4.38254e-163	2	98044569-at1b1
5.82832e-167	0.352263	0.332	0.144	1.19941e-162	2	98021132-cstf3
1.14806e-166	0.405903	0.555	0.315	2.36259e-162	2	98157801-cbr1-9
5.75649e-166	0.395153	0.447	0.228	1.18463e-161	2	98019699-ptpm1
7.1469e-166	0.398959	0.468	0.238	1.47076e-161	2	98051383-unknown-1356
1.61117e-165	0.318229	0.4	0.191	3.31563e-161	2	98100901-loxh1-9
2.4446e-165	0.401161	0.494	0.262	5.03074e-161	2	98033736-unknown-890
2.50716e-165	0.308428	0.255	0.095	5.15949e-161	2	98010847-pith1
2.71335e-165	0.333556	0.304	0.125	5.58381e-161	2	98016073-pth2
6.01493e-165	0.360391	0.363	0.163	1.23781e-160	2	98028802-tr112
8.72549e-165	0.365971	0.391	0.18	1.79562e-160	2	98028576-cisd1
2.15129e-164	0.407802	0.599	0.37	4.42715e-160	2	98042937-ipo5
3.2293e-164	0.340247	0.323	0.137	6.64557e-160	2	98018688-rt09
1.17735e-163	0.332245	0.299	0.122	2.42286e-159	2	98055782-morc2
6.7228e-163	0.345293	0.523	0.295	1.38348e-158	2	98123314-if1ax-2
8.05794e-163	0.338616	0.305	0.127	1.65824e-158	2	98153426-hint1
1.4638e-162	0.403988	0.603	0.373	3.01235e-158	2	98002667-ub2d3
1.79822e-162	0.371682	0.385	0.182	3.70055e-158	2	98006290-psb1
1.37645e-161	0.357447	0.305	0.122	2.8326e-157	2	98030167-tba1a-4
2.47363e-161	0.364077	0.366	0.169	5.09048e-157	2	98044753-aster
2.65267e-161	0.309884	0.252	0.096	5.45892e-157	2	98003203-rm14
2.84683e-160	0.370432	0.729	0.513	5.85849e-156	2	98034944-unknown-912
6.71007e-159	0.333593	0.326	0.14	1.38086e-154	2	98028382-pesc
6.8166e-159	0.351309	0.347	0.155	1.40279e-154	2	98003719-slirp
7.09334e-159	0.32049	0.281	0.113	1.45974e-154	2	98009184-plrg1
1.57973e-158	0.354381	0.356	0.163	3.25093e-154	2	98012254-miro1
2.78814e-158	0.330728	0.265	0.106	5.73772e-154	2	98033351-thoc2
3.32993e-158	0.331944	0.331	0.144	6.85267e-154	2	98029775-u2afm
8.82834e-158	0.31566	0.287	0.118	1.81678e-153	2	98002690-thoc1-2
9.77491e-158	0.350995	0.346	0.157	2.01158e-153	2	98040880-tpr
1.26985e-157	0.326685	0.329	0.139	2.61322e-153	2	98005280-sdk2
2.58237e-157	0.345624	0.354	0.156	5.31427e-153	2	98009366-dhpr
6.31252e-157	0.373256	0.716	0.496	1.29905e-152	2	98046824-ube2n-2
7.18248e-157	0.393753	0.547	0.322	1.47808e-152	2	98035544-ensa
9.34276e-157	0.402869	0.592	0.362	1.92265e-152	2	98013427-atp5l
3.36737e-156	0.39752	0.559	0.324	6.92971e-152	2	98018988-ndubb
8.1168e-156	0.306717	0.271	0.107	1.67036e-151	2	98023731-at133
9.66734e-156	0.310591	0.262	0.103	1.98944e-151	2	98005453-fwch1-2
2.2567e-155	0.329559	0.328	0.143	4.64406e-151	2	98026247-zfr2-3
4.58116e-155	0.313121	0.279	0.113	9.42758e-151	2	98033345-eif3f
1.09329e-154	0.331996	0.302	0.13	2.24989e-150	2	98056398-tt39b
1.77162e-154	0.362236	0.388	0.188	3.64581e-150	2	98015088-psb7
2.70368e-154	0.37993	0.441	0.228	5.56391e-150	2	98022704-psmd3
6.96538e-154	0.391724	0.632	0.391	1.43341e-149	2	98031867-tera
4.27363e-153	0.384116	0.446	0.232	8.7947e-149	2	98051854-chd3
8.16236e-153	0.345978	0.656	0.4	1.67973e-148	2	98016280-ssrg
1.15643e-152	0.380462	0.452	0.235	2.37982e-148	2	98020676-sylc
1.31003e-152	0.357021	0.349	0.16	2.69591e-148	2	98058617-megf8
1.78669e-152	0.303118	0.269	0.107	3.67684e-148	2	98012135-unknown-312
2.96419e-152	0.38195	0.449	0.236	6.10001e-148	2	98027633-trm7
3.79504e-152	0.377623	0.423	0.219	7.80982e-148	2	98050704-cnot7
6.27929e-152	0.343549	0.381	0.176	1.29221e-147	2	98129722-unknown-3723
7.63172e-152	0.377156	0.44	0.227	1.57053e-147	2	98041565-pyrg1
9.196e-152	0.385615	0.449	0.24	1.89244e-147	2	98053803-exosx
2.24779e-151	0.36791	0.402	0.202	4.62573e-147	2	98031969-psmd1
3.46e-151	0.327571	0.299	0.126	7.12033e-147	2	98046637-fa32a
4.78081e-151	0.357974	0.371	0.177	9.83843e-147	2	98024853-psa2
6.56869e-151	0.324362	0.296	0.126	1.35177e-146	2	98043122-nop2
7.38056e-151	0.317689	0.299	0.129	1.51885e-146	2	98003583-prp8
8.46104e-151	0.391597	0.505	0.273	1.7412e-146	2	98017588-4f2
1.10044e-150	0.389112	0.524	0.296	2.26459e-146	2	98051130-ccd25
7.44203e-150	0.379628	0.428	0.225	1.5315e-145	2	98101674-cdv3
9.01769e-150	0.317485	0.295	0.124	1.85575e-145	2	98017648-mcee
1.50174e-149	0.301755	0.27	0.109	3.09044e-145	2	98041259-dus3l
2.0597e-149	0.312472	0.306	0.128	4.23865e-145	2	98025025-notc2
6.33385e-149	0.384583	0.433	0.229	1.30344e-144	2	98011113-t2h2l
8.10783e-149	0.392389	0.565	0.324	1.66851e-144	2	98015659-c9mt
2.0152e-147	0.336582	0.344	0.159	4.14708e-143	2	98016412-txn4a
3.09586e-147	0.309908	0.782	0.609	6.37096e-143	2	98014400-pabp1
6.99599e-147	0.377357	0.495	0.273	1.4397e-142	2	98022087-ubap2
7.19015e-147	0.29666	0.439	0.226	1.47966e-142	2	98130189-rpab1-2
1.73172e-146	0.345006	0.346	0.163	3.5637e-142	2	98055163-ciz1-2
5.29887e-146	0.385726	0.546	0.328	1.09045e-141	2	98028781-map2
3.14473e-145	0.356078	0.386	0.192	6.47153e-141	2	98028890-sgtb
6.07059e-145	0.381424	0.647	0.399	1.24927e-140	2	98117270-dyl2-3
6.13551e-145	0.305293	0.287	0.121	1.26263e-140	2	98001247-unknown-27
1.05279e-144	0.311602	0.281	0.119	2.16653e-140	2	98004277-smca5
1.45893e-144	0.342974	0.365	0.174	3.00234e-140	2	98005390-prld1
1.65102e-144	0.361275	0.727	0.507	3.39763e-140	2	98059456-sodc-3
3.78557e-144	0.367715	0.542	0.292	7.79033e-140	2	98023851-gbb2
5.09161e-144	0.290765	0.253	0.1	1.0478e-139	2	98052124-rm48
2.23038e-142	0.365171	0.415	0.219	4.5899e-138	2	98057052-ub2g1
1.13358e-141	0.317654	0.311	0.139	2.3328e-137	2	98041901-guaa-2
1.55616e-141	0.306821	0.265	0.111	3.20242e-137	2	98037807-rrp36
3.96417e-141	0.323141	0.321	0.146	8.15787e-137	2	98041188-cnpd1
4.82997e-141	0.322664	0.315	0.14	9.93959e-137	2	98003675-pparg
1.32926e-140	0.297216	0.265	0.109	2.73549e-136	2	98034517-unknown-900
1.37421e-140	0.376441	0.491	0.281	2.82799e-136	2	98036315-nedd8
2.19395e-139	0.358913	0.421	0.219	4.51494e-135	2	98034319-qcr6
4.00923e-139	0.309697	0.288	0.125	8.2506e-135	2	98044211-trmb
7.10984e-138	0.315352	0.329	0.15	1.46313e-133	2	98046757-glo2
1.07017e-137	0.331996	0.632	0.415	2.20231e-133	2	98059208-g3bp2
1.27451e-137	0.345301	0.378	0.191	2.62281e-133	2	98008908-prs8
1.67436e-137	0.336754	0.337	0.161	3.44566e-133	2	98026164-psde
1.02436e-136	0.374215	0.5	0.288	2.10803e-132	2	98004709-unknown-107
1.29746e-136	0.307269	0.295	0.129	2.67005e-132	2	98028683-ptss1
1.73453e-136	0.322887	0.618	0.4	3.56948e-132	2	98147489-unknown-4911
4.53616e-136	0.297342	0.281	0.122	9.33496e-132	2	98017784-cia30
5.6549e-136	0.363626	0.45	0.248	1.16372e-131	2	98045442-eif3b
1.06964e-135	0.330982	0.396	0.196	2.20122e-131	2	98031104-hnrpk
1.8765e-135	0.35302	0.427	0.223	3.86165e-131	2	98045459-pdcd4
2.49016e-135	0.374107	0.585	0.369	5.12451e-131	2	98010994-ahsa1
2.90993e-135	0.284484	0.261	0.109	5.98835e-131	2	98005122-pccb
4.33546e-135	0.372164	0.539	0.327	8.92195e-131	2	98016163-cx7a2
1.15622e-134	0.370713	0.562	0.334	2.37939e-130	2	98008395-oat
1.80869e-134	0.337955	0.377	0.191	3.72211e-130	2	98020462-psb4
2.2396e-134	0.315997	0.301	0.136	4.60887e-130	2	98043975-psmd2
2.7339e-134	0.263073	0.339	0.162	5.62609e-130	2	98122302-ubb-10
2.04928e-133	0.308657	0.29	0.128	4.21721e-129	2	98023241-msl1
3.36346e-133	0.287214	0.265	0.112	6.92167e-129	2	98034565-dsrad
2.5462e-132	0.341272	0.39	0.199	5.23983e-128	2	98043844-dd19a
2.81036e-132	0.299584	0.268	0.115	5.78345e-128	2	98004061-ddx46
3.69117e-132	0.28072	0.251	0.103	7.59605e-128	2	98023787-hacd3
4.86736e-132	0.363117	0.53	0.321	1.00165e-127	2	98049488-tcpe
5.30934e-131	0.325917	0.37	0.182	1.09261e-126	2	98006752-larp1
7.26972e-131	0.291724	0.272	0.117	1.49603e-126	2	98014497-ivd
1.86543e-130	0.337289	0.369	0.182	3.83887e-126	2	98162180-sc6a5-2
2.19898e-130	0.301584	0.307	0.14	4.52528e-126	2	98023194-odb2
1.00447e-129	0.309434	0.334	0.159	2.06711e-125	2	98053496-map11
1.16184e-129	0.322293	0.334	0.162	2.39095e-125	2	98035167-spg7
1.81878e-129	0.349649	0.411	0.221	3.74287e-125	2	98047695-cdk9-2
3.13875e-129	0.334633	0.363	0.182	6.45924e-125	2	98047238-imb1
3.38406e-129	0.349026	0.396	0.21	6.96406e-125	2	98108825-pfd5
7.31552e-129	0.267059	0.251	0.104	1.50546e-124	2	98006063-scc4
4.00319e-128	0.356501	0.495	0.284	8.23816e-124	2	98053409-atpk
4.12459e-128	0.363282	0.556	0.347	8.48798e-124	2	98114278-unknown-2668
4.58539e-128	0.312282	0.633	0.391	9.43628e-124	2	98158162-ssrg-2
5.99457e-128	0.315988	0.332	0.159	1.23362e-123	2	98014903-riok1
4.85949e-127	0.341975	0.378	0.198	1.00003e-122	2	98047811-prs6a
5.47428e-127	0.288481	0.286	0.128	1.12655e-122	2	98129134-nkx24-3
6.79574e-127	0.297255	0.302	0.138	1.3985e-122	2	98021726-tadbp-2
1.29452e-126	0.290707	0.292	0.131	2.664e-122	2	98007075-dek
2.71353e-126	0.290149	0.29	0.13	5.58418e-122	2	98012666-odba
2.86977e-126	0.337349	0.399	0.21	5.9057e-122	2	98032294-dnjc2-2
4.17153e-126	0.288012	0.271	0.119	8.5846e-122	2	98012977-pdcd5
4.71096e-126	0.337863	0.535	0.304	9.69467e-122	2	98115104-tbb2a-2
8.38533e-126	0.26463	0.251	0.104	1.72562e-121	2	98042605-thiom-2
5.29802e-125	0.321355	0.351	0.177	1.09028e-120	2	98031166-xpo2
2.8198e-124	0.280572	0.256	0.11	5.80287e-120	2	98049487-nop14
9.72245e-124	0.305947	0.325	0.156	2.00078e-119	2	98014011-chip
5.31604e-123	0.322198	0.375	0.192	1.09399e-118	2	98032178-zrab2-2
2.0881e-122	0.307917	0.321	0.155	4.2971e-118	2	98011191-kldc1
3.03653e-122	0.28305	0.29	0.131	6.24887e-118	2	98009407-glyr1
2.09231e-121	0.327671	0.37	0.19	4.30577e-117	2	98020810-pgpi
2.12086e-121	0.300973	0.312	0.149	4.36452e-117	2	98049494-rt18b
2.44892e-121	0.348044	0.491	0.289	5.03962e-117	2	98053205-ndua6
2.82766e-121	0.260836	0.251	0.108	5.81905e-117	2	98109832-tbb4b-12
2.9087e-121	0.280929	0.295	0.135	5.9858e-117	2	98036582-odbb
3.2418e-121	0.347761	0.535	0.319	6.67131e-117	2	98019337-xbp1
7.94884e-121	0.290831	0.297	0.138	1.63579e-116	2	98030086-drg1
1.11027e-120	0.337588	0.429	0.235	2.28482e-116	2	98039759-rm19
1.34112e-120	0.338556	0.444	0.249	2.7599e-116	2	98020946-eif3g
1.3852e-120	0.286459	0.26	0.115	2.85061e-116	2	98023131-roaa
2.54394e-120	0.308939	0.339	0.167	5.23518e-116	2	98054909-fubp1-2
3.31841e-120	0.303712	0.301	0.144	6.82896e-116	2	98026490-piwl1
6.43334e-120	0.349971	0.599	0.392	1.32392e-115	2	98007190-atpg
1.11903e-119	0.336528	0.484	0.277	2.30286e-115	2	98141092-eif3k
2.52587e-119	0.347049	0.533	0.322	5.19798e-115	2	98039177-atpd
3.13218e-119	0.342278	0.468	0.269	6.44571e-115	2	98004539-psa6
7.75743e-119	0.335269	0.454	0.253	1.5964e-114	2	98039327-al7a1
8.01772e-119	0.349602	0.51	0.313	1.64997e-114	2	98056336-hs105-2
8.51323e-118	0.326529	0.394	0.21	1.75194e-113	2	98054312-ddx1
1.5148e-117	0.290971	0.308	0.147	3.1173e-113	2	98006374-tbl2
1.51802e-117	0.295092	0.321	0.156	3.12394e-113	2	98054100-rt12
1.79869e-117	0.313604	0.388	0.202	3.70153e-113	2	98022227-srsf1
1.15937e-116	0.310476	0.331	0.166	2.38587e-112	2	98007357-zc3hf
7.10192e-115	0.293909	0.313	0.152	1.4615e-110	2	98049994-lc7l3
1.11179e-114	0.252918	0.254	0.11	2.28796e-110	2	98023816-dgkd
1.61855e-114	0.338407	0.534	0.329	3.33082e-110	2	98029823-ipo7
1.39078e-113	0.297216	0.341	0.172	2.86209e-109	2	98049988-rbm25
4.89705e-113	0.326217	0.383	0.206	1.00776e-108	2	98059065-pum2-2
6.81654e-113	0.267102	0.259	0.116	1.40278e-108	2	98000751-acpm
1.19666e-112	0.262411	0.257	0.115	2.4626e-108	2	98040715-zn347-2
1.92346e-112	0.336641	0.515	0.313	3.9583e-108	2	98032648-atpo
2.25492e-112	0.326812	0.405	0.223	4.64039e-108	2	98048616-ndua9
2.41672e-112	0.314805	0.368	0.193	4.97338e-108	2	98017546-riok2
2.82426e-112	0.307213	0.379	0.198	5.81205e-108	2	98035671-sydc
3.58142e-112	0.330555	0.448	0.257	7.3702e-108	2	98047497-rd23a
7.65094e-112	0.288809	0.314	0.153	1.57449e-107	2	98052506-utp18
7.6835e-112	0.320996	0.681	0.483	1.58119e-107	2	98031269-mia40
1.51958e-111	0.297627	0.306	0.15	3.12714e-107	2	98026062-rbbp6
1.82384e-111	0.318588	0.381	0.205	3.75327e-107	2	98011669-trap1
1.01206e-110	0.32233	0.369	0.202	2.08272e-106	2	98039125-cdc37
1.23072e-110	0.270273	0.255	0.115	2.53269e-106	2	98034900-scml2
2.68213e-110	0.327105	0.46	0.268	5.51955e-106	2	98031125-naa11
9.79865e-110	0.306701	0.308	0.155	2.01646e-105	2	98008701-sosb1
2.04891e-109	0.267861	0.27	0.125	4.21645e-105	2	98008735-ddx54
2.86056e-109	0.26515	0.258	0.119	5.88675e-105	2	98023291-dpod3
3.70131e-107	0.309078	0.387	0.212	7.61693e-103	2	98002532-mycbp
6.97473e-107	0.284673	0.292	0.144	1.43533e-102	2	98008313-spt6h
2.76454e-106	0.288967	0.334	0.17	5.68914e-102	2	98056264-luc7l
5.93125e-106	0.326764	0.573	0.38	1.22059e-101	2	98044567-atp5h
3.87839e-105	0.325032	0.559	0.35	7.98135e-101	2	98007831-sc61g
4.69878e-105	0.269071	0.281	0.135	9.66962e-101	2	98012635-sda1
2.85775e-104	0.264328	0.271	0.127	5.88096e-100	2	98031539-mdc1
1.00929e-103	0.259133	0.809	0.628	2.07702e-99	2	98120590-tbb2a-3
1.91207e-103	0.322343	0.495	0.301	3.93485e-99	2	98049840-cx6a1
4.61944e-103	0.305668	0.378	0.209	9.50634e-99	2	98044360-lis1
1.24261e-102	0.251245	0.261	0.12	2.55716e-98	2	98142455-unknown-4611
3.80185e-102	0.278609	0.295	0.148	7.82383e-98	2	98053911-psmd8
5.77829e-102	0.266495	0.291	0.143	1.18911e-97	2	98052260-srp72
6.33502e-102	0.303671	0.414	0.235	1.30368e-97	2	98007538-rn115
6.34183e-102	0.289042	0.337	0.177	1.30508e-97	2	98037590-ubp25
1.03455e-101	0.301757	0.383	0.211	2.12901e-97	2	98045392-mtch2
1.05489e-101	0.287813	0.354	0.188	2.17086e-97	2	98015973-unknown-407
1.52485e-101	0.263189	0.258	0.122	3.138e-97	2	98159989-park7
9.76187e-101	0.26137	0.273	0.13	2.0089e-96	2	98004933-aimp1
2.27151e-100	0.307947	0.408	0.233	4.67455e-96	2	98002911-syic
3.70679e-100	0.293009	0.36	0.198	7.62819e-96	2	98010217-fa76a
6.02731e-100	0.289552	0.369	0.199	1.24036e-95	2	98019685-sf3b1
9.25299e-100	0.31813	0.515	0.332	1.90417e-95	2	98162041-atp5j
8.03791e-99	0.27436	0.335	0.175	1.65412e-94	2	98007970-hcdh
8.48837e-99	0.30441	0.366	0.203	1.74682e-94	2	98055926-srp54
9.17534e-99	0.284099	0.352	0.187	1.88819e-94	2	98143592-sptsa
1.12274e-98	0.307236	0.378	0.213	2.3105e-94	2	98122539-hprt-3
3.52353e-97	0.25444	0.273	0.132	7.25108e-93	2	98058954-smrcd
1.01235e-96	0.273646	0.336	0.176	2.08331e-92	2	98137722-atp5i
1.14966e-96	0.254316	0.269	0.13	2.36589e-92	2	98008430-ndub9
2.03516e-96	0.253401	0.274	0.134	4.18815e-92	2	98054274-rwdd1
2.44835e-96	0.276585	0.322	0.17	5.03845e-92	2	98010558-eif3e
4.01359e-96	0.292864	0.394	0.224	8.25957e-92	2	98033942-dnja1
5.31108e-96	0.263925	0.276	0.135	1.09297e-91	2	98055221-sir7
6.9929e-96	0.256014	0.296	0.148	1.43907e-91	2	98014933-nips1
7.29091e-96	0.254852	0.307	0.151	1.5004e-91	2	98059982-cpeb3
7.63784e-96	0.299184	0.389	0.222	1.57179e-91	2	98030179-etfa
2.05277e-95	0.287069	0.332	0.18	4.2244e-91	2	98024798-psd11
2.08967e-95	0.287127	0.356	0.199	4.30034e-91	2	98036743-akir1
4.68358e-95	0.288352	0.381	0.212	9.63833e-91	2	98128101-unknown-3630
5.10903e-95	0.296588	0.415	0.239	1.05139e-90	2	98024821-p66b-2
6.81107e-95	0.251658	0.269	0.132	1.40165e-90	2	98031835-immt
1.6403e-94	0.305903	0.474	0.288	3.37558e-90	2	98014081-gcdh
2.19117e-94	0.268259	0.293	0.151	4.50922e-90	2	98048021-efgm
2.93131e-94	0.260223	0.33	0.17	6.03234e-90	2	98026219-dnpep
3.62649e-94	0.279399	0.326	0.173	7.46296e-90	2	98040870-dpo1
4.62413e-94	0.284104	0.362	0.2	9.516e-90	2	98019619-psa
1.75677e-93	0.281304	0.332	0.178	3.61526e-89	2	98158718-suca
3.27071e-93	0.267223	0.297	0.154	6.7308e-89	2	98035258-face1
4.64607e-93	0.303056	0.766	0.558	9.56115e-89	2	98058630-l2gl1
7.12117e-93	0.255927	0.273	0.136	1.46547e-88	2	98028145-acl6a
8.02074e-93	0.278249	0.365	0.199	1.65059e-88	2	98146615-unknown-4885
8.60487e-93	0.261072	0.274	0.138	1.7708e-88	2	98043801-gnl3l
1.63485e-92	0.25515	0.287	0.145	3.36436e-88	2	98012662-emc8
1.80727e-92	0.30931	0.529	0.333	3.71918e-88	2	98043633-rap1b
1.89308e-92	0.256636	0.295	0.15	3.89578e-88	2	98008997-ndus8
4.38637e-92	0.281515	0.378	0.213	9.0267e-88	2	98023352-syep
2.54809e-91	0.277944	0.347	0.19	5.24371e-87	2	98020260-amerl
6.05212e-91	0.250068	0.319	0.163	1.24547e-86	2	98058586-bat1-4
7.07214e-91	0.287242	0.36	0.203	1.45538e-86	2	98027746-gcn1l-2
7.60536e-91	0.285085	0.395	0.227	1.56511e-86	2	98019973-ndub2
8.07065e-91	0.26403	0.295	0.154	1.66086e-86	2	98031262-psd13
2.30733e-90	0.268458	0.328	0.176	4.74826e-86	2	98128815-ndua5
8.75041e-90	0.258524	0.316	0.165	1.80075e-85	2	98043244-cmc2
2.28958e-89	0.286393	0.376	0.218	4.71173e-85	2	98002647-pai2b
2.89817e-89	0.303804	0.491	0.321	5.96414e-85	2	98055823-paip1
5.81024e-89	0.265621	0.315	0.168	1.19569e-84	2	98125116-mos1
6.37747e-89	0.269152	0.306	0.164	1.31242e-84	2	98050992-abcf1-2
1.04747e-88	0.276968	0.382	0.215	2.15558e-84	2	98002782-apba1
2.06107e-88	0.251496	0.274	0.139	4.24147e-84	2	98003018-wdr61
3.05344e-88	0.253573	0.281	0.144	6.28368e-84	2	98033167-clu
6.85337e-88	0.279428	0.735	0.557	1.41036e-83	2	98017622-cox41
9.07604e-88	0.259208	0.33	0.179	1.86776e-83	2	98039960-nduad
1.0192e-87	0.250117	0.301	0.154	2.09742e-83	2	98160873-pebp1-2
1.78886e-87	0.287557	0.411	0.242	3.6813e-83	2	98011289-emc2
3.26286e-87	0.259319	0.299	0.16	6.71463e-83	2	98011054-ubr5
5.15272e-87	0.252151	0.298	0.156	1.06038e-82	2	98140978-ppp5
5.7632e-87	0.286882	0.442	0.264	1.18601e-82	2	98048556-hsdl2
7.93945e-87	0.261757	0.273	0.142	1.63386e-82	2	98012463-trua
8.08513e-87	0.296571	0.577	0.364	1.66384e-82	2	98021853-taldo
1.10149e-86	0.292836	0.656	0.476	2.26675e-82	2	98040634-atpa
3.876e-86	0.283096	0.404	0.238	7.97643e-82	2	98041422-psmd4
4.65379e-86	0.25051	0.378	0.203	9.57703e-82	2	98048283-aldh2-2
5.54664e-85	0.258249	0.293	0.155	1.14144e-80	2	98133752-azr-2
7.79849e-84	0.256057	0.326	0.178	1.60485e-79	2	98057705-dcnl1
3.28507e-83	0.264283	0.32	0.178	6.76034e-79	2	98001774-ube2c
3.84552e-83	0.2919	0.457	0.285	7.91369e-79	2	98024453-rac1-2
1.90931e-82	0.260551	0.694	0.546	3.92917e-78	2	98049995-if4a1-2
1.92904e-82	0.258071	0.316	0.172	3.96977e-78	2	98046684-cdka1
1.03739e-81	0.26371	0.313	0.173	2.13484e-77	2	98029129-trip4
2.48108e-81	0.280317	0.429	0.264	5.10582e-77	2	98033885-csk2b
2.55983e-81	0.279273	0.439	0.276	5.26788e-77	2	98010705-rbx1
3.82275e-81	0.285373	0.498	0.315	7.86684e-77	2	98046685-tecr
3.69944e-80	0.274524	0.389	0.234	7.61307e-76	2	98045021-mare1-2
1.40092e-79	0.259109	0.324	0.18	2.88296e-75	2	98030249-unknown-779
2.10388e-79	0.281997	0.467	0.297	4.32958e-75	2	98002413-cox5a
2.1184e-79	0.269852	0.329	0.189	4.35946e-75	2	98055463-if4e2
6.15655e-79	0.286617	0.516	0.344	1.26696e-74	2	98023489-pelo
9.44915e-79	0.261835	0.357	0.208	1.94454e-74	2	98052130-fbw1a
4.09632e-78	0.26066	0.39	0.229	8.42981e-74	2	98002388-ks6a2
7.45541e-78	0.261018	0.335	0.194	1.53425e-73	2	98041203-txlng
9.17052e-78	0.270887	0.466	0.293	1.8872e-73	2	98161364-sep15
1.59302e-77	0.255564	0.32	0.182	3.27829e-73	2	98007946-prs4
2.22636e-77	0.274672	0.39	0.24	4.58163e-73	2	98025588-cc124
4.42473e-77	0.25689	0.311	0.176	9.10566e-73	2	98033547-st7
1.55259e-76	0.285387	0.676	0.502	3.19507e-72	2	98002105-calm-2
4.01707e-76	0.258771	0.35	0.206	8.26673e-72	2	98031941-gmpr1
9.10525e-75	0.279206	0.573	0.397	1.87377e-70	2	98025977-chch2
1.3919e-73	0.251001	0.353	0.207	2.86438e-69	2	98009274-acon
2.84203e-73	0.277845	0.565	0.376	5.84862e-69	2	98005441-ampl
3.89553e-73	0.264769	0.412	0.258	8.01661e-69	2	98011387-igdc3
5.76195e-73	0.251591	0.395	0.237	1.18575e-68	2	98025832-sc11c
5.89237e-73	0.275674	0.611	0.426	1.21259e-68	2	98030980-calx-2
1.14373e-72	0.274568	0.523	0.355	2.35369e-68	2	98025297-abcf2
2.97769e-71	0.266272	0.486	0.317	6.12778e-67	2	98019115-echa
5.76771e-71	0.259686	0.439	0.272	1.18694e-66	2	98075948-ccpr
3.09712e-70	0.25246	0.346	0.209	6.37356e-66	2	98003911-cc28b
7.56465e-70	0.257052	0.411	0.253	1.55673e-65	2	98137199-ppib-3
7.47159e-69	0.26905	0.56	0.382	1.53758e-64	2	98022756-yipf5
8.87003e-68	0.260349	0.444	0.289	1.82536e-63	2	98048874-syvc
4.09299e-66	0.251699	0.41	0.261	8.42295e-62	2	98112158-ndus7
3.64107e-65	0.260381	0.507	0.351	7.49296e-61	2	98019945-fxr1
6.3421e-65	0.258697	0.545	0.376	1.30514e-60	2	98029805-at5f1
1.12964e-63	0.25105	0.522	0.35	2.32469e-59	2	98143232-unknown-4661
1.66564e-59	0.253058	0.502	0.337	3.42771e-55	2	98009870-gtr1
1.16808e-55	0.25541	0.57	0.422	2.40379e-51	2	98124542-unknown-3355
0	1.56591	0.965	0.298	0	3	98049341-y1101
0	1.54	0.908	0.188	0	3	98051001-sap-7
0	1.52264	0.924	0.202	0	3	98018641-kthy
0	1.50683	0.91	0.214	0	3	98037255-sap-5
0	1.5022	0.968	0.278	0	3	98041688-sap3-7
0	1.49578	0.903	0.182	0	3	98048643-cspg2
0	1.4821	0.893	0.202	0	3	98029576-sap-3
0	1.4747	0.97	0.316	0	3	98011699-asah1-2
0	1.4741	0.934	0.259	0	3	98023147-anxa7-3
0	1.45931	0.949	0.313	0	3	98107170-rhg23
0	1.4587	0.86	0.16	0	3	98049630-sap-6
0	1.44317	0.902	0.223	0	3	98048987-catl2-4
0	1.43507	0.929	0.217	0	3	98037084-catl1-3
0	1.43216	0.878	0.186	0	3	98015700-pepa5
0	1.43118	0.802	0.153	0	3	98010961-un13c
0	1.42934	0.99	0.437	0	3	98017173-unknown-438
0	1.41504	0.911	0.253	0	3	98018390-tagl3-2
0	1.40573	0.934	0.291	0	3	98126368-reep5-3
0	1.40476	0.782	0.127	0	3	98042541-sap3-8
0	1.39391	0.993	0.463	0	3	98109575-catl1-6
0	1.39371	0.993	0.461	0	3	98109574-catl1-5
0	1.38676	0.814	0.158	0	3	98076568-unknown-1705
0	1.36658	0.764	0.134	0	3	98047043-cndp2-3
0	1.36571	0.823	0.175	0	3	98046573-hpgds-23
0	1.36276	0.76	0.116	0	3	98008311-tpp1-2
0	1.36273	0.73	0.108	0	3	98006634-catb
0	1.34447	0.78	0.129	0	3	98129168-tpp1-9
0	1.34432	0.756	0.121	0	3	98048024-kcnk4-3
0	1.33839	0.993	0.494	0	3	98025789-catl1
0	1.33593	0.923	0.284	0	3	98010517-tsn7
0	1.32798	0.778	0.136	0	3	98031021-unknown-804
0	1.32196	0.997	0.558	0	3	98001231-sap3
0	1.31584	0.732	0.121	0	3	98019438-wbp2
0	1.31185	0.985	0.44	0	3	98020832-actb-3
0	1.29963	0.802	0.131	0	3	98121459-tie1-4
0	1.2974	0.721	0.127	0	3	98052395-tt39c-4
0	1.28385	0.693	0.103	0	3	98018991-asm
0	1.28002	0.882	0.276	0	3	98014080-hpgds-8
0	1.27609	0.689	0.113	0	3	98034674-gabt
0	1.26617	0.686	0.103	0	3	98116292-unknown-2784
0	1.26325	0.749	0.207	0	3	98056297-if5a1-2
0	1.25865	0.702	0.116	0	3	98033849-catd-3
0	1.25081	0.679	0.103	0	3	98005297-unknown-121
0	1.24189	0.658	0.106	0	3	98008544-tpp1-3
0	1.23335	0.748	0.162	0	3	98041789-gmfg
0	1.22447	0.678	0.107	0	3	98034014-gilt-2
0	1.20943	0.62	0.092	0	3	98003726-unknown-86
0	1.20005	0.636	0.091	0	3	98021803-pgdh-4
0	1.19136	0.732	0.169	0	3	98036705-coro6-2
0	1.18059	0.649	0.103	0	3	98052601-unknown-1382
0	1.16386	0.628	0.094	0	3	98040531-scrb2
0	1.14144	0.601	0.086	0	3	98041006-unknown-1100
0	1.14014	0.704	0.171	0	3	98011962-sgk3
0	1.13416	0.602	0.1	0	3	98008270-calm-7
0	1.13342	0.709	0.177	0	3	98019657-st1c2-4
0	1.12419	0.703	0.173	0	3	98055732-unknown-1489
0	1.11925	0.683	0.153	0	3	98018154-unknown-463
0	1.10163	0.612	0.112	0	3	98035052-rab7a-5
0	1.09295	0.805	0.29	0	3	98051820-kcc2d-2
0	1.08946	0.561	0.076	0	3	98029271-catd-2
0	1.08503	0.641	0.147	0	3	98009968-med25
0	1.08425	0.534	0.073	0	3	98052401-cpas1-4
0	1.07138	0.562	0.081	0	3	98049711-ggh-6
0	1.06974	0.921	0.392	0	3	98034809-unknown-908
0	1.06281	0.655	0.134	0	3	98056856-unknown-1533
0	1.0617	0.577	0.096	0	3	98133224-catl2-7
0	1.05219	0.562	0.095	0	3	98050542-anxa7-4
0	1.04387	0.944	0.462	0	3	98144351-tyb4-2
0	1.04077	0.595	0.134	0	3	98019568-rab7a-3
0	1.02448	0.851	0.307	0	3	98154985-cgbp1-6
0	1.01395	0.511	0.07	0	3	98029408-plcx2-3
0	1.00946	0.583	0.123	0	3	98007746-shlb1
0	1.00682	0.544	0.1	0	3	98119627-cp2c8-8
0	1.00279	0.553	0.103	0	3	98152884-pcp-4
0	0.998944	0.536	0.092	0	3	98020686-unknown-537
0	0.997118	0.554	0.089	0	3	98129169-tpp1-10
0	0.996958	0.529	0.088	0	3	98034885-mga
0	0.983519	0.498	0.07	0	3	98052643-unknown-1383
0	0.978213	0.498	0.072	0	3	98029317-sap-2
0	0.977053	0.608	0.092	0	3	98149481-catl1-8
0	0.965991	0.613	0.163	0	3	98000690-hpgds
0	0.962106	0.505	0.108	0	3	98006867-at2l1
0	0.960448	0.772	0.296	0	3	98145950-vatl-3
0	0.960067	0.498	0.092	0	3	98016033-lipg-3
0	0.955116	0.492	0.073	0	3	98053636-bgal
0	0.955061	0.474	0.065	0	3	98011065-lipg-2
0	0.954376	0.534	0.104	0	3	98003968-stom-4
0	0.950616	0.867	0.378	0	3	98008561-paps1
0	0.949776	0.5	0.087	0	3	98029600-crip2
0	0.946472	0.495	0.088	0	3	98131048-al1a1
0	0.939166	0.548	0.128	0	3	98051162-cndp2-4
0	0.937269	0.538	0.13	0	3	98028495-ppt1
0	0.935549	0.479	0.075	0	3	98052820-lyag-3
0	0.935541	0.477	0.081	0	3	98032610-cyfp2-3
0	0.929052	0.504	0.097	0	3	98005354-hpgds-3
0	0.925472	0.437	0.053	0	3	98015968-plin2
0	0.923285	0.703	0.265	0	3	98049508-frih
0	0.920995	0.53	0.077	0	3	98136443-pgdh-7
0	0.918806	0.529	0.131	0	3	98128561-ubc-2
0	0.917365	0.449	0.062	0	3	98011288-acsl1-2
0	0.916553	0.43	0.051	0	3	98031280-tpp1-6
0	0.913577	0.518	0.122	0	3	98016251-alkmo
0	0.913545	0.561	0.147	0	3	98059048-lamp1-2
0	0.911435	0.44	0.055	0	3	98132122-rdh12-4
0	0.910125	0.533	0.078	0	3	98017933-pgdh-3
0	0.909292	0.653	0.257	0	3	98006118-hgs
0	0.907866	0.461	0.075	0	3	98152296-unknown-5311
0	0.906879	0.524	0.119	0	3	98011303-cof2
0	0.905666	0.485	0.1	0	3	98037220-tba1c
0	0.897974	0.482	0.103	0	3	98057028-dgat1
0	0.893721	0.694	0.307	0	3	98037722-caco2
0	0.892192	0.453	0.072	0	3	98044271-st2a1-3
0	0.892034	0.428	0.055	0	3	98139348-ank3-6
0	0.891223	0.464	0.081	0	3	98033458-call5-4
0	0.89078	0.448	0.071	0	3	98139353-naaa-5
0	0.885127	0.433	0.062	0	3	98004799-dns2b
0	0.877796	0.435	0.062	0	3	98140854-unknown-4488
0	0.87669	0.443	0.075	0	3	98160340-cdd-2
0	0.869199	0.44	0.077	0	3	98045032-comd3-2
0	0.86878	0.431	0.068	0	3	98050579-pgdh-6
0	0.866922	0.452	0.075	0	3	98049258-cnfn-10
0	0.866449	0.698	0.278	0	3	98031809-hpgds-15
0	0.866389	0.491	0.105	0	3	98014277-hpgds-9
0	0.865539	0.509	0.152	0	3	98045967-tbc25
0	0.859067	0.421	0.064	0	3	98050369-ppgb-6
0	0.854962	0.427	0.065	0	3	98049577-rc3h1-2
0	0.853656	0.464	0.099	0	3	98048009-cp2u1-8
0	0.852766	0.418	0.057	0	3	98044018-sap3-9
0	0.851149	0.446	0.089	0	3	98023754-erg7
0	0.841782	0.459	0.11	0	3	98040146-arl6-2
0	0.839775	0.698	0.301	0	3	98014516-rhoa
0	0.837201	0.543	0.166	0	3	98033443-star-3
0	0.833787	0.42	0.074	0	3	98003083-mscl
0	0.832938	0.599	0.193	0	3	98038233-hacl1
0	0.832669	0.401	0.057	0	3	98034411-atrap
0	0.831242	0.608	0.202	0	3	98155491-hacl1-2
0	0.820886	0.797	0.414	0	3	98155686-rock2-2
0	0.81994	0.503	0.081	0	3	98137283-catl1-7
0	0.818122	0.427	0.078	0	3	98036593-ppgb-5
0	0.817449	0.562	0.181	0	3	98034356-vatg3-2
0	0.815558	0.613	0.218	0	3	98144272-ubb-13
0	0.812673	0.414	0.07	0	3	98004573-catz-2
0	0.812626	0.395	0.058	0	3	98004804-amy1
0	0.809961	0.41	0.068	0	3	98013860-lyag
0	0.807078	0.4	0.065	0	3	98032024-mfsd1-2
0	0.804425	0.38	0.049	0	3	98016908-acsl5-3
0	0.801231	0.443	0.095	0	3	98017977-cpeb4-2
0	0.80111	0.393	0.065	0	3	98050243-plbl2-3
0	0.800546	0.441	0.109	0	3	98043430-pls1-5
0	0.799593	0.386	0.054	0	3	98005700-cln5a
0	0.796673	0.495	0.163	0	3	98013420-pjvk
0	0.79605	0.381	0.051	0	3	98034032-hpgds-17
0	0.787303	0.478	0.106	0	3	98160056-unknown-5830
0	0.785155	0.354	0.04	0	3	98036130-lysm2
0	0.78195	0.367	0.044	0	3	98109923-asm-6
0	0.781129	0.419	0.086	0	3	98006859-radi
0	0.778644	0.374	0.049	0	3	98047203-gdap2
0	0.775665	0.375	0.057	0	3	98019307-rab1a-3
0	0.774698	0.369	0.083	0	3	98012623-cof1
0	0.773728	0.375	0.053	0	3	98056939-grn-5
0	0.764385	0.454	0.125	0	3	98055369-sqstm-5
0	0.763639	0.692	0.359	0	3	98021853-taldo
0	0.756177	0.491	0.162	0	3	98027561-arf1-6
0	0.754722	0.369	0.052	0	3	98029096-catl1-2
0	0.749775	0.419	0.093	0	3	98012502-s61a2-2
0	0.747543	0.373	0.066	0	3	98020827-panx2-6
0	0.742944	0.398	0.085	0	3	98036318-calm-31
0	0.740379	0.36	0.054	0	3	98066397-unknown-1637
0	0.739598	0.43	0.116	0	3	98025909-sap3-4
0	0.7317	0.432	0.138	0	3	98114316-rnf17
0	0.724719	0.494	0.182	0	3	98051112-gstm1
0	0.723535	0.349	0.057	0	3	98010275-unknown-263
0	0.720926	0.33	0.042	0	3	98055586-l12r1-2
0	0.716068	0.341	0.051	0	3	98009545-pcp
0	0.71279	0.352	0.063	0	3	98022795-hpcl4
0	0.71167	0.335	0.048	0	3	98014385-fat4-2
0	0.704848	0.411	0.113	0	3	98037224-hpgds-20
0	0.703594	0.33	0.053	0	3	98028662-abcg2
0	0.701853	0.329	0.051	0	3	98029585-calx
0	0.698413	0.537	0.188	0	3	98006504-st1c2-2
0	0.693992	0.497	0.199	0	3	98016354-ncpr
0	0.693305	0.319	0.042	0	3	98029247-unknown-748
0	0.692403	0.58	0.262	0	3	98000829-dhrs1
0	0.690699	0.314	0.04	0	3	98031863-y1385
0	0.688131	0.398	0.106	0	3	98049509-lamp1
0	0.686089	0.308	0.038	0	3	98041728-acsf2-12
0	0.684741	0.327	0.047	0	3	98010122-ctns
0	0.684581	0.317	0.04	0	3	98000360-prg4
0	0.682545	0.369	0.079	0	3	98139099-unknown-4374
0	0.679664	0.344	0.071	0	3	98023934-cbr1-4
0	0.67536	0.355	0.077	0	3	98030437-star-2
0	0.674391	0.299	0.034	0	3	98025261-tpp1-5
0	0.673841	0.356	0.064	0	3	98148252-st1c2-8
0	0.670527	0.37	0.087	0	3	98014141-unknown-365
0	0.662466	0.325	0.055	0	3	98040518-st1c4-4
0	0.661874	0.321	0.053	0	3	98054665-scam5
0	0.661441	0.255	0.041	0	3	98141115-gtr6
0	0.661131	0.451	0.168	0	3	98044065-gbrl2
0	0.657575	0.298	0.031	0	3	98141256-fbx11
0	0.654248	0.315	0.055	0	3	98014848-nfac3
0	0.65123	0.368	0.091	0	3	98054821-rhbg
0	0.649047	0.327	0.065	0	3	98034727-sept7
0	0.646955	0.356	0.1	0	3	98022975-gilt
0	0.645736	0.31	0.06	0	3	98033446-nrf6-2
0	0.645048	0.303	0.046	0	3	98050779-rdh11-4
0	0.644463	0.294	0.04	0	3	98026866-mfsd8-3
0	0.643538	0.298	0.041	0	3	98015848-unknown-404
0	0.642743	0.306	0.048	0	3	98032377-unknown-841
0	0.641221	0.757	0.461	0	3	98128233-gels-2
0	0.639561	0.294	0.037	0	3	98047434-cckar-2
0	0.635994	0.295	0.042	0	3	98131552-pld4
0	0.635769	0.761	0.409	0	3	98051971-fabp5
0	0.631925	0.296	0.043	0	3	98006062-cp2u1
0	0.631563	0.32	0.072	0	3	98021402-cdo1
0	0.631109	0.387	0.122	0	3	98010383-pepd
0	0.631102	0.335	0.075	0	3	98039646-rab38-2
0	0.630857	0.316	0.055	0	3	98145093-gnai3-3
0	0.627782	0.299	0.052	0	3	98024724-dusty
0	0.615256	0.29	0.042	0	3	98046638-abcg2-3
0	0.61259	0.5	0.176	0	3	98142961-st1a2-2
0	0.610624	0.281	0.042	0	3	98028047-s26a3
0	0.610247	0.264	0.028	0	3	98039742-dhb11-2
0	0.609629	0.29	0.047	0	3	98052561-atrap-3
0	0.607882	0.267	0.037	0	3	98005311-ppap
0	0.607183	0.273	0.033	0	3	98019423-lfg1
0	0.604366	0.29	0.049	0	3	98030118-arl3-2
0	0.60362	0.361	0.111	0	3	98024975-akt2
0	0.60338	0.309	0.072	0	3	98058769-dusty-2
0	0.594293	0.258	0.031	0	3	98006338-rnt2
0	0.592683	0.274	0.041	0	3	98036291-ptx4
0	0.592376	0.326	0.094	0	3	98007547-rab15
0	0.592121	0.295	0.057	0	3	98047555-gilt-3
0	0.589166	0.295	0.061	0	3	98102283-g6pt1-2
0	0.587236	0.263	0.036	0	3	98025867-ggh-4
0	0.586164	0.303	0.08	0	3	98054320-snx2
0	0.585406	0.26	0.033	0	3	98040453-unknown-1082
0	0.584846	0.35	0.105	0	3	98015882-cdip1-2
0	0.583047	0.276	0.046	0	3	98044888-cp2c8-6
0	0.581855	0.276	0.045	0	3	98054003-ppal-13
0	0.581038	0.26	0.034	0	3	98016960-ggh-2
0	0.577658	0.261	0.038	0	3	98012415-lip1-2
0	0.566422	0.293	0.064	0	3	98001664-ud3a1
0	0.566304	0.262	0.04	0	3	98031935-stx8-2
0	0.565496	0.275	0.051	0	3	98022384-prun2
0	0.562754	0.279	0.057	0	3	98042747-ud19
0	0.559832	0.274	0.053	0	3	98002874-lect2
0	0.559259	0.266	0.058	0	3	98048433-unknown-1302
0	0.558832	0.263	0.063	0	3	98047294-zn436
0	0.555771	0.265	0.053	0	3	98009894-rdh12
0	0.554672	0.275	0.06	0	3	98044371-tbb2a
0	0.547988	0.257	0.041	0	3	98046404-cgt-4
0	0.546383	0.251	0.034	0	3	98019057-hpgds-10
0	0.539702	0.325	0.04	0	3	98049107-rhob-2
0	0.53714	0.291	0.075	0	3	98051850-hpgds-24
0	0.536971	0.293	0.062	0	3	98001717-arf1
0	0.536294	0.356	0.051	0	3	98137281-catl2-8
0	0.529684	0.934	0.724	0	3	98046778-prof1-2
0	0.524299	0.288	0.074	0	3	98021076-rdh12-2
0	0.480552	0.333	0.1	0	3	98161707-unknown-5937
0	0.474469	0.257	0.046	0	3	98011413-catl2
1.27509e-300	0.63419	0.526	0.228	2.62401e-296	3	98128980-plch2
8.6861e-299	0.499897	0.264	0.069	1.78751e-294	3	98025212-plpl2
1.22246e-285	0.637569	0.473	0.216	2.5157e-281	3	98036885-rnf13-2
3.36296e-284	0.467685	0.25	0.065	6.92064e-280	3	98064267-unknown-1627
1.00168e-281	0.53226	0.455	0.195	2.06137e-277	3	98056019-rock2
4.25513e-281	0.595223	0.405	0.158	8.75664e-277	3	98051248-gstm4
2.54669e-280	0.601715	0.59	0.341	5.24084e-276	3	98031811-gdia
2.7423e-280	0.383804	0.319	0.096	5.64338e-276	3	98116112-rhob-3
6.33676e-277	0.51928	0.725	0.489	1.30404e-272	3	98016404-mvp
1.53594e-261	0.578431	0.4	0.161	3.1608e-257	3	98053237-nade-2
2.81315e-254	0.551553	0.394	0.151	5.78917e-250	3	98026170-fhl3-3
1.27455e-249	0.500293	0.274	0.086	2.62289e-245	3	98038438-rabe1
2.7428e-245	0.533612	0.291	0.097	5.64441e-241	3	98044599-myo1f
6.28548e-243	0.575266	0.437	0.201	1.29349e-238	3	98026018-al3a2-2
1.12032e-242	0.543729	0.352	0.134	2.3055e-238	3	98134274-cbr1-8
4.2407e-242	0.570176	0.45	0.205	8.72694e-238	3	98050785-fxdc2-4
1.19634e-241	0.499219	0.678	0.472	2.46195e-237	3	98007877-myh10
6.3586e-238	0.532278	0.376	0.144	1.30854e-233	3	98019116-aldh2
1.41848e-237	0.449125	0.701	0.525	2.91908e-233	3	98038728-cap2
1.76729e-232	0.532015	0.349	0.136	3.63691e-228	3	98046960-lysm1
1.72895e-230	0.518235	0.342	0.128	3.558e-226	3	98014677-myl6b
3.1984e-228	0.56122	0.538	0.293	6.582e-224	3	98031495-ncug1
6.34006e-228	0.547707	0.625	0.372	1.30472e-223	3	98025266-chpt1
9.41741e-219	0.475318	0.253	0.081	1.93801e-214	3	98050675-suox-4
3.70611e-216	0.525993	0.383	0.163	7.6268e-212	3	98023092-stx12-2
2.64701e-210	0.543616	0.336	0.138	5.44729e-206	3	98028173-sl9a6-2
3.15457e-209	0.452684	0.323	0.114	6.49178e-205	3	98004185-calr
3.92449e-207	0.560301	0.41	0.202	8.0762e-203	3	98022227-srsf1
6.53669e-206	0.464168	0.251	0.084	1.34518e-201	3	98005272-txd17
8.02032e-206	0.50225	0.338	0.134	1.6505e-201	3	98009757-dhrs1-2
1.40314e-198	0.518252	0.362	0.158	2.88752e-194	3	98037399-herc2
5.36704e-197	0.432988	0.431	0.199	1.10448e-192	3	98008495-ubb-2
3.5411e-193	0.496656	0.588	0.373	7.28724e-189	3	98045945-bpnt1
4.05949e-189	0.480708	0.301	0.118	8.35403e-185	3	98019479-unknown-496
2.43892e-187	0.418059	0.664	0.503	5.01906e-183	3	98019847-sdcb1
4.09789e-177	0.453861	0.608	0.443	8.43305e-173	3	98048044-cdc42-5
1.91611e-176	0.502766	0.409	0.208	3.94316e-172	3	98001080-vata
1.49922e-173	0.428437	0.254	0.092	3.08524e-169	3	98036978-unknown-968
8.02787e-161	0.398553	0.635	0.478	1.65206e-156	3	98035628-tkt-2
1.25721e-159	0.41249	0.26	0.099	2.58722e-155	3	98023577-unknown-609
1.31746e-153	0.459431	0.356	0.172	2.7112e-149	3	98046178-yxie
3.24642e-153	0.420984	0.288	0.12	6.6808e-149	3	98027904-cpne7-2
4.40747e-150	0.394977	0.272	0.108	9.07013e-146	3	98066284-unknown-1636
8.42167e-149	0.454716	0.505	0.334	1.73309e-144	3	98026183-msrb2
8.99343e-147	0.421631	0.305	0.134	1.85076e-142	3	98019268-nram2
6.32632e-144	0.434299	0.281	0.124	1.30189e-139	3	98040108-pex19
9.9886e-138	0.46765	0.404	0.234	2.05555e-133	3	98020068-wwp1
1.04603e-135	0.436167	0.497	0.277	2.15262e-131	3	98025876-acbd5
2.56445e-131	0.443638	0.352	0.188	5.27738e-127	3	98035495-unknown-931
1.26607e-129	0.419817	0.279	0.128	2.60544e-125	3	98049565-unknown-1332
1.38613e-129	0.420799	0.324	0.151	2.85252e-125	3	98008332-acsf2-4
1.02043e-127	0.469355	0.284	0.127	2.09993e-123	3	98039139-tspoa-4
1.07727e-124	0.436296	0.403	0.234	2.21692e-120	3	98149937-itih3-2
5.41642e-123	0.432823	0.34	0.181	1.11464e-118	3	98027164-vatf
1.32579e-118	0.415737	0.46	0.303	2.72835e-114	3	98001498-cyb5
2.71844e-117	0.397685	0.515	0.344	5.59428e-113	3	98045567-tm14c
5.01748e-113	0.406376	0.481	0.325	1.03255e-108	3	98015761-vato
6.44615e-113	0.396245	0.515	0.3	1.32655e-108	3	98004946-unc9
9.90419e-107	0.381403	0.56	0.376	2.03818e-102	3	98047311-unknown-1270
1.22786e-105	0.373327	0.348	0.184	2.52681e-101	3	98025736-calm-20
1.57224e-103	0.391517	0.262	0.129	3.23551e-99	3	98025173-rbgp1
2.15768e-102	0.358098	0.32	0.164	4.44029e-98	3	98018124-gstm3
1.32842e-99	0.394862	0.421	0.272	2.73375e-95	3	98050048-plst
5.39311e-99	0.384328	0.473	0.345	1.10985e-94	3	98007447-vps4a
2.25431e-95	0.329175	0.253	0.12	4.63915e-91	3	98128332-unknown-3644
5.52015e-95	0.359108	0.315	0.165	1.13599e-90	3	98007166-hnf4a
3.25206e-90	0.323328	0.576	0.444	6.69241e-86	3	98021611-prdx5
7.03187e-90	0.315798	0.602	0.489	1.44709e-85	3	98011909-pckgc
6.2875e-88	0.376754	0.437	0.291	1.2939e-83	3	98022043-tmm56-4
3.25273e-87	0.338399	0.534	0.397	6.69379e-83	3	98007794-kap1
5.09669e-86	0.342229	0.485	0.292	1.04885e-81	3	98033243-unc9-2
6.326e-86	0.363108	0.392	0.253	1.30183e-81	3	98039263-mp2k7
3.32503e-79	0.363973	0.366	0.239	6.84258e-75	3	98040816-myl9
9.92282e-79	0.328021	0.26	0.138	2.04202e-74	3	98040521-kapcb
3.10481e-78	0.339146	0.465	0.345	6.38938e-74	3	98043104-vatl-2
2.51295e-77	0.339458	0.455	0.333	5.1714e-73	3	98005642-pdcd6
2.32342e-75	0.351422	0.292	0.171	4.78136e-71	3	98057458-kazrn
4.44881e-74	0.36675	0.358	0.243	9.1552e-70	3	98007714-pcy1a
2.68239e-72	0.350409	0.272	0.157	5.52008e-68	3	98021175-djc13
2.04116e-70	0.340968	0.371	0.248	4.20049e-66	3	98030852-cspl2
9.2464e-69	0.34283	0.367	0.25	1.90282e-64	3	98041156-vp37b
9.95142e-67	0.33162	0.294	0.176	2.0479e-62	3	98033974-fkb15
3.55042e-66	0.337883	0.332	0.217	7.3064e-62	3	98043509-vate1
3.65057e-66	0.330107	0.383	0.259	7.5125e-62	3	98045503-unknown-1217
1.02882e-63	0.269052	0.281	0.157	2.1172e-59	3	98115773-dpys-2
1.22036e-63	0.313378	0.25	0.144	2.51138e-59	3	98009152-vatb2
4.63595e-61	0.309064	0.258	0.152	9.54032e-57	3	98011424-nudt9-2
8.06136e-61	0.331411	0.336	0.23	1.65895e-56	3	98116119-tpd52
1.03806e-58	0.294024	0.281	0.166	2.13622e-54	3	98003314-s27a4
1.57619e-57	0.31086	0.311	0.199	3.24364e-53	3	98055321-hmdh
1.04521e-56	0.334239	0.333	0.229	2.15095e-52	3	98132091-cubn
1.62714e-56	0.289857	0.473	0.376	3.3485e-52	3	98008263-taxb1
2.59113e-56	0.263244	0.252	0.142	5.33229e-52	3	98129354-hpgds-25
1.50842e-53	0.268777	0.262	0.155	3.10419e-49	3	98038707-tmm56-7
1.81609e-52	0.263754	0.317	0.195	3.73734e-48	3	98030217-unknown-778
3.38356e-50	0.284206	0.347	0.241	6.96303e-46	3	98050251-elov2-4
1.29854e-45	0.258253	0.296	0.202	2.67228e-41	3	98032573-vatd
1.36087e-45	0.269396	0.424	0.343	2.80054e-41	3	98008395-oat
3.52539e-45	0.255454	0.47	0.341	7.2549e-41	3	98059340-gapr1-10
1.76041e-44	0.269662	0.389	0.284	3.62275e-40	3	98002897-facr1
5.12551e-37	0.264849	0.371	0.295	1.05478e-32	3	98031036-ell2
5.82893e-36	0.257748	0.33	0.249	1.19953e-31	3	98001077-tep1
0	0.866516	0.561	0.186	0	4	98148473-lrp1-19
0	0.83712	0.549	0.184	0	4	98138202-lrp1-16
0	0.778291	0.407	0.103	0	4	98125778-lrp2-13
0	0.659497	0.391	0.09	0	4	98158042-lrp2-23
0	0.570448	0.347	0.076	0	4	98158039-lrp2-22
0	0.563873	0.346	0.075	0	4	98158043-lrp2-24
5.00883e-274	0.672536	0.384	0.152	1.03077e-269	4	98035852-rl24-2
3.10338e-265	0.660398	0.429	0.182	6.38644e-261	4	98019412-unknown-493
3.80127e-213	0.503961	0.68	0.469	7.82264e-209	4	98147592-cnfn-18
2.56603e-187	0.49978	0.593	0.415	5.28064e-183	4	98115726-cats-2
5.88923e-186	0.43101	0.74	0.558	1.21195e-181	4	98037979-tba1a-6
6.83596e-172	0.38118	0.768	0.632	1.40677e-167	4	98120590-tbb2a-3
2.56036e-166	0.506701	0.575	0.427	5.26896e-162	4	98108987-unknown-2322
1.5756e-132	0.412843	0.332	0.161	3.24243e-128	4	98132027-ggct-2
1.36913e-129	0.3689	0.741	0.573	2.81754e-125	4	98001231-sap3
1.52098e-128	0.404925	0.339	0.167	3.13003e-124	4	98132028-ggct-3
3.23276e-120	0.405793	0.637	0.466	6.65271e-116	4	98134979-actb-8
1.9451e-108	0.333282	0.28	0.136	4.00282e-104	4	98132029-ggct-4
7.68922e-108	0.35417	0.698	0.569	1.58236e-103	4	98005177-actb
2.61152e-102	0.371832	0.548	0.443	5.37424e-98	4	98035056-cats
1.38944e-100	0.409591	0.529	0.392	2.85932e-96	4	98009260-actg
1.02435e-86	0.384259	0.346	0.203	2.10801e-82	4	98038232-unknown-1008
4.84889e-78	0.380802	0.308	0.178	9.97854e-74	4	98004147-unknown-95
9.6163e-78	0.378352	0.316	0.183	1.97894e-73	4	98113013-nek9-2
9.37506e-75	0.311007	0.644	0.514	1.92929e-70	4	98025789-catl1
6.62017e-65	0.28195	0.616	0.485	1.36236e-60	4	98109575-catl1-6
6.11639e-64	0.283698	0.542	0.454	1.25869e-59	4	98120591-tbb2a-4
7.67582e-59	0.268216	0.608	0.483	1.57961e-54	4	98109574-catl1-5
5.73156e-55	0.344923	0.255	0.152	1.1795e-50	4	98132150-h10-6
7.80766e-54	0.272596	0.581	0.46	1.60674e-49	4	98017173-unknown-438
1.63329e-49	0.285947	0.455	0.389	3.36114e-45	4	98038546-npm3
5.16198e-44	0.296199	0.267	0.172	1.06228e-39	4	98124557-unknown-3358
1.33368e-42	0.316822	0.316	0.225	2.74458e-38	4	98013116-tba1a
3.65315e-41	0.299071	0.331	0.231	7.51782e-37	4	98056297-if5a1-2
7.69474e-28	0.258631	0.281	0.211	1.5835e-23	4	98022905-h2ax-2
9.71635e-22	0.252935	0.36	0.291	1.99953e-17	4	98028242-tnnt2
0	0.994566	0.974	0.585	0	5	98024156-actb-4
0	0.982537	0.738	0.327	0	5	98040325-unknown-1079
0	0.930943	0.818	0.362	0	5	98022839-sap
0	0.926748	0.745	0.314	0	5	98043597-cyta-5
0	0.910916	0.534	0.129	0	5	98011555-s36a1
0	0.877478	0.59	0.185	0	5	98037843-crti
0	0.853383	0.626	0.218	0	5	98050311-catl1-4
0	0.809908	0.432	0.13	0	5	98011765-unknown-299
0	0.809683	0.52	0.145	0	5	98024015-catf
0	0.805359	0.571	0.167	0	5	98027335-catd
0	0.784115	0.58	0.192	0	5	98038226-adda-3
0	0.781666	0.764	0.409	0	5	98051971-fabp5
0	0.742581	0.565	0.208	0	5	98152298-unknown-5312
0	0.741819	0.462	0.137	0	5	98003215-npc2
0	0.74108	0.396	0.123	0	5	98126344-szrd1-2
0	0.737326	0.426	0.109	0	5	98034575-mx1-3
0	0.718062	0.503	0.179	0	5	98024082-unknown-624
0	0.711032	0.624	0.27	0	5	98025876-acbd5
0	0.708537	0.498	0.168	0	5	98013269-sap3-2
0	0.708336	0.575	0.252	0	5	98031876-elov2-2
0	0.70806	0.432	0.124	0	5	98031144-catl2-2
0	0.682268	0.495	0.166	0	5	98053521-panx1
0	0.68058	0.973	0.724	0	5	98012214-stx19
0	0.679403	0.971	0.72	0	5	98136385-unknown-4197
0	0.679092	0.377	0.105	0	5	98072657-unknown-1682
0	0.674657	0.743	0.47	0	5	98059348-limd2
0	0.666562	0.449	0.13	0	5	98008554-unknown-211
0	0.659165	0.403	0.119	0	5	98009125-unknown-231
0	0.627574	0.326	0.096	0	5	98004257-gbrb3
0	0.614452	0.398	0.129	0	5	98022754-cbs
0	0.611371	0.351	0.083	0	5	98141107-spre-2
0	0.597132	0.363	0.088	0	5	98053318-cant1-5
0	0.585148	0.311	0.087	0	5	98067356-unknown-1642
0	0.582753	0.317	0.081	0	5	98047534-cd209-2
0	0.575987	0.353	0.106	0	5	98043281-acsf3-5
0	0.574156	0.379	0.105	0	5	98105512-grn-7
0	0.566707	0.373	0.107	0	5	98105511-grn-6
0	0.561822	0.31	0.079	0	5	98040969-nnmt-3
0	0.559273	0.342	0.101	0	5	98113073-clc4a-2
0	0.553719	0.331	0.086	0	5	98018264-klrf2-2
0	0.550288	0.264	0.061	0	5	98038323-als2-2
0	0.511662	0.256	0.059	0	5	98038588-s18b1-29
0	0.507602	0.255	0.052	0	5	98029962-cola1
0	0.505917	0.268	0.063	0	5	98117918-stx2
0	0.49796	0.277	0.071	0	5	98019687-mot2
0	0.447352	0.312	0.085	0	5	98046330-elf3
1.13739e-307	0.595908	0.34	0.101	2.34063e-303	5	98007097-catb-2
8.57114e-305	0.612566	0.412	0.141	1.76385e-300	5	98006106-cac1i
5.06396e-301	0.619922	0.39	0.131	1.04211e-296	5	98006228-guaa
7.62046e-300	0.637609	0.618	0.28	1.56821e-295	5	98031289-unknown-812
2.32965e-299	0.67376	0.483	0.203	4.79418e-295	5	98005736-dcor
1.25998e-298	0.529867	0.285	0.077	2.5929e-294	5	98010719-bpi-2
1.18835e-294	0.62683	0.54	0.255	2.44552e-290	5	98034096-adas
5.36528e-292	0.654389	0.492	0.2	1.10412e-287	5	98140273-unknown-4450
5.06246e-285	0.610316	0.62	0.294	1.0418e-280	5	98004946-unc9
5.70038e-285	0.443333	0.252	0.064	1.17308e-280	5	98052491-bcal2-8
[truncated: 27,595 more rows]

## Sheet: Cluster key
Cluster #	Identity
0	Endoderm-like II/III
1	Muscle
2	Neoblast
3	Digestive
4	Endoderm-like II/III
5	Endoderm-like II/III
6	Epidermal
7	Endoderm-like II/III
8	Epidermal progenitor
9	Muscle
10	Digestive
11	Neural
12	Neural
13	Secretory
14	Epidermal progenitor
15	Unclassified-I
16	Endoderm-like II/III
17	Neural
18	Endoderm-like II/III
19	Digestive
20	Endoderm-like I
21	Endodermal progenitor
22	Germline
23	Germline
24	Germline
25	Neural
26	Epidermal
27	Germline
28	Germline
29	Endoderm-like I
30	Germline
31	Germline
32	Endoderm-like II/III
33	Epidermal
34	Germline
35	Unclassified-II
36	Digestive
37	Unclassified-III
