# Supplementary material for: Acoel single-cell atlas reveals expression dynamics and heterogeneity of adult pluripotent stem cells
Source: Nat Commun. 2023 May 5;14:2612. doi: 10.1038/s41467-023-38016-4 (PMC10163032; doi:10.1038/s41467-023-38016-4)
Supplement: Supplementary file 12 — Supplementary Data 10 [file 41467_2023_38016_MOESM12_ESM.xlsx]

## Sheet: digestive.6v0
Supplementary Data 10. Digestive cell type expression comparisons across regeneration time points and associated GO.
	p_vala	avg_log2FCb	pct.1c	pct.2d	p_val_adje	a = unadjusted p value	GO
98009968-med25	6.17679e-22	0.391639	0.798	0.589	1.27112e-17	b = log fold change of average expression of this cluster versus all other clusters	modification-dependent protein catabolic process
98019438-wbp2	1.37963e-20	0.253836	0.911	0.8	2.83914e-16	c = Percent of cells within this clusters that express this gene	protein ubiquitination
98050542-anxa7-4	2.04927e-20	0.359251	0.795	0.603	4.21719e-16	d = Perfect of cells outside this cluster expressing this gene	energy homeostasis
98136158-pma1	7.49482e-18	0.360981	0.733	0.559	1.54236e-13	e = adjusted p value using bonferroni correction
98003726-unknown-86	3.41016e-16	0.347871	0.763	0.572	7.01777e-12
98146118-lect2-4	1.15992e-15	0.304099	0.318	0.121	2.387e-11
98045101-cpas1-3	1.36238e-15	0.44987	0.361	0.156	2.80364e-11
98019057-hpgds-10	1.89159e-15	0.442879	0.423	0.211	3.8927e-11
98143513-vp13b-3	2.11461e-15	0.450201	0.458	0.223	4.35166e-11
98146115-lect2-2	2.81567e-15	0.285662	0.291	0.106	5.79437e-11
98144272-ubb-13	1.33834e-13	0.315763	0.722	0.539	2.75417e-09
98146117-lect2-3	1.50376e-13	0.276382	0.315	0.13	3.09459e-09
98022227-srsf1	2.11375e-13	0.407307	0.501	0.317	4.34989e-09
98106733-unknown-2179	9.43418e-12	0.384255	0.507	0.305	1.94146e-07
98009074-ud13	1.17159e-11	0.382581	0.442	0.24	2.41102e-07
98129354-hpgds-25	4.99566e-11	0.354433	0.571	0.389	1.02806e-06
98008495-ubb-2	1.26338e-10	0.299438	0.509	0.324	2.5999e-06
98034879-neu1b	1.27193e-10	0.388388	0.41	0.234	2.6175e-06
98018273-saraf	2.82136e-10	0.324063	0.232	0.092	5.80609e-06
98134274-cbr1-8	1.61535e-09	0.322489	0.526	0.367	3.32424e-05
98045155-cybr1-2	1.73326e-09	0.330916	0.305	0.152	3.56687e-05
98128561-ubc-2	5.99522e-09	0.30286	0.66	0.487	0.000123376
98145330-bcal1-5	1.051e-08	0.313285	0.329	0.177	0.000216286
98022384-prun2	1.98485e-08	0.321011	0.415	0.263	0.000408462
98010799-hig1c	4.20818e-08	0.30979	0.434	0.276	0.000866001
98151912-unknown-5264	4.93869e-08	0.277691	0.229	0.103	0.00101633
98146601-sqstm-7	5.29815e-08	0.306707	0.221	0.101	0.00109031
98160340-cdd-2	5.8867e-08	0.300249	0.542	0.367	0.00121142
98119645-rs27a-2	9.48231e-08	0.266052	0.652	0.488	0.00195137
98027924-ip3kb	1.05927e-07	0.291066	0.291	0.161	0.00217987
98132604-mcfd2-4	1.2218e-07	0.293316	0.264	0.138	0.00251434
98041249-gas2	1.78416e-07	0.286401	0.318	0.182	0.00367162
98045197-atla1-6	1.9251e-07	0.280161	0.245	0.124	0.00396166
98052401-cpas1-4	4.24224e-07	0.26198	0.59	0.444	0.00873011
98132122-rdh12-4	6.22907e-07	0.277429	0.526	0.367	0.0128188
98019479-unknown-496	7.325e-07	0.280285	0.383	0.243	0.0150741
98026597-ankz1	7.38777e-07	0.288774	0.21	0.105	0.0152033
98045387-pebp1	1.48955e-06	0.255795	0.28	0.159	0.0306536
98014141-unknown-365	1.50034e-06	0.270939	0.434	0.292	0.0308754
98149937-itih3-2	1.9503e-06	0.26375	0.59	0.425	0.0401351
98050451-ypel5	2.4769e-06	0.265975	0.38	0.25	0.0509721
98025867-ggh-4	2.72575e-06	0.263102	0.377	0.246	0.0560933
98057438-cr3l1-2	2.82984e-06	0.25807	0.402	0.262	0.0582354
98104106-dus19-2	1.11874e-05	0.251637	0.348	0.226	0.230226
98022947-senp5	3.02562e-05	0.259876	0.235	0.139	0.622642
98111638-dcxr-9	1.39181e-05	-0.250233	0.261	0.394	0.286421
98021454-rala	2.36344e-05	-0.252972	0.208	0.321	0.486373
98058687-adsv	6.31206e-06	-0.255035	0.046	0.135	0.129896
98034285-at1a2	2.32426e-06	-0.25671	0.067	0.17	0.047831
98036555-unknown-955	2.19534e-06	-0.26396	0.054	0.149	0.045178
98002004-phlb1	2.81062e-06	-0.265253	0.086	0.192	0.0578397
98113013-nek9-2	1.18558e-07	-0.266172	0.038	0.142	0.0024398
98032103-ccng2	2.73755e-06	-0.270997	0.313	0.446	0.056336
98022839-sap	1.86275e-05	-0.279807	0.156	0.269	0.383336
98004175-wbs27-2	1.39842e-05	-0.286796	0.111	0.218	0.287781
98032202-stom-6	8.05821e-07	-0.288548	0.073	0.182	0.016583
98038232-unknown-1008	1.30362e-06	-0.293236	0.092	0.206	0.0268271
98106630-tff3	4.21137e-07	-0.300808	0.057	0.16	0.00866658
98004957-1a1l2	4.08632e-08	-0.301603	0.086	0.226	0.000840924
98125778-lrp2-13	4.18989e-09	-0.306481	0.051	0.179	8.62237e-05
98151780-unknown-5256	1.26502e-07	-0.309937	0.127	0.269	0.00260328
98009551-pcy2	3.54457e-07	-0.314864	0.089	0.206	0.00729437
98125624-ctl1-4	1.72483e-07	-0.318372	0.181	0.326	0.00354952
98009139-calr-2	1.55085e-07	-0.321312	0.164	0.313	0.00319148
98038973-fad1-2	6.142e-07	-0.329183	0.111	0.239	0.0126396
98035075-myh4	2.98655e-07	-0.329941	0.089	0.214	0.00614602
98159313-unknown-5779	1.1028e-12	-0.330393	0.553	0.713	2.26945e-08
98035000-ada-3	2.24246e-08	-0.3308	0.278	0.426	0.000461475
98009757-dhrs1-2	3.15746e-08	-0.339402	0.248	0.408	0.000649774
98057522-unknown-1550	1.19255e-41	-0.34106	0.887	0.983	2.45414e-37
98040325-unknown-1079	3.84325e-08	-0.355883	0.189	0.348	0.000790903
98025716-cttb2	1.95542e-09	-0.360391	0.197	0.368	4.02405e-05
98043597-cyta-5	4.77474e-09	-0.373701	0.113	0.268	9.82594e-05
98124542-unknown-3355	6.16498e-09	-0.374325	0.148	0.302	0.000126869
98136385-unknown-4197	6.32488e-12	-0.377013	0.377	0.599	1.3016e-07
98041501-tpm3	1.61014e-08	-0.381672	0.116	0.262	0.000331351
98047521-cnfn-6	2.64106e-09	-0.384995	0.154	0.33	5.43503e-05
98013428-myh6	1.32297e-09	-0.390475	0.086	0.241	2.72254e-05
98012214-stx19	1.25253e-12	-0.393167	0.385	0.611	2.57757e-08
98037979-tba1a-6	7.1909e-11	-0.395474	0.259	0.465	1.47981e-06
98120590-tbb2a-3	1.67047e-12	-0.404868	0.221	0.426	3.43767e-08
98001993-calm	6.92943e-10	-0.405278	0.116	0.283	1.42601e-05
98045827-cklf5	5.46759e-13	-0.44155	0.051	0.219	1.12518e-08
98138202-lrp1-16	6.71692e-18	-0.460166	0.094	0.327	1.38228e-13
98148473-lrp1-19	6.32898e-18	-0.472933	0.097	0.334	1.30244e-13
98028242-tnnt2	2.85708e-13	-0.4823	0.108	0.309	5.87959e-09
98024156-actb-4	2.26627e-16	-0.503454	0.305	0.571	4.66376e-12
98043715-tnni2	1.42426e-15	-0.523972	0.132	0.367	2.93098e-11
98147592-cnfn-18	2.91431e-18	-0.543141	0.205	0.474	5.99736e-14
98051237-ml12b-2	3.34593e-22	-0.652799	0.097	0.385	6.88559e-18
98005177-actb	7.41315e-41	-0.80865	0.275	0.71	1.52555e-36

## Sheet: digestive.24v0
	p_vala	avg_log2FCb	pct.1c	pct.2d	p_val_adje	a = unadjusted p value	GO
98144272-ubb-13	3.3575e-26	0.395481	0.729	0.539	6.9094e-22	b = log fold change of average expression of this cluster versus all other clusters	regulation of mitochondrial membrane potential
98009074-ud13	5.086e-21	0.47208	0.484	0.24	1.04665e-16	c = Percent of cells within this clusters that express this gene	neuromuscular process controlling balance
98009566-s2536	7.91417e-13	0.387791	0.352	0.19	1.62866e-08	d = Perfect of cells outside this cluster expressing this gene	lysosome organization
98151912-unknown-5264	2.53675e-12	0.345873	0.248	0.103	5.22038e-08	e = adjusted p value using bonferroni correction	neuron projection morphogenesis
98129169-tpp1-10	8.07791e-12	0.293964	0.56	0.401	1.66235e-07
98053333-suox-5	1.07205e-11	0.330275	0.281	0.134	2.20618e-07
98041815-clcn2	3.29838e-11	0.340085	0.383	0.228	6.78774e-07
98139353-naaa-5	8.89087e-11	0.290936	0.574	0.421	1.82965e-06
98017720-unknown-451	2.98874e-10	0.313479	0.316	0.17	6.15053e-06
98020568-unknown-532	9.55327e-10	0.3253	0.273	0.145	1.96597e-05
98028173-sl9a6-2	1.00659e-09	0.31505	0.46	0.32	2.07146e-05
98156177-samd8-3	1.07494e-09	0.319152	0.383	0.251	2.21211e-05
98107023-tc3a-9	1.39222e-09	0.29453	0.208	0.095	2.86505e-05
98017133-unknown-437	1.52284e-09	0.289243	0.24	0.117	3.13385e-05
98138128-unknown-4305	2.62356e-09	0.269443	0.235	0.113	5.39902e-05
98141256-fbx11	9.52258e-09	0.279715	0.316	0.185	0.000195965
98032540-traf1-3	1.36386e-08	0.270245	0.136	0.048	0.000280669
98112147-tspoa-9	2.48119e-08	0.262182	0.203	0.098	0.000510604
98012623-cof1	3.77069e-08	0.322568	0.42	0.284	0.00077597
98045076-lyag-2	5.66895e-08	0.274318	0.388	0.257	0.00116661
98009551-pcy2	6.10579e-07	-0.252153	0.107	0.206	0.0125651
98159130-ca2d1-2	1.21283e-09	-0.254498	0.048	0.149	2.49589e-05
98025716-cttb2	1.62009e-07	-0.257011	0.233	0.368	0.00333398
98051237-ml12b-2	2.93599e-07	-0.257738	0.246	0.385	0.00604197
98136385-unknown-4197	3.32315e-08	-0.25793	0.455	0.599	0.00068387
98106733-unknown-2179	8.90682e-07	-0.260805	0.197	0.305	0.0183293
98040750-pa1b3-2	1.28585e-08	-0.261422	0.071	0.178	0.000264615
98035852-rl24-2	8.90486e-09	-0.262663	0.045	0.135	0.000183253
98012214-stx19	1.92381e-08	-0.265553	0.464	0.611	0.0003959
98120590-tbb2a-3	1.63353e-09	-0.278147	0.264	0.426	3.36164e-05
98032103-ccng2	1.42322e-08	-0.284283	0.298	0.446	0.000292884
98106630-tff3	5.37215e-11	-0.292566	0.048	0.16	1.10554e-06
98009853-unknown-248	6.47864e-09	-0.297113	0.155	0.294	0.000133324
98125778-lrp2-13	3.454e-13	-0.297251	0.048	0.179	7.10798e-09
98125624-ctl1-4	7.89188e-09	-0.297395	0.185	0.326	0.000162407
98111638-dcxr-9	4.65448e-09	-0.302917	0.243	0.394	9.57846e-05
98040325-unknown-1079	6.12784e-08	-0.318177	0.215	0.348	0.00126105
98000152-unknown-8	1.14224e-11	-0.32015	0.073	0.204	2.35062e-07
98005177-actb	2.32126e-15	-0.336828	0.502	0.71	4.77693e-11
98004147-unknown-95	2.66549e-13	-0.338862	0.061	0.203	5.48531e-09
98105735-unknown-2118	2.79124e-18	-0.346042	0.003	0.126	5.74409e-14
98038973-fad1-2	1.24504e-09	-0.353284	0.112	0.239	2.56217e-05
98024156-actb-4	1.25016e-12	-0.375786	0.393	0.571	2.5727e-08
98060099-unknown-1615	3.14676e-13	-0.377224	0.144	0.316	6.47571e-09
98045827-cklf5	1.03512e-15	-0.402104	0.063	0.219	2.13017e-11
98037979-tba1a-6	2.25601e-15	-0.404172	0.253	0.465	4.64265e-11
98004175-wbs27-2	1.28908e-12	-0.409572	0.079	0.218	2.65279e-08
98147592-cnfn-18	3.06412e-19	-0.46503	0.241	0.474	6.30564e-15
98138202-lrp1-16	5.8904e-42	-0.585482	0.033	0.327	1.21219e-37
98148473-lrp1-19	4.74464e-42	-0.603577	0.036	0.334	9.764e-38

## Sheet: digestive.72v0
	p_vala	avg_log2FCb	pct.1c	pct.2d	p_val_adje	a = unadjusted p value	GO
98029576-sap-3	1.92178e-67	0.362056	0.922	0.81	3.95482e-63	b = log fold change of average expression of this cluster versus all other clusters	microtubule-based process
98037255-sap-5	2.69824e-58	0.284891	0.932	0.846	5.5527e-54	c = Percent of cells within this clusters that express this gene	lysosome organization
98129169-tpp1-10	5.67523e-43	0.587347	0.64	0.401	1.1679e-38	d = Perfect of cells outside this cluster expressing this gene	axonogenesis
98008332-acsf2-4	3.35155e-35	0.426951	0.684	0.527	6.89716e-31	e = adjusted p value using bonferroni correction	fatty acid metabolic process
98132028-ggct-3	4.32122e-29	0.483207	0.302	0.079	8.89265e-25
98129168-tpp1-9	1.35009e-26	0.317031	0.84	0.679	2.77834e-22
98037979-tba1a-6	4.27085e-25	0.423582	0.667	0.465	8.78898e-21
98134979-actb-8	1.60536e-22	0.466453	0.498	0.281	3.30367e-18
98124542-unknown-3355	3.42272e-21	0.463968	0.504	0.302	7.04362e-17
98031280-tpp1-6	7.43399e-21	0.430668	0.517	0.326	1.52984e-16
98132029-ggct-4	2.37831e-20	0.309046	0.227	0.061	4.89432e-16
98132027-ggct-2	3.93046e-20	0.369841	0.278	0.095	8.08849e-16
98003288-atla1	5.33831e-18	0.356798	0.142	0.019	1.09857e-13
98137041-nu1m	4.08322e-17	0.360318	0.602	0.45	8.40286e-13
98133244-cp2j2-16	1.17366e-14	0.38784	0.275	0.126	2.41528e-10
98064761-unknown-1630	1.20674e-14	0.367672	0.219	0.08	2.48335e-10
98147592-cnfn-18	1.68305e-12	0.291202	0.602	0.474	3.46355e-08
98005311-ppap	4.75654e-12	0.366461	0.35	0.208	9.78848e-08
98019057-hpgds-10	1.40958e-10	0.32973	0.335	0.211	2.90077e-06
98015848-unknown-404	2.79847e-10	0.295212	0.431	0.31	5.75897e-06
98120590-tbb2a-3	3.0507e-09	0.276276	0.535	0.426	6.27804e-05
98009894-rdh12	1.05813e-09	-0.255651	0.496	0.65	2.17753e-05
98047311-unknown-1270	6.16476e-12	-0.256402	0.62	0.777	1.26865e-07
98048195-ugpa	5.68843e-08	-0.259817	0.262	0.4	0.00117062
98020686-unknown-537	1.7816e-14	-0.261914	0.599	0.742	3.66636e-10
98034674-gabt	2.74389e-07	-0.262182	0.487	0.699	0.00564666
98037722-caco2	1.59414e-17	-0.26297	0.644	0.786	3.28057e-13
98033243-unc9-2	2.06653e-11	-0.265829	0.506	0.657	4.25271e-07
98106630-tff3	3.83741e-11	-0.266106	0.055	0.16	7.89701e-07
98053237-nade-2	1.55297e-09	-0.269568	0.403	0.559	3.19587e-05
98036555-unknown-955	1.80909e-11	-0.272618	0.046	0.149	3.72292e-07
98028801-pp1b-2	4.28581e-09	-0.272771	0.316	0.466	8.81978e-05
98026183-msrb2	1.55922e-09	-0.273004	0.383	0.546	3.20871e-05
98050737-mog1	1.95633e-10	-0.276213	0.119	0.251	4.02593e-06
98004147-unknown-95	1.07219e-10	-0.281025	0.085	0.203	2.20647e-06
98002105-calm-2	5.12192e-09	-0.283281	0.246	0.392	0.000105404
98038527-rnf12	1.84203e-09	-0.283491	0.14	0.261	3.79071e-05
98030961-hop	2.46123e-14	-0.28453	0.026	0.13	5.06496e-10
98030299-pygm	1.14228e-09	-0.285622	0.303	0.463	2.3507e-05
98125624-ctl1-4	7.97139e-10	-0.286268	0.181	0.326	1.64043e-05
98103122-unknown-1915	1.31075e-15	-0.294019	0.027	0.141	2.6974e-11
98007794-kap1	1.89961e-13	-0.29762	0.535	0.73	3.90921e-09
98101007-unknown-1779	3.62026e-13	-0.305141	0.077	0.208	7.45013e-09
98034676-pabp1-2	7.35854e-12	-0.314648	0.408	0.614	1.51431e-07
98040325-unknown-1079	2.30553e-08	-0.3192	0.219	0.348	0.000474456
98002437-unknown-57	8.24513e-13	-0.32077	0.115	0.259	1.69676e-08
98009626-trio	3.61749e-12	-0.321817	0.2	0.366	7.44443e-08
98060099-unknown-1615	1.26017e-11	-0.322186	0.161	0.316	2.5933e-07
98105735-unknown-2118	9.70064e-24	-0.344813	0.001	0.126	1.99629e-19
98025716-cttb2	2.83379e-14	-0.350229	0.186	0.368	5.83165e-10
98137961-enpp4-3	1.51651e-17	-0.367494	0.055	0.201	3.12083e-13
98004175-wbs27-2	4.87705e-13	-0.3827	0.087	0.218	1.00365e-08

## Sheet: digestive.8v0
	p_vala	avg_log2FCb	pct.1c	pct.2d	p_val_adje	a = unadjusted p value	GO
98034674-gabt	6.97753e-24	0.273605	0.746	0.699	1.43591e-19	b = log fold change of average expression of this cluster versus all other clusters	lysosome organization
98155491-hacl1-2	1.09587e-20	0.369953	0.673	0.593	2.25519e-16	c = Percent of cells within this clusters that express this gene	lipid metabolic process
98148973-lox5-24	3.13224e-20	0.334793	0.155	0.017	6.44584e-16	d = Perfect of cells outside this cluster expressing this gene
98148974-lox5-25	3.23964e-20	0.338597	0.155	0.017	6.66685e-16	e = adjusted p value using bonferroni correction
98038233-hacl1	1.03e-19	0.362931	0.663	0.581	2.11964e-15
98008311-tpp1-2	4.61479e-19	0.25537	0.742	0.681	9.49677e-15
98129168-tpp1-9	5.54985e-18	0.289943	0.766	0.679	1.1421e-13
98119645-rs27a-2	4.18118e-12	0.300685	0.589	0.488	8.60445e-08
98137456-itax	3.05884e-11	0.34369	0.208	0.081	6.29479e-07
98129169-tpp1-10	3.9511e-09	0.300926	0.494	0.401	8.13097e-05
98014096-ran	7.31189e-09	0.340397	0.369	0.257	0.000150471
98035056-cats	2.63132e-08	0.253097	0.554	0.454	0.0005415
98020353-unknown-523	1.61894e-07	0.297465	0.204	0.106	0.00333162
98005311-ppap	7.34248e-07	0.31031	0.306	0.208	0.0151101
98032210-daple	1.65196e-06	0.259052	0.204	0.112	0.0339957
98025261-tpp1-5	2.54696e-06	0.281165	0.315	0.221	0.0524139
98050675-suox-4	4.39261e-06	0.289613	0.345	0.265	0.0903955
98108987-unknown-2322	4.53265e-05	0.260054	0.355	0.283	0.932773
98013428-myh6	1.91445e-05	-0.250052	0.139	0.241	0.393976
98149937-itih3-2	3.88389e-06	-0.250463	0.278	0.425	0.0799266
98045733-arpc3	2.88108e-06	-0.251093	0.252	0.4	0.0592897
98052820-lyag-3	4.45643e-06	-0.251129	0.351	0.523	0.0917088
98002437-unknown-57	2.34128e-07	-0.251622	0.131	0.259	0.00481813
98103952-aaad-2	2.00949e-07	-0.252546	0.109	0.23	0.00413532
98002620-ef1g	2.17911e-06	-0.253727	0.292	0.443	0.0448439
98021855-unknown-565	7.99076e-07	-0.254339	0.19	0.326	0.0164442
98133268-ned4l-2	1.11823e-07	-0.254488	0.081	0.192	0.00230121
98055613-cisy	5.70741e-07	-0.254827	0.194	0.335	0.0117453
98027561-arf1-6	8.59447e-06	-0.25532	0.359	0.528	0.176866
98025187-tob2	2.70761e-07	-0.255489	0.308	0.462	0.00557198
98037352-ybox1	8.2415e-07	-0.255501	0.433	0.61	0.0169602
98009757-dhrs1-2	3.41408e-06	-0.255718	0.264	0.408	0.0702583
98137305-mtmr9-2	1.83177e-10	-0.255856	0.012	0.105	3.7696e-06
98032103-ccng2	2.04764e-06	-0.256149	0.276	0.446	0.0421384
98001077-tep1	2.467e-06	-0.256985	0.278	0.447	0.0507683
98051971-fabp5	3.42293e-13	-0.257339	0.722	0.897	7.04405e-09
98019664-gstm3-2	8.25022e-08	-0.257622	0.105	0.228	0.00169781
98024724-dusty	9.57175e-07	-0.258991	0.25	0.408	0.0196977
98028487-pp1b	1.32608e-07	-0.259007	0.127	0.258	0.00272894
98117481-unknown-2862	1.42237e-09	-0.260331	0.036	0.143	2.92709e-05
98007547-rab15	1.35677e-06	-0.261482	0.23	0.379	0.027921
98014848-nfac3	1.23693e-06	-0.262061	0.25	0.411	0.0254547
98022795-hpcl4	1.58518e-06	-0.262416	0.26	0.419	0.0326215
98049823-plcb-4	1.81506e-07	-0.262428	0.089	0.2	0.00373521
98053636-bgal	1.70454e-06	-0.263353	0.403	0.577	0.0350778
98053964-bcal1-3	2.69771e-10	-0.264187	0.139	0.309	5.55162e-06
98158972-dcxr-14	2.75048e-07	-0.26516	0.188	0.337	0.00566021
98012421-tm131	7.72741e-07	-0.266547	0.185	0.317	0.0159022
98025855-opla	1.69647e-07	-0.267006	0.151	0.283	0.00349117
98053154-mbnl3-2	9.9461e-08	-0.268093	0.085	0.196	0.00204681
98104106-dus19-2	6.70097e-08	-0.268232	0.105	0.226	0.00137899
98038069-unknown-1001	3.34516e-08	-0.268493	0.095	0.219	0.000688401
98058267-vdac2	6.55303e-07	-0.268563	0.371	0.557	0.0134855
98007746-shlb1	1.22011e-07	-0.269126	0.508	0.698	0.00251086
98035495-unknown-931	5.43218e-07	-0.269244	0.276	0.437	0.0111789
98020897-ccd62	5.80877e-07	-0.269805	0.141	0.262	0.0119539
98001080-vata	9.43081e-07	-0.270137	0.331	0.502	0.0194077
98047358-dab2p	4.29139e-07	-0.27049	0.139	0.266	0.00883124
98123312-unknown-3286	1.37802e-11	-0.270768	0.016	0.123	2.83583e-07
98140657-bcal2-14	3.2643e-11	-0.271464	0.121	0.288	6.7176e-07
98044888-cp2c8-6	1.42818e-07	-0.272477	0.222	0.385	0.00293905
98044065-gbrl2	7.29274e-07	-0.273587	0.375	0.564	0.0150077
98004736-twf2	8.55667e-09	-0.275479	0.103	0.237	0.000176088
98027189-vatc1	1.18754e-07	-0.27766	0.206	0.357	0.00244385
98055586-l12r1-2	8.68557e-08	-0.278068	0.208	0.368	0.0017874
98010122-ctns	1.93997e-07	-0.278205	0.274	0.44	0.00399226
98027849-mctp1	3.18029e-08	-0.279114	0.181	0.341	0.000654471
98004004-6pgd	1.03101e-07	-0.279393	0.224	0.381	0.00212172
98046638-abcg2-3	1.59183e-07	-0.279837	0.236	0.396	0.00327583
98016993-rs2	2.19939e-07	-0.281531	0.25	0.43	0.00452613
98058630-l2gl1	1.87619e-07	-0.281829	0.308	0.497	0.003861
98008270-calm-7	1.81019e-07	-0.282876	0.421	0.608	0.00372519
98025876-acbd5	1.27899e-07	-0.28355	0.421	0.619	0.00263203
98123489-unknown-3299	1.52006e-12	-0.284255	0.012	0.123	3.12813e-08
98160585-s39a7	4.37777e-09	-0.285803	0.091	0.222	9.00902e-05
98059206-syr	1.59816e-08	-0.285969	0.121	0.258	0.000328885
98103122-unknown-1915	4.76393e-11	-0.286702	0.028	0.141	9.8037e-07
98005642-pdcd6	1.45432e-07	-0.287334	0.385	0.564	0.00299284
98050792-mtmr4	2.86893e-08	-0.289562	0.159	0.301	0.000590397
98004573-catz-2	2.44198e-08	-0.290215	0.292	0.474	0.000502535
98017933-pgdh-3	2.8326e-10	-0.290423	0.452	0.665	5.82922e-06
98015721-cath	5.56666e-09	-0.290664	0.109	0.255	0.000114556
98161103-gas6	6.93866e-11	-0.291799	0.04	0.161	1.42791e-06
98042785-tpc2	2.78134e-08	-0.291857	0.179	0.334	0.000572373
98152278-unknown-5305	6.21688e-14	-0.291866	0.028	0.164	1.27937e-09
98057036-fhl2-6	3.5648e-10	-0.293303	0.042	0.157	7.336e-06
98018892-cp1a1	2.69044e-08	-0.294583	0.188	0.342	0.000553666
98108616-syfa-2	8.24244e-11	-0.295405	0.04	0.161	1.69621e-06
98010517-tsn7	4.53365e-23	-0.295989	0.788	0.966	9.32979e-19
98003406-arf1-2	4.75463e-08	-0.298568	0.444	0.673	0.000978456
98028844-tsn15	1.6566e-09	-0.299495	0.111	0.254	3.40911e-05
98145753-unknown-4818	1.11981e-10	-0.301714	0.042	0.164	2.30445e-06
98005354-hpgds-3	8.64485e-09	-0.301756	0.458	0.669	0.000177902
98038973-fad1-2	1.36272e-07	-0.30231	0.113	0.239	0.00280433
98039263-mp2k7	1.13523e-08	-0.302486	0.339	0.524	0.00023362
98137799-sat2-2	6.47298e-09	-0.304852	0.222	0.397	0.000133207
98049071-mlp3c	1.12588e-08	-0.305661	0.228	0.39	0.000231695
98004713-tspoa-2	2.01705e-12	-0.305743	0.028	0.15	4.15089e-08
98149037-mspd2-7	2.08497e-09	-0.30795	0.157	0.319	4.29067e-05
98031165-pnph	1.01743e-08	-0.308287	0.141	0.283	0.000209376
98106733-unknown-2179	1.3179e-08	-0.309583	0.161	0.305	0.000271211
98047207-cxol1	4.77687e-12	-0.309899	0.02	0.132	9.83032e-08
98112759-mpcp-2	4.28501e-09	-0.3099	0.206	0.381	8.81812e-05
98025684-enob	4.22228e-09	-0.311401	0.129	0.272	8.68903e-05
98054965-ncoa7	4.24217e-09	-0.311803	0.105	0.24	8.72996e-05
98034764-thiom	7.15984e-09	-0.311999	0.321	0.523	0.000147342
98005441-ampl	1.06563e-08	-0.312398	0.25	0.429	0.000219296
98152279-unknown-5306	9.99611e-14	-0.315451	0.042	0.189	2.0571e-09
98126458-ttl13-2	2.12397e-10	-0.316045	0.054	0.179	4.37092e-06
98102803-cp2c8-7	5.19869e-10	-0.317291	0.101	0.241	1.06984e-05
98135142-api5-2	6.77951e-12	-0.319587	0.032	0.154	1.39516e-07
98144255-tba1b-3	4.13957e-11	-0.319825	0.044	0.167	8.51882e-07
98051237-ml12b-2	1.4042e-08	-0.320083	0.206	0.385	0.00028897
98040750-pa1b3-2	7.934e-11	-0.320347	0.052	0.178	1.63274e-06
98049577-rc3h1-2	3.62926e-09	-0.322042	0.345	0.548	7.46865e-05
98057634-hexb-2	5.57452e-07	-0.322582	0.079	0.175	0.0114718
98026183-msrb2	2.45066e-09	-0.325368	0.339	0.546	5.0432e-05
98053237-nade-2	1.0544e-09	-0.325476	0.355	0.559	2.16985e-05
98011288-acsl1-2	2.83433e-09	-0.325884	0.351	0.554	5.83277e-05
98058769-dusty-2	1.84093e-09	-0.327172	0.234	0.418	3.78844e-05
98033243-unc9-2	2.21558e-09	-0.329695	0.433	0.657	4.55944e-05
98007877-myh10	2.66087e-16	-0.333082	0.631	0.865	5.47581e-12
98035705-strum	4.89089e-12	-0.334148	0.073	0.223	1.0065e-07
98017298-fmo4-2	7.33461e-10	-0.335477	0.238	0.422	1.50939e-05
98008453-unknown-206	5.19662e-10	-0.335781	0.192	0.371	1.06941e-05
98024975-akt2	2.82893e-10	-0.336503	0.317	0.531	5.82165e-06
98040518-st1c4-4	1.07383e-09	-0.337361	0.329	0.543	2.20984e-05
98016033-lipg-3	6.40354e-10	-0.340431	0.333	0.568	1.31779e-05
98037100-hpgds-19	2.43619e-10	-0.345623	0.308	0.51	5.01344e-06
98037722-caco2	3.53934e-14	-0.346385	0.55	0.786	7.28362e-10
98028801-pp1b-2	1.32398e-10	-0.347393	0.26	0.466	2.72461e-06
98105735-unknown-2118	1.5335e-16	-0.34939	0	0.126	3.1558e-12
98033443-star-3	4.034e-11	-0.352178	0.399	0.63	8.30157e-07
98007794-kap1	5.39584e-12	-0.353399	0.48	0.73	1.11041e-07
98056856-unknown-1533	6.73843e-18	-0.354477	0.55	0.761	1.3867e-13
98013427-atp5l	1.32757e-11	-0.356448	0.155	0.335	2.73201e-07
98036555-unknown-955	1.42956e-14	-0.360104	0.018	0.149	2.94189e-10
98021454-rala	7.67588e-12	-0.361178	0.141	0.321	1.57962e-07
98006504-st1c2-2	3.91413e-15	-0.362771	0.482	0.738	8.05488e-11
98034885-mga	2.63713e-12	-0.368004	0.365	0.597	5.42694e-08
98119627-cp2c8-8	2.24667e-13	-0.368575	0.464	0.719	4.62343e-09
98047864-unknown-1284	1.2865e-13	-0.369024	0.087	0.262	2.64748e-09
98136158-pma1	1.17069e-12	-0.370381	0.347	0.559	2.40917e-08
98028047-s26a3	6.42346e-12	-0.373185	0.171	0.363	1.32188e-07
98111638-dcxr-9	4.3135e-12	-0.37433	0.2	0.394	8.87675e-08
98033974-fkb15	2.76277e-12	-0.374494	0.161	0.348	5.68551e-08
98004359-atla2	5.22791e-13	-0.376169	0.109	0.281	1.07585e-08
98137961-enpp4-3	6.4401e-13	-0.379777	0.058	0.201	1.32531e-08
98007221-nsdhl	3.76642e-13	-0.380469	0.101	0.277	7.75092e-09
98009626-trio	5.08003e-13	-0.38396	0.171	0.366	1.04542e-08
98013279-rl14	1.12117e-12	-0.386172	0.206	0.415	2.30726e-08
98159313-unknown-5779	2.68389e-15	-0.386302	0.47	0.713	5.52317e-11
98128233-gels-2	9.31679e-27	-0.391416	0.627	0.872	1.9173e-22
98006859-radi	7.9124e-13	-0.396271	0.286	0.528	1.62829e-08
98018165-ef1a2-2	7.40546e-33	-0.400761	0.722	0.971	1.52397e-28
98030299-pygm	6.50546e-14	-0.405665	0.242	0.463	1.33876e-09
98019116-aldh2	1.11858e-13	-0.414203	0.3	0.548	2.30192e-09
98020686-unknown-537	8.93276e-21	-0.414483	0.498	0.742	1.83827e-16
98142961-st1a2-2	1.30602e-20	-0.415509	0.444	0.706	2.68767e-16
98035000-ada-3	2.78237e-14	-0.424181	0.2	0.426	5.72584e-10
98009853-unknown-248	1.57358e-14	-0.430439	0.107	0.294	3.23827e-10
98051248-gstm4	5.94637e-16	-0.442783	0.292	0.539	1.2237e-11
98066397-unknown-1637	1.40575e-15	-0.443437	0.224	0.459	2.8929e-11
98041006-unknown-1100	8.72087e-18	-0.446353	0.399	0.69	1.79467e-13
98151780-unknown-5256	3.15267e-18	-0.451122	0.063	0.269	6.48787e-14
98000829-dhrs1	8.83108e-25	-0.458717	0.49	0.771	1.81735e-20
98044271-st2a1-3	2.04826e-20	-0.480638	0.345	0.617	4.21512e-16
98025716-cttb2	4.34784e-20	-0.485222	0.121	0.368	8.94741e-16
98143513-vp13b-3	3.95719e-20	-0.486756	0.036	0.223	8.14349e-16
98048195-ugpa	1.3719e-18	-0.497184	0.153	0.4	2.82323e-14
98014277-hpgds-9	4.89508e-29	-0.516101	0.468	0.766	1.00736e-24
98060099-unknown-1615	3.08467e-22	-0.53426	0.077	0.316	6.34795e-18
98037839-rspo2	2.2467e-23	-0.577352	0.141	0.394	4.62348e-19
98125624-ctl1-4	2.82485e-25	-0.582058	0.071	0.326	5.81326e-21
98009894-rdh12	9.374e-27	-0.584477	0.302	0.65	1.92908e-22
98148252-st1c2-8	1.27189e-29	-0.621719	0.224	0.545	2.61742e-25
98056297-if5a1-2	2.147e-43	-0.621792	0.478	0.847	4.4183e-39
98047311-unknown-1270	2.77088e-49	-0.70374	0.401	0.777	5.70219e-45
98039139-tspoa-4	9.88942e-181	-2.0022	0.02	0.923	2.03514e-176

## Sheet: digestive.17v0
	p_vala	avg_log2FCb	pct.1c	pct.2d	p_val_adje	a = unadjusted p value	GO
98037255-sap-5	1.83247e-123	0.387625	0.948	0.846	3.77103e-119	b = log fold change of average expression of this cluster versus all other clusters	modification-dependent protein catabolic process
98029576-sap-3	1.07576e-113	0.421255	0.931	0.81	2.21381e-109	c = Percent of cells within this clusters that express this gene	epithelial cell differentiation
98051001-sap-7	9.23329e-90	0.297663	0.957	0.866	1.90012e-85	d = Perfect of cells outside this cluster expressing this gene	positive regulation of intrinsic apoptotic signaling pathway by p53 class mediator
98006634-catb	7.55786e-83	0.481458	0.835	0.632	1.55533e-78	e = adjusted p value using bonferroni correction	protein ubiquitination
98010961-un13c	1.37125e-77	0.35534	0.884	0.761	2.8219e-73		translation
98008544-tpp1-3	2.11937e-52	0.516834	0.728	0.505	4.36145e-48		cytoskeleton organization
98040146-arl6-2	2.26588e-49	0.610214	0.574	0.302	4.66295e-45		cytoplasmic translation
98019657-st1c2-4	8.81883e-45	0.396162	0.767	0.589	1.81483e-40		lipid metabolic process
98008311-tpp1-2	9.74192e-38	0.29676	0.794	0.681	2.00479e-33		ribosomal small subunit assembly
98141168-rn181	1.64325e-36	0.28486	0.796	0.683	3.38164e-32		ribosomal small subunit biogenesis
98052395-tt39c-4	7.66614e-35	0.277829	0.793	0.684	1.57761e-30		regulation of apoptotic process
98119645-rs27a-2	3.87009e-34	0.409563	0.683	0.488	7.96427e-30
98003726-unknown-86	1.86656e-33	0.345092	0.713	0.572	3.8412e-29
98128980-plch2	3.21302e-31	0.422181	0.602	0.423	6.61208e-27
98009968-med25	6.74801e-29	0.31049	0.723	0.589	1.38867e-24
98005297-unknown-121	1.70911e-28	0.301525	0.732	0.608	3.51718e-24
98144272-ubb-13	1.29033e-27	0.335823	0.68	0.539	2.65538e-23
98112209-tctp	2.11267e-27	0.300443	0.716	0.588	4.34767e-23
98052401-cpas1-4	2.42637e-27	0.382915	0.604	0.444	4.99323e-23
98129169-tpp1-10	2.21376e-26	0.441517	0.569	0.401	4.55569e-22
98023754-erg7	1.80251e-25	0.419912	0.535	0.348	3.70938e-21
98046404-cgt-4	3.67461e-25	0.477189	0.322	0.127	7.56198e-21
98129168-tpp1-9	2.54302e-23	0.268077	0.796	0.679	5.23328e-19
98025266-chpt1	4.18649e-23	0.253418	0.697	0.611	8.61538e-19
98026597-ankz1	5.288e-22	0.454265	0.28	0.105	1.08822e-17
98031280-tpp1-6	1.15138e-21	0.426372	0.496	0.326	2.36943e-17
98141256-fbx11	5.76843e-21	0.42619	0.368	0.185	1.18708e-16
98051908-mroh5	1.23369e-20	0.3554	0.162	0.026	2.5388e-16
98035673-rs27l	5.47523e-20	0.266006	0.678	0.567	1.12675e-15
98022227-srsf1	1.68164e-19	0.381938	0.473	0.317	3.46064e-15
98160340-cdd-2	3.98226e-19	0.355171	0.525	0.367	8.1951e-15
98055369-sqstm-5	7.20955e-19	0.365449	0.517	0.346	1.48365e-14
98023934-cbr1-4	9.62902e-19	0.388557	0.417	0.258	1.98156e-14
98006294-fa46a	4.08655e-18	0.30514	0.606	0.469	8.40972e-14
98048009-cp2u1-8	1.00755e-16	0.30839	0.535	0.407	2.07343e-12
98008495-ubb-2	1.89789e-16	0.310348	0.471	0.324	3.90566e-12
98128561-ubc-2	5.18237e-16	0.289065	0.628	0.487	1.06648e-11
98006867-at2l1	6.7653e-15	0.317259	0.536	0.41	1.39223e-10
98019412-unknown-493	1.83051e-14	0.348493	0.232	0.098	3.767e-10
98045032-comd3-2	2.53097e-14	0.295657	0.509	0.393	5.20848e-10
98036130-lysm2	2.74336e-14	0.336177	0.424	0.284	5.64556e-10
98034411-atrap	4.95385e-14	0.300334	0.481	0.36	1.01945e-09
98012623-cof1	1.73815e-13	0.318853	0.447	0.284	3.57693e-09
98000125-rs7	2.29101e-13	0.31532	0.452	0.319	4.71467e-09
98021076-rdh12-2	3.45516e-13	0.325594	0.351	0.214	7.11037e-09
98006338-rnt2	7.0405e-13	0.332256	0.304	0.172	1.44886e-08
98144270-rs28	1.25385e-12	0.329428	0.32	0.19	2.58031e-08
98132122-rdh12-4	1.57193e-12	0.28335	0.489	0.367	3.23488e-08
98152296-unknown-5311	2.16401e-12	0.25188	0.536	0.436	4.45331e-08
98025297-abcf2	1.60293e-11	0.302533	0.357	0.234	3.29866e-07
98022756-yipf5	4.70609e-11	0.300828	0.334	0.208	9.68466e-07
98002897-facr1	7.42964e-11	0.267341	0.452	0.348	1.52895e-06
98014141-unknown-365	8.28098e-11	0.276623	0.418	0.292	1.70414e-06
98025261-tpp1-5	2.96888e-10	0.283794	0.34	0.221	6.10966e-06
98029093-elov4-4	6.8684e-10	0.275694	0.3	0.186	1.41345e-05
98021508-adda	1.57304e-08	0.251198	0.251	0.152	0.000323717
98019479-unknown-496	2.04417e-08	0.254499	0.342	0.243	0.00042067
98104106-dus19-2	8.16249e-12	-0.250948	0.115	0.226	1.67976e-07
98000170-serc3	1.55203e-11	-0.251191	0.131	0.248	3.19392e-07
98053154-mbnl3-2	2.32194e-12	-0.256124	0.09	0.196	4.77832e-08
98003161-mbnl3	3.47514e-14	-0.258721	0.056	0.154	7.15149e-10
98000564-s22a5	1.35717e-13	-0.258943	0.082	0.193	2.79292e-09
98013427-atp5l	2.14852e-11	-0.262563	0.2	0.335	4.42145e-07
98015775-elov4-3	5.74225e-13	-0.265538	0.114	0.234	1.1817e-08
98157983-loxh1-30	4.1539e-35	-0.266934	0.004	0.116	8.54831e-31
98009551-pcy2	2.67912e-12	-0.269629	0.097	0.206	5.51335e-08
98033243-unc9-2	1.52296e-14	-0.270761	0.504	0.657	3.13411e-10
98054965-ncoa7	1.20662e-11	-0.272083	0.127	0.24	2.4831e-07
98027849-mctp1	5.34878e-12	-0.272721	0.2	0.341	1.10073e-07
98033972-grp78-2	4.98508e-14	-0.273641	0.081	0.192	1.02588e-09
98125282-unknown-3406	6.79878e-22	-0.273758	0.025	0.128	1.39912e-17
98057458-kazrn	2.07386e-11	-0.275079	0.282	0.428	4.26779e-07
98050792-mtmr4	2.24611e-12	-0.276179	0.17	0.301	4.62228e-08
98030217-unknown-778	1.04723e-11	-0.276999	0.342	0.484	2.1551e-07
98004147-unknown-95	3.96689e-15	-0.277248	0.082	0.203	8.16346e-11
98054517-ncam2	7.12748e-19	-0.277696	0.038	0.142	1.46676e-14
98031233-sptb2	1.24161e-12	-0.278671	0.106	0.219	2.55511e-08
98123701-lox5-13	1.27539e-32	-0.279102	0.002	0.103	2.62463e-28
98028735-unknown-730	9.93781e-21	-0.280477	0.023	0.121	2.0451e-16
98007877-myh10	1.59087e-27	-0.281099	0.695	0.865	3.27384e-23
98027503-unknown-704	2.40101e-33	-0.28245	0.001	0.101	4.94105e-29
98037934-mknk2	2.13435e-19	-0.282879	0.597	0.774	4.39229e-15
98101962-lox5-2	4.28687e-29	-0.283404	0.005	0.102	8.82195e-25
98133224-catl2-7	2.96439e-18	-0.284013	0.586	0.757	6.10042e-14
98025212-plpl2	2.918e-12	-0.284467	0.256	0.403	6.00496e-08
98119627-cp2c8-8	5.26347e-17	-0.28499	0.546	0.719	1.08317e-12
98057349-flna-2	1.90078e-12	-0.289815	0.09	0.197	3.91162e-08
98027726-unknown-710	5.68449e-13	-0.289835	0.237	0.389	1.16981e-08
98057190-sptn1	3.76607e-12	-0.290021	0.157	0.281	7.7502e-08
98148465-unknown-4990	7.11433e-33	-0.292022	0.004	0.109	1.46406e-28
98000273-acsf2	1.51423e-25	-0.296057	0.014	0.116	3.11614e-21
98137305-mtmr9-2	5.82972e-34	-0.296238	0.001	0.105	1.1997e-29
98001993-calm	1.72889e-12	-0.297613	0.148	0.283	3.55788e-08
98026218-unknown-673	6.10694e-19	-0.298241	0.057	0.178	1.25675e-14
98006504-st1c2-2	7.47355e-22	-0.29935	0.559	0.738	1.53798e-17
98150227-unknown-5133	7.12395e-35	-0.299843	0.001	0.108	1.46604e-30
98009081-erap2	1.71147e-13	-0.300429	0.178	0.316	3.52204e-09
98028242-tnnt2	1.26047e-12	-0.301299	0.169	0.309	2.59392e-08
98038707-tmm56-7	1.0571e-13	-0.303585	0.27	0.423	2.17541e-09
98054821-rhbg	8.28059e-14	-0.30462	0.361	0.537	1.70406e-09
98157982-loxh1-29	4.00214e-36	-0.305204	0.001	0.112	8.23601e-32
98110568-reep5-2	1.58595e-33	-0.307157	0.006	0.117	3.26373e-29
98037979-tba1a-6	6.64547e-14	-0.30776	0.29	0.465	1.36757e-09
98134871-loxh1-22	3.7588e-36	-0.308115	0.001	0.109	7.73522e-32
98039945-cpt1a-5	2.48603e-25	-0.314264	0.039	0.17	5.11601e-21
98003636-cpt1b	5.53109e-26	-0.314616	0.03	0.154	1.13824e-21
98000829-dhrs1	8.74941e-25	-0.314886	0.586	0.771	1.80054e-20
98047521-cnfn-6	3.15424e-13	-0.315674	0.184	0.33	6.49111e-09
98002105-calm-2	3.2801e-14	-0.317854	0.237	0.392	6.75011e-10
98123312-unknown-3286	1.41454e-37	-0.320691	0.004	0.123	2.91097e-33
98015721-cath	1.8053e-17	-0.323498	0.11	0.255	3.71514e-13
98007221-nsdhl	1.76259e-16	-0.325077	0.135	0.277	3.62723e-12
98136385-unknown-4197	3.09911e-16	-0.328042	0.42	0.599	6.37765e-12
98123489-unknown-3299	3.50684e-39	-0.328263	0.002	0.123	7.21672e-35
98125778-lrp2-13	4.92248e-26	-0.331875	0.043	0.179	1.013e-21
98002917-a1cf	1.15836e-14	-0.332794	0.161	0.305	2.38379e-10
98027775-rdh11-3	2.87833e-19	-0.336067	0.092	0.23	5.92332e-15
98014927-rgd2	3.57353e-36	-0.338398	0.006	0.127	7.35396e-32
98004713-tspoa-2	1.25318e-34	-0.339102	0.016	0.15	2.57892e-30
98001031-pg12a	4.30431e-33	-0.340107	0.013	0.138	8.85784e-29
98043597-cyta-5	4.15703e-16	-0.343606	0.126	0.268	8.55475e-12
98105735-unknown-2118	4.71006e-40	-0.34429	0.002	0.126	9.69284e-36
98017298-fmo4-2	5.88554e-17	-0.344889	0.25	0.422	1.21118e-12
98148252-st1c2-8	1.17878e-19	-0.348798	0.37	0.545	2.42581e-15
98012214-stx19	2.67384e-18	-0.350714	0.424	0.611	5.50249e-14
98022043-tmm56-4	2.30984e-21	-0.351003	0.436	0.641	4.75341e-17
98037352-ybox1	3.23737e-20	-0.351483	0.411	0.61	6.66219e-16
98030961-hop	1.13024e-40	-0.353385	0.003	0.13	2.32592e-36
98142961-st1a2-2	1.50653e-29	-0.353602	0.515	0.706	3.10028e-25
98111638-dcxr-9	1.29885e-18	-0.359715	0.216	0.394	2.6729e-14
98152278-unknown-5305	2.87729e-53	-0.362824	0.002	0.164	5.92117e-49
98020686-unknown-537	1.80664e-32	-0.363684	0.553	0.742	3.71788e-28
98051237-ml12b-2	7.94948e-17	-0.365531	0.211	0.385	1.63592e-12
98004004-6pgd	9.93885e-20	-0.365913	0.204	0.381	2.04532e-15
98035075-myh4	4.79656e-21	-0.366942	0.072	0.214	9.87084e-17
98047311-unknown-1270	1.44115e-32	-0.369106	0.58	0.777	2.96575e-28
98043715-tnni2	2.02172e-18	-0.369363	0.181	0.367	4.16051e-14
98047207-cxol1	2.93642e-43	-0.369441	0.001	0.132	6.04286e-39
98009626-trio	1.17532e-20	-0.37033	0.183	0.366	2.41869e-16
98103122-unknown-1915	6.51281e-47	-0.380393	0.001	0.141	1.34027e-42
98024156-actb-4	2.56349e-17	-0.382599	0.391	0.571	5.27542e-13
98058630-l2gl1	1.69604e-21	-0.382824	0.288	0.497	3.49028e-17
98117481-unknown-2862	9.06593e-48	-0.385454	0.001	0.143	1.86568e-43
98067868-unknown-1648	9.86602e-27	-0.387271	0.07	0.23	2.03033e-22
98034676-pabp1-2	3.25566e-24	-0.388814	0.383	0.614	6.69983e-20
98045827-cklf5	1.53372e-25	-0.392756	0.066	0.219	3.15624e-21
98034278-atpb	1.37521e-27	-0.395374	0.44	0.665	2.83005e-23
98057036-fhl2-6	4.36373e-41	-0.396682	0.011	0.157	8.98013e-37
98013428-myh6	4.51871e-22	-0.401225	0.088	0.241	9.29906e-18
98009139-calr-2	1.92398e-24	-0.402578	0.126	0.313	3.95936e-20
98040518-st1c4-4	1.3885e-24	-0.405911	0.324	0.543	2.8574e-20
98036555-unknown-955	1.8402e-46	-0.406296	0.004	0.149	3.78695e-42
98037839-rspo2	5.27904e-22	-0.407346	0.216	0.394	1.08637e-17
98161103-gas6	1.2572e-49	-0.408335	0.004	0.161	2.5872e-45
98030299-pygm	3.39732e-24	-0.409501	0.258	0.463	6.99135e-20
98004175-wbs27-2	3.38651e-23	-0.422726	0.071	0.218	6.9691e-19
98135142-api5-2	1.80904e-52	-0.42549	0	0.154	3.72283e-48
98152279-unknown-5306	2.87775e-60	-0.427335	0.004	0.189	5.92212e-56
98108616-syfa-2	3.22238e-53	-0.431769	0.001	0.161	6.63134e-49
98005177-actb	1.40358e-28	-0.438008	0.455	0.71	2.88843e-24
98144255-tba1b-3	3.97825e-51	-0.438032	0.005	0.167	8.18685e-47
98008453-unknown-206	4.34471e-27	-0.442915	0.166	0.371	8.94098e-23
98145753-unknown-4818	4.37262e-54	-0.444371	0.001	0.164	8.99842e-50
98004957-1a1l2	2.7565e-39	-0.44674	0.043	0.226	5.67261e-35
98147592-cnfn-18	6.71106e-28	-0.454892	0.23	0.474	1.38107e-23
98008332-acsf2-4	2.84065e-30	-0.463297	0.278	0.527	5.84578e-26
98124542-unknown-3355	9.04198e-32	-0.468507	0.099	0.302	1.86075e-27
98040750-pa1b3-2	2.17609e-54	-0.468597	0.006	0.178	4.47817e-50
98021454-rala	5.024e-35	-0.482611	0.108	0.321	1.03389e-30
98126458-ttl13-2	1.81667e-57	-0.483014	0.003	0.179	3.73853e-53
98132091-cubn	1.14124e-36	-0.515065	0.28	0.542	2.34857e-32
98040325-unknown-1079	1.21262e-28	-0.515654	0.144	0.348	2.49544e-24
98138202-lrp1-16	3.04237e-64	-0.528048	0.055	0.327	6.2609e-60
98148473-lrp1-19	7.1664e-65	-0.542817	0.056	0.334	1.47477e-60
98129356-hpgds-26	3.34256e-43	-0.547556	0.083	0.308	6.87865e-39
98048195-ugpa	6.79069e-48	-0.589162	0.133	0.4	1.39746e-43
98038973-fad1-2	1.10075e-53	-0.602515	0.029	0.239	2.26524e-49
98057522-unknown-1550	5.35561e-138	-0.628188	0.707	0.983	1.10213e-133
98014277-hpgds-9	2.02042e-81	-0.63171	0.461	0.766	4.15783e-77
98159313-unknown-5779	8.51279e-66	-0.653572	0.364	0.713	1.75185e-61
98151780-unknown-5256	8.7256e-90	-0.661126	0.003	0.269	1.79564e-85
98035000-ada-3	3.4378e-61	-0.678431	0.124	0.426	7.07466e-57
98042565-scd5	1.52389e-62	-0.703372	0.159	0.49	3.13601e-58
98009853-unknown-248	1.29633e-97	-0.72955	0.004	0.294	2.66771e-93
98125624-ctl1-4	6.03746e-95	-0.753674	0.019	0.326	1.24245e-90
98037100-hpgds-19	1.639e-75	-0.766394	0.152	0.51	3.3729e-71
98060099-unknown-1615	9.82494e-109	-0.774223	0.002	0.316	2.02187e-104
98025716-cttb2	7.09403e-124	-0.822809	0.006	0.368	1.45988e-119
98136158-pma1	1.12516e-88	-0.830559	0.167	0.559	2.31546e-84
98009894-rdh12	3.30571e-101	-0.865833	0.221	0.65	6.80283e-97
98039139-tspoa-4	8.46935e-286	-1.52244	0.191	0.923	1.74291e-281

## Sheet: digestive.29v0
	p_vala	avg_log2FCb	pct.1c	pct.2d	p_val_adje	a = unadjusted p value	GO
98037255-sap-5	1.36003e-130	0.398208	0.947	0.846	2.7988e-126	b = log fold change of average expression of this cluster versus all other clusters	cytoplasmic translation
98056297-if5a1-2	1.96209e-103	0.361272	0.95	0.847	4.03779e-99	c = Percent of cells within this clusters that express this gene	translation
98010961-un13c	2.27633e-87	0.383223	0.876	0.761	4.68446e-83	d = Perfect of cells outside this cluster expressing this gene	positive regulation of intrinsic apoptotic signaling pathway by p53 class mediator
98129169-tpp1-10	3.8364e-79	0.816635	0.693	0.401	7.89492e-75	e = adjusted p value using bonferroni correction	negative regulation of ubiquitin protein ligase activity
98029576-sap-3	1.88636e-69	0.323946	0.874	0.81	3.88193e-65		regulation of apoptotic process
98008544-tpp1-3	6.53004e-60	0.576816	0.708	0.505	1.34382e-55		ribosomal large subunit assembly
98128980-plch2	7.86022e-43	0.495086	0.622	0.423	1.61755e-38		assembly of large subunit precursor of preribosome
98038057-hs90a	8.66433e-39	0.367418	0.756	0.612	1.78303e-34		rRNA processing
98129168-tpp1-9	1.88916e-38	0.332402	0.823	0.679	3.88769e-34		positive regulation of translation
98019657-st1c2-4	1.01895e-31	0.327148	0.711	0.589	2.09689e-27		modification-dependent protein catabolic process
98119645-rs27a-2	6.91122e-31	0.393767	0.644	0.488	1.42226e-26		positive regulation of signal transduction by p53 class mediator
98112209-tctp	2.61366e-30	0.309523	0.693	0.588	5.37865e-26		retinoid metabolic process
98006634-catb	5.12541e-30	0.279768	0.709	0.632	1.05476e-25		ribosomal small subunit assembly
98019412-unknown-493	6.25759e-30	0.568866	0.315	0.098	1.28775e-25		decidualization
98021474-dx39b	5.04098e-29	0.296907	0.711	0.612	1.03738e-24
98134979-actb-8	1.62694e-26	0.490097	0.479	0.281	3.34808e-22
98108987-unknown-2322	2.96144e-26	0.494074	0.484	0.283	6.09434e-22
98040146-arl6-2	2.56615e-22	0.429422	0.456	0.302	5.28088e-18
98053915-unknown-1416	8.60867e-22	0.450387	0.226	0.065	1.77158e-17
98035673-rs27l	7.17909e-20	0.252279	0.64	0.567	1.47738e-15
98137281-catl2-8	1.82777e-19	0.349482	0.459	0.309	3.76137e-15
98051908-mroh5	1.13867e-18	0.345781	0.151	0.026	2.34327e-14
98023754-erg7	1.52365e-17	0.353134	0.481	0.348	3.13552e-13
98144272-ubb-13	3.34094e-17	0.264252	0.61	0.539	6.87533e-13
98151551-zn593	1.96547e-15	0.359108	0.21	0.079	4.04475e-11
98035852-rl24-2	1.97872e-15	0.39051	0.278	0.135	4.07202e-11
98029043-rl37	2.0293e-15	0.358322	0.44	0.312	4.17609e-11
98046404-cgt-4	3.26426e-15	0.380926	0.264	0.127	6.71752e-11
98052401-cpas1-4	3.46231e-15	0.280106	0.541	0.444	7.12508e-11
98110436-rs20-2	1.04308e-14	0.300047	0.494	0.389	2.14655e-10
98006294-fa46a	3.56621e-14	0.264393	0.555	0.469	7.3389e-10
98022962-rssa	4.38299e-14	0.309849	0.507	0.39	9.01975e-10
98008495-ubb-2	4.98486e-14	0.299668	0.444	0.324	1.02583e-09
98131048-al1a1	5.21605e-14	0.256534	0.548	0.465	1.07341e-09
98040421-rs6-2	1.07009e-12	0.341924	0.323	0.193	2.20214e-08
98003288-atla1	2.65148e-12	0.274844	0.103	0.019	5.45647e-08
98037979-tba1a-6	3.32814e-12	0.273316	0.553	0.465	6.84898e-08
98036130-lysm2	4.60935e-12	0.316059	0.402	0.284	9.48558e-08
98132028-ggct-3	5.2227e-12	0.279978	0.187	0.079	1.07478e-07
98012502-s61a2-2	7.14672e-12	0.284882	0.446	0.348	1.47072e-07
98047497-rd23a	1.8232e-11	0.323789	0.259	0.143	3.75196e-07
98022352-b2l10	2.41843e-11	0.297733	0.416	0.31	4.97689e-07
98044500-rs30	2.50376e-11	0.251883	0.105	0.025	5.15249e-07
98000125-rs7	7.38649e-11	0.294633	0.42	0.319	1.52007e-06
98025297-abcf2	1.62999e-10	0.311393	0.339	0.234	3.35435e-06
98030233-rl12	6.32368e-10	0.301138	0.347	0.236	1.30135e-05
98118312-rl26	8.98164e-10	0.263629	0.461	0.377	1.84833e-05
98120590-tbb2a-3	1.00608e-09	0.266569	0.515	0.426	2.0704e-05
98010222-rl3	2.33484e-09	0.284052	0.344	0.241	4.80487e-05
98053049-calm-42	3.67602e-09	0.279928	0.213	0.114	7.56488e-05
98026597-ankz1	4.62235e-09	0.279368	0.2	0.105	9.51233e-05
98031437-tkt	4.93047e-09	0.27413	0.187	0.095	0.000101464
98050326-rs11	5.34558e-09	0.282195	0.339	0.243	0.000110007
98054308-epdr1-3	6.1936e-09	0.308841	0.228	0.137	0.000127458
98007937-rl27	9.32069e-09	0.285394	0.247	0.152	0.00019181
98124557-unknown-3358	1.11937e-08	0.280539	0.177	0.09	0.000230355
98019479-unknown-496	1.55458e-08	0.273149	0.335	0.243	0.000319917
98045101-cpas1-3	2.67981e-08	0.274825	0.25	0.156	0.000551478
98021076-rdh12-2	3.89353e-08	0.267952	0.305	0.214	0.000801249
98022756-yipf5	3.91595e-08	0.269728	0.305	0.208	0.000805863
98045179-rlp24-2	7.7719e-08	0.264819	0.277	0.185	0.00159938
98045387-pebp1	7.79585e-08	0.269944	0.247	0.159	0.00160431
98133656-unknown-3967	1.28274e-07	0.255743	0.254	0.164	0.00263975
98133244-cp2j2-16	1.33305e-07	0.254623	0.21	0.126	0.00274328
98050451-ypel5	1.76423e-07	0.25867	0.33	0.25	0.00363061
98144270-rs28	4.19209e-07	0.256211	0.274	0.19	0.0086269
98019512-mboa2	1.43331e-11	-0.25007	0.113	0.228	2.9496e-07
98050048-plst	1.76432e-09	-0.250555	0.37	0.53	3.6308e-05
98149037-mspd2-7	4.82792e-11	-0.250643	0.181	0.319	9.93538e-07
98040521-kapcb	8.16574e-11	-0.250896	0.191	0.33	1.68043e-06
98045926-clcn6	2.68694e-10	-0.252072	0.193	0.323	5.52946e-06
98009566-s2536	1.41605e-12	-0.252222	0.084	0.19	2.91408e-08
98013318-mdhm	8.467e-10	-0.252876	0.296	0.444	1.74242e-05
98009081-erap2	8.14083e-11	-0.252997	0.181	0.316	1.6753e-06
98057190-sptn1	8.48137e-10	-0.253445	0.164	0.281	1.74538e-05
98023868-sacs	2.14886e-11	-0.253517	0.11	0.222	4.42213e-07
98057634-hexb-2	2.14592e-07	-0.253961	0.099	0.175	0.00441609
98022071-idhp-2	1.70764e-13	-0.254402	0.081	0.194	3.51416e-09
98047088-can9-5	1.47235e-09	-0.25523	0.339	0.495	3.02995e-05
98045827-cklf5	2.92143e-11	-0.255646	0.107	0.219	6.01202e-07
98123701-lox5-13	4.27949e-25	-0.255977	0.008	0.103	8.80677e-21
98046767-ipyr	2.89894e-11	-0.256098	0.194	0.335	5.96573e-07
98133632-cp2c8-9	3.18127e-11	-0.256419	0.15	0.276	6.54674e-07
98058267-vdac2	4.60363e-10	-0.257337	0.37	0.557	9.47381e-06
98036705-coro6-2	6.80763e-16	-0.257726	0.639	0.812	1.40094e-11
98000273-acsf2	9.76892e-18	-0.257745	0.024	0.116	2.01035e-13
98047864-unknown-1284	2.62654e-12	-0.258262	0.134	0.262	5.40515e-08
98133268-ned4l-2	1.88133e-13	-0.258358	0.081	0.192	3.8716e-09
98013756-unknown-353	5.51153e-11	-0.258468	0.127	0.239	1.13422e-06
98030437-star-2	5.09244e-10	-0.258651	0.294	0.444	1.04797e-05
98043104-vatl-2	6.86586e-10	-0.259158	0.389	0.564	1.41292e-05
98039078-kpym	1.56027e-12	-0.260944	0.122	0.247	3.21089e-08
98016404-mvp	1.29787e-17	-0.261125	0.664	0.839	2.67088e-13
98035886-mend	5.81508e-12	-0.2613	0.143	0.269	1.19668e-07
98020241-lhx6	2.63285e-11	-0.262347	0.178	0.312	5.41815e-07
98030568-pgm2	1.17291e-14	-0.262785	0.09	0.214	2.41374e-10
98004175-wbs27-2	3.22511e-08	-0.263487	0.126	0.218	0.000663695
98154985-cgbp1-6	3.7515e-35	-0.263996	0.779	0.919	7.72022e-31
98059206-syr	7.63324e-12	-0.264148	0.136	0.258	1.57084e-07
98001077-tep1	4.93556e-11	-0.264461	0.283	0.447	1.01569e-06
98137305-mtmr9-2	7.39566e-25	-0.264761	0.009	0.105	1.52195e-20
98016428-smcr8	5.95942e-12	-0.264972	0.147	0.272	1.22639e-07
98010122-ctns	9.44016e-11	-0.265008	0.282	0.44	1.94269e-06
98054517-ncam2	1.05402e-17	-0.265305	0.038	0.142	2.16906e-13
98028735-unknown-730	7.09637e-18	-0.265381	0.027	0.121	1.46036e-13
98038370-kpci-2	1.91134e-15	-0.265621	0.076	0.197	3.93335e-11
98039938-mcsb	2.00115e-15	-0.265698	0.069	0.183	4.11816e-11
98104106-dus19-2	5.04986e-15	-0.266358	0.095	0.226	1.03921e-10
98018746-s18b1-16	3.68065e-12	-0.266779	0.12	0.239	7.57441e-08
98055669-bmp2k	1.70437e-11	-0.267763	0.099	0.203	3.50742e-07
98010383-pepd	1.32039e-10	-0.26825	0.338	0.513	2.71724e-06
98145330-bcal1-5	4.818e-15	-0.268443	0.067	0.177	9.91496e-11
98028662-abcg2	1.68549e-10	-0.268781	0.279	0.43	3.46856e-06
98157983-loxh1-30	2.68277e-33	-0.269015	0.004	0.116	5.52088e-29
98027503-unknown-704	2.30145e-28	-0.27046	0.004	0.101	4.73614e-24
98012618-shoc2	2.26849e-13	-0.272894	0.094	0.211	4.66833e-09
98044201-oaz1	1.99831e-11	-0.274858	0.355	0.524	4.11231e-07
98035791-arf6-2	4.58484e-12	-0.27535	0.143	0.268	9.43515e-08
98001080-vata	2.09101e-11	-0.275537	0.334	0.502	4.30309e-07
98033446-nrf6-2	3.19314e-11	-0.276044	0.254	0.411	6.57117e-07
98051248-gstm4	9.86325e-12	-0.277129	0.373	0.539	2.02976e-07
98053154-mbnl3-2	1.98981e-14	-0.277386	0.081	0.196	4.09482e-10
98137799-sat2-2	5.1405e-12	-0.277991	0.238	0.397	1.05786e-07
98101962-lox5-2	2.37154e-27	-0.278418	0.005	0.102	4.8804e-23
98155502-dyst	1.60343e-11	-0.27868	0.093	0.196	3.2997e-07
98042785-tpc2	4.04341e-12	-0.278719	0.192	0.334	8.32094e-08
98123444-mpu1	6.58649e-14	-0.278824	0.101	0.223	1.35543e-09
98058334-ulk4	1.22933e-15	-0.278869	0.056	0.164	2.52984e-11
98032610-cyfp2-3	1.40003e-11	-0.279731	0.412	0.599	2.88113e-07
98054965-ncoa7	1.6384e-12	-0.280829	0.119	0.24	3.37166e-08
98158972-dcxr-14	3.58483e-12	-0.280872	0.195	0.337	7.37722e-08
98037814-tri33-5	7.34966e-15	-0.281163	0.091	0.215	1.51249e-10
98034955-at133-2	3.26582e-14	-0.281722	0.113	0.246	6.72074e-10
98148465-unknown-4990	7.01397e-29	-0.282305	0.006	0.109	1.4434e-24
98013420-pjvk	7.13283e-13	-0.28489	0.446	0.633	1.46786e-08
98046638-abcg2-3	2.05422e-12	-0.285225	0.243	0.396	4.22738e-08
98004359-atla2	1.15823e-13	-0.285299	0.143	0.281	2.38353e-09
98150227-unknown-5133	3.99042e-29	-0.285388	0.005	0.108	8.21188e-25
98034809-unknown-908	8.60302e-73	-0.285647	0.876	0.977	1.77041e-68
98014677-myl6b	1.82874e-12	-0.286286	0.253	0.418	3.76336e-08
98000690-hpgds	5.48495e-15	-0.286877	0.504	0.687	1.12875e-10
98039263-mp2k7	9.80209e-13	-0.287111	0.348	0.524	2.01717e-08
98103952-aaad-2	1.0173e-14	-0.287155	0.104	0.23	2.09351e-10
98043509-vate1	1.07897e-12	-0.287935	0.275	0.451	2.22041e-08
98001993-calm	2.75684e-10	-0.288046	0.161	0.283	5.67331e-06
98134871-loxh1-22	3.08605e-28	-0.288084	0.007	0.109	6.35078e-24
98045370-ppr3d	2.46364e-15	-0.289567	0.085	0.208	5.06993e-11
98025736-calm-20	9.98788e-13	-0.290505	0.271	0.436	2.05541e-08
98023577-unknown-609	6.28962e-13	-0.29094	0.218	0.374	1.29434e-08
98046400-gpda	2.23116e-14	-0.291577	0.164	0.319	4.59149e-10
98020773-rhob	1.12672e-13	-0.291582	0.207	0.354	2.31868e-09
98033721-rab7l-2	2.68796e-15	-0.292211	0.116	0.252	5.53156e-11
98035075-myh4	1.61393e-12	-0.293467	0.099	0.214	3.32131e-08
98001653-dyh6	7.20763e-13	-0.293677	0.186	0.334	1.48326e-08
98110568-reep5-2	1.94817e-29	-0.294132	0.008	0.117	4.00913e-25
98058769-dusty-2	6.12538e-13	-0.296125	0.254	0.418	1.26054e-08
98125282-unknown-3406	2.50994e-25	-0.296232	0.018	0.128	5.16521e-21
98023087-bri3	5.269e-19	-0.297383	0.059	0.183	1.08431e-14
98037220-tba1c	1.50577e-12	-0.298033	0.409	0.612	3.09873e-08
98157982-loxh1-29	3.05216e-31	-0.298221	0.004	0.112	6.28104e-27
98008489-phb2-2	4.48954e-14	-0.298845	0.164	0.313	9.23903e-10
98046349-lyst	1.65367e-14	-0.300272	0.101	0.222	3.40309e-10
98013427-atp5l	1.47074e-14	-0.300332	0.176	0.335	3.02665e-10
98031165-pnph	5.30911e-14	-0.300537	0.142	0.283	1.09256e-09
98044065-gbrl2	1.3546e-13	-0.300753	0.379	0.564	2.78763e-09
98039689-clap2	8.63762e-12	-0.300838	0.146	0.266	1.77754e-07
98039945-cpt1a-5	9.71127e-24	-0.301127	0.039	0.17	1.99848e-19
98055325-clip1-4	2.68209e-15	-0.301953	0.072	0.186	5.51947e-11
98136443-pgdh-7	1.26929e-17	-0.30375	0.415	0.628	2.61208e-13
98001689-fxdc2	1.02859e-14	-0.303955	0.097	0.222	2.11673e-10
98007746-shlb1	5.94985e-15	-0.30431	0.492	0.698	1.22442e-10
98123489-unknown-3299	1.20737e-31	-0.304772	0.007	0.123	2.48465e-27
98011288-acsl1-2	1.37377e-13	-0.306155	0.367	0.554	2.82708e-09
98037352-ybox1	7.18462e-14	-0.30673	0.405	0.61	1.47852e-09
98123312-unknown-3286	3.38705e-33	-0.310388	0.006	0.123	6.9702e-29
98041156-vp37b	3.55579e-15	-0.314351	0.29	0.481	7.31747e-11
98049577-rc3h1-2	2.35538e-14	-0.315379	0.347	0.548	4.84713e-10
98131598-1433t-2	2.14657e-15	-0.316081	0.379	0.574	4.41743e-11
98046960-lysm1	5.11076e-15	-0.318212	0.272	0.455	1.05174e-10
98023092-stx12-2	1.44013e-14	-0.318341	0.295	0.472	2.96365e-10
98020897-ccd62	6.90687e-15	-0.318429	0.127	0.262	1.42137e-10
98035946-rtxe-2	5.01289e-12	-0.319078	0.116	0.229	1.0316e-07
98057036-fhl2-6	1.25854e-22	-0.319561	0.036	0.157	2.58994e-18
98003636-cpt1b	1.27862e-26	-0.321047	0.027	0.154	2.63128e-22
98043715-tnni2	1.38742e-13	-0.321396	0.199	0.367	2.85518e-09
98009545-pcp	5.4708e-15	-0.325292	0.249	0.43	1.12584e-10
98014927-rgd2	2.50623e-31	-0.326109	0.01	0.127	5.15758e-27
98053237-nade-2	1.09822e-15	-0.326259	0.366	0.559	2.26002e-11
98001031-pg12a	8.59965e-29	-0.326381	0.017	0.138	1.76972e-24
98040619-sms1	2.67614e-15	-0.326991	0.162	0.314	5.50723e-11
98047521-cnfn-6	3.14187e-14	-0.327721	0.174	0.33	6.46566e-10
98049125-tspoa-6	8.8961e-19	-0.328598	0.102	0.25	1.83073e-14
98047311-unknown-1270	1.24713e-21	-0.32997	0.574	0.777	2.56646e-17
98040232-hpgds-21	3.15568e-17	-0.33032	0.12	0.268	6.49408e-13
98037934-mknk2	1.00454e-20	-0.333561	0.547	0.774	2.06724e-16
98044888-cp2c8-6	5.4865e-17	-0.334543	0.201	0.385	1.12907e-12
98002053-arp3b	1.47186e-16	-0.336205	0.255	0.439	3.02894e-12
98049565-unknown-1332	1.02826e-17	-0.336437	0.183	0.363	2.11606e-13
98044251-gnpat	1.58432e-19	-0.337445	0.116	0.276	3.26036e-15
98005177-actb	4.38948e-15	-0.337533	0.479	0.71	9.03311e-11
98109504-unknown-2357	2.70109e-18	-0.337616	0.133	0.292	5.55858e-14
98152278-unknown-5305	1.23559e-42	-0.338171	0.01	0.164	2.54272e-38
98000564-s22a5	5.41345e-23	-0.340101	0.054	0.193	1.11403e-18
98025187-tob2	8.77375e-19	-0.340346	0.264	0.462	1.80555e-14
98051237-ml12b-2	3.14624e-14	-0.34047	0.211	0.385	6.47464e-10
98034278-atpb	2.7146e-18	-0.340674	0.443	0.665	5.58637e-14
98106883-gstm3-3	2.32858e-19	-0.340701	0.133	0.298	4.79198e-15
98105735-unknown-2118	6.43378e-38	-0.34251	0.002	0.126	1.32401e-33
98031809-hpgds-15	1.19577e-29	-0.342565	0.621	0.837	2.46078e-25
98025876-acbd5	6.86333e-18	-0.343042	0.404	0.619	1.41241e-13
98050792-mtmr4	3.65969e-19	-0.343846	0.134	0.301	7.53127e-15
98047294-zn436	2.71443e-14	-0.347052	0.209	0.36	5.58602e-10
98030961-hop	1.16637e-37	-0.348453	0.004	0.13	2.40028e-33
98047207-cxol1	1.40901e-35	-0.351302	0.007	0.132	2.89961e-31
98047358-dab2p	1.44836e-17	-0.352308	0.119	0.266	2.98058e-13
98004957-1a1l2	6.74649e-24	-0.356109	0.07	0.226	1.38836e-19
98004713-tspoa-2	9.78607e-40	-0.356531	0.008	0.15	2.01388e-35
98018892-cp1a1	5.71814e-20	-0.358138	0.161	0.342	1.17674e-15
98019116-aldh2	1.11205e-18	-0.359207	0.333	0.548	2.28849e-14
98034727-sept7	4.14278e-18	-0.360789	0.248	0.443	8.52543e-14
98002917-a1cf	4.09486e-18	-0.361676	0.141	0.305	8.42681e-14
98017933-pgdh-3	1.68286e-25	-0.364458	0.43	0.665	3.46315e-21
98051971-fabp5	1.49991e-47	-0.365794	0.681	0.897	3.08667e-43
98057458-kazrn	3.55283e-19	-0.367969	0.232	0.428	7.31137e-15
98044271-st2a1-3	2.13979e-20	-0.369754	0.396	0.617	4.40347e-16
98013428-myh6	6.3902e-18	-0.36986	0.097	0.241	1.31504e-13
98008453-unknown-206	1.32235e-19	-0.370186	0.181	0.371	2.72127e-15
98103122-unknown-1915	6.45898e-42	-0.370692	0.003	0.141	1.32919e-37
98117481-unknown-2862	1.4337e-40	-0.372194	0.005	0.143	2.9504e-36
98007221-nsdhl	3.2131e-22	-0.374226	0.109	0.277	6.61223e-18
98036555-unknown-955	1.70557e-35	-0.375414	0.013	0.149	3.50989e-31
98026218-unknown-673	7.99843e-32	-0.375845	0.03	0.178	1.646e-27
98033243-unc9-2	1.64954e-22	-0.379487	0.427	0.657	3.39458e-18
98059340-gapr1-10	1.88855e-21	-0.379851	0.389	0.619	3.88645e-17
98040325-unknown-1079	4.13351e-16	-0.381338	0.185	0.348	8.50635e-12
98144255-tba1b-3	3.86395e-33	-0.382389	0.023	0.167	7.95163e-29
98004946-unc9	4.44606e-24	-0.383814	0.443	0.674	9.14955e-20
98005354-hpgds-3	8.46023e-23	-0.384303	0.427	0.669	1.74103e-18
98004004-6pgd	5.01982e-22	-0.389195	0.184	0.381	1.03303e-17
98161103-gas6	2.9776e-42	-0.389555	0.009	0.161	6.1276e-38
98129354-hpgds-25	7.83839e-22	-0.389651	0.191	0.389	1.61306e-17
98025212-plpl2	9.71319e-22	-0.392715	0.201	0.403	1.99888e-17
98033458-call5-4	4.73639e-24	-0.395224	0.388	0.611	9.74702e-20
98145753-unknown-4818	1.89611e-38	-0.396419	0.014	0.164	3.902e-34
98108616-syfa-2	3.23057e-41	-0.399949	0.01	0.161	6.64819e-37
98027726-unknown-710	2.2982e-23	-0.40139	0.186	0.389	4.72948e-19
98034764-thiom	2.34987e-22	-0.403013	0.281	0.523	4.83579e-18
98152279-unknown-5306	6.46307e-50	-0.404011	0.01	0.189	1.33003e-45
98017977-cpeb4-2	1.98561e-23	-0.404259	0.355	0.585	4.08619e-19
98024975-akt2	3.16425e-24	-0.409349	0.294	0.531	6.51171e-20
98040750-pa1b3-2	5.8151e-37	-0.413436	0.022	0.178	1.19669e-32
98135142-api5-2	1.19851e-45	-0.415578	0.004	0.154	2.46641e-41
98119627-cp2c8-8	3.1599e-28	-0.415731	0.454	0.719	6.50276e-24
98049071-mlp3c	1.65436e-25	-0.417964	0.173	0.39	3.40451e-21
98015775-elov4-3	6.02692e-34	-0.419865	0.053	0.234	1.24028e-29
98129356-hpgds-26	1.16951e-25	-0.422784	0.117	0.308	2.40674e-21
98037839-rspo2	4.35475e-24	-0.42564	0.193	0.394	8.96164e-20
98049258-cnfn-10	1.18067e-25	-0.425806	0.318	0.561	2.4297e-21
98000829-dhrs1	2.57119e-36	-0.427186	0.512	0.771	5.29125e-32
98030299-pygm	1.28603e-25	-0.430202	0.231	0.463	2.64652e-21
98027775-rdh11-3	2.81926e-35	-0.433621	0.05	0.23	5.80176e-31
98007877-myh10	5.91211e-49	-0.438027	0.595	0.865	1.21665e-44
98007794-kap1	2.33442e-32	-0.444229	0.446	0.73	4.80401e-28
98058630-l2gl1	5.66821e-27	-0.444447	0.251	0.497	1.16646e-22
98021454-rala	1.20215e-30	-0.445885	0.112	0.321	2.47391e-26
98148252-st1c2-8	4.54785e-29	-0.447239	0.315	0.545	9.35903e-25
98126458-ttl13-2	1.90891e-46	-0.457881	0.011	0.179	3.92835e-42
98049508-frih	3.57901e-54	-0.466446	0.57	0.841	7.36525e-50
98020686-unknown-537	1.67436e-42	-0.467885	0.481	0.742	3.44568e-38
98014848-nfac3	8.32323e-29	-0.470661	0.188	0.411	1.71284e-24
98124542-unknown-3355	2.31487e-34	-0.486784	0.09	0.302	4.76376e-30
98027849-mctp1	1.74673e-36	-0.489435	0.11	0.341	3.59459e-32
98054821-rhbg	4.56106e-33	-0.492569	0.267	0.537	9.3862e-29
98017298-fmo4-2	3.61934e-34	-0.501088	0.177	0.422	7.44823e-30
98038707-tmm56-7	1.90723e-34	-0.505324	0.174	0.423	3.92488e-30
98143513-vp13b-3	1.24955e-48	-0.506877	0.026	0.223	2.57145e-44
98009626-trio	4.35086e-38	-0.50753	0.122	0.366	8.95364e-34
98022043-tmm56-4	2.36741e-42	-0.545337	0.33	0.641	4.87189e-38
98040518-st1c4-4	3.63268e-43	-0.568045	0.245	0.543	7.47568e-39
98133224-catl2-7	4.55124e-55	-0.571711	0.432	0.757	9.366e-51
98111638-dcxr-9	3.31285e-45	-0.571765	0.128	0.394	6.81751e-41
98030217-unknown-778	2.97418e-43	-0.583142	0.198	0.484	6.12057e-39
98006504-st1c2-2	1.59103e-62	-0.585878	0.399	0.738	3.27419e-58
98038973-fad1-2	1.54811e-49	-0.591412	0.031	0.239	3.18585e-45
98142961-st1a2-2	3.76153e-65	-0.596693	0.37	0.706	7.74084e-61
98014277-hpgds-9	4.29881e-69	-0.603253	0.453	0.766	8.84653e-65
98151780-unknown-5256	2.34033e-71	-0.615568	0.016	0.269	4.81616e-67
98008332-acsf2-4	8.90511e-54	-0.642584	0.196	0.527	1.83258e-49
98057522-unknown-1550	2.41812e-130	-0.642907	0.679	0.983	4.97626e-126
98048195-ugpa	2.8808e-57	-0.646625	0.105	0.4	5.92839e-53
98035000-ada-3	3.12312e-59	-0.67597	0.12	0.426	6.42707e-55
98060099-unknown-1615	5.62682e-77	-0.684607	0.027	0.316	1.15794e-72
98009853-unknown-248	6.49022e-81	-0.690934	0.016	0.294	1.33562e-76
98125624-ctl1-4	4.19241e-79	-0.705698	0.03	0.326	8.62756e-75
98132091-cubn	7.80996e-65	-0.709436	0.193	0.542	1.60721e-60
98159313-unknown-5779	1.38728e-69	-0.722208	0.31	0.713	2.85489e-65
98025716-cttb2	5.25507e-97	-0.755988	0.025	0.368	1.08144e-92
98042565-scd5	3.12857e-72	-0.765307	0.129	0.49	6.43827e-68
98037100-hpgds-19	2.70459e-74	-0.770028	0.144	0.51	5.56578e-70
98136158-pma1	1.04409e-113	-0.966891	0.112	0.559	2.14863e-109
98009894-rdh12	2.52971e-140	-1.07934	0.127	0.65	5.2059e-136
98039139-tspoa-4	7.93402e-287	-1.58997	0.159	0.923	1.63274e-282
