# Supplementary material for: Acoel single-cell atlas reveals expression dynamics and heterogeneity of adult pluripotent stem cells
Source: Nat Commun. 2023 May 5;14:2612. doi: 10.1038/s41467-023-38016-4 (PMC10163032; doi:10.1038/s41467-023-38016-4)
Supplement: Supplementary file 13 — Supplementary Data 11 [file 41467_2023_38016_MOESM13_ESM.xlsx]

## Sheet: epidermal.6v0
Supplementary Table 11. Epidermal cell type expression comparisons across regeneration time points and associated GO.
	p_vala	avg_log2FCb	pct.1c	pct.2d	p_val_adje	a = unadjusted p value	GO
98003288-atla1	7.11489e-59	1.09684	0.852	0.321	1.46417e-54	b = log fold change of average expression of this cluster versus all other clusters	glutamate catabolic process
98007609-suox	3.04698e-36	1.10875	0.535	0.09	6.27039e-32	c = Percent of cells within this clusters that express this gene	cellular response to glucagon stimulus
98012596-unknown-324	1.11829e-30	0.78577	0.726	0.301	2.30133e-26	d = Perfect of cells outside this cluster expressing this gene	aging
98046972-nrt21-2	1.48726e-30	0.893782	0.517	0.107	3.06063e-26	e = adjusted p value using bonferroni correction	angiogenesis
98141545-unknown-4541	1.93995e-26	0.713457	0.655	0.308	3.99222e-22		synaptic vesicle budding from presynaptic endocytic zone membrane
98006451-cbr1	4.7828e-20	0.641846	0.358	0.06	9.84252e-16		protein polyglutamylation
98010799-hig1c	1.17252e-19	0.651842	0.581	0.264	2.41293e-15		neuronal stem cell population maintenance
98105786-unknown-2121	4.05679e-19	0.606847	0.634	0.311	8.34847e-15		axoneme assembly
98132027-ggct-2	6.33302e-18	0.535332	0.806	0.495	1.30327e-13		pattern specification process
98132028-ggct-3	9.93031e-17	0.514845	0.813	0.498	2.04356e-12
98038616-mcac1	3.85836e-16	0.583167	0.596	0.264	7.94011e-12
98034341-glna-3	1.09095e-15	0.394198	0.785	0.585	2.24506e-11
98024215-ada28-3	3.49276e-15	0.561001	0.32	0.077	7.18775e-11
98043200-azr	1.25879e-14	0.520736	0.547	0.298	2.59046e-10
98132029-ggct-4	1.02685e-13	0.447035	0.788	0.438	2.11315e-09
98102775-tbc24-2	1.12489e-13	0.477399	0.263	0.05	2.31491e-09
98058046-mx1-8	2.34604e-13	0.397284	0.164	0	4.82792e-09
98041170-unknown-1108	5.53654e-13	0.525825	0.463	0.207	1.13937e-08
98035671-sydc	1.7341e-12	0.466455	0.565	0.314	3.56861e-08
98050842-ada28-6	1.99155e-12	0.496823	0.425	0.191	4.09841e-08
98041881-pacrg-2	5.78272e-12	0.383913	0.77	0.545	1.19003e-07
98136541-ubip1-2	1.47087e-11	0.484711	0.276	0.077	3.02691e-07
98148889-dnja4	4.00034e-11	0.454669	0.458	0.237	8.2323e-07
98040438-dhe3	1.05339e-10	0.460074	0.514	0.298	2.16777e-06
98032103-ccng2	1.07536e-10	0.356322	0.716	0.535	2.21297e-06
98025783-rsh4a	2.5479e-10	0.344265	0.716	0.518	5.24333e-06
98047476-assy	2.61319e-10	0.41619	0.632	0.411	5.37769e-06
98056437-hem0-2	8.37636e-10	0.418546	0.304	0.117	1.72377e-05
98033173-kifc3	8.77933e-10	0.35016	0.714	0.515	1.8067e-05
98039106-six1-2	8.89656e-10	0.35878	0.724	0.522	1.83082e-05
98033694-unknown-887	1.71663e-09	0.371439	0.604	0.418	3.53264e-05
98106489-unknown-2162	2.10397e-09	0.276287	0.12	0.003	4.32976e-05
98009158-rac3	2.13245e-09	0.3081	0.708	0.552	4.38837e-05
98135563-ylat2-4	3.62303e-09	0.451811	0.468	0.268	7.45584e-05
98015667-ubb-3	4.99076e-09	0.435398	0.483	0.264	0.000102705
98054399-unknown-1431	5.27768e-09	0.393074	0.243	0.08	0.000108609
98038059-pum2	5.58413e-09	0.266631	0.829	0.686	0.000114916
98054882-foxj1	6.2919e-09	0.385433	0.57	0.368	0.000129481
98010523-gbb4	1.14295e-08	0.302078	0.703	0.538	0.000235207
98015738-casp2-2	1.29294e-08	0.335019	0.619	0.441	0.000266075
98046323-rhg01	1.45202e-08	0.341591	0.588	0.425	0.000298811
98022543-top1-2	1.52265e-08	0.372912	0.504	0.318	0.000313345
98030530-unknown-791	1.61434e-08	0.306783	0.703	0.542	0.000332214
98027172-hgfa	1.69748e-08	0.383027	0.488	0.298	0.000349325
98000823-cnr11	1.80707e-08	0.254985	0.836	0.729	0.000371877
98112206-crip2-2	2.93735e-08	0.384565	0.455	0.271	0.000604478
98051213-ptprb-3	3.36664e-08	0.382124	0.453	0.261	0.00069282
98037441-rffl	3.6274e-08	0.360856	0.529	0.355	0.000746482
98040787-cndp2-2	4.36735e-08	0.301299	0.714	0.575	0.000898757
98044317-unknown-1184	4.86842e-08	0.302347	0.708	0.535	0.00100187
98011175-idlc	5.25836e-08	0.297499	0.724	0.565	0.00108212
98133656-unknown-3967	5.71531e-08	0.295001	0.696	0.548	0.00117615
98033823-nudt9-4	6.59112e-08	0.336768	0.591	0.411	0.00135639
98025975-ank3-2	1.56457e-07	0.354799	0.517	0.324	0.00321973
98123670-ttc18	1.62893e-07	0.336717	0.519	0.334	0.00335218
98145638-cdc37-3	2.19538e-07	0.321012	0.21	0.07	0.00451788
98144272-ubb-13	2.3229e-07	0.324057	0.33	0.164	0.00478029
98023187-co8a2	2.41137e-07	0.298121	0.128	0.02	0.00496235
98026945-ccd19	2.85123e-07	0.292571	0.719	0.535	0.00586754
98013858-pmfbp-2	2.98404e-07	0.26897	0.716	0.562	0.00614085
98160154-glrx2-5	3.32393e-07	0.354281	0.46	0.301	0.00684031
98011909-pckgc	3.56087e-07	0.27934	0.729	0.595	0.00732792
98046448-tut7	4.09546e-07	0.31562	0.187	0.057	0.00842805
98033511-ttl13	4.50886e-07	0.281187	0.65	0.508	0.00927878
98005786-unknown-141	4.72674e-07	0.348248	0.353	0.187	0.00972715
98003826-co026	5.04691e-07	0.33522	0.509	0.344	0.010386
98104382-ttll9-2	6.15602e-07	0.359001	0.435	0.251	0.0126685
98023521-dnjc5	6.22404e-07	0.344834	0.44	0.281	0.0128085
98034158-xpp1	6.66242e-07	0.339658	0.527	0.344	0.0137106
98101857-dnal4	6.67899e-07	0.328232	0.517	0.351	0.0137447
98036959-anky1	7.10327e-07	0.323824	0.499	0.334	0.0146178
98044941-ap180	7.26398e-07	0.336094	0.312	0.151	0.0149485
98027502-aspm-2	7.30338e-07	0.303975	0.588	0.428	0.0150296
98030588-nek7	7.94677e-07	0.307035	0.601	0.431	0.0163537
98156323-unknown-5606	9.35751e-07	0.373377	0.307	0.147	0.0192568
98046062-btbd2-2	1.00239e-06	0.320489	0.471	0.311	0.0206282
98031142-etv7	1.00711e-06	0.343562	0.435	0.271	0.0207254
98055729-hook3-2	1.21651e-06	0.279326	0.655	0.515	0.0250345
98033049-efcb6-4	1.54047e-06	0.304783	0.604	0.431	0.0317014
98056644-enkur	2.03839e-06	0.287081	0.56	0.415	0.0419481
98058992-unknown-1600	2.10127e-06	0.316547	0.248	0.114	0.0432421
98041172-cpne8-2	2.31781e-06	0.326916	0.263	0.124	0.0476981
98127359-unknown-3566	2.38706e-06	0.277233	0.136	0.033	0.0491232
98045733-arpc3	2.48934e-06	0.291292	0.57	0.411	0.0512282
98013145-ash1l	2.57091e-06	0.264226	0.169	0.05	0.0529067
98149937-itih3-2	2.92544e-06	0.296944	0.558	0.395	0.0602026
98042035-cb061	3.21561e-06	0.319334	0.442	0.288	0.066174
98029227-fhad1	3.27968e-06	0.294997	0.563	0.408	0.0674925
98010823-ccd63	3.60527e-06	0.293225	0.56	0.408	0.0741929
98005952-anx13-2	3.72808e-06	0.29011	0.578	0.411	0.0767201
98004370-mns1	4.00991e-06	0.312028	0.501	0.328	0.0825199
98046508-thio-2	4.62381e-06	0.259886	0.691	0.542	0.0951533
98011550-djb13	4.87089e-06	0.256916	0.665	0.525	0.100238
98027578-unknown-707	4.9794e-06	0.264744	0.522	0.351	0.102471
98053996-thtm-2	5.03776e-06	0.295798	0.24	0.107	0.103672
98036993-nphp3-6	5.05359e-06	0.289831	0.235	0.104	0.103998
98005441-ampl	5.41928e-06	0.272182	0.581	0.435	0.111523
98071340-unknown-1673	5.89887e-06	0.288483	0.215	0.09	0.121393
98051024-ci117-2	7.15617e-06	0.306351	0.432	0.268	0.147267
98120848-unknown-3103	8.15736e-06	0.336275	0.343	0.194	0.16787
98023155-radil	8.93548e-06	0.301792	0.284	0.147	0.183883
98155562-unknown-5543	9.52788e-06	0.253718	0.486	0.321	0.196074
98046629-nfil3	9.77724e-06	0.298479	0.286	0.151	0.201206
98048517-spef1	1.03687e-05	0.272912	0.575	0.435	0.213377
98025835-rsph9	1.04004e-05	0.280188	0.591	0.438	0.214029
98031619-odo2	1.04668e-05	0.302798	0.425	0.264	0.215397
98051254-lck-2	1.09032e-05	0.308155	0.376	0.247	0.224378
98042993-spag8	1.09732e-05	0.299495	0.417	0.268	0.225817
98051144-mosc1-6	1.13602e-05	0.307181	0.402	0.254	0.233781
98018603-unknown-471	1.18465e-05	0.316103	0.289	0.161	0.24379
98053237-nade-2	1.25484e-05	0.29379	0.45	0.308	0.258233
98036277-cenpe-3	1.26945e-05	0.300915	0.389	0.247	0.26124
98017225-unknown-440	1.3246e-05	0.289538	0.23	0.107	0.27259
98039614-unknown-1055	1.34989e-05	0.285716	0.471	0.324	0.277793
98057215-cq105	1.36538e-05	0.292399	0.509	0.355	0.280982
98052992-ogrl1	1.39404e-05	0.292969	0.312	0.174	0.286879
98045553-wasl-2	1.49601e-05	0.316201	0.289	0.164	0.307863
98010383-pepd	1.50403e-05	0.292038	0.529	0.361	0.309514
98107140-ubb-9	1.5192e-05	0.269238	0.609	0.448	0.312637
98015337-dlg5	1.57306e-05	0.279169	0.246	0.117	0.323719
98028764-unknown-733	1.70043e-05	0.274775	0.386	0.231	0.349931
98026447-nphp3-3	1.94536e-05	0.311646	0.281	0.151	0.400336
98051205-idh3a	1.95177e-05	0.284198	0.486	0.344	0.401655
98019200-unknown-486	2.12938e-05	0.289705	0.422	0.274	0.438205
98038429-nudc	2.23311e-05	0.289075	0.435	0.308	0.459551
98042949-trim3-6	2.30448e-05	0.259961	0.558	0.425	0.474238
98013263-lrc23	2.31798e-05	0.28171	0.427	0.281	0.477017
98042064-b9d2	2.43493e-05	0.276348	0.506	0.355	0.501083
98038252-cbpc6	2.56096e-05	0.286345	0.335	0.201	0.527019
98031026-rsph3	2.69532e-05	0.260043	0.624	0.475	0.55467
98002765-dus18	2.76693e-05	0.273305	0.499	0.358	0.569406
98030669-flot2-2	3.47159e-05	0.282718	0.399	0.271	0.714418
98057592-ptn6	3.6335e-05	0.279507	0.407	0.261	0.747737
98052755-rtdr1	3.69192e-05	0.276885	0.481	0.334	0.75976
98109166-thoc6-2	3.70575e-05	0.271303	0.486	0.328	0.762606
98025266-chpt1	3.8875e-05	0.266836	0.573	0.452	0.800009
98030129-unknown-774	4.10174e-05	0.282608	0.304	0.174	0.844097
98136222-unknown-4179	4.11748e-05	0.296356	0.432	0.288	0.847335
98123442-sync	4.15376e-05	0.278684	0.501	0.375	0.854802
98025655-unknown-656	4.28044e-05	0.276942	0.34	0.204	0.880873
98045739-hdac4	4.81028e-05	0.286499	0.373	0.244	0.989908
98026219-dnpep	0.000215086	0.295347	0.473	0.344	1
98116150-adf3	0.000859238	0.293106	0.22	0.127	1
98054505-unknown-1435	0.000722762	0.284273	0.353	0.237	1
98031146-morn1-2	5.82218e-05	0.283294	0.394	0.254	1
98007888-elmo2	5.42918e-05	0.280095	0.279	0.154	1
98033451-unknown-878	5.09586e-05	0.277766	0.271	0.151	1
98027251-unknown-697	0.000162694	0.276022	0.304	0.194	1
98055369-sqstm-5	0.000405611	0.275612	0.184	0.094	1
98036500-fank1-2	5.17884e-05	0.273775	0.35	0.217	1
98037656-dbf4a	0.000106339	0.272314	0.437	0.294	1
98031669-klf16	8.04582e-05	0.271618	0.448	0.324	1
98032828-fhl3-4	0.000121433	0.269134	0.529	0.391	1
98020075-unknown-511	0.000186733	0.268653	0.468	0.351	1
98002070-cyfp2	5.22561e-05	0.267646	0.427	0.311	1
98028544-chmp5	0.000110199	0.266824	0.286	0.171	1
98011493-vamp2	5.25525e-05	0.264746	0.455	0.328	1
98013060-calm-10	9.48558e-05	0.264245	0.299	0.174	1
98041830-rac1-5	0.000155418	0.264022	0.384	0.254	1
98026836-ar1	0.000100532	0.263544	0.43	0.281	1
98034589-herc4-3	5.99271e-05	0.263262	0.235	0.12	1
98058337-qric2	5.30893e-05	0.263182	0.488	0.341	1
98048223-anr66	0.000102992	0.262398	0.246	0.13	1
98041404-ccd96	0.000138569	0.260119	0.373	0.251	1
98049961-ef1g-2	0.000175565	0.25575	0.412	0.271	1
98017127-pax5	0.000206707	0.253873	0.309	0.197	1
98048356-lrrk2-4	6.14109e-05	0.253446	0.22	0.107	1
98012517-rrn3	0.000372905	0.252953	0.35	0.244	1
98039853-unknown-1062	0.000357668	0.252419	0.322	0.214	1
98042237-txk	0.000259309	0.252286	0.384	0.254	1
98034251-iqcd	0.000292311	0.252138	0.445	0.328	1
98038412-st1c2-5	7.47716e-05	0.251627	0.21	0.1	1
98148803-pcnt	0.000135387	0.251035	0.271	0.154	1
98043464-ankar-2	0.000572609	0.250776	0.266	0.174	1
98002619-nudt9	9.35462e-05	0.250137	0.486	0.365	1
98034897-rl23a	0.000135204	-0.250115	0.171	0.291	1
98151780-unknown-5256	0.000135063	-0.2505	0.123	0.231	1
98048860-unknown-1314	7.68983e-08	-0.251865	0.023	0.127	0.00158249
98038232-unknown-1008	8.44587e-05	-0.252112	0.13	0.247	1
98034630-tm9s2	7.40441e-05	-0.252256	0.248	0.391	1
98032279-acha7-6	1.24823e-05	-0.253155	0.079	0.194	0.256874
98045503-unknown-1217	4.0977e-05	-0.254308	0.13	0.254	0.843265
98039890-rs3	1.52397e-05	-0.255703	0.486	0.619	0.313617
98032164-ita7	1.92019e-05	-0.256106	0.115	0.241	0.395156
98048542-pcr10-5	0.000161491	-0.257404	0.176	0.294	1
98017619-vigln	9.84211e-05	-0.257844	0.355	0.475	1
98004175-wbs27-2	0.000229857	-0.258264	0.102	0.201	1
98018641-kthy	3.86929e-05	-0.258826	0.072	0.171	0.796262
98010222-rl3	0.000108273	-0.260458	0.286	0.411	1
98025716-cttb2	5.82591e-05	-0.261465	0.184	0.311	1
98008561-paps1	0.00048179	-0.263526	0.174	0.281	1
98041198-ablm1-2	0.000123645	-0.263939	0.289	0.415	1
98040421-rs6-2	0.000129805	-0.264669	0.171	0.291	1
98154761-tbb4b-17	3.99623e-06	-0.266467	0.614	0.706	0.0822384
98022756-yipf5	7.72538e-05	-0.268323	0.269	0.395	1
98034475-urom	0.00470496	-0.271245	0.125	0.207	1
98057036-fhl2-6	2.05957e-05	-0.27212	0.332	0.498	0.42384
98027937-rl15-2	0.000149429	-0.272854	0.256	0.385	1
98026229-ano7	5.74497e-06	-0.274958	0.105	0.231	0.118226
98145095-ylk1-3	7.97447e-05	-0.277686	0.136	0.251	1
98011699-asah1-2	6.25174e-05	-0.278943	0.095	0.201	1
98138202-lrp1-16	1.48758e-08	-0.279048	0.113	0.284	0.000306129
98020348-rs15a	2.22646e-05	-0.280928	0.315	0.482	0.458183
98011391-hpgds-6	0.00134257	-0.282645	0.125	0.217	1
98106278-rl35a	0.00012248	-0.284112	0.304	0.435	1
98016808-acha4	7.89993e-08	-0.286337	0.033	0.147	0.00162573
98068845-unknown-1656	9.18574e-06	-0.288509	0.095	0.217	0.189033
98056579-hnrpq-3	2.9803e-05	-0.290977	0.269	0.418	0.613316
98008897-mx1	6.20027e-13	-0.291187	0.003	0.134	1.27595e-08
98148473-lrp1-19	2.71655e-08	-0.292693	0.12	0.291	0.000559038
98144351-tyb4-2	2.49532e-05	-0.293679	0.164	0.301	0.513512
98047541-tcpb	4.32449e-06	-0.29735	0.156	0.294	0.0889936
98004147-unknown-95	0.000962172	-0.297591	0.261	0.368	1
98025557-ncl2-3	6.14307e-05	-0.298994	0.292	0.418	1
98107170-rhg23	9.6342e-06	-0.300751	0.13	0.264	0.198262
98040325-unknown-1079	8.06269e-06	-0.301954	0.13	0.268	0.165922
98035075-myh4	2.66286e-06	-0.302721	0.113	0.251	0.054799
98155420-l1cam	2.83892e-06	-0.303396	0.34	0.515	0.0584221
98051887-unknown-1363	1.22159e-05	-0.304131	0.417	0.545	0.251392
98017173-unknown-438	3.38293e-05	-0.304192	0.256	0.401	0.696173
98015659-c9mt	4.1739e-06	-0.304443	0.22	0.375	0.0858948
98008489-phb2-2	2.61319e-06	-0.305028	0.384	0.575	0.0537769
98058630-l2gl1	6.3887e-06	-0.308592	0.235	0.391	0.131473
98047049-cuzd1-3	0.000294456	-0.310295	0.115	0.221	1
98025860-unknown-660	3.01772e-05	-0.313517	0.261	0.395	0.621016
98041773-calu-3	1.51707e-08	-0.318185	0.054	0.191	0.000312198
98013428-myh6	2.60035e-06	-0.319239	0.09	0.217	0.0535126
98109831-tbb4b-11	7.91613e-06	-0.321547	0.12	0.247	0.162906
98038973-fad1-2	6.23097e-06	-0.323903	0.09	0.207	0.128227
98005757-ogt1	2.9619e-07	-0.324889	0.046	0.161	0.0060953
98028242-tnnt2	8.30464e-07	-0.327124	0.113	0.261	0.0170901
98125624-ctl1-4	7.50776e-08	-0.334081	0.13	0.298	0.00154502
98016993-rs2	1.24345e-06	-0.341702	0.312	0.482	0.0255889
98005192-leu1	5.28421e-06	-0.343068	0.187	0.331	0.108744
98022839-sap	8.63459e-06	-0.348664	0.169	0.304	0.177691
98001231-sap3	1.61298e-06	-0.348899	0.335	0.502	0.0331936
98043715-tnni2	5.14401e-07	-0.349069	0.141	0.301	0.0105859
98002105-calm-2	2.10803e-06	-0.352023	0.223	0.388	0.0433811
98017361-unknown-442	8.97193e-06	-0.364491	0.225	0.365	0.184633
98019219-unknown-488	4.40399e-05	-0.364589	0.125	0.254	0.906298
98101013-unknown-1780	6.56648e-07	-0.375637	0.151	0.298	0.0135132
98001993-calm	3.13645e-07	-0.37576	0.105	0.251	0.00645451
98041501-tpm3	6.8883e-09	-0.379308	0.09	0.258	0.000141754
98047521-cnfn-6	3.34829e-08	-0.380731	0.13	0.311	0.000689044
98136385-unknown-4197	1.56837e-11	-0.387708	0.425	0.672	3.22754e-07
98043597-cyta-5	6.34393e-08	-0.389668	0.102	0.254	0.00130552
98014035-unknown-360	3.00184e-09	-0.389967	0.136	0.324	6.17748e-05
98020832-actb-3	3.48271e-07	-0.394415	0.169	0.334	0.00716707
98102033-lat1n	1.37355e-14	-0.394832	0.018	0.187	2.82663e-10
98012214-stx19	8.67147e-12	-0.39658	0.425	0.679	1.7845e-07
98154652-ppif-3	1.5384e-08	-0.397514	0.284	0.482	0.000316587
98058594-unknown-1582	3.17721e-05	-0.403225	0.125	0.254	0.653837
98013899-unknown-357	0.00022799	-0.410864	0.174	0.294	1
98051237-ml12b-2	1.52386e-10	-0.428641	0.113	0.314	3.13594e-06
98148841-unknown-5023	2.05321e-06	-0.445527	0.309	0.448	0.0422529
98137041-nu1m	4.17742e-14	-0.458345	0.453	0.689	8.59671e-10
98007285-pcr6	1.31742e-09	-0.459445	0.082	0.241	2.71111e-05
98024156-actb-4	1.29474e-11	-0.470063	0.312	0.569	2.66445e-07
98159313-unknown-5779	9.01349e-19	-0.489014	0.514	0.763	1.85489e-14
98129441-litaf-11	5.22225e-18	-0.590133	0.041	0.271	1.07469e-13
98005177-actb	3.34263e-21	-0.658139	0.289	0.632	6.8788e-17
98124542-unknown-3355	4.4906e-24	-0.733571	0.212	0.542	9.2412e-20

## Sheet: epidermal.24v0
	p_vala	avg_log2FCb	pct.1c	pct.2d	p_val_adje	a = unadjusted p value	GO
98007609-suox	2.51585e-58	1.44872	0.654	0.09	5.17737e-54	b = log fold change of average expression of this cluster versus all other clusters	cell projection assembly
98046972-nrt21-2	5.82955e-49	1.17848	0.624	0.107	1.19966e-44	c = Percent of cells within this clusters that express this gene	establishment or maintenance of cell polarity
98003288-atla1	7.16416e-45	0.937694	0.754	0.321	1.47431e-40	d = Perfect of cells outside this cluster expressing this gene	actin filament organization
98010799-hig1c	1.13116e-35	0.866675	0.668	0.264	2.32782e-31	e = adjusted p value using bonferroni correction	small GTPase mediated signal transduction
98132027-ggct-2	2.22334e-34	0.713607	0.819	0.495	4.57541e-30		negative regulation of cell size
98011909-pckgc	1.12795e-29	0.527034	0.83	0.595	2.3212e-25		actin cytoskeleton organization
98102775-tbc24-2	9.14021e-29	0.787797	0.409	0.05	1.88096e-24		autophagy
98136222-unknown-4179	2.50891e-28	0.721324	0.656	0.288	5.16309e-24		aging
98024215-ada28-3	7.50973e-27	0.795711	0.427	0.077	1.54543e-22		substantia nigra development
98132029-ggct-4	6.90121e-26	0.619838	0.785	0.438	1.4202e-21		membrane budding
98132028-ggct-3	1.18885e-25	0.62074	0.814	0.498	2.44654e-21		GTP metabolic process
98130393-elk1-4	2.13808e-23	0.690434	0.491	0.151	4.39995e-19		regulation of stress fiber assembly
98016255-mocs1-2	1.43019e-21	0.663925	0.335	0.05	2.94319e-17		cellular response to interferon-gamma
98009158-rac3	4.83527e-21	0.445536	0.769	0.552	9.95051e-17		apoptotic process
98035671-sydc	4.41256e-20	0.557079	0.642	0.314	9.0806e-16		cortical cytoskeleton organization
98112206-crip2-2	1.68161e-19	0.58556	0.577	0.271	3.46058e-15		positive regulation of dendritic spine development
98054505-unknown-1435	9.57755e-19	0.729666	0.525	0.237	1.97096e-14		protein localization
98038059-pum2	4.31651e-18	0.335623	0.835	0.686	8.88294e-14		regulation of mitochondrial membrane potential
98043200-azr	1.93298e-17	0.546971	0.556	0.298	3.97788e-13		cellular response to mechanical stimulus
98045295-copt2	5.02921e-17	0.544426	0.582	0.308	1.03496e-12		intracellular signal transduction
98032828-fhl3-4	1.2961e-16	0.53301	0.649	0.391	2.66725e-12		microtubule cytoskeleton organization
98117255-unknown-2841	2.21063e-16	0.511997	0.613	0.351	4.54925e-12		positive regulation of neuron apoptotic process
98128233-gels-2	2.27247e-16	0.374099	0.848	0.629	4.67652e-12		response to bacterium
98058046-mx1-8	3.63383e-16	0.462826	0.195	0	7.47806e-12		localization
98020075-unknown-511	7.37467e-16	0.503227	0.604	0.351	1.51763e-11		flagellated sperm motility
98141545-unknown-4541	1.73801e-15	0.531431	0.559	0.308	3.57665e-11		response to mycotoxin
98047476-assy	2.81829e-15	0.477618	0.67	0.411	5.79975e-11		regulation of neuron maturation
98051144-mosc1-6	4.96265e-15	0.499188	0.529	0.254	1.02126e-10		mitotic spindle organization
98046323-rhg01	7.27891e-15	0.432397	0.643	0.425	1.49793e-10		regulation of actin cytoskeleton organization
98012596-unknown-324	1.21091e-14	0.501885	0.582	0.301	2.49193e-10		positive regulation of substrate adhesion-dependent cell spreading
98105786-unknown-2121	1.26655e-14	0.49156	0.586	0.311	2.60644e-10		actin filament polymerization
98040438-dhe3	2.87902e-14	0.5207	0.534	0.298	5.92474e-10		cellular response to unfolded protein
98144272-ubb-13	5.55823e-14	0.458547	0.407	0.164	1.14383e-09		Wnt signaling pathway, planar cell polarity pathway
98007888-elmo2	1.00465e-13	0.485103	0.398	0.154	2.06746e-09		positive regulation of lamellipodium assembly
98041830-rac1-5	2.06601e-13	0.467521	0.505	0.254	4.25165e-09		negative regulation of hydrogen peroxide-induced cell death
98005642-pdcd6	2.489e-13	0.389698	0.688	0.475	5.12212e-09		cell junction assembly
98000482-unknown-12	2.61986e-13	0.42356	0.629	0.408	5.39141e-09		glutamate catabolic process
98047763-zc12c	2.70792e-13	0.430563	0.251	0.05	5.57263e-09		positive regulation of stress fiber assembly
98003123-clip1	3.53675e-13	0.460746	0.561	0.314	7.27829e-09		peptidyl-tyrosine dephosphorylation
98025849-radi-2	4.1677e-13	0.306111	0.772	0.625	8.57671e-09		defense response
98034341-glna-3	5.00005e-13	0.345357	0.778	0.585	1.02896e-08		regulation of protein localization
98009533-actg-2	7.04837e-13	0.373246	0.704	0.508	1.45048e-08		regulation of type I interferon-mediated signaling pathway
98041977-traf1-5	7.65544e-13	0.442173	0.584	0.351	1.57541e-08		cellular response to glucagon stimulus
98027172-hgfa	8.33479e-13	0.451093	0.543	0.298	1.71522e-08		respiratory burst
98041881-pacrg-2	9.72668e-13	0.369918	0.769	0.545	2.00165e-08		protein targeting
98148889-dnja4	9.8448e-13	0.458749	0.471	0.237	2.02596e-08		dephosphorylation
98041170-unknown-1108	1.99117e-12	0.467094	0.459	0.207	4.09763e-08		negative regulation of transcription from RNA polymerase II promoter
98052934-mltk-4	2.59078e-12	0.397149	0.213	0.033	5.33157e-08		cell division
98013010-lrat-2	3.32297e-12	0.429289	0.242	0.054	6.83833e-08		cellular response to insulin stimulus
98054200-taar2	3.40588e-12	0.372187	0.174	0.013	7.00896e-08		activation of cysteine-type endopeptidase activity
98130237-dus5-2	3.48784e-12	0.405603	0.427	0.197	7.17762e-08		positive regulation of protein monoubiquitination
98036831-cc138	4.10561e-12	0.439	0.332	0.107	8.44894e-08
98158371-k1c39	4.53654e-12	0.39966	0.226	0.043	9.33575e-08
98038616-mcac1	5.283e-12	0.462454	0.532	0.264	1.08719e-07
98031925-zc12b	5.34926e-12	0.411266	0.249	0.06	1.10082e-07
98127808-hsp7c-4	7.33821e-12	0.373619	0.158	0.007	1.51013e-07
98050842-ada28-6	8.33899e-12	0.479818	0.403	0.191	1.71608e-07
98055369-sqstm-5	8.99411e-12	0.531895	0.29	0.094	1.8509e-07
98010523-gbb4	1.30572e-11	0.332732	0.738	0.538	2.68703e-07
98027251-unknown-697	1.43568e-11	0.436405	0.414	0.194	2.95449e-07
98032103-ccng2	1.55461e-11	0.351357	0.728	0.535	3.19924e-07
98127811-hsp7c-6	2.58649e-11	0.35772	0.158	0.01	5.32273e-07
98026579-unknown-682	2.82674e-11	0.424656	0.5	0.278	5.81714e-07
98014096-ran	3.41294e-11	0.458329	0.167	0.017	7.02349e-07
98049196-spc25	4.48883e-11	0.448401	0.432	0.224	9.23756e-07
98045553-wasl-2	4.5592e-11	0.431558	0.366	0.164	9.38237e-07
98033694-unknown-887	5.27298e-11	0.379536	0.625	0.418	1.08513e-06
98015738-casp2-2	5.71624e-11	0.364551	0.649	0.441	1.17635e-06
98035490-spt17	8.01616e-11	0.387966	0.593	0.358	1.64965e-06
98056437-hem0-2	1.02264e-10	0.391454	0.315	0.117	2.10448e-06
98050737-mog1	1.06997e-10	0.402875	0.168	0.02	2.20188e-06
98145638-cdc37-3	1.12363e-10	0.367519	0.253	0.07	2.31231e-06
98031619-odo2	1.17738e-10	0.406801	0.498	0.264	2.42294e-06
98059982-cpeb3	1.44925e-10	0.427572	0.428	0.227	2.98242e-06
98037840-dus5	2.20872e-10	0.359166	0.423	0.207	4.54532e-06
98053164-1433g-2	2.60225e-10	0.33247	0.71	0.518	5.35517e-06
98156708-hsp7c-12	2.91703e-10	0.369875	0.138	0.007	6.00296e-06
98031142-etv7	3.02488e-10	0.413829	0.482	0.271	6.22491e-06
98002765-dus18	3.56393e-10	0.373247	0.568	0.358	7.33421e-06
98018620-tlk2	3.58766e-10	0.393863	0.396	0.191	7.38305e-06
98009016-kif1c	4.03034e-10	0.297597	0.763	0.602	8.29404e-06
98056644-enkur	4.58764e-10	0.353244	0.62	0.415	9.44091e-06
98050471-chm4b	5.06329e-10	0.385357	0.452	0.244	1.04197e-05
98022275-rab7a-4	5.72306e-10	0.386687	0.464	0.244	1.17775e-05
98154759-tbb4b-16	6.02306e-10	0.273644	0.842	0.669	1.23949e-05
98058402-rhg33	6.04782e-10	0.353571	0.21	0.05	1.24458e-05
98135563-ylat2-4	6.99492e-10	0.436971	0.468	0.268	1.43948e-05
98043550-cdc42-4	7.57796e-10	0.393554	0.468	0.271	1.55947e-05
98029032-tolip	8.54572e-10	0.36544	0.287	0.104	1.75862e-05
98016178-spopl	9.90773e-10	0.3758	0.364	0.164	2.03891e-05
98046062-btbd2-2	1.1037e-09	0.366614	0.525	0.311	2.2713e-05
98149937-itih3-2	1.13953e-09	0.356993	0.6	0.395	2.34503e-05
98134654-tri47-7	1.17212e-09	0.388167	0.301	0.12	2.41211e-05
98027927-atf7	1.17587e-09	0.357858	0.256	0.084	2.41983e-05
98013979-cc173	1.25062e-09	0.372186	0.577	0.365	2.57366e-05
98025655-unknown-656	1.25877e-09	0.38812	0.407	0.204	2.59043e-05
98034904-call5-5	1.28331e-09	0.388089	0.496	0.294	2.64093e-05
98031146-morn1-2	1.29264e-09	0.377621	0.478	0.254	2.66012e-05
98051213-ptprb-3	1.39726e-09	0.425942	0.461	0.261	2.87543e-05
98024046-pdz11	1.6994e-09	0.398584	0.367	0.184	3.49721e-05
98013263-lrc23	1.72451e-09	0.371951	0.491	0.281	3.54887e-05
98022543-top1-2	1.7445e-09	0.368125	0.514	0.318	3.59001e-05
98040886-rop1l	1.83806e-09	0.356168	0.582	0.378	3.78254e-05
98002619-nudt9	1.89987e-09	0.357092	0.561	0.365	3.90973e-05
98046508-thio-2	1.91383e-09	0.319126	0.74	0.542	3.93847e-05
98009968-med25	2.10365e-09	0.426716	0.29	0.117	4.3291e-05
98037441-rffl	2.23504e-09	0.36565	0.541	0.355	4.59949e-05
98056252-unknown-1511	2.35917e-09	0.250891	0.204	0.05	4.85493e-05
98010823-ccd63	3.03699e-09	0.343668	0.608	0.408	6.24982e-05
98016514-atg4d	3.30127e-09	0.348083	0.341	0.147	6.79369e-05
98022779-sidt1-2	3.86237e-09	0.358944	0.251	0.087	7.94836e-05
98008433-efhd2	5.05273e-09	0.381239	0.319	0.144	0.00010398
98019575-mx2-2	5.33923e-09	0.378527	0.19	0.047	0.000109876
98142029-ans1a	5.63523e-09	0.380591	0.342	0.161	0.000115967
98015667-ubb-3	5.65511e-09	0.413569	0.471	0.264	0.000116377
98033449-unknown-877	6.05808e-09	0.371913	0.439	0.247	0.000124669
98101857-dnal4	7.66593e-09	0.35443	0.556	0.351	0.000157757
98036951-unknown-966	7.76195e-09	0.354484	0.215	0.064	0.000159733
98139821-grap-2	7.89086e-09	0.357048	0.351	0.171	0.000162386
98040118-kcy	8.34368e-09	0.328714	0.591	0.415	0.000171705
98025696-gapr1-3	1.15389e-08	0.322806	0.581	0.405	0.00023746
98052992-ogrl1	1.2585e-08	0.351836	0.362	0.174	0.000258987
98002070-cyfp2	1.30108e-08	0.349712	0.478	0.311	0.00026775
98058337-qric2	1.37927e-08	0.338741	0.541	0.341	0.000283839
98031669-klf16	1.41997e-08	0.353652	0.514	0.324	0.000292215
98126825-socs6	1.46313e-08	0.362332	0.305	0.13	0.000301097
98148803-pcnt	2.2327e-08	0.355845	0.328	0.154	0.000459467
98102869-gst2	2.31087e-08	0.374529	0.47	0.278	0.000475553
98155920-ubb-14	2.36203e-08	0.365237	0.462	0.278	0.000486083
98040787-cndp2-2	2.60056e-08	0.295755	0.746	0.575	0.000535169
98031898-nphp3-5	2.71659e-08	0.323178	0.265	0.104	0.000559047
98054399-unknown-1431	3.05378e-08	0.372001	0.226	0.08	0.000628436
98142809-exosx-2	3.28529e-08	0.27372	0.33	0.157	0.000676081
98159920-unknown-5817	3.36231e-08	0.349748	0.371	0.187	0.000691929
98028544-chmp5	3.52645e-08	0.344747	0.344	0.171	0.000725709
98004016-unknown-92	3.543e-08	0.258246	0.122	0.013	0.000729114
98034589-herc4-3	3.65926e-08	0.334261	0.285	0.12	0.000753039
98013858-pmfbp-2	3.77463e-08	0.268139	0.71	0.562	0.000776781
98039853-unknown-1062	4.43764e-08	0.340742	0.396	0.214	0.000913222
98050048-plst	4.62833e-08	0.357629	0.387	0.207	0.000952464
98018990-sc24a	5.10476e-08	0.279015	0.335	0.164	0.00105051
98116150-adf3	5.41571e-08	0.428504	0.283	0.127	0.0011145
98032467-unknown-845	5.4765e-08	0.315683	0.602	0.435	0.00112701
98107140-ubb-9	5.98635e-08	0.312198	0.624	0.448	0.00123193
98033173-kifc3	6.09571e-08	0.29818	0.704	0.515	0.00125444
98101877-odpb-2	6.19342e-08	0.29863	0.224	0.077	0.00127454
98027713-ucp2	7.00485e-08	0.295778	0.179	0.047	0.00144153
98039106-six1-2	7.15474e-08	0.302389	0.703	0.522	0.00147237
98025835-rsph9	7.53229e-08	0.310204	0.615	0.438	0.00155007
98034251-iqcd	9.05633e-08	0.327334	0.525	0.328	0.0018637
98048970-cc85a	9.20284e-08	0.313359	0.217	0.077	0.00189385
98153156-gbrap	1.08853e-07	0.33188	0.428	0.251	0.00224009
98031076-nsd3	1.09409e-07	0.380672	0.283	0.127	0.00225152
98023155-radil	1.10983e-07	0.320121	0.315	0.147	0.00228391
98006730-tri46	1.1387e-07	0.335849	0.489	0.308	0.00234334
98057215-cq105	1.19557e-07	0.328064	0.543	0.355	0.00246037
98010486-nhrf2-2	1.43338e-07	0.322888	0.464	0.278	0.00294976
98048356-lrrk2-4	1.48321e-07	0.317599	0.258	0.107	0.00305229
98109205-bak-3	1.49136e-07	0.326203	0.353	0.181	0.00306907
98014578-drc1	1.83615e-07	0.329789	0.389	0.217	0.0037786
98034158-xpp1	2.0601e-07	0.327988	0.534	0.344	0.00423948
98001529-txnd3	2.11977e-07	0.309674	0.581	0.391	0.00436228
98019847-sdcb1	2.16206e-07	0.277539	0.593	0.468	0.0044493
98160154-glrx2-5	2.24584e-07	0.323172	0.482	0.301	0.00462172
98148802-unknown-5014	2.30588e-07	0.289027	0.188	0.06	0.00474528
98051541-cc105	2.43794e-07	0.320623	0.403	0.224	0.00501705
98036028-unknown-941	2.44916e-07	0.304041	0.226	0.087	0.00504013
98015337-dlg5	2.68858e-07	0.294211	0.272	0.117	0.00553283
98005441-ampl	2.89301e-07	0.28849	0.595	0.435	0.00595353
98006490-dptor	2.91403e-07	0.298785	0.203	0.07	0.00599677
98031569-nmrl1	3.02322e-07	0.317069	0.484	0.301	0.00622149
98057592-ptn6	3.05993e-07	0.323025	0.439	0.261	0.00629703
98029083-tagl3-3	3.10472e-07	0.319317	0.538	0.351	0.0063892
98031027-cc147-2	3.24889e-07	0.31924	0.414	0.224	0.00668589
98040979-casp2-6	3.25205e-07	0.313564	0.423	0.251	0.0066924
98031374-tsg10	3.26885e-07	0.317068	0.441	0.258	0.00672696
98048896-sysc	3.28846e-07	0.308305	0.5	0.318	0.00676733
98015015-gapr1-2	4.02111e-07	0.303256	0.577	0.411	0.00827504
98039689-clap2	4.03983e-07	0.324951	0.296	0.151	0.00831356
98028886-acsl1-3	4.53756e-07	0.302914	0.315	0.161	0.00933785
98011766-arf1-4	4.85976e-07	0.315561	0.4	0.234	0.0100009
98023521-dnjc5	5.37994e-07	0.308015	0.45	0.281	0.0110714
98046343-calm-35	5.88184e-07	0.302988	0.5	0.321	0.0121042
98026836-ar1	6.3892e-07	0.329351	0.455	0.281	0.0131483
98026564-cc170	6.82636e-07	0.306293	0.507	0.338	0.014048
98118064-unknown-2906	7.02714e-07	0.276179	0.353	0.197	0.0144611
98026945-ccd19	7.16693e-07	0.263559	0.697	0.535	0.0147488
98037722-caco2	7.23026e-07	0.300601	0.541	0.361	0.0148792
98034166-bora-2	7.27292e-07	0.314247	0.405	0.241	0.014967
98045857-txnd8	7.27514e-07	0.264516	0.613	0.475	0.0149715
98154101-unknown-5410	7.85827e-07	0.279365	0.242	0.104	0.0161715
98004370-mns1	8.51235e-07	0.302972	0.507	0.328	0.0175176
98018603-unknown-471	1.07111e-06	0.303945	0.306	0.161	0.0220424
98017213-odfp2-2	1.14302e-06	0.298197	0.489	0.318	0.0235223
98115688-bets	1.18127e-06	0.29261	0.484	0.274	0.0243093
98017254-rhoa-2	1.19383e-06	0.272914	0.634	0.452	0.0245678
98033511-ttl13	1.2035e-06	0.259839	0.656	0.508	0.0247668
98049273-rb11b-2	1.20637e-06	0.287606	0.53	0.361	0.0248259
98033506-h10	1.22655e-06	0.356193	0.41	0.258	0.0252413
98053237-nade-2	1.28654e-06	0.301072	0.473	0.308	0.0264757
98128549-frmd5	1.32305e-06	0.296656	0.314	0.161	0.027227
98023110-ttpal	1.34829e-06	0.269347	0.22	0.087	0.0277464
98045739-hdac4	1.45249e-06	0.303418	0.405	0.244	0.0298908
98057615-fbx16-2	1.62613e-06	0.290611	0.586	0.398	0.033464
98010834-syac-2	1.71392e-06	0.252759	0.631	0.502	0.0352708
98034610-mica3-2	1.75635e-06	0.264236	0.204	0.08	0.0361439
98161141-traf1-25	1.75809e-06	0.312121	0.211	0.087	0.0361798
98001208-pctl	1.81842e-06	0.266497	0.629	0.468	0.0374213
98056250-helz-4	1.82243e-06	0.291026	0.283	0.14	0.0375038
98041172-cpne8-2	2.1872e-06	0.285478	0.262	0.124	0.0450105
98013833-pmfbp	2.21325e-06	0.279687	0.561	0.391	0.0455465
98014209-rab8b	2.35669e-06	0.299434	0.357	0.204	0.0484983
98015472-capsl	2.35839e-06	0.289986	0.348	0.197	0.0485333
98003826-co026	2.5282e-06	0.287094	0.509	0.344	0.0520279
98041404-ccd96	2.55613e-06	0.290687	0.405	0.251	0.0526026
98118340-unknown-2929	2.66578e-06	0.286446	0.301	0.154	0.0548592
98046629-nfil3	2.72446e-06	0.302216	0.289	0.151	0.0560666
98042408-rac1-6	2.89665e-06	0.284461	0.466	0.298	0.0596101
98042669-aff3	2.99433e-06	0.278354	0.281	0.144	0.0616202
98156323-unknown-5606	3.01926e-06	0.295814	0.301	0.147	0.0621333
98042450-bat38	3.0547e-06	0.272325	0.285	0.137	0.0628627
98053163-spag6	3.18791e-06	0.25296	0.676	0.522	0.0656041
98118166-tchp	3.20165e-06	0.283117	0.244	0.117	0.0658868
98037656-dbf4a	3.21823e-06	0.29583	0.468	0.294	0.0662279
98050000-efhc1	3.32534e-06	0.274816	0.536	0.388	0.0684322
98036993-nphp3-6	3.44232e-06	0.273064	0.235	0.104	0.0708394
98007880-1433e	3.54195e-06	0.284748	0.362	0.221	0.0728898
98025975-ank3-2	3.71351e-06	0.294199	0.496	0.324	0.0764203
98006203-zc3h4	3.76135e-06	0.268764	0.604	0.435	0.0774049
98038252-cbpc6	3.88622e-06	0.294489	0.344	0.201	0.0799745
98005786-unknown-141	4.08067e-06	0.302121	0.33	0.187	0.0839762
98038429-nudc	4.24191e-06	0.284084	0.455	0.308	0.0872942
98028754-gpr98	4.31997e-06	0.286774	0.222	0.094	0.0889007
98043464-ankar-2	4.33468e-06	0.288593	0.305	0.174	0.0892033
98031458-trim1	4.40255e-06	0.262209	0.176	0.064	0.0906
98027578-unknown-707	4.48136e-06	0.264619	0.504	0.351	0.092222
98039690-cep83-2	4.52125e-06	0.27447	0.267	0.134	0.0930428
98023420-cbpc3	4.58368e-06	0.285682	0.348	0.197	0.0943275
98014276-kif3b	5.0761e-06	0.255591	0.237	0.107	0.104461
98005039-dlg1	5.09178e-06	0.280035	0.351	0.197	0.104784
98116149-adf	5.35055e-06	0.29625	0.269	0.134	0.110109
98034116-unknown-893	5.39813e-06	0.282559	0.346	0.197	0.111088
98002082-unknown-46	6.02554e-06	0.303464	0.421	0.254	0.124
98069641-sol4	6.68764e-06	0.258901	0.211	0.09	0.137625
98043206-traf1-6	6.741e-06	0.250581	0.219	0.094	0.138723
98051254-lck-2	6.90888e-06	0.28131	0.385	0.247	0.142178
98112241-mx	7.12882e-06	0.261299	0.149	0.047	0.146704
98146493-traf1-22	7.14013e-06	0.281717	0.242	0.114	0.146937
98019200-unknown-486	7.25087e-06	0.268383	0.453	0.274	0.149216
98045637-efc10	7.39436e-06	0.282372	0.437	0.288	0.152168
98104382-ttll9-2	8.45447e-06	0.305017	0.409	0.251	0.173985
98129722-unknown-3723	8.72048e-06	0.260785	0.31	0.167	0.179459
98045786-celr2	8.86849e-06	0.274773	0.337	0.191	0.182505
98024986-ran-2	9.27326e-06	0.288998	0.464	0.308	0.190834
98009456-unknown-238	9.85175e-06	0.260896	0.231	0.11	0.202739
98049276-unknown-1323	9.87237e-06	0.270253	0.292	0.157	0.203164
98027464-robo1-4	1.00211e-05	0.277132	0.423	0.271	0.206224
98031464-bbs5	1.02779e-05	0.269395	0.238	0.117	0.21151
98021000-sesn1	1.05378e-05	0.277036	0.308	0.174	0.216857
98047500-pifo	1.07185e-05	0.250366	0.285	0.147	0.220575
98003528-arpc5	1.14736e-05	0.278274	0.378	0.241	0.236116
98019165-stx5	1.16189e-05	0.252924	0.203	0.09	0.239105
98120990-3bp5l	1.18332e-05	0.273589	0.321	0.181	0.243516
98110358-cd2ap-2	1.20835e-05	0.268518	0.335	0.194	0.248665
98023871-unknown-615	1.23341e-05	0.272799	0.435	0.284	0.253823
98128642-cc181	1.27844e-05	0.263763	0.511	0.344	0.263089
98123442-sync	1.38022e-05	0.271339	0.513	0.375	0.284035
98010383-pepd	1.3953e-05	0.269949	0.536	0.361	0.28714
98036556-cc50a-2	1.42448e-05	0.277317	0.321	0.187	0.293145
98034259-cc166	1.50994e-05	0.269043	0.31	0.177	0.310731
98020578-djb14	1.51393e-05	0.25164	0.183	0.074	0.311552
98043827-call6	1.53e-05	0.268941	0.391	0.241	0.314858
98037965-dnjb8	1.58958e-05	0.25063	0.317	0.174	0.327119
98125693-ce57l	1.64737e-05	0.256045	0.19	0.084	0.339011
98048026-ablm1-4	1.78445e-05	0.255638	0.231	0.11	0.367221
98032721-unknown-855	2.38094e-05	0.258427	0.419	0.278	0.489974
98037782-fa49b	2.44332e-05	0.250996	0.317	0.181	0.502811
98013827-dzan1	2.50915e-05	0.252344	0.301	0.167	0.516358
98056080-segn-4	2.66149e-05	0.252115	0.265	0.144	0.547707
98030669-flot2-2	2.709e-05	0.258462	0.409	0.271	0.557485
98137470-efcb1-2	2.92466e-05	0.255997	0.473	0.328	0.601865
98036610-dbnl	2.99303e-05	0.251172	0.297	0.167	0.615936
98125114-unknown-3397	3.10506e-05	0.266101	0.441	0.301	0.638991
98005954-ce290	3.29136e-05	0.254047	0.283	0.164	0.677329
98057438-cr3l1-2	3.52861e-05	0.271353	0.418	0.281	0.726153
98058962-grb2	3.55393e-05	0.252086	0.276	0.154	0.731362
98023332-rab43	4.13402e-05	0.266999	0.333	0.207	0.85074
98001514-ccd37	4.25846e-05	0.259027	0.328	0.204	0.876348
98024355-dus16	4.69979e-05	0.263479	0.409	0.274	0.967169
98135749-ago2-7	7.15164e-05	0.252495	0.186	0.087	1
98021421-nrf6	3.38336e-05	-0.250079	0.262	0.385	0.696261
98135699-unknown-4145	7.1105e-06	-0.250079	0.088	0.191	0.146327
98056579-hnrpq-3	0.000147843	-0.250115	0.297	0.418	1
98036555-unknown-955	1.91292e-08	-0.252213	0.043	0.154	0.00039366
98029238-praf1	1.08639e-05	-0.252602	0.168	0.291	0.223568
98151780-unknown-5256	5.5274e-05	-0.253099	0.131	0.231	1
98034342-at5g2-2	7.50724e-07	-0.256599	0.493	0.602	0.0154491
98015476-tm133	5.0286e-05	-0.257367	0.138	0.237	1
98060099-unknown-1615	5.77272e-06	-0.2576	0.142	0.268	0.118797
98003878-oit3	5.53522e-06	-0.257682	0.041	0.124	0.113909
98030271-ctl1-3	2.23068e-05	-0.25945	0.163	0.281	0.459051
98043153-scub1	0.000249004	-0.260111	0.102	0.191	1
98015945-ptges	4.84386e-05	-0.260163	0.203	0.314	0.996818
98105513-s22a6-5	3.21658e-09	-0.260526	0.03	0.137	6.61939e-05
98109950-fli1-3	1.58577e-07	-0.260556	0.609	0.759	0.00326335
98036143-lrp6	3.33194e-06	-0.261478	0.509	0.615	0.068568
98028242-tnnt2	0.000219016	-0.261908	0.158	0.261	1
98014330-unknown-369	5.91738e-05	-0.262037	0.308	0.411	1
98036913-tena	4.06408e-06	-0.26518	0.086	0.191	0.0836347
98002105-calm-2	0.000164116	-0.266019	0.272	0.388	1
98041198-ablm1-2	4.28575e-05	-0.26659	0.314	0.415	0.881964
98052647-otoan-4	1.5256e-05	-0.267192	0.099	0.201	0.313954
98031941-gmpr1	2.52965e-05	-0.267998	0.133	0.237	0.520576
98126458-ttl13-2	1.38925e-06	-0.269736	0.099	0.217	0.0285894
98144255-tba1b-3	1.01694e-06	-0.270136	0.124	0.247	0.0209277
98038232-unknown-1008	2.2822e-06	-0.270599	0.12	0.247	0.0469654
98014035-unknown-360	1.26763e-05	-0.270605	0.194	0.324	0.260866
98000170-serc3	9.79142e-06	-0.272739	0.326	0.462	0.201498
98033784-cd63-2	1.45383e-06	-0.27524	0.138	0.271	0.0299184
98016397-at1b2	5.22064e-06	-0.278155	0.367	0.502	0.107436
98051237-ml12b-2	5.37477e-05	-0.279031	0.192	0.314	1
98041773-calu-3	4.15023e-07	-0.279794	0.079	0.191	0.00854076
98035852-rl24-2	0.00122246	-0.280258	0.073	0.14	1
98014573-ptprd-2	3.2994e-07	-0.282308	0.061	0.167	0.00678983
98045063-otoan-2	2.50455e-06	-0.285414	0.22	0.365	0.0515411
98001993-calm	0.000287141	-0.285773	0.161	0.251	1
98045685-unknown-1223	0.00282139	-0.286119	0.072	0.13	1
98045827-cklf5	4.39601e-10	-0.286301	0.701	0.779	9.04656e-06
98004175-wbs27-2	1.44878e-05	-0.286755	0.097	0.201	0.298144
98001665-s61a2	7.93546e-06	-0.2911	0.263	0.395	0.163304
98056942-otoan-5	6.8606e-07	-0.29147	0.317	0.475	0.0141184
98003413-mk67i	2.17228e-06	-0.292549	0.174	0.308	0.0447033
98101463-cuzd1-5	5.32257e-16	-0.299338	0.711	0.749	1.09533e-11
98025345-bat1	2.11352e-10	-0.299827	0.045	0.174	4.34941e-06
98030637-nec1	2.13283e-07	-0.300891	0.183	0.338	0.00438916
98124121-unknown-3334	3.87377e-08	-0.301573	0.534	0.595	0.000797183
98057036-fhl2-6	1.86237e-07	-0.303966	0.335	0.498	0.00383258
98005757-ogt1	1.61377e-07	-0.306281	0.054	0.161	0.00332098
98013428-myh6	1.43845e-05	-0.308708	0.111	0.217	0.296018
98058573-dysf-2	8.7523e-07	-0.311381	0.324	0.472	0.0180114
98027076-unknown-693	7.57882e-10	-0.31247	0.063	0.197	1.55965e-05
98154652-ppif-3	1.48137e-06	-0.313106	0.326	0.482	0.0304852
98005177-actb	7.90543e-07	-0.314084	0.487	0.632	0.0162686
98026229-ano7	5.49678e-08	-0.317058	0.1	0.231	0.00113118
98032279-acha7-6	2.00395e-09	-0.319682	0.063	0.194	4.12394e-05
98027876-unknown-713	5.13567e-07	-0.321545	0.054	0.157	0.0105687
98016052-m3kl4	6.15616e-07	-0.322313	0.222	0.365	0.0126688
98022043-tmm56-4	2.56202e-07	-0.32328	0.272	0.431	0.00527239
98034630-tm9s2	3.42526e-08	-0.325034	0.22	0.391	0.000704884
98048542-pcr10-5	8.29936e-07	-0.328622	0.163	0.294	0.0170792
98106278-rl35a	1.09248e-06	-0.332771	0.283	0.435	0.0224822
98014393-tba1a-2	1.13679e-09	-0.333178	0.586	0.719	2.3394e-05
98012214-stx19	4.92422e-10	-0.33964	0.455	0.679	1.01336e-05
98052872-racl	1.54687e-09	-0.341592	0.023	0.124	3.18331e-05
98136385-unknown-4197	1.59686e-10	-0.345519	0.444	0.672	3.28617e-06
98114919-litaf-10	1.61326e-08	-0.34868	0.168	0.328	0.000331992
98033433-tsn6	5.82239e-19	-0.351212	0.746	0.913	1.19819e-14
98024392-sc6a1-2	9.81761e-09	-0.352618	0.358	0.548	0.000202037
98051887-unknown-1363	1.07829e-07	-0.355021	0.419	0.545	0.002219
98154598-unknown-5433	4.32695e-10	-0.356975	0.034	0.151	8.90443e-06
98022339-unknown-574	2.43075e-08	-0.359037	0.152	0.301	0.000500224
98145095-ylk1-3	1.21898e-08	-0.361821	0.108	0.251	0.000250855
98138202-lrp1-16	1.51994e-16	-0.363382	0.077	0.284	3.12788e-12
98047049-cuzd1-3	3.10495e-06	-0.37863	0.102	0.221	0.0638967
98008489-phb2-2	5.17398e-11	-0.382286	0.389	0.575	1.06475e-06
98137041-nu1m	4.97155e-12	-0.385846	0.482	0.689	1.0231e-07
98068845-unknown-1656	4.05189e-11	-0.387505	0.066	0.217	8.33839e-07
98129441-litaf-11	1.44439e-09	-0.393585	0.113	0.271	2.97241e-05
98155420-l1cam	3.27288e-11	-0.400539	0.294	0.515	6.73526e-07
98148473-lrp1-19	4.4723e-18	-0.403494	0.075	0.291	9.20354e-14
98011391-hpgds-6	8.32368e-07	-0.405044	0.097	0.217	0.0171293
98052501-unknown-1380	3.13215e-13	-0.41489	0.536	0.689	6.44565e-09
98008974-unknown-225	5.72066e-06	-0.415083	0.274	0.388	0.117725
98147801-cox1	2.64286e-40	-0.429019	0.889	1	5.43874e-36
98033170-calm-28	2.35267e-13	-0.432707	0.453	0.649	4.84155e-09
98034475-urom	1.99518e-06	-0.436272	0.091	0.207	0.0410587
98025557-ncl2-3	1.396e-10	-0.441073	0.237	0.418	2.87283e-06
98004147-unknown-95	5.39172e-08	-0.44673	0.203	0.368	0.00110956
98050433-unknown-1341	6.84846e-13	-0.449713	0.434	0.619	1.40934e-08
98007285-pcr6	8.06318e-12	-0.459904	0.079	0.241	1.65932e-07
98058594-unknown-1582	3.79933e-08	-0.510052	0.111	0.254	0.000781864
98041403-unknown-1115	3.20281e-14	-0.512148	0.165	0.385	6.59105e-10
98019219-unknown-488	6.22614e-09	-0.519869	0.102	0.254	0.000128128
98124542-unknown-3355	2.58411e-16	-0.529065	0.305	0.542	5.31784e-12
98013899-unknown-357	2.18869e-07	-0.556502	0.151	0.294	0.00450411
98159313-unknown-5779	3.55258e-26	-0.588966	0.443	0.763	7.31085e-22
98017361-unknown-442	2.86649e-19	-0.623223	0.108	0.365	5.89895e-15
98006907-unknown-169	8.2578e-28	-0.703782	0.136	0.445	1.69937e-23

## Sheet: epidermal.72v0
	p_vala	avg_log2FCb	pct.1c	pct.2d	p_val_adje	a = unadjusted p value	GO
98024215-ada28-3	1.40683e-35	0.996024	0.501	0.077	2.89511e-31	b = log fold change of average expression of this cluster versus all other clusters	dephosphorylation
98003288-atla1	2.042e-29	0.824525	0.659	0.321	4.20224e-25	c = Percent of cells within this clusters that express this gene
98007609-suox	1.66904e-23	0.904129	0.408	0.09	3.43472e-19	d = Perfect of cells outside this cluster expressing this gene
98046972-nrt21-2	7.67733e-22	0.814027	0.41	0.107	1.57992e-17	e = adjusted p value using bonferroni correction
98038616-mcac1	3.31127e-19	0.673	0.562	0.264	6.81427e-15
98010799-hig1c	8.04902e-19	0.664323	0.546	0.264	1.65641e-14
98051213-ptprb-3	5.6197e-17	0.580808	0.542	0.261	1.15648e-12
98132027-ggct-2	4.19475e-16	0.510369	0.741	0.495	8.63238e-12
98132028-ggct-3	5.66823e-16	0.520154	0.739	0.498	1.16646e-11
98012596-unknown-324	3.75456e-15	0.575652	0.533	0.301	7.72651e-11
98132029-ggct-4	2.23666e-14	0.483952	0.691	0.438	4.60282e-10
98050842-ada28-6	6.51221e-12	0.512169	0.404	0.191	1.34015e-07
98040438-dhe3	7.33385e-12	0.485715	0.51	0.298	1.50923e-07
98016255-mocs1-2	1.15046e-11	0.435255	0.231	0.05	2.36753e-07
98130393-elk1-4	2.19829e-11	0.48138	0.365	0.151	4.52386e-07
98139821-grap-2	5.08537e-11	0.462785	0.371	0.171	1.04652e-06
98007910-acha6	7.64465e-11	0.427241	0.194	0.033	1.57319e-06
98054200-taar2	2.07993e-10	0.346968	0.153	0.013	4.2803e-06
98047763-zc12c	2.73901e-10	0.366126	0.218	0.05	5.63662e-06
98102775-tbc24-2	5.55898e-10	0.389385	0.212	0.05	1.14398e-05
98047476-assy	1.05711e-09	0.399987	0.577	0.411	2.17543e-05
98149925-unknown-5103	1.06049e-09	0.525013	0.177	0.033	2.18238e-05
98054399-unknown-1431	1.08571e-09	0.439367	0.246	0.08	2.23427e-05
98005786-unknown-141	1.48231e-09	0.425279	0.382	0.187	3.05045e-05
98008433-efhd2	1.8569e-09	0.404055	0.33	0.144	3.82132e-05
98106489-unknown-2162	4.97946e-09	0.261969	0.114	0.003	0.000102472
98143085-unc5c-10	6.36543e-09	0.283833	0.106	0	0.000130994
98010782-unknown-276	7.02554e-09	0.310139	0.153	0.023	0.000144579
98130237-dus5-2	1.13564e-08	0.349558	0.384	0.197	0.000233703
98026579-unknown-682	1.80016e-08	0.387478	0.449	0.278	0.000370456
98135563-ylat2-4	3.41927e-08	0.41871	0.443	0.268	0.000703651
98050048-plst	4.17232e-08	0.382415	0.387	0.207	0.000858621
98052934-mltk-4	4.25115e-08	0.279579	0.162	0.033	0.000874845
98127543-unknown-3587	5.04675e-08	0.288314	0.153	0.03	0.00103857
98027172-hgfa	5.26437e-08	0.373325	0.462	0.298	0.00108335
98158371-k1c39	5.35466e-08	0.316656	0.175	0.043	0.00110193
98055369-sqstm-5	6.84957e-08	0.500344	0.24	0.094	0.00140957
98123720-unknown-3314	8.80568e-08	0.306516	0.145	0.027	0.00181212
98037840-dus5	1.14819e-07	0.310235	0.389	0.207	0.00236286
98041830-rac1-5	1.35334e-07	0.370145	0.41	0.254	0.00278504
98047858-pthd3-2	1.57151e-07	0.263884	0.11	0.01	0.00323402
98029576-sap-3	2.4219e-07	0.330681	0.179	0.05	0.00498403
98032928-sqstm	5.79163e-07	0.389383	0.114	0.017	0.0119186
98046629-nfil3	5.82169e-07	0.330921	0.302	0.151	0.0119804
98041170-unknown-1108	6.55195e-07	0.357905	0.371	0.207	0.0134833
98105786-unknown-2121	6.83366e-07	0.359207	0.458	0.311	0.014063
98045295-copt2	7.06347e-07	0.360213	0.443	0.308	0.0145359
98031076-nsd3	7.83478e-07	0.371674	0.27	0.127	0.0161232
98007888-elmo2	8.49332e-07	0.331197	0.309	0.154	0.0174784
98112428-unknown-2547	9.9881e-07	0.290236	0.153	0.04	0.0205545
98013010-lrat-2	1.03783e-06	0.307346	0.171	0.054	0.0213576
98009968-med25	1.20052e-06	0.348726	0.255	0.117	0.0247055
98003185-stom-3	1.24298e-06	0.334897	0.49	0.361	0.0255793
98044524-ptafr	1.87779e-06	0.263541	0.16	0.047	0.038643
98129241-bat1-5	2.36682e-06	0.320381	0.175	0.06	0.0487069
98041172-cpne8-2	2.4493e-06	0.290952	0.266	0.124	0.0504041
98051144-mosc1-6	2.81198e-06	0.335694	0.391	0.254	0.0578678
98058402-rhg33	3.10629e-06	0.266779	0.16	0.05	0.0639244
98031925-zc12b	4.55153e-06	0.253425	0.173	0.06	0.093666
98018899-unknown-478	5.34991e-06	0.298579	0.24	0.107	0.110096
98032787-lamp3	7.43287e-06	0.291808	0.542	0.405	0.152961
98148889-dnja4	7.66851e-06	0.307024	0.376	0.237	0.15781
98107140-ubb-9	1.40851e-05	0.257966	0.579	0.448	0.289857
98049196-spc25	1.44653e-05	0.314272	0.35	0.224	0.297681
98037649-netr	1.90114e-05	0.298052	0.225	0.107	0.391235
98014209-rab8b	1.93711e-05	0.288361	0.339	0.204	0.398638
98117513-netr-5	2.86624e-05	0.280924	0.181	0.077	0.589844
98041948-mltk-3	2.8961e-05	0.258341	0.231	0.11	0.595989
98125690-sgpl1-5	4.44432e-05	0.258204	0.138	0.047	0.914598
98121997-unknown-3191	4.64894e-05	0.293237	0.32	0.197	0.956705
98116150-adf3	0.000191587	0.321854	0.229	0.127	1
98146601-sqstm-7	0.00135741	0.306509	0.151	0.077	1
98034116-unknown-893	9.54849e-05	0.274833	0.32	0.197	1
98124553-unknown-3357	0.000290249	0.2736	0.417	0.321	1
98027286-sodc-2	0.000145453	0.263965	0.434	0.301	1
98035671-sydc	0.000107298	0.260231	0.434	0.314	1
98144272-ubb-13	0.000119891	0.260114	0.274	0.164	1
98109166-thoc6-2	0.000201266	0.255001	0.445	0.328	1
98025789-catl1	6.22134e-05	0.254605	0.516	0.381	1
98116149-adf	0.000476454	0.254237	0.233	0.134	1
98115726-cats-2	0.000268423	0.252351	0.451	0.341	1
98059348-limd2	5.87809e-05	-0.250121	0.346	0.518	1
98036005-baz2b	9.94351e-05	-0.25189	0.363	0.475	1
98033099-ky-2	8.67492e-06	-0.252771	0.089	0.197	0.178521
98037040-tmlh	0.000170133	-0.254102	0.171	0.278	1
98101463-cuzd1-5	8.17764e-08	-0.254425	0.648	0.749	0.00168288
98006510-arsk	4.4294e-05	-0.254841	0.292	0.425	0.911526
98014118-unknown-363	0.000829935	-0.257496	0.244	0.341	1
98030632-unknown-793	6.25707e-05	-0.260158	0.359	0.478	1
98017361-unknown-442	0.000631072	-0.261774	0.255	0.365	1
98026073-pthd2	0.00019174	-0.262404	0.266	0.375	1
98046434-iqce	3.151e-05	-0.262751	0.188	0.308	0.648444
98031290-wwp1-2	7.40595e-06	-0.265548	0.186	0.321	0.152407
98111404-glrx2-4	4.28166e-05	-0.265971	0.22	0.341	0.881124
98145155-s7a13	1.14508e-05	-0.267853	0.108	0.221	0.235647
98123442-sync	5.51498e-05	-0.268778	0.246	0.375	1
98102033-lat1n	4.31203e-07	-0.270241	0.069	0.187	0.00887373
98019373-tilb-2	1.13653e-05	-0.272239	0.22	0.365	0.233888
98057036-fhl2-6	1.18934e-05	-0.273061	0.337	0.498	0.244755
98052972-npt2b	6.07327e-07	-0.274018	0.516	0.682	0.0124982
98037102-gstt2	2.78241e-05	-0.275003	0.106	0.214	0.572592
98047634-tbata-2	1.56853e-05	-0.275146	0.393	0.535	0.322787
98042928-litaf-4	2.53826e-06	-0.275904	0.477	0.635	0.052235
98054641-nphn-2	2.92411e-05	-0.277041	0.276	0.405	0.601753
98007467-cnbd1	1.28317e-05	-0.279598	0.134	0.251	0.264064
98050265-s22a5-13	2.39861e-05	-0.280011	0.212	0.348	0.493609
98053340-cnfn-13	3.01556e-05	-0.281652	0.365	0.482	0.620572
98014393-tba1a-2	2.58372e-10	-0.285487	0.618	0.719	5.31704e-06
98032146-unknown-833	3.05214e-05	-0.289001	0.184	0.304	0.628099
98019464-tolb	2.56486e-06	-0.291671	0.151	0.284	0.0527822
98114919-litaf-10	6.26585e-06	-0.292162	0.194	0.328	0.128945
98022277-cav1	3.58128e-06	-0.293045	0.471	0.629	0.0736993
98025557-ncl2-3	2.97098e-05	-0.29331	0.279	0.418	0.611397
98145095-ylk1-3	2.2836e-05	-0.294869	0.136	0.251	0.469942
98034524-dglb	1.68491e-06	-0.297477	0.162	0.308	0.0346737
98048641-nckx4-2	1.5838e-06	-0.297812	0.125	0.254	0.0325931
98022339-unknown-574	2.15343e-06	-0.29919	0.156	0.301	0.0443155
98025345-bat1	7.49385e-10	-0.302069	0.041	0.174	1.54216e-05
98160172-calm-53	1.8802e-08	-0.30368	0.538	0.696	0.000386927
98026219-dnpep	0.000277982	-0.304163	0.246	0.344	1
98022043-tmm56-4	4.88363e-06	-0.304608	0.281	0.431	0.1005
98145239-ttpal-6	2.0887e-06	-0.305313	0.179	0.318	0.0429834
98030637-nec1	4.32201e-07	-0.306004	0.179	0.338	0.00889426
98030299-pygm	2.08864e-07	-0.306376	0.395	0.569	0.00429822
98059221-hxk2-3	5.40122e-07	-0.306909	0.292	0.455	0.0111152
98032455-unknown-844	1.32866e-05	-0.313372	0.184	0.304	0.273425
98027068-kgp1-2	7.47268e-08	-0.313915	0.108	0.254	0.0015378
98053810-unknown-1412	3.91264e-06	-0.314037	0.149	0.278	0.0805182
98123690-rl3-3	8.46999e-07	-0.31523	0.229	0.391	0.0174304
98006850-hpgds-4	9.00848e-06	-0.317038	0.13	0.251	0.185385
98041198-ablm1-2	2.03198e-06	-0.317513	0.261	0.415	0.0418161
98002082-unknown-46	3.58244e-06	-0.320422	0.125	0.254	0.0737231
98004147-unknown-95	0.000168253	-0.333479	0.244	0.368	1
98035378-hprt	4.6162e-08	-0.336091	0.156	0.318	0.000949967
98014573-ptprd-2	6.06056e-09	-0.337018	0.045	0.167	0.00012472
98042513-strp2	3.31439e-09	-0.338541	0.086	0.241	6.82069e-05
98008238-setmr-3	9.06343e-08	-0.343109	0.091	0.224	0.00186516
98135699-unknown-4145	3.07818e-10	-0.343533	0.05	0.191	6.33458e-06
98023489-pelo	2.37989e-08	-0.348048	0.32	0.525	0.000489758
98037934-mknk2	2.61134e-13	-0.35046	0.62	0.789	5.37387e-09
98029929-tanc1	9.89561e-08	-0.354059	0.263	0.421	0.00203642
98110012-tri42	9.65822e-09	-0.35764	0.21	0.395	0.000198757
98015476-tm133	2.90476e-09	-0.363062	0.086	0.237	5.97771e-05
98040787-cndp2-2	2.56536e-08	-0.368372	0.421	0.575	0.000527926
98025564-hspb8	4.0202e-11	-0.369703	0.065	0.227	8.27316e-07
98007018-fucm	4.31032e-10	-0.384213	0.309	0.512	8.87021e-06
98105317-unknown-2095	3.98003e-09	-0.384982	0.138	0.311	8.19051e-05
98005192-leu1	6.79251e-08	-0.393148	0.166	0.331	0.00139783
98039290-unknown-1041	6.24788e-08	-0.393896	0.298	0.455	0.00128575
98068845-unknown-1656	1.13321e-10	-0.394244	0.06	0.217	2.33203e-06
98050433-unknown-1341	2.78151e-09	-0.397073	0.417	0.619	5.72406e-05
98031617-sptc2	1.37534e-11	-0.401779	0.41	0.645	2.83031e-07
98129441-litaf-11	1.01791e-08	-0.403122	0.114	0.271	0.000209476
98137954-fhl2-8	3.18129e-13	-0.403408	0.503	0.719	6.54678e-09
98057349-flna-2	5.06057e-10	-0.413232	0.281	0.488	1.04142e-05
98007285-pcr6	6.86647e-11	-0.462881	0.078	0.241	1.41305e-06
98148841-unknown-5023	4.98566e-08	-0.51313	0.298	0.448	0.001026

## Sheet: epidermal.8v0
	p_vala	avg_log2FCb	pct.1c	pct.2d	p_val_adje	a = unadjusted p value	GO
98137456-itax	1.71501e-12	0.472046	0.208	0.027	3.52933e-08	b = log fold change of average expression of this cluster versus all other clusters	N/A
98056252-unknown-1511	2.01422e-12	0.399952	0.251	0.05	4.14507e-08	c = Percent of cells within this clusters that express this gene
98108987-unknown-2322	4.02546e-11	0.453889	0.631	0.452	8.284e-07	d = Perfect of cells outside this cluster expressing this gene
98115688-bets	4.44444e-10	0.46865	0.504	0.274	9.14621e-06	e = adjusted p value using bonferroni correction
98024215-ada28-3	5.99123e-10	0.483455	0.254	0.077	1.23294e-05
98106489-unknown-2162	7.35821e-10	0.306554	0.127	0.003	1.51425e-05
98148974-lox5-25	2.17472e-09	0.278074	0.144	0.013	4.47535e-05
98124553-unknown-3357	2.80623e-09	0.444003	0.499	0.321	5.77494e-05
98148973-lox5-24	6.02404e-09	0.253064	0.138	0.013	0.000123969
98149925-unknown-5103	2.35636e-08	0.525813	0.163	0.033	0.000484916
98014118-unknown-363	1.2002e-07	0.419577	0.504	0.341	0.00246989
98133656-unknown-3967	1.36818e-07	0.292035	0.673	0.548	0.00281558
98122302-ubb-10	1.14883e-06	0.263285	0.276	0.124	0.0236419
98139821-grap-2	2.30334e-06	0.327876	0.321	0.171	0.0474004
98002859-flvc1	2.86799e-06	0.271444	0.611	0.518	0.0590203
98028740-unknown-731	3.0194e-06	0.31005	0.146	0.04	0.0621362
98003288-atla1	3.58095e-06	0.378672	0.476	0.321	0.0736923
98119645-rs27a-2	4.67478e-06	0.273456	0.676	0.552	0.0962023
98036915-elov5-3	4.76315e-06	0.272052	0.617	0.498	0.0980209
98069641-sol4	7.0735e-06	0.299007	0.217	0.09	0.145566
98129241-bat1-5	8.57919e-06	0.28658	0.172	0.06	0.176551
98013010-lrat-2	1.53681e-05	0.273235	0.158	0.054	0.316261
98052647-otoan-4	2.31269e-05	0.356863	0.332	0.201	0.475928
98051213-ptprb-3	2.43222e-05	0.32279	0.4	0.261	0.500526
98144405-unknown-4730	2.48221e-05	0.319405	0.273	0.144	0.510814
98120848-unknown-3103	6.67481e-05	0.355408	0.313	0.194	1
98007609-suox	0.000715575	0.331308	0.175	0.09	1
98031142-etv7	0.000557497	0.294482	0.366	0.271	1
98154598-unknown-5433	0.000950129	0.290452	0.251	0.151	1
98119405-unknown-3005	0.000458183	0.286455	0.234	0.134	1
98010799-hig1c	0.000583341	0.280512	0.369	0.264	1
98055369-sqstm-5	0.00261685	0.273888	0.169	0.094	1
98015727-wdr76	9.01012e-05	0.273337	0.256	0.137	1
98011404-calm-8	0.000792926	0.262799	0.282	0.184	1
98035671-sydc	0.000450127	0.260222	0.434	0.314	1
98116122-unknown-2774	0.00141019	0.255418	0.256	0.161	1
98148889-dnja4	0.000355929	0.254428	0.358	0.237	1
98001435-tc1d2	0.000211744	-0.25003	0.268	0.391	1
98024156-actb-4	0.000690479	-0.250417	0.431	0.569	1
98014030-tebp	0.000103702	-0.25125	0.166	0.298	1
98037352-ybox1	2.96352e-07	-0.251605	0.676	0.829	0.00609863
98023147-anxa7-3	0.000317636	-0.252672	0.093	0.191	1
98057349-flna-2	8.52046e-05	-0.253014	0.335	0.488	1
98024069-dyh2	0.000186477	-0.253218	0.324	0.452	1
98157983-loxh1-30	1.92001e-09	-0.254172	0.017	0.14	3.95119e-05
98000482-unknown-12	0.000152951	-0.255675	0.279	0.408	1
98157982-loxh1-29	6.28547e-07	-0.256944	0.023	0.12	0.0129349
98108616-syfa-2	6.30824e-07	-0.257189	0.031	0.137	0.0129817
98046690-kad5	0.000147051	-0.257697	0.369	0.478	1
98039290-unknown-1041	0.000704431	-0.258047	0.363	0.455	1
98025684-enob	8.89892e-05	-0.25828	0.363	0.505	1
98001795-efcb6	0.000103138	-0.258852	0.211	0.341	1
98048945-b2cl1-2	0.000144947	-0.261816	0.183	0.311	1
98161103-gas6	3.49349e-07	-0.262145	0.037	0.151	0.00718926
98048517-spef1	0.000175078	-0.263075	0.301	0.435	1
98025783-rsh4a	0.000145222	-0.263602	0.369	0.518	1
98058573-dysf-2	0.00014918	-0.265448	0.335	0.472	1
98044065-gbrl2	0.00016929	-0.265671	0.189	0.308	1
98018345-s17a5-5	4.714e-06	-0.265895	0.31	0.475	0.0970093
98040750-pa1b3-2	1.40706e-07	-0.266101	0.031	0.147	0.00289558
98054980-unknown-1456	1.11932e-05	-0.267545	0.124	0.258	0.230345
98047049-cuzd1-3	0.0119346	-0.269779	0.149	0.221	1
98032828-fhl3-4	0.000582683	-0.271962	0.27	0.391	1
98030666-cc038-2	8.68239e-05	-0.273345	0.231	0.361	1
98041198-ablm1-2	0.000209595	-0.273707	0.301	0.415	1
98038791-can9-4	8.67616e-06	-0.275583	0.431	0.585	0.178547
98058267-vdac2	1.65747e-05	-0.276276	0.47	0.669	0.34109
98159684-lrba-2	0.00369284	-0.276992	0.104	0.177	1
98049061-gmppb	3.16416e-05	-0.28016	0.29	0.435	0.651153
98101674-cdv3	4.72681e-06	-0.280361	0.093	0.217	0.097273
98001031-pg12a	1.19817e-10	-0.282854	0.008	0.134	2.46571e-06
98055685-mtx1	8.86896e-05	-0.285797	0.237	0.365	1
98047541-tcpb	2.50371e-05	-0.285824	0.163	0.294	0.515238
98058594-unknown-1582	0.00769834	-0.286002	0.172	0.254	1
98037376-cd047	2.81482e-05	-0.288225	0.335	0.475	0.579261
98047207-cxol1	5.82793e-09	-0.288858	0.014	0.127	0.000119933
98139044-tekt2	2.20717e-05	-0.289167	0.293	0.465	0.454214
98006850-hpgds-4	0.000148574	-0.29034	0.138	0.251	1
98135142-api5-2	1.35654e-08	-0.290554	0.028	0.154	0.000279163
98007285-pcr6	0.000558202	-0.292667	0.146	0.241	1
98144255-tba1b-3	1.14278e-06	-0.293141	0.107	0.247	0.0235172
98004175-wbs27-2	9.23362e-05	-0.293936	0.096	0.201	1
98009533-actg-2	6.3627e-06	-0.297241	0.335	0.508	0.130938
98034342-at5g2-2	8.20394e-06	-0.297372	0.414	0.602	0.168829
98019219-unknown-488	0.00857146	-0.300567	0.175	0.254	1
98043111-tc1d1-3	7.3575e-06	-0.301487	0.341	0.505	0.15141
98036985-dylt1	9.24465e-06	-0.302922	0.389	0.545	0.190246
98034475-urom	0.00817487	-0.305739	0.132	0.207	1
98102033-lat1n	3.69541e-08	-0.306742	0.051	0.187	0.000760479
98042513-strp2	1.59787e-06	-0.307137	0.104	0.241	0.0328826
98058276-wbs27-9	1.0779e-07	-0.307683	0.068	0.207	0.0022182
98031233-sptb2	6.37457e-06	-0.307882	0.248	0.408	0.131182
98006161-tekt4	4.01902e-06	-0.312397	0.383	0.562	0.0827073
98014035-unknown-360	4.10407e-06	-0.313329	0.169	0.324	0.0844577
98022630-ccd11	5.54121e-06	-0.313516	0.335	0.492	0.114032
98022839-sap	0.000198	-0.313885	0.189	0.304	1
98110012-tri42	1.40835e-06	-0.315185	0.217	0.395	0.0289825
98041748-gulp1	1.71185e-06	-0.317338	0.304	0.478	0.0352281
98036555-unknown-955	1.26174e-10	-0.317583	0.017	0.154	2.59653e-06
98002620-ef1g	2.22391e-06	-0.320682	0.369	0.542	0.0457659
98119670-kad7	3.26223e-06	-0.321645	0.276	0.435	0.0671334
98016993-rs2	6.45173e-06	-0.323018	0.315	0.482	0.13277
98109831-tbb4b-11	4.5216e-05	-0.324268	0.13	0.247	0.930499
98013899-unknown-357	0.0102694	-0.331279	0.217	0.294	1
98068845-unknown-1656	2.35011e-06	-0.334912	0.09	0.217	0.0483628
98009853-unknown-248	3.40373e-08	-0.337893	0.065	0.211	0.000700453
98137954-fhl2-8	4.79527e-09	-0.338185	0.527	0.719	9.86818e-05
98031799-trpm8-5	1.61768e-07	-0.343925	0.372	0.562	0.00332903
98006510-arsk	1.55224e-07	-0.347424	0.245	0.425	0.00319436
98008561-paps1	1.03851e-05	-0.348359	0.149	0.281	0.213715
98038973-fad1-2	5.66566e-07	-0.351929	0.073	0.207	0.0116594
98053340-cnfn-13	6.54785e-07	-0.356209	0.307	0.482	0.0134748
98014992-dnai2	1.55743e-07	-0.365796	0.313	0.492	0.00320503
98037948-tri18-3	2.59228e-07	-0.37657	0.169	0.331	0.00533465
98039139-tspoa-4	1.57695e-13	-0.386876	0	0.144	3.2452e-09
98060099-unknown-1615	1.05506e-10	-0.387653	0.076	0.268	2.1712e-06
98151780-unknown-5256	3.46938e-10	-0.391819	0.059	0.231	7.13964e-06
98027521-tgm1	6.95541e-09	-0.394219	0.279	0.502	0.000143135
98051772-fhl3-5	1.65271e-11	-0.396455	0.552	0.779	3.4011e-07
98126458-ttl13-2	5.13727e-12	-0.403715	0.039	0.217	1.0572e-07
98001231-sap3	5.1233e-08	-0.415149	0.29	0.502	0.00105432
98008974-unknown-225	5.8448e-07	-0.418965	0.208	0.388	0.012028
98057036-fhl2-6	1.10314e-11	-0.456781	0.239	0.498	2.27016e-07
98123442-sync	3.41989e-11	-0.458721	0.146	0.375	7.03779e-07
98154759-tbb4b-16	3.13478e-14	-0.465502	0.42	0.669	6.45106e-10
98025716-cttb2	1.29314e-12	-0.466015	0.093	0.311	2.66116e-08
98154762-tbb4b-18	2.27964e-15	-0.4723	0.47	0.706	4.69126e-11
98125624-ctl1-4	7.52765e-14	-0.473279	0.076	0.298	1.54911e-09
98018165-ef1a2-2	3.37814e-18	-0.475565	0.654	0.946	6.95188e-14
98024392-sc6a1-2	3.75285e-12	-0.483235	0.29	0.548	7.72299e-08
98101013-unknown-1780	2.36211e-10	-0.484012	0.107	0.298	4.86098e-06
98040001-unknown-1068	1.69649e-10	-0.495713	0.2	0.448	3.4912e-06
98136222-unknown-4179	4.96243e-20	-0.634668	0.034	0.288	1.02122e-15
98148841-unknown-5023	8.95472e-11	-0.66308	0.251	0.448	1.84279e-06
98033170-calm-28	4.52291e-20	-0.669759	0.276	0.649	9.3077e-16
98014393-tba1a-2	4.30913e-28	-0.699366	0.437	0.719	8.86775e-24

## Sheet: epidermal.17v0
	p_vala	avg_log2FCb	pct.1c	pct.2d	p_val_adje	a = unadjusted p value	GO
98006451-cbr1	1.83617e-21	0.685107	0.358	0.06	3.77865e-17	b = log fold change of average expression of this cluster versus all other clusters	apoptotic process
98006294-fa46a	2.60348e-18	0.401267	0.79	0.612	5.3577e-14	c = Percent of cells within this clusters that express this gene	negative regulation of transcription from RNA polymerase II promoter
98054505-unknown-1435	1.36276e-16	0.775598	0.476	0.237	2.80443e-12	d = Perfect of cells outside this cluster expressing this gene	positive regulation of JNK cascade
98156708-hsp7c-12	9.85516e-16	0.675166	0.205	0.007	2.02809e-11	e = adjusted p value using bonferroni correction	extracellular matrix organization
98055369-sqstm-5	8.37013e-14	0.686994	0.31	0.094	1.72249e-09		regulation of protein complex stability
98020075-unknown-511	1.42367e-13	0.495383	0.568	0.351	2.92978e-09		embryonic skeletal system morphogenesis
98031142-etv7	5.44462e-13	0.564426	0.478	0.271	1.12045e-08		pattern specification process
98143085-unc5c-10	8.6907e-13	0.399443	0.155	0	1.78846e-08		lysosomal transport
98014118-unknown-363	2.68586e-12	0.493061	0.562	0.341	5.52724e-08		regulation of I-kappaB kinase/NF-kappaB signaling
98153408-traf1-23	7.44237e-12	0.421689	0.252	0.064	1.53157e-07		spermatogenesis
98012596-unknown-324	9.79899e-12	0.48704	0.509	0.301	2.01653e-07		macromolecular complex assembly
98056252-unknown-1511	1.31828e-11	0.357442	0.231	0.05	2.7129e-07
98025266-chpt1	4.20549e-11	0.397807	0.625	0.452	8.65448e-07
98035671-sydc	4.43487e-11	0.425997	0.533	0.314	9.12652e-07
98009016-kif1c	5.38369e-11	0.290585	0.721	0.602	1.10791e-06
98127811-hsp7c-6	6.22601e-11	0.392213	0.153	0.01	1.28125e-06
98041170-unknown-1108	8.06756e-11	0.46889	0.421	0.207	1.66022e-06
98022352-b2l10	8.91982e-11	0.344677	0.663	0.532	1.83561e-06
98156707-hsp7c-11	1.12135e-10	0.46218	0.163	0.017	2.30762e-06
98155920-ubb-14	1.16449e-10	0.44787	0.482	0.278	2.3964e-06
98054882-foxj1	1.63697e-10	0.413944	0.554	0.368	3.36872e-06
98024215-ada28-3	1.67421e-10	0.455258	0.252	0.077	3.44537e-06
98132029-ggct-4	1.83982e-10	0.405926	0.656	0.438	3.78616e-06
98127808-hsp7c-4	2.16611e-10	0.341017	0.14	0.007	4.45764e-06
98052647-otoan-4	3.0054e-10	0.47128	0.403	0.201	6.18482e-06
98130393-elk1-4	3.16184e-10	0.446246	0.348	0.151	6.50675e-06
98038059-pum2	3.55619e-10	0.272778	0.82	0.686	7.31827e-06
98051213-ptprb-3	5.83418e-10	0.415166	0.472	0.261	1.20062e-05
98049341-y1101	6.84679e-10	0.43585	0.432	0.217	1.409e-05
98107140-ubb-9	9.59507e-10	0.361098	0.627	0.448	1.97457e-05
98153411-traf1-24	1.2278e-09	0.376787	0.243	0.077	2.52669e-05
98008859-pls1	1.48373e-09	0.321249	0.677	0.518	3.05336e-05
98029576-sap-3	1.89745e-09	0.380015	0.208	0.05	3.90476e-05
98002859-flvc1	2.45666e-09	0.336042	0.641	0.518	5.05556e-05
98135563-ylat2-4	3.27718e-09	0.427086	0.459	0.268	6.74411e-05
98124553-unknown-3357	4.45529e-09	0.407408	0.495	0.321	9.16855e-05
98039898-ube2n	4.8243e-09	0.336589	0.155	0.023	9.92792e-05
98051144-mosc1-6	6.01357e-09	0.382204	0.449	0.254	0.000123753
98004016-unknown-92	9.42419e-09	0.271478	0.13	0.013	0.00019394
98032928-sqstm	1.71915e-08	0.42228	0.134	0.017	0.000353783
98031810-coea1-2	1.94077e-08	0.291795	0.69	0.555	0.000399391
98032984-mpri	2.16271e-08	0.386041	0.31	0.144	0.000445064
98038616-mcac1	4.67137e-08	0.385981	0.457	0.264	0.000961321
98055486-coca1	5.19706e-08	0.362191	0.499	0.318	0.0010695
98003288-atla1	8.0679e-08	0.393318	0.489	0.321	0.00166029
98132027-ggct-2	1.0831e-07	0.342651	0.665	0.495	0.00222891
98002128-ahnk	1.19758e-07	0.359232	0.386	0.217	0.00246449
98132028-ggct-3	1.22816e-07	0.346388	0.673	0.498	0.00252743
98109575-catl1-6	1.37485e-07	0.297668	0.52	0.324	0.00282931
98019412-unknown-493	1.43596e-07	0.362798	0.243	0.094	0.00295507
98036915-elov5-3	2.08035e-07	0.286239	0.648	0.498	0.00428116
98144272-ubb-13	2.10904e-07	0.319477	0.323	0.164	0.00434018
98019847-sdcb1	2.14919e-07	0.282402	0.598	0.468	0.00442281
98109574-catl1-5	2.43546e-07	0.287238	0.526	0.331	0.00501193
98009870-gtr1	2.54959e-07	0.313233	0.568	0.411	0.00524681
98025611-dnjb1	3.59231e-07	0.385474	0.184	0.06	0.00739262
98034541-unknown-902	4.30509e-07	0.308737	0.216	0.08	0.00885944
98007910-acha6	4.8867e-07	0.287907	0.143	0.033	0.0100563
98159311-unknown-5778	4.95108e-07	0.29186	0.21	0.077	0.0101888
98039106-six1-2	6.51401e-07	0.276936	0.646	0.522	0.0134052
98046508-thio-2	7.16547e-07	0.271138	0.696	0.542	0.0147458
98136222-unknown-4179	7.37698e-07	0.340171	0.455	0.288	0.0151811
98018652-xiap-2	7.83725e-07	0.279749	0.157	0.043	0.0161283
98047763-zc12c	9.25142e-07	0.27644	0.166	0.05	0.0190385
98027590-ppr3c	9.9625e-07	0.287387	0.468	0.318	0.0205018
98040806-nfkb2-3	1.01977e-06	0.286729	0.549	0.428	0.0209858
98036993-nphp3-6	1.11136e-06	0.284627	0.245	0.104	0.0228706
98124241-ppr3c-2	1.16032e-06	0.2825	0.467	0.314	0.0238783
98052992-ogrl1	1.17314e-06	0.316505	0.327	0.174	0.024142
98146601-sqstm-7	2.41848e-06	0.403066	0.195	0.077	0.0497699
98053810-unknown-1412	2.46186e-06	0.325091	0.428	0.278	0.0506626
98051162-cndp2-4	3.05607e-06	0.316859	0.31	0.164	0.0628909
98159920-unknown-5817	3.44611e-06	0.301936	0.338	0.187	0.0709175
98037255-sap-5	4.27235e-06	0.3058	0.207	0.084	0.0879208
98027927-atf7	4.93175e-06	0.256661	0.205	0.084	0.10149
98015700-pepa5	7.31884e-06	0.268711	0.195	0.077	0.150614
98027251-unknown-697	7.86216e-06	0.305315	0.329	0.194	0.161795
98048970-cc85a	7.92835e-06	0.253471	0.189	0.077	0.163158
98056297-if5a1-2	1.02024e-05	0.311629	0.239	0.114	0.209955
98026447-nphp3-3	1.03342e-05	0.284797	0.287	0.151	0.212667
98025975-ank3-2	1.1752e-05	0.286668	0.468	0.324	0.241845
98031619-odo2	1.18345e-05	0.291772	0.413	0.264	0.243542
98161141-traf1-25	1.27358e-05	0.343024	0.195	0.087	0.26209
98015541-fbx7	1.31479e-05	0.280636	0.293	0.161	0.27057
98041537-gstt4-2	1.63154e-05	0.272028	0.44	0.298	0.335755
98023155-radil	1.85411e-05	0.254029	0.281	0.147	0.381557
98007047-ikzf2	1.89056e-05	0.281916	0.281	0.154	0.389058
98045376-hxk2	2.22723e-05	0.271854	0.491	0.358	0.458343
98018603-unknown-471	2.45004e-05	0.289341	0.279	0.161	0.504194
98010961-un13c	2.91578e-05	0.27886	0.163	0.064	0.600038
98107200-unknown-2210	3.11885e-05	0.263321	0.161	0.064	0.641828
98004388-ant1	3.23282e-05	0.276628	0.44	0.298	0.665283
98007765-unknown-190	3.4632e-05	0.263257	0.472	0.338	0.712693
98120848-unknown-3103	3.68415e-05	0.29839	0.323	0.194	0.758161
98031437-tkt	3.89707e-05	0.258716	0.585	0.458	0.801979
98029093-elov4-4	4.57371e-05	0.265473	0.367	0.241	0.941224
98149504-unknown-5072	5.56013e-05	0.300036	0.247	0.137	1
98040438-dhe3	0.000102502	0.279141	0.413	0.298	1
98128561-ubc-2	0.000733941	0.277636	0.256	0.164	1
98079411-unknown-1714	0.000340525	0.276217	0.245	0.147	1
98009968-med25	7.23351e-05	0.268164	0.224	0.117	1
98024355-dus16	0.000125127	0.263458	0.39	0.274	1
98057438-cr3l1-2	0.000179014	0.261207	0.4	0.281	1
98002897-facr1	6.91389e-05	0.258978	0.369	0.244	1
98126368-reep5-3	0.000359078	0.258205	0.25	0.147	1
98003185-stom-3	0.000130201	0.256926	0.472	0.361	1
98105786-unknown-2121	0.000113372	0.255891	0.447	0.311	1
98007888-elmo2	5.23394e-05	0.254271	0.277	0.154	1
98012530-phlb2	8.57987e-05	0.253638	0.247	0.134	1
98045553-wasl-2	8.52573e-05	0.25318	0.277	0.164	1
98116149-adf	0.000985547	0.25029	0.224	0.134	1
98012836-unknown-330	6.86924e-06	-0.250476	0.078	0.177	0.141362
98005192-leu1	0.000558531	-0.250885	0.228	0.331	1
98022548-nb5r3	0.000143248	-0.251643	0.195	0.301	1
98014035-unknown-360	2.85053e-05	-0.252339	0.189	0.324	0.586611
98122191-unknown-3205	1.03917e-11	-0.253172	0.006	0.104	2.1385e-07
98111714-unknown-2494	6.32755e-06	-0.253326	0.05	0.137	0.130215
98029083-tagl3-3	0.000155742	-0.254026	0.247	0.351	1
98056942-otoan-5	1.58715e-05	-0.254036	0.337	0.475	0.32662
98058968-msi1h-3	3.52757e-05	-0.254828	0.449	0.559	0.725938
98154652-ppif-3	0.000124739	-0.255519	0.365	0.482	1
98038232-unknown-1008	0.000152844	-0.256835	0.147	0.247	1
98157981-loxh1-28	3.28354e-15	-0.256893	0.002	0.12	6.7572e-11
98008811-hook1	1.66553e-13	-0.257208	0	0.1	3.4275e-09
98007285-pcr6	0.00292219	-0.2585	0.172	0.241	1
98137305-mtmr9-2	7.92035e-13	-0.261616	0.004	0.107	1.62993e-08
98021454-rala	4.46344e-05	-0.265912	0.166	0.278	0.918532
98025858-unknown-659	1.09118e-08	-0.266436	0.627	0.753	0.000224554
98043597-cyta-5	6.20768e-05	-0.266939	0.145	0.254	1
98030961-hop	1.36435e-15	-0.271367	0	0.117	2.80771e-11
98038791-can9-4	2.19361e-06	-0.271372	0.447	0.585	0.0451422
98125282-unknown-3406	8.97002e-10	-0.271907	0.029	0.14	1.84594e-05
98025557-ncl2-3	4.56497e-05	-0.272421	0.283	0.418	0.939426
98145095-ylk1-3	7.92058e-05	-0.274668	0.149	0.251	1
98123442-sync	2.10187e-05	-0.275646	0.245	0.375	0.432545
98011039-rbl2	2.19065e-08	-0.276521	0.063	0.187	0.000450813
98025564-hspb8	1.03385e-06	-0.276981	0.103	0.227	0.0212756
98123489-unknown-3299	3.17308e-13	-0.27796	0.004	0.11	6.52987e-09
98037352-ybox1	8.03933e-13	-0.278208	0.7	0.829	1.65441e-08
98152279-unknown-5306	2.08859e-14	-0.27893	0.008	0.13	4.29811e-10
98057190-sptn1	1.47567e-06	-0.279133	0.459	0.582	0.0303679
98032279-acha7-6	2.05671e-06	-0.279267	0.084	0.194	0.042325
98026229-ano7	2.63023e-06	-0.279313	0.113	0.231	0.0541275
98110568-reep5-2	6.24495e-14	-0.280683	0.002	0.11	1.28515e-09
98123312-unknown-3286	1.00354e-14	-0.282571	0.002	0.117	2.06519e-10
98113497-unknown-2613	1.37911e-07	-0.282727	0.191	0.348	0.00283808
98022043-tmm56-4	1.21841e-05	-0.28566	0.3	0.431	0.250737
98123701-lox5-13	2.12481e-14	-0.285959	0.004	0.12	4.37266e-10
98005757-ogt1	2.28959e-06	-0.288216	0.061	0.161	0.0471174
98019219-unknown-488	0.00150901	-0.290502	0.161	0.254	1
98157983-loxh1-30	9.57672e-18	-0.291631	0.002	0.14	1.97079e-13
98144255-tba1b-3	1.14505e-05	-0.292653	0.143	0.247	0.235641
98057349-flna-2	4.93325e-06	-0.293938	0.354	0.488	0.101521
98058573-dysf-2	3.24364e-06	-0.297597	0.338	0.472	0.0667509
98103122-unknown-1915	2.45084e-14	-0.299435	0	0.107	5.04358e-10
98159313-unknown-5779	4.80245e-09	-0.299573	0.591	0.763	9.88297e-05
98050151-sias	9.69759e-07	-0.301599	0.369	0.515	0.0199567
98003413-mk67i	1.49435e-06	-0.302723	0.17	0.308	0.0307522
98001031-pg12a	1.06508e-17	-0.304599	0	0.134	2.19184e-13
98028242-tnnt2	3.24657e-06	-0.305306	0.132	0.261	0.0668111
98039290-unknown-1041	1.36922e-05	-0.306412	0.35	0.455	0.281771
98002105-calm-2	1.08175e-05	-0.307888	0.245	0.388	0.222614
98008897-mx1	6.16788e-17	-0.308123	0.002	0.134	1.26929e-12
98012070-unknown-311	2.10473e-06	-0.308902	0.436	0.545	0.0433133
98005177-actb	1.08077e-06	-0.309265	0.491	0.632	0.0222412
98058594-unknown-1582	0.000819099	-0.310218	0.155	0.254	1
98045503-unknown-1217	7.42388e-08	-0.31136	0.113	0.254	0.00152776
98047207-cxol1	3.41835e-15	-0.311397	0.004	0.127	7.03463e-11
98001993-calm	2.2674e-05	-0.31508	0.138	0.251	0.466608
98016993-rs2	9.90768e-07	-0.317054	0.346	0.482	0.020389
98157982-loxh1-29	5.18965e-16	-0.318563	0	0.12	1.06798e-11
98014927-rgd2	1.50605e-16	-0.326462	0.004	0.137	3.0993e-12
98032455-unknown-844	1.13348e-06	-0.329643	0.17	0.304	0.0233258
98058630-l2gl1	1.06875e-06	-0.330787	0.249	0.391	0.0219938
98108616-syfa-2	3.00939e-17	-0.332487	0.002	0.137	6.19302e-13
98129441-litaf-11	2.15077e-06	-0.332606	0.145	0.271	0.0442607
98039139-tspoa-4	2.15007e-12	-0.336812	0.019	0.144	4.42462e-08
98013428-myh6	9.89287e-08	-0.336976	0.086	0.217	0.00203585
98012214-stx19	1.3889e-09	-0.338588	0.486	0.679	2.85822e-05
98136385-unknown-4197	1.20819e-09	-0.338698	0.48	0.672	2.48634e-05
98117481-unknown-2862	4.93738e-16	-0.338973	0.008	0.144	1.01606e-11
98047088-can9-5	5.21385e-11	-0.341285	0.524	0.692	1.07296e-06
98161103-gas6	1.64887e-17	-0.342725	0.006	0.151	3.3932e-13
98030852-cspl2	9.68871e-09	-0.344956	0.291	0.472	0.000199384
98041198-ablm1-2	1.38258e-07	-0.34564	0.26	0.415	0.00284522
98030588-nek7	1.2787e-07	-0.345956	0.287	0.431	0.00263144
98101013-unknown-1780	1.17586e-07	-0.346766	0.143	0.298	0.0024198
98036555-unknown-955	2.82383e-17	-0.348472	0.008	0.154	5.81115e-13
98040750-pa1b3-2	1.95143e-16	-0.348885	0.008	0.147	4.01584e-12
98043715-tnni2	6.78649e-08	-0.352231	0.143	0.301	0.00139659
98053340-cnfn-13	1.42488e-07	-0.353331	0.333	0.482	0.00293225
98035075-myh4	1.88436e-08	-0.359355	0.105	0.251	0.000387783
98004147-unknown-95	8.72765e-06	-0.361315	0.228	0.368	0.179606
98040325-unknown-1079	4.15945e-07	-0.362041	0.132	0.268	0.00855973
98024392-sc6a1-2	4.31862e-09	-0.365663	0.35	0.548	8.8873e-05
98135142-api5-2	2.11826e-19	-0.36655	0.002	0.154	4.35918e-15
98024156-actb-4	8.98931e-09	-0.372813	0.379	0.569	0.000184991
98137954-fhl2-8	7.80129e-14	-0.375809	0.533	0.719	1.60543e-09
98138202-lrp1-16	9.54084e-19	-0.376135	0.059	0.284	1.96341e-14
98013899-unknown-357	0.000133434	-0.385589	0.18	0.294	1
98155420-l1cam	3.52124e-10	-0.386512	0.306	0.515	7.24635e-06
98145753-unknown-4818	2.04782e-22	-0.388071	0	0.171	4.21422e-18
98004175-wbs27-2	1.23791e-09	-0.390396	0.063	0.201	2.54749e-05
98102033-lat1n	2.42611e-19	-0.397985	0.013	0.187	4.9927e-15
98148473-lrp1-19	6.96044e-20	-0.40511	0.057	0.291	1.43239e-15
98057036-fhl2-6	1.17364e-11	-0.407897	0.277	0.498	2.41523e-07
98006850-hpgds-4	5.25115e-10	-0.418942	0.096	0.251	1.08063e-05
98067868-unknown-1648	1.41168e-11	-0.433116	0.174	0.371	2.90509e-07
98042565-scd5	2.27449e-12	-0.476119	0.117	0.304	4.68067e-08
98009853-unknown-248	2.78984e-25	-0.492551	0.006	0.211	5.74122e-21
98038973-fad1-2	6.96624e-17	-0.496176	0.031	0.207	1.43358e-12
98008974-unknown-225	1.73612e-11	-0.503803	0.172	0.388	3.57276e-07
98126458-ttl13-2	4.52093e-27	-0.509213	0.004	0.217	9.30363e-23
98151780-unknown-5256	2.18555e-30	-0.562532	0	0.231	4.49764e-26
98057522-unknown-1550	1.32905e-49	-0.582615	0.717	0.98	2.73504e-45
98060099-unknown-1615	6.41545e-33	-0.584985	0.006	0.268	1.32023e-28
98125624-ctl1-4	3.43092e-31	-0.611391	0.023	0.298	7.06048e-27
98124542-unknown-3355	1.3482e-21	-0.637478	0.264	0.542	2.77446e-17
98025716-cttb2	6.75242e-40	-0.686411	0.004	0.311	1.38958e-35
98148841-unknown-5023	3.72717e-24	-0.932579	0.161	0.448	7.67014e-20

## Sheet: epidermal.29v0
	p_vala	avg_log2FCb	pct.1c	pct.2d	p_val_adje	a = unadjusted p value	GO
98108987-unknown-2322	1.7988e-27	0.610677	0.746	0.452	3.70176e-23	b = log fold change of average expression of this cluster versus all other clusters	protein refolding
98007609-suox	3.23823e-25	0.970601	0.41	0.09	6.66395e-21	c = Percent of cells within this clusters that express this gene	cytoplasmic translation
98024215-ada28-3	1.22624e-22	0.837217	0.371	0.077	2.52347e-18	d = Perfect of cells outside this cluster expressing this gene	viral entry into host cell
98046972-nrt21-2	1.65897e-20	0.787845	0.388	0.107	3.414e-16	e = adjusted p value using bonferroni correction	positive regulation of intrinsic apoptotic signaling pathway by p53 class mediator
98003288-atla1	1.15578e-19	0.644506	0.592	0.321	2.37849e-15		translation
98038057-hs90a	2.07929e-19	0.349284	0.877	0.729	4.27898e-15		chaperone-mediated autophagy
98019412-unknown-493	1.57711e-18	0.67431	0.365	0.094	3.24553e-14		positive regulation by host of viral genome replication
98055369-sqstm-5	2.65751e-14	0.692645	0.309	0.094	5.4689e-10		regulation of protein complex stability
98127808-hsp7c-4	4.7284e-13	0.454936	0.171	0.007	9.73057e-09		cellular response to steroid hormone stimulus
98038616-mcac1	1.98597e-12	0.504881	0.496	0.264	4.08692e-08		regulation of protein complex assembly
98127811-hsp7c-6	4.01496e-12	0.455875	0.166	0.01	8.26238e-08		lysosomal transport
98156708-hsp7c-12	1.13416e-11	0.484626	0.155	0.007	2.334e-07		protein folding
98130393-elk1-4	1.47514e-11	0.4886	0.355	0.151	3.03569e-07		cellular response to virus
98032928-sqstm	2.36792e-11	0.551234	0.168	0.017	4.87294e-07		energy homeostasis
98148889-dnja4	4.3715e-11	0.459694	0.427	0.237	8.99611e-07		response to heat
98035852-rl24-2	9.12166e-11	0.451833	0.348	0.14	1.87715e-06
98010799-hig1c	1.24855e-10	0.511428	0.44	0.264	2.56939e-06
98009968-med25	3.76675e-10	0.466797	0.296	0.117	7.7516e-06
98144272-ubb-13	4.20461e-10	0.425565	0.348	0.164	8.65268e-06
98037255-sap-5	5.54679e-10	0.44706	0.257	0.084	1.14147e-05
98132027-ggct-2	3.41777e-09	0.381804	0.659	0.495	7.03343e-05
98056297-if5a1-2	4.02373e-09	0.416373	0.289	0.114	8.28043e-05
98132029-ggct-4	5.75578e-09	0.366243	0.629	0.438	0.000118448
98156707-hsp7c-11	2.52195e-08	0.374231	0.131	0.017	0.000518993
98006294-fa46a	2.80656e-08	0.25933	0.706	0.612	0.000577562
98132028-ggct-3	3.81977e-08	0.345611	0.677	0.498	0.00078607
98047763-zc12c	4.18353e-08	0.314978	0.183	0.05	0.00086093
98025789-catl1	5.74005e-08	0.349696	0.529	0.381	0.00118124
98125870-unknown-3449	1.02463e-07	0.348548	0.155	0.037	0.00210859
98013010-lrat-2	1.09352e-07	0.328407	0.182	0.054	0.00225036
98058402-rhg33	1.20199e-07	0.303736	0.176	0.05	0.00247358
98011336-npc1-2	2.5528e-07	0.356201	0.385	0.221	0.0052534
98046629-nfil3	2.5733e-07	0.353973	0.297	0.151	0.0052956
98022962-rssa	3.21902e-07	0.275675	0.625	0.515	0.00662442
98113052-anx13-4	3.43265e-07	0.341384	0.303	0.154	0.00706406
98042774-atla1-5	4.89676e-07	0.267103	0.101	0.01	0.010077
98050048-plst	4.99764e-07	0.344327	0.361	0.207	0.0102846
98051213-ptprb-3	6.69052e-07	0.361029	0.405	0.261	0.0137684
98052934-mltk-4	8.33589e-07	0.262274	0.139	0.033	0.0171544
98008433-efhd2	9.69721e-07	0.350196	0.277	0.144	0.0199559
98000496-unknown-13	1.07405e-06	0.35393	0.328	0.181	0.0221029
98026745-rl32	1.61019e-06	0.330331	0.467	0.328	0.033136
98040438-dhe3	1.97436e-06	0.340406	0.429	0.298	0.0406303
98003185-stom-3	2.03755e-06	0.321916	0.476	0.361	0.0419307
98114389-rs8	2.38268e-06	0.29269	0.528	0.398	0.0490332
98142809-exosx-2	2.79513e-06	0.261258	0.291	0.157	0.057521
98001231-sap3	3.06272e-06	0.271607	0.615	0.502	0.0630277
98109575-catl1-6	3.42816e-06	0.265432	0.469	0.324	0.0705481
98118312-rl26	3.59564e-06	0.286496	0.546	0.445	0.0739946
98012596-unknown-324	3.63987e-06	0.344788	0.422	0.301	0.074905
98044524-ptafr	4.14988e-06	0.253991	0.151	0.047	0.0854004
98029576-sap-3	4.75207e-06	0.260097	0.158	0.05	0.0977929
98027927-atf7	5.84208e-06	0.269579	0.2	0.084	0.120224
98009195-rl19	5.94497e-06	0.295244	0.484	0.371	0.122341
98056579-hnrpq-3	8.20142e-06	0.278533	0.533	0.418	0.168777
98009870-gtr1	8.36269e-06	0.268964	0.518	0.411	0.172096
98116149-adf	8.52611e-06	0.331184	0.259	0.134	0.175459
98050326-rs11	8.57571e-06	0.29975	0.459	0.348	0.17648
98025611-dnjb1	1.19664e-05	0.31172	0.16	0.06	0.246257
98018990-sc24a	1.22336e-05	0.250685	0.287	0.164	0.251754
98040719-rs17	1.31464e-05	0.29018	0.45	0.331	0.27054
98059982-cpeb3	1.52925e-05	0.305366	0.345	0.227	0.314704
98037889-rl36	1.91496e-05	0.299887	0.41	0.301	0.39408
98146601-sqstm-7	2.07273e-05	0.407474	0.175	0.077	0.426547
98024986-ran-2	2.38362e-05	0.289337	0.424	0.308	0.490525
98024696-ch10	2.92719e-05	0.281432	0.195	0.09	0.602387
98023181-ima1-2	2.99981e-05	0.267537	0.175	0.074	0.617332
98010961-un13c	3.21998e-05	0.277534	0.16	0.064	0.662639
98043946-rl27a	3.27835e-05	0.266458	0.558	0.448	0.674651
98000125-rs7	3.35562e-05	0.253625	0.529	0.428	0.690552
98000212-rl13a	3.43204e-05	0.268618	0.467	0.381	0.70628
98056437-hem0-2	3.62365e-05	0.257663	0.229	0.117	0.745712
98116150-adf3	3.78863e-05	0.324154	0.239	0.127	0.779663
98007888-elmo2	3.95101e-05	0.275482	0.272	0.154	0.813079
98038546-npm3	7.39243e-05	0.314172	0.338	0.237	1
98159684-lrba-2	0.00165043	0.301512	0.261	0.177	1
98014650-np1l1	0.000107658	0.289664	0.306	0.201	1
98033506-h10	0.000213663	0.288871	0.356	0.258	1
98018478-elf5	8.29961e-05	0.288527	0.254	0.151	1
98025828-rs13	0.000106037	0.28406	0.291	0.181	1
98115726-cats-2	5.15158e-05	0.282577	0.45	0.341	1
98034475-urom	0.00845696	0.28072	0.284	0.207	1
98107200-unknown-2210	0.00021758	0.270298	0.143	0.064	1
98154101-unknown-5410	6.90154e-05	0.267799	0.202	0.104	1
98047049-cuzd1-3	0.0141971	0.266545	0.287	0.221	1
98019763-psd12	0.000305058	0.256871	0.296	0.194	1
98040421-rs6-2	0.000275194	0.251802	0.403	0.291	1
98050842-ada28-6	0.00156948	0.250825	0.269	0.191	1
98037656-dbf4a	6.44999e-05	-0.250405	0.185	0.294	1
98152279-unknown-5306	5.97937e-13	-0.250471	0.015	0.13	1.23049e-08
98024228-cx6b1	8.81049e-07	-0.250475	0.513	0.662	0.0181311
98020126-unknown-513	1.53365e-05	-0.250643	0.18	0.308	0.31561
98031810-coea1-2	7.02655e-05	-0.250778	0.387	0.555	1
98050454-1433g	1.61284e-05	-0.250896	0.254	0.398	0.331907
98006907-unknown-169	9.28928e-05	-0.251184	0.308	0.445	1
98013758-unknown-354	1.56431e-05	-0.251688	0.217	0.361	0.321919
98017044-unknown-434	2.15122e-05	-0.25261	0.187	0.314	0.4427
98112158-ndus7	8.94986e-06	-0.252943	0.232	0.375	0.184179
98031569-nmrl1	2.50392e-05	-0.25301	0.18	0.301	0.515281
98056942-otoan-5	6.45146e-06	-0.253045	0.321	0.475	0.132765
98053409-atpk	1.36291e-05	-0.253142	0.308	0.455	0.280474
98011616-acsf2-6	1.54894e-06	-0.253625	0.087	0.197	0.0318756
98000967-rgs22	3.07898e-06	-0.254183	0.217	0.371	0.0633624
98035735-c56d2	8.73506e-06	-0.254699	0.086	0.184	0.179759
98027068-kgp1-2	1.31614e-06	-0.255309	0.123	0.254	0.0270848
98044251-gnpat	1.47302e-05	-0.25598	0.264	0.405	0.303132
98137305-mtmr9-2	1.10206e-13	-0.255988	0.005	0.107	2.26793e-09
98026870-f194a	8.74533e-07	-0.256305	0.092	0.207	0.017997
98123489-unknown-3299	1.67357e-11	-0.256663	0.012	0.11	3.44405e-07
98029902-unknown-769	5.50524e-06	-0.256712	0.178	0.314	0.113292
98026564-cc170	1.80954e-05	-0.256799	0.208	0.338	0.372385
98030961-hop	5.26854e-15	-0.25732	0.005	0.117	1.08421e-10
98040052-unknown-1071	6.31157e-06	-0.257617	0.245	0.391	0.129886
98049086-call3-6	2.29184e-06	-0.25791	0.193	0.328	0.0471638
98054980-unknown-1456	8.55311e-07	-0.257949	0.124	0.258	0.0176014
98006482-casc1	1.39574e-05	-0.257963	0.22	0.355	0.287228
98019892-ascc3-2	7.91703e-07	-0.258083	0.096	0.217	0.0162925
98052958-e41l3-4	1.50964e-05	-0.258364	0.363	0.502	0.310669
98015486-tepp	2.81279e-08	-0.258996	0.064	0.184	0.000578844
98011812-dab1	3.45307e-06	-0.259678	0.15	0.278	0.0710608
98057879-gpdm	2.56406e-06	-0.259916	0.121	0.241	0.0527659
98033170-calm-28	2.07931e-05	-0.26041	0.484	0.649	0.427901
98014661-dpy30-2	9.91541e-07	-0.260877	0.108	0.231	0.0204049
98001031-pg12a	2.42041e-13	-0.261569	0.015	0.134	4.98096e-09
98047088-can9-5	1.19178e-06	-0.262232	0.529	0.692	0.0245257
98024995-epg5-3	2.60989e-10	-0.262241	0.03	0.144	5.37089e-06
98048641-nckx4-2	5.2774e-06	-0.262283	0.136	0.254	0.108604
98058947-unknown-1598	3.42599e-07	-0.262862	0.103	0.231	0.00705035
98035861-wdr49-3	1.42586e-05	-0.263087	0.19	0.318	0.293427
98032822-cp135-4	7.38911e-06	-0.263382	0.345	0.518	0.15206
98141545-unknown-4541	4.26613e-06	-0.263914	0.173	0.308	0.0877927
98006510-arsk	6.34694e-06	-0.264296	0.279	0.425	0.130614
98011039-rbl2	1.88538e-08	-0.265021	0.066	0.187	0.000387992
98051205-idh3a	1.02418e-05	-0.265111	0.208	0.344	0.210766
98039175-k1377	8.32147e-06	-0.2664	0.124	0.234	0.171248
98020051-unknown-510	2.23012e-06	-0.266596	0.118	0.237	0.0458936
98034726-crocc-2	1.64783e-05	-0.26677	0.39	0.522	0.339107
98160116-f126b	9.62688e-07	-0.267582	0.173	0.318	0.0198112
98042719-pls1-3	8.46673e-08	-0.267829	0.642	0.819	0.00174237
98050151-sias	6.78443e-06	-0.268231	0.373	0.515	0.139617
98119670-kad7	1.0171e-05	-0.268505	0.291	0.435	0.20931
98013542-ck065	2.2085e-06	-0.268904	0.116	0.234	0.0454487
98036581-dyrk2	3.76875e-06	-0.269054	0.262	0.411	0.077557
98123312-unknown-3286	3.07723e-14	-0.269259	0.007	0.117	6.33263e-10
98034398-tbb3	1.03371e-10	-0.269453	0.783	0.886	2.12728e-06
98039106-six1-2	1.38799e-05	-0.270058	0.376	0.522	0.285634
98154761-tbb4b-17	9.96664e-07	-0.270094	0.538	0.706	0.0205104
98110568-reep5-2	4.63145e-14	-0.270099	0.005	0.11	9.53107e-10
98009382-f166b	4.83853e-06	-0.270704	0.341	0.488	0.099572
98016528-kad9	1.31287e-05	-0.27106	0.277	0.415	0.270176
98101463-cuzd1-5	1.7509e-07	-0.271359	0.608	0.749	0.00360318
98059130-anks3	5.55931e-06	-0.271372	0.324	0.478	0.114405
98121994-dpp10-3	8.38523e-06	-0.271489	0.15	0.268	0.17256
98115104-tbb2a-2	2.48154e-07	-0.271552	0.595	0.783	0.00510675
98008489-phb2-2	6.18641e-06	-0.271623	0.405	0.575	0.12731
98022369-dus19	1.06613e-11	-0.272936	0.025	0.144	2.19399e-07
98052799-fhl3-6	1.87396e-05	-0.273631	0.343	0.465	0.385641
98010408-f183b	8.76198e-06	-0.273696	0.38	0.518	0.180313
98017398-cg072	4.08787e-06	-0.273951	0.235	0.381	0.0841242
98045915-alf	3.51632e-06	-0.274088	0.376	0.542	0.0723623
98045376-hxk2	8.39653e-06	-0.274221	0.217	0.358	0.172792
98157983-loxh1-30	7.99026e-17	-0.27433	0.008	0.14	1.64432e-12
98039614-unknown-1055	6.80159e-06	-0.274448	0.195	0.324	0.13997
98002014-efcb6-2	2.6217e-06	-0.27452	0.213	0.361	0.053952
98044201-oaz1	7.40752e-07	-0.274843	0.365	0.535	0.0152439
98014573-ptprd-2	5.43321e-08	-0.275653	0.055	0.167	0.0011181
98145155-s7a13	1.12382e-07	-0.275711	0.091	0.221	0.00231271
98010823-ccd63	4.63526e-06	-0.275741	0.254	0.408	0.0953891
98019546-vav	1.56381e-06	-0.276922	0.156	0.288	0.0321817
98019018-ci009	2.39447e-06	-0.276928	0.171	0.304	0.0492759
98105513-s22a6-5	6.52292e-11	-0.277577	0.025	0.137	1.34235e-06
98019775-fank1	1.57796e-06	-0.27791	0.255	0.415	0.0324728
98011293-styl1	1.75889e-06	-0.278484	0.161	0.298	0.0361962
98043942-lrc34	2.83434e-06	-0.278528	0.215	0.358	0.0583279
98037352-ybox1	4.87603e-10	-0.278574	0.664	0.829	1.00344e-05
98050090-cc169-2	1.09804e-06	-0.278614	0.161	0.301	0.0225965
98030637-nec1	4.1464e-07	-0.279853	0.182	0.338	0.00853287
98058573-dysf-2	7.52484e-06	-0.280897	0.328	0.472	0.154854
98032828-fhl3-4	3.86056e-05	-0.280901	0.257	0.391	0.794464
98159313-unknown-5779	5.46881e-08	-0.281179	0.583	0.763	0.00112543
98041748-gulp1	2.20102e-06	-0.281549	0.323	0.478	0.0452948
98014330-unknown-369	4.36742e-06	-0.282168	0.255	0.411	0.0898772
98123701-lox5-13	1.90768e-15	-0.282393	0.005	0.12	3.92582e-11
98018436-odpat	1.11858e-08	-0.282716	0.188	0.358	0.000230192
98021940-dyh7-2	6.96769e-06	-0.283032	0.259	0.405	0.143388
98106381-unknown-2156	1.6648e-09	-0.283475	0.055	0.181	3.42599e-05
98111404-glrx2-4	1.90533e-06	-0.283626	0.195	0.341	0.0392097
98009087-dlrb2	3.31976e-07	-0.283998	0.477	0.619	0.00683174
98030632-unknown-793	7.60187e-06	-0.28449	0.328	0.478	0.156439
98017079-lrc71	2.99419e-07	-0.284761	0.141	0.284	0.00616174
98015673-cb062	2.16337e-06	-0.286157	0.282	0.441	0.0445199
98007467-cnbd1	3.21926e-07	-0.286357	0.119	0.251	0.00662492
98018921-dyh3	3.87107e-06	-0.287985	0.274	0.425	0.0796628
98017980-unknown-457	4.14245e-06	-0.287994	0.235	0.381	0.0852475
98103122-unknown-1915	1.00449e-13	-0.288454	0.005	0.107	2.06714e-09
98048806-calm-37	5.4614e-06	-0.289511	0.311	0.465	0.11239
98032521-unknown-848	1.75104e-06	-0.291645	0.403	0.575	0.0360346
98036005-baz2b	4.68501e-06	-0.291843	0.318	0.475	0.0964127
98133569-mp2k4	1.70692e-06	-0.292104	0.291	0.431	0.0351267
98030299-pygm	2.24322e-07	-0.292274	0.397	0.569	0.00461633
98030687-cd022	1.27007e-06	-0.292425	0.129	0.251	0.0261368
98059221-hxk2-3	2.8046e-07	-0.292804	0.277	0.455	0.00577159
98002935-nhr19	5.80109e-07	-0.2941	0.128	0.261	0.0119381
98021421-nrf6	5.41551e-07	-0.294357	0.232	0.385	0.0111446
98002031-tri33	6.15357e-07	-0.294917	0.198	0.348	0.0126634
98037720-ttc25-2	1.61323e-06	-0.295146	0.239	0.391	0.0331987
98043111-tc1d1-3	9.62977e-07	-0.295931	0.338	0.505	0.0198171
98034826-unknown-909	1.70918e-07	-0.296075	0.165	0.318	0.00351732
98015763-sphk1	2.81412e-07	-0.296208	0.086	0.201	0.00579117
98051772-fhl3-5	1.69196e-08	-0.296275	0.598	0.779	0.000348188
98054824-wdr18	3.76515e-07	-0.298023	0.385	0.559	0.00774831
98023489-pelo	2.66585e-07	-0.298433	0.331	0.525	0.00548605
98014789-ci171	2.02553e-06	-0.298988	0.259	0.415	0.0416834
98019373-tilb-2	1.19751e-07	-0.29941	0.195	0.365	0.00246436
98030588-nek7	2.68213e-06	-0.299915	0.287	0.431	0.0551956
98043739-mieap	4.77371e-06	-0.301706	0.235	0.368	0.0982381
98010425-wdr16	3.9134e-07	-0.301745	0.42	0.585	0.00805339
98022630-ccd11	8.1571e-07	-0.301809	0.329	0.492	0.0167865
98040750-pa1b3-2	1.39664e-12	-0.302153	0.024	0.147	2.87414e-08
98034524-dglb	7.33668e-08	-0.302219	0.15	0.308	0.00150982
98135699-unknown-4145	4.1513e-09	-0.302256	0.064	0.191	8.54295e-05
98160340-cdd-2	4.72014e-10	-0.302901	0.062	0.201	9.71357e-06
98005704-cp080-2	8.91434e-07	-0.303064	0.366	0.528	0.0183448
98025971-dnai1	5.59186e-07	-0.303314	0.363	0.522	0.0115075
98046878-cc14a	1.851e-07	-0.303962	0.286	0.445	0.00380917
98035075-myh4	2.31091e-07	-0.304275	0.114	0.251	0.00475562
98036425-odpb	2.36214e-07	-0.304455	0.324	0.508	0.00486105
98001529-txnd3	6.4212e-07	-0.304796	0.234	0.391	0.0132142
98023693-ct085-2	3.86036e-07	-0.305614	0.271	0.435	0.00794423
98027076-unknown-693	2.53111e-10	-0.306081	0.061	0.197	5.20876e-06
98040787-cndp2-2	1.42839e-06	-0.306265	0.425	0.575	0.0293948
98139044-tekt2	4.14533e-07	-0.306643	0.287	0.465	0.00853067
98031617-sptc2	2.22225e-08	-0.30678	0.45	0.645	0.000457317
98004087-wdr65	2.22462e-07	-0.307556	0.187	0.341	0.00457804
98012327-sam15	6.65641e-08	-0.307738	0.185	0.344	0.00136982
98123690-rl3-3	2.11242e-07	-0.30858	0.22	0.391	0.00434715
98007930-cc084	2.55313e-07	-0.308833	0.282	0.462	0.00525409
98033823-nudt9-4	6.23235e-07	-0.308869	0.255	0.411	0.0128256
98036985-dylt1	2.92035e-07	-0.310144	0.412	0.545	0.00600978
98024525-unknown-640	1.26053e-07	-0.310286	0.175	0.334	0.00259404
98047207-cxol1	2.08255e-16	-0.310745	0.005	0.127	4.28568e-12
98157982-loxh1-29	2.7196e-16	-0.311032	0.003	0.12	5.59666e-12
98014927-rgd2	2.40188e-16	-0.31151	0.008	0.137	4.94282e-12
98012070-unknown-311	3.55755e-06	-0.31229	0.348	0.545	0.0732109
98142811-unknown-4624	1.76597e-07	-0.312788	0.195	0.358	0.00363419
98042949-trim3-6	1.05503e-06	-0.31483	0.272	0.425	0.0217114
98108616-syfa-2	2.27628e-16	-0.31583	0.008	0.137	4.68435e-12
98029227-fhad1	1.85656e-07	-0.315957	0.247	0.408	0.00382062
98003512-dnal1	1.88877e-07	-0.318243	0.301	0.465	0.0038869
98015476-tm133	5.64833e-08	-0.318483	0.106	0.237	0.00116237
98000704-cb070	4.6733e-07	-0.318951	0.208	0.358	0.00961718
98050599-unknown-1344	4.26442e-07	-0.319933	0.346	0.502	0.00877575
98053163-spag6	1.3049e-07	-0.32139	0.35	0.522	0.00268535
98035924-hpgds-18	9.15205e-08	-0.321978	0.311	0.502	0.0018834
98037376-cd047	1.42025e-07	-0.323728	0.306	0.475	0.00292273
98005818-tekt1	9.19356e-08	-0.32427	0.383	0.555	0.00189194
98014393-tba1a-2	1.96677e-11	-0.325394	0.575	0.719	4.04741e-07
98125114-unknown-3397	1.3706e-08	-0.325972	0.141	0.301	0.000282056
98036682-mib1-2	1.13885e-08	-0.327769	0.168	0.331	0.000234364
98041521-cc170-2	4.01782e-08	-0.32939	0.21	0.381	0.000826828
98042928-litaf-4	1.70267e-08	-0.329687	0.434	0.635	0.000350393
98145753-unknown-4818	5.08759e-17	-0.330931	0.018	0.171	1.04698e-12
98045503-unknown-1217	2.25586e-09	-0.331195	0.103	0.254	4.64233e-05
98057349-flna-2	1.40425e-07	-0.331953	0.321	0.488	0.00288981
98025564-hspb8	6.52762e-11	-0.332651	0.074	0.227	1.34332e-06
98105077-unknown-2075	2.56447e-07	-0.334186	0.376	0.548	0.00527743
98133991-rsh4a-2	2.34328e-08	-0.33557	0.212	0.381	0.000482224
98001435-tc1d2	9.02169e-09	-0.335912	0.213	0.391	0.000185657
98023812-ca158	8.08077e-08	-0.338328	0.229	0.385	0.00166294
98026945-ccd19	3.01403e-08	-0.34023	0.348	0.535	0.000620258
98161103-gas6	9.1564e-20	-0.343337	0.005	0.151	1.88429e-15
98048945-b2cl1-2	2.98181e-08	-0.343517	0.158	0.311	0.000613627
98011175-idlc	9.13764e-09	-0.344016	0.403	0.565	0.000188043
98047212-spat4	1.49832e-08	-0.344513	0.198	0.365	0.00030834
98041403-unknown-1115	1.76483e-07	-0.344828	0.227	0.385	0.00363185
98036555-unknown-955	1.79422e-19	-0.345722	0.007	0.154	3.69232e-15
98020591-dclk3	1.48605e-08	-0.345843	0.218	0.395	0.000305815
98011550-djb13	8.8894e-09	-0.345975	0.345	0.525	0.000182935
98055613-cisy	5.05513e-10	-0.346767	0.412	0.602	1.0403e-05
98053800-cq098-2	3.96941e-08	-0.347158	0.245	0.421	0.000816865
98039290-unknown-1041	6.06858e-07	-0.348116	0.328	0.455	0.0124885
98025858-unknown-659	7.29683e-12	-0.348609	0.556	0.753	1.50161e-07
98025860-unknown-660	3.63885e-07	-0.349451	0.239	0.395	0.00748839
98053340-cnfn-13	4.24739e-08	-0.350959	0.313	0.482	0.00087407
98123442-sync	1.13197e-08	-0.351124	0.207	0.375	0.000232948
98032146-unknown-833	4.79735e-09	-0.351304	0.138	0.304	9.87246e-05
98039139-tspoa-4	1.96023e-15	-0.351412	0.013	0.144	4.03396e-11
98031799-trpm8-5	5.5725e-09	-0.351746	0.365	0.562	0.000114676
98036355-unknown-948	1.93964e-10	-0.352	0.042	0.167	3.99159e-06
98139572-efcb5	2.2933e-09	-0.35295	0.195	0.371	4.71939e-05
98035378-hprt	5.15623e-10	-0.35385	0.141	0.318	1.0611e-05
98026219-dnpep	5.0562e-06	-0.353922	0.224	0.344	0.104052
98148838-unknown-5022	1.80509e-09	-0.354218	0.161	0.341	3.7147e-05
98117481-unknown-2862	2.75475e-21	-0.354349	0	0.144	5.669e-17
98025684-enob	3.31513e-09	-0.35466	0.311	0.505	6.8222e-05
98030106-unknown-773	1.05524e-09	-0.354779	0.16	0.341	2.17158e-05
98048588-unknown-1306	2.21069e-09	-0.355148	0.113	0.264	4.54938e-05
98001427-ndk7	3.58355e-09	-0.356942	0.341	0.525	7.37459e-05
98022126-npc1-4	1.69231e-10	-0.358054	0.109	0.278	3.48261e-06
98017361-unknown-442	1.9534e-07	-0.358599	0.197	0.365	0.00401989
98051615-ca192	3.27411e-09	-0.358705	0.232	0.415	6.73779e-05
98135142-api5-2	2.95644e-20	-0.360262	0.005	0.154	6.08406e-16
98025557-ncl2-3	8.34558e-08	-0.362194	0.254	0.418	0.00171744
98030852-cspl2	4.71278e-10	-0.363952	0.271	0.472	9.69844e-06
98030530-unknown-791	1.10217e-09	-0.364754	0.343	0.542	2.26815e-05
98025783-rsh4a	7.27667e-09	-0.365751	0.336	0.518	0.000149747
98052010-ccd39-2	7.66819e-10	-0.367264	0.163	0.341	1.57804e-05
98114919-litaf-10	1.88981e-10	-0.36792	0.145	0.328	3.88905e-06
98027208-unknown-696	7.8852e-10	-0.368086	0.163	0.338	1.6227e-05
98009791-efhc2	2.53492e-09	-0.3687	0.234	0.415	5.21662e-05
98048855-bicc1	3.66738e-11	-0.369476	0.434	0.642	7.5471e-07
98015945-ptges	1.39165e-09	-0.371006	0.151	0.314	2.86388e-05
98124121-unknown-3334	4.78453e-09	-0.371625	0.403	0.595	9.84608e-05
98040956-unknown-1098	1.88438e-09	-0.371709	0.329	0.542	3.87787e-05
98042177-cah9	1.88072e-09	-0.372335	0.402	0.605	3.87033e-05
98002876-unknown-70	1.4791e-09	-0.373115	0.276	0.458	3.04384e-05
98129761-cg072-2	1.95418e-12	-0.37421	0.086	0.258	4.02151e-08
98048517-spef1	2.3185e-09	-0.374969	0.257	0.435	4.77123e-05
98001574-odf3a	2.26516e-10	-0.37568	0.422	0.622	4.66147e-06
98144255-tba1b-3	1.16633e-12	-0.376449	0.082	0.247	2.40019e-08
98047578-trpa1-3	4.54752e-10	-0.378301	0.208	0.401	9.35835e-06
98029929-tanc1	1.69972e-09	-0.378461	0.235	0.421	3.49785e-05
98042513-strp2	2.10871e-14	-0.37963	0.061	0.241	4.33952e-10
98046690-kad5	1.63779e-09	-0.38015	0.296	0.478	3.37041e-05
98056352-t53i1	2.96557e-10	-0.382763	0.176	0.371	6.10285e-06
98004321-nckx5-2	5.61401e-10	-0.382937	0.284	0.482	1.15531e-05
98035668-nac3-2	1.20192e-10	-0.385139	0.348	0.579	2.47343e-06
98030180-rufy1	7.99248e-10	-0.385721	0.195	0.375	1.64477e-05
98145095-ylk1-3	1.12699e-10	-0.387123	0.092	0.251	2.31923e-06
98068845-unknown-1656	2.64448e-11	-0.388523	0.067	0.217	5.44207e-07
98022043-tmm56-4	1.98512e-10	-0.390077	0.239	0.431	4.08518e-06
98018202-lamc1	5.34565e-11	-0.391772	0.185	0.385	1.10008e-06
98029083-tagl3-3	6.36341e-10	-0.393066	0.178	0.351	1.30953e-05
98024392-sc6a1-2	5.04032e-11	-0.395984	0.329	0.548	1.03725e-06
98024551-f183a	1.64572e-10	-0.397459	0.346	0.559	3.38673e-06
98102033-lat1n	2.14086e-19	-0.398995	0.02	0.187	4.40567e-15
98045591-gas8	3.36384e-11	-0.399634	0.299	0.502	6.92245e-07
98022339-unknown-574	7.25347e-12	-0.399764	0.116	0.301	1.49269e-07
98006161-tekt4	2.93652e-11	-0.402877	0.348	0.562	6.04306e-07
98160172-calm-53	2.2824e-13	-0.403002	0.486	0.696	4.69694e-09
98047634-tbata-2	6.93742e-11	-0.403559	0.321	0.535	1.42765e-06
98041742-prof	3.99456e-13	-0.405885	0.101	0.288	8.2204e-09
98014992-dnai2	5.78684e-11	-0.406135	0.282	0.492	1.19087e-06
98027521-tgm1	5.7282e-12	-0.408583	0.271	0.502	1.17881e-07
98016052-m3kl4	2.48468e-11	-0.41353	0.17	0.365	5.11321e-07
98007018-fucm	5.42898e-13	-0.415288	0.282	0.512	1.11723e-08
98057036-fhl2-6	9.71625e-13	-0.416964	0.262	0.498	1.99951e-08
98040796-kif9	4.55108e-12	-0.417034	0.247	0.465	9.36567e-08
98050265-s22a5-13	2.29977e-12	-0.42423	0.145	0.348	4.73269e-08
98038791-can9-4	6.61454e-13	-0.430015	0.341	0.585	1.36121e-08
98050433-unknown-1341	4.86946e-12	-0.4353	0.39	0.619	1.00209e-07
98007285-pcr6	5.31258e-11	-0.438937	0.086	0.241	1.09328e-06
98005192-leu1	3.01685e-11	-0.439977	0.143	0.331	6.20838e-07
98105317-unknown-2095	4.91327e-14	-0.442969	0.111	0.311	1.0111e-09
98040001-unknown-1068	3.38773e-11	-0.455604	0.227	0.448	6.97161e-07
98038973-fad1-2	2.09962e-16	-0.466823	0.037	0.207	4.32081e-12
98009853-unknown-248	4.30803e-27	-0.487171	0.008	0.211	8.86551e-23
98032455-unknown-844	9.24332e-16	-0.487955	0.097	0.304	1.90218e-11
98022277-cav1	1.80425e-14	-0.488257	0.363	0.629	3.71297e-10
98126458-ttl13-2	8.60195e-29	-0.499392	0.007	0.217	1.77019e-24
98110012-tri42	1.55675e-18	-0.501906	0.141	0.395	3.20363e-14
98151780-unknown-5256	1.35976e-25	-0.506196	0.018	0.231	2.79825e-21
98129441-litaf-11	4.86784e-17	-0.507174	0.067	0.271	1.00175e-12
98137954-fhl2-8	1.85694e-21	-0.535388	0.415	0.719	3.82139e-17
98057522-unknown-1550	4.95871e-44	-0.542248	0.721	0.98	1.02045e-39
98060099-unknown-1615	3.23456e-30	-0.542303	0.02	0.268	6.6564e-26
98125624-ctl1-4	8.14328e-27	-0.544679	0.042	0.298	1.67581e-22
98025716-cttb2	1.20458e-33	-0.626568	0.03	0.311	2.4789e-29
98124542-unknown-3355	4.86979e-31	-0.759156	0.188	0.542	1.00215e-26
98008974-unknown-225	2.20986e-31	-0.813533	0.071	0.388	4.54767e-27
98148841-unknown-5023	6.0888e-52	-1.25017	0.049	0.448	1.25301e-47
