# Supplementary material for: Acoel single-cell atlas reveals expression dynamics and heterogeneity of adult pluripotent stem cells
Source: Nat Commun. 2023 May 5;14:2612. doi: 10.1038/s41467-023-38016-4 (PMC10163032; doi:10.1038/s41467-023-38016-4)
Supplement: Supplementary file 14 — Supplementary Data 12 [file 41467_2023_38016_MOESM14_ESM.xlsx]

## Sheet: muscle.6v0
Supplementary Table 12. Muscle cell type expression comparisons across regeneration time points and associated GO.
	p_vala	avg_log2FCb	pct.1c	pct.2d	p_val_adje	a = unadjusted p value	GO
98047896-egr3	5.08362e-34	0.81418	0.477	0.192	1.04616e-29	b = log fold change of average expression of this cluster versus all other clusters	positive regulation of transcription from RNA polymerase II promoter
98050418-runx3	1.60167e-18	0.370105	0.139	0.018	3.29607e-14	c = Percent of cells within this clusters that express this gene	negative regulation of osteoclast differentiation
98008587-acsl1	3.79838e-16	0.488717	0.411	0.228	7.81669e-12	d = Perfect of cells outside this cluster expressing this gene	regulation of transcription, DNA-templated
98009870-gtr1	3.15021e-15	0.427259	0.552	0.355	6.48282e-11	e = adjusted p value using bonferroni correction	cellular response to vascular endothelial growth factor stimulus
98013145-ash1l	1.66766e-13	0.370674	0.168	0.047	3.43189e-09		regulation of I-kappaB kinase/NF-kappaB signaling
98000744-tf7l2	6.69399e-13	0.421846	0.336	0.172	1.37756e-08		negative regulation of I-kappaB kinase/NF-kappaB signaling
98045842-fstl3	4.53892e-12	0.470431	0.563	0.419	9.34063e-08		positive regulation of protein serine/threonine kinase activity
98020018-nlk	4.66287e-12	0.396976	0.253	0.109	9.59571e-08		ossification
98113375-traf1-14	3.99527e-11	0.259558	0.115	0.026	8.22187e-07		negative regulation of epithelial cell proliferation
98046840-atla1-7	1.14687e-10	0.379682	0.459	0.281	2.36015e-06		negative regulation of transcription, DNA-templated
98047358-dab2p	2.99432e-10	0.361441	0.525	0.404	6.16201e-06		positive regulation of JNK cascade
98149751-nebu-2	4.34776e-08	0.250352	0.131	0.046	0.000894725		muscle organ development
98160154-glrx2-5	9.24769e-07	0.266568	0.411	0.308	0.0190308		regulation of transcription from RNA polymerase II promoter
98025187-tob2	9.65916e-07	0.295531	0.427	0.317	0.0198776		MAPK cascade
98148985-bambi	5.55679e-06	0.275219	0.411	0.3	0.114353
98054653-spef2-2	1.02875e-05	0.253916	0.355	0.261	0.211706
98013976-mmp21	2.05108e-05	0.254181	0.12	0.055	0.422093
98027124-lasp1-2	2.79563e-05	0.263044	0.288	0.202	0.575313
98001231-sap3	1.21577e-05	-0.251797	0.331	0.473	0.250194
98036555-unknown-955	1.88484e-07	-0.254734	0.043	0.146	0.00387881
98155445-unknown-5522	7.55209e-06	-0.261708	0.323	0.466	0.155414
98034398-tbb3	3.61361e-10	-0.264178	0.216	0.396	7.43645e-06
98052044-tsp1	3.3154e-06	-0.267727	0.264	0.406	0.0682277
98040325-unknown-1079	8.90493e-07	-0.2706	0.168	0.319	0.0183255
98004147-unknown-95	7.19616e-08	-0.284055	0.067	0.19	0.0014809
98138202-lrp1-16	6.39188e-11	-0.285648	0.115	0.289	1.31539e-06
98042513-strp2	4.06976e-07	-0.288576	0.277	0.442	0.00837516
98020832-actb-3	3.0026e-07	-0.297188	0.165	0.311	0.00617905
98008118-pls3	2.02589e-07	-0.300209	0.325	0.485	0.00416908
98148473-lrp1-19	2.20647e-14	-0.349593	0.101	0.309	4.54069e-10
98037979-tba1a-6	3.36702e-14	-0.435609	0.237	0.484	6.929e-10
98024156-actb-4	5.33378e-15	-0.452874	0.301	0.573	1.09764e-10
98008897-mx1	1.67038e-20	-0.47326	0.024	0.249	3.43748e-16
98124542-unknown-3355	3.51427e-21	-0.542677	0.291	0.578	7.23202e-17
98147592-cnfn-18	3.36515e-21	-0.565724	0.171	0.462	6.92514e-17

## Sheet: muscle.24v0
	p_vala	avg_log2FCb	pct.1c	pct.2d	p_val_adje	a = unadjusted p value	GO
98022779-sidt1-2	6.00506e-23	0.419682	0.28	0.091	1.23578e-18	b = log fold change of average expression of this cluster versus all other clusters	skeletal system morphogenesis
98113375-traf1-14	1.14477e-13	0.268506	0.12	0.026	2.35582e-09	c = Percent of cells within this clusters that express this gene	non-canonical Wnt signaling pathway
98013784-esrp1	2.63548e-12	0.330236	0.436	0.279	5.42356e-08	d = Perfect of cells outside this cluster expressing this gene	synapse assembly
98047896-egr3	5.95528e-12	0.378075	0.332	0.192	1.22554e-07	e = adjusted p value using bonferroni correction	intracellular signal transduction
98058799-mkl2	1.58762e-11	0.275196	0.683	0.524	3.26715e-07		axonogenesis
98041246-ldb2-2	4.64728e-11	0.299591	0.255	0.127	9.56365e-07		canonical Wnt signaling pathway
98025187-tob2	6.71924e-11	0.291843	0.466	0.317	1.38275e-06
98054653-spef2-2	1.85716e-10	0.258976	0.405	0.261	3.82184e-06
98020018-nlk	3.93999e-10	0.286706	0.224	0.109	8.10811e-06
98046840-atla1-7	4.8213e-10	0.321979	0.421	0.281	9.92176e-06
98039117-ryk	5.33623e-09	0.26071	0.293	0.171	0.000109814
98006094-zn155	6.6557e-09	0.261653	0.351	0.221	0.000136968
98160154-glrx2-5	7.87946e-09	0.25429	0.438	0.308	0.000162151
98053581-s22a3-6	8.44614e-09	0.252826	0.542	0.42	0.000173813
98056511-svil	8.12678e-08	0.256773	0.289	0.179	0.00167241
98005481-socs7	8.50783e-08	0.251552	0.258	0.153	0.00175083
98010037-fzd5	8.73127e-08	0.281433	0.36	0.244	0.00179681
98055220-dgkb	2.47221e-07	0.253942	0.286	0.182	0.00508755
98032338-gdf8-2	2.08615e-06	-0.25039	0.343	0.453	0.0429308
98038232-unknown-1008	2.54494e-08	-0.251534	0.093	0.197	0.000523722
98004175-wbs27-2	1.64905e-07	-0.251929	0.082	0.173	0.00339357
98016283-marh3-2	1.01625e-12	-0.257833	0.031	0.138	2.09134e-08
98035852-rl24-2	7.37534e-12	-0.257936	0.03	0.129	1.51777e-07
98105735-unknown-2118	1.28952e-15	-0.259014	0.003	0.101	2.65371e-11
98125778-lrp2-13	4.97457e-13	-0.259951	0.039	0.152	1.02372e-08
98123312-unknown-3286	2.07106e-13	-0.267461	0.022	0.127	4.26204e-09
98045827-cklf5	8.44963e-12	-0.277218	0.056	0.173	1.73885e-07
98151780-unknown-5256	3.1788e-10	-0.294027	0.129	0.258	6.54165e-06
98060099-unknown-1615	8.08407e-12	-0.312466	0.134	0.28	1.66362e-07
98009853-unknown-248	4.82115e-12	-0.320976	0.123	0.266	9.92144e-08
98138202-lrp1-16	3.98584e-25	-0.371881	0.076	0.289	8.20246e-21
98004147-unknown-95	6.08365e-18	-0.377709	0.042	0.19	1.25196e-13
98024156-actb-4	1.44305e-16	-0.384218	0.363	0.573	2.96964e-12
98003675-pparg	1.61166e-17	-0.390835	0.141	0.329	3.31663e-13
98008118-pls3	3.17121e-18	-0.423642	0.289	0.485	6.52604e-14
98148473-lrp1-19	9.18534e-30	-0.428209	0.071	0.309	1.89025e-25
98002675-unknown-60	7.48884e-21	-0.444165	0.293	0.534	1.54113e-16
98037979-tba1a-6	3.36705e-24	-0.480793	0.238	0.484	6.92906e-20
98147592-cnfn-18	5.64741e-24	-0.48498	0.22	0.462	1.16218e-19

## Sheet: muscle.72v0
	p_vala	avg_log2FCb	pct.1c	pct.2d	p_val_adje	a = unadjusted p value	GO
98132028-ggct-3	1.45878e-35	0.439069	0.29	0.062	3.00201e-31	b = log fold change of average expression of this cluster versus all other clusters	axonogenesis
98134979-actb-8	4.69509e-27	0.490566	0.501	0.264	9.66202e-23	c = Percent of cells within this clusters that express this gene
98132027-ggct-2	4.88949e-25	0.33492	0.259	0.072	1.00621e-20	d = Perfect of cells outside this cluster expressing this gene
98037979-tba1a-6	3.33719e-16	0.31467	0.641	0.484	6.8676e-12	e = adjusted p value using bonferroni correction
98003288-atla1	2.79961e-14	0.283747	0.13	0.03	5.76132e-10
98147592-cnfn-18	2.1876e-13	0.288501	0.611	0.462	4.50185e-09
98064761-unknown-1630	1.33749e-09	0.250251	0.181	0.082	2.75241e-05
98106473-unknown-2161	3.66645e-06	0.250208	0.201	0.124	0.0754518
98017539-tyrp2	1.30882e-08	-0.255804	0.249	0.381	0.000269342
98030961-hop	1.03927e-12	-0.2635	0.035	0.137	2.13872e-08
98105735-unknown-2118	1.91455e-18	-0.263991	0	0.101	3.93996e-14
98117481-unknown-2862	2.03674e-12	-0.267405	0.057	0.173	4.19142e-08
98125624-ctl1-4	5.61726e-10	-0.272102	0.201	0.348	1.15598e-05
98109831-tbb4b-11	2.86841e-09	-0.281195	0.323	0.455	5.9029e-05
98147781-rtjk-28	4.03162e-16	-0.300561	0.032	0.155	8.29668e-12
98154761-tbb4b-17	1.34988e-14	-0.301263	0.574	0.704	2.77792e-10
98150297-mx1-14	3.06471e-11	-0.308208	0.273	0.443	6.30687e-07
98025716-cttb2	1.51411e-14	-0.33058	0.162	0.336	3.11589e-10
98003675-pparg	1.02018e-14	-0.343535	0.164	0.329	2.09943e-10
98002675-unknown-60	1.99171e-14	-0.34834	0.331	0.534	4.09873e-10
98032338-gdf8-2	7.89633e-12	-0.353545	0.29	0.453	1.62499e-07
98008897-mx1	5.84132e-25	-0.410981	0.054	0.249	1.20208e-20
98008118-pls3	3.66916e-21	-0.445304	0.272	0.485	7.55077e-17

## Sheet: muscle.8v0
	p_vala	avg_log2FCb	pct.1c	pct.2d	p_val_adje	a = unadjusted p value	GO
98148974-lox5-25	2.21324e-25	0.339666	0.176	0.025	4.55463e-21	b = log fold change of average expression of this cluster versus all other clusters	N/A
98148973-lox5-24	5.65877e-25	0.32362	0.172	0.024	1.16452e-20	c = Percent of cells within this clusters that express this gene
98119645-rs27a-2	5.21921e-19	0.325383	0.708	0.555	1.07406e-14	d = Perfect of cells outside this cluster expressing this gene
98137456-itax	8.94519e-18	0.384864	0.202	0.064	1.84083e-13	e = adjusted p value using bonferroni correction
98152298-unknown-5312	1.59432e-14	0.382756	0.354	0.209	3.28096e-10
98049746-pk1l2-3	3.96617e-14	0.256313	0.115	0.022	8.16198e-10
98108987-unknown-2322	1.78822e-10	0.313349	0.479	0.367	3.67999e-06
98013784-esrp1	1.51254e-08	0.280911	0.385	0.279	0.000311266
98161442-unknown-5930	2.13266e-14	-0.251614	0.108	0.257	4.38881e-10
98008897-mx1	8.99322e-10	-0.252083	0.125	0.249	1.85072e-05
98017539-tyrp2	1.86622e-08	-0.252489	0.245	0.381	0.000384048
98123489-unknown-3299	1.1656e-14	-0.25256	0.01	0.104	2.39868e-10
98161443-rir1-3	2.03944e-14	-0.252667	0.108	0.257	4.19696e-10
98109449-tri13-2	8.04365e-14	-0.252681	0.02	0.12	1.6553e-09
98034718-rtn4	1.69801e-10	-0.254165	0.518	0.671	3.49433e-06
98021454-rala	7.01656e-09	-0.255544	0.238	0.382	0.000144394
98016993-rs2	1.22231e-08	-0.256323	0.415	0.58	0.000251538
98003957-gbrg2	2.21956e-08	-0.256354	0.381	0.536	0.000456763
98125282-unknown-3406	2.67315e-11	-0.257081	0.057	0.165	5.50108e-07
98003479-inhba	2.39948e-08	-0.257473	0.094	0.196	0.00049379
98114212-ttyh1	4.63183e-12	-0.258015	0.657	0.843	9.53184e-08
98052958-e41l3-4	2.6697e-17	-0.258194	0.69	0.84	5.49398e-13
98013427-atp5l	3.69317e-09	-0.259072	0.242	0.389	7.60017e-05
98045915-alf	1.4933e-10	-0.259075	0.478	0.64	3.07306e-06
98123312-unknown-3286	2.24762e-14	-0.262619	0.021	0.127	4.62538e-10
98053340-cnfn-13	2.72987e-12	-0.263319	0.605	0.778	5.6178e-08
98010605-sh24a	1.13125e-07	-0.26399	0.246	0.382	0.00232799
98105735-unknown-2118	4.22729e-18	-0.263991	0	0.101	8.69934e-14
98117481-unknown-2862	1.15723e-13	-0.266518	0.048	0.173	2.38147e-09
98036028-unknown-941	7.25444e-11	-0.271835	0.068	0.176	1.49289e-06
98018918-ar6p1	1.78321e-10	-0.275198	0.398	0.553	3.66966e-06
98152279-unknown-5306	6.46008e-15	-0.278345	0.048	0.176	1.32942e-10
98002620-ef1g	1.6638e-11	-0.27971	0.459	0.631	3.42394e-07
98001031-pg12a	1.16995e-15	-0.280649	0.024	0.139	2.40764e-11
98134871-loxh1-22	3.93825e-16	-0.28101	0.013	0.119	8.10453e-12
98042565-scd5	1.19553e-10	-0.283079	0.45	0.629	2.46029e-06
98036555-unknown-955	1.32831e-14	-0.285727	0.031	0.146	2.73352e-10
98154761-tbb4b-17	6.53747e-13	-0.28775	0.565	0.704	1.34535e-08
98031233-sptb2	1.05073e-10	-0.290199	0.319	0.483	2.16229e-06
98056337-tiam1	4.62373e-10	-0.291281	0.411	0.557	9.51517e-06
98010414-osgi2	1.66467e-10	-0.294303	0.225	0.373	3.42572e-06
98161103-gas6	2.46374e-15	-0.300862	0.033	0.153	5.07013e-11
98048173-ank2-6	2.74183e-11	-0.301374	0.155	0.292	5.6424e-07
98135373-gdf8-3	6.73014e-11	-0.306192	0.064	0.17	1.385e-06
98008453-unknown-206	7.16239e-14	-0.307911	0.437	0.636	1.47395e-09
98039139-tspoa-4	7.23066e-18	-0.308005	0.006	0.113	1.488e-13
98126458-ttl13-2	7.66481e-16	-0.308652	0.046	0.179	1.57734e-11
98128233-gels-2	4.47486e-12	-0.311006	0.267	0.428	9.20882e-08
98047541-tcpb	1.06464e-12	-0.312189	0.172	0.329	2.19092e-08
98001231-sap3	2.9383e-11	-0.317145	0.304	0.473	6.04674e-07
98053154-mbnl3-2	1.39273e-13	-0.319685	0.41	0.6	2.8661e-09
98031011-fzd3	2.8954e-08	-0.320612	0.211	0.334	0.000595844
98006334-unknown-152	3.22915e-15	-0.32146	0.495	0.701	6.64527e-11
98003675-pparg	6.39081e-14	-0.321841	0.156	0.329	1.31516e-09
98006510-arsk	4.0699e-13	-0.324902	0.199	0.364	8.37545e-09
98024392-sc6a1-2	1.611e-13	-0.326473	0.405	0.604	3.31528e-09
98013279-rl14	5.88023e-12	-0.326638	0.296	0.469	1.21009e-07
98025684-enob	2.7314e-16	-0.329231	0.458	0.64	5.62095e-12
98144255-tba1b-3	9.42807e-18	-0.339287	0.034	0.17	1.9402e-13
98044569-at1b1	2.72069e-16	-0.342824	0.448	0.661	5.5989e-12
98001013-trpm6	3.91535e-15	-0.346177	0.347	0.546	8.05741e-11
98042513-strp2	1.05222e-13	-0.348323	0.259	0.442	2.16537e-09
98040750-pa1b3-2	4.3884e-21	-0.356027	0.026	0.175	9.03089e-17
98150297-mx1-14	1.35489e-14	-0.364293	0.253	0.443	2.78823e-10
98006571-tagl3	9.35125e-17	-0.37348	0.346	0.54	1.92439e-12
98006505-unknown-155	2.86753e-18	-0.384752	0.319	0.521	5.90109e-14
98032338-gdf8-2	1.14237e-14	-0.408671	0.275	0.453	2.35089e-10
98037430-unc5c-5	2.33991e-16	-0.429586	0.154	0.331	4.81531e-12
98008118-pls3	2.55695e-19	-0.429925	0.272	0.485	5.26194e-15
98009853-unknown-248	2.87053e-24	-0.444196	0.067	0.266	5.90727e-20
98018165-ef1a2-2	8.87302e-52	-0.446486	0.725	0.991	1.82598e-47
98125624-ctl1-4	1.03903e-25	-0.474487	0.117	0.348	2.13822e-21
98060099-unknown-1615	1.22055e-27	-0.48056	0.067	0.28	2.51176e-23
98151780-unknown-5256	9.01205e-28	-0.484653	0.053	0.258	1.85459e-23
98002675-unknown-60	1.23436e-26	-0.492946	0.256	0.534	2.54019e-22
98025716-cttb2	2.79878e-31	-0.506311	0.088	0.336	5.75961e-27
98117858-efc11	4.91084e-26	-0.538253	0.168	0.412	1.0106e-21
98109831-tbb4b-11	3.59703e-28	-0.540484	0.206	0.455	7.40233e-24

## Sheet: muscle.17v0
	p_vala	avg_log2FCb	pct.1c	pct.2d	p_val_adje	a = unadjusted p value	GO
98109574-catl1-5	2.21923e-27	0.434233	0.559	0.32	4.56695e-23	b = log fold change of average expression of this cluster versus all other clusters	N/A
98006294-fa46a	5.9056e-23	0.250126	0.87	0.776	1.21531e-18	c = Percent of cells within this clusters that express this gene
98109575-catl1-6	4.75552e-22	0.385552	0.55	0.333	9.78638e-18	d = Perfect of cells outside this cluster expressing this gene
98049341-y1101	6.04517e-20	0.446105	0.382	0.191	1.24404e-15	e = adjusted p value using bonferroni correction
98029576-sap-3	6.90016e-17	0.357357	0.19	0.06	1.41998e-12
98037255-sap-5	5.44421e-16	0.362204	0.2	0.069	1.12036e-11
98019412-unknown-493	5.67727e-16	0.342501	0.233	0.089	1.16833e-11
98012623-cof1	1.4859e-14	0.275793	0.131	0.03	3.05784e-10
98107170-rhg23	4.80226e-12	0.334381	0.339	0.203	9.88256e-08
98001231-sap3	4.8353e-12	0.281345	0.609	0.473	9.95057e-08
98017173-unknown-438	1.69325e-11	0.30864	0.489	0.336	3.48453e-07
98126368-reep5-3	3.40393e-10	0.294639	0.214	0.107	7.00495e-06
98009870-gtr1	2.08553e-07	0.252766	0.448	0.355	0.00429182
98013553-csrn3	1.88323e-08	-0.253076	0.188	0.308	0.00038755
98008453-unknown-206	1.51149e-10	-0.255116	0.465	0.636	3.1105e-06
98157983-loxh1-30	6.7924e-22	-0.257088	0.003	0.124	1.39781e-17
98157981-loxh1-28	3.8909e-22	-0.257206	0.001	0.121	8.00708e-18
98045842-fstl3	5.8125e-06	-0.25783	0.323	0.419	0.119616
98055149-st38l	2.45284e-10	-0.258519	0.135	0.264	5.04769e-06
98157982-loxh1-29	7.0167e-19	-0.258848	0	0.1	1.44397e-14
98003479-inhba	4.98459e-08	-0.260003	0.101	0.196	0.00102578
98110568-reep5-2	5.26659e-11	-0.260619	0.056	0.155	1.08381e-06
98135373-gdf8-3	1.94539e-09	-0.260875	0.071	0.17	4.00343e-05
98105735-unknown-2118	1.7148e-18	-0.262173	0.001	0.101	3.52889e-14
98016283-marh3-2	2.37952e-15	-0.263346	0.027	0.138	4.89681e-11
98147781-rtjk-28	3.90594e-12	-0.266682	0.05	0.155	8.03804e-08
98125778-lrp2-13	5.23014e-18	-0.26804	0.025	0.152	1.07631e-13
98058968-msi1h-3	9.52097e-11	-0.269384	0.479	0.649	1.95932e-06
98123489-unknown-3299	6.51895e-18	-0.271557	0.004	0.104	1.34153e-13
98113497-unknown-2613	1.12897e-17	-0.272259	0.599	0.754	2.32332e-13
98003957-gbrg2	3.77684e-10	-0.273685	0.37	0.536	7.77235e-06
98014731-t132e	9.75106e-11	-0.274357	0.446	0.596	2.00667e-06
98043597-cyta-5	3.78881e-09	-0.27572	0.127	0.244	7.79699e-05
98047207-cxol1	4.50278e-20	-0.278369	0.001	0.11	9.26627e-16
98009139-calr-2	1.3833e-10	-0.281413	0.371	0.545	2.84669e-06
98039139-tspoa-4	2.88758e-15	-0.282676	0.015	0.113	5.94236e-11
98103122-unknown-1915	4.15519e-19	-0.283201	0.007	0.118	8.55097e-15
98137305-mtmr9-2	2.75855e-20	-0.292012	0.001	0.111	5.67683e-16
98152278-unknown-5305	7.53103e-27	-0.294901	0	0.143	1.54981e-22
98019026-fzd7	1.20194e-12	-0.30098	0.475	0.64	2.47347e-08
98109449-tri13-2	2.65255e-21	-0.302457	0.003	0.12	5.45869e-17
98134871-loxh1-22	8.57039e-22	-0.313489	0.001	0.119	1.7637e-17
98145753-unknown-4818	2.36517e-22	-0.317672	0.001	0.122	4.86728e-18
98014927-rgd2	3.44915e-23	-0.319305	0.001	0.127	7.098e-19
98054459-unknown-1433	1.63835e-12	-0.319487	0.255	0.421	3.37155e-08
98004147-unknown-95	2.31435e-15	-0.324547	0.058	0.19	4.76271e-11
98008050-ccdc6	1.381e-13	-0.327664	0.123	0.266	2.84195e-09
98123312-unknown-3286	7.12313e-24	-0.331835	0	0.127	1.46587e-19
98057036-fhl2-6	2.88492e-23	-0.33207	0.007	0.14	5.93688e-19
98135142-api5-2	1.65574e-24	-0.337064	0	0.13	3.40735e-20
98148823-unknown-5019	3.39264e-15	-0.339023	0.087	0.23	6.98172e-11
98024156-actb-4	1.31678e-13	-0.341314	0.374	0.573	2.7098e-09
98002105-calm-2	7.12224e-14	-0.341823	0.312	0.494	1.46569e-09
98001031-pg12a	1.66414e-25	-0.345991	0.001	0.139	3.42464e-21
98030961-hop	1.59888e-24	-0.348966	0.003	0.137	3.29034e-20
98003675-pparg	1.0693e-16	-0.352565	0.151	0.329	2.2005e-12
98108616-syfa-2	6.16761e-26	-0.361272	0.001	0.142	1.26923e-21
98150297-mx1-14	4.07474e-15	-0.366074	0.264	0.443	8.38541e-11
98147592-cnfn-18	1.01083e-16	-0.367127	0.257	0.462	2.08018e-12
98040021-unknown-1069	1.51312e-13	-0.368359	0.223	0.4	3.11385e-09
98037430-unc5c-5	5.80199e-13	-0.370272	0.178	0.331	1.19399e-08
98138202-lrp1-16	3.04532e-30	-0.377065	0.066	0.289	6.26697e-26
98036555-unknown-955	1.70977e-27	-0.378976	0	0.146	3.51854e-23
98144255-tba1b-3	7.55882e-26	-0.390992	0.013	0.17	1.55553e-21
98161103-gas6	8.67737e-29	-0.392963	0	0.153	1.78572e-24
98152279-unknown-5306	2.16559e-33	-0.399057	0	0.176	4.45657e-29
98154761-tbb4b-17	5.88644e-23	-0.408625	0.503	0.704	1.21137e-18
98040750-pa1b3-2	4.12768e-29	-0.414415	0.009	0.175	8.49434e-25
98148473-lrp1-19	7.80989e-33	-0.41448	0.07	0.309	1.6072e-28
98040325-unknown-1079	1.07573e-18	-0.41823	0.129	0.319	2.21374e-14
98117481-unknown-2862	1.00015e-32	-0.425956	0	0.173	2.05822e-28
98126458-ttl13-2	1.7612e-32	-0.427237	0.003	0.179	3.62438e-28
98021454-rala	3.84087e-22	-0.43419	0.169	0.382	7.90413e-18
98042565-scd5	1.14469e-25	-0.440115	0.401	0.629	2.35565e-21
98038973-fad1-2	1.35751e-23	-0.445934	0.023	0.175	2.79361e-19
98109831-tbb4b-11	5.87925e-21	-0.446896	0.243	0.455	1.20989e-16
98032338-gdf8-2	1.13658e-19	-0.476051	0.253	0.453	2.33897e-15
98008897-mx1	1.73446e-46	-0.572239	0.004	0.249	3.56935e-42
98057522-unknown-1550	7.20597e-116	-0.604394	0.714	0.979	1.48292e-111
98151780-unknown-5256	1.11438e-49	-0.627897	0.001	0.258	2.29328e-45
98009853-unknown-248	1.63035e-50	-0.631073	0.003	0.266	3.35509e-46
98125624-ctl1-4	1.37111e-45	-0.637483	0.062	0.348	2.82161e-41
98060099-unknown-1615	3.46207e-52	-0.645088	0.007	0.28	7.12459e-48
98124542-unknown-3355	1.32181e-46	-0.658513	0.245	0.578	2.72016e-42
98008118-pls3	1.36556e-44	-0.686767	0.166	0.485	2.81019e-40
98025716-cttb2	3.07296e-66	-0.731632	0.003	0.336	6.32384e-62

## Sheet: muscle.29v0
	p_vala	avg_log2FCb	pct.1c	pct.2d	p_val_adje	a = unadjusted p value	GO
98108987-unknown-2322	1.39025e-46	0.6072	0.633	0.367	2.861e-42	b = log fold change of average expression of this cluster versus all other clusters	antigen processing and presentation of peptide antigen
98019412-unknown-493	2.87054e-33	0.560325	0.318	0.089	5.90729e-29	c = Percent of cells within this clusters that express this gene	cytoplasmic translation
98134979-actb-8	2.62708e-20	0.441469	0.44	0.264	5.40626e-16	d = Perfect of cells outside this cluster expressing this gene	cellular response to thyroid hormone stimulus
98009870-gtr1	3.03065e-19	0.403562	0.522	0.355	6.23677e-15	e = adjusted p value using bonferroni correction	antigen processing and presentation of exogenous peptide antigen via MHC class II
98110436-rs20-2	8.84196e-18	0.285903	0.644	0.548	1.81959e-13		translation
98132028-ggct-3	1.3138e-16	0.300367	0.19	0.062	2.70367e-12		collagen catabolic process
98042937-ipo5	4.07445e-15	0.361343	0.438	0.296	8.38481e-11		antigen processing and presentation
98037255-sap-5	4.42664e-14	0.324766	0.188	0.069	9.10958e-10		proteolysis involved in cellular protein catabolic process
98132027-ggct-2	2.27944e-13	0.259991	0.188	0.072	4.69086e-09		adaptive immune response
98125870-unknown-3449	2.35058e-13	0.300475	0.159	0.053	4.83725e-09
98119645-rs27a-2	5.29048e-13	0.250802	0.649	0.555	1.08873e-08
98053049-calm-42	2.0166e-12	0.318688	0.214	0.096	4.14996e-08
98126368-reep5-3	3.93547e-11	0.320409	0.217	0.107	8.0988e-07
98001231-sap3	1.05053e-10	0.26697	0.575	0.473	2.16189e-06
98025789-catl1	2.66439e-10	0.289049	0.482	0.362	5.48305e-06
98029576-sap-3	1.10796e-09	0.273058	0.145	0.06	2.28007e-05
98035852-rl24-2	2.00301e-08	0.278688	0.224	0.129	0.000412199
98115726-cats-2	1.2149e-07	0.252377	0.412	0.321	0.00250015
98055457-assy-2	1.99551e-08	-0.250081	0.252	0.39	0.000410656
98046778-prof1-2	2.09123e-14	-0.25142	0.638	0.806	4.30354e-10
98029155-wnt2-2	7.777e-07	-0.251664	0.112	0.2	0.0160043
98043633-rap1b	1.35902e-09	-0.252516	0.429	0.596	2.79673e-05
98029537-wdr1	2.88565e-10	-0.258551	0.202	0.347	5.93838e-06
98125282-unknown-3406	5.89581e-13	-0.258631	0.053	0.165	1.2133e-08
98123489-unknown-3299	1.01711e-17	-0.260219	0.006	0.104	2.0931e-13
98008050-ccdc6	1.83085e-09	-0.260887	0.148	0.266	3.76771e-05
98007877-myh10	4.2433e-10	-0.261356	0.407	0.58	8.7323e-06
98105735-unknown-2118	1.51514e-19	-0.261479	0.001	0.101	3.11801e-15
98110568-reep5-2	1.91512e-10	-0.262354	0.062	0.155	3.94113e-06
98050151-sias	5.93278e-10	-0.26348	0.172	0.303	1.22091e-05
98056352-t53i1	1.28793e-09	-0.264356	0.38	0.537	2.65043e-05
98053581-s22a3-6	5.05956e-09	-0.265417	0.28	0.42	0.000104121
98025684-enob	1.55811e-10	-0.265585	0.464	0.64	3.20643e-06
98145753-unknown-4818	1.37805e-15	-0.266509	0.02	0.122	2.83588e-11
98026339-pard3-2	2.65303e-10	-0.266841	0.414	0.583	5.45967e-06
98057036-fhl2-6	6.56922e-16	-0.267198	0.028	0.14	1.35188e-11
98024392-sc6a1-2	1.13132e-09	-0.26906	0.426	0.604	2.32815e-05
98047207-cxol1	5.78301e-20	-0.270656	0.004	0.11	1.19009e-15
98027233-pp2ba	3.81376e-11	-0.271082	0.43	0.592	7.84834e-07
98152278-unknown-5305	1.60154e-24	-0.276084	0.008	0.143	3.29581e-20
98137305-mtmr9-2	1.58062e-19	-0.276962	0.005	0.111	3.25277e-15
98002105-calm-2	6.72382e-10	-0.278042	0.333	0.494	1.38369e-05
98103122-unknown-1915	1.04138e-19	-0.278069	0.008	0.118	2.14306e-15
98048109-kapca	5.889e-13	-0.280206	0.542	0.736	1.2119e-08
98014731-t132e	8.47817e-11	-0.280341	0.429	0.596	1.74472e-06
98010414-osgi2	9.98612e-11	-0.281526	0.223	0.373	2.05504e-06
98016283-marh3-2	7.9227e-19	-0.283039	0.019	0.138	1.63041e-14
98123312-unknown-3286	3.69403e-18	-0.283102	0.015	0.127	7.60195e-14
98134871-loxh1-22	7.8751e-19	-0.287168	0.01	0.119	1.62062e-14
98053154-mbnl3-2	6.89571e-12	-0.290085	0.416	0.6	1.41907e-07
98001031-pg12a	7.53112e-20	-0.296897	0.016	0.139	1.54983e-15
98109449-tri13-2	1.48837e-22	-0.302719	0.003	0.12	3.06293e-18
98014927-rgd2	5.08168e-22	-0.303799	0.006	0.127	1.04576e-17
98037430-unc5c-5	8.34128e-10	-0.304055	0.197	0.331	1.71655e-05
98117858-efc11	4.3761e-11	-0.306454	0.25	0.412	9.00558e-07
98008897-mx1	5.55536e-15	-0.306519	0.1	0.249	1.14324e-10
98044569-at1b1	1.26889e-14	-0.308163	0.46	0.661	2.61124e-10
98009139-calr-2	2.00089e-12	-0.310932	0.356	0.545	4.11763e-08
98054459-unknown-1433	1.19279e-12	-0.312206	0.247	0.421	2.45463e-08
98058687-adsv	5.1601e-36	-0.315179	0.77	0.931	1.0619e-31
98039139-tspoa-4	2.75877e-21	-0.315622	0.003	0.113	5.67727e-17
98006505-unknown-155	3.94288e-13	-0.316343	0.338	0.521	8.11405e-09
98135142-api5-2	1.00137e-22	-0.317679	0.006	0.13	2.06071e-18
98109831-tbb4b-11	5.51379e-13	-0.321258	0.271	0.455	1.13468e-08
98041773-calu-3	1.29216e-13	-0.321583	0.227	0.403	2.65915e-09
98018376-ncald-2	4.61714e-12	-0.323161	0.289	0.455	9.50161e-08
98008453-unknown-206	1.75631e-15	-0.323962	0.415	0.636	3.61431e-11
98003675-pparg	2.10467e-15	-0.326567	0.156	0.329	4.33121e-11
98040619-sms1	4.74058e-15	-0.340113	0.392	0.579	9.75565e-11
98021397-tmed2	1.90401e-15	-0.341089	0.243	0.431	3.91825e-11
98030961-hop	7.88768e-25	-0.34353	0.005	0.137	1.62321e-20
98036555-unknown-955	1.82334e-23	-0.344108	0.011	0.146	3.75225e-19
98108616-syfa-2	8.93903e-27	-0.35747	0.003	0.142	1.83956e-22
98041494-tpm1	9.90437e-18	-0.364262	0.349	0.573	2.03822e-13
98161103-gas6	5.25689e-27	-0.367936	0.006	0.153	1.08182e-22
98150297-mx1-14	3.6455e-16	-0.370528	0.252	0.443	7.50208e-12
98042565-scd5	1.66545e-17	-0.372466	0.404	0.629	3.42733e-13
98152279-unknown-5306	2.05967e-31	-0.378625	0.008	0.176	4.23859e-27
98021454-rala	6.05092e-19	-0.385323	0.18	0.382	1.24522e-14
98144255-tba1b-3	1.13232e-26	-0.391007	0.015	0.17	2.3302e-22
98040750-pa1b3-2	4.50727e-28	-0.391328	0.014	0.175	9.27551e-24
98126458-ttl13-2	5.93605e-32	-0.414446	0.008	0.179	1.22158e-27
98154761-tbb4b-17	1.55217e-24	-0.420524	0.491	0.704	3.19422e-20
98117481-unknown-2862	7.41124e-34	-0.421285	0.001	0.173	1.52516e-29
98038973-fad1-2	2.19174e-22	-0.4245	0.029	0.175	4.51039e-18
98032338-gdf8-2	1.93104e-22	-0.500745	0.233	0.453	3.97388e-18
98008118-pls3	9.86412e-30	-0.529463	0.24	0.485	2.02994e-25
98009853-unknown-248	6.72514e-45	-0.578601	0.019	0.266	1.38397e-40
98151780-unknown-5256	1.00599e-45	-0.586457	0.014	0.258	2.07022e-41
98060099-unknown-1615	1.2246e-46	-0.590725	0.023	0.28	2.52011e-42
98057522-unknown-1550	1.37936e-123	-0.647648	0.678	0.979	2.83858e-119
98125624-ctl1-4	7.38698e-50	-0.650155	0.054	0.348	1.52017e-45
98025716-cttb2	3.51144e-58	-0.666929	0.025	0.336	7.22619e-54
98124542-unknown-3355	1.38066e-65	-0.809268	0.173	0.578	2.84126e-61
