# Supplementary material for: Acoel single-cell atlas reveals expression dynamics and heterogeneity of adult pluripotent stem cells
Source: Nat Commun. 2023 May 5;14:2612. doi: 10.1038/s41467-023-38016-4 (PMC10163032; doi:10.1038/s41467-023-38016-4)
Supplement: Supplementary file 15 — Supplementary Data 13 [file 41467_2023_38016_MOESM15_ESM.xlsx]

## Sheet: neural.6v0
Supplementary Table 13. Neural cell type expression comparisons across regeneration time points and associated GO.
	p_vala	avg_log2FCb	pct.1c	pct.2d	p_val_adje	a = unadjusted p value	GO
98106489-unknown-2162	5.21455e-21	0.391947	0.127	0	1.0731e-16	b = log fold change of average expression of this cluster versus all other clusters	N/A
98145338-tri37-2	1.14831e-14	0.344466	0.109	0.008	2.36311e-10	c = Percent of cells within this clusters that express this gene
98044339-syy	7.20468e-13	0.40783	0.428	0.254	1.48265e-08	d = Perfect of cells outside this cluster expressing this gene
98030666-cc038-2	1.01351e-11	0.397649	0.171	0.048	2.08569e-07	e = adjusted p value using bonferroni correction
98160154-glrx2-5	4.45706e-09	0.300766	0.542	0.405	9.17218e-05
98135004-dctd-3	6.12145e-07	0.341222	0.19	0.092	0.0125973
98135006-dctd-5	5.20034e-06	0.33256	0.292	0.179	0.107018
98142953-h4-2	3.07202e-05	0.278786	0.132	0.061	0.632191
98135005-dctd-4	5.27486e-05	0.275476	0.278	0.175	1
98031289-unknown-812	1.99418e-05	-0.250444	0.081	0.171	0.410382
98101674-cdv3	3.28311e-06	-0.255456	0.104	0.213	0.0675632
98109575-catl1-6	7.55859e-07	-0.263624	0.213	0.36	0.0155548
98038973-fad1-2	4.4083e-06	-0.264249	0.09	0.197	0.0907184
98025716-cttb2	2.32496e-06	-0.271895	0.185	0.316	0.0478454
98034809-unknown-908	1.21632e-07	-0.274003	0.16	0.307	0.00250306
98001231-sap3	4.94469e-07	-0.288927	0.361	0.526	0.0101757
98004175-wbs27-2	2.51316e-07	-0.289316	0.072	0.186	0.00517183
98151780-unknown-5256	9.40824e-08	-0.297544	0.106	0.244	0.00193612
98013428-myh6	8.45263e-09	-0.312673	0.074	0.207	0.000173947
98022839-sap	6.73735e-08	-0.339391	0.139	0.281	0.00138648
98041501-tpm3	2.05768e-09	-0.340126	0.083	0.228	4.2345e-05
98040325-unknown-1079	7.23226e-09	-0.371087	0.164	0.325	0.000148833
98008897-mx1	3.57819e-16	-0.378504	0.002	0.147	7.36356e-12
98138202-lrp1-16	1.0949e-16	-0.384362	0.079	0.292	2.25319e-12
98043597-cyta-5	1.15113e-10	-0.391365	0.093	0.254	2.36892e-06
98043715-tnni2	6.35516e-11	-0.395683	0.132	0.312	1.30783e-06
98051237-ml12b-2	2.53942e-12	-0.418257	0.12	0.319	5.22587e-08
98001993-calm	2.90869e-13	-0.428115	0.072	0.251	5.98579e-09
98148473-lrp1-19	7.02331e-19	-0.4475	0.079	0.309	1.44533e-14
98124542-unknown-3355	4.00749e-15	-0.459438	0.299	0.551	8.24702e-11
98024156-actb-4	2.12484e-14	-0.464432	0.294	0.531	4.3727e-10
98147592-cnfn-18	6.5385e-16	-0.489668	0.211	0.455	1.34556e-11
98028242-tnnt2	1.63437e-16	-0.495358	0.074	0.287	3.36337e-12
98037979-tba1a-6	5.50101e-19	-0.524208	0.248	0.528	1.13205e-14
98005177-actb	2.89287e-29	-0.633151	0.303	0.669	5.95323e-25

## Sheet: neural.24v0
	p_vala	avg_log2FCb	pct.1c	pct.2d	p_val_adje	a = unadjusted p value	GO
98122207-unknown-3206	5.0693e-23	0.493147	0.161	0.009	1.04321e-18	b = log fold change of average expression of this cluster versus all other clusters	positive regulation of myoblast differentiation
98010043-actb-2	1.54715e-21	0.521978	0.41	0.169	3.18388e-17	c = Percent of cells within this clusters that express this gene
98135004-dctd-3	6.37457e-18	0.537062	0.275	0.092	1.31182e-13	d = Perfect of cells outside this cluster expressing this gene
98037929-unknown-997	4.15653e-14	0.394624	0.184	0.05	8.55371e-10	e = adjusted p value using bonferroni correction
98135006-dctd-5	4.30655e-14	0.479701	0.372	0.179	8.86245e-10
98160154-glrx2-5	2.21836e-11	0.325753	0.578	0.405	4.56516e-07
98155029-unknown-5491	1.07917e-10	0.252902	0.125	0.029	2.22082e-06
98135005-dctd-4	1.08848e-10	0.374807	0.345	0.175	2.23999e-06
98030666-cc038-2	6.4138e-08	0.286874	0.136	0.048	0.0013199
98150926-unknown-5170	1.93139e-07	0.282706	0.42	0.281	0.0039746
98022779-sidt1-2	3.44106e-07	0.251389	0.222	0.115	0.00708135
98136222-unknown-4179	5.18479e-07	0.271918	0.245	0.13	0.0106698
98031104-hnrpk	1.50913e-06	0.252833	0.49	0.368	0.0310565
98037905-sox4	1.92486e-06	0.254331	0.182	0.089	0.0396116
98010413-ikbp1	4.70853e-06	0.262225	0.258	0.151	0.0968969
98009853-unknown-248	1.16748e-06	-0.256619	0.152	0.262	0.0240256
98000823-cnr11	3.69997e-09	-0.265313	0.043	0.142	7.61416e-05
98125778-lrp2-13	4.21018e-11	-0.265948	0.027	0.132	8.66413e-07
98035852-rl24-2	1.25163e-08	-0.270668	0.048	0.145	0.000257573
98151780-unknown-5256	1.42328e-07	-0.281593	0.127	0.244	0.00292897
98010838-mrp3	2.21899e-14	-0.299199	0.004	0.107	4.56646e-10
98038973-fad1-2	1.8317e-09	-0.319096	0.075	0.197	3.76946e-05
98105735-unknown-2118	1.2118e-16	-0.327421	0.002	0.12	2.49376e-12
98005177-actb	3.72882e-14	-0.336065	0.478	0.669	7.67355e-10
98128529-samh1-5	3.53939e-16	-0.360362	0	0.112	7.28371e-12
98060099-unknown-1615	1.10121e-11	-0.362127	0.147	0.309	2.26618e-07
98004147-unknown-95	1.38714e-13	-0.364402	0.054	0.197	2.85459e-09
98037979-tba1a-6	2.19527e-14	-0.405935	0.336	0.528	4.51764e-10
98147592-cnfn-18	6.12952e-17	-0.449422	0.247	0.455	1.26139e-12
98138202-lrp1-16	2.44427e-28	-0.470837	0.048	0.292	5.03006e-24
98148473-lrp1-19	7.3207e-32	-0.534873	0.045	0.309	1.50653e-27

## Sheet: neural.72v0
	p_vala	avg_log2FCb	pct.1c	pct.2d	p_val_adje	a = unadjusted p value	GO
98106489-unknown-2162	3.29514e-22	0.390979	0.132	0	6.78106e-18	b = log fold change of average expression of this cluster versus all other clusters	N/A
98134979-actb-8	5.54078e-20	0.444297	0.488	0.271	1.14024e-15	c = Percent of cells within this clusters that express this gene
98132028-ggct-3	4.22736e-18	0.341951	0.279	0.097	8.69948e-14	d = Perfect of cells outside this cluster expressing this gene
98132027-ggct-2	3.03551e-15	0.275267	0.251	0.089	6.24677e-11	e = adjusted p value using bonferroni correction
98135004-dctd-3	1.32801e-14	0.425723	0.242	0.092	2.73292e-10
98147592-cnfn-18	1.45054e-13	0.308896	0.618	0.455	2.98507e-09
98037979-tba1a-6	1.34256e-12	0.275916	0.669	0.528	2.76285e-08
98064761-unknown-1630	2.82293e-12	0.339278	0.194	0.071	5.80931e-08
98135006-dctd-5	7.42596e-11	0.36091	0.335	0.179	1.52819e-06
98010043-actb-2	2.16933e-10	0.32201	0.309	0.169	4.46427e-06
98135005-dctd-4	4.8173e-08	0.265368	0.312	0.175	0.000991352
98029576-sap-3	9.34618e-08	0.251482	0.168	0.077	0.00192335
98151780-unknown-5256	4.10787e-08	-0.255819	0.133	0.244	0.000845358
98025716-cttb2	4.70646e-08	-0.258494	0.198	0.316	0.000968542
98004147-unknown-95	1.07969e-09	-0.259195	0.086	0.197	2.22189e-05
98125624-ctl1-4	1.85534e-08	-0.266177	0.196	0.322	0.000381811
98060099-unknown-1615	2.89083e-09	-0.273926	0.175	0.309	5.94904e-05
98105735-unknown-2118	1.37215e-24	-0.328897	0.001	0.12	2.82375e-20
98150926-unknown-5170	1.93173e-12	-0.347202	0.138	0.281	3.97531e-08

## Sheet: neural.8v0
	p_vala	avg_log2FCb	pct.1c	pct.2d	p_val_adje	a = unadjusted p value	GO
98106489-unknown-2162	2.05977e-25	0.47126	0.151	0	4.23879e-21	b = log fold change of average expression of this cluster versus all other clusters	N/A
98137456-itax	4.91342e-24	0.488139	0.232	0.047	1.01113e-19	c = Percent of cells within this clusters that express this gene
98119645-rs27a-2	1.42393e-18	0.321893	0.733	0.566	2.9303e-14	d = Perfect of cells outside this cluster expressing this gene
98108987-unknown-2322	2.18789e-10	0.334084	0.43	0.301	4.50247e-06	e = adjusted p value using bonferroni correction
98045151-hpgds-22	5.57803e-10	0.255421	0.131	0.039	1.1479e-05
98044339-syy	6.66047e-10	0.313956	0.384	0.254	1.37066e-05
98025977-chch2	1.57814e-07	0.260599	0.409	0.3	0.00324765
98036464-scnng-3	3.78322e-06	0.268258	0.171	0.092	0.077855
98038973-fad1-2	2.94032e-07	-0.252068	0.105	0.197	0.00605089
98110568-reep5-2	1.49178e-11	-0.252381	0.034	0.124	3.06993e-07
98001031-pg12a	1.21693e-12	-0.25433	0.026	0.116	2.50433e-08
98013924-nrsn1	4.97181e-07	-0.254654	0.298	0.411	0.0102315
98021454-rala	2.95555e-08	-0.257613	0.146	0.263	0.000608223
98137305-mtmr9-2	4.37669e-15	-0.259983	0.018	0.115	9.00679e-11
98023147-anxa7-3	3.19393e-09	-0.269015	0.074	0.172	6.57279e-05
98057036-fhl2-6	7.64024e-11	-0.271821	0.057	0.157	1.57229e-06
98123312-unknown-3286	1.04415e-13	-0.272767	0.021	0.113	2.14875e-09
98016993-rs2	1.49457e-11	-0.286208	0.484	0.661	3.07568e-07
98157982-loxh1-29	3.15607e-18	-0.295825	0.011	0.115	6.49487e-14
98023891-ino1	1.64025e-08	-0.29747	0.112	0.215	0.000337547
98005177-actb	6.84652e-13	-0.299212	0.481	0.669	1.40895e-08
98013428-myh6	6.83071e-12	-0.303618	0.082	0.207	1.40569e-07
98028242-tnnt2	2.02114e-10	-0.304511	0.15	0.287	4.15931e-06
98108616-syfa-2	5.03701e-15	-0.305101	0.038	0.153	1.03657e-10
98126458-ttl13-2	1.80494e-14	-0.305569	0.044	0.16	3.71439e-10
98135142-api5-2	5.35103e-17	-0.311725	0.031	0.151	1.10119e-12
98013279-rl14	1.04934e-11	-0.312983	0.372	0.539	2.15944e-07
98031233-sptb2	6.45797e-12	-0.326044	0.297	0.463	1.32899e-07
98105735-unknown-2118	2.40207e-24	-0.32711	0.001	0.12	4.94323e-20
98053347-ano4	9.96069e-12	-0.329282	0.139	0.275	2.04981e-07
98036555-unknown-955	3.77633e-21	-0.329692	0.013	0.135	7.77132e-17
98040750-pa1b3-2	1.59026e-17	-0.330433	0.034	0.16	3.27259e-13
98000607-amd	3.42688e-12	-0.332992	0.42	0.599	7.05218e-08
98051237-ml12b-2	1.9553e-11	-0.337133	0.172	0.319	4.02382e-07
98150926-unknown-5170	2.29736e-12	-0.343438	0.135	0.281	4.72774e-08
98002620-ef1g	1.61467e-15	-0.351057	0.388	0.587	3.32284e-11
98136222-unknown-4179	2.65958e-17	-0.357116	0.02	0.13	5.47315e-13
98161103-gas6	7.0745e-20	-0.357751	0.027	0.157	1.45586e-15
98001231-sap3	3.26811e-14	-0.372354	0.345	0.526	6.72545e-10
98039139-tspoa-4	1.95346e-26	-0.379578	0.002	0.133	4.02003e-22
98018165-ef1a2-2	3.05387e-48	-0.442585	0.71	0.971	6.28456e-44
98151780-unknown-5256	1.86837e-24	-0.449073	0.059	0.244	3.84492e-20
98125624-ctl1-4	4.15791e-23	-0.462847	0.114	0.322	8.55657e-19
98025716-cttb2	1.69072e-24	-0.463778	0.105	0.316	3.47934e-20
98009853-unknown-248	3.99677e-25	-0.466726	0.069	0.262	8.22495e-21
98060099-unknown-1615	7.59046e-34	-0.55228	0.072	0.309	1.56204e-29

## Sheet: neural.17v0
	p_vala	avg_log2FCb	pct.1c	pct.2d	p_val_adje	a = unadjusted p value	GO
98135004-dctd-3	1.93536e-17	0.499064	0.256	0.092	3.98278e-13	b = log fold change of average expression of this cluster versus all other clusters	N/A
98122207-unknown-3206	1.28736e-15	0.364576	0.112	0.009	2.64925e-11	c = Percent of cells within this clusters that express this gene
98109574-catl1-5	1.29574e-14	0.335269	0.544	0.354	2.6665e-10	d = Perfect of cells outside this cluster expressing this gene
98135006-dctd-5	1.88417e-14	0.442375	0.358	0.179	3.87744e-10	e = adjusted p value using bonferroni correction
98109575-catl1-6	4.49211e-14	0.329736	0.548	0.36	9.24431e-10
98019412-unknown-493	1.16206e-12	0.332466	0.242	0.1	2.3914e-08
98012623-cof1	1.88612e-12	0.307249	0.155	0.044	3.88145e-08
98037255-sap-5	2.36335e-12	0.369858	0.221	0.091	4.86353e-08
98049341-y1101	3.59974e-12	0.378907	0.372	0.213	7.4079e-08
98135005-dctd-4	2.38663e-11	0.336179	0.341	0.175	4.91145e-07
98029576-sap-3	4.53052e-11	0.329073	0.194	0.077	9.32336e-07
98006294-fa46a	1.75378e-09	0.278393	0.575	0.457	3.60911e-05
98153156-gbrap	1.16137e-08	0.271728	0.378	0.248	0.000238998
98107170-rhg23	4.81865e-08	0.298428	0.334	0.218	0.00099163
98018580-srsf3	1.24564e-07	0.25872	0.35	0.228	0.0025634
98051001-sap-7	1.28418e-07	0.284797	0.188	0.095	0.00264271
98017173-unknown-438	2.363e-07	0.262261	0.471	0.342	0.00486282
98125282-unknown-3406	3.48455e-12	-0.251449	0.04	0.138	7.17085e-08
98136385-unknown-4197	1.30758e-10	-0.253586	0.573	0.723	2.69087e-06
98001993-calm	2.21163e-07	-0.25484	0.148	0.251	0.00455131
98051237-ml12b-2	2.96587e-08	-0.262482	0.195	0.319	0.000610346
98035075-myh4	1.57594e-10	-0.262753	0.051	0.145	3.24313e-06
98042565-scd5	3.71042e-08	-0.263099	0.145	0.254	0.000763567
98022839-sap	1.45729e-06	-0.26803	0.187	0.281	0.0299896
98012214-stx19	1.32718e-11	-0.268092	0.576	0.734	2.73119e-07
98152278-unknown-5305	4.41055e-25	-0.270659	0.001	0.116	9.07647e-21
98157983-loxh1-30	7.28141e-26	-0.270784	0	0.116	1.49844e-21
98109449-tri13-2	8.10323e-21	-0.272286	0.002	0.1	1.66756e-16
98125778-lrp2-13	3.63387e-16	-0.274471	0.025	0.132	7.47814e-12
98043715-tnni2	1.84692e-08	-0.274948	0.191	0.312	0.000380077
98037979-tba1a-6	3.48215e-10	-0.2758	0.381	0.528	7.16591e-06
98148465-unknown-4990	3.11289e-23	-0.279825	0	0.104	6.40602e-19
98028735-unknown-730	4.56738e-15	-0.281275	0.019	0.113	9.39921e-11
98030961-hop	9.45759e-23	-0.289069	0.002	0.109	1.94628e-18
98122191-unknown-3205	5.70631e-22	-0.297236	0.003	0.109	1.1743e-17
98004147-unknown-95	3.16934e-12	-0.297565	0.079	0.197	6.52219e-08
98013428-myh6	1.92543e-12	-0.302151	0.083	0.207	3.96235e-08
98144255-tba1b-3	3.59181e-12	-0.310636	0.085	0.201	7.39158e-08
98057036-fhl2-6	5.22914e-15	-0.313301	0.043	0.157	1.0761e-10
98137305-mtmr9-2	1.55743e-25	-0.315325	0	0.115	3.20504e-21
98103122-unknown-1915	7.29925e-23	-0.316468	0.001	0.106	1.50211e-18
98028242-tnnt2	2.76808e-11	-0.319514	0.148	0.287	5.69642e-07
98105735-unknown-2118	4.66193e-25	-0.323592	0.002	0.12	9.59379e-21
98157982-loxh1-29	4.14436e-24	-0.324858	0.002	0.115	8.52868e-20
98123312-unknown-3286	3.84195e-23	-0.325562	0.003	0.113	7.90636e-19
98001031-pg12a	7.28141e-26	-0.32724	0	0.116	1.49844e-21
98004175-wbs27-2	9.07894e-14	-0.336179	0.064	0.186	1.86836e-09
98024156-actb-4	6.07872e-12	-0.34167	0.397	0.531	1.25094e-07
98110568-reep5-2	7.91745e-27	-0.342132	0.001	0.124	1.62933e-22
98014927-rgd2	2.23869e-27	-0.35502	0.002	0.13	4.60699e-23
98039139-tspoa-4	3.93159e-24	-0.361642	0.009	0.133	8.09081e-20
98036555-unknown-955	7.40654e-30	-0.368763	0	0.135	1.52419e-25
98152279-unknown-5306	3.4713e-34	-0.369466	0.001	0.157	7.14359e-30
98145753-unknown-4818	1.02166e-28	-0.372042	0.001	0.133	2.10248e-24
98117481-unknown-2862	2.43004e-28	-0.37315	0.002	0.135	5.00079e-24
98043597-cyta-5	1.30831e-14	-0.377955	0.108	0.254	2.69236e-10
98008897-mx1	3.42246e-31	-0.384615	0.002	0.147	7.04309e-27
98135142-api5-2	7.13606e-33	-0.404183	0.001	0.151	1.46853e-28
98161103-gas6	1.50269e-30	-0.40911	0.007	0.157	3.0924e-26
98108616-syfa-2	1.03225e-31	-0.409228	0.003	0.153	2.12427e-27
98005177-actb	5.8375e-23	-0.415064	0.433	0.669	1.2013e-18
98040750-pa1b3-2	1.42698e-31	-0.420526	0.007	0.16	2.93658e-27
98126458-ttl13-2	7.71239e-33	-0.425835	0.004	0.16	1.58713e-28
98021454-rala	1.67113e-22	-0.446591	0.085	0.263	3.43903e-18
98040325-unknown-1079	1.36594e-18	-0.455995	0.142	0.325	2.81096e-14
98147592-cnfn-18	2.17721e-22	-0.460919	0.228	0.455	4.48047e-18
98038973-fad1-2	2.25997e-28	-0.486771	0.029	0.197	4.65079e-24
98138202-lrp1-16	4.97042e-46	-0.496397	0.037	0.292	1.02286e-41
98124542-unknown-3355	5.59127e-33	-0.548402	0.293	0.551	1.15063e-28
98148473-lrp1-19	1.24137e-48	-0.550645	0.04	0.309	2.55461e-44
98151780-unknown-5256	9.12613e-53	-0.618264	0.003	0.244	1.87807e-48
98057522-unknown-1550	4.19834e-133	-0.64015	0.699	0.986	8.63977e-129
98009853-unknown-248	3.64825e-54	-0.640992	0.008	0.262	7.50772e-50
98125624-ctl1-4	3.73679e-56	-0.706017	0.031	0.322	7.68994e-52
98060099-unknown-1615	7.42692e-70	-0.754487	0.002	0.309	1.52839e-65
98025716-cttb2	8.47172e-72	-0.755852	0.002	0.316	1.74339e-67

## Sheet: neural.29v0
	p_vala	avg_log2FCb	pct.1c	pct.2d	p_val_adje	a = unadjusted p value	GO
98108987-unknown-2322	2.61905e-43	0.611299	0.598	0.301	5.38975e-39	b = log fold change of average expression of this cluster versus all other clusters	positive regulation of intrinsic apoptotic signaling pathway by p53 class mediator
98019412-unknown-493	1.89351e-32	0.611031	0.35	0.1	3.89666e-28	c = Percent of cells within this clusters that express this gene	positive regulation of transcription from RNA polymerase II promoter
98125870-unknown-3449	8.92238e-21	0.468768	0.269	0.092	1.83614e-16	d = Perfect of cells outside this cluster expressing this gene
98134979-actb-8	3.01377e-19	0.418495	0.467	0.271	6.20204e-15	e = adjusted p value using bonferroni correction
98100136-ubb-7	3.82154e-14	0.26763	0.652	0.519	7.86435e-10
98037255-sap-5	7.15142e-14	0.369368	0.224	0.091	1.47169e-09
98010043-actb-2	2.80658e-13	0.348712	0.321	0.169	5.77566e-09
98035852-rl24-2	4.95034e-12	0.32812	0.28	0.145	1.01873e-07
98056297-if5a1-2	7.12952e-11	0.335934	0.213	0.1	1.46718e-06
98008544-tpp1-3	1.03273e-10	0.26123	0.114	0.029	2.12526e-06
98029576-sap-3	4.50226e-10	0.291706	0.18	0.077	9.2652e-06
98143324-pls1-7	9.62078e-10	0.322432	0.223	0.112	1.97986e-05
98025977-chch2	5.84654e-09	0.258986	0.426	0.3	0.000120316
98135004-dctd-3	3.54099e-08	0.269584	0.185	0.092	0.0007287
98157983-loxh1-30	1.41306e-31	-0.251504	0.006	0.116	2.90794e-27
98057036-fhl2-6	6.12549e-12	-0.25234	0.064	0.157	1.26056e-07
98004175-wbs27-2	3.09089e-09	-0.261366	0.095	0.186	6.36074e-05
98152278-unknown-5305	1.49598e-32	-0.262023	0.005	0.116	3.07857e-28
98148465-unknown-4990	5.9616e-28	-0.263915	0.006	0.104	1.22684e-23
98109449-tri13-2	2.23527e-30	-0.273021	0.002	0.1	4.59996e-26
98013428-myh6	2.19037e-11	-0.274296	0.1	0.207	4.50757e-07
98030961-hop	7.73922e-31	-0.284427	0.004	0.109	1.59265e-26
98137305-mtmr9-2	9.42951e-28	-0.284542	0.009	0.115	1.9405e-23
98001031-pg12a	1.72099e-26	-0.292661	0.012	0.116	3.54163e-22
98122191-unknown-3205	1.57737e-29	-0.299457	0.006	0.109	3.24607e-25
98123312-unknown-3286	4.39905e-28	-0.306194	0.009	0.113	9.0528e-24
98103122-unknown-1915	2.65497e-29	-0.306968	0.005	0.106	5.46367e-25
98144255-tba1b-3	4.80865e-14	-0.307231	0.09	0.201	9.89572e-10
98157982-loxh1-29	2.52151e-29	-0.309247	0.008	0.115	5.18902e-25
98110568-reep5-2	3.66441e-30	-0.315246	0.01	0.124	7.54098e-26
98105735-unknown-2118	2.17222e-38	-0.328334	0.001	0.12	4.47021e-34
98014927-rgd2	2.3849e-31	-0.330843	0.011	0.13	4.90789e-27
98005177-actb	6.94407e-19	-0.331915	0.459	0.669	1.42902e-14
98036555-unknown-955	2.26533e-35	-0.344245	0.008	0.135	4.66183e-31
98145753-unknown-4818	2.13358e-34	-0.351478	0.009	0.133	4.39069e-30
98039139-tspoa-4	3.87428e-30	-0.352027	0.014	0.133	7.97289e-26
98152279-unknown-5306	4.72599e-43	-0.355946	0.008	0.157	9.72561e-39
98021454-rala	2.49462e-17	-0.357167	0.121	0.263	5.13368e-13
98117481-unknown-2862	2.22732e-38	-0.365196	0.005	0.135	4.5836e-34
98040325-unknown-1079	3.21227e-16	-0.390671	0.171	0.325	6.61053e-12
98135142-api5-2	2.81663e-45	-0.393583	0.004	0.151	5.79633e-41
98040750-pa1b3-2	5.45642e-39	-0.395237	0.013	0.16	1.12288e-34
98161103-gas6	3.81443e-40	-0.399804	0.011	0.157	7.84972e-36
98126458-ttl13-2	1.44338e-40	-0.404046	0.012	0.16	2.97034e-36
98108616-syfa-2	2.45291e-44	-0.404418	0.005	0.153	5.04784e-40
98038973-fad1-2	3.68807e-40	-0.492639	0.026	0.197	7.58969e-36
98151780-unknown-5256	1.35048e-68	-0.598798	0.012	0.244	2.77915e-64
98009853-unknown-248	7.46636e-74	-0.632924	0.012	0.262	1.5365e-69
98125624-ctl1-4	1.48605e-65	-0.661011	0.048	0.322	3.05814e-61
98124542-unknown-3355	4.60717e-57	-0.688726	0.216	0.551	9.48109e-53
98057522-unknown-1550	2.48257e-156	-0.689593	0.671	0.986	5.10889e-152
98025716-cttb2	9.19322e-86	-0.703857	0.02	0.316	1.89187e-81
98060099-unknown-1615	2.84044e-85	-0.708186	0.017	0.309	5.84534e-81
