# Supplementary material for: Acoel single-cell atlas reveals expression dynamics and heterogeneity of adult pluripotent stem cells
Source: Nat Commun. 2023 May 5;14:2612. doi: 10.1038/s41467-023-38016-4 (PMC10163032; doi:10.1038/s41467-023-38016-4)
Supplement: Supplementary file 16 — Supplementary Data 14 [file 41467_2023_38016_MOESM16_ESM.xlsx]

## Sheet: endoi.6v0
Supplementary Table 14. Endoderm-like I cell type expression comparisons across regeneration time points and associated GO.
	p_vala	avg_log2FCb	pct.1c	pct.2d	p_val_adje	a = unadjusted p value	GO
98054164-cq098-3	8.25528e-08	0.394088	0.225	0.049	0.00169885	b = log fold change of average expression of this cluster versus all other clusters	N/A
98014593-pno1	4.31799e-07	0.441944	0.477	0.248	0.008886	c = Percent of cells within this clusters that express this gene
98022384-prun2	5.25988e-07	0.432174	0.351	0.146	0.0108243	d = Perfect of cells outside this cluster expressing this gene
98106733-unknown-2179	9.43315e-07	0.415919	0.404	0.181	0.0194125	e = adjusted p value using bonferroni correction
98022043-tmm56-4	1.61509e-06	0.326919	0.808	0.588	0.0332369
98022526-cbpm	2.65248e-06	0.392426	0.53	0.319	0.0545853
98118312-rl26	2.80683e-06	0.260558	0.881	0.73	0.0577618
98106278-rl35a	4.90829e-06	0.257026	0.841	0.708	0.101008
98050451-ypel5	2.45772e-05	0.32498	0.57	0.407	0.505775
98009184-plrg1	3.43206e-05	0.287291	0.212	0.071	0.706284
98032951-unknown-863	0.000391381	0.376415	0.291	0.15	1
98029365-unknown-751	0.00477039	0.340766	0.371	0.252	1
98001814-pex6	8.6373e-05	0.34018	0.371	0.208	1
98069411-unknown-1660	8.7162e-05	0.33326	0.543	0.376	1
98117029-wdr52-2	0.0432145	0.32215	0.404	0.319	1
98144347-napep-3	0.00031003	0.321877	0.384	0.235	1
98045032-comd3-2	6.59148e-05	0.319381	0.51	0.305	1
98022071-idhp-2	0.000287459	0.317992	0.358	0.199	1
98117026-ppm1b-2	0.0239687	0.31239	0.377	0.274	1
98134274-cbr1-8	0.000139488	0.308301	0.642	0.482	1
98117028-ppm1b-3	0.0138508	0.304875	0.397	0.279	1
98039977-unknown-1067	0.0217713	0.299346	0.371	0.27	1
98043663-ipp2l	0.000251959	0.294595	0.497	0.31	1
98033846-hem3-2	0.00292043	0.293031	0.245	0.128	1
98027633-trm7	0.000327892	0.29064	0.523	0.35	1
98045387-pebp1	0.000268449	0.290141	0.55	0.358	1
98008701-sosb1	0.000608939	0.289292	0.371	0.221	1
98058619-eki1-2	0.000584308	0.286999	0.576	0.42	1
98053593-nob1	7.71743e-05	0.281775	0.219	0.08	1
98050647-tisb-6	0.000770887	0.281507	0.57	0.434	1
98040719-rs17	0.000344966	0.281127	0.722	0.518	1
98026758-ets2	0.00939495	0.280734	0.344	0.235	1
98021962-rs5	6.53363e-05	0.277533	0.722	0.558	1
98053826-y1399	0.00118817	0.272393	0.318	0.186	1
98068431-unknown-1652	0.00793734	0.271991	0.305	0.199	1
98050895-bag6	0.000508278	0.270092	0.238	0.111	1
98017580-rab2b	0.000593312	0.268453	0.576	0.398	1
98050326-rs11	0.000153326	0.260882	0.755	0.606	1
98132403-brk1	0.00288347	0.257918	0.483	0.354	1
98143513-vp13b-3	0.00160612	0.252231	0.219	0.102	1
98049994-lc7l3	0.000702925	0.252036	0.265	0.128	1
98044251-gnpat	0.00334715	-0.254865	0.424	0.531	1
98057586-if5	0.000467874	-0.257951	0.132	0.288	1
98032574-hacd2	0.00433622	-0.258538	0.172	0.288	1
98138202-lrp1-16	0.000120767	-0.259668	0.093	0.248	1
98102204-cp2u1-11	8.44144e-05	-0.26013	0.053	0.195	1
98024156-actb-4	0.00515715	-0.261143	0.45	0.562	1
98043597-cyta-5	0.00526526	-0.264327	0.172	0.296	1
98152279-unknown-5306	0.000168504	-0.264637	0.093	0.248	1
98009757-dhrs1-2	0.00226336	-0.265807	0.258	0.412	1
98120590-tbb2a-3	0.00042061	-0.272345	0.205	0.381	1
98008897-mx1	5.0968e-06	-0.275514	0.013	0.155	0.104887
98126458-ttl13-2	0.000325699	-0.2823	0.086	0.23	1
98037722-caco2	0.00183167	-0.283219	0.086	0.199	1
98144346-napep-2	0.000183641	-0.283848	0.119	0.274	1
98015700-pepa5	0.0497525	-0.284614	0.245	0.323	1
98025716-cttb2	0.000731807	-0.298427	0.219	0.372	1
98119627-cp2c8-8	0.0012846	-0.303491	0.066	0.177	1
98006510-arsk	0.00105262	-0.303958	0.219	0.358	1
98125624-ctl1-4	0.000254807	-0.30412	0.126	0.283	1
98124542-unknown-3355	6.48732e-05	-0.307926	0.543	0.646	1
98125778-lrp2-13	1.83668e-05	-0.314618	0.046	0.199	0.377971
98026218-unknown-673	1.32167e-05	-0.325676	0.026	0.173	0.271987
98148473-lrp1-19	1.39653e-05	-0.331281	0.093	0.27	0.287391
98035075-myh4	5.72418e-05	-0.334289	0.053	0.204	1
98001993-calm	0.00025485	-0.345594	0.093	0.243	1
98037084-catl1-3	0.003321	-0.349541	0.212	0.341	1
98028242-tnnt2	0.000415404	-0.353143	0.106	0.248	1
98022839-sap	0.000385395	-0.357486	0.199	0.363	1
98037979-tba1a-6	0.000181748	-0.362361	0.265	0.429	1
98040325-unknown-1079	9.54254e-05	-0.363299	0.212	0.412	1
98041501-tpm3	0.000528798	-0.372447	0.093	0.226	1
98057522-unknown-1550	1.25592e-17	-0.378568	0.868	0.978	2.58457e-13
98004957-1a1l2	5.58686e-06	-0.417755	0.113	0.314	0.114972
98013428-myh6	1.06417e-06	-0.431277	0.046	0.235	0.0218995
98109574-catl1-5	2.65386e-05	-0.435442	0.371	0.593	0.546139
98051237-ml12b-2	1.26244e-06	-0.441149	0.106	0.332	0.0259798
98043715-tnni2	4.2502e-06	-0.449783	0.113	0.319	0.0874648
98109575-catl1-6	1.13566e-05	-0.453715	0.377	0.611	0.233707
98046754-tenx-5	7.8212e-05	-0.455138	0.497	0.602	1
98147592-cnfn-18	1.63433e-09	-0.56947	0.146	0.438	3.36328e-05
98005177-actb	1.63231e-12	-0.680412	0.311	0.655	3.35912e-08

## Sheet: endoi.24v0
	p_vala	avg_log2FCb	pct.1c	pct.2d	p_val_adje	a = unadjusted p value	GO
98008468-unknown-207	7.76557e-10	0.437761	0.378	0.119	1.59808e-05	b = log fold change of average expression of this cluster versus all other clusters	protein targeting to peroxisome
98121163-cats-3	1.36294e-08	0.325315	0.809	0.655	0.000280479	c = Percent of cells within this clusters that express this gene	xenobiotic metabolic process
98020353-unknown-523	8.30564e-08	0.31744	0.277	0.075	0.00170922	d = Perfect of cells outside this cluster expressing this gene
98000570-tspoa	9.98576e-08	0.395861	0.356	0.133	0.00205497	e = adjusted p value using bonferroni correction
98009074-ud13	1.52597e-07	0.408709	0.495	0.235	0.00314029
98155491-hacl1-2	2.17223e-07	0.386927	0.665	0.491	0.00447024
98038233-hacl1	2.25508e-07	0.38704	0.66	0.482	0.00464073
98001814-pex6	3.06613e-07	0.377516	0.426	0.208	0.00630979
98001800-cybr1	1.17997e-06	0.387028	0.59	0.363	0.0242826
98123842-unknown-3317	1.36933e-06	0.386948	0.596	0.381	0.0281795
98048009-cp2u1-8	2.17033e-06	0.354321	0.319	0.128	0.0446633
98025266-chpt1	2.58038e-06	0.267506	0.835	0.708	0.0531016
98050675-suox-4	3.1014e-06	0.385949	0.548	0.336	0.0638238
98041139-rab1a-5	1.23433e-05	0.310446	0.723	0.553	0.254013
98023808-cpns2	1.63512e-05	0.338755	0.213	0.071	0.33649
98015775-elov4-3	0.000177665	0.380033	0.351	0.204	1
98034674-gabt	0.000164977	0.371379	0.468	0.31	1
98051162-cndp2-4	7.64939e-05	0.343729	0.516	0.336	1
98025909-sap3-4	0.000108681	0.277338	0.691	0.544	1
98013420-pjvk	0.00046065	0.274082	0.324	0.177	1
98010961-un13c	0.000488557	0.272037	0.564	0.376	1
98043509-vate1	0.000224407	0.267491	0.681	0.496	1
98011832-flip1	0.000643053	0.264136	0.585	0.416	1
98005383-unknown-126	0.0145214	0.263959	0.505	0.416	1
98139121-acd10	0.000158981	0.260976	0.362	0.19	1
98026654-unknown-685	0.000603463	0.259112	0.282	0.137	1
98007529-ssra	0.000626803	0.257521	0.59	0.416	1
98071909-unknown-1677	0.000195051	0.256541	0.314	0.15	1
98035472-tlcd1	0.00258143	0.256064	0.436	0.319	1
98042565-scd5	0.0186039	0.2535	0.378	0.288	1
98022581-cbr1-3	0.000127108	0.252599	0.197	0.071	1
98041501-tpm3	0.0285933	-0.25174	0.149	0.226	1
98055894-mot14-3	0.0261395	-0.255911	0.309	0.389	1
98040750-pa1b3-2	0.00130349	-0.25626	0.08	0.186	1
98005345-cb042	0.00562212	-0.257158	0.287	0.381	1
98001993-calm	0.00687517	-0.274965	0.144	0.243	1
98030179-etfa	0.00150034	-0.276285	0.234	0.354	1
98004175-wbs27-2	0.000195086	-0.283092	0.101	0.248	1
98043715-tnni2	0.00318463	-0.288607	0.191	0.319	1
98120590-tbb2a-3	0.000315133	-0.292644	0.229	0.381	1
98151780-unknown-5256	0.000179072	-0.295452	0.096	0.23	1
98152279-unknown-5306	1.7731e-05	-0.300003	0.09	0.248	0.364886
98068431-unknown-1652	0.000224798	-0.303832	0.074	0.199	1
98037979-tba1a-6	0.000271546	-0.304918	0.266	0.429	1
98035075-myh4	0.000257193	-0.322103	0.08	0.204	1
98013428-myh6	0.000228013	-0.329761	0.101	0.235	1
98067868-unknown-1648	0.000198189	-0.333852	0.404	0.553	1
98026219-dnpep	1.72876e-06	-0.3348	0.074	0.252	0.0355761
98147592-cnfn-18	2.34173e-05	-0.350595	0.245	0.438	0.481905
98138202-lrp1-16	3.58845e-10	-0.353566	0.027	0.248	7.38468e-06
98051237-ml12b-2	0.000251373	-0.3536	0.186	0.332	1
98126458-ttl13-2	1.09265e-06	-0.358118	0.059	0.23	0.0224856
98125778-lrp2-13	2.01281e-08	-0.361981	0.021	0.199	0.000414216
98025716-cttb2	4.01802e-06	-0.363042	0.17	0.372	0.0826868
98060099-unknown-1615	4.94883e-06	-0.376403	0.165	0.354	0.101842
98148473-lrp1-19	1.84687e-11	-0.428373	0.027	0.27	3.80068e-07
98005177-actb	1.18791e-09	-0.537977	0.378	0.655	2.4446e-05

## Sheet: endoi.72v0
	p_vala	avg_log2FCb	pct.1c	pct.2d	p_val_adje	a = unadjusted p value	GO
98132027-ggct-2	1.73934e-11	0.346834	0.283	0.049	3.57939e-07	b = log fold change of average expression of this cluster versus all other clusters	axonogenesis
98132028-ggct-3	1.44433e-10	0.341644	0.283	0.058	2.97228e-06	c = Percent of cells within this clusters that express this gene
98003288-atla1	2.32487e-10	0.407988	0.201	0.018	4.78434e-06	d = Perfect of cells outside this cluster expressing this gene
98134979-actb-8	6.77103e-08	0.427276	0.502	0.261	0.00139341	e = adjusted p value using bonferroni correction
98023808-cpns2	6.6134e-07	0.376617	0.23	0.071	0.0136097
98064761-unknown-1630	1.00758e-06	0.321632	0.223	0.062	0.0207349
98037979-tba1a-6	1.83013e-06	0.355975	0.636	0.429	0.0376622
98022526-cbpm	5.55907e-06	0.33081	0.498	0.319	0.1144
98032951-unknown-863	0.000220351	0.328213	0.283	0.15	1
98120590-tbb2a-3	5.73472e-05	0.283585	0.558	0.381	1
98033823-nudt9-4	0.000120315	0.269234	0.301	0.155	1
98029576-sap-3	0.00181188	0.267658	0.26	0.15	1
98147592-cnfn-18	0.000481071	0.259285	0.591	0.438	1
98030173-cah12	0.000404891	0.25653	0.68	0.575	1
98000883-tom40	0.000460022	0.25219	0.234	0.119	1
98000496-unknown-13	0.000493891	0.252101	0.48	0.327	1
98033458-call5-4	0.00226458	-0.256756	0.316	0.429	1
98010940-ddc-2	0.00220089	-0.257227	0.312	0.425	1
98137410-unknown-4272	0.00360428	-0.258614	0.212	0.305	1
98051237-ml12b-2	0.00265311	-0.264551	0.223	0.332	1
98026218-unknown-673	2.704e-05	-0.269706	0.056	0.173	0.556457
98009074-ud13	0.000725299	-0.270152	0.126	0.235	1
98030299-pygm	1.81231e-05	-0.270248	0.517	0.655	0.372956
98026219-dnpep	4.40779e-05	-0.270678	0.115	0.252	0.907079
98009626-trio	0.000385736	-0.273796	0.283	0.416	1
98044119-fzd5-5	0.000269604	-0.282508	0.141	0.27	1
98017293-s38a9	0.00171795	-0.285817	0.145	0.248	1
98060099-unknown-1615	1.09515e-05	-0.307307	0.178	0.354	0.225371
98055894-mot14-3	0.0022582	-0.315576	0.275	0.389	1
98025716-cttb2	2.07888e-06	-0.328383	0.182	0.372	0.0427813
98038707-tmm56-7	1.44464e-06	-0.368239	0.309	0.487	0.0297293
98039832-cbr1-6	4.43264e-07	-0.36977	0.167	0.363	0.00912194
98021231-dyh5	1.43179e-09	-0.388493	0.275	0.527	2.94648e-05
98057021-f261-2	1.90157e-06	-0.430538	0.201	0.367	0.0391324
98067868-unknown-1648	5.41884e-09	-0.497399	0.357	0.553	0.000111514

## Sheet: endoi.17v0
	p_vala	avg_log2FCb	pct.1c	pct.2d	p_val_adje	a = unadjusted p value	GO
98155686-rock2-2	2.20294e-19	0.304459	0.963	0.876	4.53342e-15	b = log fold change of average expression of this cluster versus all other clusters	cytoplasmic translation
98021474-dx39b	2.58122e-15	0.330302	0.932	0.827	5.31188e-11	c = Percent of cells within this clusters that express this gene	translation
98119645-rs27a-2	3.99179e-14	0.2708	0.95	0.854	8.2147e-10	d = Perfect of cells outside this cluster expressing this gene	modification-dependent protein catabolic process
98040719-rs17	2.53068e-11	0.457162	0.776	0.518	5.20789e-07	e = adjusted p value using bonferroni correction	negative regulation of ubiquitin protein ligase activity
98007831-sc61g	6.18757e-11	0.46128	0.739	0.46	1.27334e-06		ribosomal small subunit assembly
98144270-rs28	7.28684e-11	0.425388	0.776	0.544	1.49956e-06		rRNA processing
98011628-nucl	3.33756e-10	0.32865	0.857	0.708	6.86837e-06		ribosomal small subunit biogenesis
98001181-rs15	3.45042e-10	0.298154	0.901	0.752	7.10061e-06		positive regulation of signal transduction by p53 class mediator
98022962-rssa	6.19104e-10	0.25164	0.95	0.832	1.27405e-05		negative regulation of erythrocyte differentiation
98045032-comd3-2	1.16602e-09	0.479324	0.609	0.305	2.39955e-05		mRNA splicing, via spliceosome
98006294-fa46a	2.23491e-09	0.448969	0.696	0.451	4.59921e-05		negative regulation of RNA splicing
98053826-y1399	2.27195e-09	0.440278	0.466	0.186	4.67545e-05		posttranslational protein targeting to membrane, translocation
98049283-ra1l2	5.75243e-09	0.391982	0.404	0.142	0.000118379		positive regulation of intrinsic apoptotic signaling pathway by p53 class mediator
98041678-if2b	7.37193e-09	0.38611	0.398	0.133	0.000151707		ribosomal small subunit export from nucleus
98035673-rs27l	1.03301e-08	0.294227	0.913	0.752	0.000212582		regulation of keratinocyte differentiation
98000125-rs7	1.33168e-08	0.288954	0.901	0.739	0.000274046		protein import into nucleus
98024986-ran-2	1.46191e-08	0.430105	0.696	0.403	0.000300847
98110436-rs20-2	1.83144e-08	0.286628	0.876	0.726	0.000376892
98007937-rl27	1.84432e-08	0.414746	0.733	0.478	0.000379542
98037843-crti	2.03579e-08	0.36976	0.416	0.146	0.000418945
98020522-rs29	2.23155e-08	0.385258	0.77	0.531	0.000459231
98000496-unknown-13	2.91833e-08	0.460577	0.584	0.327	0.000600562
98025828-rs13	3.15923e-08	0.431879	0.702	0.412	0.000650139
98124598-rl38-2	3.17276e-08	0.433578	0.578	0.314	0.000652923
98134274-cbr1-8	4.91509e-08	0.409685	0.72	0.482	0.00101148
98043706-grp75	4.97067e-08	0.343552	0.845	0.628	0.00102291
98012282-ciz1	5.18424e-08	0.433179	0.646	0.42	0.00106687
98050647-tisb-6	6.67559e-08	0.408814	0.683	0.434	0.00137377
98055369-sqstm-5	6.81365e-08	0.372254	0.224	0.044	0.00140218
98040146-arl6-2	6.96924e-08	0.404878	0.733	0.482	0.0014342
98012502-s61a2-2	8.08567e-08	0.291245	0.888	0.704	0.00166395
98055125-fa98a	9.13264e-08	0.407461	0.646	0.385	0.00187941
98116119-tpd52	9.99777e-08	0.366838	0.342	0.115	0.00205744
98106993-btf3	1.00318e-07	0.355201	0.776	0.584	0.00206445
98117270-dyl2-3	1.10879e-07	0.413111	0.596	0.336	0.00228178
98032210-daple	1.1964e-07	0.403278	0.472	0.212	0.00246208
98046404-cgt-4	1.41009e-07	0.396233	0.311	0.102	0.00290183
98050326-rs11	1.41048e-07	0.344372	0.82	0.606	0.00290264
98005168-pfd2	1.55466e-07	0.418057	0.522	0.257	0.00319933
98041851-rl22	1.77664e-07	0.39324	0.758	0.491	0.00365614
98023181-ima1-2	2.63336e-07	0.347633	0.36	0.128	0.00541919
98053534-srsf4-3	3.27413e-07	0.367008	0.373	0.146	0.00673782
98022556-set-2	3.61631e-07	0.391484	0.689	0.434	0.007442
98100901-loxh1-9	3.75945e-07	0.34859	0.565	0.305	0.00773656
98002278-rl24	4.20629e-07	0.320454	0.776	0.593	0.00865613
98122302-ubb-10	4.21899e-07	0.271008	0.385	0.155	0.00868225
98029043-rl37	4.8215e-07	0.285027	0.832	0.681	0.00992217
98128561-ubc-2	5.06515e-07	0.387754	0.311	0.106	0.0104236
98044298-srs10	5.84074e-07	0.287555	0.267	0.075	0.0120197
98050235-rl40-4	6.01366e-07	0.2934	0.826	0.664	0.0123755
98022352-b2l10	6.18946e-07	0.36775	0.671	0.438	0.0127373
98037068-mrt4	8.89082e-07	0.342465	0.472	0.221	0.0182964
98133656-unknown-3967	9.85695e-07	0.364868	0.46	0.221	0.0202846
98033972-grp78-2	1.00394e-06	0.340908	0.733	0.54	0.0206601
98111111-rs21	1.13667e-06	0.366628	0.665	0.429	0.0233915
98028382-pesc	1.14016e-06	0.299808	0.342	0.124	0.0234634
98016185-rs26	1.20741e-06	0.319583	0.82	0.615	0.0248473
98009035-rbm22	1.45154e-06	0.339619	0.453	0.208	0.0298711
98005272-txd17	1.78034e-06	0.353816	0.267	0.088	0.0366376
98025996-edf1	1.92086e-06	0.34611	0.478	0.239	0.0395294
98056019-rock2	2.08418e-06	0.283844	0.776	0.615	0.0428904
98110522-stip1-2	2.12716e-06	0.359026	0.714	0.447	0.0437748
98013864-psb2	2.68511e-06	0.330928	0.391	0.168	0.0552568
98045179-rlp24-2	2.71052e-06	0.354455	0.683	0.429	0.0557797
98030086-drg1	2.74349e-06	0.293535	0.286	0.097	0.0564583
98047497-rd23a	3.99858e-06	0.35657	0.534	0.301	0.0822868
98055292-anxa7-5	4.13673e-06	0.364906	0.522	0.288	0.0851298
98036315-nedd8	4.44478e-06	0.316681	0.447	0.212	0.0914691
98057729-rrn3-2	4.45382e-06	0.28406	0.335	0.133	0.0916553
98043448-rs14	5.28931e-06	0.271728	0.832	0.668	0.108849
98014593-pno1	5.29721e-06	0.378478	0.46	0.248	0.109011
98021364-rs16	5.88161e-06	0.298951	0.807	0.615	0.121038
98026160-krr1	5.92041e-06	0.250086	0.186	0.044	0.121836
98048600-rl17	6.03089e-06	0.30028	0.795	0.597	0.12411
98045387-pebp1	6.45377e-06	0.346508	0.609	0.358	0.132812
98048874-syvc	6.67882e-06	0.340461	0.54	0.305	0.137443
98028890-sgtb	6.98731e-06	0.318556	0.398	0.186	0.143792
98017085-dohh	7.64048e-06	0.320563	0.478	0.239	0.157233
98042873-hig2a	8.72276e-06	0.274428	0.267	0.093	0.179506
98052725-if2a	8.95333e-06	0.332976	0.646	0.412	0.184251
98017546-riok2	9.48151e-06	0.324431	0.398	0.195	0.19512
98014145-pin4	9.91759e-06	0.291557	0.329	0.137	0.204094
98004046-gscr2	1.08618e-05	0.282321	0.385	0.173	0.223524
98027177-syq	1.19473e-05	0.319711	0.36	0.164	0.245863
98053915-unknown-1416	1.30168e-05	0.299593	0.106	0.009	0.267873
98037416-scpdl-3	1.35217e-05	0.290851	0.292	0.115	0.278264
98033846-hem3-2	1.40764e-05	0.402302	0.311	0.128	0.289678
98036915-elov5-3	1.40914e-05	0.316047	0.54	0.296	0.289986
98037889-rl36	1.50913e-05	0.303347	0.783	0.588	0.310564
98014215-cbx1	1.62897e-05	0.25694	0.236	0.08	0.335225
98002799-if1ax	1.73519e-05	0.286902	0.584	0.372	0.357085
98009479-tsr2	1.76749e-05	0.3295	0.627	0.412	0.363731
98019412-unknown-493	1.95593e-05	0.351787	0.261	0.093	0.402511
98022526-cbpm	2.06944e-05	0.332208	0.547	0.319	0.425869
98047397-chrd1	2.08801e-05	0.266939	0.416	0.195	0.429691
98101674-cdv3	2.27537e-05	0.312641	0.547	0.314	0.468247
98005252-ddx5	2.28247e-05	0.313763	0.503	0.27	0.469709
98035420-tbca	2.5036e-05	0.276656	0.348	0.155	0.515217
98004808-rl23	2.50888e-05	0.263844	0.807	0.646	0.516303
98051162-cndp2-4	2.65213e-05	0.364061	0.54	0.336	0.545782
98045318-pgta	3.17467e-05	0.29751	0.292	0.124	0.653314
98047541-tcpb	3.26299e-05	0.313231	0.584	0.358	0.67149
98038546-npm3	3.36301e-05	0.360627	0.584	0.394	0.692074
98053803-exosx	3.75703e-05	0.305904	0.553	0.332	0.773159
98043307-vdac	4.03315e-05	0.30403	0.578	0.332	0.829981
98011424-nudt9-2	4.10563e-05	0.275138	0.317	0.137	0.844898
98151551-zn593	4.30957e-05	0.32331	0.491	0.283	0.886867
98030804-rs9	4.48828e-05	0.265892	0.752	0.588	0.923644
98049341-y1101	0.000205516	0.36248	0.447	0.261	1
98014650-np1l1	5.48328e-05	0.326656	0.609	0.403	1
98029576-sap-3	0.000162733	0.318998	0.311	0.15	1
98108987-unknown-2322	8.60751e-05	0.312462	0.621	0.407	1
98047076-hem3-3	0.000112655	0.307913	0.18	0.058	1
98019756-unknown-502	8.53021e-05	0.303684	0.696	0.465	1
98018688-rt09	6.11162e-05	0.303506	0.366	0.19	1
98032377-unknown-841	5.1631e-05	0.302621	0.553	0.332	1
98036318-calm-31	0.000143944	0.302183	0.509	0.327	1
98039293-unknown-1042	5.60912e-05	0.301619	0.379	0.195	1
98021331-mgat3	0.00018157	0.297801	0.385	0.208	1
98012724-vamp3	7.32541e-05	0.297176	0.559	0.332	1
98041408-fkbp5	0.000193894	0.290222	0.565	0.358	1
98029093-elov4-4	0.000104201	0.290024	0.491	0.292	1
98033942-dnja1	0.000107279	0.287772	0.478	0.288	1
98107170-rhg23	0.000932803	0.287059	0.627	0.447	1
98023325-nog1	0.000254684	0.283457	0.627	0.398	1
98008357-kcmf1	7.7283e-05	0.283122	0.429	0.226	1
98117918-stx2	0.000129996	0.280877	0.255	0.106	1
98034897-rl23a	0.000352196	0.280811	0.627	0.425	1
98027904-cpne7-2	0.000898588	0.279299	0.534	0.358	1
98037255-sap-5	0.000174783	0.278922	0.286	0.124	1
98070381-unknown-1669	5.76298e-05	0.276513	0.391	0.19	1
98049258-cnfn-10	0.0115291	0.275746	0.329	0.23	1
98041422-psmd4	0.000187363	0.27024	0.441	0.252	1
98001800-cybr1	0.000579258	0.27018	0.553	0.363	1
98044517-pfd1	0.000331136	0.269949	0.447	0.261	1
98103427-abcb6-6	0.000346781	0.269801	0.224	0.093	1
98027524-pairb	0.000204681	0.269143	0.702	0.549	1
98032633-amgo1	0.00115616	0.268956	0.273	0.142	1
98007166-hnf4a	0.000306144	0.268446	0.528	0.323	1
98019847-sdcb1	0.000295822	0.268327	0.658	0.42	1
98025736-calm-20	0.000230206	0.267432	0.739	0.584	1
98031119-ange2-3	0.000405029	0.26653	0.348	0.186	1
98005297-unknown-121	7.01864e-05	0.264301	0.18	0.053	1
98048866-rpn1	0.000506834	0.264195	0.528	0.332	1
98010930-tfe3	0.000351851	0.264057	0.435	0.248	1
98032294-dnjc2-2	0.00031566	0.26381	0.466	0.279	1
98055434-tng11	0.000241796	0.263192	0.342	0.173	1
98023808-cpns2	0.00119833	0.262979	0.174	0.071	1
98007047-ikzf2	0.000764119	0.260541	0.472	0.296	1
98025605-ptn9	0.000139992	0.260504	0.36	0.181	1
98028683-ptss1	0.000113219	0.259962	0.379	0.199	1
98030354-rl21	0.000783896	0.259707	0.565	0.376	1
98123314-if1ax-2	4.98386e-05	0.257655	0.584	0.367	1
98035044-la	0.000868148	0.256492	0.596	0.407	1
98011113-t2h2l	9.93083e-05	0.25649	0.379	0.19	1
98042980-pomp	0.000495935	0.255891	0.46	0.274	1
98132540-rpf1	0.000301546	0.255838	0.429	0.239	1
98050907-ttll7	0.000767996	0.255657	0.466	0.274	1
98038828-snp23	0.0010728	0.255346	0.441	0.27	1
98023754-erg7	0.000628396	0.255157	0.696	0.504	1
98058864-rtl1	0.00172506	0.253426	0.335	0.19	1
98010961-un13c	0.00160395	0.253024	0.571	0.376	1
98014926-derl1	6.84089e-05	0.25279	0.329	0.15	1
98021286-psb3	0.000699446	0.25016	0.559	0.376	1
98022756-yipf5	0.000573693	0.250116	0.727	0.544	1
98052096-titin-9	0.000478259	-0.251369	0.019	0.111	1
98048195-ugpa	0.00721465	-0.253744	0.18	0.288	1
98045503-unknown-1217	0.0009906	-0.254663	0.46	0.553	1
98113497-unknown-2613	0.00175242	-0.255741	0.385	0.478	1
98046701-cah14	0.000216185	-0.258752	0.019	0.119	1
98134854-kefx	1.33984e-05	-0.258914	0	0.111	0.275726
98123312-unknown-3286	3.73282e-06	-0.25892	0	0.124	0.0768176
98126300-pgca	1.33984e-05	-0.26025	0	0.111	0.275726
98004004-6pgd	7.25992e-05	-0.266931	0.54	0.602	1
98012909-unknown-333	1.33984e-05	-0.268482	0	0.111	0.275726
98117481-unknown-2862	5.724e-06	-0.268982	0	0.119	0.117794
98057021-f261-2	0.0173801	-0.271518	0.292	0.367	1
98008897-mx1	6.77741e-06	-0.271579	0.019	0.155	0.139472
98145753-unknown-4818	3.69323e-06	-0.272807	0.006	0.137	0.0760029
98032517-mfsd8-4	0.0069842	-0.274166	0.224	0.327	1
98023251-ano10	0.00549959	-0.280017	0.255	0.354	1
98029048-fbt2-2	0.00388523	-0.281631	0.286	0.389	1
98110568-reep5-2	1.0253e-06	-0.283576	0	0.137	0.0210996
98040807-unknown-1092	0.00212483	-0.286587	0.18	0.296	1
98039139-tspoa-4	0.000131853	-0.28862	0.025	0.137	1
98031289-unknown-812	0.00407434	-0.288856	0.112	0.217	1
98047207-cxol1	1.57991e-06	-0.289547	0	0.133	0.0325129
98038707-tmm56-7	0.00132863	-0.290911	0.391	0.487	1
98026218-unknown-673	0.000223898	-0.292957	0.05	0.173	1
98037979-tba1a-6	0.00104887	-0.293242	0.286	0.429	1
98137410-unknown-4272	0.00368888	-0.294955	0.193	0.305	1
98057036-fhl2-6	1.03513e-05	-0.295363	0.012	0.142	0.21302
98036555-unknown-955	1.22018e-05	-0.303666	0.012	0.137	0.251101
98135142-api5-2	1.0253e-06	-0.309347	0	0.137	0.0210996
98014927-rgd2	1.57991e-06	-0.310398	0	0.133	0.0325129
98108616-syfa-2	1.0253e-06	-0.310767	0	0.137	0.0210996
98046690-kad5	0.00348437	-0.312003	0.186	0.292	1
98057349-flna-2	0.00118364	-0.312704	0.373	0.465	1
98001031-pg12a	1.0253e-06	-0.313163	0	0.137	0.0210996
98155420-l1cam	9.55552e-06	-0.314914	0.497	0.65	0.196643
98052603-tenx-6	0.00865317	-0.317474	0.472	0.553	1
98152278-unknown-5305	1.22989e-08	-0.321765	0	0.181	0.000253098
98039977-unknown-1067	0.0047233	-0.330242	0.149	0.27	1
98047521-cnfn-6	0.0107136	-0.332464	0.174	0.261	1
98028242-tnnt2	0.00956694	-0.333237	0.155	0.248	1
98043597-cyta-5	0.000557063	-0.344274	0.149	0.296	1
98036941-cyta-4	0.00021297	-0.348818	0.342	0.465	1
98138202-lrp1-16	9.16284e-09	-0.351953	0.031	0.248	0.000188562
98125778-lrp2-13	1.84655e-06	-0.355792	0.037	0.199	0.0380002
98041501-tpm3	0.00189492	-0.355952	0.112	0.226	1
98144255-tba1b-3	5.94135e-08	-0.358273	0.006	0.181	0.00122267
98001993-calm	0.000616641	-0.358316	0.112	0.243	1
98035668-nac3-2	3.13723e-05	-0.361135	0.441	0.597	0.645611
98051237-ml12b-2	0.00107636	-0.370235	0.205	0.332	1
98015775-elov4-3	3.1668e-06	-0.373025	0.043	0.204	0.0651696
98014731-t132e	0.000270166	-0.376951	0.23	0.372	1
98040325-unknown-1079	0.00118474	-0.378326	0.286	0.412	1
98035075-myh4	5.22626e-05	-0.380988	0.062	0.204	1
98022839-sap	0.000334785	-0.389677	0.211	0.363	1
98043715-tnni2	0.000368926	-0.391117	0.174	0.319	1
98147592-cnfn-18	2.97086e-06	-0.397658	0.205	0.438	0.0611372
98161103-gas6	2.99435e-08	-0.399617	0.006	0.186	0.000616208
98038973-fad1-2	1.00612e-05	-0.402132	0.043	0.195	0.207048
98148473-lrp1-19	6.80854e-09	-0.403902	0.043	0.27	0.000140113
98042565-scd5	9.28966e-06	-0.408557	0.106	0.288	0.191172
98040750-pa1b3-2	2.7449e-08	-0.417984	0.006	0.186	0.000564873
98013428-myh6	7.60183e-05	-0.424317	0.093	0.235	1
98067868-unknown-1648	9.96349e-06	-0.429394	0.422	0.553	0.205039
98152279-unknown-5306	5.98141e-11	-0.430572	0.006	0.248	1.23091e-06
98005177-actb	1.83857e-06	-0.440319	0.484	0.655	0.0378359
98124542-unknown-3355	4.70216e-08	-0.451039	0.516	0.646	0.000967658
98009853-unknown-248	1.7272e-07	-0.477107	0.05	0.243	0.00355441
98126458-ttl13-2	2.6748e-10	-0.479027	0.006	0.23	5.50447e-06
98151780-unknown-5256	7.51893e-11	-0.482413	0	0.23	1.54732e-06
98125624-ctl1-4	7.44998e-12	-0.54369	0.019	0.283	1.53313e-07
98004957-1a1l2	9.08122e-10	-0.556448	0.062	0.314	1.86882e-05
98076409-unknown-1703	1.09719e-19	-0.571454	0.696	0.925	2.2579e-15
98031876-elov2-2	3.23018e-11	-0.613293	0.329	0.566	6.64738e-07
98060099-unknown-1615	5.14326e-16	-0.683617	0.012	0.354	1.05843e-11
98025716-cttb2	5.41648e-18	-0.698105	0	0.372	1.11466e-13
98057522-unknown-1550	5.89266e-41	-0.912446	0.609	0.978	1.21265e-36

## Sheet: endoi.8v0
	p_vala	avg_log2FCb	pct.1c	pct.2d	p_val_adje	a = unadjusted p value	GO
98119645-rs27a-2	2.15159e-24	0.333388	0.963	0.854	4.42775e-20	b = log fold change of average expression of this cluster versus all other clusters	cytoplasmic translation
98021474-dx39b	3.0476e-14	0.293607	0.9	0.827	6.27165e-10	c = Percent of cells within this clusters that express this gene	translation
98012282-ciz1	1.37786e-12	0.511369	0.68	0.42	2.8355e-08	d = Perfect of cells outside this cluster expressing this gene	modification-dependent protein catabolic process
98003440-rl10	1.24074e-10	0.307034	0.804	0.69	2.55333e-06	e = adjusted p value using bonferroni correction	positive regulation of signal transduction by p53 class mediator
98110436-rs20-2	1.39514e-10	0.285103	0.831	0.726	2.87106e-06		negative regulation of ubiquitin protein ligase activity
98012502-s61a2-2	1.9537e-10	0.294398	0.817	0.704	4.02052e-06		regulation of mRNA stability
98040719-rs17	1.17166e-09	0.402298	0.712	0.518	2.41116e-05		mRNA splicing, via spliceosome
98056579-hnrpq-3	2.92698e-09	0.368643	0.758	0.58	6.02344e-05
98029043-rl37	2.52423e-08	0.294372	0.836	0.681	0.000519462
98009195-rl19	3.14191e-08	0.250173	0.817	0.726	0.000646574
98118312-rl26	4.09825e-08	0.259414	0.863	0.73	0.000843378
98020353-unknown-523	4.74932e-08	0.368017	0.269	0.075	0.000977363
98033938-rl31	1.05171e-07	0.273667	0.804	0.677	0.00216431
98058968-msi1h-3	1.07769e-07	0.315342	0.804	0.65	0.00221779
98027524-pairb	1.41415e-07	0.344593	0.703	0.549	0.00291018
98032210-daple	2.42514e-07	0.415919	0.42	0.212	0.00499069
98049995-if4a1-2	4.83944e-07	0.284195	0.74	0.615	0.00995908
98005252-ddx5	5.02834e-07	0.415088	0.479	0.27	0.0103478
98137389-rs10	5.19463e-07	0.252272	0.763	0.673	0.01069
98050647-tisb-6	7.84875e-07	0.369416	0.594	0.434	0.0161519
98036915-elov5-3	1.14308e-06	0.392074	0.498	0.296	0.0235235
98038233-hacl1	1.57135e-06	0.371466	0.616	0.482	0.0323367
98155491-hacl1-2	1.59809e-06	0.368796	0.621	0.491	0.0328871
98050235-rl40-4	1.89651e-06	0.262773	0.804	0.664	0.0390283
98147489-unknown-4911	2.16182e-06	0.29633	0.626	0.456	0.044488
98002278-rl24	2.79201e-06	0.276315	0.721	0.593	0.0574569
98015196-set	2.86864e-06	0.368689	0.475	0.265	0.0590337
98049746-pk1l2-3	3.50787e-06	0.263303	0.123	0.013	0.0721885
98014593-pno1	3.56178e-06	0.376697	0.438	0.248	0.0732979
98047076-hem3-3	3.59549e-06	0.380649	0.201	0.058	0.0739916
98059208-g3bp2	3.63136e-06	0.28862	0.648	0.478	0.0747298
98033972-grp78-2	3.6371e-06	0.301502	0.68	0.54	0.0748479
98117270-dyl2-3	4.95053e-06	0.348767	0.525	0.336	0.101877
98020522-rs29	5.06891e-06	0.302435	0.689	0.531	0.104313
98100901-loxh1-9	6.39727e-06	0.300488	0.498	0.305	0.131649
98034674-gabt	7.9627e-06	0.423417	0.493	0.31	0.163865
98044298-srs10	7.99587e-06	0.270515	0.228	0.075	0.164547
98022756-yipf5	8.42618e-06	0.291696	0.685	0.544	0.173402
98050451-ypel5	9.14752e-06	0.329716	0.575	0.407	0.188247
98042873-hig2a	9.60741e-06	0.271607	0.251	0.093	0.197711
98043566-paaf1	1.0817e-05	0.263375	0.215	0.071	0.222603
98012463-trua	1.2201e-05	0.290629	0.26	0.102	0.251085
98017546-riok2	1.32955e-05	0.328161	0.374	0.195	0.273608
98026915-dcxr-3	1.52204e-05	0.311512	0.324	0.15	0.313222
98108987-unknown-2322	1.84663e-05	0.34551	0.589	0.407	0.380018
98049283-ra1l2	2.33518e-05	0.319345	0.301	0.142	0.480556
98015474-s22a5-5	2.40968e-05	0.329611	0.333	0.168	0.495888
98032377-unknown-841	3.17622e-05	0.324517	0.498	0.332	0.653635
98037843-crti	3.37915e-05	0.301667	0.311	0.146	0.695394
98003663-ric3	3.43146e-05	0.352441	0.406	0.248	0.70616
98015727-wdr76	3.83349e-05	0.329882	0.356	0.195	0.788894
98014497-ivd	3.91406e-05	0.263945	0.21	0.075	0.805475
98055125-fa98a	4.42831e-05	0.310842	0.539	0.385	0.911301
98033846-hem3-2	4.4866e-05	0.403272	0.279	0.128	0.923297
98050907-ttll7	5.66168e-05	0.327765	0.438	0.274	1
98000496-unknown-13	9.56762e-05	0.312116	0.484	0.327	1
98055743-ccd47	8.4881e-05	0.311756	0.452	0.283	1
98053388-ch60	0.000237575	0.306804	0.338	0.195	1
98055292-anxa7-5	7.84484e-05	0.303493	0.461	0.288	1
98005168-pfd2	0.000139763	0.300452	0.42	0.257	1
98022556-set-2	8.20305e-05	0.300282	0.58	0.434	1
98151551-zn593	7.55674e-05	0.298216	0.457	0.283	1
98056123-ube2k	0.000304888	0.295981	0.429	0.292	1
98000570-tspoa	9.33089e-05	0.292482	0.279	0.133	1
98030669-flot2-2	8.79048e-05	0.290622	0.329	0.173	1
98032749-psa5	0.00032593	0.288751	0.365	0.221	1
98049262-zbt26	0.000265014	0.287771	0.324	0.181	1
98042340-pa2g4	0.000181663	0.284645	0.447	0.292	1
98004046-gscr2	6.82885e-05	0.283316	0.338	0.173	1
98058864-rtl1	0.000326104	0.2816	0.338	0.19	1
98007937-rl27	9.60672e-05	0.278179	0.616	0.478	1
98022384-prun2	0.000229916	0.277732	0.283	0.146	1
98023325-nog1	0.000357055	0.277034	0.566	0.398	1
98036315-nedd8	0.000105989	0.276477	0.379	0.212	1
98116119-tpd52	8.06677e-05	0.276455	0.256	0.115	1
98025977-chch2	0.000440004	0.276219	0.511	0.376	1
98055823-paip1	0.000415258	0.276195	0.47	0.319	1
98039293-unknown-1042	0.000323136	0.275583	0.333	0.195	1
98027351-c1qbp	0.000115447	0.27333	0.338	0.177	1
98028890-sgtb	0.000820538	0.269826	0.315	0.186	1
98057651-kat3	0.000361324	0.269437	0.493	0.327	1
98037889-rl36	4.89086e-05	0.267417	0.763	0.588	1
98019722-syrc-2	0.000206718	0.267268	0.452	0.279	1
98030173-cah12	0.000472905	0.266588	0.703	0.575	1
98025297-abcf2	0.000573748	0.26557	0.543	0.412	1
98137924-ki2s5	0.00187824	0.262845	0.279	0.168	1
98023787-hacd3	0.000843726	0.262332	0.269	0.15	1
98030086-drg1	5.40842e-05	0.260614	0.242	0.097	1
98048056-csk21	0.000928843	0.25864	0.521	0.407	1
98017895-copd	0.000804226	0.258464	0.498	0.345	1
98058892-vav2-2	0.000697235	0.257818	0.361	0.221	1
98025203-b3ga3	0.000108187	0.257667	0.42	0.252	1
98015384-nono	0.00170833	0.255255	0.297	0.177	1
98047497-rd23a	0.0023876	0.255134	0.416	0.301	1
98055262-ozf	0.000321913	0.252553	0.324	0.181	1
98009490-dpyd	0.00235022	0.250592	0.416	0.292	1
98004713-tspoa-2	1.12104e-05	-0.250658	0.027	0.142	0.230699
98123312-unknown-3286	1.20979e-06	-0.251203	0.009	0.124	0.0248963
98002765-dus18	0.00250427	-0.251779	0.292	0.407	1
98041501-tpm3	0.0132534	-0.253662	0.142	0.226	1
98013088-nagk	0.00106127	-0.255862	0.155	0.274	1
98013318-mdhm	5.23714e-05	-0.257583	0.534	0.668	1
98052603-tenx-6	0.0132629	-0.259456	0.461	0.553	1
98152278-unknown-5305	6.36864e-08	-0.264233	0.023	0.181	0.0013106
98026219-dnpep	0.000129234	-0.264786	0.114	0.252	1
98047521-cnfn-6	0.00737556	-0.267186	0.164	0.261	1
98058711-rhg44	0.000265536	-0.271533	0.292	0.447	1
98155420-l1cam	6.06528e-05	-0.272977	0.502	0.65	1
98017293-s38a9	0.00483968	-0.273186	0.151	0.248	1
98026654-unknown-685	0.0001385	-0.277279	0.037	0.137	1
98001031-pg12a	2.95537e-06	-0.27827	0.018	0.137	0.0608186
98001231-sap3	0.00111206	-0.278755	0.466	0.611	1
98033443-star-3	0.000374726	-0.284012	0.434	0.597	1
98002568-cope	0.000170612	-0.287021	0.132	0.265	1
98018165-ef1a2-2	1.00096e-06	-0.287345	0.858	0.996	0.0205987
98036555-unknown-955	2.79604e-07	-0.290814	0.009	0.137	0.00575398
98103955-nceh1-2	0.000183669	-0.292242	0.137	0.27	1
98030299-pygm	2.09851e-05	-0.304157	0.475	0.655	0.431853
98036941-cyta-4	0.00014131	-0.304615	0.32	0.465	1
98035075-myh4	3.23009e-05	-0.309528	0.068	0.204	0.66472
98046690-kad5	0.000246066	-0.310325	0.16	0.292	1
98033243-unc9-2	5.77148e-06	-0.312298	0.516	0.73	0.118771
98051237-ml12b-2	0.000500822	-0.313916	0.192	0.332	1
98128332-unknown-3644	1.94955e-06	-0.315912	0.658	0.867	0.0401198
98033974-fkb15	0.000102394	-0.318048	0.279	0.425	1
98039139-tspoa-4	7.15183e-08	-0.324821	0.005	0.137	0.00147177
98152279-unknown-5306	2.09359e-08	-0.335602	0.055	0.248	0.00043084
98161103-gas6	4.77e-07	-0.337438	0.037	0.186	0.00981618
98151780-unknown-5256	1.88318e-07	-0.340801	0.055	0.23	0.00387539
98009853-unknown-248	2.23253e-05	-0.344776	0.096	0.243	0.459432
98013428-myh6	4.11061e-06	-0.359248	0.078	0.235	0.0845923
98031876-elov2-2	2.02894e-06	-0.359478	0.393	0.566	0.0417535
98004957-1a1l2	3.77707e-05	-0.360462	0.16	0.314	0.777284
98031165-pnph	4.45305e-07	-0.361336	0.434	0.633	0.00916392
98040750-pa1b3-2	1.99761e-08	-0.366995	0.023	0.186	0.000411089
98121163-cats-3	1.25121e-07	-0.370909	0.443	0.655	0.00257486
98005177-actb	4.3941e-06	-0.382962	0.479	0.655	0.0904262
98043715-tnni2	1.02612e-05	-0.384041	0.142	0.319	0.211165
98010940-ddc-2	4.90481e-06	-0.390214	0.237	0.425	0.100936
98055894-mot14-3	0.000169742	-0.417767	0.251	0.389	1
98054778-ano4-2	6.94764e-10	-0.429679	0.594	0.854	1.42975e-05
98126458-ttl13-2	1.65619e-10	-0.434497	0.027	0.23	3.40826e-06
98125624-ctl1-4	2.09108e-10	-0.440823	0.055	0.283	4.30324e-06
98060099-unknown-1615	5.77916e-10	-0.447687	0.1	0.354	1.18929e-05
98067868-unknown-1648	1.73246e-07	-0.464672	0.356	0.553	0.00356524
98025716-cttb2	6.28339e-12	-0.490122	0.091	0.372	1.29306e-07

## Sheet: endoi.29v0
	p_vala	avg_log2FCb	pct.1c	pct.2d	p_val_adje	a = unadjusted p value	GO
98021474-dx39b	2.1589e-31	0.435056	0.93	0.827	4.44281e-27	b = log fold change of average expression of this cluster versus all other clusters	cytoplasmic translation
98119645-rs27a-2	3.79504e-22	0.309398	0.948	0.854	7.80981e-18	c = Percent of cells within this clusters that express this gene	translation
98108987-unknown-2322	7.30814e-19	0.721877	0.716	0.407	1.50394e-14	d = Perfect of cells outside this cluster expressing this gene	rRNA processing
98011628-nucl	1.08447e-18	0.405014	0.856	0.708	2.23172e-14	e = adjusted p value using bonferroni correction	positive regulation of signal transduction by p53 class mediator
98022962-rssa	9.68416e-16	0.252649	0.886	0.832	1.9929e-11		negative regulation of ubiquitin protein ligase activity
98012282-ciz1	1.57375e-15	0.592025	0.664	0.42	3.23861e-11		ribosomal large subunit assembly
98058968-msi1h-3	1.87521e-14	0.420759	0.795	0.65	3.859e-10		negative regulation of erythrocyte differentiation
98040719-rs17	3.07649e-14	0.483643	0.716	0.518	6.3311e-10		modification-dependent protein catabolic process
98050326-rs11	8.474e-14	0.406608	0.777	0.606	1.74386e-09		mRNA transport
98038546-npm3	1.4048e-13	0.594758	0.638	0.394	2.89095e-09		regulation of keratinocyte differentiation
98029043-rl37	3.25598e-13	0.331703	0.786	0.681	6.70048e-09		protoporphyrinogen IX biosynthetic process
98014650-np1l1	2.37171e-12	0.552953	0.62	0.403	4.88074e-08		erythrocyte development
98059208-g3bp2	2.50589e-12	0.454401	0.668	0.478	5.15687e-08		ribosomal small subunit assembly
98019412-unknown-493	3.72384e-12	0.591559	0.362	0.093	7.66328e-08
98033846-hem3-2	6.81616e-12	0.692605	0.402	0.128	1.4027e-07
98024986-ran-2	6.89522e-12	0.496942	0.629	0.403	1.41897e-07
98110436-rs20-2	8.51906e-12	0.276081	0.795	0.726	1.75314e-07
98052649-rl36a	9.00342e-12	0.268268	0.834	0.757	1.85281e-07
98147489-unknown-4911	1.08127e-11	0.431218	0.651	0.456	2.22514e-07
98123392-unknown-3294	1.11055e-11	0.426745	0.358	0.102	2.28541e-07
98053915-unknown-1416	1.18695e-11	0.535268	0.205	0.009	2.44263e-07
98056579-hnrpq-3	1.24192e-11	0.400264	0.734	0.58	2.55575e-07
98029274-rs18	2.18788e-11	0.286057	0.83	0.73	4.50244e-07
98022556-set-2	4.23748e-11	0.467341	0.651	0.434	8.72032e-07
98007937-rl27	7.21194e-11	0.437469	0.672	0.478	1.48415e-06
98040421-rs6-2	2.49382e-10	0.293931	0.786	0.681	5.13202e-06
98050647-tisb-6	2.81305e-10	0.4596	0.62	0.434	5.78898e-06
98106993-btf3	3.18695e-10	0.364028	0.707	0.584	6.55842e-06
98043706-grp75	4.06892e-10	0.333407	0.777	0.628	8.37343e-06
98002278-rl24	7.04427e-10	0.340959	0.729	0.593	1.44964e-05
98118312-rl26	1.24657e-09	0.260251	0.825	0.73	2.56531e-05
98025828-rs13	2.14329e-09	0.43515	0.624	0.412	4.41067e-05
98034897-rl23a	2.19959e-09	0.431074	0.638	0.425	4.52653e-05
98137389-rs10	2.7012e-09	0.276976	0.777	0.673	5.55881e-05
98026745-rl32	2.74143e-09	0.273326	0.786	0.695	5.64158e-05
98056019-rock2	6.50996e-09	0.318064	0.725	0.615	0.000133969
98057729-rrn3-2	7.45348e-09	0.436114	0.354	0.133	0.000153385
98122302-ubb-10	1.52465e-08	0.382099	0.371	0.155	0.000313759
98021962-rs5	1.71406e-08	0.325859	0.694	0.558	0.000352736
98014593-pno1	1.77039e-08	0.491425	0.459	0.248	0.000364329
98004808-rl23	2.18959e-08	0.286782	0.769	0.646	0.000450596
98027524-pairb	3.76791e-08	0.333496	0.668	0.549	0.000775399
98035852-rl24-2	5.58417e-08	0.456683	0.336	0.128	0.00114917
98055369-sqstm-5	6.45866e-08	0.484018	0.21	0.044	0.00132913
98132027-ggct-2	1.28237e-07	0.283926	0.218	0.049	0.00263899
98000496-unknown-13	1.48652e-07	0.427632	0.528	0.327	0.00305911
98037889-rl36	2.13036e-07	0.296325	0.716	0.588	0.00438407
98004518-hem0	2.54816e-07	0.297082	0.162	0.022	0.00524386
98134979-actb-8	2.97973e-07	0.462186	0.472	0.261	0.00613198
98023808-cpns2	3.08199e-07	0.48318	0.236	0.071	0.00634244
98022352-b2l10	3.5765e-07	0.374862	0.576	0.438	0.00736008
98037068-mrt4	4.48748e-07	0.416067	0.424	0.221	0.00923479
98036915-elov5-3	4.55101e-07	0.412531	0.493	0.296	0.00936552
98132028-ggct-3	4.83077e-07	0.275741	0.223	0.058	0.00994124
98050451-ypel5	4.84135e-07	0.371969	0.576	0.407	0.00996302
98006294-fa46a	4.86554e-07	0.364353	0.603	0.451	0.0100128
98041335-rmp	5.3539e-07	0.308552	0.197	0.044	0.0110178
98049283-ra1l2	5.53722e-07	0.383823	0.332	0.142	0.011395
98055743-ccd47	7.38546e-07	0.409041	0.476	0.283	0.0151985
98047497-rd23a	1.11535e-06	0.405198	0.476	0.301	0.0229528
98155329-rrt15	1.18858e-06	0.4349	0.489	0.288	0.0244598
98023325-nog1	1.90106e-06	0.374378	0.572	0.398	0.0391219
98009479-tsr2	2.03174e-06	0.356171	0.559	0.412	0.0418111
98028890-sgtb	2.88663e-06	0.372512	0.367	0.186	0.0594039
98030804-rs9	2.9644e-06	0.262803	0.686	0.588	0.0610044
98139244-lsm5	3.06819e-06	0.259706	0.192	0.049	0.0631402
98007166-hnf4a	3.13618e-06	0.413632	0.476	0.323	0.0645394
98054463-phlp2	3.90645e-06	0.324659	0.607	0.465	0.0803908
98071800-unknown-1674	3.94231e-06	0.25831	0.175	0.04	0.0811288
98028683-ptss1	4.01845e-06	0.381374	0.371	0.199	0.0826958
98048600-rl17	4.14322e-06	0.260238	0.707	0.597	0.0852633
98022526-cbpm	4.35737e-06	0.367073	0.485	0.319	0.0896703
98002799-if1ax	5.42635e-06	0.339206	0.52	0.372	0.111669
98110522-stip1-2	5.91501e-06	0.316586	0.607	0.447	0.121725
98004503-f133a	6.55538e-06	0.251609	0.162	0.035	0.134903
98025297-abcf2	8.04221e-06	0.339819	0.576	0.412	0.165501
98054202-ephx4-2	8.3637e-06	0.282313	0.223	0.075	0.172116
98005252-ddx5	9.90073e-06	0.376992	0.437	0.27	0.203747
98001814-pex6	1.03282e-05	0.367846	0.371	0.208	0.212543
98041408-fkbp5	1.07088e-05	0.346649	0.515	0.358	0.220376
98042873-hig2a	1.0842e-05	0.313518	0.245	0.093	0.223118
98133656-unknown-3967	1.11783e-05	0.342955	0.402	0.221	0.230039
98003288-atla1	1.12123e-05	0.269125	0.122	0.018	0.230739
98047076-hem3-3	1.27292e-05	0.31306	0.192	0.058	0.261954
98151551-zn593	1.28255e-05	0.354149	0.454	0.283	0.263936
98056297-if5a1-2	1.29811e-05	0.329542	0.236	0.084	0.267138
98049175-rl9-2	1.61979e-05	0.286678	0.651	0.522	0.333337
98004709-unknown-107	1.79968e-05	0.300524	0.59	0.469	0.370355
98009035-rbm22	2.04733e-05	0.339338	0.384	0.208	0.421319
98147541-unknown-4915	2.31597e-05	0.343089	0.249	0.102	0.476604
98028382-pesc	2.48152e-05	0.274008	0.288	0.124	0.510673
98128561-ubc-2	2.73971e-05	0.336801	0.253	0.106	0.563805
98029168-dnja3	2.98289e-05	0.301906	0.236	0.097	0.613849
98045179-rlp24-2	3.48638e-05	0.307159	0.555	0.429	0.717462
98009147-rl7	3.4963e-05	0.253976	0.197	0.066	0.719503
98032210-daple	3.61448e-05	0.346548	0.371	0.212	0.743824
98033942-dnja1	3.62698e-05	0.336918	0.437	0.288	0.746396
98025789-catl1	3.6704e-05	0.32587	0.59	0.403	0.755332
98124598-rl38-2	4.30346e-05	0.335493	0.463	0.314	0.885609
98106928-unknown-2191	0.000261023	0.34232	0.367	0.248	1
98058892-vav2-2	6.67571e-05	0.337312	0.367	0.221	1
98009260-actg	9.36147e-05	0.335877	0.367	0.212	1
98039293-unknown-1042	8.205e-05	0.32638	0.341	0.195	1
98039759-rm19	6.3892e-05	0.323637	0.415	0.252	1
98132540-rpf1	7.1292e-05	0.322994	0.393	0.239	1
98053826-y1399	9.13988e-05	0.321105	0.332	0.186	1
98016425-u2af2	0.000167228	0.319945	0.306	0.168	1
98160717-serp2	5.58913e-05	0.317987	0.358	0.195	1
98053388-ch60	0.000207671	0.314665	0.332	0.195	1
98053049-calm-42	5.39355e-05	0.312241	0.227	0.093	1
98018688-rt09	6.46245e-05	0.312226	0.341	0.19	1
98054164-cq098-3	6.81574e-05	0.30715	0.157	0.049	1
98017546-riok2	0.000123775	0.300597	0.345	0.195	1
98027881-nsun2	5.45896e-05	0.30048	0.279	0.133	1
98055125-fa98a	8.90285e-05	0.298792	0.541	0.385	1
98032294-dnjc2-2	0.000304885	0.297338	0.419	0.279	1
98045387-pebp1	0.000121285	0.296974	0.507	0.358	1
98055292-anxa7-5	0.000411972	0.295504	0.419	0.288	1
98015196-set	0.000257979	0.294639	0.424	0.265	1
98050907-ttll7	0.000202836	0.292093	0.432	0.274	1
98004046-gscr2	7.59356e-05	0.291773	0.332	0.173	1
98023181-ima1-2	0.000109329	0.290359	0.275	0.128	1
98037843-crti	6.93285e-05	0.289282	0.301	0.146	1
98117270-dyl2-3	0.000501691	0.288479	0.467	0.336	1
98123314-if1ax-2	5.70192e-05	0.288406	0.502	0.367	1
98055262-ozf	0.000356297	0.282547	0.314	0.181	1
98050439-unknown-1342	0.000122009	0.27907	0.258	0.124	1
98001357-eif3m	0.000556936	0.277786	0.397	0.261	1
98033506-h10	0.00110315	0.277139	0.345	0.212	1
98149374-rl13-2	0.000181265	0.275073	0.568	0.438	1
98042937-ipo5	0.000284946	0.272702	0.537	0.412	1
98019722-syrc-2	0.000537824	0.27212	0.419	0.279	1
98043801-gnl3l	0.000655992	0.27087	0.332	0.199	1
98022087-ubap2	0.000501574	0.270298	0.41	0.265	1
98012361-ddx21	0.000175309	0.270032	0.306	0.155	1
98124557-unknown-3358	0.000845448	0.27001	0.21	0.097	1
98041678-if2b	0.000113067	0.269053	0.279	0.133	1
98019259-nle1	0.000681959	0.268592	0.332	0.195	1
98051292-rs24	0.000554522	0.268226	0.498	0.385	1
98027177-syq	0.000375929	0.261015	0.301	0.164	1
98125623-elof1	0.00138409	0.260792	0.279	0.164	1
98053803-exosx	0.000885281	0.259707	0.463	0.332	1
98026758-ets2	0.00465168	0.259227	0.349	0.235	1
98048056-csk21	0.00040393	0.258773	0.528	0.407	1
98047397-chrd1	0.000553038	0.258516	0.336	0.195	1
98025832-sc11c	0.00184193	0.258214	0.406	0.279	1
98013864-psb2	0.000280073	0.257119	0.314	0.168	1
98018888-hnrpf	0.000393376	0.256037	0.293	0.159	1
98030488-cybp	0.000428889	0.255467	0.537	0.434	1
98011949-if4a3	0.000204805	0.254375	0.197	0.08	1
98029093-elov4-4	0.00362572	0.254193	0.393	0.292	1
98008357-kcmf1	0.00258266	0.253596	0.332	0.226	1
98041837-ubp14	0.00443933	0.252806	0.454	0.367	1
98000273-acsf2	7.95603e-06	-0.25083	0.017	0.124	0.163727
98049649-dicer-3	0.000151391	-0.251475	0.166	0.319	1
98047434-cckar-2	2.15932e-05	-0.251963	0.017	0.115	0.444367
98025909-sap3-4	0.000672753	-0.252704	0.389	0.544	1
98033243-unc9-2	0.000171302	-0.253835	0.555	0.73	1
98004146-ddah1-3	0.000644649	-0.254988	0.358	0.513	1
98034096-adas	0.000566484	-0.255201	0.454	0.593	1
98161222-unknown-5911	0.000609627	-0.255427	0.109	0.226	1
98041789-gmfg	5.66032e-05	-0.255969	0.607	0.761	1
98048195-ugpa	0.000288588	-0.256501	0.144	0.288	1
98005524-nu155	9.55352e-05	-0.258264	0.109	0.248	1
98023636-pag15-2	0.00147956	-0.258666	0.166	0.283	1
98134854-kefx	2.36641e-07	-0.258914	0	0.111	0.00486983
98031233-sptb2	0.0010193	-0.259636	0.367	0.496	1
98125282-unknown-3406	9.72067e-07	-0.260071	0.031	0.168	0.0200042
98057036-fhl2-6	2.11344e-05	-0.260249	0.031	0.142	0.434925
98039193-unknown-1038	0.000243671	-0.260616	0.096	0.221	1
98002106-tgfr1	0.000657445	-0.260738	0.135	0.252	1
98057502-itpr1	0.000430072	-0.261033	0.162	0.296	1
98010192-ntcp2	0.001311	-0.261501	0.17	0.288	1
98038409-unknown-1015	0.000499904	-0.261879	0.345	0.513	1
98030583-safb2	3.19392e-05	-0.263537	0.061	0.186	0.657277
98066356-y531-4	0.0002363	-0.264222	0.192	0.35	1
98053154-mbnl3-2	0.000421457	-0.264434	0.358	0.5	1
98040325-unknown-1079	0.00363522	-0.264663	0.293	0.412	1
98007491-apmap	0.00135743	-0.264892	0.153	0.261	1
98035471-herc4-4	0.00118354	-0.265547	0.227	0.345	1
98122512-renr	0.000241515	-0.266561	0.38	0.527	1
98038362-unknown-1012	0.00175856	-0.266882	0.24	0.358	1
98017571-anr12	0.000126104	-0.267266	0.201	0.363	1
98012909-unknown-333	2.36641e-07	-0.268482	0	0.111	0.00486983
98051237-ml12b-2	0.0022868	-0.269138	0.21	0.332	1
98023251-ano10	0.000619365	-0.269252	0.21	0.354	1
98001800-cybr1	0.000674453	-0.27048	0.227	0.363	1
98046400-gpda	0.000495076	-0.271023	0.275	0.42	1
98152278-unknown-5305	2.22618e-08	-0.271296	0.022	0.181	0.000458126
98001754-unknown-38	0.000651624	-0.272689	0.188	0.327	1
98013642-parp3	0.000149094	-0.273965	0.166	0.319	1
98030848-itb3-2	0.000472406	-0.274369	0.236	0.376	1
98057474-b3gt1-4	0.000162769	-0.275125	0.157	0.296	1
98110568-reep5-2	3.00871e-08	-0.275521	0.004	0.137	0.000619163
98019619-psa	0.000513635	-0.27578	0.275	0.412	1
98047207-cxol1	5.87836e-08	-0.278458	0.004	0.133	0.00120971
98058630-l2gl1	3.82435e-06	-0.279626	0.69	0.876	0.0787013
98117026-ppm1b-2	0.0609666	-0.281422	0.21	0.274	1
98036593-ppgb-5	0.000438812	-0.28233	0.122	0.252	1
98049645-atrx-2	2.96442e-05	-0.282416	0.087	0.23	0.610049
98001689-fxdc2	1.58673e-05	-0.283552	0.039	0.159	0.326533
98123613-k226l	0.000657445	-0.283842	0.135	0.252	1
98010752-piez2	0.000420214	-0.28406	0.301	0.46	1
98076208-unknown-1699	0.00146576	-0.284227	0.148	0.265	1
98005177-actb	0.000516567	-0.285107	0.489	0.655	1
98046349-lyst	0.000234759	-0.285368	0.314	0.478	1
98108616-syfa-2	1.4384e-07	-0.286842	0.009	0.137	0.00296008
98035668-nac3-2	0.00036546	-0.286926	0.445	0.597	1
98049577-rc3h1-2	8.6653e-05	-0.287555	0.135	0.288	1
98149037-mspd2-7	3.04042e-06	-0.287586	0.642	0.805	0.0625688
98030217-unknown-778	3.11343e-06	-0.288415	0.607	0.774	0.0640714
98160585-s39a7	1.50471e-06	-0.288441	0.616	0.779	0.0309655
98001031-pg12a	1.41379e-07	-0.288631	0.009	0.137	0.00290944
98014927-rgd2	2.28937e-07	-0.292271	0.009	0.133	0.0047113
98142961-st1a2-2	8.41519e-06	-0.292418	0.236	0.456	0.173176
98031289-unknown-812	0.000450968	-0.292483	0.1	0.217	1
98012827-pgm1	9.93295e-05	-0.292728	0.14	0.283	1
98056747-rasl2	0.000197743	-0.293039	0.249	0.403	1
98023092-stx12-2	1.95942e-05	-0.293923	0.467	0.655	0.403229
98001653-dyh6	8.69793e-05	-0.29412	0.319	0.491	1
98000170-serc3	0.000113701	-0.295233	0.223	0.376	1
98001664-ud3a1	0.000547808	-0.295495	0.21	0.35	1
98132091-cubn	7.06739e-05	-0.296568	0.297	0.46	1
98050579-pgdh-6	0.000336169	-0.296987	0.131	0.265	1
98036555-unknown-955	3.71416e-08	-0.297271	0.004	0.137	0.000764337
98022795-hpcl4	0.000460641	-0.298009	0.214	0.345	1
98150297-mx1-14	0.000914624	-0.29808	0.266	0.429	1
98102391-unknown-1871	6.36473e-06	-0.298149	0.515	0.664	0.13098
98016510-unknown-420	9.10568e-05	-0.29907	0.367	0.588	1
98038885-mfsd8-5	0.000669258	-0.299874	0.371	0.509	1
98135142-api5-2	2.98119e-08	-0.30271	0.004	0.137	0.0006135
98004004-6pgd	1.31202e-05	-0.303279	0.45	0.602	0.270001
98031165-pnph	5.72287e-06	-0.305678	0.48	0.633	0.117771
98009719-gdir1	9.75709e-05	-0.305915	0.341	0.504	1
98140403-aaed1-2	8.93167e-06	-0.306607	0.092	0.239	0.183805
98008489-phb2-2	0.000122327	-0.310585	0.293	0.451	1
98007794-kap1	7.61609e-07	-0.311735	0.572	0.743	0.0156732
98036298-ctr2-2	0.00140582	-0.311973	0.153	0.27	1
98158697-cd38-5	0.000423481	-0.313479	0.175	0.301	1
98049652-arpc2	3.4571e-05	-0.315466	0.323	0.504	0.711436
98044119-fzd5-5	5.73974e-05	-0.318773	0.122	0.27	1
98038592-oxa1l-2	8.05716e-05	-0.319365	0.144	0.288	1
98030852-cspl2	9.38371e-06	-0.321229	0.428	0.624	0.193107
98117028-ppm1b-3	0.044341	-0.3217	0.21	0.279	1
98027849-mctp1	3.91535e-05	-0.322832	0.332	0.535	0.805741
98035472-tlcd1	8.54251e-06	-0.322967	0.144	0.319	0.175796
98013072-unknown-336	2.00558e-05	-0.325503	0.105	0.248	0.412729
98039139-tspoa-4	1.11894e-07	-0.327705	0.009	0.137	0.00230267
98139350-ank3-7	0.00271846	-0.331639	0.284	0.389	1
98026218-unknown-673	3.78325e-07	-0.335362	0.031	0.173	0.00778556
98009566-s2536	1.59534e-05	-0.339665	0.162	0.319	0.328306
98038022-dnsl3-2	2.21134e-05	-0.339943	0.087	0.23	0.455071
98040619-sms1	1.41761e-05	-0.34801	0.253	0.425	0.29173
98117029-wdr52-2	0.0105474	-0.348569	0.223	0.319	1
98056079-vp13c	5.42463e-06	-0.35402	0.144	0.314	0.111634
98010940-ddc-2	3.11091e-05	-0.354379	0.258	0.425	0.640194
98123290-qorx	8.52156e-06	-0.357193	0.271	0.451	0.175365
98144255-tba1b-3	3.28332e-10	-0.35826	0.009	0.181	6.75674e-06
98040750-pa1b3-2	1.17539e-08	-0.359933	0.022	0.186	0.000241883
98019116-aldh2	8.53567e-06	-0.364581	0.245	0.429	0.175656
98024677-cp2e1	1.03553e-07	-0.373677	0.1	0.296	0.00213102
98036941-cyta-4	1.48346e-06	-0.382185	0.258	0.465	0.0305282
98155420-l1cam	3.59751e-08	-0.383873	0.432	0.65	0.000740331
98043715-tnni2	9.26178e-06	-0.385752	0.144	0.319	0.190598
98161103-gas6	5.00791e-11	-0.392943	0.004	0.186	1.03058e-06
98152279-unknown-5306	2.48994e-12	-0.394558	0.022	0.248	5.12405e-08
98008245-myof	4.31291e-12	-0.396179	0.659	0.823	8.87555e-08
98006504-st1c2-2	9.29738e-08	-0.402763	0.258	0.509	0.00191331
98024975-akt2	2.77696e-07	-0.40436	0.218	0.434	0.0057147
98015775-elov4-3	6.07312e-11	-0.411181	0.013	0.204	1.24979e-06
98021231-dyh5	3.29129e-10	-0.412253	0.205	0.527	6.77315e-06
98042565-scd5	4.79136e-07	-0.421438	0.105	0.288	0.00986014
98055894-mot14-3	8.93825e-05	-0.426671	0.24	0.389	1
98151780-unknown-5256	2.13499e-11	-0.430012	0.022	0.23	4.3936e-07
98042996-lrp2-4	5.40737e-07	-0.433465	0.31	0.522	0.0111278
98038973-fad1-2	6.66009e-09	-0.436511	0.026	0.195	0.000137058
98038707-tmm56-7	1.06497e-07	-0.438143	0.288	0.487	0.0021916
98046690-kad5	3.55376e-08	-0.441053	0.096	0.292	0.000731328
98045503-unknown-1217	1.21365e-08	-0.441738	0.323	0.553	0.000249756
98076409-unknown-1703	5.54537e-17	-0.44292	0.712	0.925	1.14118e-12
98029048-fbt2-2	9.37786e-08	-0.443663	0.179	0.389	0.00192987
98031876-elov2-2	3.02314e-09	-0.471892	0.345	0.566	6.22133e-05
98126458-ttl13-2	8.4365e-14	-0.472256	0.004	0.23	1.73615e-09
98044251-gnpat	4.20767e-09	-0.480476	0.288	0.531	8.65897e-05
98125624-ctl1-4	2.83932e-12	-0.480556	0.044	0.283	5.84303e-08
98057021-f261-2	1.92171e-07	-0.48527	0.17	0.367	0.00395468
98009853-unknown-248	3.41969e-12	-0.509925	0.022	0.243	7.03737e-08
98004957-1a1l2	9.92515e-13	-0.555199	0.057	0.314	2.0425e-08
98046754-tenx-5	7.51343e-08	-0.558221	0.432	0.602	0.00154619
98039977-unknown-1067	6.61204e-08	-0.582729	0.083	0.27	0.00136069
98025716-cttb2	2.39592e-19	-0.614158	0.031	0.372	4.93055e-15
98067868-unknown-1648	4.15433e-12	-0.631015	0.275	0.553	8.54919e-08
98060099-unknown-1615	6.18071e-20	-0.644467	0.017	0.354	1.27193e-15
98057522-unknown-1550	1.73958e-31	-0.664765	0.686	0.978	3.57988e-27
98124542-unknown-3355	2.15379e-15	-0.676471	0.354	0.646	4.43229e-11
98052603-tenx-6	1.3045e-12	-0.800107	0.262	0.553	2.68452e-08
