# Supplementary material for: Acoel single-cell atlas reveals expression dynamics and heterogeneity of adult pluripotent stem cells
Source: Nat Commun. 2023 May 5;14:2612. doi: 10.1038/s41467-023-38016-4 (PMC10163032; doi:10.1038/s41467-023-38016-4)
Supplement: Supplementary file 17 — Supplementary Data 15 [file 41467_2023_38016_MOESM17_ESM.xlsx]

## Sheet: endoii_iii.6v0
Supplementary Table 15. Endoderm-like II/III cell type expression comparisons across regeneration time points and associated GO.
	p_vala	avg_log2FCb	pct.1c	pct.2d	p_val_adje	a = unadjusted p value	GO
98026756-coea1	2.9643e-94	0.714708	0.199	0	6.10023e-90	b = log fold change of average expression of this cluster versus all other clusters	N/A
98104705-unknown-2035	1.9241e-41	0.342501	0.192	0.038	3.9596e-37	c = Percent of cells within this clusters that express this gene
98051971-fabp5	7.37843e-23	0.292168	0.752	0.649	1.51841e-18	d = Perfect of cells outside this cluster expressing this gene
98075287-unknown-1692	2.53391e-22	0.359138	0.269	0.122	5.21453e-18	e = adjusted p value using bonferroni correction
98016251-alkmo	1.89039e-20	0.406791	0.281	0.142	3.89023e-16
98000152-unknown-8	3.38291e-16	0.338353	0.422	0.284	6.96168e-12
98155686-rock2-2	3.01124e-15	0.26496	0.594	0.465	6.19684e-11
98045567-tm14c	6.518e-14	0.262339	0.561	0.431	1.34134e-09
98031144-catl2-2	6.98668e-14	0.291787	0.51	0.382	1.43779e-09
98029450-ttl	4.39171e-13	0.29502	0.203	0.104	9.03771e-09
98010605-sh24a	5.95296e-13	0.29572	0.266	0.159	1.22506e-08
98003563-tppb	3.37757e-12	0.293557	0.26	0.152	6.95069e-08
98134336-bglr-2	9.73405e-12	0.256549	0.296	0.178	2.00317e-07
98037122-unknown-974	1.88297e-11	0.264159	0.321	0.211	3.87496e-07
98038588-s18b1-29	2.03336e-10	0.255695	0.273	0.174	4.18446e-06
98009125-unknown-231	3.59291e-10	0.255969	0.413	0.309	7.39386e-06
98019651-dopd	4.02016e-07	0.250133	0.187	0.118	0.00827308
98013097-spta1	5.76975e-10	-0.251615	0.104	0.2	1.18736e-05
98039600-tba4a	1.52709e-09	-0.257412	0.117	0.212	3.1426e-05
98014239-glna	1.39285e-10	-0.258692	0.101	0.197	2.86635e-06
98120591-tbb2a-4	6.64824e-22	-0.264001	0.192	0.374	1.36814e-17
98021298-speg	8.31407e-10	-0.267508	0.104	0.199	1.71095e-05
98125624-ctl1-4	3.11264e-11	-0.269198	0.228	0.355	6.4055e-07
98141054-glna-7	5.37394e-11	-0.273243	0.074	0.171	1.1059e-06
98057522-unknown-1550	5.75663e-65	-0.273518	0.898	0.977	1.18466e-60
98058687-adsv	2.17735e-12	-0.279773	0.075	0.18	4.48077e-08
98035056-cats	2.05339e-13	-0.285051	0.316	0.461	4.22568e-09
98125778-lrp2-13	1.84457e-15	-0.285629	0.075	0.194	3.79595e-11
98106630-tff3	5.59502e-14	-0.291768	0.072	0.182	1.1514e-09
98030961-hop	2.34968e-14	-0.29386	0.066	0.175	4.83541e-10
98025716-cttb2	4.60037e-14	-0.295557	0.236	0.386	9.46711e-10
98132150-h10-6	2.90018e-11	-0.296027	0.087	0.186	5.96828e-07
98038232-unknown-1008	2.89813e-14	-0.298922	0.113	0.24	5.96407e-10
98009260-actg	1.09299e-11	-0.305833	0.267	0.395	2.24926e-07
98045827-cklf5	6.85915e-15	-0.314464	0.102	0.224	1.41154e-10
98020832-actb-3	1.61432e-15	-0.317789	0.304	0.485	3.3221e-11
98052972-npt2b	9.24129e-14	-0.325909	0.193	0.323	1.90177e-09
98115726-cats-2	5.4192e-17	-0.339108	0.237	0.401	1.11522e-12
98035075-myh4	2.12644e-14	-0.341401	0.139	0.276	4.37599e-10
98028242-tnnt2	4.15371e-15	-0.352718	0.227	0.386	8.54793e-11
98004147-unknown-95	1.27754e-17	-0.357036	0.092	0.228	2.62906e-13
98120590-tbb2a-3	5.50429e-26	-0.378602	0.349	0.567	1.13273e-21
98041501-tpm3	8.95033e-18	-0.388205	0.183	0.354	1.84189e-13
98001993-calm	1.99634e-18	-0.395276	0.204	0.375	4.10828e-14
98008897-mx1	2.09296e-36	-0.427364	0	0.171	4.3071e-32
98013428-myh6	2.31579e-20	-0.430295	0.135	0.301	4.76566e-16
98138202-lrp1-16	7.79285e-35	-0.438868	0.13	0.356	1.60369e-30
98051237-ml12b-2	1.11918e-24	-0.450488	0.213	0.426	2.30315e-20
98124542-unknown-3355	6.22461e-36	-0.450905	0.383	0.59	1.28096e-31
98037979-tba1a-6	5.97967e-33	-0.465382	0.328	0.554	1.23056e-28
98148473-lrp1-19	1.97803e-38	-0.476447	0.124	0.363	4.07058e-34
98043715-tnni2	2.65551e-27	-0.490548	0.216	0.439	5.46477e-23
98147592-cnfn-18	3.85688e-41	-0.551407	0.233	0.505	7.93708e-37
98005177-actb	1.32398e-61	-0.639387	0.406	0.749	2.72462e-57

## Sheet: endoii_iii.24v0
	p_vala	avg_log2FCb	pct.1c	pct.2d	p_val_adje	a = unadjusted p value	GO
98026756-coea1	8.99185e-94	0.641437	0.195	0	1.85043e-89	b = log fold change of average expression of this cluster versus all other clusters	long-chain fatty-acyl-CoA biosynthetic process
98020497-unknown-530	8.57847e-57	0.568906	0.314	0.099	1.76536e-52	c = Percent of cells within this clusters that express this gene	lysosomal transport
98113375-traf1-14	9.75261e-55	0.447359	0.218	0.043	2.00699e-50	d = Perfect of cells outside this cluster expressing this gene	response to drug
98018109-unknown-461	9.37174e-49	0.524485	0.36	0.145	1.92861e-44	e = adjusted p value using bonferroni correction	fatty acid elongation, polyunsaturated fatty acid
98004737-unknown-108	5.43344e-47	0.434334	0.199	0.042	1.11815e-42		fatty acid elongation, monounsaturated fatty acid
98113372-unknown-2605	4.3333e-46	0.300995	0.163	0.025	8.9175e-42		fatty acid elongation, saturated fatty acid
98035030-dsp4	5.94069e-38	0.339075	0.155	0.03	1.22253e-33		neuron projection morphogenesis
98144272-ubb-13	2.18779e-33	0.38369	0.462	0.266	4.50225e-29		response to xenobiotic stimulus
98000128-unknown-5	2.49656e-33	0.364892	0.224	0.077	5.13768e-29		very long-chain fatty acid biosynthetic process
98024908-crcb1	2.83493e-32	0.317599	0.126	0.023	5.834e-28		cellular response to lipopolysaccharide
98015775-elov4-3	1.10014e-30	0.401475	0.275	0.118	2.26399e-26		intracellular cholesterol transport
98043281-acsf3-5	3.42369e-30	0.388548	0.486	0.307	7.04561e-26		membrane depolarization during action potential
98105511-grn-6	6.0091e-30	0.404174	0.49	0.306	1.23661e-25		unsaturated fatty acid biosynthetic process
98105512-grn-7	6.62618e-30	0.382433	0.486	0.295	1.3636e-25		positive regulation of calcium ion-dependent exocytosis
98022779-sidt1-2	9.29853e-29	0.28661	0.161	0.046	1.91355e-24		calcium ion transmembrane transport
98072657-unknown-1682	1.36765e-28	0.396394	0.483	0.301	2.81449e-24		L-alpha-amino acid transmembrane transport
98148424-unknown-4985	3.42049e-28	0.428101	0.327	0.166	7.03902e-24		negative regulation of cell-substrate adhesion
98013010-lrat-2	7.73847e-27	0.335217	0.263	0.117	1.5925e-22		negative regulation of neuron apoptotic process
98002897-facr1	1.1656e-26	0.335177	0.581	0.398	2.3987e-22		sodium ion transmembrane transport
98140273-unknown-4450	1.16565e-26	0.303887	0.696	0.548	2.39879e-22		regulation of dendrite development
98067356-unknown-1642	1.74255e-26	0.384384	0.383	0.217	3.58599e-22		phosphatidylcholine biosynthetic process
98051971-fabp5	4.94795e-26	0.279312	0.792	0.649	1.01824e-21		regulation of neuron death
98026362-unknown-676	3.85609e-25	0.36401	0.206	0.081	7.93545e-21		lipid metabolic process
98009074-ud13	5.63578e-25	0.308139	0.248	0.109	1.15979e-20		positive regulation of cell migration
98058276-wbs27-9	8.9175e-25	0.321862	0.659	0.502	1.83513e-20		neuronal action potential
98025266-chpt1	9.90258e-25	0.298727	0.688	0.51	2.03785e-20		calcium ion import
98141107-spre-2	1.23816e-24	0.334988	0.447	0.27	2.54801e-20
98025876-acbd5	5.75937e-24	0.301371	0.649	0.479	1.18522e-19
98027726-unknown-710	4.04635e-23	0.317145	0.288	0.146	8.32698e-19
98030942-unknown-801	9.1598e-23	0.301352	0.219	0.094	1.88499e-18
98053915-unknown-1416	2.22935e-22	0.308316	0.175	0.065	4.58777e-18
98002913-ddah1-2	2.3298e-22	0.373703	0.348	0.193	4.79449e-18
98040930-bat1-2	2.55795e-22	0.327	0.344	0.194	5.26401e-18
98003401-cd38-2	2.69271e-22	0.335365	0.162	0.058	5.54134e-18
98019657-st1c2-4	4.49291e-22	0.335703	0.34	0.192	9.24596e-18
98006106-cac1i	7.62726e-22	0.313062	0.539	0.388	1.56961e-17
98125441-unknown-3420	2.96646e-21	0.35698	0.522	0.361	6.10467e-17
98125015-cac1h	7.10835e-21	0.289638	0.456	0.292	1.46283e-16
98007054-c43bp	1.11297e-20	0.318821	0.442	0.289	2.29039e-16
98017720-unknown-451	1.21122e-20	0.307795	0.292	0.158	2.49257e-16
98030284-gas7	2.26672e-20	0.254764	0.21	0.092	4.66468e-16
98011555-s36a1	4.04388e-20	0.314928	0.515	0.361	8.3219e-16
98152298-unknown-5312	1.46327e-19	0.307547	0.541	0.371	3.01127e-15
98003563-tppb	4.36955e-19	0.328512	0.281	0.152	8.9921e-15
98053521-panx1	6.40715e-19	0.257492	0.681	0.53	1.31853e-14
98038022-dnsl3-2	6.93533e-19	0.32026	0.376	0.238	1.42722e-14
98052491-bcal2-8	9.77733e-19	0.276224	0.31	0.173	2.01208e-14
98059982-cpeb3	3.24233e-18	0.283032	0.39	0.247	6.6724e-14
98055500-unknown-1479	6.19621e-18	0.26183	0.46	0.302	1.27512e-13
98022257-unknown-571	1.27259e-17	0.287404	0.409	0.263	2.61886e-13
98075287-unknown-1692	1.62645e-17	0.268546	0.241	0.122	3.34706e-13
98102115-ddah1-5	2.55019e-17	0.316577	0.317	0.189	5.24803e-13
98031876-elov2-2	5.59809e-17	0.270552	0.61	0.489	1.15203e-12
98048949-yqgfa	6.71734e-17	0.273328	0.283	0.157	1.38236e-12
98152157-gbg1-2	9.88871e-17	0.263885	0.421	0.271	2.035e-12
98020217-tba1b	1.16457e-16	0.26672	0.321	0.187	2.39657e-12
98009125-unknown-231	1.23918e-16	0.283063	0.452	0.309	2.55011e-12
98036565-cdc20	2.26275e-16	0.272081	0.23	0.119	4.65651e-12
98046840-atla1-7	7.64214e-16	0.270691	0.233	0.123	1.57268e-11
98038588-s18b1-29	1.24978e-15	0.26468	0.297	0.174	2.57192e-11
98100407-unknown-1737	1.28461e-15	0.285206	0.402	0.27	2.6436e-11
98011336-npc1-2	2.05469e-15	0.269922	0.451	0.324	4.22834e-11
98037255-sap-5	2.61134e-15	0.266105	0.226	0.121	5.37388e-11
98032615-fzd4	3.12698e-15	0.286781	0.338	0.215	6.43501e-11
98014516-rhoa	5.15963e-15	0.251248	0.488	0.357	1.0618e-10
98000152-unknown-8	8.40048e-15	0.278027	0.414	0.284	1.72874e-10
98033443-star-3	1.13451e-14	0.25736	0.356	0.226	2.3347e-10
98015900-nmt1	5.40278e-14	0.257784	0.443	0.306	1.11184e-09
98056749-chp1-2	6.90838e-14	0.250824	0.407	0.278	1.42168e-09
98029450-ttl	7.18146e-14	0.266048	0.199	0.104	1.47787e-09
98011765-unknown-299	1.0198e-13	0.270709	0.523	0.404	2.09864e-09
98010719-bpi-2	1.15074e-13	0.252353	0.347	0.221	2.3681e-09
98041459-dhso-6	4.91214e-13	0.254562	0.317	0.207	1.01087e-08
98007097-catb-2	6.42642e-13	0.256969	0.394	0.27	1.32249e-08
98123489-unknown-3299	3.79072e-15	-0.254615	0.057	0.148	7.80093e-11
98000823-cnr11	2.24195e-16	-0.255872	0.045	0.136	4.6137e-12
98157982-loxh1-29	4.33265e-14	-0.256672	0.061	0.15	8.91615e-10
98141934-cenpe-5	1.05951e-18	-0.274643	0.04	0.137	2.18036e-14
98001993-calm	2.49258e-13	-0.277121	0.247	0.375	5.12948e-09
98024392-sc6a1-2	3.13452e-14	-0.280503	0.117	0.224	6.45053e-10
98025716-cttb2	3.32696e-15	-0.28415	0.25	0.386	6.84656e-11
98052972-npt2b	1.43557e-13	-0.285339	0.21	0.323	2.95425e-09
98123312-unknown-3286	7.36739e-19	-0.289635	0.053	0.16	1.51613e-14
98051237-ml12b-2	4.17232e-14	-0.290285	0.298	0.426	8.58622e-10
98038232-unknown-1008	2.86945e-16	-0.29431	0.122	0.24	5.90505e-12
98013428-myh6	1.17403e-13	-0.29526	0.181	0.301	2.41604e-09
98135142-api5-2	4.80598e-19	-0.307748	0.077	0.194	9.89022e-15
98036555-unknown-955	1.23221e-20	-0.311642	0.064	0.184	2.53576e-16
98106630-tff3	1.40772e-20	-0.318787	0.064	0.182	2.89695e-16
98125624-ctl1-4	1.48275e-19	-0.337089	0.207	0.355	3.05134e-15
98144255-tba1b-3	6.06084e-22	-0.337501	0.081	0.21	1.24726e-17
98126458-ttl13-2	1.31776e-21	-0.33891	0.106	0.243	2.71182e-17
98040750-pa1b3-2	8.06214e-21	-0.341577	0.104	0.236	1.65911e-16
98005177-actb	3.52698e-30	-0.342366	0.583	0.749	7.25816e-26
98009853-unknown-248	3.92395e-23	-0.360366	0.165	0.322	8.0751e-19
98125778-lrp2-13	1.14488e-32	-0.366454	0.044	0.194	2.35606e-28
98045827-cklf5	5.94149e-28	-0.379675	0.073	0.224	1.2227e-23
98151780-unknown-5256	4.40419e-25	-0.397353	0.136	0.291	9.06338e-21
98060099-unknown-1615	1.00031e-29	-0.410041	0.178	0.363	2.05854e-25
98004147-unknown-95	5.47878e-31	-0.422148	0.069	0.228	1.12748e-26
98105735-unknown-2118	3.62653e-40	-0.427982	0.003	0.144	7.46305e-36
98147592-cnfn-18	2.09089e-36	-0.442956	0.288	0.505	4.30284e-32
98037979-tba1a-6	1.65604e-42	-0.473791	0.327	0.554	3.40796e-38
98138202-lrp1-16	5.35306e-68	-0.545238	0.081	0.356	1.10161e-63
98148473-lrp1-19	1.12075e-70	-0.574994	0.081	0.363	2.3064e-66

## Sheet: endoii_iii.72v0
	p_vala	avg_log2FCb	pct.1c	pct.2d	p_val_adje	a = unadjusted p value	GO
98026756-coea1	2.33503e-82	0.560589	0.168	0	4.80526e-78	b = log fold change of average expression of this cluster versus all other clusters	axonogenesis
98132028-ggct-3	2.92361e-77	0.486998	0.334	0.1	6.01649e-73	c = Percent of cells within this clusters that express this gene
98132027-ggct-2	7.05542e-66	0.432666	0.318	0.103	1.45193e-61	d = Perfect of cells outside this cluster expressing this gene
98132029-ggct-4	6.31502e-56	0.334742	0.256	0.076	1.29957e-51	e = adjusted p value using bonferroni correction
98003288-atla1	2.47035e-52	0.405381	0.183	0.035	5.08373e-48
98037979-tba1a-6	3.0386e-44	0.324857	0.718	0.554	6.25313e-40
98152298-unknown-5312	2.38686e-40	0.384535	0.58	0.371	4.91191e-36
98148424-unknown-4985	2.38697e-40	0.47499	0.331	0.166	4.91215e-36
98134979-actb-8	7.4228e-37	0.341594	0.581	0.413	1.52754e-32
98147592-cnfn-18	1.44759e-35	0.30615	0.653	0.505	2.979e-31
98004948-hpgds-2	5.40487e-33	0.343761	0.196	0.072	1.11227e-28
98064761-unknown-1630	1.08413e-32	0.336979	0.223	0.091	2.23104e-28
98012511-st1c2-3	1.15431e-28	0.271954	0.124	0.032	2.37545e-24
98029576-sap-3	3.50331e-28	0.366304	0.251	0.125	7.20945e-24
98037255-sap-5	7.33368e-28	0.352309	0.247	0.121	1.5092e-23
98067356-unknown-1642	5.02205e-24	0.340348	0.338	0.217	1.03349e-19
98004518-hem0	3.1052e-22	0.279645	0.19	0.087	6.39019e-18
98125441-unknown-3420	1.56888e-21	0.314284	0.488	0.361	3.22861e-17
98019657-st1c2-4	9.50852e-20	0.289626	0.303	0.192	1.95676e-15
98030942-unknown-801	6.20921e-19	0.259087	0.187	0.094	1.27779e-14
98029450-ttl	9.18705e-19	0.293313	0.199	0.104	1.8906e-14
98020497-unknown-530	3.57294e-18	0.264642	0.189	0.099	7.35275e-14
98015700-pepa5	1.67323e-17	0.28765	0.244	0.146	3.44335e-13
98003563-tppb	9.8266e-17	0.2818	0.25	0.152	2.02222e-12
98015775-elov4-3	3.26652e-15	0.250094	0.202	0.118	6.72217e-11
98123489-unknown-3299	5.37019e-24	-0.255903	0.055	0.148	1.10513e-19
98025716-cttb2	5.68099e-20	-0.262843	0.248	0.386	1.16909e-15
98060099-unknown-1615	2.15082e-21	-0.263383	0.217	0.363	4.42616e-17
98004147-unknown-95	1.22396e-20	-0.265999	0.117	0.228	2.51879e-16
98135142-api5-2	3.79712e-24	-0.266994	0.084	0.194	7.81409e-20
98106630-tff3	1.38557e-23	-0.271847	0.078	0.182	2.85137e-19
98041215-ldh	7.3846e-17	-0.278574	0.145	0.249	1.51968e-12
98117481-unknown-2862	2.01326e-27	-0.280836	0.07	0.182	4.14309e-23
98125624-ctl1-4	1.92051e-20	-0.281934	0.221	0.355	3.95222e-16
98008897-mx1	4.57577e-37	-0.288585	0.048	0.171	9.41647e-33
98123629-unknown-3309	3.61928e-29	-0.353999	0.213	0.36	7.44812e-25
98105204-unknown-2085	1.95424e-27	-0.365984	0.072	0.184	4.02163e-23
98030961-hop	4.73054e-49	-0.371115	0.036	0.175	9.73498e-45
98105735-unknown-2118	6.9632e-73	-0.429067	0.001	0.144	1.43296e-68

## Sheet: endoii_iii.8v0
	p_vala	avg_log2FCb	pct.1c	pct.2d	p_val_adje	a = unadjusted p value	GO
98152298-unknown-5312	3.32284e-132	0.71432	0.723	0.371	6.83807e-128	b = log fold change of average expression of this cluster versus all other clusters	unsaturated fatty acid biosynthetic process
98155686-rock2-2	5.35969e-50	0.381718	0.638	0.465	1.10297e-45	c = Percent of cells within this clusters that express this gene	lipid metabolic process
98028772-acsf2-9	1.56578e-49	0.391563	0.191	0.041	3.22222e-45	d = Perfect of cells outside this cluster expressing this gene	negative regulation of angiogenesis
98159840-zn618-2	9.17893e-47	0.463715	0.258	0.088	1.88893e-42	e = adjusted p value using bonferroni correction	fatty acid elongation, saturated fatty acid
98006294-fa46a	1.87212e-46	0.289432	0.771	0.634	3.85264e-42		fatty acid elongation, polyunsaturated fatty acid
98003563-tppb	1.35348e-41	0.482562	0.331	0.152	2.78532e-37		fatty acid elongation, monounsaturated fatty acid
98006106-cac1i	1.20423e-40	0.391907	0.547	0.388	2.47818e-36		fatty acid metabolic process
98148974-lox5-25	1.02576e-37	0.284903	0.155	0.035	2.11092e-33		very long-chain fatty acid biosynthetic process
98046330-elf3	1.05447e-36	0.364767	0.387	0.216	2.16999e-32		linoleic acid metabolic process
98148973-lox5-24	2.34655e-36	0.27459	0.153	0.036	4.82897e-32		L-alpha-amino acid transmembrane transport
98048949-yqgfa	7.036e-35	0.40365	0.32	0.157	1.44794e-30		long-chain fatty-acyl-CoA biosynthetic process
98056019-rock2	2.52047e-32	0.324262	0.395	0.232	5.18687e-28		regulation of insulin secretion
98025266-chpt1	1.05379e-31	0.288004	0.639	0.51	2.1686e-27		long-chain fatty acid metabolic process
98067356-unknown-1642	7.80502e-31	0.404497	0.371	0.217	1.60619e-26		cell differentiation
98019770-tsp4	9.13606e-30	0.252951	0.688	0.597	1.88011e-25		amino acid transmembrane transport
98020497-unknown-530	5.49632e-29	0.366834	0.226	0.099	1.13109e-24		sphingolipid biosynthetic process
98016251-alkmo	1.44751e-28	0.398251	0.281	0.142	2.97884e-24		transcription from RNA polymerase II promoter
98137456-itax	1.67991e-27	0.328056	0.212	0.087	3.45709e-23		biosynthetic process
98011290-unknown-288	4.30723e-27	0.34392	0.307	0.165	8.86384e-23
98055369-sqstm-5	5.44478e-27	0.321825	0.199	0.081	1.12048e-22
98023810-lrc58	7.22689e-27	0.339453	0.329	0.184	1.48722e-22
98041725-unknown-1121	3.60548e-26	0.353385	0.353	0.212	7.41971e-22
98141635-islr2	5.63109e-26	0.331973	0.285	0.149	1.15882e-21
98036915-elov5-3	5.69208e-26	0.270022	0.6	0.495	1.17137e-21
98037843-crti	5.76233e-26	0.290055	0.613	0.487	1.18583e-21
98042565-scd5	6.31876e-26	0.250806	0.694	0.628	1.30034e-21
98126379-unknown-3480	1.38074e-25	0.343199	0.403	0.258	2.84143e-21
98138674-unknown-4354	6.89815e-25	0.309601	0.243	0.118	1.41957e-20
98148424-unknown-4985	9.16142e-25	0.411794	0.294	0.166	1.88533e-20
98108987-unknown-2322	9.42007e-25	0.342404	0.455	0.32	1.93856e-20
98011555-s36a1	6.64953e-24	0.321544	0.492	0.361	1.36841e-19
98014118-unknown-363	3.39533e-23	0.305094	0.223	0.106	6.98726e-19
98034674-gabt	3.8736e-23	0.315336	0.175	0.072	7.97148e-19
98155491-hacl1-2	1.74268e-22	0.29074	0.414	0.286	3.58626e-18
98017720-unknown-451	2.62911e-22	0.306683	0.28	0.158	5.41045e-18
98038233-hacl1	1.05829e-21	0.280995	0.395	0.269	2.17785e-17
98057651-kat3	2.28501e-21	0.263739	0.533	0.413	4.70233e-17
98007166-hnf4a	6.63183e-21	0.295494	0.414	0.291	1.36476e-16
98122668-unknown-3236	9.46716e-19	0.274725	0.384	0.255	1.94825e-14
98040930-bat1-2	2.57292e-18	0.281051	0.309	0.194	5.2948e-14
98002897-facr1	3.84104e-18	0.254419	0.497	0.398	7.90449e-14
98029093-elov4-4	6.81416e-18	0.26665	0.403	0.287	1.40229e-13
98101057-ppbt-2	9.75618e-18	0.27164	0.257	0.149	2.00772e-13
98117918-stx2	1.12383e-17	0.259969	0.212	0.112	2.31273e-13
98003314-s27a4	1.35292e-17	0.264931	0.424	0.308	2.78417e-13
98004518-hem0	6.11613e-17	0.252195	0.178	0.087	1.25864e-12
98025172-metk1	2.8124e-16	0.262193	0.411	0.3	5.78763e-12
98139716-cbln3	1.32593e-15	0.267105	0.206	0.116	2.72863e-11
98021872-cgl	1.19536e-12	0.255389	0.163	0.089	2.45994e-08
98153819-unknown-5386	1.49851e-43	-0.250285	0.01	0.129	3.08378e-39
98105453-hxk2-4	1.61461e-24	-0.251012	0.031	0.122	3.3227e-20
98023147-anxa7-3	9.89478e-15	-0.254164	0.17	0.281	2.03625e-10
98058687-adsv	2.99193e-17	-0.255367	0.084	0.18	6.15709e-13
98110252-tba8-2	2.12142e-23	-0.256031	0.037	0.128	4.36567e-19
98149171-unknown-5048	2.1703e-26	-0.256225	0.021	0.11	4.46627e-22
98040429-dpys	5.44295e-14	-0.258012	0.302	0.403	1.1201e-09
98142230-unknown-4594	4.56428e-22	-0.259325	0.484	0.622	9.39284e-18
98029236-pcna	6.13577e-17	-0.259343	0.122	0.225	1.26268e-12
98123701-lox5-13	3.14925e-27	-0.259751	0.026	0.121	6.48085e-23
98001231-sap3	2.77068e-18	-0.260809	0.476	0.636	5.70177e-14
98154761-tbb4b-17	5.12436e-15	-0.26152	0.113	0.203	1.05454e-10
98111586-lox5-7	1.29677e-30	-0.264408	0.018	0.115	2.66863e-26
98159478-wnt7a	3.00113e-29	-0.267007	0.015	0.103	6.17603e-25
98014517-ndkb	1.49549e-18	-0.267712	0.314	0.443	3.07756e-14
98157981-loxh1-28	1.44994e-36	-0.268054	0.023	0.139	2.98382e-32
98100136-ubb-7	2.08032e-20	-0.271679	0.256	0.388	4.28109e-16
98153818-unknown-5385	8.01251e-44	-0.274002	0.021	0.153	1.64889e-39
98148465-unknown-4990	3.6637e-29	-0.276861	0.024	0.122	7.53953e-25
98047541-tcpb	4.07591e-20	-0.278166	0.165	0.286	8.38782e-16
98047521-cnfn-6	5.84965e-35	-0.278793	0.604	0.736	1.2038e-30
98109449-tri13-2	8.65576e-30	-0.2816	0.021	0.119	1.78127e-25
98126344-szrd1-2	1.09834e-14	-0.283452	0.286	0.394	2.26027e-10
98125282-unknown-3406	4.04386e-22	-0.285165	0.067	0.17	8.32186e-18
98008811-hook1	7.45383e-32	-0.286615	0.019	0.118	1.53392e-27
98116682-loxh1-11	8.44407e-36	-0.287934	0.012	0.115	1.7377e-31
98122191-unknown-3205	1.18921e-33	-0.289601	0.015	0.116	2.44727e-29
98038546-npm3	8.17112e-19	-0.290059	0.278	0.409	1.68154e-14
98030961-hop	1.16673e-25	-0.29242	0.062	0.175	2.40102e-21
98000607-amd	8.35033e-28	-0.293604	0.035	0.137	1.71842e-23
98056297-if5a1-2	1.4791e-19	-0.294071	0.124	0.234	3.04384e-15
98043649-al4a1	2.07218e-22	-0.294375	0.173	0.305	4.26433e-18
98143960-unknown-4694	9.61114e-36	-0.296092	0.01	0.11	1.97788e-31
98145753-unknown-4818	9.97619e-26	-0.296248	0.059	0.17	2.053e-21
98027503-unknown-704	6.68808e-37	-0.300764	0.017	0.128	1.37634e-32
98021454-rala	1.13329e-21	-0.302931	0.212	0.35	2.33219e-17
98031233-sptb2	3.96695e-29	-0.30454	0.459	0.635	8.16359e-25
98110568-reep5-2	1.41987e-29	-0.305577	0.042	0.154	2.92195e-25
98157983-loxh1-30	3.76541e-42	-0.30635	0.021	0.15	7.74884e-38
98035075-myh4	3.07754e-18	-0.306817	0.157	0.276	6.33326e-14
98013279-rl14	1.25815e-28	-0.314992	0.405	0.546	2.58915e-24
98137305-mtmr9-2	1.09502e-34	-0.317285	0.026	0.14	2.25345e-30
98005177-actb	5.0171e-31	-0.31947	0.592	0.749	1.03247e-26
98103122-unknown-1915	7.26424e-31	-0.322073	0.041	0.157	1.49491e-26
98024392-sc6a1-2	5.42456e-22	-0.322302	0.108	0.224	1.11632e-17
98101962-lox5-2	2.76233e-34	-0.324238	0.024	0.134	5.68461e-30
98041215-ldh	9.1952e-19	-0.328476	0.134	0.249	1.89228e-14
98134871-loxh1-22	1.79335e-38	-0.329258	0.019	0.135	3.69052e-34
98008453-unknown-206	7.02156e-30	-0.329886	0.359	0.532	1.44497e-25
98117481-unknown-2862	1.20344e-32	-0.335226	0.053	0.182	2.47657e-28
98047207-cxol1	1.2931e-36	-0.336909	0.026	0.144	2.66107e-32
98002620-ef1g	5.08868e-39	-0.337084	0.473	0.655	1.0472e-34
98001993-calm	1.25257e-23	-0.339761	0.219	0.375	2.57766e-19
98016993-rs2	2.46419e-35	-0.339901	0.454	0.629	5.07105e-31
98028242-tnnt2	6.0645e-23	-0.342502	0.233	0.386	1.24801e-18
98152278-unknown-5305	1.51687e-49	-0.351898	0.028	0.181	3.12157e-45
98041501-tpm3	5.78848e-25	-0.355118	0.199	0.354	1.19121e-20
98033506-h10	2.75559e-27	-0.355954	0.279	0.449	5.67072e-23
98123312-unknown-3286	1.2197e-36	-0.356106	0.035	0.16	2.51001e-32
98001031-pg12a	7.21804e-38	-0.357107	0.034	0.162	1.4854e-33
98043715-tnni2	3.18034e-26	-0.360874	0.266	0.439	6.54481e-22
98123489-unknown-3299	1.17473e-42	-0.362333	0.02	0.148	2.41748e-38
98057036-fhl2-6	1.12424e-34	-0.365877	0.057	0.192	2.31357e-30
98140272-dtx23	1.26429e-29	-0.375444	0.333	0.491	2.60179e-25
98157982-loxh1-29	5.21874e-43	-0.377237	0.021	0.15	1.07396e-38
98108616-syfa-2	6.12856e-41	-0.382379	0.049	0.197	1.2612e-36
98013428-myh6	1.54263e-26	-0.386299	0.154	0.301	3.17457e-22
98144255-tba1b-3	3.25744e-37	-0.388422	0.066	0.21	6.70349e-33
98014927-rgd2	1.57909e-42	-0.390037	0.034	0.173	3.24961e-38
98051237-ml12b-2	3.97728e-30	-0.401866	0.252	0.426	8.18484e-26
98161103-gas6	1.61499e-48	-0.406997	0.027	0.174	3.32348e-44
98018165-ef1a2-2	8.9913e-102	-0.411713	0.75	0.986	1.85032e-97
98105735-unknown-2118	4.90033e-55	-0.414526	0.005	0.144	1.00844e-50
98152279-unknown-5306	2.30317e-56	-0.421355	0.045	0.228	4.73969e-52
98135142-api5-2	2.72816e-49	-0.422094	0.036	0.194	5.61428e-45
98028735-unknown-730	3.14907e-36	-0.442321	0.288	0.474	6.48046e-32
98036555-unknown-955	4.17272e-56	-0.450864	0.023	0.184	8.58704e-52
98040750-pa1b3-2	1.24174e-60	-0.505489	0.045	0.236	2.55538e-56
98126458-ttl13-2	9.06001e-66	-0.512464	0.042	0.243	1.86446e-61
98151780-unknown-5256	1.72608e-64	-0.551465	0.074	0.291	3.5521e-60
98009853-unknown-248	5.88728e-73	-0.578976	0.081	0.322	1.21154e-68
98025716-cttb2	1.012e-75	-0.594776	0.122	0.386	2.0826e-71
98060099-unknown-1615	1.28757e-77	-0.598227	0.1	0.363	2.64969e-73
98039139-tspoa-4	3.67998e-88	-0.601015	0.002	0.21	7.57303e-84
98125624-ctl1-4	1.66387e-74	-0.602522	0.1	0.355	3.42409e-70

## Sheet: endoii_iii.17v0
	p_vala	avg_log2FCb	pct.1c	pct.2d	p_val_adje	a = unadjusted p value	GO
98100407-unknown-1737	1.70615e-100	0.726634	0.594	0.27	3.51109e-96	b = log fold change of average expression of this cluster versus all other clusters	antigen processing and presentation of exogenous peptide antigen via MHC class II
98006294-fa46a	4.06982e-94	0.44153	0.85	0.634	8.37528e-90	c = Percent of cells within this clusters that express this gene	lipid metabolic process
98152298-unknown-5312	1.43728e-86	0.611619	0.713	0.371	2.95779e-82	d = Perfect of cells outside this cluster expressing this gene	response to nutrient
98055369-sqstm-5	1.50617e-75	0.623852	0.323	0.081	3.09954e-71	e = adjusted p value using bonferroni correction	regulation of lipid metabolic process
98019412-unknown-493	5.74424e-69	0.807769	0.446	0.181	1.18211e-64		multicellular organism aging
98155686-rock2-2	7.11307e-68	0.472644	0.708	0.465	1.4638e-63		skeletal system development
98037255-sap-5	1.01592e-66	0.647056	0.361	0.121	2.09066e-62		proteolysis
98126379-unknown-3480	1.25776e-66	0.589459	0.526	0.258	2.58835e-62		proteolysis involved in cellular protein catabolic process
98125441-unknown-3420	3.30969e-61	0.596063	0.61	0.361	6.81102e-57		response to drug
98029450-ttl	1.34055e-56	0.637782	0.312	0.104	2.75872e-52		tetrahydrobiopterin biosynthetic process
98146118-lect2-4	1.7683e-56	0.481266	0.307	0.097	3.63899e-52		modification-dependent protein catabolic process
98007326-arf1-3	3.36144e-56	0.602924	0.18	0.025	6.91751e-52		regulation of steroid biosynthetic process
98000152-unknown-8	3.48489e-55	0.545736	0.523	0.284	7.17156e-51		male gonad development
98020497-unknown-530	2.64548e-54	0.544285	0.301	0.099	5.44413e-50		cellular response to thyroid hormone stimulus
98039898-ube2n	3.84255e-54	0.409818	0.127	0.004	7.90759e-50		negative regulation of blood pressure
98128561-ubc-2	1.77524e-53	0.562746	0.351	0.136	3.65328e-49		cellular response to extracellular stimulus
98048949-yqgfa	3.91325e-53	0.531272	0.38	0.157	8.05307e-49		positive regulation of calcium ion-dependent exocytosis
98029576-sap-3	4.89157e-53	0.580327	0.337	0.125	1.00664e-48		nitric oxide biosynthetic process
98026756-coea1	3.50821e-52	0.357365	0.111	0	7.21954e-48		cellular homeostasis
98132378-arf1-7	2.60625e-51	0.486039	0.126	0.006	5.36341e-47		positive regulation of chromatin binding
98027561-arf1-6	3.13619e-50	0.579888	0.34	0.136	6.45396e-46		positive regulation of angiogenesis
98146117-lect2-3	1.47454e-49	0.498359	0.33	0.123	3.03445e-45		triglyceride homeostasis
98009125-unknown-231	1.43553e-48	0.483507	0.536	0.309	2.95417e-44
98009968-med25	2.28633e-48	0.517892	0.28	0.095	4.70504e-44
98144272-ubb-13	1.89426e-46	0.458668	0.48	0.266	3.89821e-42
98016251-alkmo	6.02295e-45	0.526089	0.339	0.142	1.23946e-40
98002897-facr1	4.86073e-44	0.421677	0.599	0.398	1.00029e-39
98053915-unknown-1416	1.09227e-43	0.536072	0.227	0.065	2.24778e-39
98149488-sfrp2-3	1.77016e-42	0.399915	0.19	0.046	3.64282e-38
98007097-catb-2	7.89809e-42	0.485522	0.473	0.27	1.62535e-37
98001717-arf1	1.40086e-41	0.548689	0.165	0.034	2.88283e-37
98003563-tppb	5.10094e-40	0.502876	0.336	0.152	1.04972e-35
98050311-catl1-4	6.23758e-40	0.369223	0.723	0.569	1.28363e-35
98105552-kcip2-2	2.07031e-39	0.367549	0.148	0.027	4.2605e-35
98021872-cgl	1.1734e-38	0.554286	0.246	0.089	2.41475e-34
98049341-y1101	5.79373e-38	0.463609	0.533	0.337	1.19229e-33
98141635-islr2	8.58706e-38	0.412507	0.336	0.149	1.76713e-33
98008544-tpp1-3	9.17478e-38	0.426453	0.194	0.055	1.88808e-33
98025266-chpt1	1.17427e-37	0.341794	0.685	0.51	2.41653e-33
98020926-mgdp1	3.68796e-37	0.371486	0.133	0.022	7.58946e-33
98037694-cac1s	1.41185e-36	0.429745	0.38	0.194	2.90545e-32
98002913-ddah1-2	3.86929e-36	0.488739	0.382	0.193	7.96262e-32
98019657-st1c2-4	1.54872e-34	0.414438	0.375	0.192	3.18711e-30
98149486-sfrp2-2	3.41391e-34	0.300813	0.162	0.041	7.02548e-30
98109574-catl1-5	5.17172e-34	0.394518	0.67	0.495	1.06429e-29
98012623-cof1	5.88331e-34	0.339657	0.162	0.041	1.21073e-29
98051001-sap-7	1.35801e-33	0.448534	0.329	0.16	2.79465e-29
98109575-catl1-6	5.15737e-32	0.386641	0.668	0.506	1.06133e-27
98034446-gch1	3.24537e-31	0.329047	0.136	0.031	6.67864e-27
98002443-cpas1	5.31296e-31	0.372027	0.14	0.034	1.09335e-26
98034879-neu1b	7.75943e-31	0.336427	0.151	0.039	1.59681e-26
98006634-catb	8.85791e-31	0.371588	0.208	0.074	1.82287e-26
98006106-cac1i	4.10907e-30	0.362117	0.548	0.388	8.45606e-26
98003401-cd38-2	8.54405e-30	0.417301	0.179	0.058	1.75828e-25
98012511-st1c2-3	1.0876e-28	0.308263	0.133	0.032	2.23818e-24
98018109-unknown-461	7.73766e-28	0.368353	0.297	0.145	1.59233e-23
98004948-hpgds-2	1.21399e-27	0.312055	0.198	0.072	2.49826e-23
98013725-ubig	1.27888e-27	0.388064	0.175	0.06	2.63181e-23
98021766-bcal1-2	1.50554e-27	0.290266	0.169	0.053	3.09824e-23
98004737-unknown-108	3.58497e-27	0.323617	0.145	0.042	7.3775e-23
98012050-lip1	4.04424e-27	0.295686	0.202	0.077	8.32265e-23
98117918-stx2	9.57005e-27	0.330404	0.252	0.112	1.96942e-22
98011699-asah1-2	9.79325e-27	0.384162	0.493	0.326	2.01535e-22
98011290-unknown-288	1.54115e-25	0.337122	0.319	0.165	3.17154e-21
98107170-rhg23	1.70362e-25	0.384535	0.457	0.3	3.50589e-21
98024908-crcb1	3.76134e-25	0.273425	0.106	0.023	7.74046e-21
98129169-tpp1-10	4.08397e-25	0.278982	0.127	0.034	8.40441e-21
98023754-erg7	4.79937e-25	0.273165	0.16	0.053	9.87663e-21
98044790-unknown-1200	6.03325e-25	0.380976	0.517	0.366	1.24158e-20
98026953-speb-2	7.27842e-25	0.441762	0.239	0.116	1.49783e-20
98012421-tm131	1.61323e-24	0.32475	0.252	0.12	3.31987e-20
98036437-tp8l3-2	1.73052e-24	0.349681	0.448	0.3	3.56124e-20
98048009-cp2u1-8	1.78192e-24	0.325002	0.254	0.119	3.66701e-20
98107441-unknown-2222	3.91732e-24	0.322674	0.472	0.318	8.06146e-20
98008311-tpp1-2	5.22815e-24	0.337762	0.192	0.078	1.0759e-19
98015882-cdip1-2	6.64067e-24	0.323945	0.297	0.154	1.36658e-19
98056019-rock2	1.8283e-23	0.279523	0.382	0.232	3.76246e-19
98019479-unknown-496	2.69648e-23	0.306392	0.242	0.113	5.54908e-19
98031280-tpp1-6	3.0433e-23	0.266127	0.108	0.027	6.26281e-19
98000580-gtpb2	3.11705e-23	0.303501	0.221	0.101	6.41457e-19
98052525-gbrb3-4	8.10632e-23	0.335337	0.292	0.155	1.6682e-18
98134336-bglr-2	1.13478e-22	0.309341	0.33	0.178	2.33527e-18
98005297-unknown-121	1.47788e-22	0.308922	0.163	0.061	3.04133e-18
98159840-zn618-2	1.84314e-22	0.329155	0.2	0.088	3.79299e-18
98040551-plbl2-2	2.13539e-22	0.318108	0.295	0.157	4.39442e-18
98148953-yg31b-4	2.41106e-22	0.345439	0.433	0.276	4.96173e-18
98003726-unknown-86	1.28158e-21	0.284071	0.155	0.057	2.63737e-17
98058257-mfsd7-2	1.50613e-21	0.315612	0.273	0.144	3.09947e-17
98008495-ubb-2	2.61518e-21	0.273684	0.357	0.214	5.38179e-17
98041751-ccr7	4.20758e-21	0.294053	0.211	0.098	8.65877e-17
98157359-unknown-5640	7.04492e-21	0.295151	0.188	0.081	1.44977e-16
98068551-efc1	8.37388e-21	0.343339	0.505	0.372	1.72326e-16
98129168-tpp1-9	2.45841e-20	0.319343	0.185	0.081	5.05917e-16
98031144-catl2-2	6.06875e-20	0.29396	0.527	0.382	1.24889e-15
98025789-catl1	6.55113e-20	0.301947	0.648	0.521	1.34816e-15
98003314-s27a4	8.90806e-20	0.295263	0.455	0.308	1.83319e-15
98033443-star-3	1.20454e-19	0.289132	0.375	0.226	2.47881e-15
98011555-s36a1	2.24022e-19	0.300564	0.502	0.361	4.61016e-15
98008270-calm-7	2.96194e-19	0.258216	0.144	0.054	6.09537e-15
98160056-unknown-5830	3.29122e-19	0.2565	0.223	0.108	6.773e-15
98010517-tsn7	3.67653e-19	0.335757	0.395	0.263	7.56593e-15
98015700-pepa5	6.35469e-19	0.353717	0.26	0.146	1.30773e-14
98141633-gpv	1.05037e-18	0.272322	0.18	0.08	2.16157e-14
98148424-unknown-4985	1.18098e-18	0.357691	0.283	0.166	2.43033e-14
98034674-gabt	1.30587e-18	0.285498	0.167	0.072	2.68735e-14
98141107-spre-2	1.40464e-18	0.286654	0.407	0.27	2.89061e-14
98001617-eaa2	2.33914e-18	0.294858	0.245	0.129	4.81371e-14
98052491-bcal2-8	5.13131e-18	0.273796	0.299	0.173	1.05597e-13
98010961-un13c	1.26512e-17	0.309021	0.241	0.132	2.60348e-13
98047930-fbx4-2	1.61139e-17	0.27916	0.169	0.077	3.31607e-13
98007166-hnf4a	2.42686e-17	0.27826	0.426	0.291	4.99423e-13
98041678-if2b	2.43962e-17	0.272167	0.242	0.131	5.02049e-13
98052285-unknown-1374	2.7142e-17	0.320039	0.323	0.201	5.58555e-13
98054327-ddah1-4	3.9157e-17	0.325991	0.256	0.146	8.05812e-13
98034733-unknown-906	4.15485e-17	0.279851	0.445	0.307	8.55026e-13
98102115-ddah1-5	5.78256e-17	0.327978	0.305	0.189	1.18999e-12
98126368-reep5-3	6.9649e-17	0.317643	0.377	0.261	1.43331e-12
98056262-mltk-5	1.09878e-16	0.254126	0.23	0.123	2.26119e-12
98029093-elov4-4	3.02657e-16	0.265004	0.409	0.287	6.22837e-12
98017173-unknown-438	6.51076e-16	0.272996	0.628	0.506	1.33985e-11
98037276-cers5	6.64411e-16	0.250153	0.243	0.136	1.36729e-11
98115750-unknown-2753	7.37161e-16	0.322936	0.186	0.093	1.517e-11
98117270-dyl2-3	8.89369e-16	0.251159	0.473	0.354	1.83023e-11
98072657-unknown-1682	1.13202e-15	0.29159	0.416	0.301	2.32958e-11
98029235-cah6-2	1.20819e-15	0.380368	0.227	0.132	2.48633e-11
98010298-eat5	1.41502e-15	0.275057	0.319	0.203	2.91197e-11
98105512-grn-7	1.54767e-15	0.265162	0.419	0.295	3.18495e-11
98037084-catl1-3	2.27362e-15	0.294789	0.333	0.221	4.67888e-11
98016363-unknown-417	1.4328e-14	0.251195	0.259	0.153	2.94857e-10
98047043-cndp2-3	1.44023e-14	0.255293	0.183	0.094	2.96386e-10
98021076-rdh12-2	1.49393e-14	0.262389	0.205	0.112	3.07436e-10
98101057-ppbt-2	2.8308e-14	0.256794	0.251	0.149	5.82549e-10
98041037-ph4h	4.90742e-14	0.257628	0.128	0.056	1.0099e-09
98033849-catd-3	5.11847e-14	0.269392	0.183	0.098	1.05333e-09
98055321-hmdh	1.36594e-13	0.262212	0.309	0.207	2.81097e-09
98041725-unknown-1121	5.22301e-13	0.251965	0.315	0.212	1.07484e-08
98048643-cspg2	1.62125e-11	0.252428	0.277	0.185	3.33636e-07
98048987-catl2-4	1.56706e-10	0.25926	0.319	0.23	3.22486e-06
98041688-sap3-7	1.9207e-10	0.253375	0.408	0.316	3.9526e-06
98058687-adsv	2.30451e-12	-0.250206	0.094	0.18	4.74246e-08
98129356-hpgds-26	1.46525e-13	-0.250642	0.429	0.552	3.01533e-09
98039655-dhso-5	5.60364e-20	-0.251579	0.036	0.13	1.15317e-15
98002364-tbb4b-2	1.81644e-22	-0.252396	0.211	0.363	3.73805e-18
98014731-t132e	2.02493e-13	-0.253547	0.19	0.298	4.16711e-09
98153820-unknown-5387	7.81369e-34	-0.253852	0.002	0.108	1.60798e-29
98025684-enob	1.02133e-13	-0.254909	0.22	0.331	2.10179e-09
98105197-unknown-2084	3.03234e-09	-0.257526	0.08	0.145	6.24026e-05
98053049-calm-42	8.75949e-16	-0.258678	0.071	0.166	1.80261e-11
98041501-tpm3	4.42582e-12	-0.259014	0.234	0.354	9.10789e-08
98039709-pls3-3	5.28153e-15	-0.262844	0.055	0.137	1.08689e-10
98040429-dpys	3.60462e-11	-0.263448	0.321	0.403	7.41795e-07
98037352-ybox1	1.22801e-32	-0.266298	0.634	0.778	2.52711e-28
98153819-unknown-5386	1.06017e-40	-0.269474	0.002	0.129	2.18173e-36
98004004-6pgd	7.68317e-16	-0.270834	0.298	0.418	1.58112e-11
98137378-unknown-4270	1.10317e-29	-0.276385	0.004	0.101	2.27021e-25
98034438-anprc	1.25387e-29	-0.277307	0.004	0.1	2.58033e-25
98008453-unknown-206	2.26863e-19	-0.278549	0.383	0.532	4.66862e-15
98025346-ago2	9.05476e-15	-0.280244	0.228	0.334	1.86338e-10
98053225-unc5c-8	3.46141e-15	-0.281442	0.179	0.289	7.12323e-11
98028242-tnnt2	4.15376e-15	-0.283365	0.248	0.386	8.54802e-11
98038232-unknown-1008	5.13456e-17	-0.284006	0.123	0.24	1.05664e-12
98005936-ctbp2	1.5225e-15	-0.284355	0.22	0.334	3.13315e-11
98134653-unknown-4047	1.00172e-28	-0.284556	0.007	0.104	2.06145e-24
98006504-st1c2-2	1.84159e-17	-0.28579	0.276	0.409	3.78981e-13
98126300-pgca	3.30273e-29	-0.287908	0.005	0.101	6.79669e-25
98137316-spat9-2	3.38339e-31	-0.292795	0.002	0.102	6.96268e-27
98135057-tppp3-2	3.21246e-32	-0.29455	0	0.1	6.61091e-28
98048170-unknown-1295	6.50798e-30	-0.294648	0.007	0.108	1.33928e-25
98024392-sc6a1-2	1.49746e-15	-0.300082	0.12	0.224	3.08162e-11
98032703-abhd3	7.43415e-32	-0.301837	0.005	0.11	1.52987e-27
98133643-unknown-3966	1.06161e-31	-0.304006	0.002	0.103	2.18468e-27
98000607-amd	4.8128e-25	-0.307168	0.03	0.137	9.90427e-21
98119316-unknown-2996	3.51745e-32	-0.308576	0.004	0.108	7.23857e-28
98102828-unknown-1890	1.08234e-31	-0.309681	0.004	0.106	2.22734e-27
98159478-wnt7a	5.96637e-33	-0.31028	0.001	0.103	1.22782e-28
98114837-unknown-2697	2.12808e-32	-0.312054	0.002	0.103	4.37937e-28
98125282-unknown-3406	8.25457e-21	-0.312313	0.062	0.17	1.69871e-16
98106630-tff3	3.08614e-22	-0.316681	0.065	0.182	6.35097e-18
98149171-unknown-5048	2.08329e-34	-0.317103	0.002	0.11	4.28719e-30
98110252-tba8-2	4.23023e-28	-0.317894	0.02	0.128	8.70539e-24
98111586-lox5-7	1.57077e-35	-0.318664	0.002	0.115	3.23249e-31
98153818-unknown-5385	2.21568e-48	-0.319902	0.002	0.153	4.55964e-44
98150227-unknown-5133	3.64774e-34	-0.320717	0.002	0.109	7.50668e-30
98123629-unknown-3309	1.96164e-17	-0.323825	0.241	0.36	4.03686e-13
98143960-unknown-4694	1.30981e-35	-0.324493	0	0.11	2.69546e-31
98116682-loxh1-11	1.00687e-35	-0.324538	0.002	0.115	2.07204e-31
98154743-unknown-5447	6.42915e-35	-0.32583	0.002	0.113	1.32306e-30
98122191-unknown-3205	2.74722e-33	-0.328172	0.006	0.116	5.6535e-29
98125011-p85a-2	2.0481e-19	-0.329533	0.175	0.305	4.21478e-15
98157981-loxh1-28	1.31862e-43	-0.329611	0.002	0.139	2.71358e-39
98045827-cklf5	8.74313e-24	-0.330905	0.09	0.224	1.79925e-19
98051237-ml12b-2	5.30465e-18	-0.332517	0.281	0.426	1.09164e-13
98154761-tbb4b-17	8.51353e-21	-0.334709	0.087	0.203	1.752e-16
98067868-unknown-1648	1.79812e-21	-0.336599	0.286	0.425	3.70035e-17
98008811-hook1	1.14733e-36	-0.338535	0.002	0.118	2.36109e-32
98043715-tnni2	2.33944e-19	-0.338784	0.283	0.439	4.81433e-15
98109449-tri13-2	1.05132e-34	-0.341942	0.005	0.119	2.1635e-30
98123701-lox5-13	5.00195e-38	-0.342579	0.002	0.121	1.02935e-33
98105453-hxk2-4	8.68871e-38	-0.343548	0.002	0.122	1.78805e-33
98148465-unknown-4990	2.59904e-38	-0.346116	0.002	0.122	5.34857e-34
98120590-tbb2a-3	1.85948e-30	-0.34687	0.368	0.567	3.82661e-26
98034398-tbb3	1.07219e-32	-0.349792	0.207	0.388	2.20646e-28
98027503-unknown-704	1.84212e-39	-0.351162	0.003	0.128	3.7909e-35
98041215-ldh	1.73274e-18	-0.352387	0.123	0.249	3.56581e-14
98057349-flna-2	1.41932e-28	-0.352524	0.414	0.573	2.92082e-24
98002388-ks6a2	3.02726e-25	-0.353747	0.186	0.338	6.22979e-21
98000273-acsf2	1.36621e-23	-0.355741	0.205	0.359	2.81152e-19
98142961-st1a2-2	1.94851e-23	-0.361526	0.249	0.39	4.00983e-19
98035075-myh4	4.32764e-20	-0.36324	0.142	0.276	8.90585e-16
98157983-loxh1-30	4.0779e-48	-0.365666	0.002	0.15	8.39191e-44
98125778-lrp2-13	2.11702e-40	-0.369014	0.034	0.194	4.35661e-36
98022043-tmm56-4	1.10786e-26	-0.375379	0.324	0.475	2.27986e-22
98134871-loxh1-22	1.89407e-41	-0.375733	0.003	0.135	3.8978e-37
98001993-calm	4.85217e-24	-0.381601	0.206	0.375	9.98528e-20
98004147-unknown-95	6.51836e-29	-0.38553	0.08	0.228	1.34141e-24
98101962-lox5-2	7.67892e-42	-0.387805	0.002	0.134	1.58025e-37
98137305-mtmr9-2	2.31424e-42	-0.38857	0.005	0.14	4.76248e-38
98037979-tba1a-6	1.43468e-33	-0.402432	0.341	0.554	2.95242e-29
98013428-myh6	1.39639e-23	-0.409186	0.155	0.301	2.87363e-19
98005177-actb	1.35176e-39	-0.410704	0.545	0.749	2.78179e-35
98047207-cxol1	1.98651e-45	-0.410921	0.002	0.144	4.08805e-41
98105735-unknown-2118	2.38096e-43	-0.416347	0.005	0.144	4.89978e-39
98008897-mx1	1.65556e-54	-0.422064	0.002	0.171	3.40697e-50
98152278-unknown-5305	5.87098e-57	-0.422084	0.004	0.181	1.20819e-52
98110568-reep5-2	3.21005e-46	-0.422417	0.006	0.154	6.60596e-42
98123489-unknown-3299	5.13539e-48	-0.425247	0.001	0.148	1.05681e-43
98028735-unknown-730	5.97105e-29	-0.426144	0.282	0.474	1.22878e-24
98045503-unknown-1217	5.54037e-34	-0.427656	0.235	0.422	1.14015e-29
98105204-unknown-2085	1.22658e-22	-0.432623	0.067	0.184	2.52419e-18
98157982-loxh1-29	3.03945e-47	-0.433317	0.002	0.15	6.25489e-43
98123312-unknown-3286	8.13908e-51	-0.450864	0.002	0.16	1.67494e-46
98103122-unknown-1915	1.85212e-50	-0.451348	0.002	0.157	3.81148e-46
98001031-pg12a	2.08343e-51	-0.455316	0.002	0.162	4.2875e-47
98145753-unknown-4818	2.15703e-51	-0.464115	0.006	0.17	4.43895e-47
98057036-fhl2-6	6.4116e-47	-0.473455	0.024	0.192	1.31944e-42
98161103-gas6	2.75965e-54	-0.476437	0.005	0.174	5.67908e-50
98147592-cnfn-18	9.62017e-44	-0.47749	0.261	0.505	1.97974e-39
98039139-tspoa-4	1.23121e-43	-0.480138	0.039	0.21	2.53372e-39
98030961-hop	1.79018e-57	-0.484576	0.001	0.175	3.68402e-53
98014927-rgd2	9.87862e-56	-0.490794	0.002	0.173	2.03292e-51
98038973-fad1-2	2.21463e-38	-0.494182	0.38	0.568	4.55748e-34
98117481-unknown-2862	2.54881e-58	-0.499465	0.003	0.182	5.24519e-54
98021454-rala	1.68786e-44	-0.503672	0.145	0.35	3.47346e-40
98144255-tba1b-3	1.25915e-56	-0.516687	0.019	0.21	2.59121e-52
98036555-unknown-955	1.46088e-59	-0.516898	0.002	0.184	3.00634e-55
98108616-syfa-2	1.03564e-61	-0.522355	0.005	0.197	2.13125e-57
98004957-1a1l2	1.90507e-44	-0.523238	0.248	0.463	3.92045e-40
98135142-api5-2	4.2887e-64	-0.530173	0.001	0.194	8.82571e-60
98138202-lrp1-16	1.5059e-73	-0.53301	0.08	0.356	3.09899e-69
98152279-unknown-5306	7.20603e-74	-0.543038	0.005	0.228	1.48293e-69
98148473-lrp1-19	7.34559e-76	-0.55831	0.08	0.363	1.51165e-71
98040750-pa1b3-2	2.85229e-75	-0.628594	0.007	0.236	5.86974e-71
98126458-ttl13-2	3.27649e-81	-0.636162	0.002	0.243	6.74269e-77
98124542-unknown-3355	9.65949e-81	-0.640803	0.289	0.59	1.98783e-76
98057522-unknown-1550	2.85735e-234	-0.689121	0.699	0.977	5.88014e-230
98151780-unknown-5256	3.05342e-97	-0.758988	0.007	0.291	6.28364e-93
98009853-unknown-248	2.83047e-110	-0.802712	0.006	0.322	5.82482e-106
98125624-ctl1-4	6.25673e-112	-0.84408	0.025	0.355	1.28757e-107
98060099-unknown-1615	1.68214e-128	-0.878022	0.005	0.363	3.46167e-124
98025716-cttb2	6.59818e-137	-0.911955	0.01	0.386	1.35784e-132

## Sheet: endoii_iii.29v0
	p_vala	avg_log2FCb	pct.1c	pct.2d	p_val_adje	a = unadjusted p value	GO
98108987-unknown-2322	1.9469e-174	0.748472	0.63	0.32	4.00653e-170	b = log fold change of average expression of this cluster versus all other clusters	lipid metabolic process
98019412-unknown-493	8.59989e-161	0.900152	0.535	0.181	1.76977e-156	c = Percent of cells within this clusters that express this gene	positive regulation of lysosomal protein catabolic process
98134979-actb-8	1.66983e-93	0.514364	0.62	0.413	3.43634e-89	d = Perfect of cells outside this cluster expressing this gene	antigen processing and presentation of peptide antigen
98037255-sap-5	1.32645e-87	0.654127	0.345	0.121	2.72971e-83	e = adjusted p value using bonferroni correction	transcytosis
98035852-rl24-2	5.81278e-87	0.632203	0.354	0.13	1.19621e-82		beta-amyloid clearance
98132028-ggct-3	8.53719e-77	0.498616	0.308	0.1	1.75687e-72		postsynaptic actin cytoskeleton organization
98001231-sap3	2.8984e-68	0.344791	0.762	0.636	5.96462e-64		cellular response to thyroid hormone stimulus
98132027-ggct-2	1.35794e-67	0.470029	0.295	0.103	2.7945e-63		antigen processing and presentation of exogenous peptide antigen via MHC class II
98037979-tba1a-6	3.73625e-64	0.348573	0.68	0.554	7.68883e-60		positive regulation of endocytosis
98132029-ggct-4	3.53139e-62	0.389687	0.247	0.076	7.26724e-58		microtubule cytoskeleton organization
98053915-unknown-1416	2.2434e-55	0.530765	0.222	0.065	4.61669e-51		retinoid metabolic process
98029576-sap-3	6.98211e-55	0.516098	0.291	0.125	1.43685e-50		lysosomal transport
98025789-catl1	4.99113e-54	0.360987	0.658	0.521	1.02713e-49		collagen catabolic process
98115726-cats-2	2.67375e-53	0.405215	0.538	0.401	5.50231e-49		antigen processing and presentation
98056297-if5a1-2	1.7264e-50	0.460754	0.393	0.234	3.55276e-46		cellular response to virus
98120590-tbb2a-3	4.0924e-49	0.323075	0.674	0.567	8.42174e-45		endoplasmic reticulum organization
98055369-sqstm-5	9.78586e-47	0.420797	0.225	0.081	2.01383e-42		microtubule-based process
98129169-tpp1-10	3.38505e-46	0.391838	0.156	0.034	6.96609e-42
98008544-tpp1-3	4.0345e-46	0.443534	0.186	0.055	8.3026e-42
98147592-cnfn-18	4.09867e-46	0.32338	0.598	0.505	8.43465e-42
98007609-suox	1.01491e-43	0.347795	0.113	0.012	2.08858e-39
98003288-atla1	2.61131e-41	0.37145	0.149	0.035	5.37381e-37
98007326-arf1-3	2.77746e-40	0.404961	0.13	0.025	5.71574e-36
98029450-ttl	3.43108e-40	0.440613	0.24	0.104	7.06081e-36
98109574-catl1-5	2.11945e-38	0.31874	0.599	0.495	4.36162e-34
98124557-unknown-3358	3.05172e-38	0.408981	0.24	0.109	6.28014e-34
98107170-rhg23	2.11931e-37	0.380427	0.428	0.3	4.36134e-33
98109575-catl1-6	9.49234e-37	0.312187	0.603	0.506	1.95343e-32
98125778-lrp2-13	3.27784e-36	0.382992	0.332	0.194	6.74547e-32
98001717-arf1	1.62143e-35	0.408815	0.134	0.034	3.33675e-31
98158042-lrp2-23	8.38814e-34	0.334402	0.302	0.174	1.7262e-29
98020832-actb-3	9.65619e-34	0.295705	0.578	0.485	1.98715e-29
98009968-med25	2.62126e-33	0.371457	0.21	0.095	5.39429e-29
98141210-bxa1	6.41271e-33	0.355492	0.171	0.063	1.31967e-28
98031437-tkt	3.02917e-32	0.380043	0.262	0.142	6.23373e-28
98148473-lrp1-19	6.30085e-31	0.310735	0.464	0.363	1.29665e-26
98158039-lrp2-22	1.11958e-30	0.290836	0.268	0.151	2.30398e-26
98129168-tpp1-9	1.98426e-30	0.326592	0.19	0.081	4.08342e-26
98158043-lrp2-24	1.08153e-29	0.278707	0.264	0.149	2.22568e-25
98113013-nek9-2	1.18428e-29	0.364768	0.281	0.167	2.43712e-25
98138202-lrp1-16	1.72018e-29	0.302243	0.456	0.356	3.53995e-25
98017173-unknown-438	1.13313e-28	0.268717	0.59	0.506	2.33188e-24
98120591-tbb2a-4	1.99783e-28	0.301322	0.46	0.374	4.11133e-24
98053049-calm-42	1.23728e-27	0.347299	0.276	0.166	2.5462e-23
98053683-unknown-1410	1.62323e-27	0.311737	0.134	0.046	3.34045e-23
98010961-un13c	1.27134e-26	0.347103	0.238	0.132	2.61628e-22
98057996-unknown-1566	1.24105e-25	0.324967	0.186	0.09	2.55395e-21
98027561-arf1-6	2.09006e-24	0.352824	0.235	0.136	4.30113e-20
98126368-reep5-3	3.83579e-23	0.312717	0.355	0.261	7.89367e-19
98155329-rrt15	1.48736e-21	0.297054	0.298	0.201	3.06084e-17
98021872-cgl	5.50153e-21	0.337733	0.175	0.089	1.13216e-16
98051001-sap-7	1.40281e-19	0.304231	0.247	0.16	2.88684e-15
98038232-unknown-1008	3.94863e-18	0.28558	0.318	0.24	8.12589e-14
98037084-catl1-3	5.25428e-17	0.269522	0.307	0.221	1.08128e-12
98011699-asah1-2	5.86341e-17	0.252176	0.401	0.326	1.20663e-12
98128561-ubc-2	9.13827e-16	0.260298	0.212	0.136	1.88056e-11
98100407-unknown-1737	6.04443e-15	0.26337	0.334	0.27	1.24388e-10
98048514-pds5	3.39467e-24	-0.2504	0.156	0.268	6.98589e-20
98113071-klrf2-3	7.62884e-38	-0.251469	0.047	0.14	1.56994e-33
98044523-sucb2	4.04855e-30	-0.25291	0.136	0.257	8.33151e-26
98033374-samd8-2	1.90138e-27	-0.252949	0.205	0.341	3.91285e-23
98153819-unknown-5386	3.01909e-94	-0.253175	0.007	0.129	6.21299e-90
98031653-unknown-823	6.55903e-23	-0.253228	0.179	0.294	1.34978e-18
98048528-rai14	3.84297e-24	-0.25357	0.129	0.232	7.90844e-20
98034438-anprc	3.6146e-66	-0.253621	0.008	0.1	7.43849e-62
98036526-epdr1	3.63197e-20	-0.254003	0.209	0.319	7.47423e-16
98027929-unknown-714	8.02817e-33	-0.255743	0.032	0.107	1.65212e-28
98039945-cpt1a-5	3.91113e-38	-0.257118	0.069	0.178	8.04871e-34
98035886-mend	2.56856e-24	-0.257683	0.202	0.323	5.28584e-20
98154983-gcc2-2	3.94571e-28	-0.257834	0.162	0.285	8.11988e-24
98008897-mx1	7.52108e-45	-0.259574	0.056	0.171	1.54776e-40
98048170-unknown-1295	1.28125e-57	-0.260695	0.015	0.108	2.63668e-53
98058718-rrbp1	1.80884e-27	-0.261255	0.108	0.211	3.72242e-23
98017708-f16p1	6.03932e-30	-0.263661	0.174	0.305	1.24283e-25
98006228-guaa	1.62421e-23	-0.263908	0.275	0.415	3.34247e-19
98137378-unknown-4270	2.02572e-72	-0.264617	0.006	0.101	4.16872e-68
98036094-msrb3	5.80944e-31	-0.264718	0.111	0.225	1.19552e-26
98030299-pygm	1.74304e-27	-0.265108	0.205	0.34	3.58701e-23
98055441-notc1	2.55083e-28	-0.26513	0.092	0.192	5.24936e-24
98039655-dhso-5	3.20056e-49	-0.266264	0.031	0.13	6.58643e-45
98047534-cd209-2	1.89255e-25	-0.266418	0.181	0.3	3.89468e-21
98039177-atpd	6.19335e-29	-0.266483	0.233	0.379	1.27453e-24
98012253-fmo2-2	1.73749e-29	-0.267123	0.114	0.224	3.57558e-25
98053340-cnfn-13	3.40341e-26	-0.267178	0.237	0.375	7.00388e-22
98026227-ap2m1	1.8411e-30	-0.267313	0.132	0.25	3.7888e-26
98011993-lum-2	6.8832e-35	-0.268268	0.068	0.17	1.41649e-30
98007221-nsdhl	3.26672e-37	-0.268685	0.088	0.206	6.72259e-33
98032703-abhd3	2.47912e-66	-0.268989	0.012	0.11	5.10178e-62
98014731-t132e	9.58807e-30	-0.26969	0.167	0.298	1.97313e-25
98025736-calm-20	4.89977e-28	-0.27053	0.192	0.322	1.00832e-23
98137316-spat9-2	3.81324e-71	-0.270531	0.007	0.102	7.84726e-67
98020713-bup1	3.9654e-29	-0.270736	0.103	0.208	8.16039e-25
98004325-cd209	1.98552e-31	-0.27155	0.094	0.201	4.08601e-27
98039340-pr40a	4.23352e-32	-0.271575	0.142	0.268	8.71217e-28
98134653-unknown-4047	3.74248e-72	-0.273502	0.007	0.104	7.70165e-68
98142232-pcr7-2	3.58982e-39	-0.273886	0.39	0.595	7.38748e-35
98013556-idhc	1.66974e-27	-0.274174	0.293	0.449	3.43615e-23
98012214-stx19	1.45622e-100	-0.2742	0.823	0.937	2.99676e-96
98024228-cx6b1	3.5368e-30	-0.27464	0.368	0.547	7.27838e-26
98056870-grdn-2	9.368e-32	-0.274934	0.171	0.306	1.92784e-27
98135057-tppp3-2	4.97453e-73	-0.275583	0.006	0.1	1.02371e-68
98035143-mdhc-2	5.78035e-30	-0.278005	0.468	0.662	1.18954e-25
98136385-unknown-4197	1.69404e-103	-0.279345	0.82	0.935	3.48616e-99
98126300-pgca	2.61279e-75	-0.279889	0.005	0.101	5.37687e-71
98034565-dsrad	4.69223e-43	-0.279996	0.083	0.207	9.65614e-39
98019116-aldh2	2.40849e-27	-0.280153	0.177	0.306	4.95643e-23
98119316-unknown-2996	2.13129e-71	-0.280385	0.009	0.108	4.38598e-67
98149204-s22a5-17	6.30899e-31	-0.281397	0.13	0.248	1.29833e-26
98020608-acap1	1.18848e-34	-0.282322	0.147	0.283	2.44577e-30
98055149-st38l	1.38701e-31	-0.283004	0.126	0.244	2.85432e-27
98116682-loxh1-11	3.05727e-71	-0.283975	0.012	0.115	6.29155e-67
98141107-spre-2	1.40427e-34	-0.285952	0.136	0.27	2.88985e-30
98038959-plxa4	2.41644e-33	-0.286019	0.05	0.138	4.9728e-29
98102828-unknown-1890	3.14924e-68	-0.286359	0.01	0.106	6.48082e-64
98159478-wnt7a	6.66356e-72	-0.286896	0.007	0.103	1.37129e-67
98142229-unknown-4593	9.43785e-42	-0.287744	0.347	0.541	1.94221e-37
98155420-l1cam	1.88372e-35	-0.288018	0.399	0.596	3.87651e-31
98051214-pspb-2	9.42638e-27	-0.288216	0.22	0.354	1.93985e-22
98027335-catd	1.76441e-28	-0.289116	0.332	0.506	3.63097e-24
98059348-limd2	7.16345e-35	-0.289513	0.508	0.698	1.47417e-30
98030217-unknown-778	1.92501e-26	-0.289907	0.172	0.293	3.96148e-22
98041198-ablm1-2	5.59013e-32	-0.290696	0.327	0.498	1.15039e-27
98007079-agt2	6.72404e-38	-0.291396	0.102	0.225	1.38374e-33
98067356-unknown-1642	9.5543e-33	-0.291529	0.104	0.217	1.96618e-28
98012301-wnt5a	1.0214e-29	-0.292201	0.181	0.312	2.10193e-25
98031809-hpgds-15	8.49135e-29	-0.293055	0.243	0.385	1.74744e-24
98043721-y531-3	1.29956e-32	-0.293161	0.219	0.368	2.67436e-28
98034575-mx1-3	4.25606e-29	-0.293559	0.245	0.389	8.75855e-25
98110252-tba8-2	1.50492e-58	-0.293777	0.024	0.128	3.09697e-54
98043649-al4a1	3.90905e-37	-0.294087	0.161	0.305	8.04443e-33
98036386-unknown-951	6.26979e-42	-0.294172	0.045	0.144	1.29026e-37
98031165-pnph	8.34428e-35	-0.29478	0.141	0.271	1.71717e-30
98046332-fnd3a	5.65466e-39	-0.295728	0.109	0.238	1.16367e-34
98133643-unknown-3966	9.71415e-83	-0.295747	0.003	0.103	1.99907e-78
98039709-pls3-3	4.25995e-45	-0.296046	0.038	0.137	8.76655e-41
98157832-aosl-7	9.7743e-48	-0.297707	0.052	0.164	2.01145e-43
98118886-lanc3-2	8.59043e-50	-0.298637	0.076	0.206	1.76783e-45
98025684-enob	9.13685e-37	-0.299184	0.179	0.331	1.88027e-32
98008561-paps1	1.06767e-32	-0.299226	0.461	0.63	2.19715e-28
98153818-unknown-5385	7.44975e-111	-0.299462	0.009	0.153	1.53308e-106
98157981-loxh1-28	6.49616e-93	-0.299491	0.011	0.139	1.33684e-88
98150227-unknown-5133	1.89174e-78	-0.299597	0.007	0.109	3.89302e-74
98005736-dcor	1.54428e-30	-0.300256	0.301	0.468	3.17798e-26
98149171-unknown-5048	1.4726e-81	-0.302316	0.006	0.11	3.03045e-77
98051132-adda-5	5.40704e-36	-0.302885	0.329	0.515	1.11271e-31
98154743-unknown-5447	4.57419e-80	-0.304009	0.007	0.113	9.41324e-76
98038022-dnsl3-2	2.43871e-33	-0.304708	0.119	0.238	5.01862e-29
98111586-lox5-7	9.56068e-87	-0.304893	0.006	0.115	1.96749e-82
98143960-unknown-4694	4.75838e-85	-0.307374	0.005	0.11	9.79227e-81
98047088-can9-5	4.20888e-43	-0.307475	0.56	0.778	8.66146e-39
98041494-tpm1	1.82847e-37	-0.307807	0.216	0.378	3.76282e-33
98114837-unknown-2697	1.24551e-88	-0.308394	0.002	0.103	2.56313e-84
98001507-yqk1	1.84781e-55	-0.308941	0.034	0.144	3.8026e-51
98007877-myh10	1.41892e-36	-0.309228	0.344	0.532	2.91999e-32
98051971-fabp5	1.31763e-34	-0.309263	0.455	0.649	2.71154e-30
98059340-gapr1-10	6.52152e-33	-0.30959	0.357	0.535	1.34206e-28
98002917-a1cf	1.87173e-38	-0.310306	0.13	0.263	3.85184e-34
98025876-acbd5	5.39347e-32	-0.310577	0.318	0.479	1.10992e-27
98058630-l2gl1	2.49854e-38	-0.31064	0.449	0.65	5.14174e-34
98013428-myh6	3.06072e-30	-0.310924	0.167	0.301	6.29865e-26
98122191-unknown-3205	2.26311e-83	-0.310932	0.007	0.116	4.65725e-79
98008453-unknown-206	2.47203e-37	-0.311082	0.336	0.532	5.08719e-33
98038323-als2-2	2.99386e-30	-0.311435	0.123	0.233	6.16106e-26
98006942-pcr10	3.10988e-35	-0.31172	0.131	0.255	6.39983e-31
98041598-naaa	5.93301e-34	-0.312336	0.126	0.249	1.22095e-29
98009772-cata	9.95847e-48	-0.313854	0.058	0.176	2.04935e-43
98046778-prof1-2	1.55783e-69	-0.314552	0.658	0.863	3.20586e-65
98105197-unknown-2084	3.94892e-32	-0.31512	0.056	0.145	8.12648e-28
98055756-hexb	6.38756e-36	-0.316925	0.146	0.28	1.3145e-31
98043597-cyta-5	3.56701e-43	-0.316978	0.543	0.713	7.34055e-39
98048040-glgb	1.45331e-47	-0.318792	0.086	0.217	2.99077e-43
98055011-hmcn2-2	2.93177e-48	-0.320838	0.057	0.174	6.03328e-44
98125015-cac1h	1.61358e-52	-0.321246	0.13	0.292	3.32058e-48
98123701-lox5-13	9.09312e-88	-0.322146	0.007	0.121	1.87127e-83
98034278-atpb	2.83954e-56	-0.322413	0.585	0.797	5.84349e-52
98105453-hxk2-4	3.74428e-89	-0.323116	0.007	0.122	7.70536e-85
98029760-radi-3	3.15844e-40	-0.324749	0.257	0.433	6.49976e-36
98008811-hook1	1.38446e-88	-0.325174	0.006	0.118	2.84908e-84
98129354-hpgds-25	1.30145e-39	-0.325397	0.197	0.36	2.67825e-35
98028196-if2b2	3.08766e-42	-0.326094	0.36	0.574	6.35409e-38
98142230-unknown-4594	2.4019e-48	-0.326366	0.405	0.622	4.94287e-44
98101445-unknown-1813	4.59943e-35	-0.326795	0.142	0.275	9.46518e-31
98027503-unknown-704	2.79645e-94	-0.329672	0.007	0.128	5.75481e-90
98028844-tsn15	8.02927e-44	-0.329736	0.104	0.238	1.65234e-39
98148465-unknown-4990	6.18845e-93	-0.332341	0.006	0.122	1.27352e-88
98122668-unknown-3236	7.51368e-43	-0.333078	0.118	0.255	1.54624e-38
98032632-as3mt	6.16826e-41	-0.333577	0.096	0.223	1.26937e-36
98002388-ks6a2	3.26633e-45	-0.335135	0.175	0.338	6.72179e-41
98157983-loxh1-30	2.22679e-105	-0.337117	0.011	0.15	4.58251e-101
98025025-notc2	3.78073e-44	-0.339603	0.134	0.279	7.78036e-40
98109449-tri13-2	7.5221e-92	-0.340979	0.005	0.119	1.54797e-87
98024015-catf	8.25007e-38	-0.342798	0.284	0.462	1.69778e-33
98137799-sat2-2	4.51467e-40	-0.343547	0.333	0.524	9.29073e-36
98053225-unc5c-8	3.04264e-46	-0.344895	0.135	0.289	6.26144e-42
98004257-gbrb3	4.7843e-32	-0.345893	0.182	0.313	9.84561e-28
98125282-unknown-3406	3.22437e-64	-0.347974	0.041	0.17	6.63544e-60
98137305-mtmr9-2	3.09725e-89	-0.350033	0.013	0.14	6.37384e-85
98134871-loxh1-22	2.26781e-93	-0.350108	0.01	0.135	4.66693e-89
98106883-gstm3-3	3.6212e-44	-0.351254	0.142	0.288	7.45206e-40
98055500-unknown-1479	1.22642e-57	-0.353491	0.131	0.302	2.52384e-53
98008554-unknown-211	7.7648e-47	-0.354207	0.234	0.411	1.59792e-42
98036031-myl1-3	4.25409e-44	-0.359272	0.151	0.304	8.75449e-40
98051442-cp2j2-9	1.25913e-49	-0.359785	0.141	0.306	2.59117e-45
98018264-klrf2-2	1.25105e-44	-0.359918	0.177	0.339	2.57454e-40
98044838-snx6	1.4556e-49	-0.360083	0.209	0.39	2.99548e-45
98031289-unknown-812	1.09255e-45	-0.360611	0.436	0.651	2.24836e-41
98013318-mdhm	1.82635e-52	-0.361695	0.365	0.579	3.75845e-48
98075573-unknown-1695	7.02874e-43	-0.365346	0.247	0.43	1.44644e-38
98024130-sahh-2	9.49888e-53	-0.365378	0.429	0.657	1.95477e-48
98101962-lox5-2	1.28587e-96	-0.366963	0.008	0.134	2.64618e-92
98043701-asm-3	1.3558e-50	-0.370378	0.106	0.252	2.7901e-46
98045825-dcxr-4	2.30433e-53	-0.375812	0.071	0.205	4.74207e-49
98031876-elov2-2	3.25524e-49	-0.3779	0.288	0.489	6.69896e-45
98057036-fhl2-6	4.57877e-69	-0.378627	0.048	0.192	9.42265e-65
98011765-unknown-299	2.44119e-40	-0.378795	0.235	0.404	5.02372e-36
98044751-pp14b	5.85754e-54	-0.378797	0.168	0.345	1.20542e-49
98001653-dyh6	7.02783e-49	-0.379341	0.241	0.426	1.44626e-44
98044251-gnpat	7.65042e-51	-0.380347	0.233	0.42	1.57438e-46
98123629-unknown-3309	1.28703e-46	-0.383751	0.193	0.36	2.64858e-42
98002105-calm-2	2.3963e-65	-0.38632	0.479	0.715	4.93134e-61
98038566-aldoc	1.65528e-57	-0.386593	0.406	0.63	3.40639e-53
98110568-reep5-2	1.30189e-98	-0.386728	0.015	0.154	2.67916e-94
98034764-thiom	5.2868e-60	-0.38722	0.438	0.68	1.08797e-55
98047207-cxol1	2.14603e-108	-0.390052	0.007	0.144	4.41632e-104
98140272-dtx23	1.45489e-47	-0.390779	0.301	0.491	2.99403e-43
98053318-cant1-5	3.66023e-57	-0.394726	0.149	0.324	7.53239e-53
98152278-unknown-5305	2.12967e-130	-0.395443	0.012	0.181	4.38264e-126
98118887-unknown-2960	3.45835e-87	-0.396207	0.069	0.246	7.11693e-83
98054459-unknown-1433	1.17955e-56	-0.398199	0.208	0.407	2.42739e-52
98013269-sap3-2	1.3061e-50	-0.398262	0.326	0.527	2.68782e-46
98057522-unknown-1550	4.21118e-146	-0.399469	0.784	0.977	8.66618e-142
98000761-adk	1.04139e-61	-0.401705	0.169	0.361	2.14308e-57
98115773-dpys-2	5.09429e-55	-0.405201	0.206	0.388	1.04835e-50
98157982-loxh1-29	9.75139e-107	-0.405835	0.01	0.15	2.00674e-102
98004004-6pgd	3.16057e-62	-0.406118	0.212	0.418	6.50414e-58
98014382-unknown-372	2.82754e-55	-0.407471	0.145	0.312	5.81879e-51
98050481-unknown-1343	1.68856e-65	-0.408346	0.071	0.222	3.4749e-61
98123489-unknown-3299	8.91657e-120	-0.408496	0.005	0.148	1.83494e-115
98044569-at1b1	5.64898e-58	-0.413732	0.284	0.492	1.1625e-53
98105204-unknown-2085	5.36733e-48	-0.414968	0.063	0.184	1.10454e-43
98105735-unknown-2118	3.53945e-118	-0.417807	0.004	0.144	7.28383e-114
98013097-spta1	6.40256e-83	-0.418919	0.043	0.2	1.31758e-78
98103122-unknown-1915	7.48134e-116	-0.420318	0.009	0.157	1.53959e-111
98010414-osgi2	5.73895e-61	-0.421163	0.21	0.419	1.18102e-56
98123312-unknown-3286	2.44607e-118	-0.42158	0.009	0.16	5.03378e-114
98004946-unc9	9.81776e-67	-0.422148	0.395	0.628	2.0204e-62
98042565-scd5	1.87772e-62	-0.42219	0.391	0.628	3.86416e-58
98001031-pg12a	3.91222e-114	-0.422558	0.011	0.162	8.05097e-110
98041215-ldh	9.87758e-51	-0.42804	0.102	0.249	2.03271e-46
98145753-unknown-4818	1.55042e-113	-0.429318	0.014	0.17	3.19061e-109
98161103-gas6	6.55174e-115	-0.431285	0.015	0.174	1.34828e-110
98057190-sptn1	3.80577e-80	-0.43375	0.468	0.745	7.8319e-76
98067868-unknown-1648	1.6964e-64	-0.436085	0.216	0.425	3.49102e-60
98043602-wbs27-8	4.36174e-60	-0.438763	0.189	0.389	8.97602e-56
98056830-acsm5-2	9.26002e-62	-0.441762	0.093	0.25	1.90562e-57
98055674-aass-2	2.90227e-48	-0.446259	0.165	0.318	5.97258e-44
98014927-rgd2	8.91122e-122	-0.446928	0.012	0.173	1.83384e-117
98040325-unknown-1079	1.57575e-72	-0.452061	0.491	0.705	3.24274e-68
98031233-sptb2	4.59489e-82	-0.45629	0.363	0.635	9.45581e-78
98021454-rala	1.33524e-77	-0.457478	0.142	0.35	2.74779e-73
98047521-cnfn-6	1.69644e-96	-0.459398	0.482	0.736	3.4911e-92
98047311-unknown-1270	2.71285e-68	-0.460766	0.402	0.631	5.58278e-64
98045503-unknown-1217	2.37719e-74	-0.461371	0.197	0.422	4.89203e-70
98144255-tba1b-3	3.39375e-110	-0.46319	0.033	0.21	6.984e-106
98030961-hop	1.11037e-143	-0.466605	0.005	0.175	2.28504e-139
98033243-unc9-2	2.8605e-86	-0.473766	0.393	0.644	5.88662e-82
98003215-npc2	1.72285e-67	-0.475749	0.252	0.463	3.54545e-63
98053521-panx1	1.16404e-76	-0.478416	0.286	0.53	2.39548e-72
98057349-flna-2	8.84372e-80	-0.47846	0.318	0.573	1.81995e-75
98117481-unknown-2862	1.25237e-145	-0.478895	0.007	0.182	2.57725e-141
98036555-unknown-955	1.11877e-134	-0.480816	0.011	0.184	2.30231e-130
98113073-clc4a-2	3.71189e-78	-0.483559	0.176	0.399	7.6387e-74
98125011-p85a-2	3.86601e-82	-0.485445	0.111	0.305	7.95587e-78
98129356-hpgds-26	1.01984e-76	-0.49918	0.297	0.552	2.09873e-72
98108616-syfa-2	9.96948e-150	-0.499497	0.01	0.197	2.05162e-145
98135142-api5-2	1.44109e-150	-0.499609	0.009	0.194	2.96561e-146
98024082-unknown-624	1.27441e-85	-0.508734	0.316	0.573	2.6226e-81
98152279-unknown-5306	1.85353e-169	-0.510487	0.014	0.228	3.81437e-165
98039139-tspoa-4	4.43122e-130	-0.523097	0.023	0.21	9.119e-126
98038226-adda-3	3.97168e-103	-0.549343	0.285	0.552	8.17333e-99
98040750-pa1b3-2	9.03878e-157	-0.567748	0.021	0.236	1.86009e-152
98040429-dpys	7.03278e-99	-0.582794	0.17	0.403	1.44728e-94
98126344-szrd1-2	7.80792e-90	-0.586691	0.164	0.394	1.60679e-85
98004175-wbs27-2	7.38641e-104	-0.590232	0.339	0.601	1.52005e-99
98006504-st1c2-2	5.57315e-130	-0.590543	0.138	0.409	1.1469e-125
98126458-ttl13-2	1.15779e-179	-0.590799	0.015	0.243	2.38261e-175
98142961-st1a2-2	3.91353e-126	-0.592877	0.131	0.39	8.05365e-122
98000273-acsf2	5.81162e-131	-0.611253	0.1	0.359	1.19597e-126
98022043-tmm56-4	8.07493e-119	-0.611443	0.197	0.475	1.66174e-114
98004957-1a1l2	5.32368e-120	-0.632874	0.191	0.463	1.09556e-115
98124542-unknown-3355	7.96403e-152	-0.669264	0.246	0.59	1.63892e-147
98151780-unknown-5256	1.7271e-216	-0.702795	0.019	0.291	3.55419e-212
98028735-unknown-730	3.82784e-132	-0.70966	0.184	0.474	7.87731e-128
98009853-unknown-248	1.60913e-246	-0.749502	0.02	0.322	3.31143e-242
98125624-ctl1-4	1.05118e-242	-0.78233	0.034	0.355	2.16322e-238
98060099-unknown-1615	1.56134e-272	-0.802585	0.025	0.363	3.21308e-268
98025716-cttb2	9.46009e-275	-0.810931	0.034	0.386	1.94679e-270
98038973-fad1-2	0	-1.16389	0.125	0.568	0
