# Supplementary material for: Acoel single-cell atlas reveals expression dynamics and heterogeneity of adult pluripotent stem cells
Source: Nat Commun. 2023 May 5;14:2612. doi: 10.1038/s41467-023-38016-4 (PMC10163032; doi:10.1038/s41467-023-38016-4)
Supplement: Supplementary file 18 — Supplementary Data 16 [file 41467_2023_38016_MOESM18_ESM.xlsx]

## Sheet: endoprog.6v0
Supplementary Table 16. Endodermal progenitor cell type expression comparisons across regeneration time points and associated GO.
	p_vala	avg_log2FCb	pct.1c	pct.2d	p_val_adje	a = unadjusted p value	GO
98054164-cq098-3	8.02995e-07	0.695157	0.311	0.054	0.0165248	b = log fold change of average expression of this cluster versus all other clusters	N/A
98034356-vatg3-2	1.88383e-05	0.378008	0.778	0.595	0.387674	c = Percent of cells within this clusters that express this gene
98106931-unknown-2193	0.00122926	0.370156	0.389	0.225	1	d = Perfect of cells outside this cluster expressing this gene
98132604-mcfd2-4	0.00801104	0.353552	0.422	0.315	1	e = adjusted p value using bonferroni correction
98028547-ap1s2-2	0.00471722	0.351666	0.456	0.288	1
98014330-unknown-369	0.00750064	0.341602	0.211	0.09	1
98022384-prun2	0.0139168	0.33958	0.356	0.243	1
98045032-comd3-2	0.00615075	0.337912	0.456	0.297	1
98039488-lias	0.00640455	0.335328	0.289	0.144	1
98054892-rbm5	0.0137318	0.332482	0.311	0.18	1
98031943-bglr	0.00108877	0.331261	0.633	0.486	1
98155329-rrt15	0.018649	0.323125	0.444	0.315	1
98122009-rl38	0.00224638	0.31507	0.556	0.405	1
98028724-ei2ba	0.0110069	0.312924	0.278	0.144	1
98118328-unknown-2927	0.00896763	0.302631	0.511	0.414	1
98008795-ru2b-2	0.0149114	0.291025	0.5	0.351	1
98003528-arpc5	0.0273852	0.289742	0.278	0.171	1
98002799-if1ax	0.00263314	0.282766	0.644	0.532	1
98056046-ggact-3	0.0105553	0.27883	0.2	0.081	1
98004226-flot2	0.0218984	0.278445	0.467	0.369	1
98160585-s39a7	0.00967858	0.27718	0.6	0.505	1
98055016-aimp1-2	0.0199429	0.268955	0.522	0.423	1
98015372-pges2	0.0371301	0.266322	0.356	0.261	1
98042408-rac1-6	0.0567883	0.264878	0.311	0.225	1
98050659-unknown-1345	0.0466236	0.264087	0.367	0.279	1
98041041-tstd1	0.0535938	0.261677	0.311	0.225	1
98000781-gapr1	0.00145719	0.259963	0.111	0.009	1
98023092-stx12-2	0.0188883	0.257497	0.522	0.441	1
98106930-unknown-2192	0.0174749	0.257328	0.522	0.405	1
98028241-b3ga3-2	0.00643527	0.25462	0.678	0.568	1
98055058-unknown-1460	0.029504	0.254257	0.211	0.108	1
98026915-dcxr-3	0.0721353	0.253022	0.378	0.306	1
98038627-zn726	0.00856962	-0.25019	0.056	0.18	1
98044360-lis1	0.0212762	-0.250429	0.311	0.495	1
98046821-psa1	0.0210355	-0.250496	0.544	0.739	1
98048896-sysc	0.0216322	-0.250581	0.333	0.559	1
98050277-dhsd	0.0229691	-0.2506	0.2	0.351	1
98044764-ddx18	0.0148329	-0.251198	0.2	0.378	1
98057021-f261-2	0.0117542	-0.251243	0.133	0.288	1
98026967-pncb	0.000778371	-0.251243	0.011	0.144	1
98147592-cnfn-18	0.0279069	-0.251654	0.189	0.333	1
98015257-nav3	0.00519126	-0.252089	0.044	0.171	1
98026366-mex3b	0.00182334	-0.252098	0.044	0.198	1
98012135-unknown-312	0.0163177	-0.252165	0.178	0.342	1
98019026-fzd7	0.00981877	-0.252244	0.189	0.378	1
98054983-clh1-2	0.00506908	-0.252364	0.089	0.243	1
98053388-ch60	0.00640654	-0.252386	0.589	0.739	1
98042363-qcr2	0.0131156	-0.252871	0.244	0.45	1
98036396-srpk3-2	0.0172321	-0.252918	0.3	0.532	1
98031734-srsf3-2	0.0239557	-0.254151	0.511	0.73	1
98039884-kdm5c	0.00824303	-0.254464	0.178	0.369	1
98004933-aimp1	0.0233669	-0.254584	0.267	0.432	1
98055623-syg	0.0261514	-0.255103	0.378	0.559	1
98058753-at2a2	0.0179382	-0.255271	0.267	0.432	1
98160902-zn207	0.00144971	-0.256184	0.056	0.216	1
98048992-unknown-1319	0.0199229	-0.256514	0.344	0.532	1
98053087-tlk2-2	0.0162316	-0.256974	0.2	0.36	1
98053172-qcr7	0.0137504	-0.257022	0.367	0.595	1
98031289-unknown-812	0.00446861	-0.257059	0.056	0.198	1
98046975-pp1b-3	0.0296161	-0.257235	0.478	0.712	1
98009389-ppm1b	0.0183557	-0.257621	0.256	0.432	1
98161404-va0e2	0.023042	-0.25808	0.222	0.387	1
98052483-cnih1	0.00443039	-0.25821	0.056	0.189	1
98102283-g6pt1-2	0.00788802	-0.258697	0.089	0.234	1
98047984-tim50	0.00944547	-0.258772	0.167	0.351	1
98045626-kgp1-3	0.0100524	-0.258778	0.144	0.306	1
98159313-unknown-5779	0.000148952	-0.258914	0.767	0.91	1
98011917-unknown-306	0.00122006	-0.259097	0.011	0.135	1
98000398-ing4	0.000670316	-0.259205	0.022	0.171	1
98047541-tcpb	0.028141	-0.259439	0.489	0.703	1
98045253-rbp56	0.0065144	-0.259608	0.178	0.378	1
98043122-nop2	0.0148445	-0.26076	0.333	0.532	1
98013116-tba1a	0.0259065	-0.260871	0.356	0.541	1
98018048-bcl9l	0.00191999	-0.260926	0.033	0.171	1
98044514-vip1	0.00642783	-0.261111	0.089	0.243	1
98033345-eif3f	0.0112079	-0.261246	0.189	0.36	1
98037158-sdc1-2	0.003884	-0.261867	0.089	0.252	1
98006203-zc3h4	0.0106505	-0.261966	0.2	0.378	1
98047038-ssrb	0.0169735	-0.262157	0.378	0.622	1
98022429-selt-2	0.0123812	-0.262787	0.289	0.468	1
98008172-tf2aa	0.00128252	-0.262846	0.056	0.225	1
98046176-tbb2b-3	0.0155687	-0.263357	0.211	0.387	1
98006450-ymel1	0.0113477	-0.263573	0.322	0.532	1
98034403-tead3	0.00569916	-0.263878	0.1	0.261	1
98109575-catl1-6	0.0115127	-0.2644	0.178	0.342	1
98028242-tnnt2	0.0020362	-0.265054	0.078	0.252	1
98029681-naf1	0.00725129	-0.265851	0.133	0.297	1
98010026-hmcs1	0.00275312	-0.265897	0.111	0.297	1
98016137-cpsf2	0.00733835	-0.265903	0.078	0.216	1
98054540-rb15b	0.00191065	-0.266233	0.1	0.297	1
98005441-ampl	0.0109864	-0.267097	0.556	0.748	1
98030055-psmd7	0.0156845	-0.267127	0.322	0.532	1
98052246-hdac4-2	0.00876402	-0.26765	0.1	0.243	1
98103577-ktu-2	0.0072929	-0.268916	0.111	0.261	1
98011589-rhbl3	0.0105247	-0.269036	0.233	0.414	1
98047880-hasp	0.00330327	-0.269561	0.044	0.18	1
98000768-gtpb3	0.0104419	-0.269732	0.044	0.153	1
98041688-sap3-7	0.0121515	-0.269768	0.067	0.189	1
98021957-vprbp	4.35792e-05	-0.269845	0.022	0.225	0.896817
98024108-usp9x	0.00321539	-0.269975	0.1	0.27	1
98050575-tm9s4	0.0045236	-0.270118	0.078	0.225	1
98021765-rab35	0.00892531	-0.270824	0.133	0.297	1
98021655-tm87a	0.0053359	-0.271325	0.1	0.261	1
98005923-unknown-143	0.00709603	-0.271755	0.544	0.748	1
98052852-tng6	0.000975803	-0.272514	0.033	0.189	1
98009081-erap2	0.00724997	-0.272608	0.122	0.279	1
98036443-arl5b	0.0079025	-0.273261	0.133	0.306	1
98150047-sin3b	0.00128372	-0.273261	0.111	0.324	1
98120590-tbb2a-3	0.00840636	-0.273809	0.444	0.676	1
98015355-ncdn	0.00122112	-0.274103	0.033	0.18	1
98037963-rhdf1	0.00995732	-0.274478	0.144	0.306	1
98040982-dyhc1	0.00835549	-0.274979	0.233	0.423	1
98058744-mint	0.00471905	-0.275516	0.167	0.36	1
98044770-egf	0.00307632	-0.276078	0.078	0.234	1
98004539-psa6	0.0116364	-0.278467	0.344	0.559	1
98005122-pccb	0.00754208	-0.279208	0.178	0.351	1
98055292-anxa7-5	0.00786398	-0.27963	0.256	0.459	1
98030221-csn5	0.00492114	-0.280246	0.178	0.378	1
98043523-piwl1-2	0.0156004	-0.280363	0.411	0.658	1
98113497-unknown-2613	0.00303008	-0.280549	0.267	0.477	1
98043975-psmd2	0.00654782	-0.282731	0.233	0.432	1
98051780-zn800	0.00221255	-0.283438	0.078	0.243	1
98000690-hpgds	0.00325015	-0.283781	0.111	0.297	1
98013415-exos9	0.00542039	-0.284903	0.233	0.45	1
98133932-ddx23-2	0.00275481	-0.285821	0.211	0.414	1
98000454-glu2b	0.00836952	-0.287412	0.089	0.225	1
98042870-desi2	0.0016503	-0.288372	0.044	0.198	1
98009055-mosc1	0.000430275	-0.289262	0.022	0.18	1
98047552-dph2	0.00141024	-0.290081	0.056	0.216	1
98124542-unknown-3355	0.00281635	-0.29167	0.567	0.685	1
98057719-pipna	0.0117724	-0.291688	0.3	0.514	1
98058841-acbg2	0.0063793	-0.292283	0.189	0.378	1
98037590-ubp25	0.00430023	-0.293078	0.244	0.468	1
98132150-h10-6	0.00607752	-0.295216	0.089	0.243	1
98023352-syep	0.00540359	-0.296414	0.256	0.459	1
98012926-gslg1	0.0079533	-0.29712	0.256	0.441	1
98037979-tba1a-6	0.0065108	-0.297343	0.211	0.414	1
98020413-ube3a	0.00721249	-0.298768	0.322	0.541	1
98157823-tba1b-4	0.00268012	-0.300404	0.133	0.333	1
98050414-dhsb	0.00548084	-0.302196	0.144	0.315	1
98052090-djb11-4	0.000330491	-0.302211	0.033	0.207	1
98034158-xpp1	0.00112369	-0.302594	0.111	0.306	1
98008878-anm5	0.00214519	-0.302858	0.156	0.369	1
98042350-hdgr2	0.0041982	-0.303318	0.167	0.36	1
98010608-aatc	0.000194468	-0.303814	0.022	0.198	1
98000078-wbs16	0.00241656	-0.30423	0.144	0.342	1
98044599-myo1f	0.00127236	-0.306234	0.044	0.198	1
98044523-sucb2	0.00575516	-0.306556	0.356	0.559	1
98022356-k0020	0.00536859	-0.309489	0.278	0.495	1
98030880-djb12	0.00411176	-0.310622	0.344	0.577	1
98008908-prs8	0.00166819	-0.310643	0.233	0.495	1
98006395-co6a2	0.000984493	-0.311308	0.122	0.351	1
98154762-tbb4b-18	0.000705974	-0.312069	0.056	0.234	1
98008907-fnta	0.000200021	-0.31318	0.044	0.243	1
98049897-zpr1	0.00319404	-0.314528	0.2	0.414	1
98010177-brd2	0.000849472	-0.315799	0.067	0.243	1
98020676-sylc	0.00392854	-0.316773	0.4	0.64	1
98057470-ab17c	0.000449467	-0.316842	0.056	0.243	1
98125624-ctl1-4	0.0011269	-0.318166	0.067	0.243	1
98035705-strum	0.00201516	-0.323311	0.156	0.369	1
98001926-ifrd1	0.00229287	-0.323473	0.233	0.468	1
98002308-apex1	0.00290897	-0.32542	0.111	0.279	1
98012662-emc8	0.00192276	-0.326854	0.178	0.387	1
98058962-grb2	0.00120645	-0.331814	0.111	0.306	1
98048021-efgm	0.00159392	-0.334	0.244	0.495	1
98034279-kat5	0.000146832	-0.335518	0.589	0.811	1
98018286-rmd5a	0.000284393	-0.335861	0.1	0.324	1
98050032-ndus1	0.00357368	-0.336234	0.222	0.414	1
98055782-morc2	0.000464837	-0.338859	0.089	0.297	1
98043076-rt31	0.000792736	-0.341592	0.111	0.306	1
98030198-scfd1	0.00233132	-0.341902	0.378	0.613	1
98002388-ks6a2	0.00276333	-0.342348	0.244	0.477	1
98031166-xpo2	0.00213064	-0.342378	0.289	0.523	1
98001744-wipi4	6.73393e-05	-0.342762	0.056	0.279	1
98158089-unknown-5694	0.00105289	-0.343365	0.244	0.505	1
98057051-ei2bb	0.000246574	-0.343421	0.111	0.351	1
98025684-enob	0.00197458	-0.34425	0.244	0.477	1
98011054-ubr5	0.000480557	-0.345097	0.167	0.414	1
98117918-stx2	0.00235352	-0.345429	0.333	0.55	1
98106248-cb054	0.010816	-0.345453	0.133	0.279	1
98044251-gnpat	0.000942562	-0.345995	0.178	0.414	1
98050717-rbms3	0.000620687	-0.346689	0.5	0.739	1
98006783-ferm1	0.000520623	-0.347547	0.1	0.315	1
98005736-dcor	0.00114951	-0.350153	0.167	0.387	1
98026571-dldh-2	0.00171508	-0.350592	0.256	0.505	1
98001740-rn123	0.000673059	-0.352849	0.089	0.279	1
98113329-unknown-2601	0.000770061	-0.35447	0.2	0.432	1
98008221-taok1	0.000538078	-0.356329	0.167	0.396	1
98058630-l2gl1	0.00150006	-0.356335	0.4	0.64	1
98056336-hs105-2	0.00073192	-0.356392	0.422	0.667	1
98038637-pabp1-3	2.53871e-05	-0.359151	0.111	0.378	0.52244
98051132-adda-5	0.00121757	-0.360015	0.367	0.604	1
98019945-fxr1	0.000920856	-0.363444	0.4	0.64	1
98059341-ago2-3	5.5367e-05	-0.365925	0.044	0.261	1
98038232-unknown-1008	0.000166778	-0.36713	0.033	0.216	1
98029760-radi-3	0.00035583	-0.375044	0.178	0.432	1
98037843-crti	0.00151629	-0.375203	0.4	0.649	1
98019116-aldh2	0.000596601	-0.380787	0.156	0.387	1
98011191-kldc1	0.000434587	-0.383392	0.3	0.559	1
98039832-cbr1-6	0.000635482	-0.38703	0.211	0.477	1
98005127-nup93	3.99819e-05	-0.388087	0.089	0.351	0.822787
98027746-gcn1l-2	0.000188122	-0.401479	0.389	0.649	1
98039759-rm19	0.000287538	-0.401639	0.356	0.622	1
98025522-tmod1	3.50967e-05	-0.402375	0.067	0.315	0.722255
98030848-itb3-2	0.000119546	-0.406437	0.122	0.369	1
98011387-igdc3	0.000135543	-0.411575	0.278	0.559	1
98037934-mknk2	5.19788e-05	-0.419795	0.5	0.784	1
98009757-dhrs1-2	2.63548e-05	-0.481417	0.078	0.324	0.542355
98043715-tnni2	3.69693e-06	-0.516416	0.056	0.324	0.0760791
98008897-mx1	6.2788e-08	-0.526247	0	0.279	0.00129212
98005177-actb	3.6242e-10	-0.770656	0.2	0.649	7.45825e-06

## Sheet: endoprog.24v0
	p_vala	avg_log2FCb	pct.1c	pct.2d	p_val_adje	a = unadjusted p value	GO
98038698-casp2-5	1.06896e-06	0.300894	0.194	0	0.0219981	b = log fold change of average expression of this cluster versus all other clusters	N/A
98006294-fa46a	3.69973e-05	0.385512	0.721	0.486	0.761367	c = Percent of cells within this clusters that express this gene
98131752-h10-4	0.000732525	0.47078	0.465	0.288	1	d = Perfect of cells outside this cluster expressing this gene
98055413-h10-2	0.000905069	0.428609	0.45	0.252	1	e = adjusted p value using bonferroni correction
98008369-h2ay	7.15453e-05	0.399359	0.597	0.387	1
98160238-h2az-3	0.000259059	0.377301	0.473	0.243	1
98106928-unknown-2191	7.64901e-05	0.37355	0.597	0.387	1
98055058-unknown-1460	0.000116089	0.356867	0.31	0.108	1
98100242-unknown-1726	0.00070515	0.355988	0.457	0.261	1
98040654-ptrd1	7.4109e-05	0.353293	0.31	0.099	1
98025338-cin8	0.000447323	0.346399	0.341	0.153	1
98021089-sbds	0.000405928	0.341496	0.434	0.225	1
98049988-rbm25	0.00045823	0.339025	0.496	0.279	1
98121613-cnfn-16	0.000457572	0.337581	0.558	0.342	1
98033615-ccna2	0.00124163	0.33669	0.31	0.144	1
98055457-assy-2	0.000605282	0.33276	0.364	0.162	1
98048902-zbt10	0.000789057	0.332337	0.651	0.459	1
98011117-f203a	0.000890019	0.331663	0.333	0.153	1
98015111-ak17a	0.000158873	0.330308	0.256	0.072	1
98129722-unknown-3723	0.000590929	0.329855	0.38	0.18	1
98040946-nop56	0.00103487	0.326148	0.543	0.351	1
98137961-enpp4-3	0.00121971	0.326092	0.403	0.207	1
98016846-tisd	0.000763495	0.319774	0.442	0.216	1
98131947-h10-5	0.00763193	0.319307	0.287	0.153	1
98013010-lrat-2	0.000674275	0.305725	0.233	0.072	1
98002765-dus18	0.00111734	0.303946	0.364	0.171	1
98040656-acly	0.00281174	0.303069	0.364	0.198	1
98033506-h10	0.00126519	0.298662	0.767	0.658	1
98150926-unknown-5170	0.000917615	0.298446	0.395	0.18	1
98032898-r3hd1	0.00181129	0.297436	0.512	0.324	1
98019657-st1c2-4	0.00315127	0.29572	0.318	0.153	1
98058235-ubf1-2	0.00533654	0.295058	0.31	0.171	1
98039251-ddx56	0.00108618	0.293045	0.357	0.162	1
98054909-fubp1-2	0.00564281	0.292794	0.403	0.261	1
98039104-cnot2	0.00163066	0.29235	0.419	0.207	1
98053840-hap28	0.00475133	0.287191	0.388	0.225	1
98037688-papd5	0.00339834	0.286884	0.31	0.153	1
98052391-zan-2	0.00324074	0.285589	0.349	0.189	1
98058864-rtl1	0.0036458	0.285099	0.667	0.541	1
98028427-avl9	0.000340724	0.284018	0.271	0.09	1
98131755-src-6	0.000769841	0.282493	0.333	0.144	1
98024453-rac1-2	0.0041584	0.279884	0.605	0.414	1
98130208-unknown-3758	0.00128784	0.279643	0.372	0.189	1
98138128-unknown-4305	0.0114472	0.277721	0.357	0.225	1
98046045-unknown-1238	0.00741352	0.277119	0.434	0.279	1
98050471-chm4b	0.00505866	0.275409	0.419	0.243	1
98049061-gmppb	0.00412932	0.274521	0.302	0.153	1
98039892-vapb-2	0.00284333	0.272925	0.31	0.153	1
98053534-srsf4-3	0.00547246	0.272036	0.55	0.369	1
98008275-f206a	0.00224714	0.270622	0.341	0.171	1
98110065-nedd8-2	0.00210481	0.270091	0.302	0.144	1
98100136-ubb-7	0.00267067	0.26957	0.636	0.505	1
98058276-wbs27-9	0.00512856	0.268754	0.411	0.252	1
98054892-rbm5	0.00522617	0.267315	0.341	0.18	1
98016815-ppm1g	0.0115228	0.267127	0.357	0.225	1
98043741-spcs1	0.00279034	0.266701	0.372	0.189	1
98041724-ki67	0.0211986	0.266433	0.333	0.198	1
98058568-myef2	0.00428633	0.26642	0.605	0.423	1
98011158-dyr	0.00264426	0.265092	0.364	0.18	1
98100407-unknown-1737	0.00240674	0.262951	0.209	0.072	1
98035961-rm24	0.0056541	0.262288	0.419	0.252	1
98057063-neb2	0.00461296	0.261806	0.302	0.153	1
98021360-wdr43	0.00557465	0.261288	0.326	0.171	1
98038779-preb	0.00301402	0.261243	0.341	0.171	1
98048003-rir2	0.0196647	0.26106	0.326	0.198	1
98155029-unknown-5491	0.000414308	0.260472	0.186	0.036	1
98043509-vate1	0.00891691	0.260447	0.426	0.279	1
98038974-grsf1	0.00631283	0.259155	0.38	0.225	1
98051383-unknown-1356	0.00437418	0.259104	0.589	0.423	1
98049621-eif1	0.00791122	0.257572	0.31	0.162	1
98033042-txnl1	0.00173988	0.256209	0.302	0.126	1
98043682-tmm53	0.0059681	0.254547	0.364	0.198	1
98025670-nkx24	0.00919572	0.254106	0.535	0.369	1
98139001-if4h	0.00233531	0.253466	0.233	0.09	1
98127751-prdx5-2	0.00141735	0.253396	0.457	0.261	1
98018168-nufp1	0.00499639	0.252408	0.333	0.18	1
98041041-tstd1	0.0046321	0.251508	0.395	0.225	1
98048801-cbx3	0.0127865	0.251293	0.55	0.414	1
98011206-ostc	0.00544854	0.250951	0.527	0.342	1
98050458-tim44	0.00275937	0.250789	0.38	0.198	1
98022779-sidt1-2	0.00136671	0.250338	0.209	0.063	1
98152047-clc5a-2	0.0202219	-0.250236	0.155	0.261	1
98051121-cn159-3	0.0329778	-0.250605	0.24	0.333	1
98044770-egf	0.0018708	-0.250715	0.085	0.234	1
98050717-rbms3	0.000451091	-0.255842	0.628	0.739	1
98003968-stom-4	0.0200842	-0.258575	0.171	0.279	1
98045905-cdn1b	0.0197106	-0.26273	0.349	0.45	1
98057021-f261-2	0.00424149	-0.267693	0.14	0.288	1
98004573-catz-2	0.0368155	-0.27121	0.295	0.396	1
98004175-wbs27-2	0.0162208	-0.275066	0.14	0.252	1
98102283-g6pt1-2	0.00254179	-0.276977	0.093	0.234	1
98012361-ddx21	0.00418505	-0.27995	0.426	0.577	1
98053154-mbnl3-2	0.00251481	-0.280267	0.14	0.297	1
98038232-unknown-1008	0.00279656	-0.287661	0.085	0.216	1
98004147-unknown-95	0.000283578	-0.290365	0.039	0.18	1
98057370-rrp7a	0.0067183	-0.290644	0.326	0.468	1
98006859-radi	0.0123495	-0.291212	0.124	0.243	1
98023851-gbb2	0.00386059	-0.301525	0.225	0.369	1
98148473-lrp1-19	6.27785e-07	-0.302576	0.016	0.216	0.0129192
98020413-ube3a	0.000984199	-0.303679	0.388	0.541	1
98154983-gcc2-2	0.00516742	-0.309487	0.171	0.306	1
98014731-t132e	0.00237569	-0.312651	0.194	0.369	1
98138202-lrp1-16	3.12502e-07	-0.314628	0.016	0.225	0.00643097
98033374-samd8-2	0.00039583	-0.320854	0.512	0.676	1
98009853-unknown-248	0.00215861	-0.321322	0.116	0.261	1
98004359-atla2	0.00242728	-0.326914	0.209	0.36	1
98147592-cnfn-18	0.0024349	-0.33348	0.178	0.333	1
98058893-unknown-1596	0.000152349	-0.344688	0.078	0.252	1
98037979-tba1a-6	0.000618045	-0.348701	0.209	0.414	1
98060099-unknown-1615	0.000187059	-0.349271	0.124	0.315	1
98126458-ttl13-2	0.000153916	-0.354625	0.062	0.225	1
98043715-tnni2	0.00115703	-0.362676	0.155	0.324	1
98106248-cb054	0.00820457	-0.371072	0.155	0.279	1
98039832-cbr1-6	0.000160731	-0.398258	0.264	0.477	1
98005177-actb	2.05826e-05	-0.4443	0.434	0.649	0.42357

## Sheet: endoprog.72v0
	p_vala	avg_log2FCb	pct.1c	pct.2d	p_val_adje	a = unadjusted p value	GO
98020123-unknown-512	1.08028e-05	0.434056	0.281	0.063	0.222311	b = log fold change of average expression of this cluster versus all other clusters	N/A
98120410-unknown-3072	1.35071e-05	0.487545	0.364	0.117	0.277963	c = Percent of cells within this clusters that express this gene
98121613-cnfn-16	0.000318098	0.396214	0.537	0.342	1	d = Perfect of cells outside this cluster expressing this gene
98160238-h2az-3	0.00100521	0.353858	0.438	0.243	1	e = adjusted p value using bonferroni correction
98100242-unknown-1726	0.000508028	0.353344	0.463	0.261	1
98040216-ubql1	0.00175382	0.335707	0.438	0.261	1
98052389-nusap	0.0018456	0.334201	0.521	0.342	1
98044151-arl1-2	0.00185434	0.320721	0.397	0.207	1
98134324-unknown-4016	0.000487255	0.320547	0.653	0.468	1
98008039-tmm70	0.000957142	0.311982	0.289	0.117	1
98038059-pum2	0.000733347	0.30456	0.446	0.216	1
98126751-smc	0.00200738	0.304014	0.223	0.081	1
98146111-sl9a1-2	0.00253582	0.300773	0.43	0.243	1
98021331-mgat3	0.00587803	0.300423	0.455	0.297	1
98003528-arpc5	0.00330078	0.299475	0.331	0.171	1
98100407-unknown-1737	0.000693473	0.299379	0.231	0.072	1
98106930-unknown-2192	0.00570396	0.298318	0.537	0.405	1
98034356-vatg3-2	0.00096522	0.297689	0.769	0.595	1
98043682-tmm53	0.00211151	0.296112	0.38	0.198	1
98027019-unknown-691	0.00428413	0.295365	0.62	0.432	1
98129722-unknown-3723	0.0016385	0.294783	0.364	0.18	1
98058864-rtl1	0.00219716	0.292165	0.686	0.541	1
98041494-tpm1	0.00351456	0.290769	0.554	0.36	1
98038974-grsf1	0.00635955	0.285718	0.38	0.225	1
98131755-src-6	0.00565613	0.283839	0.289	0.144	1
98028212-tm246	0.00832717	0.280598	0.314	0.171	1
98057403-dram1-2	0.00780891	0.278298	0.455	0.297	1
98040816-myl9	0.00402977	0.276356	0.314	0.153	1
98020640-tgif2	0.0126525	0.276263	0.264	0.135	1
98035420-tbca	0.00517555	0.274533	0.612	0.477	1
98000011-srrm2	0.00584378	0.274051	0.537	0.351	1
98106931-unknown-2193	0.00578541	0.271121	0.364	0.225	1
98147592-cnfn-18	0.0101285	0.271082	0.512	0.333	1
98014497-ivd	0.00666408	0.270681	0.405	0.234	1
98134979-actb-8	0.0192612	0.269828	0.479	0.351	1
98127069-unknown-3542	0.002515	0.267527	0.587	0.414	1
98016795-tfap4	0.000669506	0.262516	0.157	0.027	1
98017840-plpl1	0.00771299	0.262361	0.322	0.18	1
98004518-hem0	0.0248089	0.262051	0.545	0.423	1
98046754-tenx-5	0.00794018	0.261058	0.223	0.09	1
98055549-isca2	0.00222945	0.260185	0.306	0.135	1
98000678-pgbm	0.00158396	0.258808	0.207	0.063	1
98055058-unknown-1460	0.00276211	0.257531	0.264	0.108	1
98049988-rbm25	0.0082984	0.25686	0.446	0.279	1
98035871-uap1	0.00186716	0.256575	0.248	0.09	1
98016846-tisd	0.00493287	0.255358	0.413	0.216	1
98037688-papd5	0.00640368	0.254478	0.306	0.153	1
98026915-dcxr-3	0.016451	0.254404	0.438	0.306	1
98052391-zan-2	0.00431275	0.253309	0.355	0.189	1
98070381-unknown-1669	0.0223149	0.251871	0.223	0.117	1
98131947-h10-5	0.0340988	0.25123	0.256	0.153	1
98041771-fkb1a	0.00255526	0.250024	0.719	0.604	1
98029100-aatm	0.00864369	-0.251522	0.388	0.559	1
98101521-traf1-11	0.000445052	-0.252738	0.083	0.243	1
98025420-ypgq	0.0182788	-0.253387	0.24	0.36	1
98002782-apba1	0.00409831	-0.254821	0.521	0.658	1
98032268-dhx8-2	0.00383681	-0.255058	0.099	0.234	1
98050032-ndus1	0.0210419	-0.255914	0.298	0.414	1
98051362-spice	0.00591629	-0.257458	0.165	0.315	1
98015567-med26	0.0147198	-0.2591	0.355	0.468	1
98022043-tmm56-4	0.0242364	-0.25943	0.273	0.387	1
98005736-dcor	0.0182562	-0.26013	0.256	0.387	1
98009853-unknown-248	0.0201646	-0.262031	0.149	0.261	1
98004039-smad3	0.00162667	-0.262082	0.091	0.243	1
98045170-hnrll-2	0.00322003	-0.265148	0.488	0.649	1
98033374-samd8-2	0.00267272	-0.266738	0.537	0.676	1
98010517-tsn7	0.0238319	-0.267121	0.306	0.423	1
98045845-stl1	0.00431213	-0.269444	0.455	0.613	1
98043346-cpt1b-2	0.00977239	-0.270858	0.331	0.477	1
98025522-tmod1	0.00885056	-0.275428	0.182	0.315	1
98003636-cpt1b	0.00809073	-0.281663	0.19	0.333	1
98008897-mx1	0.000882463	-0.285171	0.099	0.279	1
98023823-rbm19	0.00551813	-0.288621	0.24	0.396	1
98049897-zpr1	0.0068576	-0.292311	0.273	0.414	1
98039832-cbr1-6	0.00351588	-0.292975	0.264	0.477	1
98034565-dsrad	0.00207759	-0.311708	0.231	0.414	1
98059065-pum2-2	0.001281	-0.323627	0.38	0.568	1
98042680-int3	0.000366018	-0.32723	0.132	0.324	1
98005177-actb	0.00101775	-0.3339	0.463	0.649	1
98019116-aldh2	0.000962254	-0.359784	0.198	0.387	1
98126458-ttl13-2	0.000272711	-0.363485	0.066	0.225	1
98106248-cb054	1.32634e-05	-0.576305	0.074	0.279	0.272947

## Sheet: endoprog.8v0
	p_vala	avg_log2FCb	pct.1c	pct.2d	p_val_adje	a = unadjusted p value	GO
98050451-ypel5	1.0565e-08	0.278963	0.842	0.757	0.000217418	b = log fold change of average expression of this cluster versus all other clusters	N/A
98155686-rock2-2	1.06737e-08	0.289271	0.885	0.811	0.000219653	c = Percent of cells within this clusters that express this gene
98106931-unknown-2193	5.68264e-08	0.470923	0.532	0.225	0.00116943	d = Perfect of cells outside this cluster expressing this gene
98128383-unknown-3647	1.8957e-06	0.429643	0.388	0.117	0.0390116	e = adjusted p value using bonferroni correction
98122302-ubb-10	9.57059e-06	0.34449	0.705	0.505	0.196953
98128382-sdcb1-2	1.08234e-05	0.360693	0.353	0.117	0.222735
98041771-fkb1a	2.71267e-05	0.328846	0.734	0.604	0.558241
98035871-uap1	3.98004e-05	0.355344	0.309	0.09	0.819052
98042408-rac1-6	8.1624e-05	0.415075	0.439	0.225	1
98121613-cnfn-16	0.000127607	0.407413	0.547	0.342	1
98055016-aimp1-2	9.37542e-05	0.389875	0.604	0.423	1
98106930-unknown-2192	4.8609e-05	0.38264	0.626	0.405	1
98134274-cbr1-8	0.000438493	0.365094	0.576	0.369	1
98152298-unknown-5312	0.000366566	0.361995	0.281	0.099	1
98109832-tbb4b-12	0.000101552	0.359914	0.288	0.09	1
98117270-dyl2-3	0.000146442	0.350054	0.705	0.477	1
98034300-c2ail	0.000462047	0.348718	0.338	0.144	1
98021908-prs10	0.000247905	0.342916	0.655	0.387	1
98019756-unknown-502	0.00170372	0.341466	0.446	0.279	1
98040216-ubql1	0.00165738	0.336271	0.439	0.261	1
98019722-syrc-2	0.000258263	0.334789	0.719	0.495	1
98137456-itax	0.0030594	0.331556	0.209	0.081	1
98057206-pop1	0.000754697	0.325482	0.41	0.216	1
98001653-dyh6	0.00157777	0.318814	0.568	0.36	1
98056019-rock2	0.000488385	0.317499	0.676	0.486	1
98047076-hem3-3	0.0088582	0.317494	0.396	0.243	1
98111049-nduba	0.00110284	0.315775	0.41	0.225	1
98039892-vapb-2	0.00117022	0.312375	0.324	0.153	1
98028427-avl9	0.00093778	0.306577	0.245	0.09	1
98042834-sahh3	0.00227951	0.305887	0.36	0.189	1
98009147-rl7	0.00162757	0.305646	0.576	0.396	1
98133656-unknown-3967	0.00378636	0.304845	0.331	0.18	1
98106928-unknown-2191	0.00124453	0.304345	0.547	0.387	1
98036705-coro6-2	0.00639982	0.304103	0.388	0.234	1
98012714-cn166	0.00218935	0.303998	0.388	0.225	1
98037384-myo7b	0.00058886	0.300884	0.266	0.099	1
98044151-arl1-2	0.00114952	0.296561	0.403	0.207	1
98032210-daple	0.00654323	0.287946	0.46	0.315	1
98000485-pinx1	0.00162533	0.287471	0.597	0.45	1
98026915-dcxr-3	0.00702517	0.287016	0.446	0.306	1
98015727-wdr76	0.000400609	0.284358	0.719	0.577	1
98100901-loxh1-9	0.000807939	0.281898	0.604	0.405	1
98039488-lias	0.00338891	0.276144	0.309	0.144	1
98054892-rbm5	0.00399652	0.271705	0.345	0.18	1
98055823-paip1	0.00141256	0.270961	0.705	0.568	1
98023733-prc2b	0.005682	0.270244	0.532	0.387	1
98013699-hpgds-7	0.00651098	0.268725	0.41	0.234	1
98006294-fa46a	0.00792031	0.266804	0.612	0.486	1
98050261-anm7	0.0054555	0.266191	0.403	0.234	1
98005420-nol12	0.00294846	0.26602	0.237	0.099	1
98046330-elf3	0.0013067	0.264346	0.439	0.243	1
98058511-php14	0.0061355	0.264028	0.345	0.198	1
98018968-dram1	0.00855035	0.263977	0.468	0.306	1
98120590-tbb2a-3	0.00146892	0.263588	0.791	0.676	1
98019657-st1c2-4	0.00293585	0.262113	0.324	0.153	1
98027072-srs12	0.00591096	0.261774	0.353	0.189	1
98052389-nusap	0.0127547	0.261437	0.489	0.342	1
98057651-kat3	0.00599024	0.260952	0.662	0.523	1
98025015-hpgds-12	0.00204456	0.260188	0.223	0.081	1
98007011-chss3	0.00699201	0.258187	0.374	0.216	1
98025731-ppgb-3	0.00850024	0.25811	0.669	0.55	1
98035056-cats	0.0158691	0.257517	0.475	0.333	1
98023889-smd3	0.00104478	0.257232	0.712	0.586	1
98031943-bglr	0.00651355	0.255448	0.604	0.486	1
98011117-f203a	0.0066629	0.254617	0.295	0.153	1
98017137-rfa3	0.00348498	0.253943	0.281	0.126	1
98001941-dnjc8	0.0186776	0.253153	0.432	0.306	1
98054461-prof4	0.0147096	0.251779	0.194	0.09	1
98154959-unknown-5479	0.000575773	0.251682	0.259	0.081	1
98054909-fubp1-2	0.00836979	0.250521	0.41	0.261	1
98058625-cd109-3	0.0116113	0.250431	0.525	0.378	1
98108825-pfd5	0.0117562	0.250241	0.59	0.414	1
98044450-fgfr3-3	0.0159736	-0.25022	0.223	0.36	1
98004957-1a1l2	0.00589088	-0.250559	0.18	0.333	1
98054540-rb15b	0.00563389	-0.251032	0.158	0.297	1
98145855-mak16	0.0138803	-0.252166	0.273	0.396	1
98025043-ganab	0.00604923	-0.252335	0.158	0.288	1
98101674-cdv3	0.0033946	-0.252787	0.453	0.577	1
98048021-efgm	0.00879021	-0.25302	0.353	0.495	1
98144255-tba1b-3	0.000343446	-0.253841	0.043	0.18	1
98115726-cats-2	0.0167944	-0.25448	0.317	0.432	1
98004709-unknown-107	0.00509576	-0.254654	0.532	0.712	1
98128332-unknown-3644	0.0127126	-0.255289	0.381	0.532	1
98043706-grp75	6.25165e-06	-0.255679	0.813	0.955	0.128653
98032534-fads2-3	0.00985911	-0.256031	0.151	0.279	1
98059065-pum2-2	0.00893062	-0.256589	0.41	0.568	1
98034897-rl23a	0.00498137	-0.256689	0.532	0.694	1
98023823-rbm19	0.00940759	-0.258193	0.259	0.396	1
98016204-rm20	0.00250866	-0.259893	0.165	0.324	1
98055300-alat2	0.00246916	-0.260982	0.187	0.36	1
98057415-emr1	0.00753227	-0.261684	0.367	0.514	1
98026385-auhm	0.000228284	-0.264031	0.043	0.189	1
98053521-panx1	0.00757922	-0.264183	0.345	0.495	1
98051248-gstm4	0.00913387	-0.264461	0.338	0.459	1
98008453-unknown-206	0.00639458	-0.264779	0.374	0.523	1
98046083-wwox	0.00345895	-0.267089	0.086	0.207	1
98103077-tom22	0.00352373	-0.267792	0.165	0.315	1
98010532-psa3	0.00144707	-0.268037	0.511	0.685	1
98003636-cpt1b	0.0148991	-0.268147	0.223	0.333	1
98020178-zn337	0.0024549	-0.268342	0.187	0.351	1
98002568-cope	0.00631314	-0.270466	0.173	0.297	1
98134653-unknown-4047	1.97563e-05	-0.271529	0.007	0.144	0.406566
98123312-unknown-3286	1.9001e-06	-0.274371	0	0.153	0.0391022
98009184-plrg1	0.0156723	-0.275122	0.266	0.378	1
98101521-traf1-11	6.07942e-05	-0.275893	0.072	0.243	1
98152047-clc5a-2	0.00695143	-0.276273	0.137	0.261	1
98044764-ddx18	0.00334729	-0.277441	0.209	0.378	1
98039945-cpt1a-5	0.00142878	-0.277738	0.101	0.243	1
98037807-rrp36	0.00250072	-0.278022	0.266	0.441	1
98052306-etfb	0.00639791	-0.279554	0.252	0.387	1
98041094-mta3	0.0124839	-0.280793	0.288	0.396	1
98022442-rla1	0.00372644	-0.28245	0.561	0.784	1
98054120-sf3b3	0.0023674	-0.285547	0.216	0.387	1
98113504-tm258	0.00224283	-0.285738	0.46	0.658	1
98013318-mdhm	0.000161784	-0.286318	0.626	0.802	1
98053154-mbnl3-2	0.0024854	-0.286757	0.151	0.297	1
98045179-rlp24-2	0.000775775	-0.287525	0.604	0.811	1
98154983-gcc2-2	0.00470033	-0.287703	0.165	0.306	1
98046701-cah14	0.0298429	-0.288825	0.36	0.432	1
98043122-nop2	0.00296154	-0.289107	0.424	0.532	1
98043975-psmd2	0.00386579	-0.290662	0.295	0.432	1
98125624-ctl1-4	0.000782502	-0.291024	0.086	0.243	1
98042680-int3	0.00174166	-0.291444	0.165	0.324	1
98059451-dph1-2	0.00272458	-0.292014	0.309	0.468	1
98052239-abi1-2	0.00164851	-0.292282	0.216	0.387	1
98030354-rl21	0.00104968	-0.292515	0.54	0.739	1
98101962-lox5-2	4.29081e-05	-0.293237	0.007	0.135	0.883006
98033974-fkb15	0.000938647	-0.293441	0.065	0.198	1
98000125-rs7	1.16309e-05	-0.295225	0.784	0.946	0.239353
98043347-rla1-2	1.40092e-05	-0.295399	0.691	0.847	0.288295
98020676-sylc	0.000649812	-0.296882	0.482	0.64	1
98024015-catf	0.00591464	-0.29739	0.072	0.18	1
98037168-rm39	0.0015908	-0.299251	0.201	0.369	1
98160873-pebp1-2	0.00106397	-0.304498	0.424	0.622	1
98048040-glgb	0.0011188	-0.304636	0.173	0.342	1
98054274-rwdd1	0.00149286	-0.305594	0.266	0.45	1
98029236-pcna	0.0077586	-0.306077	0.324	0.45	1
98060099-unknown-1615	0.000244822	-0.31184	0.122	0.315	1
98005524-nu155	0.000951214	-0.312652	0.403	0.568	1
98028802-tr112	0.000877002	-0.312947	0.381	0.559	1
98153416-atla2-7	0.00014451	-0.314955	0.086	0.261	1
98042980-pomp	0.000553624	-0.315589	0.482	0.649	1
98117481-unknown-2862	2.5445e-06	-0.316593	0.014	0.189	0.0523633
98029775-u2afm	0.00106297	-0.318578	0.317	0.514	1
98047489-srsf2	0.00128912	-0.319012	0.374	0.541	1
98040750-pa1b3-2	4.91726e-06	-0.320056	0.022	0.198	0.101192
98048896-sysc	0.000761496	-0.322268	0.367	0.559	1
98054601-srsf3-3	0.000301998	-0.326788	0.496	0.721	1
98041851-rl22	0.000118729	-0.329711	0.576	0.793	1
98027746-gcn1l-2	0.000141767	-0.331155	0.489	0.649	1
98003413-mk67i	0.000240311	-0.3332	0.446	0.631	1
98034279-kat5	3.29158e-05	-0.334074	0.604	0.811	0.677373
98004359-atla2	0.00156659	-0.337529	0.209	0.36	1
98020672-wdr12	0.00029195	-0.337621	0.252	0.45	1
98101062-tebp-2	0.000229807	-0.342491	0.475	0.694	1
98049843-ubp11	0.000414305	-0.343338	0.338	0.532	1
98021364-rs16	5.684e-06	-0.34811	0.655	0.892	0.116971
98005441-ampl	6.51231e-06	-0.351753	0.547	0.748	0.134017
98008970-if2g	7.06154e-05	-0.351955	0.453	0.658	1
98025968-odpx	3.44523e-05	-0.353816	0.094	0.288	0.708993
98011191-kldc1	0.000180455	-0.35384	0.353	0.559	1
98045503-unknown-1217	0.000140809	-0.360491	0.338	0.559	1
98161103-gas6	1.70749e-06	-0.363586	0.014	0.189	0.0351384
98047541-tcpb	9.95995e-05	-0.365116	0.446	0.703	1
98054034-pk1ip	0.0011256	-0.366849	0.194	0.342	1
98013279-rl14	2.89901e-14	-0.369887	0.806	0.955	5.96586e-10
98034319-qcr6	1.20259e-05	-0.374942	0.46	0.658	0.247481
98126458-ttl13-2	1.19626e-05	-0.377462	0.043	0.225	0.246178
98013427-atp5l	1.13845e-05	-0.3785	0.511	0.757	0.234281
98050717-rbms3	1.02633e-05	-0.388835	0.504	0.739	0.211209
98019116-aldh2	0.000307707	-0.38919	0.194	0.387	1
98003719-slirp	0.000147186	-0.393157	0.309	0.505	1
98005177-actb	4.93821e-05	-0.398722	0.403	0.649	1
98038546-npm3	1.09124e-06	-0.402377	0.662	0.919	0.0224567
98151780-unknown-5256	7.98308e-08	-0.403067	0.014	0.234	0.00164284
98009853-unknown-248	2.29388e-05	-0.407741	0.072	0.261	0.472057
98025716-cttb2	1.04187e-05	-0.411266	0.094	0.306	0.214406
98016993-rs2	9.02066e-14	-0.423614	0.763	0.982	1.85636e-09
98043715-tnni2	2.78256e-05	-0.423627	0.108	0.324	0.572624
98049897-zpr1	3.82736e-05	-0.424589	0.201	0.414	0.787633
98122091-aimp1-3	2.27366e-05	-0.43559	0.266	0.486	0.467896
98018165-ef1a2-2	3.14102e-16	-0.436688	0.863	1	6.4639e-12
98101523-traf1-13	1.27411e-06	-0.441028	0.086	0.306	0.0262199
98002620-ef1g	4.54165e-14	-0.462497	0.719	0.964	9.34625e-10
98001577-rp1bl	1.28892e-06	-0.464792	0.201	0.459	0.0265246
98014517-ndkb	9.08573e-08	-0.481575	0.518	0.829	0.00186975
98042024-tspoa-5	3.33986e-05	-0.496891	0.432	0.595	0.68731
98106248-cb054	6.05088e-07	-0.611909	0.058	0.279	0.0124521

## Sheet: endoprog.17v0
	p_vala	avg_log2FCb	pct.1c	pct.2d	p_val_adje	a = unadjusted p value	GO
98006294-fa46a	1.42247e-08	0.516136	0.713	0.486	0.00029273	b = log fold change of average expression of this cluster versus all other clusters	N/A
98049341-y1101	3.11913e-07	0.635581	0.449	0.144	0.00641886	c = Percent of cells within this clusters that express this gene
98042834-sahh3	8.87036e-07	0.507179	0.478	0.189	0.0182543	d = Perfect of cells outside this cluster expressing this gene
98100407-unknown-1737	7.72401e-06	0.436544	0.294	0.072	0.158952	e = adjusted p value using bonferroni correction
98131844-unknown-3856	1.31386e-05	0.312719	0.228	0.036	0.27038
98055457-assy-2	8.44965e-05	0.45985	0.375	0.162	1
98019412-unknown-493	0.00033195	0.417295	0.243	0.072	1
98058651-cs047	9.85532e-05	0.396078	0.324	0.117	1
98025789-catl1	0.00796988	0.367085	0.485	0.342	1
98041678-if2b	0.000598265	0.361679	0.485	0.297	1
98037255-sap-5	0.00175168	0.357225	0.25	0.099	1
98001231-sap3	0.0065947	0.353323	0.596	0.441	1
98120410-unknown-3072	0.000286515	0.34531	0.316	0.117	1
98109832-tbb4b-12	0.000271389	0.343622	0.272	0.09	1
98133656-unknown-3967	0.000653456	0.342925	0.368	0.18	1
98121613-cnfn-16	0.0021734	0.340458	0.493	0.342	1
98131752-h10-4	0.00760964	0.332232	0.441	0.288	1
98037694-cac1s	0.00028706	0.325904	0.169	0.027	1
98134274-cbr1-8	0.00121467	0.322414	0.566	0.369	1
98131947-h10-5	0.00601672	0.316977	0.294	0.153	1
98043597-cyta-5	0.00283235	0.309317	0.581	0.441	1
98035056-cats	0.024015	0.30606	0.441	0.333	1
98042408-rac1-6	0.00271875	0.300415	0.39	0.225	1
98055262-ozf	0.00157117	0.293854	0.647	0.477	1
98108987-unknown-2322	0.00819665	0.290284	0.559	0.459	1
98040946-nop56	0.00451516	0.285167	0.522	0.351	1
98048365-smd2	0.00108507	0.284262	0.728	0.568	1
98030816-serb	0.0019119	0.280528	0.235	0.09	1
98016895-acpm-2	0.00219207	0.279972	0.25	0.099	1
98049123-ssa27	0.00296538	0.278465	0.346	0.171	1
98160238-h2az-3	0.0152351	0.276949	0.375	0.243	1
98046808-lage3	0.00467415	0.276886	0.426	0.252	1
98040216-ubql1	0.0149396	0.274645	0.382	0.261	1
98117270-dyl2-3	0.00553571	0.273548	0.61	0.477	1
98017173-unknown-438	0.0170353	0.273311	0.449	0.288	1
98144270-rs28	8.23541e-05	0.272538	0.816	0.703	1
98100901-loxh1-9	0.0040151	0.271424	0.559	0.405	1
98017840-plpl1	0.00759758	0.270811	0.324	0.18	1
98015727-wdr76	0.00110156	0.268723	0.699	0.577	1
98038092-nubpl	0.00134436	0.268057	0.235	0.081	1
98011699-asah1-2	0.0290321	0.266538	0.301	0.18	1
98045567-tm14c	7.8771e-05	0.266415	0.743	0.685	1
98046330-elf3	0.00270054	0.265859	0.419	0.243	1
98041771-fkb1a	0.000602164	0.263098	0.713	0.604	1
98054164-cq098-3	0.00576763	0.26299	0.169	0.054	1
98058235-ubf1-2	0.00538862	0.262756	0.324	0.171	1
98058586-bat1-4	0.00769963	0.256859	0.199	0.081	1
98017412-star7	0.0147762	0.254353	0.5	0.342	1
98051001-sap-7	0.025225	0.25069	0.184	0.09	1
98017845-mtor	0.00175876	-0.250052	0.118	0.27	1
98056870-grdn-2	0.01186	-0.250638	0.235	0.369	1
98114239-clh1-6	0.00515438	-0.251253	0.096	0.216	1
98036152-dcaf8	0.0179342	-0.251336	0.265	0.387	1
98017932-ubc9	0.00401732	-0.251424	0.522	0.658	1
98048261-pbx3	0.0058027	-0.251455	0.449	0.586	1
98045170-hnrll-2	0.00471697	-0.25168	0.485	0.649	1
98022762-i20l2	0.00977045	-0.252501	0.228	0.369	1
98005719-unknown-138	0.0120744	-0.253492	0.301	0.423	1
98039945-cpt1a-5	0.00107277	-0.254377	0.088	0.243	1
98001499-ktap2	0.00510722	-0.254765	0.221	0.378	1
98042939-e41l3-2	0.00535781	-0.254835	0.426	0.568	1
98039194-npl4-2	0.0149946	-0.25501	0.162	0.279	1
98050974-dnjc7	0.0154549	-0.255954	0.221	0.342	1
98009626-trio	0.0103284	-0.256176	0.147	0.261	1
98023664-s18b1-22	0.0104855	-0.256281	0.221	0.36	1
98032787-lamp3	0.000828702	-0.256986	0.691	0.847	1
98032597-ghitm	0.00368665	-0.257167	0.147	0.297	1
98014731-t132e	0.0190806	-0.257772	0.25	0.369	1
98022565-tbpl1	0.0114685	-0.258	0.257	0.396	1
98017977-cpeb4-2	0.0148364	-0.258035	0.287	0.414	1
98029663-achb3	0.0022413	-0.258349	0.11	0.252	1
98032255-ppil1	0.00332922	-0.260252	0.169	0.324	1
98005128-dctn1	0.00207803	-0.260791	0.132	0.279	1
98038065-hipk1	0.0181625	-0.261417	0.324	0.414	1
98051132-adda-5	0.00482942	-0.261538	0.449	0.604	1
98002474-cpt1a	0.00448832	-0.2616	0.434	0.604	1
98007877-myh10	0.00101934	-0.262349	0.544	0.685	1
98025346-ago2	0.00581884	-0.262502	0.449	0.613	1
98011909-pckgc	1.66047e-05	-0.26293	0.75	0.892	0.341709
98008587-acsl1	0.00854339	-0.262981	0.36	0.505	1
98033374-samd8-2	0.00210627	-0.263392	0.529	0.676	1
98053397-abca3-4	0.0170275	-0.263939	0.368	0.486	1
98051121-cn159-3	0.0207584	-0.264255	0.228	0.333	1
98001577-rp1bl	0.00612277	-0.264556	0.301	0.459	1
98048556-hsdl2	0.00158024	-0.265176	0.544	0.685	1
98043346-cpt1b-2	0.00662756	-0.266217	0.338	0.477	1
98017539-tyrp2	0.00185226	-0.267414	0.5	0.64	1
98009392-snd1	0.000934825	-0.267867	0.566	0.694	1
98030880-djb12	0.00366407	-0.267936	0.441	0.577	1
98026571-dldh-2	0.00890163	-0.268001	0.382	0.505	1
98047207-cxol1	1.03648e-05	-0.27006	0	0.135	0.213297
98152279-unknown-5306	7.08877e-06	-0.270365	0.007	0.162	0.14588
98038685-mrp6	0.0216788	-0.270579	0.412	0.495	1
98038949-rpab1	0.000962524	-0.27063	0.434	0.613	1
98023194-odb2	0.011596	-0.270707	0.25	0.378	1
98005345-cb042	0.00782234	-0.271211	0.36	0.505	1
98041198-ablm1-2	0.00496304	-0.273611	0.397	0.532	1
98122091-aimp1-3	0.00594141	-0.274356	0.324	0.486	1
98123312-unknown-3286	2.43005e-06	-0.274371	0	0.153	0.0500079
98021226-ck5p3	0.00851421	-0.276321	0.228	0.36	1
98003636-cpt1b	0.0114089	-0.277568	0.213	0.333	1
98037628-lrc53	0.00815231	-0.279675	0.213	0.342	1
98017065-cerk1-3	0.00978483	-0.279943	0.25	0.378	1
98001031-pg12a	1.03648e-05	-0.28004	0	0.135	0.213297
98016958-zn503-2	0.00356606	-0.280404	0.14	0.279	1
98023934-cbr1-4	0.00694638	-0.280423	0.39	0.505	1
98009703-2aba	0.00364987	-0.281529	0.441	0.568	1
98145855-mak16	0.00377866	-0.281902	0.243	0.396	1
98032364-esf1	0.00490383	-0.282103	0.25	0.396	1
98004175-wbs27-2	0.00334281	-0.282186	0.11	0.252	1
98131251-erf3a-2	0.000179172	-0.282297	0.559	0.73	1
98009081-erap2	0.00416046	-0.282649	0.14	0.279	1
98022704-psmd3	0.00124322	-0.282668	0.471	0.604	1
98020676-sylc	0.00109233	-0.282899	0.463	0.64	1
98039968-shq1	0.00190679	-0.283271	0.206	0.378	1
98067868-unknown-1648	0.0262535	-0.283531	0.412	0.486	1
98134653-unknown-4047	5.02862e-06	-0.28364	0	0.144	0.103484
98057349-flna-2	0.00479736	-0.284602	0.221	0.369	1
98023636-pag15-2	0.00846505	-0.28481	0.235	0.378	1
98123290-qorx	0.00204554	-0.285237	0.176	0.342	1
98148473-lrp1-19	1.24199e-06	-0.285612	0.022	0.216	0.0255589
98058893-unknown-1596	0.00135154	-0.287217	0.103	0.252	1
98000562-erf3a	0.000206501	-0.287846	0.544	0.73	1
98004957-1a1l2	0.00268341	-0.288575	0.169	0.333	1
98043649-al4a1	0.00154243	-0.288589	0.426	0.613	1
98050895-bag6	0.00590715	-0.288728	0.199	0.342	1
98000829-dhrs1	0.000314088	-0.288745	0.603	0.775	1
98027633-trm7	0.00198842	-0.289046	0.434	0.613	1
98038973-fad1-2	0.00304092	-0.289569	0.044	0.153	1
98053154-mbnl3-2	0.000822032	-0.28995	0.125	0.297	1
98025266-chpt1	0.00221626	-0.290021	0.434	0.613	1
98011424-nudt9-2	0.00270211	-0.290637	0.404	0.55	1
98144255-tba1b-3	1.75848e-05	-0.290662	0.022	0.18	0.361878
98012361-ddx21	0.00287131	-0.290722	0.39	0.577	1
98128980-plch2	0.00247088	-0.29219	0.485	0.676	1
98005841-sarnp	0.00219462	-0.292283	0.404	0.559	1
98026450-cbr1-5	0.00253138	-0.293052	0.463	0.595	1
98001665-s61a2	0.000496757	-0.293548	0.544	0.649	1
98001740-rn123	0.00325832	-0.293696	0.14	0.279	1
98154983-gcc2-2	0.00382512	-0.295295	0.162	0.306	1
98045387-pebp1	0.003968	-0.296501	0.309	0.505	1
98138202-lrp1-16	5.90654e-07	-0.299033	0.022	0.225	0.0121551
98002782-apba1	0.000740439	-0.300816	0.471	0.658	1
98025025-notc2	0.00474273	-0.301344	0.412	0.568	1
98108616-syfa-2	2.43005e-06	-0.30171	0	0.153	0.0500079
98058753-at2a2	0.00210863	-0.307092	0.272	0.432	1
98020413-ube3a	0.000891067	-0.308541	0.353	0.541	1
98034319-qcr6	0.000363105	-0.310015	0.485	0.658	1
98101962-lox5-2	1.03648e-05	-0.310384	0	0.135	0.213297
98043715-tnni2	0.00213197	-0.311481	0.162	0.324	1
98022043-tmm56-4	0.00388862	-0.313413	0.228	0.387	1
98028801-pp1b-2	0.000129488	-0.314178	0.515	0.658	1
98003413-mk67i	0.000291882	-0.316265	0.456	0.631	1
98056264-luc7l	0.00121486	-0.316875	0.331	0.486	1
98011054-ubr5	0.000982903	-0.316911	0.235	0.414	1
98014028-atx2	0.00430468	-0.317002	0.25	0.378	1
98057719-pipna	0.00108963	-0.317731	0.36	0.514	1
98018286-rmd5a	0.000221969	-0.321066	0.132	0.324	1
98057051-ei2bb	0.000130533	-0.321465	0.14	0.351	1
98005936-ctbp2	9.68628e-06	-0.330036	0.647	0.865	0.199334
98002917-a1cf	0.00264673	-0.330354	0.368	0.514	1
98042024-tspoa-5	0.00460565	-0.331537	0.456	0.595	1
98008970-if2g	7.65922e-05	-0.331904	0.456	0.658	1
98027746-gcn1l-2	0.000232081	-0.332685	0.463	0.649	1
98158089-unknown-5694	0.000536245	-0.332994	0.294	0.505	1
98024130-sahh-2	0.000144273	-0.334467	0.456	0.676	1
98048044-cdc42-5	0.000206422	-0.335849	0.5	0.694	1
98026062-rbbp6	0.000460565	-0.343161	0.309	0.495	1
98048896-sysc	0.000202592	-0.344991	0.324	0.559	1
98013318-mdhm	6.16197e-06	-0.345241	0.61	0.802	0.126807
98059451-dph1-2	0.000836814	-0.345544	0.301	0.468	1
98117481-unknown-2862	1.26845e-07	-0.35189	0	0.189	0.00261035
98101523-traf1-13	0.000186503	-0.358189	0.132	0.306	1
98013893-unknown-356	0.000322378	-0.364768	0.338	0.523	1
98057318-mrp2	0.00219133	-0.370345	0.272	0.468	1
98040750-pa1b3-2	5.99203e-08	-0.376546	0	0.198	0.0012331
98161103-gas6	1.26845e-07	-0.380194	0	0.189	0.00261035
98023787-hacd3	5.40109e-05	-0.380353	0.419	0.622	1
98005177-actb	5.44384e-05	-0.382326	0.39	0.649	1
98031876-elov2-2	2.83906e-05	-0.384064	0.456	0.667	0.58425
98009933-dcor-2	2.46523e-05	-0.386159	0.485	0.712	0.50732
98045503-unknown-1217	3.40371e-05	-0.391216	0.301	0.559	0.70045
98124542-unknown-3355	5.30775e-06	-0.421182	0.537	0.685	0.109228
98125624-ctl1-4	2.07504e-06	-0.437326	0.044	0.243	0.0427022
98151780-unknown-5256	1.6481e-08	-0.449978	0.007	0.234	0.000339163
98051182-txnd9	7.71349e-06	-0.449996	0.243	0.486	0.158736
98059298-catl2-5	4.75544e-07	-0.454528	0.463	0.739	0.00978622
98126458-ttl13-2	6.12707e-09	-0.465928	0	0.225	0.000126089
98011191-kldc1	1.77475e-06	-0.468391	0.265	0.559	0.0365226
98034096-adas	6.09769e-08	-0.475633	0.463	0.721	0.00125484
98033547-st7	1.08846e-06	-0.478533	0.309	0.559	0.0223994
98009853-unknown-248	2.45493e-08	-0.50213	0.022	0.261	0.0005052
98008897-mx1	5.53319e-11	-0.526247	0	0.279	1.13867e-06
98060099-unknown-1615	9.15371e-12	-0.565771	0.007	0.315	1.88374e-07
98025716-cttb2	1.9347e-11	-0.582442	0.007	0.306	3.98141e-07
98034279-kat5	7.76913e-12	-0.583931	0.478	0.811	1.59881e-07
98057522-unknown-1550	1.59017e-15	-0.613393	0.64	0.964	3.27241e-11
98046701-cah14	1.59797e-06	-0.614551	0.176	0.432	0.0328846
98004004-6pgd	1.12403e-10	-0.666673	0.301	0.667	2.31314e-06
98106248-cb054	3.72002e-09	-0.677735	0.022	0.279	7.65543e-05

## Sheet: endoprog.29v0
	p_vala	avg_log2FCb	pct.1c	pct.2d	p_val_adje	a = unadjusted p value	GO
98019412-unknown-493	6.93354e-08	0.593391	0.359	0.072	0.00142685	b = log fold change of average expression of this cluster versus all other clusters	N/A
98006294-fa46a	1.3357e-07	0.473357	0.665	0.486	0.00274875	c = Percent of cells within this clusters that express this gene
98108987-unknown-2322	4.10234e-07	0.538039	0.629	0.459	0.0084422	d = Perfect of cells outside this cluster expressing this gene
98125870-unknown-3449	3.98118e-06	0.532744	0.263	0.054	0.0819288	e = adjusted p value using bonferroni correction
98054164-cq098-3	4.14735e-05	0.469771	0.24	0.054	0.853483
98035852-rl24-2	0.00016152	0.520458	0.299	0.126	1
98035056-cats	0.002424	0.485895	0.467	0.333	1
98134979-actb-8	0.000583382	0.444394	0.509	0.351	1
98004518-hem0	0.000159033	0.423051	0.575	0.423	1
98106928-unknown-2191	0.000406746	0.415535	0.515	0.387	1
98115726-cats-2	0.0259608	0.39709	0.515	0.432	1
98123392-unknown-3294	5.37472e-05	0.377963	0.491	0.315	1
98053915-unknown-1416	0.0010522	0.360438	0.174	0.045	1
98037979-tba1a-6	0.00382906	0.356007	0.539	0.414	1
98133656-unknown-3967	0.00162228	0.349012	0.335	0.18	1
98049123-ssa27	0.000329398	0.340759	0.377	0.171	1
98016846-tisd	0.000671021	0.338713	0.419	0.216	1
98106931-unknown-2193	0.000196227	0.328573	0.413	0.225	1
98155329-rrt15	0.00760001	0.326135	0.449	0.315	1
98051001-sap-7	0.0209017	0.324127	0.18	0.09	1
98134274-cbr1-8	0.00193476	0.32294	0.515	0.369	1
98028683-ptss1	0.00178634	0.32288	0.527	0.387	1
98037255-sap-5	0.0322261	0.316785	0.186	0.099	1
98031437-tkt	0.00313747	0.312866	0.186	0.063	1
98042408-rac1-6	0.00464139	0.308398	0.359	0.225	1
98054202-ephx4-2	0.00176555	0.299652	0.269	0.117	1
98057729-rrn3-2	0.00612449	0.299395	0.419	0.288	1
98025789-catl1	0.0355192	0.289043	0.443	0.342	1
98127151-tar1	0.00267855	0.286273	0.186	0.063	1
98132027-ggct-2	0.000269236	0.28533	0.168	0.027	1
98034356-vatg3-2	0.000191663	0.283468	0.689	0.595	1
98056297-if5a1-2	0.0127634	0.28284	0.21	0.099	1
98100135-ubb-6	0.000170443	0.281771	0.431	0.234	1
98004948-hpgds-2	0.014933	0.273547	0.132	0.045	1
98017173-unknown-438	0.0580175	0.272773	0.383	0.288	1
98058235-ubf1-2	0.0117074	0.26461	0.299	0.171	1
98033846-hem3-2	0.115733	0.262104	0.341	0.279	1
98007166-hnf4a	0.000140285	0.260541	0.701	0.622	1
98109575-catl1-6	0.0153608	0.257501	0.479	0.342	1
98042834-sahh3	0.0259867	0.252959	0.299	0.189	1
98001231-sap3	0.0903939	0.251351	0.497	0.441	1
98044450-fgfr3-3	0.0106135	-0.250998	0.222	0.36	1
98053600-ubp22	0.00977901	-0.25147	0.24	0.36	1
98032255-ppil1	0.000651573	-0.251702	0.144	0.324	1
98008970-if2g	0.0039511	-0.251766	0.479	0.658	1
98031876-elov2-2	0.00382044	-0.252214	0.509	0.667	1
98108616-syfa-2	6.62347e-05	-0.252923	0.024	0.153	1
98020413-ube3a	0.00294224	-0.254215	0.377	0.541	1
98039151-ezh1	0.00244565	-0.254254	0.144	0.288	1
98006395-co6a2	0.00210342	-0.254859	0.18	0.351	1
98152279-unknown-5306	2.95714e-06	-0.255001	0.012	0.162	0.060855
98036376-cog3	0.00272035	-0.255524	0.138	0.279	1
98032268-dhx8-2	0.000775829	-0.255829	0.09	0.234	1
98020834-nh2l1	0.00299285	-0.257564	0.455	0.622	1
98043122-nop2	0.00390013	-0.258166	0.365	0.532	1
98053077-lyrm5	0.00506331	-0.258259	0.174	0.306	1
98039340-pr40a	0.0037775	-0.259378	0.497	0.64	1
98059298-catl2-5	0.0016657	-0.2597	0.563	0.739	1
98005441-ampl	0.000692996	-0.260028	0.563	0.748	1
98024706-endou	0.00254857	-0.260049	0.257	0.441	1
98023999-if4e	0.00374222	-0.260101	0.413	0.595	1
98001740-rn123	0.00556578	-0.260112	0.15	0.279	1
98056088-sos1-2	0.00537918	-0.260422	0.156	0.279	1
98024154-cdk1	0.00238449	-0.260703	0.18	0.333	1
98009703-2aba	0.00360338	-0.260876	0.443	0.568	1
98009672-csk	0.00239983	-0.260969	0.168	0.315	1
98007276-tim22	0.00484042	-0.26147	0.204	0.342	1
98047207-cxol1	5.7281e-06	-0.261708	0.006	0.135	0.117879
98007877-myh10	0.00258801	-0.261753	0.479	0.685	1
98001499-ktap2	0.00295514	-0.262475	0.228	0.378	1
98016163-cx7a2	0.00265839	-0.263801	0.425	0.622	1
98053172-qcr7	0.00160588	-0.263906	0.383	0.595	1
98013279-rl14	2.45211e-06	-0.264004	0.802	0.955	0.0504619
98034562-ptpra	0.00314753	-0.264284	0.198	0.351	1
98034279-kat5	0.000896147	-0.264425	0.617	0.811	1
98023934-cbr1-4	0.00964658	-0.264633	0.377	0.505	1
98041294-ddx4-2	0.0178882	-0.264867	0.222	0.333	1
98140978-ppp5	0.00404764	-0.265195	0.222	0.369	1
98024015-catf	0.0101436	-0.26522	0.084	0.18	1
98001031-pg12a	6.48987e-06	-0.265265	0.006	0.135	0.133555
98057190-sptn1	0.000155393	-0.265594	0.683	0.856	1
98003018-wdr61	0.00101205	-0.266055	0.204	0.387	1
98032229-bop1	0.00391485	-0.267471	0.21	0.36	1
98044764-ddx18	0.00502054	-0.267479	0.24	0.378	1
98008897-mx1	0.00119449	-0.267483	0.126	0.279	1
98011424-nudt9-2	0.00316627	-0.268487	0.389	0.55	1
98028651-prs6b	0.00267744	-0.268998	0.455	0.613	1
98037641-ssrp1-2	0.00261323	-0.269501	0.293	0.468	1
98046168-ppih	0.00162096	-0.26952	0.234	0.414	1
98006859-radi	0.0198589	-0.270101	0.144	0.243	1
98020417-scpdl-2	0.0039337	-0.270575	0.323	0.486	1
98019973-ndub2	0.00428829	-0.270829	0.281	0.423	1
98030848-itb3-2	0.00293681	-0.272053	0.216	0.369	1
98042680-int3	0.00112192	-0.272076	0.162	0.324	1
98017977-cpeb4-2	0.00777213	-0.27219	0.287	0.414	1
98009081-erap2	0.00266187	-0.27255	0.138	0.279	1
98038973-fad1-2	0.0023505	-0.272855	0.048	0.153	1
98026062-rbbp6	0.00189039	-0.273743	0.299	0.495	1
98021472-tcpz	0.000163536	-0.27399	0.665	0.865	1
98123312-unknown-3286	1.94247e-07	-0.274371	0	0.153	0.00399742
98133470-unknown-3956	0.00288928	-0.274437	0.359	0.55	1
98016904-ola1	0.00395542	-0.274899	0.335	0.468	1
98030583-safb2	0.00242887	-0.275248	0.198	0.351	1
98040982-dyhc1	0.00195115	-0.275504	0.251	0.423	1
98045905-cdn1b	0.00313303	-0.276048	0.287	0.45	1
98039644-nck2	0.00444184	-0.277	0.24	0.369	1
98013318-mdhm	0.000257105	-0.277091	0.623	0.802	1
98145855-mak16	0.00132161	-0.277305	0.222	0.396	1
98023637-lsm6	0.00206329	-0.277512	0.347	0.523	1
98053082-ncam1	0.00185172	-0.277842	0.09	0.216	1
98130189-rpab1-2	0.000467819	-0.278136	0.353	0.568	1
98013094-btbd7	0.00133589	-0.278809	0.096	0.225	1
98056109-tcpd	0.000427164	-0.278974	0.587	0.775	1
98038949-rpab1	0.0003902	-0.27923	0.395	0.613	1
98021397-tmed2	0.00361148	-0.27991	0.353	0.523	1
98057051-ei2bb	0.00122514	-0.280319	0.186	0.351	1
98046778-prof1-2	6.62972e-08	-0.280757	0.802	0.964	0.00136433
98032763-rbm8a	0.00115977	-0.280882	0.437	0.604	1
98106565-umps	0.00143053	-0.281578	0.138	0.288	1
98020676-sylc	0.00139342	-0.281696	0.461	0.64	1
98029236-pcna	0.00517508	-0.282091	0.305	0.45	1
98118433-unknown-2934	0.000572603	-0.282127	0.533	0.703	1
98049994-lc7l3	0.00107989	-0.282211	0.407	0.568	1
98059456-sodc-3	1.92518e-05	-0.282212	0.671	0.856	0.396184
98039194-npl4-2	0.00151826	-0.282406	0.132	0.279	1
98054554-grk5	0.00208458	-0.28252	0.204	0.36	1
98034158-xpp1	0.000503824	-0.284441	0.138	0.306	1
98029663-achb3	0.000208458	-0.284745	0.09	0.252	1
98001556-ks6c1	0.00300714	-0.28507	0.377	0.541	1
98101962-lox5-2	7.09234e-06	-0.287677	0.006	0.135	0.145953
98008587-acsl1	0.00185747	-0.288568	0.341	0.505	1
98005177-actb	0.00200841	-0.288579	0.419	0.649	1
98049487-nop14	0.00094864	-0.288769	0.287	0.468	1
98041094-mta3	0.00274219	-0.289598	0.246	0.396	1
98052090-djb11-4	5.65297e-05	-0.290274	0.054	0.207	1
98112759-mpcp-2	0.000305952	-0.290725	0.539	0.703	1
98051182-txnd9	0.00146204	-0.291909	0.305	0.486	1
98010752-piez2	0.00182302	-0.292465	0.216	0.378	1
98035705-strum	0.00176689	-0.293504	0.216	0.369	1
98103577-ktu-2	0.000770753	-0.293774	0.114	0.261	1
98008997-ndus8	0.00100133	-0.294289	0.186	0.342	1
98040750-pa1b3-2	9.8604e-06	-0.294998	0.036	0.198	0.202917
98018286-rmd5a	0.000261725	-0.295269	0.144	0.324	1
98037590-ubp25	0.000822238	-0.29648	0.275	0.468	1
98039177-atpd	0.000926833	-0.298667	0.479	0.667	1
98016412-txn4a	0.00144895	-0.299149	0.287	0.468	1
98005122-pccb	0.00111045	-0.301409	0.186	0.351	1
98020178-zn337	0.000220989	-0.30197	0.162	0.351	1
98007190-atpg	4.34867e-05	-0.302162	0.581	0.766	0.894912
98040807-unknown-1092	0.000436624	-0.303919	0.132	0.297	1
98027022-cyb5b	0.000485652	-0.305527	0.359	0.577	1
98016653-xpo7	0.000742876	-0.306125	0.192	0.36	1
98003636-cpt1b	0.000828348	-0.306234	0.168	0.333	1
98034319-qcr6	0.000417689	-0.306568	0.443	0.658	1
98017629-nduac	0.000714282	-0.307274	0.383	0.55	1
98053154-mbnl3-2	0.00101429	-0.308002	0.144	0.297	1
98013116-tba1a	0.00421712	-0.310317	0.371	0.541	1
98047489-srsf2	0.000523305	-0.310324	0.341	0.541	1
98010705-rbx1	0.000883747	-0.310903	0.329	0.532	1
98067868-unknown-1648	0.0098375	-0.311033	0.389	0.486	1
98044523-sucb2	0.000404647	-0.311108	0.371	0.559	1
98101523-traf1-13	0.000155375	-0.311238	0.132	0.306	1
98028801-pp1b-2	0.000123655	-0.311291	0.503	0.658	1
98051854-chd3	0.00129268	-0.312	0.281	0.459	1
98014731-t132e	0.0031015	-0.312977	0.228	0.369	1
98001665-s61a2	0.000306185	-0.314413	0.497	0.649	1
98035258-face1	0.0012404	-0.316126	0.275	0.432	1
98149841-nc2b	0.000188911	-0.316407	0.383	0.595	1
98035268-phf5a	0.000731295	-0.318581	0.305	0.468	1
98010532-psa3	0.000183894	-0.319032	0.485	0.685	1
98029544-nup85	0.000621222	-0.319508	0.216	0.396	1
98042980-pomp	0.000506804	-0.319522	0.449	0.649	1
98059364-rpc3	0.000687498	-0.319914	0.287	0.459	1
98022968-mdr3	7.03629e-05	-0.320533	0.563	0.766	1
98161103-gas6	9.88667e-07	-0.320592	0.018	0.189	0.0203458
98158089-unknown-5694	0.000274169	-0.321973	0.275	0.505	1
98056052-tpmt-2	0.000721813	-0.322484	0.192	0.36	1
98050798-paqr3	0.000347045	-0.325549	0.174	0.36	1
98049071-mlp3c	0.000347232	-0.329033	0.162	0.342	1
98023194-odb2	0.000501851	-0.331967	0.204	0.378	1
98154983-gcc2-2	0.000305683	-0.332511	0.138	0.306	1
98030217-unknown-778	2.30796e-05	-0.3338	0.677	0.901	0.474956
98011191-kldc1	0.00017348	-0.338204	0.353	0.559	1
98037168-rm39	0.000151596	-0.338396	0.174	0.369	1
98048992-unknown-1319	0.000232815	-0.338542	0.335	0.532	1
98053593-nob1	0.000899511	-0.343412	0.222	0.387	1
98000829-dhrs1	6.50333e-05	-0.345125	0.557	0.775	1
98046629-nfil3	5.31516e-05	-0.345264	0.299	0.55	1
98007547-rab15	0.000540369	-0.346075	0.269	0.441	1
98001517-rbm39	0.000188776	-0.350695	0.305	0.505	1
98123290-qorx	6.85967e-05	-0.351683	0.15	0.342	1
98117481-unknown-2862	5.61361e-09	-0.35189	0	0.189	0.000115523
98040619-sms1	0.000231925	-0.352309	0.431	0.649	1
98043649-al4a1	6.59767e-05	-0.352709	0.383	0.613	1
98005524-nu155	5.32102e-05	-0.356032	0.317	0.568	1
98041488-vp33a	0.000204193	-0.356509	0.24	0.441	1
98018251-bet1	0.00014927	-0.35776	0.389	0.631	1
98025025-notc2	0.000266077	-0.361379	0.353	0.568	1
98040884-sept8	6.99388e-05	-0.362764	0.18	0.378	1
98004004-6pgd	5.28466e-05	-0.362804	0.479	0.667	1
98033547-st7	7.52804e-05	-0.366999	0.329	0.559	1
98057370-rrp7a	7.56053e-05	-0.372469	0.251	0.468	1
98046975-pp1b-3	2.04255e-05	-0.372894	0.461	0.712	0.420337
98066356-y531-4	3.67362e-05	-0.373464	0.407	0.631	0.755994
98039945-cpt1a-5	7.92448e-07	-0.374541	0.048	0.243	0.0163078
98043715-tnni2	1.75799e-05	-0.375783	0.108	0.324	0.361777
98037934-mknk2	2.94766e-06	-0.383497	0.533	0.784	0.06066
98004957-1a1l2	7.11978e-06	-0.383538	0.114	0.333	0.146518
98022565-tbpl1	4.28501e-05	-0.389056	0.186	0.396	0.881811
98125624-ctl1-4	1.01379e-07	-0.389989	0.03	0.243	0.00208628
98027746-gcn1l-2	1.39099e-05	-0.392317	0.407	0.649	0.286252
98023787-hacd3	1.92301e-05	-0.39257	0.401	0.622	0.395736
98152047-clc5a-2	7.76882e-07	-0.394209	0.054	0.261	0.0159875
98002782-apba1	3.21408e-06	-0.40233	0.401	0.658	0.0661426
98058893-unknown-1596	1.66564e-07	-0.405177	0.042	0.252	0.00342773
98028802-tr112	1.55749e-05	-0.407063	0.329	0.559	0.320517
98033374-samd8-2	4.6234e-06	-0.409661	0.425	0.676	0.095145
98048874-syvc	5.66718e-06	-0.411505	0.383	0.622	0.116625
98045503-unknown-1217	4.03326e-06	-0.424252	0.287	0.559	0.0830004
98023636-pag15-2	4.07691e-05	-0.427754	0.18	0.378	0.838988
98034565-dsrad	3.56248e-06	-0.429411	0.174	0.414	0.0733123
98034096-adas	5.88672e-07	-0.431339	0.467	0.721	0.0121143
98151780-unknown-5256	5.49112e-09	-0.434712	0.018	0.234	0.000113002
98126458-ttl13-2	3.32819e-09	-0.449784	0.012	0.225	6.84908e-05
98018580-srsf3	5.28572e-08	-0.449799	0.527	0.775	0.00108775
98009853-unknown-248	4.2129e-08	-0.451408	0.036	0.261	0.000866972
98060099-unknown-1615	5.82933e-10	-0.477286	0.042	0.315	1.19962e-05
98026571-dldh-2	3.72853e-07	-0.491695	0.246	0.505	0.00767295
98025716-cttb2	2.0491e-11	-0.534364	0.024	0.306	4.21684e-07
98046701-cah14	6.15649e-06	-0.543991	0.216	0.432	0.126694
98124542-unknown-3355	1.68474e-08	-0.584713	0.389	0.685	0.000346703
98057522-unknown-1550	1.0863e-14	-0.589687	0.659	0.964	2.2355e-10
98106248-cb054	5.97599e-11	-0.679444	0.018	0.279	1.2298e-06
