# Supplementary material for: Acoel single-cell atlas reveals expression dynamics and heterogeneity of adult pluripotent stem cells
Source: Nat Commun. 2023 May 5;14:2612. doi: 10.1038/s41467-023-38016-4 (PMC10163032; doi:10.1038/s41467-023-38016-4)
Supplement: Supplementary file 19 — Supplementary Data 17 [file 41467_2023_38016_MOESM19_ESM.xlsx]

## Sheet: epiprog.6v0
Supplementary Table 17. Epidermal progenitor cell type expression comparisons across regeneration time points and associated GO.
	p_vala	avg_log2FCb	pct.1c	pct.2d	p_val_adje	a = unadjusted p value	GO
98160154-glrx2-5	2.7442e-21	0.412933	0.662	0.507	5.6473e-17	b = log fold change of average expression of this cluster versus all other clusters	negative regulation of inclusion body assembly
98141302-unknown-4526	4.57475e-21	0.468293	0.243	0.05	9.41438e-17	c = Percent of cells within this clusters that express this gene	immune response
98112206-crip2-2	5.1033e-18	0.425068	0.2	0.038	1.05021e-13	d = Perfect of cells outside this cluster expressing this gene
98058916-sorl	1.09315e-12	0.26903	0.684	0.603	2.24959e-08	e = adjusted p value using bonferroni correction
98117255-unknown-2841	2.1246e-10	0.392424	0.417	0.274	4.37222e-06
98035279-unknown-924	2.38176e-10	0.330633	0.576	0.432	4.90142e-06
98112670-unknown-2564	7.20835e-10	0.334676	0.546	0.402	1.48341e-05
98023891-ino1	1.13313e-09	0.360354	0.409	0.266	2.33186e-05
98020388-unknown-526	1.51374e-09	0.323949	0.269	0.131	3.11513e-05
98025611-dnjb1	3.97226e-09	0.406611	0.271	0.145	8.17452e-05
98054164-cq098-3	1.26175e-08	0.313822	0.168	0.063	0.000259656
98046629-nfil3	1.90481e-08	0.311049	0.445	0.344	0.000391992
98149766-k0753	2.16803e-08	0.283481	0.159	0.06	0.000446159
98113052-anx13-4	6.24436e-08	0.281746	0.639	0.527	0.00128503
98148889-dnja4	4.32095e-07	0.255697	0.508	0.417	0.00889208
98128529-samh1-5	4.5284e-07	0.271788	0.202	0.1	0.009319
98149747-pp215	4.68214e-07	0.266423	0.209	0.106	0.00963538
98045567-tm14c	7.205e-07	0.266391	0.454	0.367	0.0148272
98113053-anxa3-2	2.17916e-06	0.255659	0.441	0.339	0.0448448
98149751-nebu-2	1.58744e-05	0.261108	0.234	0.14	0.326679
98015015-gapr1-2	1.69687e-05	0.253087	0.249	0.151	0.349198
98009796-unknown-245	0.000233085	0.250175	0.265	0.171	1
98028382-pesc	2.1833e-08	-0.25018	0.155	0.319	0.000449302
98034398-tbb3	3.15955e-12	-0.250612	0.445	0.666	6.50204e-08
98057522-unknown-1550	6.6759e-19	-0.250958	0.847	0.953	1.37383e-14
98007794-kap1	5.71263e-07	-0.251258	0.323	0.505	0.011756
98032279-acha7-6	1.8012e-06	-0.251592	0.37	0.535	0.0370669
98045815-acph-2	6.10615e-08	-0.251938	0.172	0.332	0.00125659
98005345-cb042	1.22192e-07	-0.255436	0.284	0.462	0.00251459
98120591-tbb2a-4	6.34906e-12	-0.256148	0.572	0.782	1.30657e-07
98041188-cnpd1	4.10515e-08	-0.257693	0.187	0.355	0.000844799
98008357-kcmf1	1.73054e-08	-0.261793	0.163	0.329	0.000356127
98041501-tpm3	9.73718e-10	-0.263152	0.06	0.193	2.00382e-05
98048860-unknown-1314	2.75711e-07	-0.263565	0.054	0.15	0.00567386
98045827-cklf5	6.27269e-11	-0.268597	0.058	0.201	1.29086e-06
98013116-tba1a	3.1359e-06	-0.271995	0.26	0.402	0.0645337
98027631-lbr	1.23481e-07	-0.274012	0.178	0.329	0.00254112
98148473-lrp1-19	6.58339e-14	-0.274486	0.065	0.238	1.3548e-09
98145267-unknown-4789	9.15619e-09	-0.279202	0.557	0.708	0.000188425
98020841-nano2	1.31298e-08	-0.289479	0.166	0.322	0.000270198
98014988-syt1-3	2.29957e-10	-0.289802	0.14	0.326	4.73228e-06
98047311-unknown-1270	9.82738e-09	-0.296983	0.198	0.37	0.000202238
98043597-cyta-5	7.19094e-10	-0.307543	0.12	0.284	1.47982e-05
98052342-dazp1-2	3.5458e-11	-0.311966	0.183	0.394	7.2969e-07
98038973-fad1-2	3.93963e-10	-0.321076	0.075	0.219	8.10737e-06
98034279-kat5	2.34234e-10	-0.323708	0.267	0.473	4.82029e-06
98048729-ci064	1.43813e-11	-0.325127	0.183	0.394	2.95953e-07
98051237-ml12b-2	1.52264e-12	-0.338282	0.092	0.271	3.13344e-08
98043715-tnni2	8.42387e-13	-0.346457	0.084	0.261	1.73355e-08
98037934-mknk2	2.01603e-16	-0.35314	0.548	0.774	4.14879e-12
98030880-djb12	2.18158e-13	-0.35588	0.151	0.359	4.48948e-09
98058713-sem5b	1.40831e-12	-0.364799	0.252	0.48	2.89816e-08
98058295-fmr1n-2	6.11022e-22	-0.391989	0.617	0.804	1.25742e-17
98111638-dcxr-9	3.14008e-17	-0.403414	0.084	0.304	6.46197e-13
98024156-actb-4	1.98339e-13	-0.405942	0.297	0.547	4.08161e-09
98124542-unknown-3355	1.90175e-22	-0.418769	0.51	0.689	3.91362e-18
98132150-h10-6	2.12991e-10	-0.419573	0.153	0.329	4.38315e-06
98106630-tff3	3.40004e-39	-0.439885	0.761	0.962	6.99694e-35
98055902-tff2-3	2.75145e-21	-0.498944	0.144	0.434	5.66221e-17
98005177-actb	6.1456e-27	-0.568231	0.239	0.588	1.2647e-22
98008897-mx1	6.74013e-36	-0.5736	0.002	0.291	1.38705e-31

## Sheet: epiprog.24v0
	p_vala	avg_log2FCb	pct.1c	pct.2d	p_val_adje	a = unadjusted p value	GO
98024786-1433b-2	3.7083e-35	0.412342	0.902	0.661	7.63131e-31	b = log fold change of average expression of this cluster versus all other clusters	positive regulation of substrate adhesion-dependent cell spreading
98141302-unknown-4526	9.49412e-33	0.489187	0.325	0.05	1.9538e-28	c = Percent of cells within this clusters that express this gene	cortical cytoskeleton organization
98117255-unknown-2841	1.86268e-27	0.593529	0.567	0.274	3.8332e-23	d = Perfect of cells outside this cluster expressing this gene	regulation of actin cytoskeleton organization
98112206-crip2-2	8.86677e-26	0.476174	0.253	0.038	1.82469e-21	e = adjusted p value using bonferroni correction	positive regulation of stress fiber assembly
98020334-unknown-521	1.22856e-24	0.456331	0.441	0.166	2.52826e-20		actin filament organization
98038698-casp2-5	1.49407e-24	0.303756	0.166	0.002	3.07466e-20		small GTPase mediated signal transduction
98047763-zc12c	3.99488e-22	0.366944	0.232	0.038	8.22107e-18		protein folding
98160154-glrx2-5	1.28416e-20	0.401371	0.741	0.507	2.64267e-16		substantia nigra development
98038097-sphk1-3	3.06315e-20	0.433472	0.587	0.327	6.30366e-16		neuron migration
98027169-metk1-2	1.49205e-18	0.405467	0.367	0.14	3.07048e-14		establishment or maintenance of cell polarity
98053683-unknown-1410	8.17941e-18	0.254464	0.88	0.777	1.68324e-13		cell redox homeostasis
98057299-s18b1-44	1.83828e-17	0.392415	0.639	0.387	3.783e-13		response to hydrogen peroxide
98100136-ubb-7	2.42783e-17	0.300688	0.868	0.678	4.99623e-13		apoptotic signaling pathway
98030510-tri46-5	1.99922e-16	0.312797	0.222	0.055	4.1142e-12		cellular response to testosterone stimulus
98055784-bak-2	4.03431e-16	0.345162	0.192	0.042	8.3022e-12		negative regulation of receptor-mediated endocytosis
98155029-unknown-5491	9.55886e-16	0.274087	0.2	0.045	1.96712e-11		positive regulation of aspartic-type endopeptidase activity involved in amyloid precursor protein catabolic process
98043682-tmm53	7.24946e-15	0.358795	0.417	0.209	1.49187e-10		respiratory burst
98145439-ar2bp	8.46525e-15	0.3381	0.351	0.145	1.74206e-10		quaternary ammonium group transport
98052622-pical	1.86643e-14	0.280485	0.212	0.056	3.84092e-10		cellular response to mechanical stimulus
98051649-prdx4	2.92281e-14	0.353852	0.505	0.286	6.01485e-10		positive regulation of endothelial cell migration
98114239-clh1-6	3.02075e-14	0.350574	0.543	0.324	6.2164e-10		activation of cysteine-type endopeptidase activity
98029083-tagl3-3	3.42809e-14	0.348395	0.677	0.475	7.05467e-10		peptidyl-proline hydroxylation to 4-hydroxy-L-proline
98017588-4f2	4.55108e-14	0.286312	0.766	0.601	9.36566e-10		neuron projection morphogenesis
98024696-ch10	5.49875e-14	0.31312	0.745	0.556	1.13159e-09		cholesterol metabolic process
98130393-elk1-4	6.31677e-14	0.359608	0.565	0.341	1.29993e-09		sphingosine-1-phosphate signaling pathway
98132164-hes3	6.88336e-14	0.292541	0.315	0.131	1.41653e-09		actin cytoskeleton organization
98010782-unknown-276	7.08548e-14	0.333641	0.389	0.186	1.45812e-09		aging
98113053-anxa3-2	1.20352e-13	0.352836	0.541	0.339	2.47673e-09		establishment or maintenance of transmembrane electrochemical gradient
98021405-rab8a	2.6324e-13	0.327791	0.385	0.188	5.41721e-09		motor neuron apoptotic process
98032825-red1	3.45509e-13	0.327993	0.461	0.249	7.11023e-09		axonogenesis
98010523-gbb4	4.86173e-13	0.301041	0.758	0.553	1.00049e-08		cell proliferation
98050382-ats4	9.16972e-13	0.269083	0.78	0.63	1.88704e-08		sphingosine biosynthetic process
98004524-nf2l1	1.09598e-12	0.313319	0.371	0.178	2.25541e-08		regulation of cell migration
98045353-s22a1-4	1.0978e-12	0.259114	0.204	0.061	2.25916e-08		clathrin coat assembly
98011709-erln2	1.20178e-12	0.329842	0.495	0.297	2.47315e-08		negative regulation of protein localization to plasma membrane
98029119-ylat2-2	1.21499e-12	0.269263	0.808	0.641	2.50032e-08		regulation of stress fiber assembly
98034125-erd22	1.40706e-12	0.316589	0.587	0.379	2.8956e-08
98126751-smc	1.46785e-12	0.358299	0.415	0.213	3.02069e-08
98002070-cyfp2	1.53242e-12	0.327607	0.525	0.317	3.15357e-08
98048564-ephb1-7	1.77454e-12	0.282584	0.745	0.576	3.65182e-08
98007880-1433e	2.44714e-12	0.323451	0.395	0.201	5.03597e-08
98148889-dnja4	4.82388e-12	0.323453	0.617	0.417	9.92706e-08
98019400-hrh3	5.277e-12	0.270732	0.218	0.073	1.08595e-07
98010069-cnfn-2	6.23937e-12	0.31258	0.349	0.178	1.284e-07
98040352-unknown-1080	6.52003e-12	0.295857	0.341	0.158	1.34176e-07
98019391-h2ay-2	7.73545e-12	0.327438	0.431	0.238	1.59188e-07
98161404-va0e2	7.87536e-12	0.311575	0.567	0.384	1.62067e-07
98048586-pdia4	8.21414e-12	0.313951	0.675	0.449	1.69039e-07
98040118-kcy	9.45945e-12	0.317756	0.551	0.35	1.94666e-07
98003444-cep19	1.79755e-11	0.304036	0.393	0.206	3.69918e-07
98155686-rock2-2	2.11159e-11	0.302316	0.453	0.254	4.34544e-07
98050048-plst	2.46217e-11	0.30777	0.619	0.427	5.06689e-07
98041514-sc22b	2.54094e-11	0.305198	0.545	0.349	5.229e-07
98022439-pdia1	2.65017e-11	0.254154	0.828	0.663	5.45379e-07
98035873-gnao-2	3.60106e-11	0.280152	0.263	0.106	7.41061e-07
98035279-unknown-924	7.08707e-11	0.319535	0.625	0.432	1.45845e-06
98011336-npc1-2	7.55e-11	0.297836	0.471	0.286	1.55372e-06
98022779-sidt1-2	9.23593e-11	0.302466	0.273	0.123	1.90066e-06
98133752-azr-2	9.76637e-11	0.284775	0.359	0.183	2.00982e-06
98013299-s22a5-2	1.18699e-10	0.305934	0.357	0.188	2.4427e-06
98058402-rhg33	2.37601e-10	0.271632	0.335	0.166	4.88958e-06
98015527-unknown-398	2.45319e-10	0.27306	0.371	0.189	5.04841e-06
98028665-tyb4	2.59502e-10	0.251159	0.76	0.595	5.3403e-06
98018899-unknown-478	3.44426e-10	0.258394	0.275	0.12	7.08795e-06
98017254-rhoa-2	4.30795e-10	0.256342	0.709	0.548	8.86533e-06
98035420-tbca	4.6448e-10	0.266835	0.711	0.527	9.55854e-06
98047498-tsn11-2	5.08574e-10	0.304058	0.475	0.302	1.04659e-05
98047988-ptss2	5.97894e-10	0.280636	0.601	0.41	1.23041e-05
98020026-fkbp2	8.52673e-10	0.256332	0.727	0.565	1.75472e-05
98034110-zbt46	1.03667e-09	0.266671	0.339	0.178	2.13336e-05
98009158-rac3	1.31432e-09	0.293301	0.553	0.367	2.70474e-05
98033321-cpeb4-3	2.12058e-09	0.279134	0.515	0.319	4.36395e-05
98039960-nduad	2.13651e-09	0.265944	0.437	0.261	4.39673e-05
98133185-unknown-3931	2.38883e-09	0.271048	0.345	0.193	4.91598e-05
98049652-arpc2	2.44948e-09	0.269971	0.519	0.331	5.04078e-05
98137961-enpp4-3	3.26822e-09	0.287	0.353	0.199	6.72566e-05
98006544-st4a1	3.50088e-09	0.260772	0.335	0.174	7.20446e-05
98105033-unknown-2066	4.09541e-09	0.258418	0.715	0.596	8.42794e-05
98022438-ost48	4.4389e-09	0.264007	0.625	0.439	9.13482e-05
98002690-thoc1-2	4.72602e-09	0.252886	0.369	0.206	9.72567e-05
98026091-unknown-670	6.46651e-09	0.252839	0.703	0.533	0.000133074
98020260-amerl	7.31949e-09	0.259624	0.559	0.382	0.000150628
98016355-y531-2	1.09374e-08	0.25318	0.427	0.256	0.000225081
98016815-ppm1g	1.13719e-08	0.259585	0.465	0.292	0.000234022
98006067-unknown-147	1.1777e-08	0.255006	0.385	0.224	0.00024236
98042408-rac1-6	1.39248e-08	0.250423	0.355	0.198	0.000286559
98055282-unknown-1470	1.98069e-08	0.270615	0.501	0.347	0.000407607
98045857-txnd8	2.01787e-08	0.269769	0.343	0.194	0.000415258
98037510-cntp2	2.07964e-08	0.255497	0.433	0.254	0.00042797
98117551-unknown-2868	2.82693e-08	0.261318	0.413	0.254	0.000581754
98017758-sptc1	3.66172e-08	0.256686	0.445	0.282	0.000753545
98053347-ano4	1.69469e-07	0.257865	0.409	0.262	0.00348751
98024156-actb-4	4.93957e-06	-0.251826	0.451	0.547	0.101651
98151780-unknown-5256	1.2713e-07	-0.257188	0.102	0.216	0.0026162
98048729-ci064	4.89307e-07	-0.258103	0.275	0.394	0.0100695
98148473-lrp1-19	4.16358e-14	-0.279904	0.07	0.238	8.56823e-10
98004175-wbs27-2	4.39992e-07	-0.282538	0.1	0.206	0.00905459
98038973-fad1-2	5.60677e-07	-0.288608	0.108	0.219	0.0115382
98060099-unknown-1615	4.13567e-09	-0.2974	0.138	0.279	8.51079e-05
98058295-fmr1n-2	4.53219e-22	-0.318183	0.735	0.804	9.32679e-18
98145267-unknown-4789	4.80829e-12	-0.337536	0.549	0.708	9.89497e-08
98005192-leu1	8.73011e-09	-0.356921	0.234	0.379	0.000179657
98111638-dcxr-9	5.65332e-13	-0.363139	0.13	0.304	1.1634e-08
98004147-unknown-95	1.92537e-15	-0.420537	0.583	0.759	3.96223e-11

## Sheet: epiprog.72v0
	p_vala	avg_log2FCb	pct.1c	pct.2d	p_val_adje	a = unadjusted p value	GO
98024786-1433b-2	1.4539e-21	0.343124	0.856	0.661	2.99198e-17	b = log fold change of average expression of this cluster versus all other clusters	nucleosome assembly
98122946-h32	3.28879e-18	0.272353	0.18	0.022	6.768e-14	c = Percent of cells within this clusters that express this gene	axonogenesis
98132028-ggct-3	8.59739e-17	0.278774	0.254	0.063	1.76926e-12	d = Perfect of cells outside this cluster expressing this gene	activation of cysteine-type endopeptidase activity
98160154-glrx2-5	4.17748e-16	0.385279	0.724	0.507	8.59683e-12	e = adjusted p value using bonferroni correction	sequestering of actin monomers
98035420-tbca	4.2269e-15	0.351147	0.743	0.527	8.69853e-11		release of cytochrome c from mitochondria
98047763-zc12c	4.95223e-15	0.298916	0.191	0.038	1.01912e-10		negative regulation of NIK/NF-kappaB signaling
98100504-alpk2	6.17615e-15	0.359454	0.16	0.023	1.27099e-10		positive regulation of proteolysis
98028665-tyb4	9.14527e-14	0.314308	0.787	0.595	1.882e-09		peptidyl-threonine dephosphorylation
98052622-pical	3.13772e-13	0.284424	0.213	0.056	6.45711e-09		blood vessel remodeling
98027169-metk1-2	7.02969e-12	0.33937	0.32	0.14	1.44664e-07		establishment of cell polarity
98056793-rfip3	7.86463e-12	0.262092	0.202	0.056	1.61846e-07
98133752-azr-2	7.55024e-11	0.315605	0.373	0.183	1.55376e-06
98012596-unknown-324	8.85278e-11	0.256028	0.146	0.033	1.82181e-06
98010176-tisb	1.26496e-10	0.320656	0.478	0.271	2.60317e-06
98009254-rsph1	1.84479e-10	0.279039	0.171	0.048	3.79639e-06
98124553-unknown-3357	4.83181e-10	0.323828	0.494	0.309	9.94338e-06
98016815-ppm1g	5.86846e-10	0.319347	0.483	0.292	1.20767e-05
98048564-ephb1-7	7.24587e-10	0.26995	0.743	0.576	1.49113e-05
98002070-cyfp2	7.70989e-10	0.321039	0.5	0.317	1.58662e-05
98050382-ats4	1.0224e-09	0.25962	0.79	0.63	2.104e-05
98015015-gapr1-2	1.51421e-09	0.341898	0.315	0.151	3.1161e-05
98019391-h2ay-2	1.65911e-09	0.314138	0.42	0.238	3.41429e-05
98051649-prdx4	1.87636e-09	0.287725	0.481	0.286	3.86136e-05
98117551-unknown-2868	2.96546e-09	0.300039	0.439	0.254	6.10262e-05
98055784-bak-2	5.13208e-09	0.269941	0.144	0.042	0.000105613
98040118-kcy	1.20611e-08	0.289824	0.528	0.35	0.000248206
98021405-rab8a	1.25801e-08	0.290949	0.348	0.188	0.000258886
98038974-grsf1	2.13302e-08	0.276576	0.445	0.274	0.000438954
98130393-elk1-4	2.3101e-08	0.289264	0.533	0.341	0.000475396
98031925-zc12b	3.25318e-08	0.264219	0.367	0.208	0.000669473
98010782-unknown-276	3.56543e-08	0.270684	0.34	0.186	0.000733729
98003288-atla1	4.26493e-08	0.256162	0.196	0.078	0.00087768
98050048-plst	5.12899e-08	0.281287	0.602	0.427	0.00105549
98009158-rac3	6.62646e-08	0.290413	0.539	0.367	0.00136366
98054461-prof4	7.02897e-08	0.26681	0.298	0.156	0.00144649
98003444-cep19	7.47459e-08	0.259252	0.367	0.206	0.0015382
98010523-gbb4	7.59628e-08	0.250247	0.715	0.553	0.00156324
98050051-mgn2	1.02794e-07	0.265586	0.511	0.336	0.00211541
98058791-blnk-2	1.21449e-07	0.287934	0.356	0.206	0.0024993
98054509-hpcl1-6	1.44727e-07	0.256367	0.188	0.075	0.00297834
98009389-ppm1b	1.84831e-07	0.26466	0.547	0.379	0.00380364
98008974-unknown-225	3.52728e-07	0.277416	0.152	0.056	0.0072588
98012198-pnca	4.57541e-07	0.251388	0.638	0.482	0.00941573
98039325-pgs1	7.02675e-07	0.260468	0.425	0.271	0.0144603
98072992-y1101-3	1.09442e-06	0.256453	0.309	0.174	0.0225221
98008859-pls1	9.44112e-06	0.26792	0.271	0.159	0.194289
98131947-h10-5	2.47341e-05	0.277098	0.409	0.307	0.509003
98131752-h10-4	0.000132179	0.260112	0.475	0.385	1
98116974-unknown-2823	1.79433e-07	-0.253375	0.064	0.183	0.00369256
98054226-hmgcl	8.64352e-07	-0.256808	0.124	0.251	0.0177875
98017546-riok2	8.83007e-06	-0.259443	0.282	0.394	0.181714
98111638-dcxr-9	2.32417e-06	-0.261859	0.171	0.304	0.047829
98030880-djb12	3.95781e-06	-0.263209	0.24	0.359	0.0814478
98022352-b2l10	6.11166e-08	-0.26365	0.475	0.591	0.00125772
98007018-fucm	5.74378e-07	-0.265269	0.425	0.545	0.0118201
98051130-ccd25	2.40203e-07	-0.269819	0.406	0.53	0.00494314
98005067-sywc	1.80008e-06	-0.271045	0.29	0.407	0.0370438
98045685-unknown-1223	0.000487568	-0.271375	0.08	0.154	1
98049566-gnao-4	7.79061e-08	-0.292921	0.097	0.228	0.00160323
98042719-pls1-3	1.26792e-07	-0.294388	0.362	0.492	0.00260926
98025910-nop9	1.63013e-07	-0.303516	0.133	0.261	0.00335465
98023489-pelo	6.88535e-10	-0.303687	0.453	0.596	1.41694e-05
98048729-ci064	2.08814e-08	-0.324321	0.246	0.394	0.000429717
98055902-tff2-3	4.23266e-10	-0.369831	0.249	0.434	8.7104e-06
98037934-mknk2	4.25254e-22	-0.380308	0.624	0.774	8.75129e-18
98002082-unknown-46	7.89646e-10	-0.381985	0.171	0.332	1.62501e-05
98005192-leu1	8.21927e-09	-0.383559	0.207	0.379	0.000169144
98106630-tff3	1.11696e-42	-0.422582	0.829	0.962	2.29858e-38
98008897-mx1	2.42804e-16	-0.428627	0.069	0.291	4.99666e-12
98043230-s17a5-12	1.36058e-13	-0.436349	0.29	0.5	2.79994e-09
98058295-fmr1n-2	4.43642e-21	-0.436402	0.608	0.804	9.12971e-17
98148812-unknown-5017	3.292e-11	-0.45278	0.24	0.437	6.7746e-07
98004147-unknown-95	3.89614e-15	-0.456532	0.572	0.759	8.01787e-11
98145267-unknown-4789	7.39364e-17	-0.463005	0.5	0.708	1.52154e-12

## Sheet: epiprog.8v0
	p_vala	avg_log2FCb	pct.1c	pct.2d	p_val_adje	a = unadjusted p value	GO
98031437-tkt	7.28804e-17	0.282617	0.85	0.776	1.4998e-12	b = log fold change of average expression of this cluster versus all other clusters	cellular response to acidic pH
98137456-itax	1.0341e-13	0.365433	0.186	0.042	2.12807e-09	c = Percent of cells within this clusters that express this gene
98053683-unknown-1410	1.40158e-13	0.252839	0.861	0.777	2.8843e-09	d = Perfect of cells outside this cluster expressing this gene
98159131-unknown-5766	1.04018e-12	0.480177	0.427	0.264	2.14058e-08	e = adjusted p value using bonferroni correction
98036464-scnng-3	2.17764e-12	0.287354	0.172	0.038	4.48136e-08
98133656-unknown-3967	3.24578e-12	0.372254	0.526	0.331	6.67948e-08
98147592-cnfn-18	1.16587e-11	0.286291	0.812	0.703	2.39925e-07
98128383-unknown-3647	3.56367e-11	0.284196	0.296	0.131	7.33367e-07
98036915-elov5-3	3.7782e-11	0.348424	0.626	0.478	7.77516e-07
98100504-alpk2	5.9325e-11	0.279906	0.13	0.023	1.22085e-06
98147489-unknown-4911	1.17537e-10	0.255963	0.734	0.6	2.41879e-06
98035279-unknown-924	2.41303e-10	0.349244	0.612	0.432	4.96577e-06
98112206-crip2-2	2.62286e-10	0.296422	0.15	0.038	5.39759e-06
98006544-st4a1	1.28302e-09	0.344638	0.335	0.174	2.64032e-05
98133752-azr-2	2.3635e-09	0.326727	0.343	0.183	4.86385e-05
98108987-unknown-2322	6.37697e-09	0.365309	0.51	0.354	0.000131232
98117270-dyl2-3	8.76847e-09	0.301838	0.568	0.42	0.000180446
98123690-rl3-3	1.71155e-08	0.340499	0.382	0.229	0.000352219
98148803-pcnt	1.71266e-08	0.353624	0.258	0.125	0.000352447
98054509-hpcl1-6	2.33559e-08	0.273316	0.197	0.075	0.000480641
98002164-unknown-48	4.5664e-08	0.250456	0.158	0.053	0.00093972
98100901-loxh1-9	1.53479e-07	0.254591	0.44	0.301	0.00315844
98054224-panx2-12	2.82508e-07	0.251009	0.202	0.09	0.00581374
98151551-zn593	3.57785e-07	0.25596	0.562	0.43	0.00736286
98148889-dnja4	3.93104e-07	0.273869	0.546	0.417	0.00808969
98049273-rb11b-2	1.04367e-06	0.253488	0.202	0.093	0.0214777
98057021-f261-2	1.11694e-06	0.275169	0.46	0.316	0.0229856
98045567-tm14c	1.14286e-06	0.272818	0.488	0.367	0.0235189
98159800-pax9-2	1.52566e-06	0.281216	0.222	0.111	0.0313965
98055264-djc18	3.19971e-06	0.265285	0.352	0.224	0.0658469
98004957-1a1l2	6.32343e-06	0.256077	0.485	0.375	0.13013
98028684-ddx11	1.04735e-05	0.263005	0.269	0.163	0.215533
98056302-s43a3	2.71331e-07	-0.250124	0.504	0.646	0.00558371
98012652-csn4	1.0785e-06	-0.250882	0.205	0.355	0.0221944
98009392-snd1	9.43162e-07	-0.252247	0.454	0.62	0.0194093
98008970-if2g	2.42891e-06	-0.254201	0.307	0.452	0.0499846
98013894-ccar1	1.68096e-06	-0.254684	0.307	0.457	0.0345925
98015659-c9mt	5.33704e-07	-0.255113	0.418	0.593	0.0109831
98111638-dcxr-9	2.45873e-06	-0.255553	0.169	0.304	0.0505982
98049843-ubp11	2.20152e-06	-0.257144	0.299	0.445	0.045305
98009184-plrg1	1.12762e-06	-0.25805	0.183	0.324	0.0232053
98047489-srsf2	6.74064e-06	-0.258089	0.216	0.346	0.138716
98018515-nr2ca	2.9185e-09	-0.25826	0.163	0.341	6.00598e-05
98018865-cdipt	1.60223e-06	-0.258497	0.224	0.362	0.0329722
98158718-suca	2.51927e-06	-0.259316	0.224	0.365	0.051844
98032178-zrab2-2	6.22298e-07	-0.264562	0.36	0.508	0.0128063
98014330-unknown-369	2.74733e-10	-0.265902	0.028	0.161	5.65374e-06
98023743-prof1	1.25215e-09	-0.267203	0.626	0.777	2.5768e-05
98043230-s17a5-12	2.13545e-06	-0.267243	0.363	0.5	0.0439454
98030209-hnrpl-2	1.57186e-06	-0.267529	0.266	0.409	0.0323473
98005736-dcor	1.88207e-06	-0.267912	0.172	0.306	0.0387311
98013088-nagk	3.87615e-07	-0.270131	0.155	0.296	0.00797673
98043122-nop2	6.02601e-07	-0.270462	0.161	0.301	0.0124009
98013318-mdhm	1.20468e-08	-0.270636	0.518	0.684	0.000247911
98126458-ttl13-2	3.05919e-10	-0.271059	0.028	0.159	6.29551e-06
98033506-h10	1.34183e-05	-0.27285	0.388	0.542	0.276136
98043975-psmd2	2.34042e-07	-0.274919	0.191	0.346	0.00481635
98122091-aimp1-3	2.38571e-08	-0.276394	0.089	0.229	0.000490955
98004359-atla2	2.30416e-09	-0.278533	0.075	0.223	4.74173e-05
98000829-dhrs1	7.30768e-07	-0.28121	0.321	0.47	0.0150385
98123442-sync	9.02187e-08	-0.282685	0.141	0.292	0.00185661
98008897-mx1	6.14323e-08	-0.282958	0.139	0.291	0.00126421
98108616-syfa-2	1.10007e-09	-0.283874	0.028	0.151	2.26384e-05
98039945-cpt1a-5	1.19312e-07	-0.289878	0.202	0.357	0.00245532
98040750-pa1b3-2	2.26852e-09	-0.290444	0.036	0.161	4.66839e-05
98027631-lbr	4.69667e-07	-0.294447	0.183	0.329	0.00966528
98038973-fad1-2	1.1554e-06	-0.29673	0.097	0.219	0.0237771
98010532-psa3	7.96366e-10	-0.303219	0.482	0.673	1.63884e-05
98013427-atp5l	6.49737e-09	-0.304735	0.449	0.65	0.000133709
98145267-unknown-4789	4.33682e-08	-0.307362	0.546	0.708	0.000892474
98048729-ci064	2.32831e-08	-0.308744	0.233	0.394	0.000479142
98151780-unknown-5256	2.56002e-10	-0.313301	0.061	0.216	5.26826e-06
98028801-pp1b-2	1.23086e-09	-0.313665	0.407	0.598	2.53299e-05
98031233-sptb2	3.98043e-10	-0.314485	0.46	0.646	8.19132e-06
98013279-rl14	9.34437e-25	-0.316186	0.745	0.89	1.92298e-20
98047541-tcpb	2.99691e-09	-0.317277	0.435	0.654	6.16733e-05
98025025-notc2	5.02042e-08	-0.317592	0.213	0.375	0.00103315
98101674-cdv3	3.20174e-09	-0.320183	0.299	0.5	6.58886e-05
98023891-ino1	7.24497e-08	-0.322505	0.122	0.266	0.00149094
98125624-ctl1-4	2.28756e-11	-0.322718	0.091	0.277	4.70757e-07
98016993-rs2	3.29954e-22	-0.324134	0.734	0.914	6.79013e-18
98058295-fmr1n-2	7.00968e-14	-0.328411	0.64	0.804	1.44252e-09
98052725-if2a	2.28822e-11	-0.333737	0.468	0.683	4.70893e-07
98058391-panx3	9.21331e-10	-0.335534	0.305	0.5	1.89601e-05
98009533-actg-2	6.9294e-10	-0.336069	0.391	0.58	1.426e-05
98025716-cttb2	1.14348e-11	-0.336209	0.083	0.262	2.35316e-07
98009853-unknown-248	2.77255e-12	-0.336653	0.047	0.216	5.70562e-08
98029236-pcna	2.09589e-09	-0.337176	0.357	0.532	4.31312e-05
98018165-ef1a2-2	1.62212e-31	-0.344202	0.85	0.998	3.33817e-27
98018580-srsf3	1.66162e-11	-0.385238	0.338	0.527	3.41944e-07
98060099-unknown-1615	5.99809e-15	-0.426823	0.072	0.279	1.23435e-10
98033170-calm-28	3.43234e-45	-0.735475	0.429	0.904	7.0634e-41

## Sheet: epiprog.17v0
	p_vala	avg_log2FCb	pct.1c	pct.2d	p_val_adje	a = unadjusted p value	GO
98053683-unknown-1410	3.4302e-29	0.344016	0.895	0.777	7.059e-25	b = log fold change of average expression of this cluster versus all other clusters	mRNA destabilization
98020727-aroc1	7.27377e-26	0.378645	0.185	0.005	1.49687e-21	c = Percent of cells within this clusters that express this gene	lysosomal transport
98141302-unknown-4526	6.76541e-25	0.45633	0.281	0.05	1.39225e-20	d = Perfect of cells outside this cluster expressing this gene	sphingolipid metabolic process
98117255-unknown-2841	6.6585e-24	0.600633	0.544	0.274	1.37025e-19	e = adjusted p value using bonferroni correction	animal organ regeneration
98077756-unknown-1708	2.19496e-23	0.355532	0.842	0.726	4.517e-19		negative regulation of gene expression
98133656-unknown-3967	6.67844e-20	0.45798	0.599	0.331	1.37436e-15
98117270-dyl2-3	5.07895e-17	0.404434	0.649	0.42	1.0452e-12
98112206-crip2-2	5.12923e-17	0.367299	0.201	0.038	1.05554e-12
98035910-unknown-940	8.55887e-17	0.280699	0.148	0.013	1.76133e-12
98024274-unknown-631	1.90631e-16	0.263683	0.118	0.003	3.92299e-12
98055784-bak-2	1.92965e-16	0.440549	0.198	0.042	3.97104e-12
98006544-st4a1	3.70983e-15	0.390397	0.398	0.174	7.63446e-11
98033546-nol9	3.85124e-14	0.353039	0.251	0.081	7.92546e-10
98004737-unknown-108	4.05908e-14	0.261194	0.14	0.018	8.35318e-10
98007831-sc61g	4.18874e-14	0.274234	0.734	0.615	8.62001e-10
98035279-unknown-924	8.19611e-14	0.387051	0.652	0.432	1.68668e-09
98057960-cdn1a	1.53139e-12	0.273271	0.155	0.032	3.15144e-08
98024786-1433b-2	1.62723e-12	0.25493	0.797	0.661	3.34867e-08
98017588-4f2	2.03787e-12	0.278204	0.737	0.601	4.19374e-08
98144270-rs28	2.24472e-12	0.26701	0.782	0.641	4.6194e-08
98021405-rab8a	6.38175e-12	0.339206	0.378	0.188	1.3133e-07
98036477-acbp	6.77888e-12	0.287121	0.732	0.566	1.39503e-07
98037255-sap-5	2.38125e-11	0.328544	0.226	0.078	4.90037e-07
98037948-tri18-3	4.79852e-11	0.306164	0.231	0.081	9.87487e-07
98049341-y1101	6.82304e-11	0.353996	0.343	0.161	1.40411e-06
98054509-hpcl1-6	1.15014e-10	0.292709	0.218	0.075	2.36687e-06
98039045-coe3	3.02391e-10	0.263322	0.208	0.073	6.2229e-06
98045567-tm14c	5.16332e-10	0.313669	0.549	0.367	1.06256e-05
98108987-unknown-2322	7.99778e-10	0.328523	0.534	0.354	1.64586e-05
98111111-rs21	1.05888e-09	0.251576	0.717	0.573	2.17907e-05
98026091-unknown-670	3.5721e-09	0.270719	0.672	0.533	7.35103e-05
98145439-ar2bp	4.74355e-09	0.279812	0.298	0.145	9.76176e-05
98100901-loxh1-9	5.00093e-09	0.251932	0.474	0.301	0.000102914
98027133-mdn1-2	5.27848e-09	0.323228	0.414	0.248	0.000108626
98124553-unknown-3357	5.70829e-09	0.312324	0.469	0.309	0.000117471
98038097-sphk1-3	7.36396e-09	0.302341	0.491	0.327	0.000151543
98052799-fhl3-6	1.07132e-08	0.269147	0.231	0.098	0.000220467
98100654-traf1-10	1.19741e-08	0.277569	0.296	0.15	0.000246415
98024111-tdh	1.42805e-08	0.285938	0.441	0.277	0.000293879
98022272-sdf2	1.99249e-08	0.278395	0.516	0.347	0.000410035
98007047-ikzf2	2.76615e-08	0.28318	0.434	0.271	0.000569245
98045857-txnd8	2.79217e-08	0.292641	0.346	0.194	0.000574601
98011336-npc1-2	4.30461e-08	0.288798	0.439	0.286	0.000885846
98132164-hes3	5.91037e-08	0.256267	0.261	0.131	0.00121629
98027169-metk1-2	7.18431e-08	0.251874	0.278	0.14	0.00147846
98043222-rbm24	7.33494e-08	0.275388	0.491	0.334	0.00150946
98155686-rock2-2	1.50803e-07	0.281466	0.404	0.254	0.00310337
98019391-h2ay-2	2.67018e-07	0.272259	0.381	0.238	0.00549497
98006294-fa46a	4.31907e-07	0.269349	0.559	0.414	0.00888821
98015015-gapr1-2	5.66878e-07	0.287233	0.278	0.151	0.0116658
98039325-pgs1	1.15108e-06	0.262514	0.411	0.271	0.0236881
98107170-rhg23	2.9562e-06	0.254284	0.316	0.188	0.0608356
98035852-rl24-2	2.43094e-05	0.32461	0.489	0.384	0.500262
98024154-cdk1	2.65046e-06	-0.250314	0.281	0.415	0.0545439
98014330-unknown-369	1.3447e-09	-0.250878	0.038	0.161	2.76726e-05
98027631-lbr	3.99386e-05	-0.251057	0.226	0.329	0.821895
98145753-unknown-4818	8.81843e-12	-0.2513	0.005	0.121	1.81474e-07
98058630-l2gl1	6.73301e-18	-0.251593	0.759	0.86	1.38559e-13
98047896-egr3	2.31872e-07	-0.252107	0.554	0.636	0.00477169
98000829-dhrs1	4.20884e-06	-0.252544	0.366	0.47	0.0866138
98052134-fdft	5.5752e-08	-0.252918	0.103	0.238	0.00114732
98004004-6pgd	1.66336e-08	-0.255085	0.484	0.608	0.000342304
98022839-sap	0.000245878	-0.256279	0.188	0.282	1
98036555-unknown-955	2.19153e-11	-0.258225	0.005	0.116	4.50996e-07
98059348-limd2	4.62873e-07	-0.258283	0.378	0.527	0.00952546
98005841-sarnp	6.98268e-07	-0.260187	0.281	0.414	0.0143696
98123312-unknown-3286	2.49564e-13	-0.260238	0	0.125	5.13577e-09
98161103-gas6	2.5827e-12	-0.262662	0	0.115	5.31494e-08
98045503-unknown-1217	4.66315e-07	-0.263137	0.125	0.249	0.00959629
98002647-pai2b	2.18243e-06	-0.265365	0.228	0.35	0.0449121
98144255-tba1b-3	1.18955e-10	-0.265531	0.02	0.14	2.44797e-06
98036831-cc138	8.19646e-07	-0.26603	0.073	0.178	0.0168675
98014988-syt1-3	1.21424e-06	-0.267466	0.198	0.326	0.0249878
98117481-unknown-2862	2.08781e-13	-0.268149	0.003	0.131	4.2965e-09
98014239-glna	3.46428e-08	-0.270062	0.459	0.588	0.000712914
98028735-unknown-730	4.12971e-08	-0.272473	0.038	0.143	0.000849854
98058713-sem5b	5.48587e-07	-0.272596	0.361	0.48	0.0112894
98004175-wbs27-2	7.92285e-07	-0.272607	0.09	0.206	0.0163044
98116974-unknown-2823	1.10793e-08	-0.277576	0.06	0.183	0.000228
98106630-tff3	1.78728e-23	-0.278079	0.867	0.962	3.67804e-19
98028801-pp1b-2	7.80323e-09	-0.278144	0.451	0.598	0.000160583
98001031-pg12a	4.05772e-13	-0.281708	0.003	0.128	8.35037e-09
98030961-hop	1.13899e-13	-0.282739	0	0.128	2.34392e-09
98138202-lrp1-16	5.12823e-14	-0.288445	0.053	0.228	1.05534e-09
98002082-unknown-46	4.55716e-07	-0.295477	0.201	0.332	0.00937818
98109237-unknown-2341	2.12512e-08	-0.307609	0.243	0.4	0.000437329
98005192-leu1	8.44839e-07	-0.311479	0.231	0.379	0.017386
98012838-djc21-2	3.79949e-09	-0.318327	0.155	0.309	7.81897e-05
98148473-lrp1-19	1.32193e-15	-0.326399	0.05	0.238	2.72041e-11
98126458-ttl13-2	9.4135e-16	-0.331138	0.005	0.159	1.9372e-11
98040325-unknown-1079	2.36274e-07	-0.339735	0.17	0.307	0.00486228
98108616-syfa-2	4.34039e-16	-0.340451	0	0.151	8.9321e-12
98040750-pa1b3-2	2.4563e-15	-0.342915	0.008	0.161	5.05481e-11
98005177-actb	5.9028e-12	-0.353675	0.388	0.588	1.21474e-07
98024156-actb-4	3.89176e-09	-0.357737	0.386	0.547	8.00885e-05
98058295-fmr1n-2	7.50384e-18	-0.369427	0.632	0.804	1.54421e-13
98043597-cyta-5	1.16106e-11	-0.37385	0.103	0.284	2.38934e-07
98124542-unknown-3355	3.47614e-22	-0.427059	0.559	0.689	7.15355e-18
98009853-unknown-248	2.00224e-22	-0.443263	0.003	0.216	4.12041e-18
98151780-unknown-5256	1.6472e-22	-0.463127	0.003	0.216	3.38977e-18
98125624-ctl1-4	2.32073e-21	-0.467046	0.043	0.277	4.77582e-17
98038973-fad1-2	8.70068e-16	-0.476203	0.038	0.219	1.79051e-11
98043230-s17a5-12	3.92429e-16	-0.478731	0.278	0.5	8.0758e-12
98055902-tff2-3	1.10644e-17	-0.496381	0.19	0.434	2.27695e-13
98025716-cttb2	2.76459e-27	-0.506969	0.005	0.262	5.68925e-23
98145267-unknown-4789	1.94412e-20	-0.506982	0.489	0.708	4.00081e-16
98008897-mx1	7.58268e-31	-0.570672	0.005	0.291	1.56044e-26
98060099-unknown-1615	6.43703e-30	-0.584511	0.003	0.279	1.32468e-25
98057522-unknown-1550	1.16863e-70	-0.664517	0.654	0.953	2.40492e-66

## Sheet: epiprog.29v0
	p_vala	avg_log2FCb	pct.1c	pct.2d	p_val_adje	a = unadjusted p value	GO
98108987-unknown-2322	2.23045e-48	0.671618	0.692	0.354	4.59004e-44	b = log fold change of average expression of this cluster versus all other clusters	positive regulation of endothelial cell migration
98019412-unknown-493	2.24958e-24	0.488558	0.358	0.113	4.62941e-20	c = Percent of cells within this clusters that express this gene	regulation of stress fiber assembly
98020727-aroc1	7.9005e-24	0.349436	0.165	0.005	1.62584e-19	d = Perfect of cells outside this cluster expressing this gene	positive regulation of stress fiber assembly
98141302-unknown-4526	1.74223e-20	0.355367	0.23	0.05	3.58533e-16	e = adjusted p value using bonferroni correction	regulation of actin cytoskeleton organization
98037521-a4gat	4.07404e-19	0.27538	0.147	0.01	8.38396e-15
98148889-dnja4	6.71854e-18	0.371025	0.616	0.417	1.38261e-13
98113053-anxa3-2	9.88333e-18	0.369214	0.547	0.339	2.03389e-13
98159800-pax9-2	7.74678e-17	0.408761	0.293	0.111	1.59421e-12
98036464-scnng-3	1.07501e-16	0.288717	0.188	0.038	2.21227e-12
98047763-zc12c	1.51807e-16	0.28156	0.184	0.038	3.12403e-12
98011336-npc1-2	1.22541e-15	0.357845	0.482	0.286	2.52177e-11
98019400-hrh3	3.02533e-15	0.317309	0.23	0.073	6.22583e-11
98111887-unknown-2510	3.32105e-15	0.259262	0.147	0.023	6.83438e-11
98006544-st4a1	6.27603e-15	0.343191	0.367	0.174	1.29154e-10
98127151-tar1	8.90514e-15	0.319987	0.239	0.083	1.83259e-10
98020334-unknown-521	1.93271e-13	0.318122	0.334	0.166	3.97732e-09
98054164-cq098-3	2.07528e-13	0.301697	0.202	0.063	4.27071e-09
98125870-unknown-3449	8.4556e-13	0.339233	0.251	0.103	1.74008e-08
98112206-crip2-2	1.10246e-12	0.301968	0.153	0.038	2.26875e-08
98133656-unknown-3967	7.98452e-12	0.305644	0.497	0.331	1.64313e-07
98036915-elov5-3	2.19726e-11	0.288523	0.602	0.478	4.52174e-07
98035873-gnao-2	7.0922e-11	0.272904	0.244	0.106	1.4595e-06
98013010-lrat-2	2.7339e-10	0.271163	0.253	0.12	5.62609e-06
98006294-fa46a	8.93685e-10	0.282603	0.552	0.414	1.83911e-05
98042408-rac1-6	1.25391e-09	0.25727	0.349	0.198	2.58043e-05
98001231-sap3	1.3259e-09	0.283589	0.579	0.422	2.72857e-05
98045567-tm14c	1.33265e-09	0.270127	0.509	0.367	2.74246e-05
98155686-rock2-2	1.49153e-09	0.269512	0.408	0.254	3.06941e-05
98035852-rl24-2	2.79311e-08	0.264939	0.532	0.384	0.000574794
98117255-unknown-2841	8.08739e-08	0.268689	0.402	0.274	0.0016643
98025789-catl1	2.67135e-07	0.258128	0.485	0.357	0.00549737
98115726-cats-2	3.20518e-06	0.252924	0.394	0.282	0.0659595
98144255-tba1b-3	3.09339e-14	-0.250406	0.031	0.14	6.36589e-10
98028735-unknown-730	2.10851e-11	-0.252312	0.042	0.143	4.33909e-07
98001031-pg12a	1.66617e-20	-0.256804	0.008	0.128	3.42881e-16
98036555-unknown-955	1.46982e-20	-0.257385	0.004	0.116	3.02474e-16
98117481-unknown-2862	6.17174e-22	-0.257694	0.006	0.131	1.27008e-17
98014988-syt1-3	6.6469e-09	-0.257894	0.199	0.326	0.000136786
98148908-unknown-5034	2.48307e-09	-0.263861	0.354	0.488	5.10992e-05
98058713-sem5b	2.58558e-09	-0.265693	0.355	0.48	5.32086e-05
98025025-notc2	1.5928e-08	-0.267327	0.254	0.375	0.000327781
98109237-unknown-2341	6.67909e-09	-0.267577	0.263	0.4	0.000137449
98106630-tff3	8.12489e-33	-0.270787	0.872	0.962	1.67202e-28
98030961-hop	1.18496e-22	-0.273285	0.004	0.128	2.43854e-18
98052055-abcb6-3	1.34733e-09	-0.279798	0.299	0.434	2.77268e-05
98007018-fucm	8.25837e-11	-0.280491	0.404	0.545	1.69949e-06
98018580-srsf3	2.37293e-10	-0.282255	0.421	0.527	4.88325e-06
98023891-ino1	1.63459e-08	-0.282847	0.153	0.266	0.000336383
98058864-rtl1	1.37339e-10	-0.290184	0.331	0.48	2.8263e-06
98032279-acha7-6	1.6983e-10	-0.294343	0.396	0.535	3.49493e-06
98004147-unknown-95	1.34505e-11	-0.296855	0.657	0.759	2.76797e-07
98043230-s17a5-12	3.31695e-11	-0.304326	0.376	0.5	6.82595e-07
98126458-ttl13-2	8.92293e-23	-0.30834	0.017	0.159	1.83625e-18
98045685-unknown-1223	9.59412e-09	-0.308629	0.061	0.154	0.000197437
98108616-syfa-2	1.34085e-24	-0.320328	0.009	0.151	2.75934e-20
98102356-cnr3-3	6.07263e-12	-0.324088	0.313	0.46	1.24969e-07
98049880-sar1a	3.04154e-15	-0.328506	0.359	0.535	6.25918e-11
98022043-tmm56-4	3.07516e-13	-0.330204	0.283	0.44	6.32837e-09
98040750-pa1b3-2	2.16784e-25	-0.33598	0.012	0.161	4.46119e-21
98111638-dcxr-9	1.24195e-14	-0.336482	0.142	0.304	2.5558e-10
98005192-leu1	6.76706e-11	-0.340171	0.223	0.379	1.39259e-06
98008897-mx1	1.6334e-23	-0.394848	0.087	0.291	3.36137e-19
98009853-unknown-248	2.08278e-33	-0.411686	0.017	0.216	4.28615e-29
98058295-fmr1n-2	2.28339e-33	-0.42659	0.623	0.804	4.69899e-29
98151780-unknown-5256	5.36745e-36	-0.440771	0.012	0.216	1.10457e-31
98125624-ctl1-4	9.39634e-35	-0.455826	0.045	0.277	1.93367e-30
98025716-cttb2	7.85115e-40	-0.463947	0.023	0.262	1.61569e-35
98038973-fad1-2	1.17116e-25	-0.469913	0.038	0.219	2.41013e-21
98124542-unknown-3355	6.94544e-34	-0.490703	0.504	0.689	1.4293e-29
98060099-unknown-1615	7.57304e-45	-0.542119	0.02	0.279	1.55845e-40
98057522-unknown-1550	1.19195e-72	-0.596198	0.666	0.953	2.4529e-68
98145267-unknown-4789	2.73092e-47	-0.693835	0.404	0.708	5.61997e-43
