# Supplementary material for: Acoel single-cell atlas reveals expression dynamics and heterogeneity of adult pluripotent stem cells
Source: Nat Commun. 2023 May 5;14:2612. doi: 10.1038/s41467-023-38016-4 (PMC10163032; doi:10.1038/s41467-023-38016-4)
Supplement: Supplementary file 20 — Supplementary Data 18 [file 41467_2023_38016_MOESM20_ESM.xlsx]

## Sheet: secretory.6v0
Supplementary Table 20. Secretory cell type expression comparisons across regeneration time points and associated GO.
	p_vala	avg_log2FCb	pct.1c	pct.2d	p_val_adje	a = unadjusted p value	GO
98145338-tri37-2	2.66099e-16	0.795768	0.5	0.158	5.47606e-12	b = log fold change of average expression of this cluster versus all other clusters	N/A
98119645-rs27a-2	4.15193e-07	0.257811	0.899	0.759	0.00854426	c = Percent of cells within this clusters that express this gene
98150882-sylm-2	6.198e-07	0.48342	0.291	0.107	0.0127549	d = Perfect of cells outside this cluster expressing this gene
98050288-kdm8	3.54483e-06	0.276808	0.816	0.692	0.0729491	e = adjusted p value using bonferroni correction
98158162-ssrg-2	1.36328e-05	0.250932	0.791	0.66	0.280549
98160154-glrx2-5	2.26954e-05	0.382148	0.5	0.32	0.467049
98013145-ash1l	0.000127936	0.360251	0.475	0.308	1
98044339-syy	4.86155e-05	0.345114	0.361	0.194	1
98026913-srca	0.000118896	0.33743	0.437	0.269	1
98022272-sdf2	0.000252669	0.32419	0.487	0.344	1
98022600-unknown-578	0.0014603	0.322906	0.411	0.277	1
98070760-unknown-1671	0.000151877	0.315075	0.5	0.332	1
98058916-sorl	0.00313641	0.295174	0.297	0.19	1
98119691-unknown-3033	7.82148e-05	0.294415	0.614	0.573	1
98105323-cnfn-14	0.000299282	0.293637	0.424	0.269	1
98139215-atm-5	0.000254046	0.287687	0.228	0.103	1
98053409-atpk	0.00147089	0.28076	0.418	0.281	1
98031395-f210b	0.0001772	0.274088	0.253	0.111	1
98011289-emc2	0.00215816	0.265169	0.31	0.19	1
98157801-cbr1-9	0.00165692	0.262744	0.424	0.289	1
98160116-f126b	0.00214129	0.262314	0.373	0.241	1
98137199-ppib-3	0.00292871	0.262053	0.538	0.419	1
98041440-sl9c1	0.00383644	0.260728	0.329	0.217	1
98009676-dad1	0.00323027	0.257223	0.468	0.328	1
98132403-brk1	0.00257318	0.255763	0.519	0.372	1
98038412-st1c2-5	0.000417236	0.252589	0.158	0.055	1
98038546-npm3	0.00559386	-0.250308	0.177	0.304	1
98110405-ca2d1	0.00405623	-0.251303	0.386	0.506	1
98005110-smca2	0.000346343	-0.251656	0.051	0.17	1
98053388-ch60	0.00223375	-0.252195	0.057	0.154	1
98025684-enob	0.00453648	-0.253389	0.259	0.387	1
98048044-cdc42-5	0.00300101	-0.255578	0.304	0.447	1
98006752-larp1	0.00315994	-0.256943	0.158	0.285	1
98002388-ks6a2	0.00209828	-0.257412	0.139	0.273	1
98022556-set-2	0.00361626	-0.259405	0.348	0.51	1
98113329-unknown-2601	0.00229343	-0.26521	0.259	0.407	1
98125282-unknown-3406	0.000829607	-0.270451	0.07	0.186	1
98022087-ubap2	0.000752347	-0.273102	0.203	0.375	1
98030880-djb12	0.00129242	-0.273159	0.196	0.336	1
98058350-bckd	0.000279774	-0.277665	0.082	0.225	1
98039759-rm19	0.0015441	-0.279256	0.222	0.372	1
98045681-k0195	0.000868413	-0.279891	0.089	0.213	1
98004726-fhl2-2	0.000610235	-0.280807	0.025	0.123	1
98043597-cyta-5	0.00456046	-0.283016	0.184	0.308	1
98060099-unknown-1615	0.00173211	-0.284974	0.177	0.32	1
98022839-sap	0.000392716	-0.286615	0.196	0.387	1
98058687-adsv	0.0017171	-0.287052	0.038	0.13	1
98004709-unknown-107	0.000930665	-0.287678	0.171	0.312	1
98003161-mbnl3	8.50068e-05	-0.296623	0.044	0.182	1
98129356-hpgds-26	0.000458542	-0.297447	0.038	0.146	1
98031289-unknown-812	0.00109075	-0.300758	0.177	0.332	1
98004147-unknown-95	0.000981115	-0.303174	0.101	0.229	1
98135980-smtl2	0.000191758	-0.303914	0.057	0.186	1
98004175-wbs27-2	0.000784716	-0.304541	0.127	0.273	1
98057522-unknown-1550	6.56117e-15	-0.308294	0.899	0.976	1.35022e-10
98120590-tbb2a-3	0.000188209	-0.31556	0.329	0.506	1
98125778-lrp2-13	6.49831e-05	-0.318175	0.038	0.166	1
98058630-l2gl1	3.01574e-07	-0.32086	0.614	0.798	0.00620609
98136385-unknown-4197	7.59054e-05	-0.321483	0.411	0.609	1
98001231-sap3	0.000293738	-0.322497	0.354	0.542	1
98000496-unknown-13	0.000359752	-0.331238	0.196	0.368	1
98018580-srsf3	6.30987e-05	-0.333088	0.076	0.229	1
98101013-unknown-1780	0.000317574	-0.335715	0.285	0.447	1
98152808-unknown-5327	0.00130896	-0.340629	0.43	0.609	1
98012214-stx19	2.82144e-05	-0.345539	0.411	0.621	0.580624
98058753-at2a2	0.000118677	-0.351212	0.152	0.316	1
98115726-cats-2	4.13403e-05	-0.367558	0.165	0.364	0.850742
98048702-sspo-3	0.000159175	-0.36841	0.544	0.652	1
98021298-speg	2.67727e-05	-0.370523	0.044	0.19	0.550956
98020832-actb-3	0.000100763	-0.379995	0.177	0.356	1
98138202-lrp1-16	7.27987e-08	-0.39369	0.082	0.312	0.00149812
98003647-unknown-84	0.000129771	-0.402025	0.234	0.399	1
98148473-lrp1-19	1.75234e-07	-0.404146	0.089	0.308	0.00360614
98045503-unknown-1217	6.27283e-06	-0.404234	0.095	0.281	0.129089
98040325-unknown-1079	1.57584e-05	-0.422603	0.184	0.399	0.324293
98024156-actb-4	1.92598e-06	-0.422982	0.386	0.64	0.0396347
98124542-unknown-3355	6.77677e-08	-0.429069	0.468	0.684	0.00139459
98041718-sidt1-4	8.38767e-07	-0.476597	0.291	0.502	0.017261
98147592-cnfn-18	1.02536e-07	-0.482577	0.196	0.466	0.0021101
98013428-myh6	1.46166e-06	-0.515415	0.038	0.209	0.0300796
98001993-calm	6.73654e-07	-0.528654	0.076	0.277	0.0138631
98035075-myh4	1.7084e-08	-0.559884	0.032	0.245	0.000351572
98041501-tpm3	3.9675e-08	-0.584506	0.063	0.285	0.000816472
98043715-tnni2	8.12555e-09	-0.611227	0.108	0.368	0.000167216
98028242-tnnt2	2.68269e-09	-0.634169	0.082	0.34	5.5207e-05
98051237-ml12b-2	3.61132e-12	-0.764548	0.063	0.372	7.43174e-08
98005177-actb	1.17539e-22	-0.973323	0.234	0.731	2.41883e-18
98008897-mx1	2.36055e-34	-1.43768	0	0.628	4.85778e-30

## Sheet: secretory.24v0
	p_vala	avg_log2FCb	pct.1c	pct.2d	p_val_adje	a = unadjusted p value	GO
98122207-unknown-3206	1.47932e-19	0.819557	0.29	0.004	3.0443e-15	b = log fold change of average expression of this cluster versus all other clusters	N/A
98145338-tri37-2	4.11985e-14	0.639903	0.45	0.158	8.47825e-10	c = Percent of cells within this clusters that express this gene
98119691-unknown-3033	1.01211e-12	0.452271	0.761	0.573	2.08281e-08	d = Perfect of cells outside this cluster expressing this gene
98138036-utp15-10	3.62959e-12	0.465385	0.454	0.174	7.46934e-08	e = adjusted p value using bonferroni correction
98157436-wdr5-8	8.11391e-11	0.252602	0.286	0.067	1.66976e-06
98136222-unknown-4179	9.97306e-11	0.419511	0.731	0.545	2.05236e-06
98118903-wdr5-6	1.25271e-10	0.264241	0.399	0.146	2.57794e-06
98153156-gbrap	7.9686e-09	0.398114	0.634	0.419	0.000163986
98119688-unknown-3031	9.05436e-09	0.270664	0.819	0.727	0.00018633
98119692-unknown-3034	1.43585e-08	0.409035	0.647	0.427	0.000295483
98118904-utp15-9	1.85388e-08	0.311847	0.357	0.142	0.00038151
98146388-ovch1	9.90943e-08	0.404117	0.252	0.079	0.00203926
98131136-unknown-3805	1.68575e-07	0.379634	0.298	0.111	0.0034691
98116739-utp15-7	3.48694e-07	0.386055	0.34	0.15	0.00717576
98100139-ubb-8	5.23542e-07	0.300377	0.618	0.411	0.010774
98028886-acsl1-3	5.73578e-07	0.321899	0.269	0.091	0.0118037
98150882-sylm-2	6.99922e-07	0.467458	0.277	0.107	0.0144037
98151123-unknown-5188	9.67763e-07	0.353908	0.172	0.04	0.0199156
98100826-e2ak4-3	2.15281e-06	0.331635	0.218	0.071	0.0443027
98035310-kpca-2	2.43977e-06	0.26349	0.824	0.676	0.0502081
98145950-vatl-3	2.96813e-06	0.286021	0.748	0.577	0.0610812
98018216-scn9a	3.3537e-06	0.323202	0.29	0.115	0.0690157
98005642-pdcd6	4.13681e-06	0.324724	0.58	0.395	0.0851315
98020803-yipf1	6.22956e-06	0.334111	0.542	0.332	0.128198
98010043-actb-2	7.10338e-06	0.354174	0.361	0.194	0.14618
98100135-ubb-6	1.15838e-05	0.258505	0.639	0.474	0.238382
98022779-sidt1-2	1.23281e-05	0.360782	0.357	0.194	0.253699
98002897-facr1	1.29856e-05	0.355494	0.357	0.194	0.26723
98136490-unknown-4203	1.7623e-05	0.295247	0.248	0.103	0.362664
98156186-zn235-25	2.34079e-05	0.264948	0.202	0.075	0.481711
98004406-asic2	2.45935e-05	0.327478	0.382	0.206	0.50611
98150872-sye-2	2.50622e-05	0.34912	0.319	0.162	0.515755
98122863-unknown-3255	3.27539e-05	0.300093	0.231	0.091	0.674043
98013118-dctn3	3.49007e-05	0.315162	0.504	0.348	0.718221
98001888-tbb4b	4.33338e-05	0.309701	0.273	0.13	0.891766
98000485-pinx1	4.3765e-05	0.324947	0.252	0.119	0.90064
98109205-bak-3	5.93437e-05	0.327977	0.248	0.115	1
98104382-ttll9-2	5.36211e-05	0.313087	0.265	0.123	1
98106729-unknown-2178	0.000124457	0.312355	0.345	0.198	1
98030816-serb	0.000228232	0.292152	0.429	0.273	1
98051702-pcsk7	6.73208e-05	0.291676	0.475	0.3	1
98022682-shl2	0.00132387	0.284601	0.286	0.174	1
98150004-unknown-5112	0.000542781	0.281216	0.294	0.174	1
98001138-ggt7	0.000138118	0.280331	0.496	0.34	1
98150926-unknown-5170	0.000123053	0.276855	0.277	0.138	1
98106486-ddx58-4	7.68554e-05	0.269798	0.273	0.126	1
98155920-ubb-14	0.000269585	0.269469	0.55	0.391	1
98014411-t184b	0.000178716	0.268273	0.655	0.482	1
98005762-ugdh	0.000469807	0.268218	0.55	0.403	1
98034360-a4gct	0.000415969	0.265434	0.324	0.186	1
98019847-sdcb1	0.00040976	0.258179	0.471	0.324	1
98058546-mpp5	0.000378342	0.257377	0.647	0.49	1
98030167-tba1a-4	0.000688087	0.255959	0.366	0.229	1
98160154-glrx2-5	0.00141807	0.251809	0.445	0.32	1
98042877-unknown-1150	0.00124593	0.250927	0.294	0.174	1
98018120-unknown-462	0.0274642	-0.252937	0.143	0.221	1
98000607-amd	0.000304761	-0.253201	0.055	0.154	1
98056302-s43a3	0.00181815	-0.254558	0.164	0.273	1
98036555-unknown-955	8.29833e-05	-0.254764	0.042	0.146	1
98041501-tpm3	0.0170161	-0.255637	0.206	0.285	1
98145753-unknown-4818	0.000297884	-0.267704	0.067	0.17	1
98144255-tba1b-3	0.00046611	-0.268303	0.113	0.229	1
98011954-marh3	4.01589e-05	-0.275277	0.05	0.162	0.82643
98105735-unknown-2118	7.6609e-08	-0.276476	0	0.115	0.00157654
98040750-pa1b3-2	0.000214574	-0.280116	0.101	0.221	1
98038973-fad1-2	0.00133513	-0.283412	0.164	0.281	1
98057349-flna-2	0.00261473	-0.287635	0.202	0.304	1
98136385-unknown-4197	8.77402e-05	-0.29494	0.492	0.609	1
98035852-rl24-2	5.53931e-05	-0.29503	0.042	0.146	1
98009853-unknown-248	0.000126716	-0.302334	0.134	0.273	1
98013428-myh6	0.0135504	-0.304417	0.134	0.209	1
98027169-metk1-2	0.00217701	-0.3069	0.155	0.257	1
98012214-stx19	4.37876e-05	-0.308867	0.492	0.621	0.901105
98004175-wbs27-2	0.000251248	-0.311221	0.139	0.273	1
98001993-calm	0.00266651	-0.319311	0.176	0.277	1
98058630-l2gl1	4.48989e-10	-0.325893	0.643	0.798	9.23974e-06
98125778-lrp2-13	1.62928e-07	-0.32978	0.025	0.166	0.00335289
98043715-tnni2	0.000765663	-0.334087	0.248	0.368	1
98038232-unknown-1008	0.0001399	-0.344229	0.097	0.217	1
98060099-unknown-1615	1.89636e-05	-0.348908	0.16	0.32	0.390251
98147592-cnfn-18	5.32236e-06	-0.357652	0.277	0.466	0.109529
98051237-ml12b-2	0.000199852	-0.377519	0.235	0.372	1
98004147-unknown-95	1.01044e-06	-0.391573	0.071	0.229	0.0207938
98035075-myh4	1.67323e-06	-0.411958	0.084	0.245	0.0344333
98028242-tnnt2	1.03738e-05	-0.413325	0.172	0.34	0.213483
98148473-lrp1-19	2.97152e-11	-0.435224	0.071	0.308	6.1151e-07
98003647-unknown-84	3.0863e-06	-0.447202	0.235	0.399	0.0635131
98138202-lrp1-16	6.61161e-13	-0.45293	0.059	0.312	1.3606e-08
98005177-actb	3.16843e-10	-0.51966	0.441	0.731	6.52032e-06

## Sheet: secretory.72v0
	p_vala	avg_log2FCb	pct.1c	pct.2d	p_val_adje	a = unadjusted p value	GO
98145338-tri37-2	1.78847e-13	0.653924	0.437	0.158	3.6805e-09	b = log fold change of average expression of this cluster versus all other clusters	release of cytochrome c from mitochondria
98132028-ggct-3	5.3121e-08	0.355075	0.371	0.154	0.00109318	c = Percent of cells within this clusters that express this gene
98055784-bak-2	1.63247e-07	0.324549	0.114	0.004	0.00335946	d = Perfect of cells outside this cluster expressing this gene
98138036-utp15-10	4.10563e-07	0.408126	0.358	0.174	0.00844898	e = adjusted p value using bonferroni correction
98003288-atla1	9.88245e-07	0.357148	0.197	0.051	0.0203371
98122864-map11-2	3.27927e-05	0.370669	0.266	0.126	0.674842
98035298-unknown-926	7.00249e-05	0.365546	0.336	0.186	1
98066284-unknown-1636	9.92439e-05	0.33111	0.201	0.083	1
98015659-c9mt	5.33698e-05	0.306403	0.52	0.352	1
98053049-calm-42	0.000117014	0.289396	0.258	0.119	1
98002897-facr1	0.000772694	0.287935	0.314	0.194	1
98064761-unknown-1630	0.000165074	0.285585	0.201	0.083	1
98158089-unknown-5694	0.000651442	0.276662	0.306	0.182	1
98002910-twf1	0.000303791	0.268891	0.515	0.399	1
98116739-utp15-7	0.000369315	0.265369	0.279	0.15	1
98147592-cnfn-18	0.000111729	0.264971	0.629	0.466	1
98028886-acsl1-3	6.71306e-05	0.264661	0.227	0.091	1
98134979-actb-8	0.00313209	0.259923	0.424	0.3	1
98136222-unknown-4179	0.000422488	0.2591	0.633	0.545	1
98030167-tba1a-4	0.00129077	0.257881	0.349	0.229	1
98023325-nog1	0.00132091	0.255506	0.432	0.296	1
98103996-h2az-2	0.00198812	0.250966	0.45	0.328	1
98000273-acsf2	0.00162492	-0.250705	0.21	0.332	1
98105735-unknown-2118	2.28506e-06	-0.25391	0.009	0.115	0.0470242
98036555-unknown-955	0.000144585	-0.254043	0.044	0.146	1
98159130-ca2d1-2	0.00044413	-0.257655	0.262	0.411	1
98152808-unknown-5327	0.00627544	-0.25913	0.476	0.609	1
98030880-djb12	0.000816379	-0.261558	0.21	0.336	1
98054716-thop1-3	0.000993196	-0.262125	0.175	0.292	1
98028809-rbms1	0.000373205	-0.262875	0.105	0.225	1
98162180-sc6a5-2	0.00161951	-0.264334	0.245	0.348	1
98161364-sep15	1.04159e-05	-0.267321	0.659	0.81	0.214349
98057349-flna-2	0.00156987	-0.276705	0.183	0.304	1
98035075-myh4	0.0035866	-0.283258	0.144	0.245	1
98151912-unknown-5264	0.00113389	-0.289672	0.122	0.229	1
98106630-tff3	0.000215571	-0.302001	0.057	0.162	1
98030961-hop	7.50882e-07	-0.3048	0.026	0.158	0.0154524
98054688-nr4a1	1.25084e-05	-0.306972	0.026	0.134	0.25741
98144255-tba1b-3	1.24919e-05	-0.311885	0.083	0.229	0.257071
98058630-l2gl1	4.76232e-08	-0.316047	0.611	0.798	0.000980038
98039340-pr40a	1.83656e-05	-0.334025	0.166	0.332	0.377946
98026296-pspb	1.07463e-06	-0.347991	0.476	0.64	0.0221148
98052818-cnfn-12	3.01216e-05	-0.357911	0.271	0.451	0.619872
98060099-unknown-1615	6.9722e-06	-0.358621	0.144	0.32	0.143481
98110405-ca2d1	1.57586e-05	-0.360522	0.336	0.506	0.324295
98003647-unknown-84	9.82371e-05	-0.364244	0.253	0.399	1
98028689-svop-4	1.21951e-07	-0.411533	0.354	0.553	0.00250963
98013145-ash1l	1.51917e-06	-0.433489	0.135	0.308	0.0312631
98041718-sidt1-4	7.43704e-08	-0.461264	0.279	0.502	0.00153047
98137110-unknown-4254	9.19695e-10	-0.537015	0.192	0.447	1.89264e-05
98008897-mx1	2.75085e-21	-0.857753	0.179	0.628	5.66096e-17

## Sheet: secretory.8v0
	p_vala	avg_log2FCb	pct.1c	pct.2d	p_val_adje	a = unadjusted p value	GO
98119645-rs27a-2	7.87869e-12	0.292371	0.856	0.759	1.62136e-07	b = log fold change of average expression of this cluster versus all other clusters	cytoplasmic translation
98110436-rs20-2	1.42023e-09	0.273043	0.806	0.735	2.92269e-05	c = Percent of cells within this clusters that express this gene
98044774-gip4	5.31084e-09	0.299053	0.139	0.004	0.000109292	d = Perfect of cells outside this cluster expressing this gene
98036915-elov5-3	5.51051e-09	0.426479	0.667	0.494	0.000113401	e = adjusted p value using bonferroni correction
98037934-mknk2	5.25346e-08	0.283688	0.789	0.688	0.00108111
98137456-itax	1.41387e-07	0.39175	0.228	0.055	0.0029096
98025266-chpt1	2.93588e-07	0.457103	0.483	0.289	0.00604175
98000012-mob2	2.17336e-06	0.302368	0.722	0.601	0.0447255
98012470-unknown-319	4.89148e-06	0.250973	0.189	0.051	0.100662
98029892-cd82	7.0386e-06	0.398102	0.45	0.277	0.144847
98031729-sydm	7.4224e-06	0.292686	0.222	0.075	0.152746
98022756-yipf5	8.31998e-06	0.343047	0.617	0.447	0.171217
98025297-abcf2	1.3229e-05	0.380251	0.472	0.308	0.27224
98023325-nog1	1.53508e-05	0.385801	0.467	0.296	0.315905
98049746-pk1l2-3	1.90669e-05	0.293204	0.133	0.028	0.392377
98145959-e2ak3	0.000208006	0.343959	0.35	0.209	1
98014593-pno1	6.30263e-05	0.338835	0.317	0.158	1
98043346-cpt1b-2	0.000233239	0.333847	0.433	0.312	1
98035056-cats	0.00055812	0.333374	0.494	0.387	1
98141092-eif3k	0.000246621	0.325988	0.444	0.312	1
98050451-ypel5	5.14454e-05	0.319463	0.511	0.383	1
98055262-ozf	0.000994355	0.299776	0.217	0.111	1
98066284-unknown-1636	0.00482091	0.299416	0.161	0.083	1
98028886-acsl1-3	0.000805384	0.293798	0.2	0.091	1
98117270-dyl2-3	0.000318119	0.292761	0.511	0.383	1
98147592-cnfn-18	0.000542867	0.292152	0.594	0.466	1
98054162-aedo	0.00186001	0.29124	0.378	0.257	1
98146499-cetn2	0.00112357	0.286309	0.244	0.13	1
98029093-elov4-4	0.00215196	0.285863	0.467	0.383	1
98000485-pinx1	0.00118431	0.2852	0.228	0.119	1
98019770-tsp4	0.00149713	0.282814	0.433	0.316	1
98011289-emc2	0.00435832	0.282348	0.289	0.19	1
98049994-lc7l3	0.000243396	0.281094	0.206	0.087	1
98152298-unknown-5312	0.00390787	0.280097	0.194	0.103	1
98007970-hcdh	0.00256981	0.27485	0.239	0.138	1
98005345-cb042	0.00192975	0.271249	0.4	0.281	1
98011374-xiap	0.000274863	0.270992	0.172	0.063	1
98010994-ahsa1	0.00253645	0.269134	0.45	0.344	1
98057021-f261-2	0.00618843	0.264143	0.339	0.241	1
98006703-pnp	0.0138289	0.263372	0.344	0.277	1
98043398-thil	0.00478673	0.262897	0.217	0.123	1
98002897-facr1	0.0120335	0.262488	0.278	0.194	1
98035871-uap1	0.000216936	0.261511	0.6	0.514	1
98051182-txnd9	0.00304287	0.26134	0.333	0.221	1
98122302-ubb-10	7.72675e-05	0.261131	0.294	0.146	1
98023495-chtop	0.00802496	0.258696	0.328	0.237	1
98120590-tbb2a-3	0.00148409	0.257087	0.622	0.506	1
98024895-ulk1	0.00171302	0.256533	0.156	0.067	1
98017546-riok2	0.003713	0.256122	0.233	0.13	1
98015727-wdr76	0.00391557	0.255443	0.311	0.198	1
98105119-coq4-2	0.000865275	0.252508	0.156	0.059	1
98008970-if2g	0.000779275	-0.250008	0.1	0.225	1
98160044-hpgds-29	0.00398475	-0.250104	0.2	0.328	1
98143187-kcma1-2	0.000409489	-0.251008	0.056	0.166	1
98137305-mtmr9-2	5.04275e-05	-0.251296	0.017	0.126	1
98039600-tba4a	0.00207025	-0.251542	0.167	0.292	1
98021974-f177a	0.00145785	-0.25214	0.156	0.292	1
98008111-tusc3	0.00278708	-0.252741	0.161	0.281	1
98011653-pdia5	0.0031228	-0.252974	0.189	0.328	1
98032703-abhd3	6.79114e-05	-0.253351	0.017	0.123	1
98123489-unknown-3299	4.66962e-05	-0.253412	0.011	0.115	0.96096
98016307-tppp3	0.00194664	-0.254366	0.356	0.514	1
98027169-metk1-2	0.0115675	-0.254607	0.156	0.257	1
98048896-sysc	0.00267748	-0.255108	0.428	0.609	1
98043754-wipi2	0.000917703	-0.256356	0.122	0.253	1
98017449-ly75-2	0.00934708	-0.256544	0.328	0.466	1
98152808-unknown-5327	0.00336421	-0.256677	0.528	0.609	1
98013427-atp5l	0.00346788	-0.257554	0.256	0.383	1
98161103-gas6	0.000127482	-0.258812	0.039	0.158	1
98126344-szrd1-2	0.000927106	-0.258838	0.05	0.154	1
98034764-thiom	0.00262178	-0.25924	0.311	0.466	1
98010527-uggg1	0.00204675	-0.259251	0.256	0.395	1
98037722-caco2	0.00201494	-0.26057	0.311	0.466	1
98053862-pdia6-2	0.00197244	-0.26062	0.322	0.474	1
98132474-cstn1	0.000746892	-0.26373	0.089	0.213	1
98001031-pg12a	0.000181792	-0.26426	0.028	0.13	1
98041514-sc22b	0.00202613	-0.266004	0.206	0.348	1
98030961-hop	4.09775e-05	-0.266472	0.033	0.158	0.843277
98048908-pdxd1	0.00319484	-0.266659	0.3	0.423	1
98047088-can9-5	0.000582108	-0.26736	0.589	0.791	1
98015773-cr3l1	0.000827017	-0.268575	0.361	0.518	1
98101391-unknown-1808	1.34249e-05	-0.269588	0.122	0.3	0.27627
98026012-macoi	1.47899e-05	-0.269983	0.122	0.3	0.304361
98051649-prdx4	0.00280679	-0.270288	0.217	0.344	1
98037510-cntp2	0.000659061	-0.270467	0.139	0.273	1
98145753-unknown-4818	0.000102065	-0.270837	0.044	0.17	1
98000178-paxi1	0.000513521	-0.271185	0.111	0.245	1
98012926-gslg1	0.00118201	-0.271201	0.35	0.502	1
98051894-unknown-1364	0.00181413	-0.271479	0.322	0.482	1
98035851-se1l1	0.000634121	-0.271552	0.117	0.245	1
98015088-psb7	0.000346216	-0.271879	0.089	0.217	1
98148465-unknown-4990	2.70009e-06	-0.272189	0	0.115	0.0555652
98051626-dctn6	0.00131888	-0.272305	0.133	0.257	1
98059203-ddx3y	0.000927158	-0.272808	0.228	0.383	1
98025043-ganab	8.50942e-05	-0.273587	0.056	0.182	1
98053340-cnfn-13	0.0018922	-0.274307	0.217	0.36	1
98110569-pif1-4	7.4725e-05	-0.274621	0.144	0.32	1
98028735-unknown-730	0.000264571	-0.275447	0.044	0.158	1
98029996-sc24c	0.00101688	-0.275731	0.194	0.336	1
98005603-ldb2	0.000894012	-0.275973	0.094	0.209	1
98105735-unknown-2118	2.70009e-06	-0.276476	0	0.115	0.0555652
98144255-tba1b-3	0.00104179	-0.276817	0.111	0.229	1
98048801-cbx3	0.000949339	-0.277846	0.144	0.273	1
98018143-tmed4	0.00137727	-0.277848	0.356	0.53	1
98003161-mbnl3	0.000737859	-0.278675	0.072	0.182	1
98124024-lrrf2	0.000175297	-0.279999	0.1	0.245	1
98125282-unknown-3406	0.000305061	-0.280466	0.067	0.186	1
98018865-cdipt	0.000800393	-0.280651	0.194	0.34	1
98048526-gbb2-2	0.000519138	-0.282198	0.233	0.399	1
98054752-unknown-1449	0.000254735	-0.283222	0.083	0.217	1
98043514-djb11-3	0.000482959	-0.284352	0.178	0.34	1
98028269-enpl	0.00115112	-0.28518	0.094	0.206	1
98026379-crel2	0.000718034	-0.286067	0.206	0.356	1
98155420-l1cam	0.00026026	-0.286385	0.322	0.506	1
98020505-nano1	0.00023842	-0.287443	0.056	0.174	1
98018580-srsf3	0.000283353	-0.287879	0.094	0.229	1
98056302-s43a3	0.000641036	-0.28873	0.139	0.273	1
98032828-fhl3-4	0.000159739	-0.289109	0.05	0.17	1
98051237-ml12b-2	0.00491058	-0.289451	0.239	0.372	1
98033506-h10	0.000595848	-0.289883	0.35	0.526	1
98051383-unknown-1356	0.000521098	-0.291859	0.211	0.368	1
98021942-lfg4	0.000551046	-0.292486	0.272	0.443	1
98028413-bace1	0.000318084	-0.29298	0.478	0.688	1
98058276-wbs27-9	8.31369e-05	-0.293553	0.039	0.158	1
98000175-ephx4	0.000119723	-0.294716	0.089	0.229	1
98142230-unknown-4594	5.03204e-05	-0.295403	0.267	0.478	1
98017708-f16p1	0.000640815	-0.295447	0.356	0.534	1
98023891-ino1	0.00120704	-0.295572	0.2	0.344	1
98008790-tmeda	0.000397265	-0.296115	0.144	0.289	1
98043800-neua	0.000327701	-0.296689	0.128	0.273	1
98049843-ubp11	0.000328501	-0.29795	0.128	0.269	1
98000607-amd	5.85234e-05	-0.298016	0.033	0.154	1
98051132-adda-5	0.000283999	-0.298509	0.339	0.502	1
98128233-gels-2	0.000305365	-0.30131	0.339	0.514	1
98032757-trpm3-5	0.000128417	-0.302071	0.139	0.308	1
98013672-erlec	0.000439865	-0.303224	0.239	0.395	1
98002667-ub2d3	0.000218012	-0.303736	0.272	0.462	1
98030299-pygm	0.000168847	-0.30603	0.15	0.316	1
98058558-erp44	0.00057409	-0.306055	0.267	0.435	1
98049061-gmppb	0.000330344	-0.306228	0.317	0.474	1
98021454-rala	0.000185023	-0.306565	0.194	0.372	1
98029601-manf	0.000293876	-0.306622	0.111	0.245	1
98017366-rab5c	0.000183881	-0.307379	0.306	0.498	1
98027034-uxs1	0.00113538	-0.308516	0.233	0.372	1
98044065-gbrl2	0.000471825	-0.308712	0.211	0.372	1
98132471-unknown-3898	0.000186552	-0.310501	0.322	0.506	1
98036555-unknown-955	5.27429e-06	-0.310533	0.017	0.146	0.10854
98135142-api5-2	3.61132e-05	-0.310672	0.033	0.158	0.743174
98048702-sspo-3	0.000209676	-0.310743	0.556	0.652	1
98022054-ctl1-2	0.000129923	-0.310768	0.433	0.617	1
98001231-sap3	0.00039211	-0.311128	0.35	0.542	1
98014517-ndkb	0.000388518	-0.312996	0.422	0.66	1
98113504-tm258	0.000520026	-0.31396	0.256	0.419	1
98020026-fkbp2	0.000237679	-0.315529	0.144	0.296	1
98008263-taxb1	0.000192919	-0.315651	0.383	0.613	1
98041013-cl12b	0.000138704	-0.31883	0.1	0.237	1
98047207-cxol1	4.00348e-06	-0.31976	0.017	0.15	0.0823875
98122512-renr	5.83029e-05	-0.320095	0.1	0.253	1
98000496-unknown-13	0.000424586	-0.320505	0.211	0.368	1
98035472-tlcd1	2.95128e-05	-0.320678	0.1	0.265	0.607344
98054783-gapr1-9	7.37328e-05	-0.321026	0.428	0.64	1
98001926-ifrd1	3.83077e-05	-0.323283	0.117	0.281	0.788334
98010273-tram1	0.000284961	-0.323957	0.283	0.455	1
98009139-calr-2	0.000271953	-0.326301	0.45	0.648	1
98022600-unknown-578	0.00109217	-0.327495	0.15	0.277	1
98117481-unknown-2862	1.10376e-05	-0.328707	0.039	0.174	0.227143
98054965-ncoa7	7.57064e-05	-0.328744	0.139	0.304	1
98002620-ef1g	6.25797e-05	-0.329777	0.461	0.68	1
98001993-calm	0.000768853	-0.329968	0.139	0.277	1
98113329-unknown-2601	3.36436e-05	-0.330402	0.2	0.407	0.692351
98159628-myof-2	0.000103248	-0.330544	0.367	0.549	1
98008495-ubb-2	5.07838e-05	-0.33179	0.356	0.561	1
98137110-unknown-4254	0.00018635	-0.334775	0.261	0.447	1
98014303-fuct1	5.54945e-05	-0.334912	0.383	0.589	1
98021946-svop-3	0.000152948	-0.33579	0.244	0.431	1
98003675-pparg	0.000151097	-0.336726	0.144	0.296	1
98137961-enpp4-3	1.05366e-05	-0.337518	0.094	0.269	0.216833
98019286-atp4b	4.81528e-05	-0.341329	0.283	0.498	0.990937
98054688-nr4a1	1.48242e-06	-0.342183	0.006	0.134	0.0305068
98160585-s39a7	0.000109547	-0.343849	0.261	0.431	1
98028242-tnnt2	0.000243613	-0.345413	0.178	0.34	1
98035075-myh4	0.000243682	-0.346793	0.106	0.245	1
98016845-ppia	3.85983e-11	-0.347687	0.789	0.917	7.94315e-07
98029273-sumf2	3.11646e-05	-0.348533	0.189	0.379	0.641336
98151912-unknown-5264	2.41293e-05	-0.350195	0.072	0.229	0.496558
98039139-tspoa-4	7.54661e-07	-0.3506	0	0.126	0.0155302
98035532-ncbp2-2	1.51393e-05	-0.352512	0.1	0.261	0.311551
98021397-tmed2	2.9612e-05	-0.353659	0.333	0.53	0.609386
98036646-unknown-959	3.27749e-05	-0.356325	0.133	0.3	0.674474
98034630-tm9s2	1.54486e-07	-0.357597	0.578	0.806	0.00317917
98002568-cope	1.31604e-05	-0.359813	0.222	0.439	0.270827
98025716-cttb2	6.55053e-07	-0.361025	0.106	0.328	0.0134803
98022439-pdia1	3.77217e-05	-0.361442	0.411	0.601	0.776276
98024392-sc6a1-2	7.16626e-05	-0.364739	0.239	0.415	1
98050717-rbms3	1.13797e-05	-0.365458	0.222	0.431	0.234183
98005731-unknown-139	2.99793e-05	-0.368199	0.228	0.415	0.616945
98030980-calx-2	2.36773e-06	-0.368617	0.378	0.585	0.0487255
98022020-sels	7.43928e-06	-0.369964	0.361	0.581	0.153093
98126458-ttl13-2	2.77109e-07	-0.370095	0.022	0.186	0.00570263
98041501-tpm3	0.000188029	-0.371649	0.133	0.285	1
98022272-sdf2	2.82457e-05	-0.372091	0.167	0.344	0.581268
98033972-grp78-2	3.66936e-05	-0.372114	0.344	0.569	0.755117
98151780-unknown-5256	1.12088e-06	-0.373135	0.05	0.221	0.0230665
98155044-trpm2-6	1.86203e-06	-0.373475	0.078	0.265	0.0383186
98024783-gors2	8.59617e-06	-0.376683	0.311	0.514	0.176901
98001499-ktap2	3.38436e-05	-0.379723	0.172	0.348	0.696468
98125624-ctl1-4	3.45437e-06	-0.383261	0.094	0.277	0.0710874
98010532-psa3	7.42926e-06	-0.383586	0.211	0.415	0.152887
98019337-xbp1	7.30178e-06	-0.386946	0.233	0.455	0.150263
98043694-ctge9	2.86712e-07	-0.389092	0.489	0.704	0.00590025
98049300-grik2-4	5.21507e-07	-0.390765	0.061	0.249	0.0107321
98056983-nckx5-3	3.93162e-06	-0.391196	0.333	0.585	0.0809088
98005177-actb	1.20551e-05	-0.392955	0.483	0.731	0.248083
98052231-5nt3b	3.74346e-06	-0.396052	0.217	0.439	0.0770366
98048586-pdia4	2.23427e-05	-0.397898	0.2	0.391	0.459791
98042885-tm181	2.15162e-06	-0.400057	0.311	0.553	0.0442782
98052818-cnfn-12	1.55104e-05	-0.408208	0.239	0.451	0.319189
98028689-svop-4	1.99456e-06	-0.411749	0.311	0.553	0.041046
98026296-pspb	2.98607e-07	-0.41674	0.417	0.64	0.00614504
98015761-vato	8.57928e-07	-0.419807	0.311	0.542	0.0176553
98009853-unknown-248	5.74692e-07	-0.42048	0.078	0.273	0.0118266
98013145-ash1l	6.77996e-06	-0.420798	0.122	0.308	0.139525
98040750-pa1b3-2	1.45738e-07	-0.421864	0.039	0.221	0.00299915
98114212-ttyh1	3.34156e-08	-0.422104	0.422	0.672	0.00068766
98054774-mia3	9.5311e-07	-0.424542	0.211	0.427	0.0196141
98058630-l2gl1	4.00241e-09	-0.424755	0.511	0.798	8.23655e-05
98137670-galt4-2	1.18247e-06	-0.434287	0.294	0.542	0.024334
98047896-egr3	4.06928e-06	-0.43611	0.178	0.379	0.0837417
98027943-pdia3	2.38978e-06	-0.44008	0.383	0.613	0.0491794
98043715-tnni2	4.43495e-06	-0.453197	0.161	0.368	0.0912668
98015779-kcnkg-2	5.94853e-08	-0.467921	0.383	0.613	0.00122415
98060099-unknown-1615	3.11722e-08	-0.472254	0.089	0.32	0.000641492
98018165-ef1a2-2	2.42946e-18	-0.481681	0.733	0.992	4.99959e-14
98159130-ca2d1-2	5.89277e-09	-0.483636	0.156	0.411	0.000121267
98101013-unknown-1780	4.38765e-09	-0.530471	0.178	0.447	9.02934e-05
98031233-sptb2	3.2342e-10	-0.533636	0.317	0.64	6.65567e-06
98049093-pdia6	2.83357e-09	-0.56789	0.306	0.609	5.8312e-05
98008897-mx1	3.85355e-11	-0.632817	0.278	0.628	7.93021e-07
98041718-sidt1-4	1.36958e-12	-0.686544	0.156	0.502	2.81846e-08
98110405-ca2d1	1.18656e-12	-0.687743	0.183	0.506	2.44181e-08

## Sheet: secretory.17v0
	p_vala	avg_log2FCb	pct.1c	pct.2d	p_val_adje	a = unadjusted p value	GO
98122207-unknown-3206	2.10595e-18	0.930555	0.278	0.004	4.33384e-14	b = log fold change of average expression of this cluster versus all other clusters	fatty acid elongation, saturated fatty acid
98006294-fa46a	2.13508e-16	0.297797	0.938	0.885	4.39379e-12	c = Percent of cells within this clusters that express this gene	fatty acid elongation, polyunsaturated fatty acid
98136222-unknown-4179	2.84217e-12	0.495036	0.716	0.545	5.8489e-08	d = Perfect of cells outside this cluster expressing this gene	fatty acid elongation, monounsaturated fatty acid
98122208-unknown-3207	1.61157e-10	0.388157	0.191	0.016	3.31644e-06	e = adjusted p value using bonferroni correction	very long-chain fatty acid biosynthetic process
98043347-rla1-2	2.17259e-10	0.335891	0.784	0.644	4.47097e-06		cytoplasmic translation
98002897-facr1	2.56839e-09	0.55121	0.428	0.194	5.28549e-05		unsaturated fatty acid biosynthetic process
98025297-abcf2	2.57304e-09	0.493904	0.541	0.308	5.29506e-05		long-chain fatty-acyl-CoA biosynthetic process
98036915-elov5-3	3.11693e-09	0.425254	0.67	0.494	6.41432e-05		sphingolipid biosynthetic process
98066284-unknown-1636	3.56249e-09	0.544578	0.284	0.083	7.33125e-05		translation
98058257-mfsd7-2	4.38168e-09	0.483573	0.263	0.067	9.01706e-05		adenylate cyclase-inhibiting G-protein coupled receptor signaling pathway
98056579-hnrpq-3	3.05769e-08	0.348036	0.737	0.581	0.000629243		ribosome biogenesis
98037934-mknk2	1.16703e-07	0.275294	0.794	0.688	0.00240164
98011887-gabr2	1.91537e-07	0.303188	0.134	0.012	0.00394164
98019268-nram2	3.10284e-07	0.315576	0.737	0.597	0.00638533
98118450-tba3c-2	3.10739e-07	0.31546	0.768	0.628	0.00639469
98151551-zn593	3.13918e-07	0.414151	0.412	0.198	0.00646011
98029093-elov4-4	3.54953e-07	0.406342	0.552	0.383	0.00730458
98145338-tri37-2	3.77336e-07	0.445027	0.351	0.158	0.00776519
98037068-mrt4	4.99576e-07	0.412712	0.407	0.202	0.0102808
98020522-rs29	5.36455e-07	0.32767	0.691	0.522	0.0110397
98023325-nog1	7.09423e-07	0.419713	0.495	0.296	0.0145992
98029892-cd82	8.13173e-07	0.423054	0.474	0.277	0.0167343
98145950-vatl-3	8.19975e-07	0.303485	0.722	0.577	0.0168743
98025789-catl1	1.02174e-06	0.417656	0.572	0.364	0.0210265
98025266-chpt1	1.05817e-06	0.428227	0.485	0.289	0.021776
98144270-rs28	1.22229e-06	0.320231	0.624	0.502	0.0251536
98116119-tpd52	1.37896e-06	0.394021	0.51	0.304	0.0283777
98037255-sap-5	1.78524e-06	0.398875	0.258	0.091	0.0367384
98141092-eif3k	2.62396e-06	0.381544	0.505	0.312	0.0539985
98022352-b2l10	2.735e-06	0.355208	0.619	0.439	0.0562836
98007831-sc61g	4.52237e-06	0.281919	0.675	0.557	0.0930659
98008544-tpp1-3	5.86239e-06	0.277507	0.129	0.02	0.120642
98012623-cof1	1.00648e-05	0.319312	0.139	0.028	0.207123
98119691-unknown-3033	1.10848e-05	0.30716	0.644	0.573	0.228114
98017173-unknown-438	1.13036e-05	0.364319	0.567	0.391	0.232617
98055273-rcl1	1.2142e-05	0.334056	0.222	0.079	0.249869
98005345-cb042	1.62504e-05	0.373779	0.443	0.281	0.334418
98126368-reep5-3	2.01943e-05	0.403061	0.258	0.111	0.41558
98001208-pctl	2.0348e-05	0.328544	0.572	0.399	0.418742
98029576-sap-3	2.56253e-05	0.383824	0.211	0.079	0.527344
98135071-sk2l2-19	2.94613e-05	0.274493	0.16	0.043	0.606285
98055369-sqstm-5	3.72954e-05	0.332549	0.18	0.059	0.767503
98019479-unknown-496	4.09521e-05	0.303221	0.186	0.063	0.842753
98109575-catl1-6	4.79663e-05	0.354281	0.49	0.324	0.987098
98049341-y1101	7.69353e-05	0.376877	0.387	0.221	1
98107170-rhg23	0.000131003	0.358448	0.351	0.198	1
98109574-catl1-5	5.37258e-05	0.342167	0.49	0.316	1
98042937-ipo5	8.31119e-05	0.333653	0.438	0.277	1
98006714-rslaa	0.000318725	0.320428	0.361	0.221	1
98038723-lfg2	0.000244806	0.31928	0.485	0.368	1
98145959-e2ak3	0.000546575	0.318087	0.335	0.209	1
98115002-unknown-2709	9.84865e-05	0.316952	0.304	0.158	1
98056793-rfip3	0.000119681	0.314766	0.196	0.079	1
98011374-xiap	0.000118978	0.314725	0.175	0.063	1
98057438-cr3l1-2	0.00334236	0.3143	0.273	0.178	1
98023489-pelo	8.68597e-05	0.307758	0.593	0.455	1
98051001-sap-7	0.000767741	0.306272	0.232	0.119	1
98022193-sh3g2	0.000235653	0.304744	0.34	0.194	1
98015700-pepa5	0.000230968	0.302103	0.201	0.083	1
98039898-ube2n	0.00345898	0.299648	0.108	0.04	1
98004406-asic2	0.00102538	0.296328	0.33	0.206	1
98011699-asah1-2	0.00271767	0.295332	0.299	0.186	1
98015732-mpdz-2	0.000462919	0.294087	0.49	0.352	1
98041678-if2b	0.000742108	0.293411	0.304	0.17	1
98117270-dyl2-3	0.000279068	0.293123	0.526	0.383	1
98022756-yipf5	7.00264e-05	0.292394	0.562	0.447	1
98001231-sap3	0.000138735	0.291528	0.68	0.542	1
98019847-sdcb1	0.000759001	0.290326	0.443	0.324	1
98014411-t184b	0.000102147	0.287859	0.634	0.482	1
98111111-rs21	9.18315e-05	0.287111	0.577	0.431	1
98019412-unknown-493	0.000336285	0.284225	0.263	0.126	1
98036315-nedd8	0.0004035	0.284186	0.469	0.312	1
98043346-cpt1b-2	0.000970824	0.280467	0.428	0.312	1
98150882-sylm-2	0.00428602	0.278493	0.196	0.107	1
98000485-pinx1	0.00061113	0.267605	0.237	0.119	1
98155686-rock2-2	0.00712921	0.266265	0.294	0.209	1
98050451-ypel5	0.00105279	0.264283	0.5	0.383	1
98131755-src-6	0.000920797	0.26346	0.263	0.142	1
98129168-tpp1-9	0.000181137	0.263164	0.129	0.036	1
98024986-ran-2	0.00129701	0.261047	0.479	0.344	1
98011289-emc2	0.00177707	0.258411	0.309	0.19	1
98006634-catb	0.000314511	0.257335	0.119	0.032	1
98022795-hpcl4	0.00121957	0.256129	0.17	0.075	1
98015541-fbx7	0.00139789	0.255656	0.227	0.119	1
98131382-clca1	0.00496733	0.252691	0.222	0.13	1
98015659-c9mt	0.00306736	0.251419	0.459	0.352	1
98011909-pckgc	0.00349234	0.250846	0.557	0.47	1
98142230-unknown-4594	0.000548439	-0.250407	0.32	0.478	1
98126344-szrd1-2	0.0036238	-0.25128	0.067	0.154	1
98039729-unk	0.00154957	-0.251415	0.108	0.221	1
98021298-speg	0.00238432	-0.251519	0.088	0.19	1
98040889-scam1	0.00130261	-0.252419	0.351	0.506	1
98041151-unknown-1107	0.000374505	-0.25256	0.093	0.217	1
98105453-hxk2-4	4.3888e-06	-0.252891	0	0.103	0.0903172
98158558-unknown-5725	0.00125939	-0.25382	0.067	0.166	1
98039078-kpym	0.00552823	-0.254438	0.155	0.249	1
98048801-cbx3	0.00082455	-0.25634	0.139	0.273	1
98017566-epn1	0.00184513	-0.256448	0.227	0.36	1
98043597-cyta-5	0.00543957	-0.256537	0.191	0.308	1
98004957-1a1l2	0.00162688	-0.256789	0.289	0.451	1
98047896-egr3	0.00453238	-0.25787	0.258	0.379	1
98150227-unknown-5133	2.80074e-06	-0.258117	0	0.107	0.0576364
98110252-tba8-2	3.39155e-05	-0.259282	0.015	0.119	0.697947
98047463-tmed8	0.00115092	-0.259613	0.376	0.518	1
98067868-unknown-1648	0.00168479	-0.264451	0.124	0.237	1
98047088-can9-5	7.19967e-05	-0.26685	0.619	0.791	1
98020509-unknown-531	0.000591106	-0.267215	0.412	0.553	1
98020026-fkbp2	0.00287329	-0.267733	0.18	0.296	1
98028689-svop-4	0.000570946	-0.267984	0.407	0.553	1
98133643-unknown-3966	1.64515e-05	-0.269404	0.005	0.103	0.338556
98054554-grk5	0.000337459	-0.269837	0.077	0.194	1
98056247-pde3a	0.00102208	-0.270388	0.149	0.277	1
98056302-s43a3	0.000937692	-0.271252	0.144	0.273	1
98148465-unknown-4990	1.13593e-06	-0.272189	0	0.115	0.0233763
98109449-tri13-2	2.80074e-06	-0.272486	0	0.107	0.0576364
98002917-a1cf	1.64095e-05	-0.274973	0.015	0.126	0.337692
98137316-spat9-2	4.3888e-06	-0.275153	0	0.103	0.0903172
98011812-dab1	0.000834012	-0.275747	0.289	0.458	1
98018988-ndubb	0.000919462	-0.276074	0.299	0.439	1
98105735-unknown-2118	1.13593e-06	-0.276476	0	0.115	0.0233763
98123489-unknown-3299	5.32065e-06	-0.279523	0.005	0.115	0.109494
98013428-myh6	0.00338134	-0.279846	0.103	0.209	1
98022682-shl2	0.000194448	-0.280657	0.057	0.174	1
98015779-kcnkg-2	0.00036144	-0.281383	0.459	0.613	1
98159478-wnt7a	1.78491e-06	-0.282119	0	0.111	0.0367316
98052818-cnfn-12	0.00161891	-0.284741	0.314	0.451	1
98000496-unknown-13	0.00129905	-0.286125	0.222	0.368	1
98125282-unknown-3406	0.000291178	-0.286369	0.072	0.186	1
98051132-adda-5	0.00041565	-0.289018	0.345	0.502	1
98152279-unknown-5306	7.31307e-08	-0.28934	0	0.138	0.00150496
98054688-nr4a1	5.54686e-05	-0.290605	0.026	0.134	1
98059340-gapr1-10	0.000780715	-0.290918	0.196	0.336	1
98137110-unknown-4254	0.000763689	-0.290985	0.284	0.447	1
98136385-unknown-4197	0.000600046	-0.295807	0.454	0.609	1
98017704-ubr4	0.000206455	-0.296558	0.113	0.245	1
98010527-uggg1	0.000343714	-0.298837	0.247	0.395	1
98123312-unknown-3286	7.21881e-07	-0.298916	0	0.119	0.0148556
98001031-pg12a	3.30934e-06	-0.299428	0.01	0.13	0.0681028
98000607-amd	2.19793e-05	-0.300641	0.031	0.154	0.452312
98101962-lox5-2	4.58076e-07	-0.301156	0	0.123	0.00942675
98012214-stx19	0.000381545	-0.306589	0.464	0.621	1
98023226-rab6a	0.000323269	-0.308035	0.216	0.364	1
98011580-unknown-293	0.000226577	-0.308083	0.18	0.328	1
98025211-ror1	0.00017609	-0.308265	0.387	0.573	1
98023891-ino1	0.000894549	-0.308453	0.211	0.344	1
98155044-trpm2-6	9.83764e-05	-0.309945	0.119	0.265	1
98137305-mtmr9-2	2.90236e-07	-0.311389	0	0.126	0.00597277
98147592-cnfn-18	0.000342897	-0.311645	0.294	0.466	1
98032703-abhd3	4.58076e-07	-0.312007	0	0.123	0.00942675
98039139-tspoa-4	5.02744e-06	-0.316194	0.01	0.126	0.10346
98004175-wbs27-2	0.000689322	-0.317768	0.139	0.273	1
98125778-lrp2-13	4.87559e-06	-0.319047	0.031	0.166	0.100335
98103122-unknown-1915	3.54669e-07	-0.319813	0.005	0.138	0.00729874
98014927-rgd2	2.90236e-07	-0.320923	0	0.126	0.00597277
98024392-sc6a1-2	0.000165266	-0.324213	0.237	0.415	1
98033972-grp78-2	0.000145979	-0.324487	0.392	0.569	1
98110568-reep5-2	2.88294e-07	-0.325426	0.005	0.138	0.00593279
98001993-calm	0.000855489	-0.331752	0.149	0.277	1
98027943-pdia3	0.000117177	-0.331868	0.443	0.613	1
98024156-actb-4	0.000149809	-0.332234	0.469	0.64	1
98048586-pdia4	0.000233838	-0.332499	0.227	0.391	1
98131460-unknown-3830	9.27986e-06	-0.333562	0.443	0.668	0.19097
98003647-unknown-84	0.000626993	-0.334475	0.258	0.399	1
98035075-myh4	0.000394027	-0.335066	0.113	0.245	1
98106630-tff3	1.92736e-05	-0.351815	0.036	0.162	0.396632
98041501-tpm3	0.000253737	-0.353825	0.139	0.285	1
98027169-metk1-2	0.00028938	-0.357989	0.124	0.257	1
98036555-unknown-955	1.08093e-07	-0.358606	0.005	0.146	0.00222444
98049093-pdia6	3.56665e-05	-0.360147	0.412	0.609	0.733981
98030961-hop	7.11104e-09	-0.3617	0	0.158	0.000146338
98161103-gas6	3.42824e-08	-0.364076	0.005	0.158	0.000705497
98101013-unknown-1780	4.63836e-05	-0.364555	0.268	0.447	0.954529
98054965-ncoa7	1.88991e-05	-0.364602	0.144	0.304	0.388924
98047207-cxol1	6.94152e-08	-0.364947	0.005	0.15	0.0014285
98041718-sidt1-4	1.09696e-05	-0.374461	0.309	0.502	0.225743
98032828-fhl3-4	6.41299e-07	-0.374809	0.026	0.17	0.0131973
98108616-syfa-2	1.41063e-08	-0.376042	0.005	0.166	0.000290293
98043715-tnni2	5.54591e-05	-0.376209	0.186	0.368	1
98058630-l2gl1	5.15567e-10	-0.376413	0.588	0.798	1.06098e-05
98004147-unknown-95	8.47555e-06	-0.38441	0.072	0.229	0.174418
98135142-api5-2	3.23245e-08	-0.391694	0.005	0.158	0.000665206
98048702-sspo-3	1.24014e-05	-0.398785	0.5	0.652	0.255208
98117481-unknown-2862	1.0677e-09	-0.401335	0	0.174	2.19721e-05
98145753-unknown-4818	1.7199e-09	-0.411965	0	0.17	3.53938e-05
98159313-unknown-5779	8.49839e-12	-0.414743	0.639	0.889	1.74888e-07
98057349-flna-2	4.98339e-06	-0.415285	0.119	0.304	0.102553
98148473-lrp1-19	2.63155e-09	-0.42134	0.077	0.308	5.41547e-05
98009139-calr-2	4.54175e-06	-0.423333	0.402	0.648	0.0934646
98026296-pspb	3.49172e-08	-0.423547	0.438	0.64	0.000718561
98116392-unknown-2791	3.40541e-06	-0.428699	0.082	0.245	0.0700799
98051237-ml12b-2	2.53596e-05	-0.435364	0.196	0.372	0.521874
98159130-ca2d1-2	5.10657e-08	-0.436235	0.175	0.411	0.00105088
98138202-lrp1-16	1.74388e-10	-0.437442	0.067	0.312	3.58874e-06
98126458-ttl13-2	2.52594e-10	-0.440652	0	0.186	5.19812e-06
98028242-tnnt2	2.3909e-06	-0.447563	0.144	0.34	0.0492023
98144255-tba1b-3	3.62222e-09	-0.457867	0.036	0.229	7.45416e-05
98040325-unknown-1079	2.88577e-06	-0.462139	0.201	0.399	0.0593863
98031233-sptb2	2.4307e-09	-0.467217	0.381	0.64	5.00215e-05
98021454-rala	2.33466e-08	-0.4732	0.139	0.372	0.000480449
98005177-actb	6.26333e-09	-0.496914	0.428	0.731	0.000128893
98151780-unknown-5256	3.01188e-12	-0.509919	0	0.221	6.19815e-08
98040750-pa1b3-2	3.01188e-12	-0.527385	0	0.221	6.19815e-08
98038973-fad1-2	1.38571e-08	-0.529924	0.067	0.281	0.000285166
98000273-acsf2	3.23179e-11	-0.561725	0.072	0.332	6.65069e-07
98125624-ctl1-4	4.26978e-13	-0.584595	0.021	0.277	8.78678e-09
98110405-ca2d1	2.96403e-11	-0.609509	0.227	0.506	6.09968e-07
98009853-unknown-248	3.73074e-15	-0.633241	0	0.273	7.67749e-11
98057522-unknown-1550	2.85992e-33	-0.64058	0.727	0.976	5.88542e-29
98025716-cttb2	7.27134e-18	-0.672473	0.005	0.328	1.49637e-13
98060099-unknown-1615	5.53821e-18	-0.727934	0	0.32	1.13971e-13
98124542-unknown-3355	1.40668e-22	-0.862282	0.263	0.684	2.89481e-18
98008897-mx1	3.69653e-36	-1.32575	0.031	0.628	7.60708e-32

## Sheet: secretory.29v0
	p_vala	avg_log2FCb	pct.1c	pct.2d	p_val_adje	a = unadjusted p value	GO
98058043-hsp7c-2	1.32998e-14	0.293735	0.918	0.822	2.73697e-10	b = log fold change of average expression of this cluster versus all other clusters	cytoplasmic translation
98110436-rs20-2	1.77661e-12	0.276926	0.813	0.735	3.65609e-08	c = Percent of cells within this clusters that express this gene	translation
98119645-rs27a-2	5.68699e-11	0.266996	0.849	0.759	1.17033e-06	d = Perfect of cells outside this cluster expressing this gene	viral entry into host cell
98112209-tctp	6.12899e-11	0.256237	0.799	0.731	1.26129e-06	e = adjusted p value using bonferroni correction
98108987-unknown-2322	4.07264e-10	0.503607	0.626	0.423	8.38109e-06
98022962-rssa	1.12583e-09	0.280814	0.813	0.711	2.31684e-05
98019412-unknown-493	8.90858e-09	0.528117	0.347	0.126	0.00018333
98134979-actb-8	4.95903e-08	0.464578	0.521	0.3	0.00102052
98037255-sap-5	1.1588e-07	0.502741	0.269	0.091	0.0023847
98123392-unknown-3294	1.19403e-07	0.287188	0.224	0.059	0.0024572
98126368-reep5-3	1.54192e-07	0.506883	0.292	0.111	0.00317311
98050326-rs11	5.77643e-07	0.277141	0.703	0.593	0.0118873
98035852-rl24-2	6.75365e-07	0.471184	0.329	0.146	0.0138983
98040421-rs6-2	7.19617e-07	0.29479	0.689	0.577	0.014809
98008544-tpp1-3	7.57074e-07	0.343471	0.142	0.02	0.0155798
98025789-catl1	1.51831e-06	0.401068	0.553	0.364	0.0312452
98012282-ciz1	1.59833e-06	0.41346	0.466	0.285	0.032892
98014593-pno1	1.68335e-06	0.400395	0.338	0.158	0.0346416
98025297-abcf2	1.9923e-06	0.400929	0.484	0.308	0.0409996
98151551-zn593	3.15782e-06	0.379556	0.384	0.198	0.0649848
98113053-anxa3-2	4.32813e-06	0.320266	0.356	0.182	0.0890686
98113052-anx13-4	4.82691e-06	0.338671	0.397	0.217	0.099333
98000485-pinx1	7.50495e-06	0.387343	0.269	0.119	0.154444
98129168-tpp1-9	8.25344e-06	0.323143	0.151	0.036	0.169848
98022756-yipf5	9.04526e-06	0.326004	0.58	0.447	0.186142
98109575-catl1-6	9.56362e-06	0.386057	0.498	0.324	0.19681
98010961-un13c	1.46403e-05	0.388031	0.192	0.063	0.301284
98023325-nog1	2.25283e-05	0.370503	0.447	0.296	0.463611
98037084-catl1-3	2.37569e-05	0.345454	0.242	0.103	0.488894
98042937-ipo5	3.99762e-05	0.345847	0.429	0.277	0.822669
98132028-ggct-3	4.38313e-05	0.334589	0.301	0.154	0.902005
98109574-catl1-5	0.000107562	0.341579	0.475	0.316	1
98051182-txnd9	7.98313e-05	0.333785	0.374	0.221	1
98132027-ggct-2	6.08925e-05	0.330189	0.324	0.178	1
98011699-asah1-2	0.0014597	0.326663	0.297	0.186	1
98005345-cb042	0.000208169	0.316422	0.42	0.281	1
98131136-unknown-3805	0.000246037	0.316097	0.228	0.111	1
98057729-rrn3-2	4.90903e-05	0.3145	0.256	0.119	1
98049341-y1101	0.00536232	0.308883	0.32	0.221	1
98029576-sap-3	0.000498856	0.304914	0.183	0.079	1
98037068-mrt4	0.000708141	0.300825	0.32	0.202	1
98120590-tbb2a-3	6.34165e-05	0.299306	0.648	0.506	1
98107170-rhg23	0.00433896	0.298953	0.297	0.198	1
98106993-btf3	0.00038308	0.298623	0.434	0.292	1
98020832-actb-3	0.00395222	0.295231	0.438	0.356	1
98015659-c9mt	0.000261121	0.294741	0.479	0.352	1
98056297-if5a1-2	0.00357598	0.293273	0.228	0.134	1
98002897-facr1	0.00339552	0.286413	0.288	0.194	1
98019657-st1c2-4	0.00042891	0.285473	0.155	0.059	1
98035298-unknown-926	0.0139229	0.281965	0.26	0.186	1
98009540-gblp	0.000421417	0.276918	0.489	0.364	1
98053049-calm-42	0.0011607	0.274441	0.228	0.119	1
98042873-hig2a	0.00088194	0.273142	0.201	0.099	1
98007937-rl27	0.000360038	0.267244	0.571	0.439	1
98115726-cats-2	0.00149012	0.26354	0.466	0.364	1
98120591-tbb2a-4	0.000600648	0.26128	0.443	0.324	1
98001231-sap3	0.0036151	0.260636	0.584	0.542	1
98144272-ubb-13	0.000838926	0.256551	0.196	0.095	1
98024467-chm2a	0.00322465	0.255617	0.315	0.206	1
98051162-cndp2-4	8.73893e-05	0.252806	0.119	0.028	1
98009968-med25	0.000174822	0.251027	0.142	0.043	1
98017173-unknown-438	0.00578838	0.250395	0.479	0.391	1
98148473-lrp1-19	0.00092952	0.250191	0.443	0.308	1
98047521-cnfn-6	2.03631e-10	-0.250125	0.831	0.964	4.19053e-06
98152279-unknown-5306	2.38174e-06	-0.250377	0.018	0.138	0.0490137
98043715-tnni2	0.00504352	-0.250601	0.233	0.368	1
98133138-zfan6-3	0.000147811	-0.250728	0.283	0.451	1
98105453-hxk2-4	4.32757e-06	-0.251465	0.005	0.103	0.0890572
98049071-mlp3c	0.000585558	-0.253315	0.279	0.458	1
98013428-myh6	0.0228248	-0.253414	0.132	0.209	1
98027233-pp2ba	0.00116879	-0.254775	0.247	0.387	1
98009008-pa1b3	0.000947729	-0.255232	0.32	0.462	1
98021946-svop-3	0.00257916	-0.256102	0.297	0.431	1
98023226-rab6a	0.00143133	-0.257525	0.219	0.364	1
98046332-fnd3a	0.00112121	-0.257551	0.237	0.379	1
98028735-unknown-730	0.000200697	-0.257614	0.05	0.158	1
98045503-unknown-1217	0.00115526	-0.257636	0.155	0.281	1
98015538-tpd54	0.00124074	-0.25793	0.178	0.296	1
98150227-unknown-5133	6.69784e-07	-0.258117	0	0.107	0.0137835
98025187-tob2	4.99391e-05	-0.258899	0.575	0.727	1
98038519-unknown-1020	0.000317144	-0.259304	0.05	0.15	1
98109449-tri13-2	2.92896e-06	-0.259335	0.005	0.107	0.0602751
98133643-unknown-3966	4.54186e-06	-0.260831	0.005	0.103	0.0934669
98005177-actb	0.00331143	-0.260858	0.557	0.731	1
98017633-lama4	0.000381015	-0.261488	0.11	0.229	1
98018898-otu6b	0.000795415	-0.261638	0.228	0.375	1
98054688-nr4a1	0.000640967	-0.2622	0.046	0.134	1
98137961-enpp4-3	0.000428498	-0.262251	0.137	0.269	1
98040325-unknown-1079	0.00656688	-0.262527	0.283	0.399	1
98042744-ero1a	0.000158072	-0.264907	0.091	0.217	1
98016350-unknown-416	0.000355849	-0.265672	0.105	0.233	1
98112158-ndus7	0.000593081	-0.266137	0.201	0.34	1
98003647-unknown-84	0.00256053	-0.266525	0.251	0.399	1
98056247-pde3a	0.000456531	-0.266554	0.142	0.277	1
98004858-grin2	0.000140753	-0.266671	0.082	0.213	1
98125282-unknown-3406	0.000158357	-0.267098	0.068	0.186	1
98155044-trpm2-6	0.000226022	-0.268253	0.123	0.265	1
98036644-sc24a-2	0.000467338	-0.269261	0.128	0.253	1
98159478-wnt7a	1.72613e-06	-0.270059	0.005	0.111	0.0355221
98110252-tba8-2	2.38151e-06	-0.270619	0.009	0.119	0.0490091
98043153-scub1	4.25522e-06	-0.271626	0.685	0.826	0.0875681
98123489-unknown-3299	1.17676e-05	-0.272281	0.014	0.115	0.242164
98123312-unknown-3286	2.58967e-06	-0.273404	0.009	0.119	0.0532928
98024557-mk10	0.000524795	-0.273683	0.164	0.304	1
98000224-ppm1h	0.000917807	-0.275131	0.174	0.292	1
98137316-spat9-2	1.10625e-06	-0.275153	0	0.103	0.0227655
98058846-c2d1a	0.000668251	-0.276365	0.178	0.312	1
98105735-unknown-2118	2.44443e-07	-0.276476	0	0.115	0.00503039
98000170-serc3	0.000407865	-0.277797	0.324	0.498	1
98016307-tppp3	0.000717165	-0.278195	0.333	0.514	1
98101962-lox5-2	4.42895e-07	-0.280711	0.005	0.123	0.00911433
98031811-gdia	7.62207e-05	-0.282131	0.452	0.64	1
98005731-unknown-139	0.000532555	-0.282702	0.269	0.415	1
98031451-ud3a2-3	0.000461909	-0.283332	0.16	0.292	1
98161488-tor1a-4	0.000302669	-0.284028	0.242	0.407	1
98160435-crip1	3.99361e-05	-0.285258	0.064	0.19	0.821846
98000607-amd	5.07377e-05	-0.285658	0.041	0.154	1
98039340-pr40a	0.000232349	-0.287601	0.187	0.332	1
98001031-pg12a	2.43126e-06	-0.287691	0.014	0.13	0.050033
98003675-pparg	0.000562031	-0.288501	0.169	0.296	1
98005603-ldb2	9.815e-05	-0.293151	0.082	0.209	1
98058864-rtl1	0.00011756	-0.295009	0.151	0.296	1
98022020-sels	0.000139943	-0.297182	0.384	0.581	1
98039139-tspoa-4	9.51834e-06	-0.300061	0.018	0.126	0.195878
98000175-ephx4	2.38941e-05	-0.301471	0.087	0.229	0.491716
98021855-unknown-565	0.000143278	-0.302197	0.301	0.474	1
98151912-unknown-5264	0.000213168	-0.302865	0.1	0.229	1
98004686-dok7-2	6.78732e-05	-0.303247	0.1	0.241	1
98028413-bace1	4.17055e-05	-0.304341	0.484	0.688	0.858257
98014927-rgd2	2.67989e-07	-0.304439	0.005	0.126	0.00551494
98048282-hpcl1-4	7.95733e-05	-0.306136	0.091	0.229	1
98161103-gas6	8.12449e-07	-0.307307	0.023	0.158	0.0167194
98046353-rasef-2	3.46838e-05	-0.308663	0.082	0.217	0.713757
98137305-mtmr9-2	5.32664e-08	-0.311389	0	0.126	0.00109617
98032703-abhd3	8.86605e-08	-0.312007	0	0.123	0.00182454
98056983-nckx5-3	0.000109147	-0.312424	0.365	0.585	1
98004175-wbs27-2	0.000421705	-0.314519	0.142	0.273	1
98042885-tm181	4.13814e-05	-0.31489	0.365	0.553	0.851587
98007018-fucm	1.36679e-05	-0.31544	0.525	0.743	0.281272
98050230-segn-3	1.04365e-05	-0.318361	0.521	0.708	0.214772
98032976-cyac3	3.12342e-05	-0.318773	0.256	0.451	0.642769
98036555-unknown-955	2.98112e-07	-0.321215	0.014	0.146	0.00613485
98136801-unknown-4233	0.000133525	-0.322131	0.26	0.415	1
98026721-sim14	1.62965e-06	-0.32318	0.58	0.802	0.0335366
98015761-vato	2.99736e-05	-0.324426	0.37	0.542	0.616826
98038025-tmx3	1.26456e-05	-0.326259	0.265	0.478	0.260234
98103122-unknown-1915	5.1508e-08	-0.327459	0.005	0.138	0.00105998
98145753-unknown-4818	4.52764e-07	-0.329537	0.027	0.17	0.00931743
98030961-hop	1.82381e-08	-0.331739	0.009	0.158	0.000375322
98021454-rala	2.14812e-05	-0.331939	0.201	0.372	0.442063
98110568-reep5-2	1.14348e-08	-0.336225	0	0.138	0.000235317
98028689-svop-4	2.30911e-05	-0.337486	0.347	0.553	0.475192
98057349-flna-2	0.000229706	-0.33754	0.164	0.304	1
98022600-unknown-578	0.000355349	-0.339165	0.146	0.277	1
98051382-djc10	3.95842e-06	-0.339607	0.461	0.66	0.0814602
98035075-myh4	0.000234772	-0.33962	0.114	0.245	1
98037047-unknown-971	6.34305e-05	-0.340159	0.311	0.498	1
98045827-cklf5	5.45787e-06	-0.341994	0.489	0.68	0.112318
98057850-gmppa	4.03913e-05	-0.343394	0.196	0.36	0.831212
98159628-myof-2	1.97716e-05	-0.343786	0.356	0.549	0.406879
98001079-stom-2	2.00013e-05	-0.345449	0.256	0.462	0.411607
98015779-kcnkg-2	1.60322e-05	-0.346196	0.425	0.613	0.329927
98030880-djb12	7.21602e-06	-0.34661	0.16	0.336	0.148499
98109026-unknown-2326	4.99413e-05	-0.348228	0.233	0.407	1
98032672-gnao	5.9268e-06	-0.351976	0.297	0.49	0.121968
98025211-ror1	8.91803e-06	-0.352975	0.352	0.573	0.183524
98041718-sidt1-4	2.42618e-05	-0.356182	0.306	0.502	0.499284
98101013-unknown-1780	2.83092e-05	-0.357872	0.269	0.447	0.582574
98014604-efc4b	3.95259e-07	-0.357935	0.498	0.708	0.00813404
98051237-ml12b-2	0.000174088	-0.35802	0.21	0.372	1
98108616-syfa-2	2.20562e-08	-0.358653	0.014	0.166	0.000453895
98013752-klc2	6.04771e-06	-0.360866	0.297	0.494	0.124456
98043424-unknown-1164	1.31866e-05	-0.361721	0.37	0.613	0.271367
98051894-unknown-1364	9.67482e-06	-0.363215	0.306	0.482	0.199098
98152808-unknown-5327	6.96839e-05	-0.364933	0.443	0.609	1
98047207-cxol1	9.79946e-09	-0.365694	0.005	0.15	0.000201663
98008916-s12a8	2.62505e-06	-0.366521	0.315	0.557	0.0540208
98004226-flot2	4.11311e-06	-0.366536	0.247	0.451	0.0846437
98135142-api5-2	5.01102e-08	-0.37366	0.014	0.158	0.00103122
98050099-lhpl2-2	5.18396e-06	-0.374329	0.21	0.403	0.106681
98142455-unknown-4611	1.73751e-06	-0.377112	0.333	0.553	0.0357562
98021942-lfg4	1.71451e-06	-0.387733	0.237	0.443	0.0352828
98058630-l2gl1	7.57957e-10	-0.390984	0.557	0.798	1.5598e-05
98117481-unknown-2862	4.47493e-10	-0.391	0.005	0.174	9.20897e-06
98017449-ly75-2	6.35737e-05	-0.392694	0.292	0.466	1
98126458-ttl13-2	4.51484e-09	-0.397866	0.018	0.186	9.29108e-05
98031233-sptb2	1.56939e-07	-0.399959	0.397	0.64	0.00322965
98125624-ctl1-4	2.89344e-08	-0.411666	0.073	0.277	0.000595442
98048702-sspo-3	4.82241e-06	-0.419249	0.484	0.652	0.0992405
98151780-unknown-5256	2.0001e-09	-0.423712	0.032	0.221	4.11601e-05
98052818-cnfn-12	1.45077e-06	-0.424757	0.228	0.451	0.0298553
98000273-acsf2	1.20753e-07	-0.430338	0.128	0.332	0.00248499
98031682-tbcd5	5.36226e-08	-0.4366	0.228	0.47	0.0011035
98144255-tba1b-3	2.53924e-09	-0.441919	0.041	0.229	5.2255e-05
98114212-ttyh1	2.17875e-09	-0.443751	0.406	0.672	4.48364e-05
98137110-unknown-4254	1.53921e-08	-0.490771	0.192	0.447	0.000316754
98159130-ca2d1-2	8.30013e-11	-0.493816	0.142	0.411	1.70808e-06
98040750-pa1b3-2	7.82063e-12	-0.503872	0.014	0.221	1.60941e-07
98046390-ano7-4	6.349e-10	-0.524681	0.256	0.526	1.30656e-05
98057522-unknown-1550	3.59849e-30	-0.56223	0.758	0.976	7.40533e-26
98009853-unknown-248	4.41084e-14	-0.571357	0.018	0.273	9.07707e-10
98026296-pspb	8.97337e-14	-0.619022	0.315	0.64	1.84663e-09
98025716-cttb2	3.58968e-17	-0.626007	0.023	0.328	7.38719e-13
98060099-unknown-1615	4.85282e-16	-0.648807	0.027	0.32	9.98662e-12
98038973-fad1-2	2.70185e-14	-0.669927	0.023	0.281	5.56014e-10
98110405-ca2d1	9.24812e-14	-0.670783	0.183	0.506	1.90317e-09
98124542-unknown-3355	1.07725e-18	-0.724469	0.32	0.684	2.21688e-14
98008897-mx1	5.29539e-24	-0.94618	0.164	0.628	1.08974e-19
