# Supplementary material for: Acoel single-cell atlas reveals expression dynamics and heterogeneity of adult pluripotent stem cells
Source: Nat Commun. 2023 May 5;14:2612. doi: 10.1038/s41467-023-38016-4 (PMC10163032; doi:10.1038/s41467-023-38016-4)
Supplement: Supplementary file 21 — Supplementary Data 19 [file 41467_2023_38016_MOESM21_ESM.xlsx]

## Sheet: germline.6v0
Supplementary Table 18. Germline cell type expression comparisons across regeneration time points and associated GO.
	p_vala	avg_log2FCb	pct.1c	pct.2d	p_val_adje	a = unadjusted p value	GO
98127750-unknown-3606	8.75675e-183	0.688949	0.434	0.005	1.80205e-178	b = log fold change of average expression of this cluster versus all other clusters	regulation of circadian rhythm
98127751-prdx5-2	2.75376e-126	0.645876	0.472	0.102	5.66697e-122	c = Percent of cells within this clusters that express this gene	peptidyl-threonine phosphorylation
98019639-unknown-501	6.58038e-60	0.348497	0.298	0.074	1.35418e-55	d = Perfect of cells outside this cluster expressing this gene	mitotic cytokinesis
98114175-msmb	4.47343e-45	0.381514	0.416	0.196	9.20586e-41	e = adjusted p value using bonferroni correction	rhythmic process
98135098-unknown-4080	3.48571e-43	0.389204	0.674	0.565	7.17324e-39		peptidyl-serine phosphorylation
98116436-unknown-2796	1.65498e-42	0.318905	0.691	0.64	3.40577e-38
98007807-unknown-192	1.25118e-39	0.260463	0.361	0.158	2.57481e-35
98160305-unknown-5848	9.33e-37	0.433256	0.639	0.46	1.92002e-32
98155686-rock2-2	1.78647e-36	0.330403	0.644	0.516	3.67639e-32
98132748-tim13	1.84468e-35	0.273733	0.466	0.243	3.79616e-31
98031799-trpm8-5	4.2732e-33	0.290538	0.299	0.127	8.79382e-29
98027520-unknown-705	9.47006e-33	0.31456	0.624	0.512	1.94884e-28
98116307-unknown-2785	3.89795e-26	0.331992	0.479	0.326	8.02158e-22
98107443-kif4a	9.02e-19	0.257422	0.484	0.328	1.85623e-14
98133395-unknown-3949	2.10549e-17	0.278236	0.54	0.433	4.33289e-13
98141254-cn164	2.12028e-13	0.285161	0.409	0.301	4.36332e-09
98148435-prkdc-5	2.06291e-12	0.294327	0.5	0.428	4.24527e-08
98136385-unknown-4197	3.89543e-25	-0.250425	0.498	0.664	8.01641e-21
98148473-lrp1-19	9.39578e-46	-0.252322	0.129	0.348	1.93356e-41
98030961-hop	4.22181e-32	-0.253057	0.688	0.732	8.68807e-28
98012214-stx19	8.37737e-26	-0.255834	0.508	0.67	1.72398e-21
98140841-unknown-4487	2.19781e-12	-0.255965	0.277	0.354	4.52287e-08
98149623-fcer2	2.21695e-14	-0.261596	0.381	0.525	4.56225e-10
98043715-tnni2	4.51293e-32	-0.265951	0.148	0.336	9.28716e-28
98107592-unknown-2233	1.27336e-13	-0.266448	0.26	0.355	2.62044e-09
98153202-unknown-5351	4.52801e-14	-0.270176	0.5	0.545	9.3182e-10
98013428-myh6	7.56971e-33	-0.270285	0.134	0.315	1.55777e-28
98024156-actb-4	5.33472e-23	-0.273974	0.492	0.657	1.09783e-18
98021812-bett2	1.64638e-17	-0.277315	0.119	0.232	3.3881e-13
98124542-unknown-3355	3.73399e-22	-0.285444	0.193	0.342	7.68417e-18
98037979-tba1a-6	6.45319e-34	-0.290813	0.339	0.548	1.328e-29
98103382-unknown-1929	1.13616e-29	-0.294062	0.315	0.518	2.3381e-25
98051237-ml12b-2	4.06081e-36	-0.294921	0.162	0.366	8.35674e-32
98147592-cnfn-18	5.06308e-37	-0.296407	0.245	0.47	1.04193e-32
98033847-lin9	2.44715e-39	-0.298606	0.199	0.402	5.03599e-35
98103122-unknown-1915	1.09051e-38	-0.311675	0.614	0.702	2.24415e-34
98132219-unknown-3887	6.18077e-35	-0.326806	0.558	0.655	1.27194e-30
98119627-cp2c8-8	3.77045e-56	-0.368261	0.033	0.235	7.75921e-52
98144413-ece1-5	7.80775e-27	-0.373141	0.366	0.473	1.60676e-22
98008594-unknown-213	1.03191e-40	-0.394878	0.437	0.652	2.12357e-36
98008897-mx1	2.46955e-105	-0.433394	0.011	0.316	5.08209e-101
98102227-unknown-1864	1.04555e-24	-0.457734	0.256	0.363	2.15163e-20
98040139-ltbp4	4.28313e-52	-0.475294	0.356	0.568	8.81425e-48
98102225-unknown-1862	5.46088e-73	-0.501132	0.004	0.22	1.12379e-68
98160920-loxh1-31	3.8985e-67	-0.520875	0.17	0.432	8.02272e-63
98005177-actb	2.00867e-100	-0.553318	0.328	0.705	4.13365e-96
98139087-unknown-4372	6.90501e-52	-0.572297	0.473	0.6	1.42098e-47
98112888-unknown-2578	7.26212e-56	-0.580581	0.164	0.395	1.49447e-51

## Sheet: germline.24v0
	p_vala	avg_log2FCb	pct.1c	pct.2d	p_val_adje	a = unadjusted p value	GO
98019639-unknown-501	5.90617e-137	0.746083	0.504	0.074	1.21543e-132	b = log fold change of average expression of this cluster versus all other clusters	microtubule cytoskeleton organization
98046433-sc5d	4.18723e-84	0.375849	0.239	0.006	8.6169e-80	c = Percent of cells within this clusters that express this gene	mitotic cell cycle
98114175-msmb	8.4926e-42	0.414349	0.443	0.196	1.74769e-37	d = Perfect of cells outside this cluster expressing this gene
98030260-tba1a-5	1.06409e-25	0.271231	0.638	0.454	2.18979e-21	e = adjusted p value using bonferroni correction
98110590-tbb4b-13	1.12012e-23	0.251978	0.416	0.233	2.30509e-19
98148864-unknown-5027	3.71133e-20	0.304168	0.584	0.511	7.63755e-16
98123987-unknown-3330	8.34109e-20	0.30074	0.5	0.353	1.71651e-15
98131085-unknown-3802	8.63362e-19	0.289051	0.602	0.505	1.77671e-14
98111591-nim1-2	2.49202e-17	0.255736	0.64	0.581	5.12834e-13
98137823-snab	3.79306e-16	0.325167	0.477	0.37	7.80573e-12
98145282-unknown-4791	4.22001e-15	0.252151	0.601	0.56	8.68437e-11
98132748-tim13	6.68888e-13	0.253032	0.367	0.243	1.37651e-08
98004175-wbs27-2	4.61086e-20	-0.25963	0.106	0.268	9.48869e-16
98136385-unknown-4197	6.17129e-21	-0.268021	0.487	0.664	1.26999e-16
98012214-stx19	2.02074e-21	-0.272175	0.493	0.67	4.15848e-17
98139087-unknown-4372	1.4106e-12	-0.273089	0.487	0.6	2.90288e-08
98160920-loxh1-31	3.05499e-11	-0.281609	0.345	0.432	6.28686e-07
98147592-cnfn-18	1.87193e-22	-0.283407	0.269	0.47	3.85225e-18
98102627-unknown-1875	7.10858e-14	-0.289566	0.343	0.482	1.46287e-09
98005177-actb	2.25164e-24	-0.290632	0.504	0.705	4.63365e-20
98138202-lrp1-16	1.36661e-44	-0.292458	0.094	0.362	2.81234e-40
98148473-lrp1-19	1.69888e-48	-0.309003	0.068	0.348	3.49612e-44
98037979-tba1a-6	6.52681e-33	-0.334536	0.302	0.548	1.34315e-28
98107443-kif4a	2.37227e-29	-0.429158	0.119	0.328	4.88189e-25
98144413-ece1-5	1.7322e-29	-0.431262	0.249	0.473	3.56469e-25
98148435-prkdc-5	3.06321e-22	-0.499728	0.277	0.428	6.30378e-18
98103382-unknown-1929	8.87225e-57	-0.545029	0.206	0.518	1.82582e-52
98154151-lox5-27	6.29158e-59	-0.637029	0.311	0.61	1.29474e-54

## Sheet: germline.72v0
	p_vala	avg_log2FCb	pct.1c	pct.2d	p_val_adje	a = unadjusted p value	GO
98020157-vcx1	7.82227e-114	0.989844	0.746	0.272	1.60974e-109	b = log fold change of average expression of this cluster versus all other clusters	N/A
98038698-casp2-5	2.91357e-65	0.377255	0.268	0.031	5.99584e-61	c = Percent of cells within this clusters that express this gene
98129331-unknown-3707	1.77991e-45	0.66922	0.522	0.258	3.66287e-41	d = Perfect of cells outside this cluster expressing this gene
98049530-fbt4-5	1.14222e-40	0.532449	0.625	0.445	2.35057e-36	e = adjusted p value using bonferroni correction
98117265-unknown-2843	2.20998e-30	0.43251	0.542	0.355	4.54791e-26
98113665-unknown-2628	4.46122e-24	0.2937	0.342	0.161	9.18075e-20
98134979-actb-8	2.46157e-23	0.350392	0.52	0.313	5.06567e-19
98029387-rictr-2	9.82128e-22	0.449974	0.425	0.264	2.02112e-17
98039895-aqp5	2.61995e-21	0.292828	0.183	0.055	5.3916e-17
98030173-cah12	3.68983e-17	0.327927	0.48	0.331	7.59331e-13
98037979-tba1a-6	2.22261e-16	0.309616	0.684	0.548	4.5739e-12
98023984-s35a3	4.80267e-16	0.270494	0.428	0.281	9.88342e-12
98122328-gga1-2	1.53339e-15	0.356959	0.437	0.303	3.15557e-11
98129184-unknown-3695	7.1978e-13	0.259388	0.269	0.147	1.48124e-08
98102958-unknown-1903	8.04883e-11	-0.250911	0.415	0.598	1.65637e-06
98118399-unknown-2933	2.58032e-12	-0.251617	0.311	0.472	5.31004e-08
98008692-sem4g	3.50789e-12	-0.251814	0.288	0.452	7.21889e-08
98158506-irs1	5.92633e-11	-0.251827	0.352	0.521	1.21958e-06
98137087-unknown-4252	2.59138e-17	-0.252079	0.164	0.354	5.33281e-13
98158276-unknown-5704	1.81884e-17	-0.252407	0.06	0.213	3.74299e-13
98040807-unknown-1092	1.65698e-14	-0.25278	0.421	0.568	3.40991e-10
98123312-unknown-3286	1.06944e-08	-0.252864	0.396	0.537	0.00022008
98160302-adam8-2	5.69786e-14	-0.253199	0.325	0.495	1.17256e-09
98145753-unknown-4818	1.10878e-10	-0.253267	0.61	0.741	2.28175e-06
98148435-prkdc-5	4.66113e-08	-0.25364	0.311	0.428	0.000959214
98123489-unknown-3299	3.0186e-13	-0.254281	0.615	0.721	6.21199e-09
98128673-unknown-3669	2.67304e-13	-0.254324	0.171	0.32	5.50086e-09
98014474-unknown-378	1.86636e-16	-0.254743	0.238	0.447	3.84078e-12
98142857-unknown-4628	1.17639e-12	-0.256897	0.382	0.535	2.42089e-08
98154271-sgk1-2	2.26735e-12	-0.257133	0.285	0.451	4.66597e-08
98129108-ttc25-4	5.49004e-12	-0.257551	0.344	0.494	1.1298e-07
98102005-unknown-1850	3.6452e-09	-0.257579	0.446	0.607	7.50145e-05
98116114-unknown-2773	5.47008e-12	-0.257995	0.347	0.51	1.12569e-07
98134651-unknown-4046	1.66503e-09	-0.258006	0.418	0.57	3.42647e-05
98128204-unknown-3635	3.45694e-06	-0.258097	0.266	0.334	0.0711403
98139087-unknown-4372	2.0958e-11	-0.25816	0.43	0.6	4.31296e-07
98145067-lgsn-8	1.39983e-11	-0.258199	0.399	0.567	2.8807e-07
98027573-puma	6.88323e-12	-0.258372	0.34	0.496	1.4165e-07
98110112-iqcg-2	2.25189e-11	-0.259509	0.375	0.517	4.63417e-07
98107854-loxh1-10	1.11422e-09	-0.259871	0.527	0.674	2.29294e-05
98123610-s22a4-5	1.66479e-11	-0.260298	0.323	0.494	3.42598e-07
98020411-unknown-527	1.91626e-13	-0.26042	0.306	0.468	3.94348e-09
98034185-ccd65	1.33381e-11	-0.260465	0.33	0.492	2.74484e-07
98017715-grem1	4.67215e-14	-0.260656	0.314	0.48	9.61483e-10
98021208-svop-2	3.08885e-23	-0.260711	0.672	0.829	6.35654e-19
98129272-drd5-2	7.06183e-14	-0.260811	0.212	0.381	1.45325e-09
98142321-chfr-4	1.89283e-12	-0.260895	0.418	0.563	3.89525e-08
98102175-unknown-1860	1.27667e-18	-0.26162	0.14	0.326	2.62726e-14
98149724-tri25-2	8.26165e-13	-0.262252	0.32	0.49	1.70016e-08
98108834-unknown-2311	6.40272e-13	-0.263973	0.143	0.29	1.31762e-08
98132583-unknown-3905	2.52901e-12	-0.264311	0.337	0.496	5.20444e-08
98027521-tgm1	4.54563e-13	-0.264504	0.371	0.522	9.35444e-09
98137936-rrb1	4.31222e-14	-0.264513	0.335	0.498	8.87412e-10
98102229-unknown-1865	2.04015e-13	-0.264627	0.176	0.336	4.19843e-09
98129078-ada28-11	1.02789e-10	-0.264866	0.368	0.498	2.11529e-06
98139493-utro-3	9.05249e-13	-0.264966	0.432	0.597	1.86291e-08
98141665-unknown-4550	1.39723e-12	-0.265305	0.435	0.593	2.87536e-08
98105035-ece1-3	7.10562e-11	-0.2658	0.28	0.422	1.46227e-06
98015128-s2544	2.3657e-14	-0.266618	0.356	0.522	4.86838e-10
98150300-spc1l	1.34186e-13	-0.267947	0.228	0.393	2.76142e-09
98108945-zfp28	4.2578e-12	-0.268453	0.42	0.558	8.76212e-08
98136294-ada20	1.05811e-12	-0.269208	0.373	0.558	2.17749e-08
98105053-unknown-2071	6.04962e-13	-0.269451	0.518	0.664	1.24495e-08
98136688-loxh1-24	5.16043e-13	-0.269769	0.292	0.455	1.06197e-08
98100642-itb7	1.58062e-13	-0.269867	0.385	0.554	3.25277e-09
98028335-an13b	1.6969e-14	-0.270756	0.354	0.518	3.49206e-10
98011175-idlc	9.77719e-13	-0.270961	0.442	0.573	2.01205e-08
98107652-unknown-2236	9.84448e-15	-0.271045	0.261	0.427	2.0259e-10
98002364-tbb4b-2	7.05035e-14	-0.271468	0.634	0.717	1.45089e-09
98146461-ada28-15	1.39469e-13	-0.27155	0.394	0.559	2.87012e-09
98153424-net2a	2.23777e-12	-0.271933	0.437	0.601	4.60511e-08
98103095-odf3a-3	7.72437e-12	-0.272242	0.503	0.647	1.5896e-07
98147727-sptn1-2	1.57217e-13	-0.272261	0.553	0.722	3.23537e-09
98121172-unknown-3131	1.57751e-14	-0.272373	0.459	0.619	3.24636e-10
98146413-unknown-4865	5.6159e-14	-0.272516	0.282	0.443	1.1557e-09
98117481-unknown-2862	4.07481e-16	-0.272873	0.691	0.826	8.38554e-12
98102678-skp1-3	1.26704e-13	-0.273118	0.416	0.573	2.60744e-09
98136284-astn1	1.70977e-13	-0.273236	0.489	0.65	3.51854e-09
98046123-vir	2.98795e-28	-0.273917	0.081	0.31	6.1489e-24
98133719-sydnd	1.4516e-12	-0.274593	0.352	0.497	2.98726e-08
98101383-unknown-1806	2.04032e-16	-0.274638	0.188	0.367	4.19878e-12
98118906-cel	3.44318e-11	-0.274805	0.247	0.383	7.08571e-07
98113034-tsn15-2	1.11754e-13	-0.275354	0.32	0.497	2.29979e-09
98102971-unknown-1904	6.20043e-14	-0.275552	0.344	0.526	1.27599e-09
98109377-ncan	5.10471e-14	-0.276314	0.159	0.319	1.0505e-09
98156688-ada28-18	8.13914e-15	-0.276359	0.309	0.481	1.67495e-10
98008897-mx1	2.44479e-19	-0.277056	0.13	0.316	5.03113e-15
98106791-glgc	4.47483e-14	-0.277945	0.244	0.417	9.20875e-10
98141445-unknown-4536	6.12981e-11	-0.278974	0.487	0.579	1.26145e-06
98161292-unknown-5919	1.33037e-12	-0.279002	0.515	0.67	2.73776e-08
98130982-unknown-3800	3.24161e-13	-0.279026	0.375	0.535	6.67091e-09
98154198-unknown-5415	3.64473e-13	-0.28039	0.174	0.323	7.5005e-09
98109568-ece2-6	1.18368e-12	-0.281224	0.449	0.62	2.4359e-08
98148810-unknown-5016	5.27555e-11	-0.281225	0.508	0.678	1.08566e-06
98118527-loxh1-15	2.40541e-12	-0.281226	0.314	0.474	4.9501e-08
98119292-unknown-2994	5.51257e-12	-0.281281	0.261	0.432	1.13443e-07
98124027-pg12a-7	1.82197e-11	-0.281613	0.437	0.598	3.74944e-07
98104473-gp142	1.73025e-16	-0.281836	0.309	0.477	3.56069e-12
98126461-call3-8	6.71668e-14	-0.281917	0.349	0.525	1.38223e-09
98109498-ccne1-3	2.32389e-12	-0.282197	0.463	0.628	4.78234e-08
98105075-unknown-2074	4.51329e-15	-0.28552	0.283	0.469	9.28791e-11
98144374-pcy2-2	5.43965e-11	-0.288121	0.264	0.392	1.11943e-06
98118934-cnfn-15	3.65918e-14	-0.288165	0.337	0.512	7.53024e-10
98161919-unknown-5956	1.39755e-14	-0.288568	0.18	0.343	2.87601e-10
98104905-mocs1-3	1.8519e-13	-0.289344	0.225	0.38	3.81102e-09
98047212-spat4	1.91804e-13	-0.289531	0.399	0.559	3.94713e-09
98111275-unknown-2463	7.12053e-12	-0.290101	0.059	0.167	1.46533e-07
98113697-lox5-8	6.10332e-14	-0.290325	0.193	0.359	1.256e-09
98141021-kcc1a	1.04323e-15	-0.290762	0.199	0.383	2.14686e-11
98142186-cx065-3	6.32195e-17	-0.291291	0.218	0.401	1.30099e-12
98127971-unknown-3618	2.83337e-15	-0.29249	0.216	0.397	5.83078e-11
98134505-unknown-4032	2.86611e-14	-0.292531	0.465	0.615	5.89816e-10
98107442-pxdc2-2	8.56803e-14	-0.293137	0.37	0.55	1.76322e-09
98104702-unc80-2	3.54928e-16	-0.296389	0.283	0.456	7.30406e-12
98160923-unknown-5888	3.20042e-14	-0.298868	0.404	0.548	6.58615e-10
98123957-unknown-3327	2.19252e-14	-0.300631	0.299	0.47	4.51198e-10
98111044-lama1-2	2.049e-17	-0.302815	0.112	0.283	4.21664e-13
98126458-ttl13-2	4.70614e-12	-0.302842	0.611	0.749	9.68477e-08
98114480-cc147-3	2.20243e-14	-0.302971	0.299	0.465	4.53238e-10
98136687-loxh1-23	4.46516e-13	-0.303771	0.34	0.489	9.18885e-09
98051203-cep70	1.21027e-12	-0.303901	0.295	0.453	2.49062e-08
98040139-ltbp4	3.04221e-15	-0.305687	0.363	0.568	6.26056e-11
98139802-unknown-4415	2.8148e-15	-0.306353	0.254	0.446	5.79257e-11
98124029-pg12a-8	7.39235e-13	-0.308164	0.428	0.592	1.52127e-08
98156500-cckar-5	1.38685e-17	-0.308932	0.344	0.517	2.85401e-13
98158814-unknown-5748	8.87387e-15	-0.309686	0.342	0.515	1.82615e-10
98129076-y615	2.47755e-14	-0.310019	0.449	0.605	5.09855e-10
98108674-unknown-2299	1.88384e-17	-0.310759	0.271	0.457	3.87676e-13
98100881-unknown-1771	9.93798e-14	-0.311086	0.37	0.53	2.04514e-09
98052528-unknown-1381	1.59371e-15	-0.311146	0.347	0.537	3.27969e-11
98008811-hook1	7.68868e-22	-0.312686	0.646	0.813	1.58225e-17
98143999-lox5-23	4.78175e-17	-0.313229	0.195	0.371	9.84037e-13
98141243-unknown-4521	5.1203e-14	-0.31339	0.233	0.39	1.05371e-09
98149930-so4c1-2	2.10258e-16	-0.313574	0.28	0.458	4.3269e-12
98161103-gas6	5.83263e-11	-0.31397	0.518	0.694	1.2003e-06
98030220-ttc25	4.48357e-16	-0.314421	0.14	0.305	9.22674e-12
98100879-unknown-1770	1.92352e-15	-0.314787	0.368	0.53	3.95841e-11
98116005-lamb2	1.66469e-15	-0.316013	0.351	0.538	3.42577e-11
98127385-unknown-3568	1.27911e-14	-0.316116	0.237	0.417	2.63227e-10
98102732-atg15	1.93837e-12	-0.317007	0.465	0.627	3.98896e-08
98134504-efc1-2	1.77718e-15	-0.318617	0.499	0.674	3.65725e-11
98137661-unknown-4281	2.10507e-17	-0.319063	0.278	0.455	4.33203e-13
98112479-htra3	2.83167e-12	-0.320152	0.361	0.576	5.8273e-08
98124478-unknown-3351	2.26389e-17	-0.320979	0.309	0.497	4.65886e-13
98142981-unknown-4633	3.1617e-13	-0.321113	0.415	0.587	6.50646e-09
98018568-cq098	1.61353e-19	-0.321189	0.321	0.532	3.32049e-15
98137901-nu2m	2.32697e-19	-0.323218	0.128	0.314	4.78867e-15
98132010-dhi1	7.13625e-17	-0.326121	0.366	0.546	1.46857e-12
98132684-ttc25-5	1.51559e-15	-0.32615	0.328	0.507	3.11893e-11
98149171-unknown-5048	8.64436e-13	-0.326191	0.34	0.503	1.77892e-08
98114837-unknown-2697	2.57395e-16	-0.327629	0.509	0.676	5.29693e-12
98107446-unknown-2223	1.45633e-17	-0.327736	0.371	0.565	2.99698e-13
98017068-gds1	2.23785e-20	-0.328	0.535	0.734	4.60527e-16
98121900-unknown-3186	1.53649e-14	-0.331012	0.242	0.399	3.16195e-10
98156498-unknown-5617	2.02109e-17	-0.331417	0.428	0.588	4.15921e-13
98047207-cxol1	3.67463e-16	-0.333463	0.53	0.717	7.56202e-12
98141083-unknown-4509	1.33189e-16	-0.333514	0.434	0.608	2.7409e-12
98148439-unknown-4988	9.20672e-15	-0.333874	0.363	0.527	1.89465e-10
98133816-unknown-3983	1.14662e-15	-0.335586	0.247	0.428	2.35963e-11
98134653-unknown-4047	4.77179e-16	-0.337088	0.475	0.657	9.81987e-12
98156433-pigw-3	4.46529e-18	-0.338582	0.13	0.31	9.18913e-14
98157982-loxh1-29	3.69806e-18	-0.339401	0.547	0.745	7.61023e-14
98036555-unknown-955	3.22664e-31	-0.339966	0.648	0.772	6.64011e-27
98140841-unknown-4487	3.34493e-19	-0.346316	0.185	0.354	6.88352e-15
98159667-unknown-5804	1.01263e-20	-0.347442	0.375	0.575	2.0839e-16
98125347-unknown-3415	8.86429e-18	-0.348115	0.333	0.542	1.82418e-13
98038474-unknown-1017	1.99503e-15	-0.348889	0.15	0.315	4.10557e-11
98145739-alms1	4.31042e-20	-0.350269	0.302	0.515	8.87041e-16
98132201-irf2-2	7.61761e-23	-0.350477	0.561	0.709	1.56763e-18
98027503-unknown-704	6.23754e-20	-0.350739	0.525	0.705	1.28362e-15
98121258-unknown-3135	1.30892e-17	-0.352586	0.375	0.578	2.69362e-13
98112524-daple-2	4.14274e-19	-0.353529	0.378	0.577	8.52534e-15
98162082-lcap-9	2.49887e-14	-0.353544	0.345	0.507	5.14241e-10
98102227-unknown-1864	1.09477e-14	-0.354082	0.202	0.363	2.25293e-10
98123105-tbb4b-14	3.3736e-18	-0.354785	0.503	0.672	6.94253e-14
98132054-unknown-3877	2.47037e-18	-0.355469	0.416	0.61	5.08378e-14
98108262-nep-2	4.13565e-18	-0.35793	0.252	0.444	8.51076e-14
98011375-cym1	4.62407e-14	-0.358127	0.309	0.477	9.51587e-10
98109376-pg12a-5	7.79161e-21	-0.35923	0.522	0.684	1.60343e-16
98145178-lpar4-2	2.53148e-17	-0.359341	0.404	0.599	5.20954e-13
98123490-unknown-3300	1.30487e-18	-0.360725	0.354	0.565	2.68529e-14
98117909-erbb3	1.49425e-21	-0.360936	0.515	0.695	3.07501e-17
98134871-loxh1-22	1.34783e-18	-0.361009	0.472	0.655	2.7737e-14
98022999-cnnm4	3.54598e-18	-0.36227	0.231	0.432	7.29728e-14
98034438-anprc	4.19228e-19	-0.364175	0.454	0.612	8.6273e-15
98142380-ssr5-8	3.04528e-20	-0.365109	0.37	0.562	6.26688e-16
98025716-cttb2	2.87553e-17	-0.366019	0.642	0.802	5.91754e-13
98142026-ada33-6	2.24851e-18	-0.370068	0.382	0.585	4.62722e-14
98118292-unknown-2925	2.37178e-19	-0.370654	0.482	0.666	4.88088e-15
98115287-f169a	2.3964e-26	-0.370794	0.478	0.67	4.93155e-22
98116155-unknown-2779	4.54413e-17	-0.372707	0.434	0.614	9.35136e-13
98013226-myo2	5.73195e-17	-0.373699	0.366	0.547	1.17958e-12
98160251-thop1-16	9.29927e-17	-0.374265	0.245	0.408	1.9137e-12
98115291-unknown-2734	9.07415e-20	-0.374295	0.446	0.64	1.86737e-15
98123050-loxh1-16	6.63999e-11	-0.374328	0.111	0.222	1.36644e-06
98115289-unknown-2732	2.01006e-26	-0.374585	0.508	0.698	4.1365e-22
98139617-unknown-4403	1.95403e-28	-0.376118	0.117	0.353	4.0212e-24
98153816-unknown-5384	2.1565e-25	-0.377103	0.451	0.671	4.43787e-21
98100550-pthd4	4.68919e-22	-0.377201	0.202	0.399	9.64988e-18
98104124-unknown-1986	2.04039e-23	-0.377276	0.487	0.665	4.19892e-19
98012909-unknown-333	1.9586e-21	-0.378186	0.492	0.657	4.0306e-17
98153199-unknown-5350	6.90483e-19	-0.378351	0.197	0.397	1.42095e-14
98151856-unknown-5261	1.50158e-16	-0.37948	0.237	0.415	3.09011e-12
98106412-ada28-7	2.62767e-26	-0.381059	0.421	0.626	5.40748e-22
98150287-unknown-5135	5.60445e-20	-0.382289	0.38	0.543	1.15334e-15
98001031-pg12a	5.03343e-16	-0.382876	0.494	0.677	1.03583e-11
98106411-adam8	5.02328e-25	-0.383461	0.415	0.622	1.03374e-20
98153818-unknown-5385	1.03774e-25	-0.383913	0.539	0.71	2.13557e-21
98154761-tbb4b-17	1.9012e-21	-0.384629	0.404	0.605	3.91249e-17
98144413-ece1-5	2.57965e-18	-0.38493	0.304	0.473	5.30866e-14
98153820-unknown-5387	1.99498e-19	-0.385714	0.451	0.652	4.10547e-15
98140350-unknown-4455	2.62816e-18	-0.385869	0.275	0.465	5.4085e-14
98102625-aosl-3	3.64582e-22	-0.386224	0.225	0.435	7.50274e-18
98115290-unknown-2733	1.87867e-26	-0.386682	0.492	0.687	3.86612e-22
98123701-lox5-13	2.02803e-22	-0.38799	0.52	0.717	4.17348e-18
98140839-loxh1-25	6.36419e-17	-0.388857	0.351	0.517	1.30969e-12
98137446-unknown-4274	1.84077e-21	-0.389259	0.294	0.495	3.78812e-17
98161061-unknown-5895	7.26156e-20	-0.389997	0.38	0.596	1.49436e-15
98157981-loxh1-28	4.89895e-22	-0.390093	0.451	0.636	1.00815e-17
98152160-idlc-4	3.55344e-20	-0.39046	0.361	0.552	7.31262e-16
98134894-unknown-4062	4.53466e-15	-0.39066	0.342	0.49	9.33189e-11
98132185-opn4-4	1.63909e-22	-0.39363	0.389	0.595	3.37308e-18
98133815-unknown-3982	4.21109e-21	-0.395771	0.311	0.52	8.666e-17
98149172-unknown-5049	2.22736e-20	-0.396877	0.28	0.494	4.58369e-16
98132531-lox5-19	1.30612e-20	-0.399016	0.401	0.595	2.68787e-16
98114420-unknown-2682	1.05169e-18	-0.401933	0.219	0.403	2.16427e-14
98142379-unknown-4604	4.61258e-24	-0.402463	0.378	0.59	9.49222e-20
98160920-loxh1-31	6.68476e-25	-0.404156	0.207	0.432	1.37566e-20
98153815-unknown-5383	1.72159e-20	-0.404897	0.288	0.492	3.54286e-16
98142025-ada28-13	4.7664e-21	-0.405559	0.375	0.585	9.80877e-17
98133797-hdac6-2	3.41713e-17	-0.406382	0.282	0.469	7.03211e-13
98145408-vdr	2.39899e-18	-0.406664	0.335	0.559	4.93689e-14
98105743-unknown-2119	5.13057e-21	-0.406843	0.328	0.533	1.05582e-16
98150286-unknown-5134	4.00364e-20	-0.408307	0.389	0.557	8.23909e-16
98128746-unknown-3673	7.37952e-16	-0.409446	0.228	0.4	1.51863e-11
98116682-loxh1-11	4.57169e-18	-0.409776	0.385	0.558	9.40809e-14
98135139-unknown-4084	8.11802e-28	-0.414245	0.207	0.437	1.67061e-23
98121755-unknown-3170	1.78483e-20	-0.414263	0.161	0.353	3.673e-16
98107440-unknown-2221	1.08879e-17	-0.414438	0.264	0.444	2.24063e-13
98127737-lcap-8	1.14621e-20	-0.420616	0.307	0.5	2.35879e-16
98102225-unknown-1862	4.90973e-25	-0.421844	0.031	0.22	1.01037e-20
98106410-ada33-2	2.79428e-29	-0.422665	0.434	0.637	5.75034e-25
98139088-unknown-4373	8.67477e-27	-0.425909	0.434	0.634	1.78518e-22
98144000-loxh1-26	1.0413e-19	-0.430253	0.33	0.522	2.1429e-15
98136468-acha6-12	8.05549e-24	-0.430701	0.219	0.446	1.65774e-19
98111586-lox5-7	2.26162e-19	-0.430952	0.34	0.547	4.65418e-15
98129112-esyt2-3	2.00737e-22	-0.432081	0.257	0.456	4.13097e-18
98153819-unknown-5386	5.64131e-31	-0.433517	0.491	0.699	1.16093e-26
98150265-ppgb-9	5.53608e-23	-0.437901	0.352	0.576	1.13927e-18
98137040-unknown-4249	3.90316e-19	-0.443226	0.221	0.41	8.03231e-15
98157983-loxh1-30	3.46295e-27	-0.44787	0.451	0.645	7.12641e-23
98014438-unknown-375	5.26969e-24	-0.453918	0.309	0.512	1.08445e-19
98111584-lox5-6	2.18229e-22	-0.45448	0.323	0.541	4.49093e-18
98102627-unknown-1875	6.68698e-25	-0.461484	0.268	0.482	1.37611e-20
98159478-wnt7a	4.3403e-29	-0.485422	0.418	0.633	8.9319e-25
98132219-unknown-3887	1.42776e-34	-0.491018	0.434	0.655	2.93819e-30
98148997-unknown-5040	4.36705e-22	-0.493125	0.231	0.441	8.98695e-18
98123054-loxh1-17	4.28349e-30	-0.498848	0.033	0.246	8.81499e-26
98101962-lox5-2	2.78538e-29	-0.506647	0.425	0.635	5.73202e-25
98122239-dhrs1-3	5.82784e-46	-0.516495	0.535	0.711	1.19931e-41
98030961-hop	1.29623e-42	-0.519151	0.549	0.732	2.66751e-38
98145484-phop2-2	9.27143e-41	-0.524646	0.333	0.64	1.90797e-36
98107592-unknown-2233	2.00414e-38	-0.565495	0.088	0.355	4.12432e-34
98103122-unknown-1915	6.35339e-47	-0.597827	0.44	0.702	1.30746e-42
98161182-loxh1-32	4.50361e-44	-0.602656	0.306	0.58	9.26797e-40
98042387-ryk-2	3.81113e-59	-0.680656	0.375	0.68	7.84293e-55
98112888-unknown-2578	8.15829e-59	-0.812696	0.041	0.395	1.67889e-54

## Sheet: germline.8v0
	p_vala	avg_log2FCb	pct.1c	pct.2d	p_val_adje	a = unadjusted p value	GO
98019639-unknown-501	3.81294e-35	0.461741	0.315	0.074	7.84666e-31	b = log fold change of average expression of this cluster versus all other clusters	response to drug
98135634-unknown-4137	4.89611e-29	0.380537	0.219	0.042	1.00757e-24	c = Percent of cells within this clusters that express this gene	protein localization to plasma membrane
98135638-unknown-4138	3.14471e-22	0.345654	0.219	0.056	6.47149e-18	d = Perfect of cells outside this cluster expressing this gene	phosphate ion homeostasis
98142319-rel-2	6.3266e-22	0.322771	0.285	0.088	1.30195e-17	e = adjusted p value using bonferroni correction	microtubule bundle formation
98151040-reep5-7	7.5568e-22	0.367015	0.774	0.727	1.55511e-17		long-term synaptic potentiation
98117971-unknown-2893	8.96939e-21	0.403382	0.741	0.679	1.84581e-16		response to cytokine
98124955-yk006-14	1.57798e-20	0.440994	0.689	0.587	3.24733e-16		I-kappaB kinase/NF-kappaB signaling
98124957-unknown-3386	2.11358e-20	0.443797	0.696	0.595	4.34954e-16		forebrain development
98120718-unknown-3093	1.29364e-19	0.510705	0.674	0.513	2.66218e-15		response to hydrogen peroxide
98048199-hddc2	8.10529e-19	0.503652	0.67	0.541	1.66799e-14
98055822-unknown-1495	8.8108e-19	0.380803	0.733	0.684	1.81318e-14
98137456-itax	1.83695e-18	0.319753	0.207	0.057	3.78026e-14
98140340-unknown-4454	4.83648e-18	0.445684	0.693	0.615	9.953e-14
98110568-reep5-2	5.97261e-18	0.320765	0.785	0.716	1.2291e-13
98108642-unknown-2296	1.0402e-17	0.401147	0.693	0.609	2.14062e-13
98135057-tppp3-2	1.07353e-17	0.302068	0.767	0.725	2.20922e-13
98122758-ehd4-5	5.61736e-17	0.411039	0.685	0.582	1.156e-12
98109254-unknown-2342	1.771e-16	0.3107	0.759	0.713	3.64454e-12
98160384-unknown-5855	1.93882e-16	0.317768	0.73	0.69	3.9899e-12
98021454-rala	2.22197e-16	0.256354	0.859	0.822	4.57259e-12
98144305-unknown-4723	4.66097e-16	0.365991	0.7	0.644	9.5918e-12
98116009-y864	9.06534e-16	0.325803	0.77	0.701	1.86556e-11
98104259-unknown-1999	1.04074e-15	0.49554	0.6	0.483	2.14175e-11
98036061-pacrg	1.92954e-15	0.427914	0.652	0.556	3.9708e-11
98135232-unknown-4098	6.8741e-15	0.424276	0.663	0.575	1.41462e-10
98153323-snp25-6	1.68715e-14	0.402844	0.656	0.595	3.47198e-10
98111463-unknown-2479	4.41336e-14	0.383316	0.685	0.592	9.08225e-10
98025574-clip1-2	4.67155e-14	0.268526	0.748	0.704	9.61357e-10
98138899-rab2a	6.81388e-14	0.347531	0.715	0.649	1.40223e-09
98161701-unknown-5936	7.91488e-14	0.307257	0.737	0.671	1.6288e-09
98112885-tba1c-2	8.33479e-14	0.397395	0.704	0.627	1.71522e-09
98159495-unknown-5793	1.19973e-13	0.25541	0.207	0.072	2.46893e-09
98141420-nu4m	1.48526e-13	0.303298	0.819	0.762	3.05651e-09
98144138-unknown-4714	3.85123e-13	0.299156	0.704	0.67	7.92545e-09
98153619-kpcz	5.3067e-13	0.375713	0.67	0.592	1.09207e-08
98138006-reep5-5	1.1178e-12	0.281201	0.767	0.729	2.30031e-08
98028826-f188a	1.25787e-12	0.294544	0.807	0.773	2.58856e-08
98156211-unknown-5597	1.79957e-12	0.312262	0.307	0.149	3.70334e-08
98149211-klh10-5	2.02121e-12	0.355899	0.652	0.565	4.15944e-08
98044839-dhso-8	1.83107e-11	0.38512	0.607	0.529	3.76815e-07
98109684-unknown-2365	2.7849e-11	0.358461	0.637	0.583	5.73104e-07
98104502-gnao-6	2.86783e-11	0.326994	0.667	0.579	5.90171e-07
98044031-zfan6-2	3.51843e-11	0.274889	0.77	0.73	7.24058e-07
98133161-ehd1-4	4.11955e-11	0.283062	0.678	0.627	8.47762e-07
98161447-unknown-5932	5.73259e-11	0.367143	0.659	0.582	1.17971e-06
98100457-unknown-1743	6.13654e-11	0.352552	0.644	0.583	1.26284e-06
98132103-unknown-3881	1.41733e-10	0.296565	0.744	0.69	2.91672e-06
98105669-unknown-2117	1.79421e-10	0.274638	0.744	0.687	3.69231e-06
98100737-unknown-1759	5.0523e-10	0.368852	0.585	0.484	1.03971e-05
98127595-unknown-3591	7.27673e-10	0.36552	0.622	0.541	1.49748e-05
98139307-unknown-4385	9.2427e-10	0.316002	0.659	0.613	1.90205e-05
98047330-vglu3	1.28055e-09	0.258777	0.737	0.674	2.63525e-05
98129804-extl3-2	2.61123e-09	0.358771	0.585	0.515	5.37366e-05
98106695-goga4-2	3.34479e-09	0.251844	0.678	0.615	6.88324e-05
98010908-huth	3.80982e-09	0.269318	0.722	0.645	7.84024e-05
98156252-unknown-5599	6.7922e-09	0.298505	0.63	0.555	0.000139777
98109627-fyn-3	7.48838e-09	0.288512	0.626	0.587	0.000154103
98142065-unknown-4584	7.70485e-09	0.370381	0.496	0.377	0.000158558
98156254-unknown-5601	8.41698e-09	0.29437	0.637	0.562	0.000173213
98023615-unknown-610	8.65355e-09	0.37148	0.43	0.316	0.000178081
98131743-unknown-3851	1.24138e-08	0.337286	0.53	0.47	0.000255464
98036358-unknown-949	1.83813e-08	0.300693	0.6	0.557	0.000378269
98146244-reep5-6	5.96255e-08	0.378895	0.526	0.45	0.00122703
98108987-unknown-2322	8.86629e-08	0.379632	0.481	0.378	0.00182459
98034531-zn474	9.43695e-08	0.351046	0.511	0.422	0.00194203
98049985-mrp6-2	1.64827e-07	0.279398	0.407	0.285	0.00339197
98134996-unknown-4070	2.63008e-07	0.253946	0.659	0.635	0.00541244
98034340-mms22-2	2.80249e-07	0.284312	0.615	0.576	0.00576725
98161246-reep5-8	2.99536e-07	0.302316	0.581	0.542	0.00616415
98117310-unknown-2846	4.74127e-07	0.350157	0.511	0.433	0.00975706
98111063-e1b55	4.86427e-07	0.298871	0.574	0.518	0.0100102
98160807-unknown-5885	1.46927e-06	0.30277	0.381	0.277	0.030236
98118400-cebpe	2.40838e-06	0.29106	0.559	0.498	0.0495621
98045480-cc141	5.26523e-06	0.264358	0.633	0.601	0.108353
98134227-unknown-4007	9.59493e-06	0.302068	0.47	0.392	0.197454
98106516-unknown-2167	1.18093e-05	0.27549	0.537	0.526	0.243024
98147592-cnfn-18	2.18212e-05	0.293249	0.544	0.47	0.449057
98046123-vir	4.27491e-05	0.281245	0.389	0.31	0.879735
98043194-rab35-2	0.000221764	0.275292	0.474	0.423	1
98109823-unknown-2377	0.00122976	0.264523	0.363	0.302	1
98042513-strp2	0.00127853	0.256001	0.489	0.468	1
98158418-unknown-5712	0.000688158	0.253799	0.478	0.47	1
98111797-unknown-2504	0.000178909	0.251874	0.544	0.533	1
98037040-tmlh	0.000412285	0.25074	0.307	0.235	1
98042067-lma2l	4.41751e-09	-0.250149	0.285	0.478	9.0908e-05
98050930-cpsf3	1.41873e-08	-0.250169	0.307	0.493	0.00029196
98113527-unknown-2618	9.74228e-10	-0.250209	0.226	0.443	2.00486e-05
98123105-tbb4b-14	0.000458249	-0.250801	0.478	0.672	1
98147762-unknown-4944	2.60724e-09	-0.251397	0.17	0.354	5.36543e-05
98127342-unknown-3560	7.72418e-09	-0.251609	0.096	0.258	0.000158956
98132151-unknown-3883	4.77075e-11	-0.251609	0.126	0.315	9.81773e-07
98121172-unknown-3131	1.83686e-06	-0.251621	0.415	0.619	0.0378007
98055238-dyh5-2	2.05421e-07	-0.251764	0.333	0.528	0.00422736
98002733-zn277	3.26113e-08	-0.252072	0.4	0.592	0.000671109
98102764-adam9	4.19068e-08	-0.252426	0.348	0.543	0.0008624
98139053-unknown-4367	7.86216e-09	-0.252454	0.122	0.306	0.000161795
98021208-svop-2	5.55277e-07	-0.252492	0.607	0.829	0.011427
98048181-lmtk2	6.12719e-11	-0.253214	0.163	0.368	1.26091e-06
98115202-idlc-2	1.52141e-10	-0.253478	0.096	0.283	3.13091e-06
98038073-tpx2	3.86757e-08	-0.254111	0.185	0.349	0.000795908
98134495-unknown-4031	1.82365e-10	-0.254395	0.141	0.329	3.75289e-06
98032544-gals1	3.46026e-09	-0.254529	0.215	0.418	7.12087e-05
98152278-unknown-5305	5.94525e-06	-0.254549	0.563	0.778	0.122347
98038979-lfg2-2	2.43926e-09	-0.254549	0.444	0.659	5.01975e-05
98010273-tram1	9.43686e-06	-0.254817	0.241	0.371	0.194201
98015144-ks6a3	3.97405e-08	-0.254875	0.326	0.502	0.000817819
98123486-unknown-3298	1.55197e-11	-0.254986	0.111	0.308	3.19379e-07
98135151-unknown-4087	3.25336e-06	-0.255223	0.107	0.236	0.0669508
98052533-rpc8	5.25152e-10	-0.255257	0.293	0.502	1.08071e-05
98034586-reep3	1.8602e-10	-0.255392	0.263	0.49	3.8281e-06
98145753-unknown-4818	0.00287837	-0.255456	0.515	0.741	1
98010192-ntcp2	4.61374e-07	-0.255474	0.152	0.295	0.00949461
98008602-ift20	1.59053e-10	-0.256034	0.211	0.417	3.27316e-06
98021676-zn569	3.20697e-08	-0.256132	0.222	0.397	0.000659962
98101076-unknown-1783	3.55044e-09	-0.256656	0.041	0.186	7.30644e-05
98116005-lamb2	1.05612e-06	-0.256869	0.359	0.538	0.0217338
98020413-ube3a	9.92522e-10	-0.256899	0.311	0.538	2.04251e-05
98013672-erlec	9.06095e-10	-0.257028	0.233	0.457	1.86465e-05
98109162-unknown-2333	7.53024e-08	-0.25716	0.211	0.379	0.00154965
98075573-unknown-1695	1.39626e-09	-0.257207	0.222	0.423	2.87335e-05
98133578-sdk2-4	2.36639e-08	-0.257295	0.219	0.388	0.000486978
98147727-sptn1-2	2.40192e-06	-0.257325	0.496	0.722	0.0494291
98024069-dyh2	1.34947e-09	-0.257327	0.267	0.473	2.77707e-05
98023485-cgnl1	5.09856e-10	-0.25733	0.23	0.429	1.04923e-05
98142327-unknown-4599	1.06392e-08	-0.257396	0.27	0.46	0.000218943
98004787-pyrd1	8.77785e-10	-0.257496	0.148	0.328	1.80639e-05
98130982-unknown-3800	5.1467e-07	-0.257561	0.344	0.535	0.0105914
98006467-trpa1	1.13762e-07	-0.25777	0.348	0.552	0.00234111
98048746-ndua7	7.16713e-11	-0.257846	0.2	0.408	1.47492e-06
98159769-erg24-2	4.70832e-09	-0.258022	0.648	0.795	9.68926e-05
98042697-unknown-1146	3.8268e-08	-0.258096	0.23	0.413	0.000787518
98052755-rtdr1	7.52083e-11	-0.25817	0.2	0.403	1.54771e-06
98140841-unknown-4487	2.23902e-08	-0.258328	0.189	0.354	0.000460767
98112263-ctr2-4	3.10376e-08	-0.258542	0.456	0.695	0.000638722
98056184-uba1	2.90616e-09	-0.25856	0.47	0.697	5.98058e-05
98050523-nfip2	1.93819e-08	-0.258577	0.326	0.518	0.000398859
98049530-fbt4-5	1.13052e-07	-0.258728	0.278	0.445	0.0023265
98055723-gipc1-3	7.32182e-07	-0.25912	0.237	0.39	0.0150676
98002568-cope	9.66234e-10	-0.259153	0.163	0.354	1.98841e-05
98162044-ece1-7	3.44118e-07	-0.259474	0.6	0.747	0.00708161
98140713-ndst1	9.1245e-08	-0.259665	0.274	0.465	0.00187773
98042609-ce164	2.66895e-09	-0.26	0.27	0.469	5.49244e-05
98040439-esco2	4.25518e-10	-0.260159	0.256	0.472	8.75674e-06
98003406-arf1-2	1.14386e-07	-0.260308	0.504	0.713	0.00235395
98030848-itb3-2	1.34276e-08	-0.260327	0.278	0.461	0.000276326
98133138-zfan6-3	7.21019e-13	-0.260704	0.326	0.563	1.48378e-08
98100760-unknown-1762	3.75995e-13	-0.260853	0.178	0.402	7.73759e-09
98129034-tnr6	1.55533e-10	-0.261059	0.111	0.29	3.20071e-06
98035851-se1l1	1.17626e-08	-0.26138	0.196	0.37	0.000242063
98029238-praf1	1.42912e-07	-0.261399	0.27	0.47	0.00294098
98052256-e2f3	2.09888e-09	-0.261457	0.267	0.46	4.3193e-05
98160238-h2az-3	1.28977e-09	-0.261486	0.281	0.492	2.65422e-05
98107115-kcd20	1.0508e-09	-0.261989	0.137	0.315	2.16243e-05
98038065-hipk1	2.61938e-07	-0.262115	0.263	0.427	0.00539042
98039078-kpym	1.22246e-08	-0.262253	0.511	0.738	0.00025157
98113526-unknown-2617	2.41786e-16	-0.26268	0.126	0.382	4.97571e-12
98027520-unknown-705	1.25318e-08	-0.262718	0.307	0.512	0.000257892
98018510-plcb-3	5.64475e-09	-0.262729	0.233	0.445	0.000116163
98020035-tm145	9.64346e-08	-0.262857	0.167	0.326	0.00198453
98056952-smap2	8.44001e-10	-0.262991	0.319	0.555	1.73687e-05
98010842-unknown-279	2.33319e-05	-0.263044	0.093	0.203	0.480147
98038218-aftin	5.72562e-09	-0.263237	0.256	0.461	0.000117827
98049007-asna	4.29742e-09	-0.263244	0.3	0.525	8.84365e-05
98002667-ub2d3	1.67026e-10	-0.263584	0.296	0.545	3.43723e-06
98021540-psme4	8.58179e-11	-0.263625	0.159	0.364	1.76605e-06
98153202-unknown-5351	1.70079e-06	-0.263904	0.359	0.545	0.0350006
98042744-ero1a	3.1904e-09	-0.264522	0.296	0.503	6.56552e-05
98039760-cc151	6.69986e-10	-0.264646	0.259	0.47	1.37876e-05
98046462-unknown-1250	9.32181e-08	-0.265062	0.448	0.62	0.00191834
98115893-unknown-2760	6.6335e-10	-0.265107	0.252	0.442	1.36511e-05
98117441-unknown-2859	1.62842e-09	-0.265242	0.193	0.383	3.35112e-05
98129108-ttc25-4	1.85747e-07	-0.265476	0.33	0.494	0.00382249
98100759-unknown-1761	1.34493e-10	-0.265972	0.244	0.446	2.76773e-06
98010579-glpk3	3.59213e-10	-0.266307	0.237	0.435	7.39225e-06
98161919-unknown-5956	3.30214e-07	-0.267132	0.189	0.343	0.00679546
98041294-ddx4-2	2.90466e-07	-0.267508	0.23	0.404	0.00597751
98100728-unknown-1758	6.8761e-09	-0.267565	0.133	0.318	0.000141503
98035381-zfan6	4.07593e-13	-0.267778	0.326	0.565	8.38787e-09
98149909-deoc-3	7.50598e-08	-0.267858	0.437	0.635	0.00154466
98132403-brk1	9.08786e-11	-0.268036	0.207	0.417	1.87019e-06
98047120-znt6	1.58288e-07	-0.268066	0.17	0.328	0.0032574
98149550-unknown-5075	2.94688e-06	-0.268108	0.441	0.654	0.0606439
98140260-unknown-4449	1.14783e-10	-0.268243	0.174	0.375	2.36212e-06
98048767-pura	2.19644e-09	-0.268275	0.433	0.644	4.52004e-05
98053904-pde4c-2	1.40574e-09	-0.268523	0.185	0.366	2.89287e-05
98014984-psn1	1.32204e-07	-0.269086	0.219	0.378	0.00272064
98148997-unknown-5040	2.63495e-05	-0.269134	0.367	0.441	0.542247
98122265-unknown-3211	5.97187e-08	-0.269158	0.193	0.383	0.00122895
98002357-cc74b	4.74255e-09	-0.269692	0.367	0.568	9.7597e-05
98051132-adda-5	8.6634e-11	-0.270048	0.319	0.555	1.78284e-06
98129271-arl14	2.61033e-10	-0.270279	0.185	0.378	5.3718e-06
98042742-snag	6.42721e-08	-0.270707	0.219	0.391	0.00132265
98162114-npsr1-2	2.45188e-12	-0.270867	0.056	0.238	5.04572e-08
98105248-lox5-3	7.40274e-08	-0.271046	0.133	0.288	0.00152341
98133397-unknown-3951	1.03677e-08	-0.27106	0.115	0.281	0.000213357
98128463-pms2-2	1.17828e-13	-0.271235	0.23	0.48	2.42478e-09
98109376-pg12a-5	4.86711e-05	-0.271271	0.478	0.684	1
98134444-unknown-4025	9.02351e-09	-0.271341	0.23	0.398	0.000185695
98103122-unknown-1915	4.59961e-05	-0.271383	0.504	0.702	0.946555
98148459-unknown-4989	1.43678e-08	-0.271568	0.548	0.691	0.000295676
98025910-nop9	3.41418e-11	-0.271754	0.181	0.391	7.02603e-07
98154761-tbb4b-17	3.98615e-07	-0.272066	0.385	0.605	0.0082031
98009254-rsph1	9.95569e-09	-0.272722	0.296	0.473	0.000204878
98152898-anxa2-2	7.5579e-11	-0.272971	0.141	0.333	1.55534e-06
98145500-unknown-4810	1.54732e-09	-0.27313	0.137	0.308	3.18423e-05
98123489-unknown-3299	1.20414e-07	-0.274383	0.57	0.721	0.00247801
98002782-apba1	2.79877e-10	-0.274652	0.241	0.438	5.75959e-06
98023332-rab43	1.77488e-08	-0.27488	0.204	0.385	0.000365252
98029315-ki20b	6.69708e-09	-0.274942	0.293	0.508	0.000137819
98041404-ccd96	1.48219e-10	-0.275336	0.326	0.535	3.0502e-06
98055492-fbxw7-3	1.71897e-10	-0.275448	0.393	0.61	3.53746e-06
98113525-unknown-2616	2.19074e-15	-0.275684	0.141	0.396	4.50833e-11
98049101-cfa99	3.23948e-09	-0.275706	0.441	0.65	6.66652e-05
98101371-cd53	1.68296e-10	-0.275748	0.119	0.303	3.46335e-06
98154151-lox5-27	7.51981e-07	-0.275841	0.43	0.61	0.015475
98101383-unknown-1806	2.03826e-09	-0.276095	0.189	0.367	4.19453e-05
98124225-unknown-3346	2.16214e-07	-0.276544	0.1	0.249	0.00444947
98113337-nlrc3	1.32707e-10	-0.27659	0.174	0.372	2.73098e-06
98040050-loxh1-4	4.861e-07	-0.276606	0.133	0.288	0.0100035
98121800-unknown-3173	2.2257e-09	-0.276728	0.293	0.498	4.58028e-05
98144066-spop-4	3.62975e-08	-0.277043	0.159	0.32	0.000746967
98104111-esyt1-2	3.02232e-09	-0.277172	0.148	0.321	6.21963e-05
98002482-rhbl4	1.59043e-09	-0.27773	0.222	0.431	3.27295e-05
98116683-loxh1-12	3.43039e-07	-0.277755	0.463	0.665	0.0070594
98055751-akna	9.63868e-12	-0.277867	0.17	0.371	1.98354e-07
98133395-unknown-3949	3.44917e-09	-0.278352	0.23	0.433	7.09805e-05
98007251-edem1	2.55219e-09	-0.278759	0.141	0.312	5.25214e-05
98043523-piwl1-2	7.16171e-09	-0.278796	0.563	0.785	0.000147381
98148194-cp135-5	2.13386e-07	-0.278955	0.367	0.548	0.00439128
98026235-rad21	9.84676e-12	-0.279112	0.219	0.439	2.02636e-07
98027746-gcn1l-2	4.82697e-09	-0.279168	0.341	0.536	9.93342e-05
98021812-bett2	1.47386e-07	-0.279719	0.089	0.232	0.00303306
98159470-wdr19-2	6.5977e-09	-0.279843	0.185	0.374	0.000135774
98130864-thap2-6	3.7279e-12	-0.280677	0.122	0.32	7.67165e-08
98119148-unknown-2982	3.6199e-10	-0.281107	0.159	0.346	7.44939e-06
98119670-kad7	7.62121e-11	-0.281122	0.219	0.423	1.56837e-06
98007104-ppm1a	5.38269e-10	-0.281139	0.315	0.505	1.1077e-05
98037727-strap-2	2.53228e-10	-0.281142	0.144	0.348	5.21117e-06
98053523-exd2-3	1.5663e-12	-0.281247	0.107	0.31	3.22329e-08
98015120-ttc27	3.69205e-10	-0.281371	0.319	0.517	7.59787e-06
98162151-rorb-2	2.57354e-09	-0.282163	0.174	0.377	5.29608e-05
98156500-cckar-5	6.25847e-10	-0.282289	0.304	0.517	1.28793e-05
98141928-fa35a-2	1.69872e-09	-0.282751	0.1	0.271	3.4958e-05
98034185-ccd65	7.40997e-08	-0.282965	0.319	0.492	0.0015249
98016117-anln	4.66439e-11	-0.283079	0.215	0.426	9.59885e-07
98027431-tri37	5.76992e-12	-0.283181	0.226	0.45	1.18739e-07
98140839-loxh1-25	1.9463e-07	-0.283286	0.289	0.517	0.0040053
98107586-unknown-2232	9.7323e-09	-0.283294	0.156	0.348	0.000200281
98030399-dyr1a	2.41296e-09	-0.28348	0.163	0.353	4.96563e-05
98111116-asa1	5.19902e-10	-0.283686	0.052	0.205	1.06991e-05
98123490-unknown-3300	6.75703e-07	-0.283716	0.367	0.565	0.0139053
98001821-sbno1	2.84202e-09	-0.283803	0.141	0.314	5.8486e-05
98036644-sc24a-2	3.65328e-10	-0.284069	0.226	0.438	7.51808e-06
98103584-unknown-1950	7.18549e-10	-0.2841	0.174	0.355	1.4787e-05
98029929-tanc1	8.92967e-10	-0.284807	0.2	0.41	1.83764e-05
98054139-amd-3	2.74763e-10	-0.285156	0.296	0.518	5.65435e-06
98047299-r10b2-2	5.56566e-10	-0.285409	0.219	0.405	1.14536e-05
98159931-nfasc	6.90332e-09	-0.285987	0.111	0.276	0.000142063
98041950-tm50a	1.12637e-08	-0.286488	0.3	0.492	0.000231796
98048517-spef1	4.66866e-13	-0.286574	0.152	0.374	9.60763e-09
98027310-s35f2	1.02573e-11	-0.286769	0.267	0.509	2.11084e-07
98148465-unknown-4990	2.45415e-07	-0.286831	0.578	0.739	0.00505039
98137645-odpat-2	1.46426e-14	-0.287757	0.27	0.494	3.01331e-10
98141555-rhgba-3	1.68728e-09	-0.287773	0.315	0.523	3.47225e-05
98118485-ube2o	9.28083e-12	-0.287846	0.189	0.415	1.9099e-07
98138466-unknown-4339	7.52109e-10	-0.288255	0.196	0.381	1.54777e-05
98128675-huwe1-2	3.37383e-09	-0.288395	0.174	0.375	6.94301e-05
98008686-daaf1	2.04444e-11	-0.288629	0.156	0.363	4.20726e-07
98142186-cx065-3	8.89631e-09	-0.288792	0.237	0.401	0.000183077
98033822-avil-3	2.00283e-06	-0.289384	0.081	0.21	0.0412163
98161740-mypt1	9.31808e-10	-0.289657	0.244	0.444	1.91757e-05
98041773-calu-3	2.21383e-09	-0.289721	0.237	0.454	4.55583e-05
98058628-phlp	1.80592e-11	-0.289751	0.27	0.498	3.7164e-07
98124029-pg12a-8	4.00944e-07	-0.289961	0.363	0.592	0.00825103
98132054-unknown-3877	9.6023e-07	-0.290294	0.411	0.61	0.0197606
98118932-unknown-2965	5.56596e-09	-0.29043	0.393	0.589	0.000114542
98106828-ank3-5	8.55657e-11	-0.290806	0.233	0.45	1.76086e-06
98019183-cc115	1.61791e-09	-0.290844	0.304	0.535	3.32951e-05
98123701-lox5-13	7.25567e-06	-0.290904	0.504	0.717	0.149314
98029786-lrc4c	1.25367e-08	-0.291101	0.078	0.223	0.000257993
98107009-unknown-2198	1.11927e-08	-0.291502	0.396	0.612	0.000230335
98127476-unknown-3579	6.31581e-08	-0.292691	0.419	0.578	0.00129973
98011387-igdc3	1.75508e-09	-0.292851	0.341	0.581	3.61179e-05
98113090-unknown-2594	3.24365e-12	-0.292872	0.111	0.309	6.67512e-08
98133717-loxh1-21	4.47489e-12	-0.29291	0.137	0.349	9.20888e-08
98040216-ubql1	9.12551e-12	-0.293076	0.352	0.58	1.87794e-07
98023714-tmm56-5	2.22878e-10	-0.293251	0.233	0.442	4.58661e-06
98113034-tsn15-2	3.30005e-09	-0.294242	0.311	0.497	6.79118e-05
98058558-erp44	6.37791e-09	-0.294259	0.333	0.547	0.000131251
98010234-rnf8	1.82696e-10	-0.294397	0.285	0.482	3.75969e-06
98131575-unknown-3842	2.45271e-08	-0.294613	0.33	0.543	0.000504742
98146541-unknown-4876	2.13167e-09	-0.294883	0.233	0.428	4.38676e-05
98056406-at2b4-2	8.73812e-11	-0.295589	0.244	0.447	1.79822e-06
98143634-brsk1	1.063e-10	-0.296024	0.222	0.44	2.18755e-06
98120596-hrsl1-2	6.23169e-10	-0.29621	0.237	0.447	1.28242e-05
98021397-tmed2	3.56827e-07	-0.296623	0.274	0.436	0.00734314
98023458-dmc1	6.59634e-10	-0.296803	0.23	0.437	1.35746e-05
98016268-tcf19	6.04805e-09	-0.297052	0.27	0.466	0.000124463
98059270-npc1-10	2.07414e-10	-0.297379	0.144	0.336	4.26837e-06
98139798-unknown-4414	2.32593e-07	-0.297473	0.156	0.32	0.00478653
98005782-mfs2a-2	8.04717e-11	-0.297518	0.504	0.741	1.65603e-06
98144018-ct085-4	3.9848e-10	-0.297709	0.144	0.349	8.20033e-06
98101674-cdv3	5.90093e-12	-0.297814	0.215	0.439	1.21435e-07
98158506-irs1	2.17283e-08	-0.298055	0.322	0.521	0.000447147
98046690-kad5	3.98043e-11	-0.298238	0.226	0.443	8.19132e-07
98000076-unknown-2	1.55899e-06	-0.298536	0.093	0.22	0.0320824
98057215-cq105	1.52029e-12	-0.298636	0.281	0.509	3.12861e-08
98014162-unknown-366	3.69885e-11	-0.298755	0.248	0.487	7.61186e-07
98017714-ub2j1	2.47431e-13	-0.298893	0.196	0.437	5.09189e-09
98118527-loxh1-15	2.73845e-08	-0.299196	0.289	0.474	0.000563546
98020206-unknown-517	8.10972e-12	-0.299435	0.196	0.417	1.6689e-07
98002364-tbb4b-2	7.85934e-10	-0.299526	0.53	0.717	1.61737e-05
98002620-ef1g	2.37936e-10	-0.299544	0.496	0.73	4.89648e-06
98021388-srpr	2.60174e-10	-0.299725	0.252	0.472	5.35412e-06
98054774-mia3	1.2156e-09	-0.300053	0.37	0.595	2.50158e-05
98016378-mgap-2	1.36469e-11	-0.300782	0.189	0.397	2.80839e-07
98158745-unknown-5742	1.61459e-10	-0.301115	0.115	0.308	3.32267e-06
98109377-ncan	2.25712e-08	-0.301621	0.163	0.319	0.000464492
98119002-s39ab-5	7.02476e-09	-0.301691	0.181	0.368	0.000144562
98054048-rn121	2.09695e-10	-0.301737	0.193	0.396	4.31532e-06
98017468-efcb7	3.27625e-12	-0.301791	0.248	0.472	6.74219e-08
98001529-txnd3	3.38004e-10	-0.301796	0.219	0.432	6.95578e-06
98114871-unknown-2700	1.81423e-10	-0.302064	0.167	0.376	3.73351e-06
98053161-kkcc2	5.92618e-13	-0.302721	0.163	0.378	1.21955e-08
98133417-rhoa-4	2.08336e-10	-0.302757	0.181	0.379	4.28735e-06
98057656-wdr62	3.10955e-12	-0.302875	0.281	0.532	6.39915e-08
98100139-ubb-8	3.58764e-17	-0.302965	0.381	0.644	7.383e-13
98017566-epn1	5.46831e-10	-0.302967	0.307	0.533	1.12532e-05
98129126-spp2b	2.10924e-13	-0.303349	0.259	0.515	4.34061e-09
98136468-acha6-12	5.77644e-08	-0.303494	0.256	0.446	0.00118873
98040886-rop1l	1.43635e-12	-0.30357	0.207	0.43	2.95586e-08
98006653-pan3	3.53365e-11	-0.303583	0.289	0.517	7.2719e-07
98007494-mthsd	4.5597e-09	-0.303653	0.274	0.471	9.3834e-05
98143534-unknown-4676	2.48728e-11	-0.303888	0.085	0.265	5.11858e-07
98137311-zc21b	4.52858e-10	-0.304065	0.122	0.305	9.31937e-06
98137223-py2cr	7.0109e-13	-0.30445	0.137	0.355	1.44277e-08
98054517-ncam2	9.19954e-08	-0.30461	0.33	0.482	0.00189317
98045915-alf	4.31975e-12	-0.304613	0.333	0.562	8.88961e-08
98018584-rab18	1.35099e-12	-0.304721	0.352	0.588	2.7802e-08
98009498-hm13	7.38419e-10	-0.305846	0.293	0.51	1.51959e-05
98111545-trpm2-5	1.0925e-10	-0.305953	0.307	0.517	2.24826e-06
98011952-kif11	8.40761e-11	-0.306112	0.293	0.538	1.7302e-06
98045305-unknown-1213	8.01619e-12	-0.306229	0.107	0.317	1.64965e-07
98031233-sptb2	5.51696e-11	-0.306304	0.289	0.505	1.13534e-06
98011336-npc1-2	1.04199e-11	-0.306399	0.504	0.777	2.1443e-07
98159932-unknown-5818	2.08077e-10	-0.306506	0.263	0.46	4.28201e-06
98125347-unknown-3415	2.43541e-08	-0.306724	0.341	0.542	0.000501182
98153820-unknown-5387	1.81434e-07	-0.308435	0.441	0.652	0.00373373
98040634-atpa	4.62541e-10	-0.30858	0.274	0.485	9.51863e-06
98153224-unknown-5353	5.77243e-11	-0.308642	0.359	0.582	1.18791e-06
98135117-s22ad-5	1.72962e-11	-0.309567	0.248	0.484	3.55938e-07
98045547-parg-4	1.54267e-11	-0.310032	0.322	0.53	3.17465e-07
98022272-sdf2	3.71204e-09	-0.311635	0.226	0.417	7.639e-05
98025187-tob2	1.01386e-13	-0.311855	0.363	0.619	2.08643e-09
98146413-unknown-4865	1.76301e-10	-0.312387	0.233	0.443	3.62809e-06
98040807-unknown-1092	1.8773e-12	-0.312846	0.333	0.568	3.86329e-08
98137228-unknown-4260	8.22999e-13	-0.312892	0.126	0.342	1.69365e-08
98117909-erbb3	6.18813e-10	-0.312943	0.496	0.695	1.27346e-05
98116053-ttc25-3	1.02072e-11	-0.313104	0.059	0.241	2.10053e-07
98049327-tbcb-2	3.89394e-10	-0.313214	0.244	0.448	8.01334e-06
98151091-sh3g3	6.47895e-11	-0.31365	0.452	0.672	1.3333e-06
98162033-cntn2-2	4.18237e-10	-0.313758	0.219	0.418	8.6069e-06
98017163-flna	6.78537e-10	-0.313959	0.2	0.38	1.39636e-05
98119292-unknown-2994	2.19683e-08	-0.314431	0.244	0.432	0.000452087
98043805-unknown-1172	5.59152e-11	-0.314444	0.285	0.501	1.15068e-06
98106791-glgc	2.26193e-09	-0.31449	0.233	0.417	4.65482e-05
98042870-desi2	2.51974e-13	-0.31468	0.315	0.577	5.18537e-09
98100194-vwa7-3	1.84093e-10	-0.315068	0.204	0.417	3.78845e-06
98137936-rrb1	3.63355e-11	-0.315518	0.289	0.498	7.47749e-07
98143524-stxb1-2	1.76169e-10	-0.315609	0.293	0.505	3.62538e-06
98049420-surf4	1.40631e-11	-0.315689	0.33	0.568	2.89405e-07
98145178-lpar4-2	2.31656e-08	-0.315926	0.411	0.599	0.000476724
98107649-djb13-2	3.40125e-11	-0.315966	0.226	0.43	6.99944e-07
98102903-af10-2	3.4152e-11	-0.316159	0.167	0.386	7.02814e-07
98040137-pg12a-2	5.48401e-10	-0.316556	0.185	0.385	1.12856e-05
98129856-unknown-3730	3.03384e-11	-0.316615	0.074	0.254	6.24334e-07
98118679-unknown-2945	2.10655e-12	-0.31693	0.215	0.446	4.33508e-08
98128617-unknown-3662	1.96426e-07	-0.317442	0.137	0.293	0.00404225
98011551-vatg1	2.9829e-11	-0.317467	0.222	0.427	6.1385e-07
98041748-gulp1	6.02215e-13	-0.317569	0.163	0.398	1.2393e-08
98102005-unknown-1850	1.28229e-06	-0.317593	0.381	0.607	0.0263882
98028335-an13b	5.75788e-11	-0.318098	0.307	0.518	1.18491e-06
98029019-morn2	5.82312e-13	-0.318236	0.311	0.562	1.19834e-08
98119396-surf4-2	6.20396e-12	-0.318334	0.322	0.568	1.27671e-07
98128204-unknown-3635	6.2086e-09	-0.318417	0.152	0.334	0.000127767
98030980-calx-2	1.88056e-11	-0.31862	0.393	0.652	3.87e-07
98039282-pdp1	4.34287e-13	-0.318934	0.222	0.474	8.9372e-09
98003044-tc1d1	3.40925e-08	-0.318949	0.463	0.659	0.00070159
98018143-tmed4	5.74905e-10	-0.320394	0.333	0.537	1.1831e-05
98005455-sl9b2	1.88701e-10	-0.320627	0.396	0.573	3.88328e-06
98020026-fkbp2	3.64417e-08	-0.320637	0.211	0.375	0.000749934
98114480-cc147-3	2.51321e-09	-0.320701	0.281	0.465	5.17194e-05
98105039-unknown-2067	1.79863e-09	-0.320739	0.133	0.306	3.70141e-05
98005301-unknown-122	4.0772e-10	-0.320861	0.263	0.467	8.39047e-06
98046418-atp9b	1.0925e-13	-0.320869	0.311	0.571	2.24826e-09
98033145-cnot4	1.50515e-10	-0.322092	0.256	0.482	3.09745e-06
98136688-loxh1-24	6.16494e-11	-0.322186	0.23	0.455	1.26868e-06
98152293-unknown-5310	6.69511e-11	-0.322314	0.285	0.534	1.37779e-06
98020160-unknown-515	6.22369e-07	-0.322342	0.111	0.245	0.0128077
98104473-gp142	4.07117e-12	-0.322379	0.267	0.477	8.37807e-08
98117116-fhl3-7	6.50371e-10	-0.322699	0.396	0.607	1.3384e-05
98158474-unknown-5718	1.38035e-10	-0.322734	0.344	0.545	2.84063e-06
98105171-dnai2-2	3.02017e-11	-0.322905	0.122	0.317	6.21521e-07
98116198-mage2	1.69743e-08	-0.32389	0.463	0.64	0.000349315
98143999-lox5-23	9.32402e-11	-0.324549	0.178	0.371	1.91879e-06
98127052-chfr-3	5.41909e-10	-0.324566	0.53	0.735	1.11519e-05
98104879-unknown-2051	4.64021e-10	-0.324939	0.374	0.582	9.54909e-06
98136244-unknown-4182	1.02082e-10	-0.324944	0.178	0.402	2.10074e-06
98103095-odf3a-3	3.4437e-09	-0.324953	0.474	0.647	7.08678e-05
98142033-unknown-4579	1.82009e-11	-0.325239	0.156	0.37	3.74556e-07
98033847-lin9	8.11868e-15	-0.326003	0.163	0.402	1.67074e-10
98126461-call3-8	2.36691e-10	-0.32608	0.296	0.525	4.87086e-06
98026379-crel2	2.44202e-12	-0.32638	0.252	0.493	5.02544e-08
98109498-ccne1-3	1.38371e-09	-0.326413	0.419	0.628	2.84754e-05
98114333-ptbp3	4.12768e-10	-0.326647	0.141	0.325	8.49435e-06
98139617-unknown-4403	7.10003e-12	-0.32667	0.152	0.353	1.46112e-07
98108834-unknown-2311	2.75607e-11	-0.326949	0.096	0.29	5.67171e-07
98124024-lrrf2	8.24279e-15	-0.327699	0.211	0.468	1.69628e-10
98075250-unknown-1691	5.56475e-07	-0.328119	0.144	0.291	0.0114517
98139493-utro-3	8.58035e-11	-0.328528	0.385	0.597	1.76575e-06
98039699-unknown-1058	1.10085e-08	-0.329025	0.078	0.241	0.000226544
98039917-unknown-1064	1.31995e-06	-0.329222	0.237	0.405	0.0271632
98157817-unknown-5677	5.8885e-11	-0.32945	0.248	0.453	1.21179e-06
98058391-panx3	2.31667e-14	-0.329609	0.226	0.479	4.76748e-10
98007842-fancm	3.55427e-14	-0.330637	0.196	0.431	7.31433e-10
98135374-unknown-4114	3.37214e-07	-0.330866	0.104	0.245	0.00693953
98014474-unknown-378	2.05414e-12	-0.331085	0.226	0.447	4.22722e-08
98008811-hook1	3.42949e-10	-0.3323	0.57	0.813	7.05755e-06
98141020-unknown-4507	2.32009e-10	-0.33235	0.311	0.528	4.77452e-06
98030971-nadd	8.74976e-12	-0.33253	0.167	0.39	1.80061e-07
98156433-pigw-3	1.51795e-09	-0.333008	0.133	0.31	3.1238e-05
98018938-titin-3	3.92029e-11	-0.33395	0.315	0.555	8.06756e-07
98107109-s6a18-3	1.29639e-11	-0.3346	0.304	0.53	2.66784e-07
98018436-odpat	5.80601e-17	-0.334761	0.27	0.519	1.19482e-12
98055516-unknown-1480	2.43355e-07	-0.335323	0.159	0.32	0.005008
98150300-spc1l	6.13454e-11	-0.335425	0.204	0.393	1.26243e-06
98149172-unknown-5049	3.28083e-09	-0.335498	0.281	0.494	6.75161e-05
98036504-tut4	2.33172e-12	-0.335751	0.3	0.551	4.79845e-08
98036710-sac1	1.07616e-13	-0.336127	0.352	0.622	2.21464e-09
98118340-unknown-2929	2.43064e-19	-0.336402	0.007	0.252	5.00201e-15
98100135-ubb-6	3.13948e-19	-0.336696	0.433	0.697	6.46074e-15
98011003-epn4-2	9.87691e-15	-0.337106	0.196	0.463	2.03257e-10
98103253-stau1	3.10433e-13	-0.337379	0.322	0.568	6.38839e-09
98043514-djb11-3	5.46173e-09	-0.337577	0.296	0.49	0.000112397
98124478-unknown-3351	1.0634e-10	-0.337744	0.304	0.497	2.18837e-06
98141021-kcc1a	5.37194e-11	-0.337749	0.185	0.383	1.10549e-06
98152862-unknown-5329	5.63882e-09	-0.337917	0.159	0.343	0.000116041
98141083-unknown-4509	9.81853e-09	-0.338132	0.396	0.608	0.000202056
98152002-ce051	5.28554e-10	-0.338556	0.219	0.432	1.08771e-05
98003403-facr1-2	1.23317e-11	-0.339441	0.233	0.463	2.53773e-07
98116114-unknown-2773	4.46189e-11	-0.339628	0.259	0.51	9.18213e-07
98027573-puma	6.65942e-11	-0.340431	0.307	0.496	1.37044e-06
98029500-pde2a	8.31375e-13	-0.34045	0.278	0.525	1.71089e-08
98045591-gas8	8.21335e-13	-0.340499	0.481	0.739	1.69022e-08
98142321-chfr-4	6.47767e-11	-0.34092	0.337	0.563	1.33304e-06
98031325-hpgds-14	5.88339e-12	-0.341132	0.222	0.454	1.21074e-07
98033853-tm9s3	8.3831e-14	-0.341225	0.278	0.541	1.72516e-09
98148948-lrc71-2	1.28309e-13	-0.341521	0.207	0.447	2.64048e-09
98123610-s22a4-5	3.27204e-10	-0.341624	0.285	0.494	6.73352e-06
98056080-segn-4	2.02386e-12	-0.341713	0.219	0.47	4.16489e-08
98137661-unknown-4281	2.55073e-12	-0.342206	0.226	0.455	5.24914e-08
98141243-unknown-4521	8.67279e-10	-0.342721	0.207	0.39	1.78477e-05
98104702-unc80-2	6.20382e-12	-0.342964	0.237	0.456	1.27668e-07
98027943-pdia3	4.57486e-10	-0.342979	0.374	0.606	9.41459e-06
98025801-ggh-3	1.34881e-12	-0.344312	0.296	0.542	2.77571e-08
98129272-drd5-2	3.65061e-13	-0.34451	0.144	0.381	7.51259e-09
98141453-unknown-4539	4.13738e-15	-0.344775	0.27	0.52	8.51432e-11
98132152-unknown-3884	1.23947e-12	-0.344794	0.226	0.468	2.5507e-08
98119643-hot-2	7.80779e-12	-0.344882	0.17	0.38	1.60676e-07
98050813-ccnb2	1.43124e-11	-0.345549	0.311	0.556	2.94535e-07
98009175-stmn2	2.08327e-11	-0.345914	0.341	0.604	4.28716e-07
98049071-mlp3c	1.41263e-13	-0.346254	0.381	0.642	2.90706e-09
98047541-tcpb	2.35379e-14	-0.34631	0.259	0.532	4.84387e-10
98022438-ost48	6.83825e-11	-0.346335	0.248	0.465	1.40724e-06
98149596-la-2	7.11339e-14	-0.346435	0.496	0.707	1.46386e-09
98144231-drd5-3	3.52979e-11	-0.346465	0.381	0.624	7.26395e-07
98105250-lox5-4	2.06796e-10	-0.346739	0.115	0.291	4.25565e-06
98158814-unknown-5748	4.21381e-10	-0.347252	0.289	0.515	8.6716e-06
98111248-zn865	1.4151e-13	-0.347671	0.152	0.388	2.91214e-09
98030220-ttc25	1.65871e-10	-0.348147	0.122	0.305	3.41346e-06
98022200-evg1	1.23731e-12	-0.348675	0.315	0.557	2.54625e-08
98020241-lhx6	7.24589e-08	-0.349072	0.17	0.341	0.00149113
98033506-h10	8.96391e-13	-0.349305	0.459	0.737	1.84468e-08
98133921-lcor	4.45407e-12	-0.349539	0.359	0.607	9.16603e-08
98024783-gors2	9.77811e-13	-0.350401	0.263	0.508	2.01224e-08
98012926-gslg1	5.83595e-11	-0.351106	0.396	0.621	1.20098e-06
98025684-enob	6.94157e-16	-0.351115	0.404	0.664	1.42851e-11
98003050-npl4	4.09872e-07	-0.351734	0.174	0.324	0.00843476
98050454-1433g	1.54704e-14	-0.352035	0.33	0.6	3.18366e-10
98124027-pg12a-7	9.85093e-10	-0.352077	0.348	0.598	2.02722e-05
98156294-anr44-2	2.21435e-12	-0.352083	0.348	0.55	4.55692e-08
98134505-unknown-4032	1.72998e-11	-0.35238	0.381	0.615	3.56013e-07
98031942-hyou1	3.29302e-13	-0.353317	0.311	0.568	6.7767e-09
98014583-ck088	3.24255e-15	-0.35399	0.181	0.424	6.67285e-11
98053083-sec62	7.69608e-15	-0.354245	0.252	0.512	1.58378e-10
98009389-ppm1b	1.24569e-14	-0.35467	0.222	0.482	2.56351e-10
98114837-unknown-2697	1.20028e-09	-0.354714	0.481	0.676	2.47006e-05
98137205-h2ax-3	2.45051e-11	-0.354756	0.504	0.735	5.0429e-07
98121307-unknown-3137	3.32373e-14	-0.354825	0.415	0.693	6.8399e-10
98036581-dyrk2	6.2039e-16	-0.355226	0.489	0.75	1.2767e-11
98140588-rhag	1.83948e-13	-0.35636	0.178	0.402	3.78546e-09
98057960-cdn1a	3.70226e-12	-0.35688	0.193	0.435	7.61888e-08
98033615-ccna2	1.82393e-10	-0.357208	0.259	0.467	3.75346e-06
98027931-gp101	3.95092e-08	-0.357985	0.1	0.245	0.00081306
98022587-ect2	3.56997e-15	-0.358164	0.274	0.55	7.34664e-11
98104905-mocs1-3	5.08164e-11	-0.358838	0.185	0.38	1.04575e-06
98018165-ef1a2-2	3.35468e-12	-0.359972	0.626	0.876	6.9036e-08
98136358-unknown-4195	1.77215e-14	-0.36019	0.207	0.465	3.64691e-10
98058276-wbs27-9	1.71241e-17	-0.360227	0.17	0.458	3.52397e-13
98156498-unknown-5617	3.32606e-11	-0.361385	0.359	0.588	6.8447e-07
98149955-unknown-5108	9.09981e-12	-0.361615	0.093	0.279	1.87265e-07
98049878-ccd40	8.52653e-14	-0.362187	0.133	0.36	1.75467e-09
98115291-unknown-2734	5.42335e-10	-0.363857	0.422	0.64	1.11607e-05
98049278-rgap1-2	1.35433e-12	-0.364514	0.337	0.584	2.78707e-08
98111044-lama1-2	2.51992e-13	-0.364721	0.078	0.283	5.18575e-09
98108262-nep-2	1.0178e-10	-0.36561	0.256	0.444	2.09454e-06
98105053-unknown-2071	8.90151e-13	-0.365898	0.47	0.664	1.83184e-08
98154198-unknown-5415	1.67546e-12	-0.366265	0.115	0.323	3.44792e-08
98012733-spop	2.41685e-15	-0.366279	0.167	0.415	4.97364e-11
98117269-dyl2-2	1.7585e-13	-0.366436	0.407	0.664	3.61881e-09
98104797-unknown-2042	1.16426e-11	-0.366611	0.422	0.683	2.39592e-07
98001031-pg12a	5.68344e-11	-0.367466	0.481	0.677	1.1696e-06
98049111-fbx21-2	5.23098e-15	-0.369256	0.215	0.487	1.07648e-10
98011419-tpst2	2.9705e-13	-0.369309	0.293	0.543	6.11299e-09
98105743-unknown-2119	1.79247e-10	-0.37035	0.307	0.533	3.68873e-06
98035248-csde1	1.93412e-10	-0.370769	0.315	0.532	3.98022e-06
98108674-unknown-2299	9.68863e-14	-0.371134	0.226	0.457	1.99382e-09
98123595-unknown-3307	1.99765e-16	-0.371579	0.167	0.421	4.11096e-12
98127385-unknown-3568	2.36461e-11	-0.372063	0.204	0.417	4.86612e-07
98113783-s22a8-5	1.41947e-12	-0.372115	0.211	0.446	2.92113e-08
98132153-unknown-3885	3.93226e-14	-0.372256	0.211	0.472	8.09219e-10
98142026-ada33-6	4.92033e-11	-0.3724	0.341	0.585	1.01256e-06
98033321-cpeb4-3	2.3021e-11	-0.373018	0.226	0.442	4.73748e-07
98022132-unknown-568	2.43654e-15	-0.373244	0.304	0.592	5.01416e-11
98134207-unknown-4005	1.0178e-12	-0.373596	0.333	0.532	2.09454e-08
98130136-idlc-3	6.46247e-15	-0.375365	0.281	0.522	1.32991e-10
98004424-mpip1	6.44001e-15	-0.375625	0.256	0.519	1.32529e-10
98119627-cp2c8-8	1.85054e-15	-0.376212	0.022	0.235	3.80822e-11
98015406-ephb1	7.26267e-09	-0.376515	0.174	0.354	0.000149458
98144374-pcy2-2	4.70984e-10	-0.376891	0.215	0.392	9.69238e-06
98115709-unknown-2750	2.94755e-15	-0.377198	0.07	0.293	6.06577e-11
98149665-unknown-5087	2.26878e-13	-0.377648	0.326	0.59	4.66892e-09
98129076-y615	1.88896e-10	-0.378622	0.381	0.605	3.88729e-06
98150227-unknown-5133	8.08477e-13	-0.378949	0.426	0.66	1.66377e-08
98025716-cttb2	9.14485e-09	-0.379101	0.57	0.802	0.000188192
98029525-etud1	4.20824e-17	-0.379302	0.289	0.547	8.66014e-13
98132531-lox5-19	3.79594e-10	-0.379497	0.37	0.595	7.81166e-06
98011039-rbl2	1.17623e-13	-0.380715	0.311	0.549	2.42056e-09
98049093-pdia6	3.14477e-12	-0.380803	0.411	0.668	6.47163e-08
98146504-unknown-4873	2.48844e-11	-0.382213	0.43	0.672	5.12096e-07
98126836-unknown-3522	3.72588e-13	-0.382842	0.256	0.492	7.6675e-09
98116155-unknown-2779	2.64591e-10	-0.382918	0.396	0.614	5.44502e-06
98120264-gnal-2	4.70931e-14	-0.383181	0.122	0.345	9.69129e-10
98005986-unknown-144	1.34245e-14	-0.383371	0.219	0.487	2.76263e-10
98050212-tmed5	1.01425e-14	-0.384151	0.293	0.547	2.08722e-10
98153199-unknown-5350	5.86028e-11	-0.385489	0.193	0.397	1.20599e-06
98029544-nup85	3.78591e-13	-0.385553	0.344	0.615	7.79103e-09
98129331-unknown-3707	1.77319e-11	-0.385599	0.074	0.258	3.64905e-07
98100550-pthd4	5.91546e-13	-0.386709	0.189	0.399	1.21734e-08
98118399-unknown-2933	5.45959e-14	-0.386726	0.233	0.472	1.12353e-09
98039892-vapb-2	2.50809e-15	-0.38729	0.285	0.567	5.1614e-11
98058263-glrx2-3	7.81356e-16	-0.387711	0.441	0.714	1.60795e-11
98043494-chle-2	1.54249e-14	-0.388059	0.326	0.592	3.1743e-10
98040052-unknown-1071	8.66532e-16	-0.388143	0.407	0.66	1.78324e-11
98100136-ubb-7	7.18565e-19	-0.388488	0.581	0.842	1.47874e-14
98020243-mspd1	4.77253e-19	-0.3899	0.156	0.453	9.82139e-15
98152861-unc22	8.49749e-12	-0.391173	0.122	0.336	1.7487e-07
98027521-tgm1	2.49155e-14	-0.391561	0.281	0.522	5.12735e-10
98004256-unknown-98	5.53702e-12	-0.392324	0.148	0.373	1.13946e-07
98121244-atm-4	4.92118e-14	-0.392832	0.415	0.692	1.01273e-09
98037352-ybox1	1.82814e-20	-0.393655	0.7	0.919	3.76214e-16
98133170-unknown-3929	1.90214e-12	-0.393764	0.222	0.452	3.91441e-08
98038097-sphk1-3	2.38338e-16	-0.393928	0.374	0.655	4.90475e-12
98141449-unknown-4537	1.42025e-14	-0.394537	0.396	0.657	2.92273e-10
98142967-unknown-4632	1.0206e-13	-0.39531	0.189	0.409	2.10029e-09
98142380-ssr5-8	1.05052e-13	-0.396115	0.333	0.562	2.16186e-09
98145067-lgsn-8	1.93717e-13	-0.396115	0.307	0.567	3.9865e-09
98154797-unknown-5454	1.32399e-15	-0.396535	0.193	0.445	2.72464e-11
98148435-prkdc-5	3.93282e-11	-0.396654	0.215	0.428	8.09335e-07
98105075-unknown-2074	1.82238e-14	-0.397156	0.222	0.469	3.75028e-10
98156688-ada28-18	1.55477e-15	-0.397264	0.222	0.481	3.19957e-11
98046118-unknown-1241	4.73247e-13	-0.397462	0.281	0.547	9.73896e-09
98145408-vdr	1.2046e-10	-0.397555	0.341	0.559	2.47895e-06
98151977-unknown-5271	4.79509e-16	-0.399958	0.17	0.423	9.86782e-12
98128673-unknown-3669	5.08898e-17	-0.400063	0.074	0.32	1.04726e-12
98027545-gbrp	2.99083e-16	-0.40026	0.237	0.497	6.15483e-12
98022975-gilt	4.93041e-15	-0.402757	0.133	0.361	1.01463e-10
98051362-spice	3.60895e-16	-0.403216	0.281	0.57	7.42686e-12
98105035-ece1-3	2.74036e-12	-0.403223	0.215	0.422	5.63938e-08
98051203-cep70	2.30269e-11	-0.405528	0.248	0.453	4.73871e-07
98129706-tsn3-2	5.56262e-16	-0.405571	0.196	0.432	1.14473e-11
98111670-ptc1-2	6.62855e-14	-0.405719	0.181	0.44	1.36409e-09
98039046-fopnl	4.01658e-20	-0.405781	0.263	0.582	8.26571e-16
98130802-unknown-3794	5.65291e-18	-0.40701	0.13	0.388	1.16331e-13
98009139-calr-2	5.85817e-13	-0.408312	0.507	0.764	1.20555e-08
98047207-cxol1	1.21504e-12	-0.408997	0.474	0.717	2.50043e-08
98150265-ppgb-9	1.77669e-11	-0.409117	0.356	0.576	3.65625e-07
98115287-f169a	1.1442e-15	-0.410756	0.389	0.67	2.35464e-11
98022999-cnnm4	2.65887e-12	-0.41162	0.207	0.432	5.47169e-08
98142025-ada28-13	3.96275e-13	-0.412525	0.341	0.585	8.15493e-09
98145754-unknown-4819	7.8885e-17	-0.413511	0.481	0.725	1.62338e-12
98115577-pibf1	1.34889e-18	-0.414676	0.144	0.407	2.77589e-14
98142379-unknown-4604	1.13782e-14	-0.415218	0.363	0.59	2.34153e-10
98038474-unknown-1017	1.42665e-11	-0.415306	0.119	0.315	2.9359e-07
98001773-fads2	1.63538e-19	-0.416898	0.43	0.708	3.36544e-15
98026557-unknown-680	7.20113e-20	-0.41768	0.319	0.639	1.48192e-15
98160251-thop1-16	6.83472e-12	-0.417793	0.207	0.408	1.40652e-07
98018731-sycp1	7.71771e-15	-0.417902	0.211	0.475	1.58823e-10
98116307-unknown-2785	7.83929e-14	-0.418372	0.111	0.326	1.61325e-09
98127971-unknown-3618	5.97272e-15	-0.418682	0.163	0.397	1.22913e-10
98055513-spat6-2	3.37833e-17	-0.419749	0.289	0.563	6.95227e-13
98142857-unknown-4628	4.05204e-16	-0.420543	0.307	0.535	8.3387e-12
98133719-sydnd	1.15704e-14	-0.420653	0.233	0.497	2.38108e-10
98114873-atp7a-2	6.76547e-18	-0.421317	0.152	0.442	1.39227e-13
98134651-unknown-4046	1.4468e-11	-0.421493	0.319	0.57	2.97737e-07
98018568-cq098	2.15936e-17	-0.422621	0.244	0.532	4.44374e-13
98122328-gga1-2	1.4318e-18	-0.422628	0.044	0.303	2.94649e-14
98102753-unknown-1885	4.25146e-17	-0.423318	0.319	0.61	8.74907e-13
98036753-i4e1b	3.0749e-15	-0.424708	0.293	0.585	6.32784e-11
98056870-grdn-2	1.88414e-17	-0.425398	0.304	0.569	3.87737e-13
98154970-cul4a	3.06254e-16	-0.426251	0.211	0.506	6.3024e-12
98140350-unknown-4455	6.42841e-13	-0.426899	0.226	0.465	1.3229e-08
98107652-unknown-2236	6.83955e-18	-0.427253	0.167	0.427	1.40751e-13
98012909-unknown-333	5.85368e-14	-0.429435	0.411	0.657	1.20463e-09
98031160-ubxn7	2.34883e-19	-0.430152	0.356	0.666	4.83367e-15
98103382-unknown-1929	8.23698e-18	-0.430763	0.226	0.518	1.69509e-13
98134896-co5a3	5.38538e-14	-0.431261	0.193	0.443	1.10826e-09
98123957-unknown-3327	7.94716e-15	-0.433075	0.226	0.47	1.63545e-10
98111586-lox5-7	1.81357e-11	-0.43339	0.319	0.547	3.73214e-07
98111584-lox5-6	3.24706e-11	-0.433797	0.304	0.541	6.68213e-07
98137901-nu2m	1.49949e-17	-0.433952	0.067	0.314	3.08581e-13
98025783-rsh4a	9.47872e-19	-0.435881	0.274	0.561	1.95063e-14
98132684-ttc25-5	1.14865e-14	-0.4372	0.27	0.507	2.3638e-10
98136687-loxh1-23	8.62455e-14	-0.437687	0.241	0.489	1.77485e-09
98054965-ncoa7	7.44964e-15	-0.439003	0.2	0.465	1.53306e-10
98113697-lox5-8	2.03221e-14	-0.439916	0.141	0.359	4.18209e-10
98125743-thop1-8	8.73725e-15	-0.442605	0.363	0.614	1.79804e-10
98123956-aosl-6	2.17831e-16	-0.443847	0.296	0.549	4.48275e-12
98159478-wnt7a	2.24284e-14	-0.444002	0.407	0.633	4.61553e-10
98102227-unknown-1864	1.62183e-10	-0.444512	0.2	0.363	3.33756e-06
98041105-spsb1	2.97801e-22	-0.447294	0.259	0.578	6.12845e-18
98121755-unknown-3170	8.27789e-13	-0.447629	0.141	0.353	1.70351e-08
98106411-adam8	1.17179e-17	-0.449772	0.333	0.622	2.41142e-13
98048003-rir2	1.18751e-18	-0.451107	0.256	0.563	2.44378e-14
98123313-mob3a	8.85133e-20	-0.451603	0.074	0.34	1.82151e-15
98129092-esyt2-2	3.83124e-14	-0.45251	0.219	0.475	7.8843e-10
98100761-muts	9.3441e-18	-0.453382	0.296	0.569	1.92292e-13
98102828-unknown-1890	9.62351e-14	-0.454276	0.185	0.447	1.98042e-09
98129078-ada28-11	4.15523e-15	-0.45499	0.252	0.498	8.55105e-11
98139802-unknown-4415	3.29595e-15	-0.455403	0.207	0.446	6.78273e-11
98040796-kif9	8.37997e-19	-0.456238	0.337	0.604	1.72451e-14
98129112-esyt2-3	2.66845e-14	-0.456397	0.233	0.456	5.4914e-10
98118906-cel	8.05111e-15	-0.456755	0.152	0.383	1.65684e-10
98027564-zn704	5.39012e-20	-0.45959	0.293	0.602	1.10923e-15
98002917-a1cf	1.12943e-14	-0.460983	0.359	0.627	2.32426e-10
98139088-unknown-4373	4.43882e-14	-0.462228	0.344	0.634	9.13465e-10
98133816-unknown-3983	2.23963e-15	-0.463919	0.178	0.428	4.60894e-11
98112391-unknown-2544	5.50991e-14	-0.466557	0.156	0.392	1.13388e-09
98041521-cc170-2	2.71332e-18	-0.467871	0.326	0.615	5.58374e-14
98033972-grp78-2	8.85692e-19	-0.469104	0.481	0.785	1.82267e-14
98121900-unknown-3186	1.10525e-15	-0.473537	0.159	0.399	2.2745e-11
98115289-unknown-2732	1.8246e-20	-0.473725	0.426	0.698	3.75484e-16
98115290-unknown-2733	2.21001e-20	-0.474695	0.407	0.687	4.54797e-16
98132185-opn4-4	1.18871e-17	-0.475845	0.352	0.595	2.44624e-13
98011375-cym1	9.49196e-13	-0.480594	0.256	0.477	1.95335e-08
98100879-unknown-1770	4.7441e-18	-0.482118	0.274	0.53	9.76289e-14
98134653-unknown-4047	9.07638e-14	-0.483059	0.352	0.657	1.86783e-09
98127737-lcap-8	5.86636e-15	-0.483497	0.252	0.5	1.20724e-10
98153293-rbgp1-2	8.26182e-16	-0.484785	0.226	0.499	1.7002e-11
98025611-dnjb1	1.72378e-23	-0.484954	0.404	0.718	3.54737e-19
98014850-s35g2	1.38916e-21	-0.485296	0.363	0.66	2.85876e-17
98141445-unknown-4536	7.53502e-17	-0.486686	0.315	0.579	1.55063e-12
98125282-unknown-3406	1.36671e-15	-0.48816	0.326	0.611	2.81255e-11
98015128-s2544	5.55958e-22	-0.489733	0.222	0.522	1.14411e-17
98100195-vwa7-4	2.64337e-15	-0.490364	0.289	0.532	5.43979e-11
98157983-loxh1-30	1.72631e-16	-0.495838	0.389	0.645	3.55257e-12
98019455-unknown-495	8.96413e-18	-0.496858	0.278	0.557	1.84473e-13
98128460-cd151	5.30973e-22	-0.498061	0.293	0.595	1.09269e-17
98013226-myo2	9.05453e-16	-0.498292	0.293	0.547	1.86333e-11
98102625-aosl-3	8.99211e-20	-0.500092	0.148	0.435	1.85049e-15
98160923-unknown-5888	1.05873e-18	-0.501481	0.293	0.548	2.17877e-14
98115711-kell	1.37009e-18	-0.501571	0.196	0.5	2.8195e-14
98039957-unknown-1066	3.934e-23	-0.50411	0.456	0.782	8.09579e-19
98102225-unknown-1862	2.00741e-17	-0.504171	0	0.22	4.13104e-13
98128746-unknown-3673	2.43074e-12	-0.505981	0.193	0.4	5.00222e-08
98134504-efc1-2	1.93793e-19	-0.507494	0.393	0.674	3.98807e-15
98017068-gds1	1.62787e-23	-0.508987	0.422	0.734	3.34999e-19
98006486-rcan1	1.64786e-17	-0.509689	0.248	0.533	3.39112e-13
98137040-unknown-4249	2.28008e-14	-0.511566	0.174	0.41	4.69217e-10
98142981-unknown-4633	8.84246e-17	-0.512728	0.337	0.587	1.81969e-12
98122935-tif1b-9	8.91698e-21	-0.512934	0.163	0.457	1.83502e-16
98157982-loxh1-29	4.1723e-19	-0.515505	0.407	0.745	8.58619e-15
98151856-unknown-5261	1.11473e-13	-0.515576	0.207	0.415	2.294e-09
98100881-unknown-1771	1.43866e-18	-0.515712	0.252	0.53	2.96063e-14
98007657-loxh1-2	2.67046e-20	-0.51677	0.278	0.564	5.49555e-16
98118292-unknown-2925	1.24536e-17	-0.518083	0.374	0.666	2.56282e-13
98114420-unknown-2682	9.87107e-17	-0.521731	0.152	0.403	2.03137e-12
98118905-unknown-2963	1.80201e-16	-0.523365	0.215	0.488	3.70836e-12
98149171-unknown-5048	1.12192e-15	-0.526912	0.252	0.503	2.3088e-11
98152160-idlc-4	2.13736e-18	-0.527378	0.296	0.552	4.39847e-14
98133797-hdac6-2	3.08217e-14	-0.527838	0.237	0.469	6.34281e-10
98134894-unknown-4062	4.67365e-15	-0.535305	0.259	0.49	9.6179e-11
98160920-loxh1-31	1.549e-22	-0.536839	0.13	0.432	3.18768e-18
98106412-ada28-7	1.34891e-26	-0.5391	0.326	0.626	2.77593e-22
98148439-unknown-4988	9.54868e-20	-0.540939	0.237	0.527	1.96502e-15
98157981-loxh1-28	3.49904e-19	-0.543505	0.337	0.636	7.20067e-15
98133815-unknown-3982	1.30234e-19	-0.553033	0.237	0.52	2.68009e-15
98153818-unknown-5385	7.35416e-24	-0.554461	0.419	0.71	1.51341e-19
98150287-unknown-5135	1.07244e-21	-0.554631	0.267	0.543	2.20697e-17
98162082-lcap-9	2.47265e-17	-0.562259	0.237	0.507	5.08848e-13
98141665-unknown-4550	1.35626e-23	-0.569178	0.267	0.593	2.79105e-19
98040750-pa1b3-2	3.45051e-19	-0.569889	0.296	0.649	7.10081e-15
98134871-loxh1-22	8.32216e-20	-0.578914	0.33	0.655	1.71262e-15
98020157-vcx1	5.49659e-16	-0.579452	0.048	0.272	1.13114e-11
98114872-plxa2-2	4.00518e-21	-0.579723	0.248	0.577	8.24225e-17
98036555-unknown-955	5.37184e-31	-0.585873	0.507	0.772	1.10547e-26
98102627-unknown-1875	2.72527e-22	-0.58631	0.167	0.482	5.60834e-18
98139087-unknown-4372	1.14511e-21	-0.587949	0.319	0.6	2.35651e-17
98054164-cq098-3	8.11504e-19	-0.589391	0.244	0.515	1.66999e-14
98161061-unknown-5895	6.70046e-21	-0.593731	0.296	0.596	1.37889e-16
98116682-loxh1-11	3.86476e-18	-0.59527	0.289	0.558	7.95329e-14
98150286-unknown-5134	6.09744e-22	-0.597007	0.281	0.557	1.25479e-17
98054537-ptprq-2	5.39456e-22	-0.603082	0.252	0.555	1.11015e-17
98153815-unknown-5383	1.08573e-21	-0.606758	0.211	0.492	2.23432e-17
98101962-lox5-2	8.02961e-22	-0.617786	0.344	0.635	1.65241e-17
98153816-unknown-5384	2.96522e-30	-0.621945	0.356	0.671	6.10212e-26
98123312-unknown-3286	8.69368e-20	-0.622163	0.23	0.537	1.78907e-15
98161103-gas6	4.91628e-21	-0.628858	0.378	0.694	1.01172e-16
98134019-unknown-3999	4.5604e-23	-0.629127	0.163	0.46	9.38484e-19
98027503-unknown-704	1.59261e-28	-0.636643	0.378	0.705	3.27742e-24
98034438-anprc	8.31997e-22	-0.638896	0.319	0.612	1.71217e-17
98040139-ltbp4	1.90927e-28	-0.646332	0.215	0.568	3.92908e-24
98136284-astn1	6.93738e-30	-0.646439	0.319	0.65	1.42764e-25
98144000-loxh1-26	8.7899e-20	-0.657046	0.241	0.522	1.80887e-15
98106410-ada33-2	2.15237e-32	-0.665109	0.319	0.637	4.42936e-28
98115708-unknown-2749	2.61256e-25	-0.677131	0.196	0.55	5.37639e-21
98046701-cah14	1.8226e-31	-0.679789	0.348	0.72	3.75073e-27
98107440-unknown-2221	2.81597e-18	-0.68894	0.222	0.444	5.79499e-14
98008594-unknown-213	1.11311e-33	-0.706606	0.226	0.652	2.29067e-29
98146204-rsma	5.84871e-28	-0.712197	0.137	0.493	1.20361e-23
98107442-pxdc2-2	2.96996e-31	-0.72637	0.159	0.55	6.11188e-27
98153819-unknown-5386	1.08817e-37	-0.739344	0.37	0.699	2.23935e-33
98014438-unknown-375	1.70341e-30	-0.761617	0.122	0.512	3.50545e-26
98143960-unknown-4694	1.0105e-34	-0.840432	0.244	0.628	2.0795e-30
98149623-fcer2	2.10336e-33	-0.967141	0.089	0.525	4.3285e-29
98116436-unknown-2796	6.31599e-70	-1.07865	0	0.64	1.29977e-65

## Sheet: germline.17v0
	p_vala	avg_log2FCb	pct.1c	pct.2d	p_val_adje	a = unadjusted p value	GO
98122336-lrat-5	1.91801e-23	0.469725	0.273	0.017	3.94707e-19	b = log fold change of average expression of this cluster versus all other clusters	cytoplasmic translation
98024099-sln12	9.43631e-21	0.791477	0.455	0.056	1.9419e-16	c = Percent of cells within this clusters that express this gene	translation
98111074-unknown-2445	3.59892e-20	0.608738	0.485	0.064	7.40622e-16	d = Perfect of cells outside this cluster expressing this gene	mRNA splicing, via spliceosome
98122454-cdc37-2	2.95318e-19	0.488579	0.364	0.039	6.07734e-15	e = adjusted p value using bonferroni correction	ribosomal small subunit biogenesis
98040536-rm30	1.33588e-18	0.681022	0.364	0.041	2.7491e-14		rRNA processing
98053676-actbl	2.2531e-18	0.311253	0.182	0.009	4.63666e-14		ribosomal small subunit assembly
98005584-rpac1	3.36636e-16	0.538975	0.485	0.082	6.92763e-12		RNA splicing
98020926-mgdp1	3.72645e-16	0.294264	0.121	0.004	7.66867e-12		negative regulation of ubiquitin protein ligase activity
98032479-elmd3-2	1.22867e-15	0.69124	0.394	0.057	2.52847e-11		maturation of SSU-rRNA
98023982-rimp	1.2394e-15	0.630221	0.515	0.092	2.55057e-11		mRNA processing
98150035-unknown-5114	1.8789e-15	0.684	0.455	0.074	3.86658e-11		U2-type prespliceosome assembly
98002770-sox21	1.98414e-15	0.469987	0.212	0.016	4.08316e-11		ribosomal large subunit biogenesis
98107130-unknown-2205	4.85995e-15	0.516215	0.303	0.035	1.00013e-10		mRNA transport
98122334-hrsl3	5.05372e-15	0.278876	0.212	0.017	1.04e-10		regulation of translation
98153426-hint1	6.36381e-15	0.568306	0.636	0.144	1.30961e-10		positive regulation of translation
98145821-unknown-4824	7.88994e-15	0.623892	0.333	0.043	1.62367e-10		translational initiation
98049556-unknown-1331	1.01092e-14	0.502344	0.303	0.036	2.08037e-10		maturation of LSU-rRNA
98156463-unknown-5615	1.8943e-14	1.24371	0.545	0.121	3.89827e-10		spliceosomal complex assembly
98019868-kthy-2	1.99968e-14	0.758282	0.455	0.086	4.11515e-10		ribosomal large subunit assembly
98104521-i10r2	3.14003e-14	0.257399	0.273	0.029	6.46187e-10		chaperone mediated protein folding requiring cofactor
98011809-unknown-302	4.18004e-14	0.467004	0.394	0.062	8.60211e-10		chaperone-mediated autophagy
98034629-pg12b	7.90045e-14	0.278333	0.273	0.031	1.62583e-09		positive regulation of signal transduction by p53 class mediator
98021772-unknown-563	1.65824e-13	0.813473	0.485	0.093	3.41248e-09		protein folding
98016185-rs26	1.66604e-13	0.967548	0.848	0.375	3.42854e-09		spliceosomal snRNP assembly
98112041-unknown-2520	2.00352e-13	0.422528	0.364	0.055	4.12303e-09		mRNA export from nucleus
98054662-rpp29	2.66668e-13	0.395398	0.333	0.048	5.48776e-09		mitochondrial electron transport, NADH to ubiquinone
98006254-crls1	3.39035e-13	0.370145	0.303	0.04	6.977e-09		7-methylguanosine cap hypermethylation
98007247-unknown-179	4.03584e-13	0.823982	0.485	0.1	8.30536e-09		sequestering of actin monomers
98015273-cc037	4.04193e-13	0.516867	0.424	0.079	8.31789e-09		ribosomal subunit export from nucleus
98048431-eys	7.39108e-13	0.255739	0.242	0.026	1.52101e-08		cyclooxygenase pathway
98028382-pesc	8.45294e-13	0.557858	0.606	0.153	1.73953e-08		protein refolding
98111111-rs21	8.52887e-13	0.8283	0.758	0.277	1.75516e-08		mRNA cis splicing, via spliceosome
98019355-s36a4	1.01336e-12	0.549379	0.394	0.069	2.08539e-08		maturation of SSU-rRNA from tricistronic rRNA transcript (SSU-rRNA, 5.8S rRNA, LSU-rRNA)
98105896-unknown-2126	1.59357e-12	0.595224	0.333	0.051	3.27941e-08		mitochondrial ATP synthesis coupled proton transport
98058651-cs047	1.64498e-12	0.561161	0.545	0.134	3.38519e-08		piRNA metabolic process
98014716-mcts1	1.8683e-12	0.62676	0.606	0.165	3.84477e-08		DNA replication
98144270-rs28	2.2741e-12	0.862932	0.758	0.284	4.67988e-08		aspartate metabolic process
98011158-dyr	2.37063e-12	0.559731	0.364	0.063	4.87852e-08		negative regulation of mRNA splicing, via spliceosome
98017598-zc3h6	2.37436e-12	0.792625	0.455	0.093	4.88619e-08		nucleobase-containing compound metabolic process
98020834-nh2l1	2.53562e-12	0.758437	0.667	0.209	5.21805e-08		cell redox homeostasis
98014593-pno1	2.72637e-12	0.823419	0.667	0.217	5.61061e-08		aerobic respiration
98043110-unknown-1158	2.95404e-12	0.296165	0.273	0.035	6.07913e-08		nucleocytoplasmic transport
98020497-unknown-530	3.6063e-12	0.251515	0.152	0.011	7.42141e-08		negative regulation of intrinsic apoptotic signaling pathway
98103036-unknown-1909	4.31732e-12	0.773113	0.636	0.185	8.88461e-08		mitochondrial translation
98020522-rs29	5.2795e-12	0.833679	0.818	0.34	1.08647e-07		cellular response to misfolded protein
98016204-rm20	6.9609e-12	0.461489	0.364	0.063	1.43248e-07		killing of cells of other organism
98008345-s28a1	7.2484e-12	0.542671	0.394	0.074	1.49165e-07		one-carbon metabolic process
98041851-rl22	8.20646e-12	0.849053	0.818	0.369	1.68881e-07		positive regulation of transcription from RNA polymerase I promoter
98017085-dohh	1.09686e-11	0.674216	0.606	0.179	2.25722e-07		nucleosome assembly
98143222-rn180-2	1.52845e-11	0.639004	0.545	0.146	3.14539e-07		production of siRNA involved in RNA interference
98133465-apc13	1.63215e-11	0.522982	0.606	0.163	3.3588e-07		meiotic cell cycle
98029031-unknown-741	1.67155e-11	0.541507	0.364	0.064	3.43988e-07		IRES-dependent viral translational initiation
98037068-mrt4	1.69403e-11	0.660889	0.636	0.2	3.48613e-07		RNA export from nucleus
98035875-rn115-2	2.64429e-11	0.455144	0.394	0.076	5.44169e-07		mitochondrial electron transport, cytochrome c to oxygen
98039950-adtrp-2	2.958e-11	0.508048	0.455	0.098	6.08726e-07		protein peptidyl-prolyl isomerization
98053826-y1399	4.09498e-11	0.738075	0.515	0.14	8.42705e-07		liver regeneration
98048365-smd2	4.16487e-11	0.767131	0.727	0.292	8.57088e-07		protein export from nucleus
98003558-unknown-82	4.73315e-11	0.514833	0.424	0.091	9.74036e-07		ribosome biogenesis
98124598-rl38-2	5.02768e-11	0.698281	0.606	0.185	1.03465e-06		iron-sulfur cluster assembly
98029043-rl37	6.25039e-11	0.874049	0.818	0.422	1.28627e-06		generation of precursor metabolites and energy
98026799-naa50	8.14901e-11	0.525751	0.424	0.094	1.67698e-06		regulation of double-strand break repair via homologous recombination
98036357-mmsa	9.6659e-11	0.735615	0.727	0.278	1.98915e-06		response to growth hormone
98003812-gels	1.02124e-10	0.522702	0.303	0.049	2.1016e-06		cellular response to steroid hormone stimulus
98100526-unknown-1746	1.04725e-10	0.366658	0.212	0.024	2.15513e-06		positive regulation of RNA splicing
98002675-unknown-60	1.0652e-10	0.357125	0.364	0.066	2.19207e-06		positive regulation of nuclear-transcribed mRNA catabolic process, deadenylation-dependent decay
98158217-pcr10-7	1.08716e-10	0.808386	0.758	0.283	2.23727e-06		negative regulation of translation
98010758-pri1	1.12688e-10	0.52797	0.485	0.119	2.31902e-06		regulation of alternative mRNA splicing, via spliceosome
98025828-rs13	1.13929e-10	0.806383	0.727	0.308	2.34455e-06		protein targeting to lysosome involved in chaperone-mediated autophagy
98022905-h2ax-2	1.26243e-10	0.861486	0.727	0.28	2.59796e-06		dihydrofolate metabolic process
98147801-cox1	1.33814e-10	0.328658	1	0.991	2.75375e-06		negative regulation of chromosome condensation
98018580-srsf3	1.52784e-10	0.76839	0.758	0.301	3.14414e-06		dUMP biosynthetic process
98042834-sahh3	1.53303e-10	0.684966	0.667	0.223	3.15482e-06		DNA replication-independent nucleosome assembly
98047096-unknown-1261	1.56727e-10	0.673736	0.303	0.051	3.22528e-06		protein K63-linked ubiquitination
98020808-unknown-545	1.63331e-10	0.918257	0.545	0.164	3.36119e-06
98006952-ubl5	1.76485e-10	0.329306	0.303	0.049	3.63188e-06
98000212-rl13a	1.83272e-10	0.813808	0.848	0.413	3.77156e-06
98142455-unknown-4611	2.12097e-10	0.54387	0.576	0.166	4.36474e-06
98039713-cdk7	2.28671e-10	0.499239	0.455	0.108	4.70582e-06
98030571-erh	2.74234e-10	0.591917	0.636	0.206	5.64347e-06
98106161-unknown-2135	2.84474e-10	0.419444	0.242	0.033	5.85419e-06
98046178-yxie	3.2702e-10	0.558743	0.364	0.075	6.72975e-06
98043027-unknown-1153	3.48817e-10	0.330449	0.394	0.083	7.1783e-06
98032749-psa5	3.68186e-10	0.731898	0.758	0.334	7.5769e-06
98041821-cp052	3.76566e-10	0.529732	0.485	0.122	7.74935e-06
98141869-gels-3	4.26863e-10	0.503552	0.424	0.094	8.78441e-06
98020336-syem	5.33815e-10	0.307075	0.242	0.034	1.09854e-05
98008300-unknown-204	5.4109e-10	0.334659	0.364	0.071	1.11351e-05
98035549-rs3a-2	5.51164e-10	0.775158	0.909	0.556	1.13424e-05
98025219-rsmn	5.98116e-10	0.843915	0.818	0.443	1.23086e-05
98047984-tim50	6.9087e-10	0.471566	0.455	0.113	1.42174e-05
98021364-rs16	6.99307e-10	0.812317	0.788	0.406	1.4391e-05
98035673-rs27l	7.06897e-10	0.814437	0.848	0.53	1.45472e-05
98007831-sc61g	8.26593e-10	0.718935	0.758	0.335	1.70105e-05
98009209-fxr2	8.44553e-10	0.673535	0.848	0.376	1.73801e-05
98026289-ru1c	9.51832e-10	0.653819	0.636	0.221	1.95878e-05
98059314-nu214	9.59782e-10	0.442722	0.515	0.139	1.97514e-05
98016572-tdrd1	9.62155e-10	0.713226	0.758	0.321	1.98002e-05
98133185-unknown-3931	9.93426e-10	0.638401	0.576	0.186	2.04437e-05
98025431-nano1-2	1.01382e-09	0.725337	0.606	0.205	2.08635e-05
98002105-calm-2	1.02665e-09	0.803522	0.818	0.445	2.11275e-05
98057490-sox13	1.13266e-09	0.366443	0.485	0.118	2.3309e-05
98029274-rs18	1.16568e-09	0.850498	0.848	0.487	2.39885e-05
98000296-akap1	1.20967e-09	0.516157	0.424	0.104	2.48939e-05
98055626-k1143	1.27406e-09	0.357568	0.273	0.044	2.62189e-05
98016425-u2af2	1.32436e-09	0.688005	0.818	0.378	2.7254e-05
98030653-ltor2	1.33612e-09	0.427731	0.515	0.138	2.74961e-05
98016955-zchc4	1.36459e-09	0.382648	0.364	0.076	2.80818e-05
98056579-hnrpq-3	1.39822e-09	0.75461	0.848	0.523	2.8774e-05
98026915-dcxr-3	1.40068e-09	0.44812	0.485	0.132	2.88245e-05
98046176-tbb2b-3	1.56235e-09	0.889421	0.667	0.254	3.21516e-05
98125621-unknown-3427	1.77949e-09	0.564062	0.364	0.077	3.66202e-05
98033739-ncoa5	1.97424e-09	0.496893	0.636	0.211	4.06279e-05
98013864-psb2	2.00278e-09	0.609706	0.667	0.256	4.12153e-05
98002308-apex1	2.07752e-09	0.365909	0.394	0.09	4.27533e-05
98002172-unknown-49	2.08299e-09	0.827907	0.515	0.153	4.28658e-05
98128815-ndua5	2.11315e-09	0.614885	0.515	0.156	4.34864e-05
98029235-cah6-2	2.22876e-09	0.481887	0.364	0.079	4.58656e-05
98009195-rl19	2.54747e-09	0.742722	0.848	0.425	5.24245e-05
98131598-1433t-2	2.62736e-09	0.614781	0.909	0.644	5.40684e-05
98025832-sc11c	2.90433e-09	0.733586	0.758	0.358	5.97682e-05
98034181-cx067	2.95214e-09	0.843086	0.606	0.205	6.07521e-05
98109091-unknown-2329	3.10295e-09	0.319659	0.303	0.058	6.38555e-05
98005127-nup93	3.39083e-09	0.464565	0.485	0.134	6.97798e-05
98119645-rs27a-2	3.56658e-09	0.826986	0.818	0.5	7.33966e-05
98002412-aakb1	3.9021e-09	0.693166	0.636	0.24	8.03013e-05
98014733-acon-2	4.13923e-09	0.485855	0.364	0.076	8.51812e-05
98020348-rs15a	4.31018e-09	0.818099	0.818	0.498	8.86993e-05
98151551-zn593	4.54845e-09	0.623759	0.636	0.231	9.36026e-05
98038779-preb	4.61274e-09	0.351199	0.333	0.068	9.49255e-05
98057537-b2l13	5.1057e-09	0.421037	0.394	0.095	0.00010507
98010289-ncbp1	5.12265e-09	0.486755	0.455	0.12	0.000105419
98114389-rs8	5.15023e-09	0.785014	0.818	0.456	0.000105987
98029539-if6	5.45154e-09	0.518184	0.485	0.142	0.000112187
98141168-rn181	5.52613e-09	0.730984	0.879	0.541	0.000113722
98102262-h33-4	5.70717e-09	0.4363	0.152	0.016	0.000117448
98050235-rl40-4	5.85149e-09	0.774317	0.788	0.455	0.000120418
98110819-cox17	6.40884e-09	0.323221	0.242	0.038	0.000131888
98103453-unknown-1937	6.6941e-09	0.426103	0.303	0.057	0.000137758
98053534-srsf4-3	6.72718e-09	0.53686	0.576	0.188	0.000138439
98049708-rs12	6.74546e-09	0.800951	0.818	0.434	0.000138815
98042828-wdr75	7.03952e-09	0.584925	0.636	0.242	0.000144866
98014880-hnrpl	7.32768e-09	0.559405	0.636	0.221	0.000150796
98130756-cyc-2	7.42282e-09	0.277244	0.212	0.03	0.000152754
98027124-lasp1-2	7.51512e-09	0.587148	0.636	0.247	0.000154654
98014011-chip	7.90818e-09	0.567806	0.697	0.274	0.000162742
98004881-lclt1	8.44154e-09	0.491551	0.455	0.126	0.000173719
98035773-ash2l	8.75458e-09	0.490864	0.485	0.139	0.000180161
98055264-djc18	8.92675e-09	0.311829	0.303	0.059	0.000183704
98043559-mcm5	9.28769e-09	0.487968	0.394	0.096	0.000191131
98039717-imp3	9.39349e-09	0.335647	0.424	0.104	0.000193309
98118312-rl26	9.57714e-09	0.744474	0.879	0.541	0.000197088
98014565-pinin	9.64418e-09	0.433156	0.455	0.129	0.000198468
98054091-son	1.01449e-08	0.400371	0.333	0.071	0.000208772
98012673-rl37a	1.02686e-08	0.801255	0.788	0.474	0.000211317
98011440-dpola	1.03613e-08	0.554093	0.636	0.23	0.000213225
98106278-rl35a	1.05263e-08	0.756641	0.848	0.533	0.000216621
98043448-rs14	1.05418e-08	0.792476	0.758	0.408	0.000216939
98128101-unknown-3630	1.13598e-08	0.630411	0.727	0.325	0.000233773
98135681-mdm34	1.16253e-08	0.475265	0.303	0.06	0.000239237
98016932-unknown-430	1.17048e-08	0.729735	0.394	0.103	0.000240873
98010384-anky2	1.20714e-08	0.45871	0.455	0.127	0.000248417
98038057-hs90a	1.22324e-08	0.52455	1	0.822	0.000251732
98016444-tcp4	1.23481e-08	0.571524	0.545	0.176	0.000254111
98051926-pm14	1.27311e-08	0.34926	0.455	0.121	0.000261993
98015727-wdr76	1.2892e-08	0.755283	0.667	0.308	0.000265304
98001607-hnrl1	1.33901e-08	0.549326	0.515	0.16	0.000275554
98008907-fnta	1.35987e-08	0.431942	0.424	0.112	0.000279847
98043946-rl27a	1.45344e-08	0.750824	0.879	0.587	0.000299104
98026912-aurka	1.45768e-08	0.626301	0.758	0.357	0.000299975
98137041-nu1m	1.55659e-08	0.7563	0.818	0.535	0.000320332
98112209-tctp	1.72671e-08	0.632439	0.879	0.607	0.00035534
98052649-rl36a	1.72779e-08	0.73894	0.848	0.532	0.000355563
98037122-unknown-974	1.76875e-08	0.336639	0.273	0.05	0.000363992
98014053-rs4x	1.83662e-08	0.681094	0.848	0.545	0.000377958
98021962-rs5	1.90139e-08	0.708413	0.758	0.381	0.000391288
98044079-dhx33	1.93444e-08	0.356309	0.303	0.063	0.000398088
98009280-rt24	1.93544e-08	0.434549	0.485	0.139	0.000398293
98021474-dx39b	2.15044e-08	0.602436	0.939	0.757	0.00044254
98019847-sdcb1	2.16824e-08	0.57444	0.697	0.285	0.000446202
98042937-ipo5	2.26756e-08	0.552622	0.909	0.652	0.000466641
98019845-rl10a	2.29987e-08	0.733721	0.848	0.582	0.000473291
98026635-pp4c	2.38087e-08	0.449248	0.485	0.144	0.000489959
98045866-k132l	2.46147e-08	0.598356	0.545	0.183	0.000506546
98016373-vapb	2.48016e-08	0.322631	0.394	0.098	0.000510392
98026745-rl32	2.50088e-08	0.804569	0.758	0.437	0.000514655
98037953-dctd	2.95838e-08	0.271026	0.303	0.061	0.000608804
98041836-nepr1	2.97135e-08	0.477797	0.424	0.117	0.000611474
98154998-aurkc	2.97262e-08	0.367532	0.515	0.166	0.000611735
98059364-rpc3	2.97496e-08	0.416266	0.455	0.129	0.000612217
98158225-sf01	3.12824e-08	0.662099	0.667	0.279	0.000643761
98018217-rfc4	3.43334e-08	0.396341	0.394	0.098	0.000706547
98006294-fa46a	3.45654e-08	0.660289	0.667	0.286	0.000711321
98053983-unknown-1419	3.65671e-08	0.280377	0.333	0.073	0.000752513
98021844-htsf1	3.66772e-08	0.382921	0.485	0.142	0.000754779
98001803-sart3	4.05654e-08	0.374201	0.394	0.099	0.000834796
98034819-lanc2	4.06469e-08	0.440067	0.424	0.118	0.000836473
98038210-henmt	4.17182e-08	0.253458	0.273	0.051	0.000858519
98050051-mgn2	4.23824e-08	0.571668	0.485	0.153	0.000872188
98140300-unknown-4452	4.28553e-08	0.479791	0.303	0.063	0.00088192
98009222-cul1	4.43691e-08	0.465633	0.636	0.239	0.000913071
98037705-mmgt1	4.48801e-08	0.59046	0.576	0.202	0.000923588
98041335-rmp	4.60873e-08	0.497452	0.485	0.156	0.000948431
98050326-rs11	5.08463e-08	0.817623	0.727	0.422	0.00104637
98055457-assy-2	5.37398e-08	0.61236	0.606	0.23	0.00110591
98054163-ntf2	5.42793e-08	0.392597	0.485	0.144	0.00111701
98030233-rl12	5.75002e-08	0.727476	0.788	0.465	0.0011833
98057746-lsm3	5.8484e-08	0.376775	0.394	0.101	0.00120354
98037889-rl36	5.99917e-08	0.730191	0.697	0.336	0.00123457
98047962-bola1	6.20763e-08	0.288767	0.364	0.087	0.00127747
98022650-hypk	6.61381e-08	0.459212	0.545	0.187	0.00136106
98019715-ing5	6.6599e-08	0.305749	0.273	0.054	0.00137054
98039188-znfx1-3	6.95551e-08	0.320221	0.333	0.078	0.00143137
98100901-loxh1-9	7.15383e-08	0.389197	0.545	0.182	0.00147219
98052260-srp72	7.21504e-08	0.530125	0.606	0.228	0.00148478
98043706-grp75	7.28222e-08	0.701627	0.788	0.449	0.00149861
98035977-nu133	7.46673e-08	0.363387	0.424	0.116	0.00153658
98000125-rs7	7.95151e-08	0.723455	0.788	0.489	0.00163634
98154652-ppif-3	7.97592e-08	0.728696	0.848	0.542	0.00164137
98001345-cp080	7.99423e-08	0.38309	0.424	0.117	0.00164513
98029334-rt06	8.26828e-08	0.321784	0.333	0.078	0.00170153
98026247-zfr2-3	8.34075e-08	0.488259	0.485	0.15	0.00171644
98132540-rpf1	8.52416e-08	0.491408	0.545	0.189	0.00175419
98002508-srsf4	8.77243e-08	0.574004	0.697	0.283	0.00180528
98048580-sap18	8.88394e-08	0.550502	0.576	0.22	0.00182823
98010498-akap1-2	8.90907e-08	0.293983	0.394	0.103	0.0018334
98041901-guaa-2	9.06713e-08	0.464629	0.545	0.189	0.00186592
98058043-hsp7c-2	9.48279e-08	0.415439	1	0.905	0.00195146
98057636-lyar	1.0022e-07	0.463318	0.485	0.155	0.00206242
98113425-ndub7	1.04861e-07	0.285064	0.364	0.089	0.00215794
98036204-prps2	1.06674e-07	0.4742	0.455	0.139	0.00219524
98026929-f10a1	1.08255e-07	0.651185	0.667	0.318	0.00222777
98039500-rab30	1.11462e-07	0.464786	0.424	0.121	0.00229378
98159968-tm35a	1.11494e-07	0.321649	0.212	0.034	0.00229443
98047654-phf7	1.13744e-07	0.372292	0.424	0.119	0.00234073
98016904-ola1	1.17527e-07	0.534321	0.576	0.215	0.00241859
98010659-mbd2	1.18136e-07	0.561437	0.606	0.223	0.00243112
98030488-cybp	1.1956e-07	0.559786	0.879	0.502	0.00246043
98003728-rfa2	1.22928e-07	0.532679	0.485	0.162	0.00252974
98038653-rl7-2	1.25817e-07	0.675269	0.848	0.585	0.00258919
98105545-romo1	1.2583e-07	0.350078	0.485	0.159	0.00258946
98045749-rl18	1.2835e-07	0.693366	0.818	0.478	0.00264132
98139194-bap18	1.32809e-07	0.284069	0.152	0.019	0.00273307
98045179-rlp24-2	1.364e-07	0.583981	0.697	0.321	0.00280697
98014517-ndkb	1.40454e-07	0.667067	0.667	0.299	0.00289039
98103488-unknown-1940	1.41956e-07	0.57993	0.303	0.069	0.00292132
98041725-unknown-1121	1.42308e-07	0.369412	0.303	0.068	0.00292856
98004261-nup62	1.55347e-07	0.475813	0.545	0.191	0.00319688
98031269-mia40	1.56489e-07	0.601217	0.818	0.46	0.0032204
98012393-4ebp2	1.5684e-07	0.530178	0.485	0.163	0.00322761
98038324-wipi4-2	1.5685e-07	0.31138	0.333	0.079	0.00322783
98102857-ruxe	1.58568e-07	0.480434	0.545	0.189	0.00326316
98022556-set-2	1.59897e-07	0.682487	0.788	0.45	0.00329051
98026372-pex2	1.647e-07	0.441403	0.485	0.154	0.00338937
98103996-h2az-2	1.81408e-07	0.57081	0.727	0.311	0.00373319
98149155-rs25	1.86099e-07	0.654677	0.848	0.682	0.00382973
98043009-rt07	1.93238e-07	0.253882	0.303	0.068	0.00397665
98022962-rssa	1.96651e-07	0.755866	0.758	0.47	0.00404688
98160370-med20	2.00207e-07	0.331887	0.273	0.059	0.00412005
98110436-rs20-2	2.00865e-07	0.708737	0.758	0.432	0.0041336
98040719-rs17	2.04372e-07	0.719415	0.788	0.436	0.00420576
98030812-tm2d2	2.04791e-07	0.262562	0.242	0.046	0.0042144
98012666-odba	2.0815e-07	0.423737	0.455	0.145	0.00428352
98046168-ppih	2.25745e-07	0.519498	0.394	0.114	0.0046456
98040487-anr63	2.28566e-07	0.310116	0.182	0.028	0.00470366
98025286-sntb1	2.29367e-07	0.278847	0.364	0.093	0.00472015
98030354-rl21	2.31414e-07	0.725505	0.576	0.256	0.00476227
98056845-ncoat	2.33522e-07	0.30351	0.273	0.058	0.00480565
98009035-rbm22	2.39389e-07	0.527133	0.515	0.189	0.00492639
98014030-tebp	2.40162e-07	0.644904	0.818	0.512	0.00494229
98034342-at5g2-2	2.51453e-07	0.697603	0.727	0.408	0.00517466
98033394-nip7	2.56959e-07	0.344006	0.394	0.108	0.00528796
98132759-rbm34	2.62445e-07	0.293778	0.303	0.068	0.00540086
98015111-ak17a	2.6491e-07	0.3242	0.364	0.095	0.00545158
98052334-nep1-2	2.65972e-07	0.375912	0.424	0.129	0.00547345
98021611-prdx5	2.66513e-07	0.70446	0.667	0.334	0.00548456
98002328-rpb2	2.68375e-07	0.358344	0.515	0.172	0.0055229
98048084-retst	2.69202e-07	0.481667	0.333	0.087	0.00553991
98052042-tbg1	2.70088e-07	0.36685	0.455	0.141	0.00555814
98032763-rbm8a	2.77929e-07	0.505872	0.576	0.218	0.00571951
98050693-mo4l2-2	2.78075e-07	0.37392	0.485	0.155	0.00572251
98143592-sptsa	2.91035e-07	0.463501	0.515	0.189	0.0059892
98041294-ddx4-2	2.93204e-07	0.679316	0.758	0.404	0.00603384
98018435-bola2	3.02518e-07	0.441348	0.515	0.19	0.00622552
98031876-elov2-2	3.03235e-07	0.635373	0.727	0.368	0.00624027
98011557-pld6	3.1019e-07	0.343609	0.303	0.072	0.0063834
98010834-syac-2	3.23296e-07	0.55331	0.576	0.226	0.0066531
98039960-nduad	3.24624e-07	0.513782	0.515	0.188	0.00668044
98002910-twf1	3.28236e-07	0.570568	0.727	0.352	0.00675477
98008795-ru2b-2	3.29256e-07	0.47378	0.455	0.148	0.00677575
98045984-h33-2	3.34553e-07	0.626556	0.788	0.442	0.00688477
98001181-rs15	3.59682e-07	0.648806	0.848	0.607	0.00740189
98008424-tal2	3.72961e-07	0.671542	0.455	0.153	0.00767517
98033697-eif3h	3.73523e-07	0.487988	0.515	0.188	0.00768674
98051130-ccd25	3.79994e-07	0.632934	0.697	0.368	0.00781989
98035044-la	3.80773e-07	0.599089	0.606	0.255	0.00783592
98149374-rl13-2	3.83535e-07	0.680532	0.667	0.336	0.00789278
98017546-riok2	3.91173e-07	0.495543	0.667	0.275	0.00804995
98157801-cbr1-9	4.05127e-07	0.505741	0.667	0.291	0.00833711
98050647-tisb-6	4.1757e-07	0.66122	0.788	0.438	0.00859317
98022968-mdr3	4.26427e-07	0.756706	0.818	0.505	0.00877544
98032567-tom20	4.29899e-07	0.588592	0.606	0.268	0.00884689
98059321-chk1	4.37987e-07	0.41556	0.424	0.133	0.00901334
98160501-asf1a-2	4.38961e-07	0.637784	0.515	0.206	0.00903338
98007520-unknown-185	4.49103e-07	0.251556	0.333	0.081	0.00924209
98020448-bub3	4.5746e-07	0.381518	0.455	0.139	0.00941406
98046214-ndua2	4.6091e-07	0.486705	0.485	0.173	0.00948508
98004808-rl23	4.61047e-07	0.655829	0.758	0.411	0.00948789
98019258-kpbb	4.71024e-07	0.314422	0.424	0.127	0.0096932
98015372-pges2	4.76933e-07	0.329412	0.333	0.084	0.00981481
98020384-anxa7-2	4.87317e-07	0.56097	0.667	0.325	0.0100285
98019475-sf3a1	4.88356e-07	0.359516	0.515	0.174	0.0100499
98017369-coq9	4.97613e-07	0.440469	0.515	0.19	0.0102404
98045170-hnrll-2	5.01269e-07	0.416855	0.515	0.174	0.0103156
98003442-med4	5.0824e-07	0.305279	0.394	0.111	0.0104591
98022442-rla1	5.20669e-07	0.648507	0.667	0.344	0.0107149
98006450-ymel1	5.23795e-07	0.559096	0.667	0.316	0.0107792
98008395-oat	5.27953e-07	0.575096	0.667	0.322	0.0108647
98045043-pea15	5.35616e-07	0.351106	0.273	0.06	0.0110224
98037906-hdac6	5.6136e-07	0.262997	0.273	0.061	0.0115522
98018688-rt09	5.62559e-07	0.435614	0.364	0.104	0.0115769
98033320-tsr3	5.65259e-07	0.330059	0.455	0.143	0.0116325
98048010-unknown-1287	5.73723e-07	0.563933	0.788	0.439	0.0118066
98017622-cox41	5.78274e-07	0.577313	0.818	0.567	0.0119003
98035268-phf5a	6.02729e-07	0.443857	0.424	0.133	0.0124036
98007456-nduv2	6.03794e-07	0.3254	0.394	0.116	0.0124255
98000371-prcc	6.123e-07	0.471197	0.424	0.137	0.0126005
98112757-mpcp	6.2126e-07	0.421637	0.455	0.159	0.0127849
98016355-y531-2	6.23921e-07	0.465278	0.424	0.139	0.0128397
98102783-unknown-1887	6.33273e-07	0.403761	0.515	0.193	0.0130321
98124241-ppr3c-2	6.39754e-07	0.287013	0.394	0.116	0.0131655
98000702-phf19	6.50427e-07	0.514311	0.576	0.229	0.0133851
98028665-tyb4	6.90833e-07	0.599775	0.515	0.206	0.0142167
98019867-tiar	7.07598e-07	0.578398	0.667	0.309	0.0145617
98050345-avil-4	7.16816e-07	0.517184	0.364	0.104	0.0147514
98156414-zn706	7.22812e-07	0.299796	0.394	0.11	0.0148747
98038269-trim2-6	7.23841e-07	0.348502	0.485	0.158	0.0148959
98130747-sprtn	7.23863e-07	0.413675	0.455	0.151	0.0148964
98021155-cebpz	7.25558e-07	0.431878	0.394	0.117	0.0149313
98050328-rs19	7.30364e-07	0.670006	0.758	0.418	0.0150302
98055413-h10-2	7.30591e-07	0.636222	0.727	0.346	0.0150348
98029064-rrp1b	7.34339e-07	0.324899	0.303	0.073	0.015112
98032697-unknown-853	7.39119e-07	0.251504	0.273	0.06	0.0152103
98028890-sgtb	7.46871e-07	0.576049	0.636	0.321	0.0153699
98034517-unknown-900	7.50929e-07	0.328571	0.455	0.147	0.0154534
98019315-rl30	7.54295e-07	0.660626	0.727	0.41	0.0155226
98148968-rnz1-2	7.62818e-07	0.37664	0.485	0.166	0.015698
98017993-cdk3	7.66848e-07	0.357942	0.485	0.16	0.015781
98023194-odb2	7.9002e-07	0.451378	0.485	0.171	0.0162578
98053822-bclf1	8.18175e-07	0.334866	0.333	0.09	0.0168372
98142182-tsn-2	8.22164e-07	0.27633	0.394	0.119	0.0169193
98075948-ccpr	8.26657e-07	0.477688	0.485	0.172	0.0170118
98047375-anr44	8.34091e-07	0.521201	0.727	0.343	0.0171648
98035628-tkt-2	8.4668e-07	0.641877	0.606	0.288	0.0174238
98023889-smd3	8.48681e-07	0.497282	0.667	0.287	0.017465
98056052-tpmt-2	8.55776e-07	0.459744	0.424	0.138	0.017611
98039340-pr40a	8.75841e-07	0.561756	0.758	0.357	0.0180239
98133932-ddx23-2	8.81367e-07	0.372735	0.606	0.246	0.0181376
98126640-rt21	9.00466e-07	0.30257	0.364	0.099	0.0185307
98033527-lamp2	9.21111e-07	0.274775	0.273	0.062	0.0189555
98026740-akap1-3	9.29351e-07	0.361756	0.333	0.09	0.0191251
98031593-lsg1	9.4624e-07	0.283116	0.333	0.086	0.0194727
98030415-ufc1	9.50498e-07	0.323395	0.455	0.144	0.0195603
98027937-rl15-2	9.63409e-07	0.635362	0.788	0.487	0.019826
98001556-ks6c1	9.67679e-07	0.341802	0.303	0.075	0.0199139
98037459-md2l1	9.69114e-07	0.256549	0.273	0.061	0.0199434
98003440-rl10	9.82648e-07	0.695239	0.758	0.452	0.0202219
98137389-rs10	1.02029e-06	0.714835	0.727	0.425	0.0209965
98026407-arf5	1.07287e-06	0.543244	0.697	0.352	0.0220785
98046327-pura2	1.07924e-06	0.353876	0.303	0.077	0.0222097
98133470-unknown-3956	1.07983e-06	0.48636	0.485	0.178	0.0222219
98000641-adxl	1.08183e-06	0.269589	0.212	0.039	0.0222631
98034944-unknown-912	1.09863e-06	0.562524	0.848	0.579	0.0226087
98048049-lrc42	1.11291e-06	0.318734	0.273	0.062	0.0229025
98046685-tecr	1.12555e-06	0.563362	0.606	0.281	0.0231627
98003662-rl8	1.13373e-06	0.615102	0.818	0.59	0.0233311
98042154-unknown-1130	1.15443e-06	0.361709	0.333	0.091	0.023757
98024696-ch10	1.15759e-06	0.4833	0.424	0.136	0.023822
98046252-dut	1.17701e-06	0.530523	0.727	0.339	0.0242217
98026608-s18l2	1.19235e-06	0.344955	0.394	0.116	0.0245374
98000383-rla2	1.20076e-06	0.640485	0.727	0.416	0.0247104
98009479-tsr2	1.20205e-06	0.548687	0.788	0.43	0.0247369
98058267-vdac2	1.22324e-06	0.687341	0.667	0.44	0.0251731
98031601-hus1	1.23536e-06	0.28737	0.242	0.051	0.0254225
98015659-c9mt	1.24361e-06	0.598889	0.606	0.27	0.0255922
98046824-ube2n-2	1.24814e-06	0.581794	0.788	0.503	0.0256855
98031734-srsf3-2	1.24874e-06	0.543471	0.667	0.303	0.0256978
98010222-rl3	1.2843e-06	0.603284	0.788	0.531	0.0264295
98022732-rl7a	1.28597e-06	0.360674	0.424	0.137	0.0264639
98032961-cpsf5	1.39762e-06	0.520408	0.576	0.233	0.0287616
98010272-stag2	1.40039e-06	0.430209	0.455	0.151	0.0288186
98001167-rl18a	1.40675e-06	0.558984	0.606	0.279	0.0289495
98025346-ago2	1.41806e-06	0.525761	0.606	0.25	0.0291822
98039759-rm19	1.41872e-06	0.57669	0.606	0.295	0.0291958
98011848-t2ag	1.45556e-06	0.483238	0.455	0.162	0.029954
98015351-trabd	1.46329e-06	0.319309	0.394	0.118	0.0301131
98053363-unknown-1398	1.46336e-06	0.514116	0.576	0.236	0.0301145
98023069-xpo1	1.46988e-06	0.613906	0.727	0.383	0.0302486
98017412-star7	1.47085e-06	0.425052	0.455	0.158	0.0302687
98041408-fkbp5	1.47208e-06	0.581225	0.818	0.505	0.0302939
98001012-ub2v1	1.47263e-06	0.60355	0.758	0.498	0.0303054
98003719-slirp	1.49341e-06	0.446079	0.455	0.157	0.0307329
98011313-lgul	1.49717e-06	0.485697	0.515	0.191	0.0308102
98106993-btf3	1.50005e-06	0.612762	0.758	0.487	0.0308694
98003203-rm14	1.5118e-06	0.408511	0.485	0.176	0.0311114
98049262-zbt26	1.53195e-06	0.597854	0.727	0.378	0.0315261
98031008-int5	1.57492e-06	0.257491	0.212	0.041	0.0324103
98125623-elof1	1.60242e-06	0.47247	0.515	0.203	0.0329763
98101062-tebp-2	1.614e-06	0.5321	0.697	0.325	0.0332145
98053496-map11	1.62655e-06	0.488773	0.515	0.199	0.0334728
98028724-ei2ba	1.63095e-06	0.323905	0.455	0.151	0.0335633
98161364-sep15	1.66056e-06	0.595442	0.636	0.324	0.0341726
98007861-ddx5-2	1.72189e-06	0.399709	0.364	0.107	0.0354348
98137722-atp5i	1.72788e-06	0.397905	0.455	0.154	0.0355581
98048556-hsdl2	1.77583e-06	0.456618	0.545	0.206	0.0365448
98049283-ra1l2	1.80338e-06	0.560703	0.606	0.262	0.0371117
98012282-ciz1	1.8085e-06	0.66869	0.697	0.398	0.0372171
98022663-mmab	1.81534e-06	0.423794	0.424	0.146	0.0373579
98029100-aatm	1.81541e-06	0.45485	0.485	0.187	0.0373594
98014559-unknown-382	1.81545e-06	0.324596	0.242	0.051	0.0373601
98034916-kbl	1.91943e-06	0.435655	0.515	0.191	0.0395
98044002-u2af1	1.94974e-06	0.478399	0.545	0.216	0.0401237
98008637-pmm2-2	1.95003e-06	0.275697	0.303	0.076	0.0401297
98054312-ddx1	1.97986e-06	0.538888	0.636	0.297	0.0407435
98036656-p4r3a	2.00275e-06	0.322731	0.394	0.123	0.0412146
98033506-h10	2.01495e-06	0.621425	0.909	0.737	0.0414657
98020361-skp1	2.02601e-06	0.595434	0.727	0.399	0.0416932
98016821-rl6	2.02925e-06	0.609541	0.788	0.625	0.0417599
98018168-nufp1	2.05761e-06	0.351974	0.455	0.159	0.0423436
98004503-f133a	2.07237e-06	0.52161	0.515	0.203	0.0426473
98030788-mip	2.11291e-06	0.3095	0.394	0.119	0.0434817
98043566-paaf1	2.12741e-06	0.263083	0.364	0.101	0.0437799
98028633-senp7	2.16696e-06	0.396537	0.576	0.234	0.0445939
98027590-ppr3c	2.19196e-06	0.282234	0.394	0.124	0.0451084
98156177-samd8-3	2.22365e-06	0.549241	0.667	0.303	0.0457605
98002620-ef1g	2.23407e-06	0.456536	0.879	0.73	0.045975
98041771-fkb1a	2.23794e-06	0.558544	0.697	0.385	0.0460546
98054601-srsf3-3	2.24086e-06	0.575067	0.576	0.265	0.0461147
98017572-dele	2.26932e-06	0.265429	0.303	0.078	0.0467004
98012211-tnr21	2.30588e-06	0.417879	0.515	0.203	0.0474528
98031005-ubf1	2.30708e-06	0.253186	0.303	0.076	0.0474774
98050907-ttll7	2.31335e-06	0.596541	0.727	0.462	0.0476065
98022439-pdia1	2.33086e-06	0.606642	0.788	0.423	0.0479667
98048056-csk21	2.33792e-06	0.611166	0.697	0.395	0.048112
98012751-eif3d	2.35416e-06	0.504178	0.576	0.252	0.0484462
98053075-rl28	2.35659e-06	0.670384	0.758	0.465	0.0484962
98006995-rbbp4	2.37503e-06	0.408647	0.515	0.19	0.0488758
98017137-rfa3	2.38319e-06	0.459633	0.424	0.144	0.0490437
98045459-pdcd4	2.39949e-06	0.411185	0.455	0.16	0.0493791
98015973-unknown-407	2.43856e-06	0.51069	0.515	0.208	0.050183
98113504-tm258	2.44281e-06	0.594158	0.727	0.408	0.0502707
98012977-pdcd5	2.47937e-06	0.437245	0.424	0.148	0.0510229
98019763-psd12	2.50893e-06	0.55353	0.758	0.422	0.0516312
98047050-set-3	2.63637e-06	0.471783	0.545	0.223	0.0542539
98003413-mk67i	2.68854e-06	0.64712	0.515	0.233	0.0553275
98118433-unknown-2934	2.69944e-06	0.71605	0.788	0.49	0.0555518
98049341-y1101	2.80211e-06	0.446456	0.576	0.228	0.0576646
98033938-rl31	2.84958e-06	0.664037	0.727	0.488	0.0586415
98036017-yaf2	2.85541e-06	0.467875	0.576	0.226	0.0587614
98118328-unknown-2927	2.95935e-06	0.446732	0.636	0.301	0.0609005
98055623-syg	2.96468e-06	0.448116	0.515	0.199	0.0610101
98013427-atp5l	2.97156e-06	0.568627	0.636	0.32	0.0611517
98046332-fnd3a	2.98108e-06	0.459516	0.424	0.147	0.0613477
98043844-dd19a	3.05831e-06	0.57351	0.667	0.316	0.0629369
98113786-cebpd	3.07618e-06	0.252369	0.212	0.043	0.0633046
98023138-tbc20	3.11933e-06	0.393194	0.394	0.131	0.0641927
98042879-ccs	3.13954e-06	0.373929	0.394	0.128	0.0646087
98033186-rbm12	3.16995e-06	0.317547	0.424	0.141	0.0652345
98007937-rl27	3.24801e-06	0.64186	0.636	0.338	0.0668409
98059456-sodc-3	3.28092e-06	0.577565	0.758	0.444	0.0675182
98058586-bat1-4	3.34938e-06	0.405525	0.364	0.112	0.0689268
98036970-thoc4	3.3865e-06	0.54231	0.667	0.313	0.0696907
98134317-rang	3.52452e-06	0.350495	0.273	0.068	0.0725311
98011053-naa60	3.5468e-06	0.262637	0.212	0.043	0.0729896
98045569-eif3j	3.5566e-06	0.498177	0.606	0.295	0.0731913
98058511-php14	3.56657e-06	0.296721	0.273	0.068	0.0733964
98050251-elov2-4	3.58827e-06	0.41379	0.364	0.114	0.073843
98042680-int3	3.6289e-06	0.335337	0.424	0.141	0.0746792
98027244-srsf7-2	3.65213e-06	0.635238	0.727	0.441	0.0751572
98030804-rs9	3.72543e-06	0.646494	0.636	0.34	0.0766656
98055262-ozf	3.80463e-06	0.52501	0.606	0.285	0.0782954
98155920-ubb-14	3.84658e-06	0.484495	0.455	0.169	0.0791588
98002875-fggy	3.8543e-06	0.303842	0.333	0.095	0.0793175
98026971-rl5	3.89485e-06	0.559435	0.727	0.403	0.0801522
98057105-tisb-7	3.96088e-06	0.554406	0.697	0.368	0.0815109
98040930-bat1-2	3.96147e-06	0.377242	0.515	0.195	0.081523
98052244-med19	4.01208e-06	0.268972	0.333	0.093	0.0825645
98018840-ef2	4.08134e-06	0.47587	0.909	0.731	0.0839899
98014081-gcdh	4.10567e-06	0.528982	0.606	0.291	0.0844906
98055599-dnjc9	4.11374e-06	0.355032	0.394	0.128	0.0846567
98131349-unknown-3821	4.12466e-06	0.268029	0.273	0.067	0.0848814
98009676-dad1	4.19112e-06	0.507824	0.636	0.292	0.0862491
98003185-stom-3	4.28061e-06	0.27199	0.152	0.024	0.0880907
98022691-caf1a	4.30713e-06	0.331946	0.455	0.162	0.0886364
98025420-ypgq	4.32693e-06	0.351717	0.303	0.082	0.0890438
98022227-srsf1	4.43554e-06	0.530132	0.667	0.343	0.0912791
98019770-tsp4	4.46434e-06	0.460199	0.636	0.286	0.0918717
98024228-cx6b1	4.48196e-06	0.467116	0.909	0.63	0.0922343
98046674-kbp-2	4.55885e-06	0.346643	0.424	0.146	0.0938165
98054556-macd2	4.58407e-06	0.457596	0.394	0.135	0.0943356
98023573-leo1	4.6601e-06	0.477879	0.515	0.215	0.0959001
98007075-dek	4.69925e-06	0.460024	0.485	0.193	0.0967059
98023352-syep	4.75641e-06	0.480335	0.636	0.302	0.0978821
98054942-rpia	4.77087e-06	0.297762	0.333	0.095	0.0981798
98042980-pomp	4.83209e-06	0.557289	0.697	0.399	0.0994396
98041678-if2b	4.86627e-06	0.457165	0.576	0.275	0.100143
98005727-xrn2	4.8693e-06	0.439687	0.545	0.209	0.100205
98029106-ef1b	4.88663e-06	0.467644	0.848	0.728	0.100562
98049175-rl9-2	4.9151e-06	0.549955	0.667	0.338	0.101148
98033692-mnf1	4.94523e-06	0.354622	0.364	0.116	0.101768
98013014-tysy	5.00624e-06	0.471064	0.424	0.148	0.103023
98055497-dnmt1	5.05413e-06	0.309363	0.333	0.094	0.104009
98046821-psa1	5.25305e-06	0.529841	0.667	0.351	0.108103
98025468-cep63	5.25377e-06	0.316997	0.364	0.114	0.108117
98043104-vatl-2	5.30313e-06	0.488974	0.667	0.331	0.109133
98029576-sap-3	5.31835e-06	0.35439	0.303	0.081	0.109446
98022575-dpf3-2	5.34119e-06	0.439119	0.394	0.131	0.109916
98001499-ktap2	5.40213e-06	0.439902	0.515	0.205	0.11117
98033784-cd63-2	5.40727e-06	0.429551	0.576	0.25	0.111276
98046778-prof1-2	5.42036e-06	0.5348	0.818	0.522	0.111546
98025203-b3ga3	5.46991e-06	0.479635	0.606	0.307	0.112565
98050458-tim44	5.50045e-06	0.297758	0.424	0.143	0.113194
98041855-bmt2	5.63245e-06	0.29485	0.242	0.057	0.11591
98049457-psme3	5.68089e-06	0.461136	0.697	0.366	0.116907
98023370-if5a1	5.88735e-06	0.689652	0.697	0.431	0.121156
98013567-pp2ab	5.89462e-06	0.540255	0.818	0.524	0.121305
98016259-ankh	5.94953e-06	0.308768	0.394	0.125	0.122435
98019681-ari1	5.97961e-06	0.274989	0.242	0.057	0.123054
98001424-bak	5.98018e-06	0.480893	0.515	0.208	0.123066
98040544-eny2	5.98737e-06	0.272362	0.394	0.124	0.123214
98019575-mx2-2	6.01027e-06	0.266135	0.273	0.069	0.123685
98018005-ru2a	6.08719e-06	0.318479	0.394	0.124	0.125268
98048896-sysc	6.11416e-06	0.416523	0.606	0.271	0.125823
98030249-unknown-779	6.29229e-06	0.406162	0.485	0.184	0.129489
98054226-hmgcl	6.4709e-06	0.370222	0.394	0.132	0.133165
98051383-unknown-1356	6.49278e-06	0.487191	0.455	0.175	0.133615
98042811-mocs3-3	6.62101e-06	0.417566	0.455	0.168	0.136254
98130819-srp19	6.77158e-06	0.436857	0.545	0.227	0.139352
98025424-pfd4	6.80235e-06	0.306459	0.364	0.111	0.139986
98038941-sytc	6.85199e-06	0.413587	0.455	0.169	0.141007
98043800-neua	6.9045e-06	0.485988	0.515	0.227	0.142088
98140020-avil-5	6.90642e-06	0.280655	0.212	0.044	0.142127
98013279-rl14	6.94616e-06	0.675903	0.667	0.438	0.142945
98018165-ef1a2-2	7.00509e-06	0.446289	0.909	0.876	0.144158
98008878-anm5	7.03043e-06	0.430756	0.485	0.193	0.144679
98042055-imp2l	7.04358e-06	0.296488	0.364	0.111	0.14495
98016573-unknown-422	7.0545e-06	0.416205	0.394	0.138	0.145175
98028576-cisd1	7.06657e-06	0.32519	0.424	0.146	0.145423
98011628-nucl	7.06999e-06	0.57943	0.818	0.639	0.145493
98007811-kctd3	7.09577e-06	0.288005	0.394	0.127	0.146024
98042842-cks1-2	7.22657e-06	0.484601	0.485	0.187	0.148715
98020061-alkb7	7.37612e-06	0.306127	0.364	0.113	0.151793
98054484-tdrd1-4	7.37806e-06	0.564512	0.606	0.321	0.151833
98024776-zrab2	7.43236e-06	0.305777	0.394	0.131	0.152951
98055827-pop5	7.54153e-06	0.290123	0.273	0.071	0.155197
98029985-dpoe1	7.56616e-06	0.384377	0.394	0.133	0.155704
98031064-atf4	7.57125e-06	0.486209	0.879	0.566	0.155809
98008932-samd5	7.82325e-06	0.467222	0.545	0.233	0.160995
98014647-unknown-385	7.82622e-06	0.324004	0.424	0.14	0.161056
98015088-psb7	7.83099e-06	0.519633	0.576	0.275	0.161154
98015384-nono	7.98256e-06	0.491582	0.636	0.311	0.164273
98029825-cstf2	8.12331e-06	0.372066	0.485	0.183	0.16717
98046545-hmcn2	8.15107e-06	0.536041	0.515	0.223	0.167741
98041990-rm11	8.17898e-06	0.374503	0.485	0.181	0.168315
98002560-npdc1	8.23421e-06	0.364548	0.364	0.117	0.169452
98035306-hnrll	8.24452e-06	0.367009	0.394	0.13	0.169664
98008866-cp089	8.27471e-06	0.275026	0.394	0.126	0.170285
98032202-stom-6	8.3276e-06	0.584889	0.606	0.294	0.171374
98057512-ehd4-3	8.39856e-06	0.293417	0.394	0.129	0.172834
98054348-dpod1	8.42325e-06	0.265304	0.394	0.129	0.173342
98052174-u3ip2	8.45172e-06	0.326071	0.424	0.151	0.173928
98012021-srrt	8.69994e-06	0.548389	0.606	0.298	0.179036
98012124-wrb	8.78921e-06	0.32934	0.303	0.088	0.180873
98155556-srsf3-4	8.8873e-06	0.290611	0.394	0.134	0.182892
98022927-ddx42	8.92724e-06	0.437936	0.394	0.136	0.183714
98039890-rs3	8.98532e-06	0.570152	0.788	0.622	0.184909
98058968-msi1h-3	9.00509e-06	0.506018	0.909	0.72	0.185316
98036582-odbb	9.01693e-06	0.341803	0.424	0.147	0.185559
98027780-ccne1-2	9.08282e-06	0.353558	0.545	0.208	0.186915
98032962-ccnd3	9.15658e-06	0.280551	0.424	0.151	0.188433
98022087-ubap2	9.33116e-06	0.502471	0.606	0.29	0.192026
98020672-wdr12	9.36459e-06	0.37334	0.485	0.184	0.192714
98040408-alkb2	9.38428e-06	0.270289	0.364	0.114	0.193119
98024707-tbce	9.47212e-06	0.30686	0.364	0.115	0.194927
98039368-pwp2	9.55806e-06	0.252551	0.485	0.176	0.196695
98028124-exos3	9.56667e-06	0.280184	0.333	0.099	0.196872
98151446-unknown-5224	9.59982e-06	0.356344	0.424	0.144	0.197555
98035258-face1	9.70437e-06	0.406788	0.606	0.282	0.199706
98000011-srrm2	9.71592e-06	0.519975	0.515	0.221	0.199944
98047489-srsf2	9.77701e-06	0.386009	0.485	0.183	0.201201
98017942-calu-2	9.82762e-06	0.322316	0.333	0.098	0.202242
98038949-rpab1	9.86712e-06	0.457357	0.606	0.303	0.203055
98051292-rs24	9.92313e-06	0.519342	0.606	0.28	0.204208
98001770-rbm45	1.00315e-05	0.438945	0.606	0.271	0.206438
98024467-chm2a	1.00847e-05	0.379494	0.424	0.154	0.207533
98124770-unknown-3375	1.01984e-05	0.336542	0.303	0.086	0.209872
98018415-nfyb	1.02226e-05	0.362015	0.394	0.135	0.210371
98012515-rbp10	1.02438e-05	0.393509	0.545	0.225	0.210806
98034418-exos2	1.0483e-05	0.453497	0.485	0.205	0.21573
98028778-asb7	1.05967e-05	0.475333	0.545	0.239	0.21807
98002278-rl24	1.08307e-05	0.60319	0.667	0.406	0.222885
98024883-phb2-3	1.10993e-05	0.350526	0.424	0.153	0.228412
98018293-pyr1	1.11147e-05	0.335772	0.333	0.103	0.228729
98004933-aimp1	1.11424e-05	0.33122	0.485	0.184	0.229299
98031450-pcr10-2	1.12262e-05	0.565518	0.576	0.284	0.231023
98028621-memo1	1.12484e-05	0.284514	0.364	0.116	0.231481
98046498-rl7a-2	1.12842e-05	0.595407	0.788	0.528	0.232218
98055744-spf27	1.13233e-05	0.374974	0.364	0.124	0.233021
98013334-fubp1	1.13511e-05	0.342664	0.424	0.159	0.233593
98066285-f207a	1.14018e-05	0.347327	0.333	0.103	0.234638
98050405-fgop2	1.15899e-05	0.386322	0.515	0.208	0.238509
98133569-mp2k4	1.20892e-05	0.446854	0.545	0.243	0.248783
98015811-max	1.22143e-05	0.380719	0.424	0.158	0.251358
98016280-ssrg	1.22482e-05	0.474341	0.667	0.374	0.252057
98031834-fa98b	1.22862e-05	0.459769	0.333	0.105	0.252837
98008109-capon	1.24198e-05	0.452891	0.515	0.208	0.255586
98036749-eri1	1.25889e-05	0.408058	0.545	0.243	0.259068
98134599-rpb9	1.29001e-05	0.321889	0.364	0.118	0.26547
98112449-unknown-2549	1.29332e-05	0.323374	0.364	0.116	0.266152
98161986-ep15r-3	1.3034e-05	0.32678	0.485	0.18	0.268226
98020496-d39u1	1.3176e-05	0.306914	0.394	0.133	0.271149
98029805-at5f1	1.34743e-05	0.522566	0.636	0.352	0.277288
98042812-nup98-2	1.40975e-05	0.354918	0.576	0.233	0.290113
98004773-g45ip	1.41454e-05	0.317873	0.333	0.103	0.291098
98024111-tdh	1.42119e-05	0.313198	0.242	0.06	0.292467
98047033-adt2	1.42796e-05	0.34402	0.909	0.826	0.293861
98055058-unknown-1460	1.46628e-05	0.339548	0.515	0.198	0.301746
98055051-unknown-1459	1.46934e-05	0.299556	0.333	0.105	0.302376
98105546-romo1-2	1.47193e-05	0.336448	0.485	0.201	0.302909
98019304-ddx23	1.49917e-05	0.267093	0.515	0.206	0.308513
98011949-if4a3	1.51265e-05	0.417288	0.455	0.181	0.311288
98011041-gpsm2	1.51657e-05	0.350044	0.364	0.125	0.312094
98053593-nob1	1.53292e-05	0.410244	0.394	0.145	0.31546
98025630-prpf3	1.53574e-05	0.288895	0.364	0.119	0.316041
98100407-unknown-1737	1.54174e-05	0.426679	0.212	0.049	0.317274
98132661-unknown-3910	1.54962e-05	0.276318	0.364	0.123	0.318896
98050439-unknown-1342	1.54999e-05	0.427036	0.545	0.256	0.318972
98026230-s41a1	1.59252e-05	0.331951	0.455	0.169	0.327726
98110522-stip1-2	1.59932e-05	0.517374	0.727	0.528	0.329125
98004104-acs2l	1.61613e-05	0.288094	0.273	0.073	0.332583
98031131-unknown-807	1.64373e-05	0.258018	0.333	0.099	0.338263
98018142-myh11	1.65744e-05	0.3572	0.394	0.141	0.341086
98004832-nr6a1	1.6883e-05	0.293182	0.333	0.103	0.347436
98035535-rbm4	1.72114e-05	0.396131	0.333	0.111	0.354194
98034033-tle1	1.72708e-05	0.36654	0.455	0.173	0.355415
98019158-fbrl	1.75543e-05	0.517565	0.545	0.254	0.36125
98158162-ssrg-2	1.76942e-05	0.459932	0.636	0.353	0.364129
98026183-msrb2	1.77154e-05	0.419101	0.576	0.266	0.364564
98034279-kat5	1.82693e-05	0.446631	0.667	0.327	0.375963
98036104-boll	1.83382e-05	0.57855	0.636	0.34	0.377383
98053409-atpk	1.85982e-05	0.436114	0.576	0.276	0.382732
98015570-tadbp	1.86151e-05	0.382359	0.424	0.158	0.383081
98005923-unknown-143	1.9077e-05	0.500108	0.667	0.348	0.392585
98019286-atp4b	1.91905e-05	0.484269	0.515	0.233	0.394921
98039050-coxm1	1.9442e-05	0.349094	0.394	0.139	0.400098
98033885-csk2b	1.95002e-05	0.449756	0.636	0.325	0.401295
98017619-vigln	1.95533e-05	0.536533	0.818	0.523	0.402386
98031851-fis1	1.9723e-05	0.40073	0.576	0.269	0.405879
98122302-ubb-10	1.9792e-05	0.300258	0.485	0.198	0.4073
98018432-tim23	1.99595e-05	0.408556	0.485	0.204	0.410747
98027145-nduc2	1.99709e-05	0.362219	0.455	0.179	0.410982
98105511-grn-6	2.00594e-05	0.320279	0.273	0.076	0.412803
98023745-glci1	2.02346e-05	0.395322	0.424	0.168	0.416409
98046576-spast	2.02849e-05	0.37537	0.333	0.109	0.417443
98043347-rla1-2	2.04406e-05	0.602901	0.636	0.403	0.420646
98025838-cabin	2.06498e-05	0.283841	0.303	0.092	0.424953
98055273-rcl1	2.09862e-05	0.293196	0.303	0.089	0.431876
98048600-rl17	2.10262e-05	0.669437	0.667	0.455	0.432698
98040889-scam1	2.11038e-05	0.429035	0.485	0.198	0.434295
98012085-sps2	2.12052e-05	0.401783	0.424	0.161	0.436382
98038123-eif3i	2.12358e-05	0.375127	0.576	0.261	0.437011
98111657-unknown-2489	2.12678e-05	0.272956	0.333	0.103	0.437669
98007538-rn115	2.13325e-05	0.456366	0.606	0.295	0.439001
98117055-pfd6	2.16684e-05	0.479626	0.545	0.266	0.445914
98047088-can9-5	2.19102e-05	0.570675	0.727	0.472	0.45089
98019466-spcs2	2.20818e-05	0.486219	0.636	0.314	0.454421
98141626-rt23	2.21951e-05	0.410394	0.485	0.205	0.456752
98055926-srp54	2.23348e-05	0.516815	0.606	0.318	0.459629
98040883-smc3	2.26345e-05	0.389649	0.455	0.181	0.465795
98149334-unknown-5053	2.28463e-05	0.319093	0.394	0.142	0.470155
98046094-f178a	2.32152e-05	0.32057	0.303	0.092	0.477746
98040421-rs6-2	2.32636e-05	0.595887	0.636	0.368	0.478742
98103077-tom22	2.32815e-05	0.284542	0.303	0.089	0.479111
98042521-rl1d1	2.37108e-05	0.291903	0.273	0.075	0.487945
98030816-serb	2.41853e-05	0.386859	0.545	0.237	0.49771
98049976-rl34	2.43881e-05	0.580959	0.636	0.37	0.501883
98023637-lsm6	2.44012e-05	0.40494	0.515	0.215	0.502153
98053172-qcr7	2.45266e-05	0.40702	0.576	0.268	0.504732
98044705-ddrgk	2.47621e-05	0.4238	0.667	0.348	0.50958
98148437-unknown-4987	2.47894e-05	0.404868	0.394	0.133	0.510142
98025196-met23	2.51495e-05	0.327719	0.303	0.091	0.517551
98049840-cx6a1	2.59649e-05	0.467135	0.606	0.317	0.534331
98005621-ebp2	2.63978e-05	0.378577	0.424	0.164	0.543241
98139244-lsm5	2.65226e-05	0.297421	0.273	0.076	0.545809
98047397-chrd1	2.66827e-05	0.447213	0.576	0.281	0.549103
98027022-cyb5b	2.72903e-05	0.373061	0.515	0.222	0.561607
98036477-acbp	2.73319e-05	0.515505	0.515	0.254	0.562464
98043244-cmc2	2.75426e-05	0.310748	0.394	0.138	0.5668
98037358-ru17	2.77023e-05	0.41872	0.727	0.407	0.570085
98026902-wdr82	2.77306e-05	0.387262	0.515	0.216	0.570669
98036181-clybl	2.79911e-05	0.440295	0.364	0.133	0.576029
98032672-gnao	2.81107e-05	0.413543	0.424	0.156	0.578491
98053154-mbnl3-2	2.81865e-05	0.353102	0.333	0.108	0.58005
98026366-mex3b	2.86439e-05	0.429589	0.515	0.221	0.589463
98057756-tdg	2.88875e-05	0.275099	0.303	0.093	0.594476
98051689-ctu2	2.92353e-05	0.315746	0.333	0.108	0.601633
98048398-lmf2	2.95122e-05	0.353904	0.424	0.158	0.607332
98052483-cnih1	2.99045e-05	0.280469	0.303	0.089	0.615404
98001522-arp19	3.03666e-05	0.352008	0.364	0.126	0.624914
98027083-rbbp5	3.03726e-05	0.313356	0.333	0.108	0.625038
98023787-hacd3	3.06285e-05	0.265008	0.364	0.119	0.630304
98007728-birc5	3.08091e-05	0.342437	0.303	0.093	0.634021
98048866-rpn1	3.10756e-05	0.487921	0.697	0.355	0.639504
98025605-ptn9	3.13208e-05	0.357906	0.485	0.193	0.644551
98036702-oard1	3.17231e-05	0.277498	0.303	0.092	0.652831
98000883-tom40	3.19518e-05	0.427499	0.455	0.193	0.657536
98023251-ano10	3.19848e-05	0.259598	0.303	0.093	0.658216
98059065-pum2-2	3.22163e-05	0.449681	0.667	0.372	0.662979
98057415-emr1	3.22431e-05	0.451868	0.667	0.339	0.663531
98039293-unknown-1042	3.22703e-05	0.533475	0.697	0.417	0.664091
98052342-dazp1-2	3.23173e-05	0.418075	0.545	0.235	0.665058
98027733-unknown-711	3.26309e-05	0.581215	0.545	0.255	0.671512
98041799-nsa2	3.26923e-05	0.357937	0.455	0.183	0.672776
98036040-lrig3	3.30683e-05	0.28954	0.364	0.125	0.680512
98031682-tbcd5	3.38137e-05	0.414535	0.455	0.188	0.695852
98010536-chch3	3.38311e-05	0.37206	0.485	0.193	0.69621
98022935-nubp2	3.40268e-05	0.363289	0.424	0.172	0.700238
98020747-sf3b5	3.46189e-05	0.344351	0.394	0.145	0.712423
98043333-anm1	3.54921e-05	0.490129	0.606	0.321	0.730392
98058375-rec8	3.55512e-05	0.459817	0.545	0.251	0.731609
98056250-helz-4	3.5586e-05	0.382077	0.455	0.195	0.732324
98039976-znf23	3.58216e-05	0.406764	0.424	0.166	0.737172
98030894-lztr1	3.64572e-05	0.365047	0.545	0.245	0.750253
98126395-unknown-3483	3.68767e-05	0.508591	0.455	0.18	0.758885
98026734-pdip2	3.7053e-05	0.274252	0.455	0.173	0.762513
98041396-sp16h	3.71699e-05	0.406792	0.515	0.225	0.76492
98013094-btbd7	3.7225e-05	0.382626	0.394	0.151	0.766054
98104828-unknown-2046	3.80927e-05	0.304252	0.455	0.174	0.78391
98048911-axin2	3.86214e-05	0.402775	0.455	0.187	0.79479
98004061-ddx46	3.86839e-05	0.378559	0.485	0.208	0.796075
98022014-ef1d	3.87199e-05	0.528586	0.636	0.383	0.796817
98024348-ei2bd	3.88077e-05	0.316396	0.303	0.098	0.798624
98054120-sf3b3	3.95019e-05	0.287678	0.394	0.139	0.81291
98133738-unknown-3973	3.96226e-05	0.281047	0.303	0.092	0.815393
98033842-bre1b	3.97706e-05	0.32566	0.424	0.161	0.81844
98023746-rbm26	3.99335e-05	0.323092	0.394	0.146	0.821791
98047064-unknown-1260	4.11641e-05	0.390242	0.455	0.185	0.847117
98022499-tom70	4.13325e-05	0.29812	0.394	0.145	0.850582
98041259-dus3l	4.14723e-05	0.305396	0.455	0.178	0.853458
98036682-mib1-2	4.15862e-05	0.348155	0.455	0.184	0.855803
98024986-ran-2	4.17824e-05	0.564791	0.727	0.579	0.85984
98048481-ddx51	4.2051e-05	0.355426	0.333	0.113	0.865368
98048967-rm12	4.21236e-05	0.258509	0.273	0.08	0.866862
98010928-nubp1	4.27016e-05	0.327426	0.394	0.148	0.878757
98034278-atpb	4.3177e-05	0.496482	0.788	0.591	0.88854
98047673-tm14c-2	4.39357e-05	0.402274	0.424	0.167	0.904152
98101673-unknown-1831	4.42904e-05	0.284869	0.303	0.097	0.911451
98055743-ccd47	4.45322e-05	0.390502	0.485	0.207	0.916428
98142319-rel-2	4.4999e-05	0.56394	0.273	0.088	0.926034
98009200-top2a	4.52048e-05	0.493402	0.667	0.377	0.93027
98038429-nudc	4.53424e-05	0.508126	0.606	0.334	0.933102
98042168-kctd5	4.53754e-05	0.285426	0.515	0.213	0.933779
98021089-sbds	4.53942e-05	0.409176	0.485	0.22	0.934168
98033143-nit2	4.60368e-05	0.286924	0.424	0.161	0.947391
98036950-p5cr2	4.61533e-05	0.341297	0.242	0.068	0.949789
98132779-sfr1-2	4.61704e-05	0.341578	0.273	0.079	0.950141
98034125-erd22	4.62326e-05	0.509157	0.667	0.359	0.951421
98026535-u5s1	4.65738e-05	0.267504	0.333	0.11	0.958443
98034897-rl23a	4.69052e-05	0.502362	0.636	0.363	0.965262
98023447-psb6	4.76438e-05	0.478725	0.727	0.472	0.980461
98056264-luc7l	4.77441e-05	0.377346	0.576	0.251	0.982527
98017588-4f2	4.82378e-05	0.437136	0.606	0.309	0.992686
98044147-cox5b	4.83559e-05	0.362209	0.879	0.769	0.995117
98137961-enpp4-3	4.83813e-05	0.3444	0.273	0.079	0.995638
98033480-at5g2	0.000122386	0.624312	0.606	0.413	1
98014650-np1l1	5.3086e-05	0.543894	0.758	0.512	1
98038546-npm3	0.00101737	0.533833	0.576	0.391	1
98034190-ubp49	5.69836e-05	0.530328	0.758	0.512	1
98015196-set	0.000130627	0.529188	0.727	0.508	1
98021397-tmed2	0.000166964	0.522353	0.697	0.436	1
98015394-hnrpq	0.00013024	0.51937	0.788	0.545	1
98017331-naca	0.000122981	0.51774	0.697	0.481	1
98010077-rla0	6.25897e-05	0.508594	0.727	0.475	1
98004226-flot2	7.99053e-05	0.500413	0.636	0.343	1
98047238-imb1	0.000519307	0.496671	0.515	0.309	1
98034764-thiom	0.000234156	0.495738	0.667	0.436	1
98029236-pcna	6.97557e-05	0.495395	0.606	0.327	1
98044517-pfd1	7.61489e-05	0.489976	0.606	0.365	1
98048801-cbx3	0.000883535	0.48272	0.606	0.397	1
98044889-unknown-1201	6.9876e-05	0.481625	0.303	0.104	1
98033375-s39ae	0.000424809	0.480908	0.636	0.411	1
98024392-sc6a1-2	0.0021016	0.480668	0.545	0.367	1
98034924-rl11	0.000322886	0.479748	0.697	0.492	1
98025089-scai	5.24743e-05	0.475028	0.818	0.62	1
98124935-jagn1	5.86412e-05	0.47381	0.606	0.325	1
98007529-ssra	8.91976e-05	0.471836	0.697	0.411	1
98020676-sylc	0.000116428	0.47145	0.545	0.275	1
98044360-lis1	7.84937e-05	0.47122	0.576	0.323	1
98024786-1433b-2	0.000289126	0.471187	0.758	0.531	1
98118502-scai-2	5.97204e-05	0.471066	0.818	0.622	1
98023181-ima1-2	0.000218019	0.470567	0.697	0.44	1
98134889-tom6	8.61787e-05	0.470134	0.545	0.275	1
98034431-srsf4-2	0.000250965	0.465605	0.576	0.312	1
98025297-abcf2	0.000229348	0.457143	0.697	0.489	1
98014215-cbx1	0.000558195	0.455927	0.545	0.324	1
98043861-spon1-2	0.000216101	0.455248	0.242	0.079	1
98107441-unknown-2222	0.00124058	0.454572	0.606	0.381	1
98041680-adda-4	7.73661e-05	0.452984	0.697	0.376	1
98052808-rir1	5.77429e-05	0.45184	0.515	0.242	1
98158089-unknown-5694	7.85175e-05	0.451279	0.667	0.359	1
98051649-prdx4	6.84161e-05	0.449683	0.606	0.29	1
98033736-unknown-890	0.000126779	0.449628	0.485	0.233	1
98129722-unknown-3723	6.35769e-05	0.449583	0.576	0.258	1
98027177-syq	0.00010147	0.44884	0.515	0.248	1
98016562-idhp	0.000199244	0.447023	0.636	0.381	1
98010177-brd2	5.50488e-05	0.447016	0.515	0.244	1
98048972-tcph	7.37095e-05	0.444693	0.697	0.438	1
98050704-cnot7	0.000189361	0.444521	0.636	0.396	1
98047512-atif1	0.000129559	0.443082	0.576	0.313	1
98028182-lmna	0.00126002	0.442669	0.576	0.356	1
98160154-glrx2-5	8.21854e-05	0.441224	0.606	0.283	1
98000290-tmem9	5.3085e-05	0.440681	0.515	0.237	1
98024453-rac1-2	5.80411e-05	0.440375	0.545	0.265	1
98009551-pcy2	0.000942463	0.439749	0.697	0.457	1
98038950-ppif	8.57397e-05	0.438128	0.697	0.376	1
98036238-cnbp	0.00017682	0.436947	0.515	0.253	1
98023221-tfdp1	0.00011254	0.436931	0.606	0.327	1
98020026-fkbp2	0.00130198	0.436238	0.636	0.375	1
98035143-mdhc-2	0.000275861	0.435281	0.697	0.473	1
98013318-mdhm	5.62661e-05	0.434664	0.758	0.442	1
98010718-nduab	0.000155738	0.434099	0.576	0.328	1
98010994-ahsa1	0.000161808	0.434064	0.727	0.475	1
98058864-rtl1	0.00113866	0.433548	0.485	0.276	1
98037934-mknk2	0.000287413	0.433252	0.818	0.567	1
98016163-cx7a2	0.000468464	0.43323	0.697	0.499	1
98049843-ubp11	5.66035e-05	0.432698	0.636	0.329	1
98040634-atpa	0.00030787	0.43138	0.727	0.485	1
98020590-np1l1-2	0.000358553	0.431205	0.758	0.58	1
98052972-npt2b	0.000217742	0.4307	0.788	0.588	1
98023241-msl1	9.82791e-05	0.42959	0.515	0.239	1
98048874-syvc	0.000154223	0.4294	0.636	0.366	1
98058630-l2gl1	0.00016518	0.427385	0.697	0.407	1
98034900-scml2	0.000265116	0.42715	0.636	0.356	1
98149841-nc2b	0.000239236	0.427107	0.606	0.332	1
98032787-lamp3	0.000349984	0.426538	0.667	0.417	1
98043745-cdc20-2	0.00148496	0.426518	0.515	0.323	1
98005936-ctbp2	0.00079785	0.425747	0.758	0.481	1
98004539-psa6	0.000735607	0.425584	0.576	0.327	1
98001665-s61a2	0.000577358	0.42429	0.697	0.547	1
98057190-sptn1	0.000337158	0.423993	0.758	0.574	1
98012254-miro1	0.00011469	0.423622	0.576	0.293	1
98040438-dhe3	0.000143036	0.423324	0.667	0.386	1
98020810-pgpi	0.000219308	0.422818	0.485	0.247	1
98028404-gar1	0.000310404	0.422356	0.515	0.263	1
98022756-yipf5	0.00119603	0.421977	0.667	0.468	1
98034285-at1a2	0.000262618	0.42037	0.636	0.365	1
98043008-ilf2	0.000327764	0.419475	0.545	0.28	1
98006374-tbl2	0.000159899	0.419243	0.545	0.263	1
98021853-taldo	0.000676688	0.417689	0.545	0.3	1
98025977-chch2	0.000104455	0.416423	0.667	0.385	1
98019337-xbp1	0.00126499	0.415693	0.727	0.469	1
98014620-syk-2	6.01038e-05	0.413849	0.727	0.407	1
98004046-gscr2	0.000114622	0.413604	0.545	0.285	1
98036915-elov5-3	0.000282738	0.413244	0.636	0.385	1
98050549-ppig	6.74576e-05	0.413052	0.364	0.136	1
98143232-unknown-4661	5.05031e-05	0.412322	0.515	0.228	1
98050659-unknown-1345	0.000427515	0.412159	0.455	0.231	1
98053388-ch60	0.000686254	0.412067	0.303	0.124	1
98032103-ccng2	0.00104632	0.411859	0.515	0.29	1
98035532-ncbp2-2	0.000135242	0.411776	0.545	0.262	1
98018888-hnrpf	5.20838e-05	0.410957	0.545	0.264	1
98041094-mta3	0.00049923	0.409994	0.424	0.208	1
98039177-atpd	4.9391e-05	0.409948	0.576	0.273	1
98000261-vatl	0.001749	0.408888	0.515	0.315	1
98006345-smc2	9.34971e-05	0.408764	0.545	0.273	1
98014239-glna	0.000224799	0.407681	0.545	0.286	1
98010532-psa3	0.000286592	0.407379	0.667	0.412	1
98019506-masu1	0.000177185	0.40596	0.606	0.323	1
98005841-sarnp	0.000143709	0.405772	0.455	0.206	1
98128498-pcr10-6	0.00574535	0.405484	0.545	0.37	1
98018627-dpp9	9.98692e-05	0.405235	0.515	0.241	1
98058787-ls14a	0.000558653	0.40497	0.697	0.441	1
98003911-cc28b	0.000170998	0.403087	0.667	0.41	1
98040884-sept8	0.00012799	0.402652	0.606	0.31	1
98011289-emc2	0.000254954	0.401176	0.576	0.307	1
98019973-ndub2	0.000307303	0.401011	0.485	0.233	1
98029760-radi-3	0.000314299	0.400441	0.697	0.427	1
98038294-phb	0.000942736	0.398504	0.515	0.287	1
98025211-ror1	0.000685726	0.39799	0.424	0.211	1
98001357-eif3m	0.000202974	0.397173	0.576	0.303	1
98043259-trpm8-6	0.000107714	0.397077	0.636	0.305	1
98030583-safb2	9.19259e-05	0.397022	0.636	0.34	1
98003394-rl4	0.00182761	0.396635	0.727	0.574	1
98000388-psmd6	0.000374935	0.396473	0.606	0.356	1
98047259-uchl5	0.000226487	0.396468	0.667	0.41	1
98043509-vate1	0.000180481	0.396112	0.515	0.253	1
98046767-ipyr	0.000164719	0.395916	0.515	0.255	1
98047182-dnja2	0.00104639	0.395313	0.697	0.508	1
98007190-atpg	0.00117086	0.394996	0.606	0.386	1
98041494-tpm1	0.000155114	0.394273	0.606	0.33	1
98043346-cpt1b-2	6.79883e-05	0.394087	0.424	0.173	1
98023325-nog1	0.00139412	0.393217	0.606	0.375	1
98050829-ddx43	0.000437245	0.392673	0.545	0.287	1
98005571-unknown-131	0.000174624	0.392538	0.394	0.161	1
98008221-taok1	0.00020292	0.392528	0.576	0.281	1
98114212-ttyh1	0.000338591	0.391374	0.606	0.336	1
98058712-unknown-1586	0.00111863	0.390694	0.455	0.243	1
98041837-ubp14	0.00256696	0.389914	0.545	0.358	1
98035928-swet1	7.34971e-05	0.389817	0.545	0.26	1
98051532-hdac1	0.00124757	0.38914	0.606	0.363	1
98161064-mlf2-2	0.000278164	0.389053	0.758	0.485	1
98012361-ddx21	0.000843201	0.388669	0.364	0.166	1
98005736-dcor	0.00370597	0.387943	0.333	0.158	1
98043633-rap1b	0.00026104	0.387935	0.576	0.3	1
98012029-sf3a2	0.000464999	0.38691	0.424	0.2	1
98146111-sl9a1-2	0.000658459	0.386874	0.545	0.294	1
98052389-nusap	0.000728449	0.38626	0.667	0.5	1
98043741-spcs1	0.00111277	0.386178	0.515	0.27	1
98026913-srca	0.000574111	0.385802	0.545	0.319	1
98029823-ipo7	0.000315594	0.385447	0.697	0.405	1
98043804-gtpb1	8.53734e-05	0.385013	0.273	0.086	1
98008587-acsl1	0.000441597	0.384632	0.788	0.525	1
98038566-aldoc	0.00203578	0.384627	0.394	0.197	1
98137112-vav3	0.00275101	0.383776	0.576	0.381	1
98054554-grk5	0.000298787	0.383234	0.515	0.248	1
98032178-zrab2-2	0.000266618	0.382672	0.545	0.286	1
98010557-wbs22	7.21604e-05	0.382408	0.394	0.156	1
98025588-cc124	0.000107085	0.382133	0.758	0.48	1
98017366-rab5c	0.00158949	0.381533	0.545	0.318	1
98003012-pin1	0.000178537	0.381286	0.364	0.148	1
98033914-ndub6	6.08452e-05	0.381267	0.455	0.197	1
98045945-bpnt1	0.00010574	0.380574	0.545	0.267	1
98025565-hpcl1-2	6.78869e-05	0.380379	0.576	0.275	1
98058609-xbp1-2	0.000777434	0.380213	0.576	0.333	1
98057507-ap2a2	0.00130117	0.379933	0.394	0.191	1
98035349-s2540	9.46333e-05	0.379911	0.364	0.138	1
98035484-dyhc2	0.0013364	0.379626	0.576	0.343	1
98004544-y1819	0.00480241	0.379322	0.455	0.283	1
98035671-sydc	4.91931e-05	0.378901	0.455	0.186	1
98018461-sec20	0.000975377	0.378584	0.485	0.267	1
98032245-lmbl3	6.81938e-05	0.378095	0.545	0.248	1
98022356-k0020	0.0021274	0.377892	0.455	0.253	1
98042721-perq2	0.000623621	0.377751	0.455	0.245	1
98024130-sahh-2	0.00173799	0.376839	0.485	0.28	1
98024154-cdk1	0.000264228	0.376596	0.545	0.274	1
98003583-prp8	0.000509659	0.376248	0.515	0.271	1
98132748-tim13	6.89371e-05	0.37584	0.545	0.243	1
98009540-gblp	0.00755963	0.375357	0.545	0.39	1
98041198-ablm1-2	0.00132202	0.375252	0.606	0.358	1
98021473-oca1	5.16803e-05	0.375085	0.333	0.11	1
98003071-ucri	0.000709695	0.375073	0.636	0.398	1
98048729-ci064	0.000307207	0.374004	0.545	0.277	1
98018748-dcps	0.00175473	0.373987	0.394	0.202	1
98032648-atpo	0.000206485	0.371967	0.636	0.356	1
98042557-pygo1	0.000986942	0.371956	0.545	0.323	1
98032188-nep1	0.000302558	0.371536	0.394	0.171	1
98045567-tm14c	0.000189171	0.371485	0.424	0.175	1
98033245-s12a6	0.000944519	0.371028	0.364	0.164	1
98153145-pkhl1-2	0.0030697	0.370851	0.424	0.223	1
98005090-unknown-115	0.000412566	0.370341	0.576	0.293	1
98028651-prs6b	0.001338	0.369992	0.576	0.354	1
98025494-rpa1	0.000125929	0.369723	0.455	0.196	1
98040423-bmbl	0.000894588	0.369709	0.455	0.238	1
98037851-ranb3	0.000486108	0.369496	0.545	0.281	1
98041188-cnpd1	0.000100958	0.369178	0.545	0.256	1
98015567-med26	0.000259306	0.369054	0.636	0.341	1
98034549-nhp2	0.000311803	0.368941	0.545	0.273	1
98025604-carm1-2	0.00253951	0.368866	0.636	0.432	1
98008970-if2g	0.00147601	0.368807	0.515	0.297	1
98031905-adda-2	0.00177163	0.368491	0.606	0.385	1
98008357-kcmf1	0.000383236	0.368335	0.606	0.33	1
98023471-tcpa	0.000344299	0.36821	0.636	0.371	1
98027836-dido1	5.08423e-05	0.368173	0.485	0.205	1
98026786-rpn2	0.00577604	0.368125	0.727	0.491	1
98124084-tprgl	0.00100522	0.367944	0.606	0.376	1
98050048-plst	0.000405646	0.365342	0.485	0.236	1
98057021-f261-2	0.00112262	0.365339	0.667	0.438	1
98022704-psmd3	0.00183809	0.365336	0.606	0.361	1
98034018-elav2-3	0.00074242	0.364758	0.576	0.312	1
98003690-spcs3	0.00141125	0.364751	0.455	0.23	1
98113719-goga4-3	0.0201987	0.364649	0.242	0.121	1
98046249-gid4	7.49947e-05	0.363899	0.455	0.195	1
98156357-pgrc2	0.00265288	0.363876	0.515	0.295	1
98133933-coq3-5	0.00450103	0.363852	0.364	0.199	1
98141092-eif3k	0.000520299	0.362955	0.545	0.29	1
98123938-unknown-3324	0.000699408	0.362203	0.273	0.103	1
98002799-if1ax	0.000223323	0.361779	0.606	0.36	1
98031835-immt	0.00282089	0.361491	0.333	0.159	1
98050666-fcf1	7.32243e-05	0.361245	0.394	0.153	1
98005168-pfd2	0.00012366	0.360986	0.485	0.222	1
98004816-pb1	0.00167393	0.360944	0.576	0.348	1
98022660-ragp1	0.00127703	0.360759	0.515	0.287	1
98108987-unknown-2322	0.00740786	0.359631	0.576	0.378	1
98055221-sir7	0.00125791	0.359392	0.394	0.188	1
98011113-t2h2l	0.00124542	0.359387	0.576	0.358	1
98002317-unknown-52	0.000836644	0.359007	0.636	0.353	1
98056302-s43a3	0.00285426	0.358787	0.545	0.35	1
98048677-znf84	0.000391059	0.358765	0.364	0.155	1
98056951-trxr1	0.00579238	0.357948	0.485	0.303	1
98055125-fa98a	0.00226537	0.35779	0.606	0.434	1
98045491-k6pf	0.0017414	0.35715	0.606	0.372	1
98036717-dca13	6.23191e-05	0.356183	0.364	0.134	1
98023733-prc2b	0.000521839	0.356181	0.758	0.562	1
98014652-eif1a	0.000379551	0.355703	0.545	0.291	1
98031867-tera	0.00282468	0.35509	0.758	0.562	1
98042985-stx17	0.0017078	0.354372	0.455	0.233	1
98001941-dnjc8	0.00320051	0.354168	0.576	0.37	1
98005280-sdk2	0.000666655	0.354091	0.242	0.084	1
98002690-thoc1-2	0.000296293	0.353898	0.485	0.231	1
98036315-nedd8	0.00185241	0.353565	0.697	0.497	1
98130189-rpab1-2	0.000250358	0.353146	0.515	0.273	1
98013921-smrc2	0.0024945	0.353043	0.576	0.358	1
98016552-mob3c	5.60285e-05	0.352879	0.424	0.171	1
98031095-clp1	4.90678e-05	0.35219	0.455	0.191	1
98050586-kc1a-2	0.00189507	0.35209	0.667	0.455	1
98050918-copz1	0.000553909	0.35207	0.667	0.386	1
98011765-unknown-299	0.00299121	0.351264	0.242	0.091	1
98049612-rn170	0.000397661	0.351106	0.455	0.202	1
98025496-glrx3	8.13309e-05	0.349968	0.394	0.154	1
98017266-tm1l2	0.00108408	0.34965	0.303	0.126	1
98131460-unknown-3830	0.00079119	0.349584	0.818	0.679	1
98050730-gemi	0.000171042	0.349525	0.303	0.108	1
98003406-arf1-2	0.000738243	0.349466	0.879	0.713	1
98026219-dnpep	0.000687238	0.349419	0.273	0.1	1
98030644-myl1	0.00246256	0.349388	0.515	0.295	1
98011277-lpin2	0.000302986	0.348698	0.333	0.133	1
98027892-csn6	0.000158762	0.348594	0.515	0.255	1
98022839-sap	0.265025	0.348232	0.364	0.333	1
98010558-eif3e	0.00193518	0.347942	0.545	0.311	1
98031262-psd13	0.0013123	0.347863	0.545	0.323	1
98057454-brwd1	0.0025649	0.34764	0.333	0.16	1
98007877-myh10	0.00606653	0.346948	0.515	0.335	1
98008278-coq5	0.000442527	0.346641	0.394	0.183	1
98028802-tr112	0.00338366	0.346186	0.394	0.211	1
98108825-pfd5	0.0061657	0.345847	0.576	0.413	1
98112158-ndus7	0.0024395	0.345676	0.545	0.345	1
98026150-unknown-672	0.000407238	0.344946	0.394	0.16	1
98137799-sat2-2	0.00716167	0.344647	0.242	0.106	1
98000094-tmm35	0.000590675	0.344599	0.364	0.154	1
98012842-sec13	0.00175441	0.344448	0.606	0.378	1
98047541-tcpb	0.00146281	0.343889	0.758	0.532	1
98043659-tra2a	0.00107382	0.343849	0.545	0.285	1
98039845-zn318-2	5.69241e-05	0.343634	0.515	0.229	1
98046922-mtmrd	0.000112632	0.343057	0.364	0.138	1
98023189-brox	0.00153358	0.342844	0.455	0.237	1
98017580-rab2b	0.00498513	0.342727	0.606	0.383	1
98058181-mrcka	0.000431429	0.34221	0.455	0.217	1
98006536-psa7	0.0012547	0.342197	0.606	0.391	1
98049492-cnot3	0.00236866	0.34173	0.455	0.271	1
98001498-cyb5	6.46805e-05	0.341658	0.515	0.218	1
98053503-rb27a	0.00322796	0.341449	0.515	0.302	1
98046975-pp1b-3	0.00315298	0.341317	0.364	0.184	1
98044764-ddx18	0.000121234	0.341303	0.515	0.23	1
98018988-ndubb	0.00242439	0.341199	0.545	0.319	1
98025321-cy1	7.18112e-05	0.340266	0.515	0.233	1
98012662-emc8	5.25282e-05	0.339486	0.515	0.223	1
98027524-pairb	0.00503429	0.33936	0.758	0.654	1
98046684-cdka1	0.000177506	0.338659	0.545	0.252	1
98023813-ma2a1	0.00141681	0.338271	0.364	0.163	1
98118356-copa-2	0.00752699	0.337945	0.545	0.368	1
98020870-unknown-548	0.00156467	0.337869	0.515	0.286	1
98047497-rd23a	0.00867054	0.33784	0.485	0.311	1
98137199-ppib-3	0.00485173	0.337689	0.576	0.363	1
98029035-rfa1	0.00418036	0.337389	0.515	0.322	1
98034565-dsrad	0.000867593	0.337278	0.485	0.246	1
98002413-cox5a	0.000565534	0.336806	0.545	0.289	1
98030722-cnfn-3	0.000147606	0.336655	0.273	0.089	1
98027633-trm7	0.00174097	0.336498	0.545	0.315	1
98017648-mcee	6.32024e-05	0.336128	0.394	0.15	1
98018668-phf12	0.000876636	0.33582	0.333	0.139	1
98035495-unknown-931	0.00211947	0.335683	0.485	0.263	1
98036330-lsmd1	0.00120273	0.335316	0.636	0.368	1
98055240-pp1rb	0.00520813	0.3338	0.545	0.361	1
98146499-cetn2	0.00146564	0.333576	0.545	0.329	1
98010273-tram1	0.0079951	0.333332	0.606	0.371	1
98044479-elob	0.00661272	0.332961	0.455	0.283	1
98000868-armc1	0.00252053	0.332708	0.485	0.289	1
98146615-unknown-4885	0.000297613	0.332478	0.333	0.129	1
98028891-3hidh-2	0.000849648	0.332452	0.333	0.143	1
98016815-ppm1g	0.00143988	0.332387	0.515	0.281	1
98021317-glu2b-2	0.000862742	0.332383	0.364	0.158	1
98012373-chmp3	0.00301028	0.332069	0.364	0.181	1
98030980-calx-2	0.00132776	0.331998	0.879	0.652	1
98005642-pdcd6	0.00476651	0.33167	0.394	0.21	1
98022231-tes	0.00135731	0.331356	0.455	0.236	1
98040870-dpo1	0.0022001	0.331081	0.515	0.288	1
98016412-txn4a	0.000517252	0.330981	0.455	0.22	1
98046083-wwox	0.00221401	0.330927	0.455	0.234	1
98055581-trrap-2	0.000228231	0.330718	0.364	0.148	1
98024798-psd11	0.00317535	0.330207	0.576	0.379	1
98053803-exosx	0.00179666	0.330096	0.667	0.44	1
98049725-fxl12	0.000298065	0.329949	0.333	0.13	1
98018522-parp1	6.84744e-05	0.329906	0.424	0.177	1
98019006-tcpg	0.00138617	0.329721	0.758	0.518	1
98043122-nop2	0.000761657	0.32959	0.485	0.25	1
98050992-abcf1-2	0.00790245	0.329303	0.515	0.345	1
98052636-glym-2	0.000450038	0.32929	0.515	0.246	1
98160238-h2az-3	0.0162432	0.329152	0.606	0.492	1
98008669-echb	0.00012581	0.329066	0.606	0.303	1
98037641-ssrp1-2	0.00222442	0.328938	0.515	0.296	1
98002897-facr1	0.000458522	0.328891	0.424	0.194	1
98047652-trm1	0.00142839	0.328684	0.727	0.405	1
98027881-nsun2	0.000132075	0.328463	0.333	0.122	1
98031203-tmco1	0.000185325	0.328262	0.333	0.125	1
98016733-smc1a	5.70269e-05	0.32786	0.485	0.199	1
98107488-nasp	0.0016437	0.327093	0.394	0.195	1
98048546-ddi2	6.26429e-05	0.327054	0.455	0.181	1
98054463-phlp2	0.00364617	0.327006	0.697	0.516	1
98054274-rwdd1	0.000125372	0.32651	0.515	0.23	1
98053427-ubp5	0.00155144	0.326427	0.364	0.173	1
98039151-ezh1	0.0341057	0.325537	0.364	0.225	1
98003067-csdc2	0.00057053	0.325369	0.364	0.152	1
98050451-ypel5	0.0118859	0.32532	0.576	0.424	1
98039884-kdm5c	0.00303485	0.325267	0.485	0.266	1
98052255-dhb12-4	0.00712905	0.325035	0.515	0.328	1
98026164-psde	0.0013793	0.324944	0.515	0.293	1
98048992-unknown-1319	0.000223963	0.324759	0.364	0.142	1
98046089-rcd1	0.000461743	0.32473	0.455	0.218	1
98035167-spg7	0.0048208	0.324707	0.545	0.35	1
98041041-tstd1	0.000179054	0.324441	0.333	0.128	1
98052130-fbw1a	0.00397562	0.324244	0.576	0.363	1
98011669-trap1	0.00651009	0.324087	0.455	0.271	1
98039805-dhsa	0.000159127	0.324062	0.394	0.153	1
98031119-ange2-3	0.000489558	0.324061	0.485	0.221	1
98003035-sodm	0.000329869	0.324048	0.485	0.216	1
98024821-p66b-2	0.00882656	0.323881	0.606	0.41	1
98054909-fubp1-2	0.00097561	0.3238	0.455	0.218	1
98021908-prs10	0.00189829	0.323296	0.545	0.318	1
98023125-ubp34	0.000648788	0.323198	0.333	0.138	1
98152154-unknown-5295	0.000182799	0.322672	0.364	0.144	1
98030055-psmd7	0.00272533	0.321659	0.455	0.255	1
98041950-tm50a	0.00561352	0.321549	0.727	0.492	1
98150885-surf1-6	0.000521231	0.32127	0.394	0.167	1
98057651-kat3	0.00527527	0.320885	0.545	0.347	1
98049123-ssa27	0.000100822	0.320718	0.515	0.236	1
98023489-pelo	0.00491692	0.320683	0.667	0.45	1
98043628-gna11-2	0.000764276	0.320656	0.364	0.164	1
98051001-sap-7	5.32117e-05	0.32053	0.333	0.108	1
98041203-txlng	0.00132551	0.320302	0.606	0.374	1
98040583-psb5	0.00587726	0.320005	0.697	0.548	1
98036606-pdc6i	0.000350304	0.319953	0.545	0.274	1
98034415-rb11a-4	0.00245357	0.319833	0.455	0.239	1
98048705-argl1	0.000458348	0.319779	0.394	0.171	1
98005067-sywc	0.00619498	0.319505	0.364	0.201	1
98057370-rrp7a	0.00163671	0.319481	0.606	0.329	1
98049988-rbm25	0.00219279	0.319278	0.485	0.268	1
98017840-plpl1	0.00420376	0.319276	0.455	0.256	1
98002667-ub2d3	0.00373662	0.319043	0.697	0.545	1
98002329-qcr1	0.00664204	0.318642	0.455	0.271	1
98047695-cdk9-2	0.000988569	0.318511	0.697	0.457	1
98114278-unknown-2668	0.00180016	0.31803	0.727	0.495	1
98053119-srrm1	0.0131277	0.317951	0.424	0.25	1
98013556-idhc	0.000103876	0.317799	0.515	0.221	1
98010192-ntcp2	0.0246351	0.317508	0.455	0.295	1
98012635-sda1	0.000428793	0.317496	0.455	0.206	1
98005441-ampl	0.00154904	0.317348	0.485	0.253	1
98031272-pp2ba-2	0.000460326	0.317036	0.455	0.207	1
98044201-oaz1	0.00185046	0.316708	0.697	0.463	1
98155686-rock2-2	0.0107139	0.316168	0.636	0.516	1
98042340-pa2g4	0.0047315	0.315831	0.697	0.513	1
98032255-ppil1	0.000237309	0.31526	0.424	0.181	1
98033964-zn622	0.00337727	0.315253	0.485	0.281	1
98032210-daple	0.00545388	0.3152	0.576	0.365	1
98048392-mipep-2	6.36787e-05	0.315071	0.333	0.114	1
98001517-rbm39	0.00597137	0.314825	0.515	0.294	1
98053087-tlk2-2	0.000389017	0.31482	0.545	0.27	1
98030968-emc7	0.00809996	0.31482	0.515	0.345	1
98043383-l2hdh	8.68489e-05	0.3146	0.394	0.149	1
98041422-psmd4	0.000344475	0.314347	0.606	0.319	1
98002911-syic	0.000963297	0.314296	0.545	0.295	1
98010176-tisb	0.00205007	0.314028	0.364	0.171	1
98019641-smc4	0.000234087	0.314013	0.333	0.128	1
98033042-txnl1	0.00184865	0.313993	0.394	0.189	1
98011653-pdia5	0.00414665	0.313711	0.485	0.261	1
98007383-ruvb1	0.000900208	0.313585	0.485	0.246	1
98009893-faxc-2	0.00171852	0.313522	0.364	0.163	1
98045253-rbp56	0.00348951	0.313421	0.394	0.2	1
98050277-dhsd	0.00334515	0.313222	0.303	0.139	1
98035705-strum	0.000346575	0.313209	0.333	0.133	1
98054098-zbt37	0.00067094	0.313184	0.455	0.22	1
98050032-ndus1	0.000947255	0.313008	0.485	0.251	1
98052725-if2a	0.00727608	0.312953	0.606	0.421	1
98010523-gbb4	0.000105273	0.312655	0.485	0.202	1
98031277-unknown-810	0.000133045	0.312475	0.394	0.154	1
98028046-abl1-2	0.000498423	0.312471	0.455	0.211	1
98040266-abcf3	0.00116157	0.312188	0.515	0.283	1
98057470-ab17c	0.00104494	0.312024	0.515	0.274	1
98010934-eif3c	0.000985407	0.31198	0.576	0.317	1
98046270-iscu	0.00692707	0.31183	0.424	0.24	1
98023455-rn150	0.00012254	0.311805	0.394	0.154	1
98055163-ciz1-2	0.000955071	0.3118	0.515	0.279	1
98040816-myl9	0.000131686	0.311362	0.424	0.175	1
98028543-rhg19	0.010749	0.311351	0.333	0.174	1
98031917-hm20a	0.000341737	0.311209	0.364	0.149	1
98031318-sf3b2	0.00668568	0.310968	0.424	0.245	1
98046373-unknown-1247	0.00105245	0.310482	0.576	0.298	1
98006404-elov4	0.0064575	0.31022	0.303	0.143	1
98147541-unknown-4915	0.0449127	0.310087	0.152	0.068	1
98021286-psb3	0.0095391	0.309959	0.485	0.318	1
98159313-unknown-5779	5.38413e-05	0.309949	0.939	0.857	1
98010757-tm147	0.00107369	0.309678	0.424	0.207	1
98148278-kisha	0.017365	0.309326	0.576	0.404	1
98052306-etfb	9.26596e-05	0.308829	0.394	0.153	1
98007970-hcdh	0.00371457	0.308762	0.364	0.186	1
98052686-mcm7	0.00227147	0.308762	0.333	0.152	1
98024767-rfc1	0.000314779	0.308591	0.333	0.129	1
98024706-endou	0.00521202	0.308354	0.455	0.255	1
98006290-psb1	0.00447599	0.308172	0.485	0.288	1
98126732-setmr-58	0.0016885	0.307414	0.515	0.301	1
98105155-vkorl	0.000157887	0.307234	0.364	0.142	1
98028094-unknown-720	0.000275846	0.307187	0.545	0.268	1
98005515-asz1	0.00100027	0.307122	0.515	0.269	1
98039305-dkc1	0.000846458	0.307072	0.455	0.219	1
98131245-cac1c-2	9.91243e-05	0.306797	0.455	0.181	1
98054540-rb15b	0.000592814	0.306583	0.394	0.173	1
98117724-cers6-2	0.00268644	0.306372	0.424	0.21	1
98020775-zfr2-2	0.0080862	0.306184	0.364	0.186	1
98040946-nop56	0.00173018	0.305654	0.394	0.187	1
98055613-cisy	0.00788988	0.305614	0.697	0.476	1
98158718-suca	0.00893296	0.305519	0.364	0.201	1
98028426-tsn	0.000195432	0.305452	0.485	0.221	1
98038728-cap2	0.0144128	0.305364	0.455	0.297	1
98054182-us6nl	0.0021817	0.305242	0.636	0.37	1
98031125-naa11	0.00790158	0.305232	0.515	0.325	1
98051436-ra1l2-2	0.00243104	0.304888	0.515	0.308	1
98004545-rpab3	0.0008421	0.304404	0.333	0.141	1
98051450-zufsp	0.000294589	0.304392	0.242	0.078	1
98037025-icln	0.00115372	0.304356	0.424	0.207	1
98129134-nkx24-3	0.000748404	0.304337	0.455	0.216	1
98031539-mdc1	0.000454294	0.304253	0.333	0.132	1
98029775-u2afm	0.000239852	0.304101	0.515	0.224	1
98114316-rnf17	0.00227398	0.303972	0.424	0.218	1
98017461-grwd1	0.000258025	0.30394	0.333	0.126	1
98004437-csn3	0.00235992	0.303848	0.364	0.177	1
98038835-utp6	0.00283037	0.303724	0.364	0.182	1
98119457-b2l14	0.00179016	0.303717	0.333	0.148	1
98032534-fads2-3	0.000192674	0.303654	0.576	0.281	1
98056172-ncbp2-3	0.000188747	0.303378	0.515	0.248	1
98101937-znt5	0.0111901	0.303177	0.515	0.333	1
98046261-rnf31	0.000404893	0.303064	0.303	0.116	1
98043721-y531-3	0.0129862	0.30293	0.455	0.28	1
98136667-ssrd	0.0198066	0.302893	0.455	0.3	1
98011206-ostc	0.00129616	0.302831	0.576	0.331	1
98033139-mcm3	5.40664e-05	0.301898	0.273	0.08	1
98043025-unknown-1152	0.000304735	0.301815	0.394	0.166	1
98026683-unknown-686	0.000262882	0.301218	0.394	0.163	1
98010519-eci2	0.000187228	0.300774	0.333	0.124	1
98016866-prp19	0.0023584	0.30065	0.424	0.215	1
98030050-ikbl1	0.0036633	0.300315	0.485	0.264	1
98020308-vang1	0.0051641	0.300281	0.364	0.183	1
98009885-stml2	0.000130375	0.300209	0.303	0.105	1
98131382-clca1	0.000195613	0.300084	0.424	0.172	1
98001208-pctl	0.0014046	0.300062	0.758	0.57	1
98009392-snd1	0.00772008	0.300038	0.606	0.403	1
98001966-f172a	0.000895609	0.300031	0.485	0.252	1
98030209-hnrpl-2	0.00582612	0.299966	0.545	0.33	1
98122009-rl38	0.00134119	0.299876	0.394	0.193	1
98018645-clk2	0.000367736	0.299815	0.364	0.147	1
98043618-tri69	0.00108697	0.299715	0.455	0.223	1
98038337-brm1l	0.000450904	0.299632	0.364	0.15	1
98128159-kcc2g-2	0.000748331	0.299361	0.303	0.124	1
98054168-unknown-1424	8.79184e-05	0.29885	0.394	0.15	1
98058350-bckd	0.000204193	0.298647	0.364	0.139	1
98048962-baf	0.00189498	0.298572	0.424	0.205	1
98047038-ssrb	0.00469632	0.298495	0.667	0.447	1
98037890-noc4l	7.75044e-05	0.298302	0.364	0.129	1
98012606-acsa	6.82093e-05	0.297838	0.394	0.144	1
98026055-rac1-3	4.86149e-05	0.297555	0.152	0.029	1
98007925-opa1	0.0026128	0.297362	0.515	0.296	1
98005647-kcc2d	0.000998972	0.29702	0.303	0.128	1
98008908-prs8	0.00546813	0.296885	0.636	0.422	1
98033351-thoc2	0.0269212	0.296487	0.424	0.288	1
98105323-cnfn-14	0.000189996	0.296411	0.273	0.089	1
98055388-nat10	0.00337483	0.296054	0.364	0.185	1
98035514-dhx35	0.000213981	0.29598	0.273	0.093	1
98037255-sap-5	0.000223857	0.295556	0.273	0.086	1
98028761-ndub3	0.00795142	0.294923	0.455	0.264	1
98036473-cmtr1	0.000292458	0.294892	0.424	0.178	1
98039854-ub2l3	0.018698	0.294676	0.606	0.441	1
98041565-pyrg1	0.00283857	0.294633	0.545	0.311	1
98050406-sc23a	0.0048477	0.294456	0.667	0.4	1
98125116-mos1	0.0024899	0.294424	0.333	0.155	1
98021472-tcpz	0.0131983	0.294406	0.727	0.635	1
98016073-pth2	0.000395195	0.294371	0.455	0.208	1
98131177-ruxg	0.00263597	0.294091	0.424	0.214	1
98017656-mpp8	0.00115081	0.293674	0.364	0.159	1
98057332-siat2	9.51926e-05	0.293636	0.242	0.069	1
98009703-2aba	0.00703459	0.293383	0.606	0.408	1
98002106-tgfr1	0.00175744	0.293279	0.424	0.21	1
98100854-unknown-1768	0.176048	0.292929	0.303	0.233	1
98011620-rbbp4-3	0.000112125	0.292867	0.424	0.169	1
98040880-tpr	0.0106168	0.292817	0.485	0.291	1
98155329-rrt15	0.0450557	0.292738	0.394	0.261	1
98036494-tv23a	0.000968715	0.292601	0.394	0.176	1
98050984-cstf1	0.000101126	0.292564	0.394	0.149	1
98029872-orn	6.9127e-05	0.292443	0.242	0.068	1
98022559-nmd3	0.0010969	0.292377	0.273	0.103	1
98052124-rm48	0.000193245	0.292229	0.394	0.156	1
98157823-tba1b-4	0.0093031	0.292206	0.333	0.176	1
98005314-emc6	0.00108714	0.29208	0.485	0.25	1
98014246-ubia1	0.000370346	0.292004	0.303	0.116	1
98028801-pp1b-2	0.00748193	0.29199	0.667	0.466	1
98123486-unknown-3298	0.00489634	0.291835	0.515	0.308	1
98012032-ube2h	0.00285587	0.291493	0.545	0.287	1
98025492-tp4ap	0.000329967	0.291406	0.303	0.113	1
98052074-y1101-2	0.0183973	0.291153	0.424	0.266	1
98003528-arpc5	0.00295443	0.291128	0.455	0.24	1
98041453-pank2	0.00594012	0.290978	0.485	0.288	1
98046757-glo2	0.000644176	0.290777	0.303	0.117	1
98047204-pqbp1	5.29888e-05	0.29063	0.424	0.162	1
98043771-ubxn4	0.0031886	0.29004	0.636	0.405	1
98160794-hvcn1-2	0.0034051	0.289894	0.333	0.159	1
98034319-qcr6	0.000859338	0.289743	0.455	0.218	1
98034454-tf2b	0.0102349	0.289428	0.485	0.294	1
98046623-unknown-1252	7.89192e-05	0.289226	0.273	0.082	1
98021316-unknown-555	0.000277616	0.289163	0.606	0.288	1
98016846-tisd	0.00443229	0.288662	0.364	0.183	1
98028683-ptss1	0.000431995	0.288622	0.364	0.147	1
98047422-rbp2-2	0.00327782	0.288582	0.576	0.35	1
98012417-cep83	0.000706869	0.288488	0.303	0.119	1
98015815-yipf6	0.000830198	0.288258	0.424	0.192	1
98036152-dcaf8	0.00683109	0.288239	0.667	0.43	1
98038300-csn1	0.00103618	0.287953	0.364	0.159	1
98021226-ck5p3	0.00626838	0.287861	0.545	0.33	1
98046354-s22af-3	0.00154413	0.287762	0.273	0.107	1
98019713-pabp2	0.00368142	0.287687	0.545	0.334	1
98005894-srek1	0.000980058	0.287343	0.303	0.119	1
98046943-hemh	6.9227e-05	0.287283	0.424	0.159	1
98024833-nup54	5.64077e-05	0.287143	0.455	0.181	1
98016787-wdr36	0.000275014	0.287034	0.303	0.108	1
98028507-unknown-726	0.000998673	0.286783	0.394	0.179	1
98046400-gpda	0.00949771	0.286195	0.667	0.462	1
98022565-tbpl1	0.000651665	0.28613	0.455	0.211	1
98007777-rnps1	0.0109088	0.286044	0.394	0.23	1
98054034-pk1ip	0.000128027	0.285663	0.273	0.086	1
98047750-lpprc	0.00180876	0.285641	0.515	0.288	1
98033729-armc8	0.00212602	0.285494	0.424	0.221	1
98047664-cno10	0.000758559	0.285481	0.394	0.178	1
98031104-hnrpk	0.00420562	0.285046	0.515	0.29	1
98028854-5ntc	0.000224805	0.284951	0.394	0.159	1
98126413-unknown-3484	0.000261394	0.284939	0.212	0.062	1
98006719-ap1m1	0.000118686	0.284798	0.303	0.103	1
98125441-unknown-3420	0.0874203	0.28474	0.182	0.099	1
98033621-unknown-886	0.0209877	0.284424	0.273	0.138	1
98055782-morc2	0.00395695	0.284415	0.394	0.198	1
98020665-emal1	0.0102381	0.2844	0.303	0.151	1
98032070-ti17b	0.00739518	0.284383	0.424	0.248	1
98044753-aster	0.000389835	0.284193	0.455	0.209	1
98019220-ndkb-2	0.000113623	0.284068	0.333	0.115	1
98014322-mlec	0.00541371	0.283651	0.424	0.231	1
98037823-snpc3	0.00419818	0.283634	0.394	0.206	1
98043708-larp1-2	0.00430982	0.28339	0.364	0.173	1
98057705-dcnl1	0.0109094	0.283372	0.394	0.229	1
98020732-unknown-539	0.000955778	0.283219	0.485	0.242	1
98044799-txtp	0.00402476	0.282742	0.303	0.136	1
98045599-nup43	0.00228162	0.282655	0.485	0.268	1
98047811-prs6a	0.0058404	0.282523	0.636	0.425	1
98031442-pk3c3	0.0016415	0.282501	0.303	0.125	1
98009342-plcx3	0.000443532	0.282485	0.333	0.133	1
98034085-prdx1	0.00030711	0.282379	0.303	0.112	1
98027411-ubad1	0.000622709	0.282309	0.394	0.172	1
98131977-ndus6	0.00251415	0.282081	0.333	0.155	1
98141106-hdhd1	0.00034082	0.2818	0.333	0.128	1
98020946-eif3g	0.00141637	0.281731	0.576	0.326	1
98008735-ddx54	0.00256776	0.281661	0.455	0.233	1
98023131-roaa	0.000918822	0.281406	0.455	0.229	1
98050792-mtmr4	0.000321702	0.281359	0.424	0.184	1
98042605-thiom-2	0.00031012	0.281354	0.333	0.127	1
98017895-copd	0.00211807	0.281001	0.576	0.311	1
98045021-mare1-2	0.0158149	0.280929	0.606	0.428	1
98031645-prdx2	0.00035889	0.280871	0.424	0.163	1
98041123-facd2	0.000154973	0.280482	0.424	0.173	1
98007938-rbbp4-2	0.0019886	0.28026	0.485	0.258	1
98017974-ttyh3	0.00125432	0.280231	0.273	0.104	1
98042822-bnip2	0.000609707	0.280176	0.485	0.225	1
98045544-cryl1	0.0127122	0.28014	0.364	0.194	1
98042929-qcr8	0.00167437	0.279881	0.394	0.196	1
98057870-axin1	0.00150858	0.279855	0.394	0.176	1
98056109-tcpd	0.00870044	0.279662	0.818	0.64	1
98033560-ncbp2	0.00497071	0.27949	0.424	0.242	1
98014984-psn1	0.012641	0.27948	0.606	0.378	1
98028571-al1a2	0.000100259	0.279187	0.333	0.115	1
98040672-hcd2-2	0.000909066	0.279165	0.242	0.084	1
98127966-tm168	0.000563378	0.279054	0.394	0.168	1
98022402-bdp1	6.75314e-05	0.278931	0.303	0.094	1
98023715-g6pi	0.000202045	0.278909	0.394	0.164	1
98019115-echa	0.000711406	0.278654	0.545	0.279	1
98011424-nudt9-2	0.00158089	0.278551	0.364	0.161	1
98040615-zic3-2	6.69276e-05	0.278486	0.273	0.083	1
98053462-larp6-2	0.0251641	0.278383	0.485	0.306	1
98112531-acsf2-15	0.00070482	0.278373	0.485	0.24	1
98043250-get4	0.00776406	0.27813	0.364	0.196	1
98035034-goga7	0.00012413	0.278121	0.303	0.102	1
98011282-paxi1-2	5.1842e-05	0.277964	0.394	0.151	1
98022193-sh3g2	0.0194811	0.277733	0.394	0.253	1
98050836-al14e	0.0039195	0.27753	0.333	0.157	1
98154959-unknown-5479	0.00564926	0.276911	0.364	0.191	1
98004709-unknown-107	0.0178554	0.276864	0.667	0.51	1
98028388-nisch-2	0.10598	0.276849	0.333	0.23	1
98043557-dnm1l	0.0143908	0.276554	0.303	0.159	1
98009274-acon	0.000999044	0.276534	0.515	0.251	1
98001913-rdh13	0.00562001	0.276446	0.394	0.208	1
98019879-snpc1	0.000850551	0.276377	0.303	0.119	1
98012946-t170a	0.0060635	0.276054	0.333	0.163	1
98027072-srs12	0.00117441	0.275716	0.394	0.185	1
98015890-cog6	0.00186385	0.275315	0.364	0.168	1
98029168-dnja3	0.0018691	0.27522	0.364	0.172	1
98018525-rprd2	8.2339e-05	0.274982	0.455	0.185	1
98049769-cf120	0.0172328	0.274813	0.606	0.43	1
98006181-aifm2	0.000626535	0.274628	0.364	0.151	1
98021104-tri46-4	0.00699658	0.274593	0.333	0.173	1
98154983-gcc2-2	0.0221426	0.274576	0.485	0.331	1
98109820-vmp1	0.00666917	0.274551	0.606	0.39	1
98051854-chd3	0.0145004	0.274205	0.606	0.402	1
98050125-fip1	0.0152958	0.273944	0.394	0.23	1
98000770-po210	0.00026274	0.273854	0.424	0.175	1
98034420-ppil3	0.00234679	0.27331	0.303	0.126	1
98023731-at133	0.00549391	0.272963	0.303	0.142	1
98021726-tadbp-2	0.00255122	0.272951	0.394	0.193	1
98059221-hxk2-3	0.00859334	0.272809	0.545	0.315	1
98056649-unknown-1525	0.000850188	0.272807	0.364	0.154	1
98051971-fabp5	0.0330185	0.272688	0.485	0.331	1
98024569-u520	0.00871618	0.272493	0.394	0.218	1
98017914-dhx15	0.0130004	0.272418	0.606	0.404	1
98043525-s38aa	0.0317288	0.272264	0.273	0.151	1
98049505-4ebp2-2	0.0316145	0.272083	0.303	0.175	1
98031395-f210b	0.000322743	0.27198	0.394	0.159	1
98111049-nduba	0.000986772	0.271593	0.394	0.178	1
98120956-unknown-3113	0.0151704	0.271397	0.636	0.458	1
98024687-t170a-2	9.14494e-05	0.271167	0.364	0.129	1
98048499-tbpl2	0.000168233	0.270755	0.212	0.058	1
98012264-zcpw2	0.00836853	0.270571	0.424	0.238	1
98152298-unknown-5312	0.00423779	0.270545	0.212	0.079	1
98046762-taf1	0.000473731	0.270347	0.364	0.147	1
98026819-map4	0.00138266	0.2703	0.333	0.144	1
98014933-nips1	0.00284731	0.270196	0.242	0.097	1
98019699-ptpm1	0.0212558	0.27019	0.545	0.376	1
98052246-hdac4-2	0.00423206	0.270079	0.333	0.163	1
98035989-ergi3	0.000810788	0.269623	0.515	0.247	1
98001493-cpsf1	0.000626628	0.269574	0.273	0.099	1
98011077-sr140	0.0277581	0.269501	0.545	0.397	1
98034293-myl1-2	0.00622075	0.269395	0.394	0.21	1
98032215-nek9	0.00124741	0.269098	0.212	0.071	1
98005453-fwch1-2	0.0041533	0.268969	0.455	0.246	1
98032730-sde2	0.0112771	0.268876	0.576	0.4	1
98049097-mcmbp	0.00707206	0.268767	0.303	0.147	1
98043076-rt31	0.000322066	0.268741	0.364	0.142	1
98058528-plcb4	0.0016099	0.268716	0.606	0.34	1
98014145-pin4	0.00262843	0.268598	0.424	0.218	1
98025861-etfd	7.37139e-05	0.268385	0.424	0.168	1
98041514-sc22b	0.0281197	0.268192	0.485	0.306	1
98053039-smc6	0.0215406	0.268113	0.273	0.144	1
98017393-ubxn1	0.00183441	0.268032	0.424	0.204	1
98160116-f126b	0.00287651	0.267948	0.515	0.265	1
98005390-prld1	0.00223075	0.267925	0.424	0.208	1
98029119-ylat2-2	0.00384048	0.267906	0.273	0.116	1
98000751-acpm	0.000581818	0.26768	0.303	0.118	1
98028243-prep	8.74114e-05	0.267598	0.364	0.129	1
98009145-tbc23	0.00162852	0.267567	0.394	0.176	1
98000505-cp062	0.00312097	0.267424	0.303	0.131	1
98004506-paxb1	0.00284648	0.267313	0.424	0.22	1
98033037-pim3	0.0132094	0.267065	0.576	0.389	1
98003851-cchl	0.00184329	0.266866	0.424	0.218	1
98017932-ubc9	0.0139065	0.26667	0.545	0.365	1
98043975-psmd2	0.0227925	0.266666	0.394	0.26	1
98005345-cb042	0.0189275	0.266497	0.515	0.334	1
98014028-atx2	0.00742827	0.266492	0.545	0.348	1
98008750-tm41b	0.00590115	0.266437	0.424	0.225	1
98010962-mier3	7.69814e-05	0.266399	0.364	0.133	1
98012739-eya1	0.000465674	0.266309	0.333	0.133	1
98008545-s35a1	0.00718784	0.26626	0.273	0.129	1
98022546-rm04	0.000836977	0.266257	0.364	0.158	1
98008369-h2ay	0.00363836	0.265913	0.394	0.19	1
98008039-tmm70	0.00430165	0.265688	0.333	0.164	1
98023967-tbl3	0.000657996	0.265426	0.333	0.136	1
98018861-ap1b1-2	0.0101253	0.265423	0.485	0.271	1
98040291-trpm3-7	0.00225472	0.265353	0.273	0.108	1
98036877-pdd2l	0.0162846	0.265061	0.364	0.216	1
98032221-kdm4b	0.000460446	0.264941	0.424	0.178	1
98021411-tdrkh	0.00833715	0.264838	0.455	0.265	1
98024084-srp68	0.00586897	0.26482	0.424	0.23	1
98014089-bcat1	0.000993831	0.264693	0.303	0.119	1
98017945-uckl1	0.00701268	0.264688	0.182	0.066	1
98039104-cnot2	0.00565196	0.264542	0.636	0.394	1
98032229-bop1	0.0107023	0.264477	0.303	0.154	1
98040806-nfkb2-3	0.00111196	0.264456	0.242	0.086	1
98053218-nfs1	0.0274833	0.264427	0.333	0.203	1
98038974-grsf1	0.000297165	0.264353	0.515	0.23	1
98053654-abce1	0.00193965	0.264352	0.485	0.244	1
98059357-rm21	0.00100134	0.264314	0.333	0.136	1
98036771-cwc15	0.0233131	0.264263	0.364	0.223	1
98025373-rsbnl	0.00273018	0.264089	0.394	0.191	1
98056215-ack1-2	0.0475165	0.263628	0.303	0.184	1
98126379-unknown-3480	0.0174922	0.263599	0.121	0.04	1
98022779-sidt1-2	0.00976738	0.263273	0.333	0.17	1
98057261-prp39	0.00521824	0.263231	0.333	0.164	1
98050725-lypa2	8.98659e-05	0.263122	0.394	0.142	1
98016410-pigu	0.00240198	0.262719	0.364	0.164	1
98032514-bap31	0.00629004	0.262717	0.394	0.21	1
98049875-psmd9	6.22709e-05	0.262711	0.333	0.11	1
98110307-myh11-2	0.00778344	0.262679	0.364	0.19	1
98010687-tf3c3-2	0.00148556	0.262678	0.303	0.126	1
98023266-capr2	0.0212197	0.26262	0.788	0.619	1
98055953-stxb5-2	0.00189371	0.262583	0.212	0.073	1
98038522-rint1	0.00650183	0.262175	0.303	0.148	1
98039194-npl4-2	0.000866886	0.262061	0.424	0.197	1
98023961-sf3a3	0.00186342	0.261812	0.364	0.166	1
98002494-emc1	0.0178784	0.261688	0.455	0.276	1
98019685-sf3b1	0.00250117	0.261678	0.485	0.254	1
98033942-dnja1	0.00554298	0.261626	0.545	0.323	1
98052148-rnft2	0.0010574	0.261556	0.333	0.137	1
98026545-ube2a-2	0.0151367	0.261499	0.606	0.426	1
98020971-unknown-549	0.0291016	0.261438	0.333	0.193	1
98026856-smg7	0.000754625	0.261366	0.303	0.111	1
98051790-kat6a-2	0.0109568	0.261287	0.394	0.218	1
98019916-twst1	0.0148788	0.261243	0.242	0.11	1
98058971-ntpcr	0.00240776	0.261168	0.394	0.201	1
98020417-scpdl-2	0.00910383	0.261081	0.333	0.171	1
98040968-rnh2a	0.000354294	0.26089	0.333	0.128	1
98020977-rpb7	0.0231036	0.260823	0.273	0.144	1
98123314-if1ax-2	0.00296751	0.26068	0.667	0.494	1
98046410-srp14	0.00107213	0.260536	0.333	0.139	1
98123504-clpp	0.000448074	0.260341	0.424	0.194	1
98025969-zn598	0.020263	0.26034	0.394	0.239	1
98029165-chd7	0.0103277	0.260313	0.333	0.176	1
98058852-tsn18	0.000982968	0.260177	0.364	0.156	1
98034403-tead3	0.00125888	0.26015	0.364	0.164	1
98010089-mepce	0.00125864	0.259969	0.303	0.123	1
98049595-taf1b	0.00191946	0.259842	0.242	0.089	1
98042520-tacc3	0.0165715	0.259819	0.364	0.212	1
98056440-nt5c	0.000190654	0.259738	0.394	0.159	1
98015685-foh1b	6.68649e-05	0.259597	0.242	0.068	1
98047988-ptss2	0.0061611	0.259372	0.485	0.284	1
98035446-hira	0.000398094	0.25925	0.455	0.195	1
98029315-ki20b	0.0261465	0.259025	0.667	0.508	1
98011875-rt63	0.000190753	0.258791	0.242	0.072	1
98031377-sylm	0.0101406	0.258722	0.303	0.157	1
98028858-cs024	0.0211409	0.258332	0.303	0.168	1
98003663-ric3	0.00063091	0.258218	0.394	0.178	1
98014497-ivd	0.000162678	0.257957	0.364	0.135	1
98038575-unknown-1023	0.00030945	0.257823	0.242	0.074	1
98022274-s35a2	0.0388966	0.257701	0.212	0.111	1
98000461-ap1s2	0.00464698	0.257625	0.455	0.242	1
98001253-arfg1	0.00845685	0.257625	0.606	0.375	1
98051688-mdr1-3	0.00077084	0.257609	0.273	0.099	1
98002377-ubp37	0.000655693	0.257535	0.333	0.131	1
98045203-ir3ip	0.00192391	0.257491	0.242	0.091	1
98019619-psa	0.00206858	0.257231	0.485	0.257	1
98055434-tng11	0.00331307	0.257086	0.424	0.224	1
98014080-hpgds-8	0.154814	0.257007	0.273	0.193	1
98021669-dhx8	0.000284829	0.256993	0.394	0.159	1
98045931-rxrg-2	0.0104291	0.256972	0.545	0.338	1
98007423-mdn1	0.0113795	0.256875	0.333	0.18	1
98016760-ct024	0.000192862	0.25681	0.394	0.153	1
98025338-cin8	0.000857323	0.256755	0.333	0.134	1
98039794-taf3	0.029741	0.256726	0.273	0.15	1
98049093-pdia6	0.0326152	0.256723	0.818	0.668	1
98012988-tad2b	0.00076261	0.256691	0.424	0.181	1
98012652-csn4	0.00564881	0.256519	0.394	0.205	1
98047463-tmed8	0.00615477	0.25641	0.485	0.272	1
98009374-rhg32	0.0276259	0.256369	0.515	0.343	1
98147489-unknown-4911	0.00222375	0.256359	0.758	0.512	1
98053330-tmm65	0.0337946	0.25625	0.455	0.3	1
98042939-e41l3-2	0.000153641	0.256222	0.333	0.117	1
98057031-ktnb1	0.0080784	0.256201	0.424	0.236	1
98133271-lhx4	0.00266119	0.256103	0.455	0.236	1
98025461-ddx5-3	0.0359317	0.256042	0.152	0.066	1
98010217-fa76a	0.015347	0.255955	0.606	0.462	1
98008997-ndus8	0.0018801	0.255877	0.394	0.187	1
98054558-mcm2	0.00607218	0.255798	0.364	0.186	1
98015040-ttc38	0.000279345	0.25568	0.273	0.088	1
98036425-odpb	0.0242308	0.255557	0.485	0.316	1
98141760-zdh17-2	0.00783894	0.255522	0.424	0.239	1
98010026-hmcs1	0.031702	0.2555	0.485	0.316	1
98020794-unknown-543	0.00613304	0.255162	0.364	0.186	1
98006063-scc4	0.000284486	0.255065	0.273	0.091	1
98003918-rbp2	0.000389627	0.255048	0.394	0.161	1
98019580-ubp7	0.0145933	0.254806	0.576	0.395	1
98018724-ica69	0.0549635	0.254775	0.606	0.51	1
98034380-tdr15	5.35165e-05	0.254663	0.364	0.124	1
98135705-ddr1	0.000486674	0.254601	0.273	0.096	1
98050956-wac	8.31312e-05	0.254503	0.303	0.098	1
98016620-snx12	0.00407269	0.254382	0.424	0.222	1
98049061-gmppb	0.0212627	0.254263	0.455	0.293	1
98026698-slbp	6.06947e-05	0.254041	0.242	0.066	1
98014713-spt5h	0.0272832	0.253964	0.485	0.311	1
98024149-kad2	0.00150693	0.253957	0.273	0.105	1
98048946-yif1b	0.00227018	0.253923	0.364	0.166	1
98053205-ndua6	0.0170494	0.25391	0.576	0.413	1
98025175-ndub8	0.00546489	0.253802	0.333	0.168	1
98057902-srprb	0.00354492	0.253785	0.515	0.274	1
98110065-nedd8-2	0.0417216	0.253751	0.333	0.207	1
98009870-gtr1	0.0201856	0.253636	0.606	0.399	1
98005798-rab21	0.0173367	0.253302	0.697	0.571	1
98020913-ring2	8.52133e-05	0.253236	0.303	0.098	1
98040340-ech1-2	0.00576814	0.253153	0.273	0.121	1
98043546-rhoc-4	0.00569867	0.253086	0.394	0.21	1
98140978-ppp5	0.00368178	0.252782	0.515	0.281	1
98056336-hs105-2	0.0159963	0.252781	0.727	0.566	1
98115734-thop1-5	0.011659	0.252777	0.515	0.316	1
98021101-dpp3	0.0076741	0.252617	0.394	0.217	1
98052639-parva	0.00965431	0.252577	0.242	0.107	1
98022762-i20l2	0.00043013	0.25252	0.273	0.091	1
98136220-nup37-2	0.000243418	0.25245	0.545	0.275	1
98056378-mthsd-2	0.00964	0.252399	0.606	0.395	1
98048971-cdk19	0.00011516	0.252363	0.303	0.103	1
98012904-kprb	0.00930117	0.252106	0.364	0.189	1
98132022-xpo6	0.00100444	0.252045	0.303	0.119	1
98000178-paxi1	0.000870663	0.252014	0.303	0.114	1
98017917-mrgx4	0.00945158	0.251913	0.364	0.196	1
98031969-psmd1	0.0201692	0.251853	0.606	0.42	1
98052436-ghsr-2	0.161095	0.251786	0.364	0.295	1
98112214-ythd2-3	0.0590092	0.251731	0.394	0.253	1
98001053-imdh1	0.000261392	0.251541	0.242	0.076	1
98004147-unknown-95	0.146372	0.251469	0.303	0.21	1
98033104-clk2-2	0.000299197	0.251325	0.394	0.159	1
98048670-unknown-1309	0.00181251	0.251155	0.273	0.109	1
98032492-mce1	0.000197868	0.251044	0.424	0.171	1
98000931-lap4b	0.00296971	0.250996	0.273	0.11	1
98046861-rt02	0.000925171	0.250908	0.273	0.098	1
98038790-cript	0.000980007	0.250533	0.182	0.054	1
98057921-rexon	8.69036e-05	0.250354	0.303	0.098	1
98025125-spo11-2	5.73072e-05	0.250285	0.394	0.145	1
98058428-ki21b	0.0502317	0.250197	0.273	0.163	1
98035781-tim	0.000238544	0.250141	0.364	0.141	1
98029605-psf1	0.00244171	0.250066	0.394	0.185	1
98019834-glna-2	0.0177284	-0.250528	0.091	0.268	1
98051191-bmp15	0.0495451	-0.250884	0.152	0.315	1
98159522-unknown-5796	0.0100396	-0.251131	0	0.169	1
98046418-atp9b	0.0299365	-0.251432	0.424	0.571	1
98160252-mipep-12	0.00991391	-0.251693	0.091	0.29	1
98117540-unknown-2866	0.00972046	-0.252213	0	0.171	1
98103901-s22a4-4	0.0148352	-0.252529	0.091	0.281	1
98055751-akna	0.0321532	-0.252818	0.212	0.371	1
98148807-cc176	0.033418	-0.253184	0.182	0.335	1
98161469-cp093	0.00341246	-0.253861	0	0.21	1
98161707-unknown-5937	0.0206326	-0.253936	0.121	0.293	1
98039182-lrba	0.0179663	-0.254232	0.152	0.331	1
98023485-cgnl1	0.0684821	-0.254233	0.333	0.429	1
98139055-unknown-4368	0.00141818	-0.254362	0.091	0.37	1
98149293-pls3-4	0.029574	-0.254643	0.061	0.207	1
98127447-unknown-3573	0.00701602	-0.254854	0	0.183	1
98133574-sdk2-2	0.0272249	-0.255076	0.152	0.326	1
98115964-tnnc2	0.0444103	-0.255478	0.152	0.296	1
98151175-mtr1l-3	0.0291639	-0.255575	0.121	0.273	1
98129552-unknown-3716	0.0231294	-0.256263	0.091	0.269	1
98144358-gp139-8	0.0237318	-0.256565	0.152	0.341	1
98129331-unknown-3707	0.0815885	-0.256599	0.121	0.258	1
98129034-tnr6	0.0143017	-0.256923	0.091	0.29	1
98151707-unknown-5246	0.00766747	-0.257386	0.091	0.328	1
98160504-unknown-5868	0.0214029	-0.2574	0.182	0.359	1
98139015-s22ad-6	0.0244702	-0.257589	0.091	0.263	1
98123669-unknown-3311	0.0161921	-0.257602	0.091	0.278	1
98002477-crol3	0.027401	-0.257836	0.455	0.61	1
98025835-rsph9	0.0187921	-0.257968	0.152	0.358	1
98105248-lox5-3	0.0721979	-0.258001	0.152	0.288	1
98025971-dnai1	0.0173969	-0.258043	0.152	0.337	1
98116214-unknown-2782	0.00478829	-0.25838	0	0.198	1
98023629-2a5a	0.0191403	-0.258441	0.182	0.376	1
98116436-unknown-2796	0.0289316	-0.259084	0.303	0.64	1
98123959-unknown-3328	0.00871188	-0.259376	0.03	0.216	1
98113525-unknown-2616	0.00887904	-0.259497	0.182	0.396	1
98148922-unknown-5038	0.0314723	-0.259661	0.182	0.35	1
98148747-fat4-7	0.0153201	-0.259691	0.182	0.4	1
98053523-exd2-3	0.0285985	-0.25988	0.152	0.31	1
98048606-unknown-1307	0.0313545	-0.259888	0.364	0.613	1
98136778-g3st3-2	0.0354338	-0.260111	0.121	0.289	1
98010541-irx5	0.0227847	-0.260481	0.121	0.29	1
98125744-neul-4	0.0262681	-0.260963	0.242	0.413	1
98141128-ccd39-3	0.0147361	-0.261005	0.091	0.283	1
98160305-unknown-5848	0.087442	-0.261246	0.303	0.46	1
98010823-ccd63	0.0294161	-0.261258	0.182	0.369	1
98158775-neul-10	0.00132299	-0.261393	0	0.244	1
98039046-fopnl	0.0168637	-0.261405	0.394	0.582	1
98027564-zn704	0.0422121	-0.26141	0.394	0.602	1
98011003-epn4-2	0.0419761	-0.261432	0.364	0.463	1
98126642-int7-2	0.0208514	-0.261587	0.091	0.268	1
98126918-unknown-3533	0.00292391	-0.261695	0	0.216	1
98020700-cd051	0.0118597	-0.262616	0.091	0.294	1
98134423-rac1-10	0.00907265	-0.262782	0.061	0.261	1
98140793-unknown-4483	0.0206168	-0.26332	0.121	0.296	1
98155390-unknown-5518	0.0125833	-0.263476	0.061	0.243	1
98145409-unknown-4800	0.00636139	-0.263699	0.03	0.23	1
98140260-unknown-4449	0.0253181	-0.263894	0.182	0.375	1
98007568-unknown-186	0.0061651	-0.263969	0.03	0.227	1
98029525-etud1	0.0302631	-0.264031	0.394	0.547	1
98142316-unknown-4598	0.011439	-0.264102	0.091	0.282	1
98028826-f188a	0.00878231	-0.264115	0.667	0.773	1
98111970-unknown-2515	0.0110225	-0.26418	0.091	0.304	1
98002917-a1cf	0.0944258	-0.264349	0.515	0.627	1
98006425-cc135	0.00614857	-0.264422	0.061	0.26	1
98009864-y3950-2	0.0304075	-0.264604	0.121	0.276	1
98101383-unknown-1806	0.0155028	-0.265413	0.152	0.367	1
98161040-unknown-5892	0.0244963	-0.265763	0.091	0.255	1
98020871-s28a2	0.00753819	-0.266188	0.061	0.263	1
98027502-aspm-2	0.00867225	-0.266223	0.091	0.298	1
98113335-unknown-2602	0.00397745	-0.266226	0	0.205	1
98133394-unknown-3948	0.00616394	-0.266336	0.121	0.335	1
98029500-pde2a	0.0362459	-0.266772	0.333	0.525	1
98045737-cs044	0.0249707	-0.266883	0.182	0.37	1
98156424-mrp3-4	0.00293669	-0.267029	0.121	0.35	1
98104700-unknown-2032	0.00210084	-0.267223	0	0.228	1
98124022-ssr1-2	0.0292128	-0.267422	0.152	0.311	1
98018568-cq098	0.0365036	-0.26757	0.364	0.532	1
98137237-clcn7-3	0.0460804	-0.26819	0.091	0.232	1
98127346-ccd38	0.022733	-0.268683	0.152	0.348	1
98108854-unknown-2312	0.0203425	-0.268877	0.121	0.298	1
98115711-kell	0.0593201	-0.269285	0.303	0.5	1
98121307-unknown-3137	0.044465	-0.269617	0.424	0.693	1
98041501-tpm3	0.0715395	-0.269839	0.121	0.246	1
98139057-unknown-4369	0.0022347	-0.270076	0.091	0.325	1
98046742-nkx31	0.00403566	-0.271186	0.03	0.26	1
98103584-unknown-1950	0.0123365	-0.271213	0.121	0.355	1
98007104-ppm1a	0.0258328	-0.27167	0.303	0.505	1
98154150-mipep-10	0.0263116	-0.271725	0.121	0.278	1
98101385-unknown-1807	0.0307914	-0.272518	0.152	0.315	1
98003826-co026	0.00996175	-0.272694	0.061	0.253	1
98123498-ada1d-3	0.0205192	-0.273463	0.061	0.229	1
98159987-epha3-4	0.00773225	-0.273844	0.061	0.262	1
98036581-dyrk2	0.0526482	-0.274213	0.485	0.75	1
98047299-r10b2-2	0.0151363	-0.274816	0.182	0.405	1
98133397-unknown-3951	0.0471617	-0.275146	0.121	0.281	1
98131200-unknown-3808	0.0274472	-0.275179	0.091	0.263	1
98121141-unknown-3128	0.014201	-0.275248	0.091	0.271	1
98003050-npl4	0.160512	-0.275269	0.212	0.324	1
98111674-unknown-2491	0.0117199	-0.275392	0.121	0.32	1
98056406-at2b4-2	0.0265705	-0.275427	0.273	0.447	1
98151074-unknown-5185	0.0125239	-0.275549	0.182	0.435	1
98142103-lyzl6	0.0234366	-0.275648	0.091	0.251	1
98137254-fr1l6	0.0419685	-0.275998	0.061	0.211	1
98115202-idlc-2	0.0167766	-0.276726	0.091	0.283	1
98114329-ehd1-3	0.0130777	-0.276732	0.121	0.335	1
98134588-hrh3-3	0.0137359	-0.276858	0.03	0.197	1
98122244-cd022-2	0.00832316	-0.27694	0.121	0.361	1
98111943-unknown-2513	0.00129353	-0.277246	0.03	0.303	1
98116754-lox5-11	0.00660394	-0.278006	0.03	0.233	1
98159401-zmym1-11	0.00668873	-0.27832	0.061	0.268	1
98117189-lpar6	0.0021802	-0.280241	0.091	0.353	1
98152898-anxa2-2	0.0114485	-0.280414	0.121	0.333	1
98142065-unknown-4584	0.0158571	-0.281263	0.152	0.377	1
98058263-glrx2-3	0.0351194	-0.282497	0.485	0.714	1
98140046-wnt7b	0.00324163	-0.282603	0	0.212	1
98100838-unknown-1767	0.0127185	-0.282665	0.121	0.336	1
98135112-s22a4-6	0.0129795	-0.282971	0.212	0.421	1
98107520-opsb	0.0192739	-0.283059	0.061	0.232	1
98016378-mgap-2	0.0377412	-0.283089	0.242	0.397	1
98120966-ago1-2	0.010232	-0.283296	0.152	0.371	1
98149928-unknown-5104	0.0211386	-0.283414	0.061	0.216	1
98107138-unknown-2206	0.00971023	-0.283923	0.121	0.346	1
98137464-prosc-2	0.0107297	-0.284088	0.121	0.36	1
98013145-ash1l	0.036067	-0.284394	0.303	0.434	1
98023891-ino1	0.124721	-0.285004	0.273	0.367	1
98018376-ncald-2	0.0150402	-0.285053	0.424	0.649	1
98115710-unknown-2751	0.0178704	-0.285231	0.152	0.366	1
98042885-tm181	0.0105371	-0.285233	0.212	0.45	1
98134417-call3-9	0.0154078	-0.285702	0.182	0.363	1
98126578-unknown-3502	0.0108661	-0.285829	0.091	0.29	1
98104354-unknown-2001	0.00537034	-0.286193	0.061	0.265	1
98014900-cl055	0.0161786	-0.287166	0.152	0.323	1
98158276-unknown-5704	0.0107133	-0.287395	0.03	0.213	1
98145500-unknown-4810	0.0185663	-0.287554	0.121	0.308	1
98132797-unknown-3919	0.0201316	-0.288246	0.121	0.289	1
98034247-ftm	0.0138268	-0.288937	0.182	0.359	1
98030173-cah12	0.0188763	-0.289052	0.152	0.331	1
98030679-den1b	0.00956536	-0.289212	0.212	0.466	1
98143352-unknown-4666	0.0120845	-0.289422	0.121	0.324	1
98137268-unknown-4263	0.0151314	-0.291031	0.182	0.388	1
98129696-unknown-3720	0.00987027	-0.291212	0.03	0.212	1
98106507-unknown-2166	0.00998344	-0.291412	0.121	0.323	1
98118679-unknown-2945	0.0386061	-0.291772	0.303	0.446	1
98138202-lrp1-16	0.0049169	-0.291964	0.152	0.362	1
98145795-cckar-4	0.0110482	-0.2925	0.152	0.386	1
98133674-unknown-3968	0.00155476	-0.292992	0	0.238	1
98162045-unknown-5961	0.00958993	-0.294359	0.091	0.278	1
98028196-if2b2	2.05712e-06	-0.294448	0.879	0.961	0.0423334
98053163-spag6	0.0169879	-0.2945	0.152	0.339	1
98116117-lox5-10	0.0230526	-0.294777	0.03	0.182	1
98113526-unknown-2617	0.00304665	-0.295113	0.152	0.382	1
98044395-lrguk	0.0062041	-0.295418	0.091	0.314	1
98122328-gga1-2	0.0273111	-0.295472	0.121	0.303	1
98111710-cc151-2	0.0106819	-0.29577	0.121	0.325	1
98133396-unknown-3950	0.0349746	-0.295787	0.152	0.307	1
98128204-unknown-3635	0.0871181	-0.296419	0.212	0.334	1
98029019-morn2	0.0133979	-0.296925	0.364	0.562	1
98103508-wdr78-2	0.0164629	-0.297246	0.152	0.335	1
98139053-unknown-4367	0.0266967	-0.297405	0.121	0.306	1
98031374-tsg10	0.00590266	-0.297444	0.091	0.311	1
98123050-loxh1-16	0.0343564	-0.297592	0.061	0.222	1
98131989-unknown-3871	0.0530728	-0.297738	0.152	0.28	1
98069285-unknown-1658	0.00916495	-0.298074	0.091	0.291	1
98033928-s45a3	0.0120332	-0.298256	0.121	0.306	1
98140177-esyt3-4	0.0661516	-0.298564	0.091	0.225	1
98120590-tbb2a-3	0.00728206	-0.298809	0.545	0.736	1
98125011-p85a-2	0.0130508	-0.298949	0.152	0.343	1
98058863-unknown-1594	0.00591859	-0.299007	0.061	0.266	1
98138466-unknown-4339	0.0194471	-0.299196	0.182	0.381	1
98149346-bclf1-2	0.0109962	-0.299829	0.182	0.408	1
98101444-pvrl3	0.0109241	-0.299941	0.061	0.253	1
98127342-unknown-3560	0.0223881	-0.299965	0.091	0.258	1
98135767-unknown-4151	0.00233354	-0.300645	0	0.224	1
98054347-stam1	0.0065236	-0.301138	0.485	0.667	1
98118449-tba1c-3	0.0018245	-0.3018	0	0.233	1
98026555-unknown-679	0.0107462	-0.302227	0.091	0.296	1
98154210-unknown-5416	0.00834411	-0.302234	0.091	0.305	1
98055845-kcnk5	0.00942667	-0.302659	0.121	0.334	1
98140934-unknown-4498	0.0283877	-0.303834	0.061	0.215	1
98023615-unknown-610	0.0141528	-0.304209	0.121	0.316	1
98015673-cb062	0.0126587	-0.304386	0.455	0.679	1
98115708-unknown-2749	0.050654	-0.304633	0.333	0.55	1
98033511-ttl13	0.00549979	-0.304837	0.091	0.306	1
98113497-unknown-2613	0.000951578	-0.305383	0.636	0.757	1
98134495-unknown-4031	0.00526388	-0.305509	0.091	0.329	1
98119378-aosl-5	0.0367444	-0.306175	0.121	0.273	1
98043715-tnni2	0.0703698	-0.306308	0.212	0.336	1
98039760-cc151	0.00810395	-0.306309	0.242	0.47	1
98032958-unknown-865	0.0112883	-0.30718	0.212	0.454	1
98027545-gbrp	0.0114154	-0.307495	0.273	0.497	1
98102229-unknown-1865	0.0144947	-0.307769	0.121	0.336	1
98040521-kapcb	0.0120884	-0.307933	0.152	0.386	1
98158418-unknown-5712	0.000909622	-0.308053	0.121	0.47	1
98010579-glpk3	0.0109607	-0.308093	0.212	0.435	1
98055513-spat6-2	0.0173756	-0.308124	0.455	0.563	1
98039957-unknown-1066	0.0396479	-0.308217	0.455	0.782	1
98035247-shlb1-2	0.00525933	-0.308304	0.182	0.45	1
98111832-unknown-2505	0.00828905	-0.308403	0.152	0.388	1
98122926-unknown-3258	0.00724978	-0.308433	0.121	0.345	1
98009087-dlrb2	0.0107038	-0.308474	0.182	0.39	1
98127740-unknown-3603	0.00329765	-0.308752	0	0.211	1
98121759-taxb1-2	0.00295813	-0.308929	0.091	0.352	1
98047699-sp17	0.0117688	-0.309149	0.242	0.503	1
98105380-mtmr2-2	0.00199069	-0.309216	0.03	0.267	1
98003358-rab1a	0.00435738	-0.309661	0.061	0.278	1
98008114-unknown-198	0.00379854	-0.309717	0.121	0.38	1
98113697-lox5-8	0.0242097	-0.310282	0.152	0.359	1
98034493-sdc1	0.00985098	-0.31039	0.182	0.368	1
98107618-unknown-2235	0.00116572	-0.311071	0	0.248	1
98116307-unknown-2785	0.0509843	-0.311385	0.182	0.326	1
98123595-unknown-3307	0.0108698	-0.312309	0.212	0.421	1
98148473-lrp1-19	0.00298585	-0.313231	0.121	0.348	1
98051024-ci117-2	0.0086493	-0.313356	0.273	0.488	1
98014847-glt13-2	0.000783053	-0.313414	0.03	0.31	1
98158745-unknown-5742	0.0215503	-0.313717	0.121	0.308	1
98045305-unknown-1213	0.0232406	-0.314304	0.152	0.317	1
98105041-unknown-2068	0.00617792	-0.314449	0.121	0.343	1
98105554-unknown-2107	0.0105156	-0.314558	0.182	0.407	1
98133640-unknown-3965	0.00166963	-0.314787	0	0.236	1
98046701-cah14	0.0554449	-0.31671	0.424	0.72	1
98102225-unknown-1862	0.0623991	-0.316756	0.091	0.22	1
98147752-unknown-4943	0.00212241	-0.317132	0.061	0.305	1
98137088-tc3a-27	0.00541809	-0.318135	0.121	0.349	1
98010080-k1751	0.0132644	-0.318147	0.182	0.351	1
98128585-anxa5-3	0.00917719	-0.318165	0.182	0.388	1
98046118-unknown-1241	0.0412742	-0.318172	0.394	0.547	1
98122861-unknown-3254	0.00752889	-0.318409	0.182	0.403	1
98106873-y2066	0.00862236	-0.318722	0.152	0.37	1
98153325-unknown-5359	0.011152	-0.319219	0.152	0.381	1
98128753-unknown-3676	0.0197722	-0.319864	0.182	0.372	1
98101298-kc1a-3	0.0259983	-0.319867	0.091	0.248	1
98056046-ggact-3	0.00541219	-0.319936	0.121	0.338	1
98036265-pcd16	0.0132216	-0.320271	0.182	0.41	1
98122015-unknown-3192	0.00551294	-0.320428	0.121	0.336	1
98118523-loxh1-14	0.00920104	-0.321556	0.152	0.347	1
98105566-hfld	0.0117774	-0.321754	0.121	0.317	1
98102319-ank3-4	0.00369566	-0.32211	0.03	0.244	1
98128574-unknown-3658	0.00639978	-0.322226	0.212	0.461	1
98134019-unknown-3999	0.0409127	-0.322278	0.333	0.46	1
98133417-rhoa-4	0.0255982	-0.322723	0.212	0.379	1
98101684-npff2-6	0.00191248	-0.322769	0.03	0.268	1
98109500-o11l1	0.00177177	-0.322852	0.121	0.383	1
98040178-iqca1	0.00840088	-0.323073	0.182	0.395	1
98151977-unknown-5271	0.0149385	-0.323676	0.212	0.423	1
98122534-canb1-4	0.0105645	-0.323764	0.061	0.248	1
98157878-zpbp2	0.00698839	-0.324116	0.03	0.228	1
98031026-rsph3	0.0128411	-0.324714	0.364	0.54	1
98016780-prp4b	0.00738598	-0.324749	0.333	0.515	1
98135117-s22ad-5	0.00761785	-0.324778	0.242	0.484	1
98149163-pp2bc-3	0.00708018	-0.324798	0.212	0.449	1
98057299-s18b1-44	0.00174053	-0.325084	0.152	0.432	1
98025934-unknown-662	0.00420395	-0.325609	0.121	0.409	1
98131932-efnb3	0.00896421	-0.326041	0	0.174	1
98121854-unknown-3182	0.00564238	-0.327719	0.061	0.28	1
98054826-unknown-1451	0.0210629	-0.327848	0.121	0.291	1
98143214-ccd47-2	0.000634094	-0.328422	0	0.269	1
98117114-unknown-2832	0.00471819	-0.328664	0.152	0.435	1
98035248-csde1	0.0977118	-0.328736	0.455	0.532	1
98120659-unknown-3088	0.019367	-0.330085	0.091	0.258	1
98003996-tbb4a	0.0058249	-0.330496	0.091	0.322	1
98134342-unknown-4019	0.0042474	-0.331419	0.152	0.411	1
98129271-arl14	0.00313842	-0.331677	0.121	0.378	1
98009282-zswm2	0.00514666	-0.331899	0.091	0.336	1
98156433-pigw-3	0.0198564	-0.332153	0.121	0.31	1
98142815-unknown-4625	0.00801459	-0.332159	0.152	0.413	1
98041404-ccd96	0.00565952	-0.33257	0.273	0.535	1
98043643-actg-4	0.00689106	-0.333415	0.091	0.295	1
98100760-unknown-1762	0.000465869	-0.333616	0.091	0.402	1
98101423-unknown-1811	0.00395791	-0.333733	0.152	0.435	1
98115893-unknown-2760	0.00932298	-0.333848	0.242	0.442	1
98109345-unknown-2348	0.00242567	-0.333953	0.061	0.314	1
98002775-unknown-66	0.00507236	-0.334051	0.152	0.401	1
98008602-ift20	0.00623712	-0.335118	0.212	0.417	1
98035101-dns2b-3	0.00306571	-0.335659	0.152	0.424	1
98137257-ada10-5	0.00757864	-0.33574	0.152	0.371	1
98011496-unknown-290	0.0113186	-0.336051	0.394	0.691	1
98113783-s22a8-5	0.0205055	-0.337036	0.242	0.446	1
98158233-unknown-5700	0.00210084	-0.337323	0	0.228	1
98045827-cklf5	0.0779627	-0.337611	0.212	0.309	1
98143524-stxb1-2	0.00972778	-0.337782	0.242	0.505	1
98131553-erc2	0.0180977	-0.337915	0.091	0.267	1
98013485-cilp1	0.00396497	-0.338204	0.091	0.318	1
98111116-asa1	0.00397745	-0.338666	0	0.205	1
98025627-fbt4-2	0.00298207	-0.339138	0.303	0.588	1
98125602-lox5-14	0.00790846	-0.339288	0.03	0.232	1
98148573-unknown-5002	0.00335882	-0.339825	0.03	0.248	1
98137087-unknown-4252	0.00432249	-0.33992	0.121	0.354	1
98142526-rad1-2	0.00492279	-0.340992	0.242	0.445	1
98011699-asah1-2	0.0386568	-0.341075	0.424	0.533	1
98000651-pja2	0.00400975	-0.34117	0.091	0.308	1
98118142-ffar3	0.0179903	-0.341471	0.03	0.19	1
98142033-unknown-4579	0.0188853	-0.341551	0.182	0.37	1
98100716-thop1-4	0.00564586	-0.341823	0.182	0.398	1
98123313-mob3a	0.00837449	-0.342873	0.121	0.34	1
98121829-unknown-3179	0.0065687	-0.34304	0	0.186	1
98159931-nfasc	0.00846746	-0.343462	0.061	0.276	1
98129266-drd1	0.00268465	-0.343492	0.121	0.379	1
98014276-kif3b	0.0112151	-0.344871	0.273	0.467	1
98162150-unknown-5971	0.0448138	-0.344938	0.152	0.298	1
98109823-unknown-2377	0.00248468	-0.344956	0.061	0.302	1
98108000-unknown-2270	0.00752993	-0.344998	0.182	0.384	1
98041105-spsb1	0.00490418	-0.34606	0.394	0.578	1
98000691-fbt1	0.0028851	-0.346892	0.121	0.386	1
98027931-gp101	0.074971	-0.34704	0.121	0.245	1
98050852-gde	0.00364015	-0.347631	0.303	0.542	1
98107005-tekt1-2	0.0083021	-0.347679	0.152	0.382	1
98141021-kcc1a	0.009903	-0.347959	0.152	0.383	1
98014376-anr45	0.00514876	-0.349523	0.121	0.331	1
98002555-cu002	0.0130821	-0.349925	0.212	0.435	1
98005986-unknown-144	0.00857948	-0.350068	0.273	0.487	1
98131039-lox5-18	0.00307937	-0.350071	0.061	0.295	1
98042724-hook3	0.00110889	-0.350196	0.606	0.817	1
98025761-efcb1	0.00287763	-0.350275	0.182	0.445	1
98105714-nb5r3-2	0.00243175	-0.350382	0.091	0.338	1
98114464-unknown-2687	0.00353497	-0.350413	0.121	0.372	1
98015628-tils	0.00440033	-0.351061	0.152	0.399	1
98139572-efcb5	0.00479668	-0.351441	0.242	0.439	1
98133250-unknown-3937	0.000891591	-0.351605	0.121	0.431	1
98139797-ptn-3	0.0149912	-0.351624	0.061	0.23	1
98036803-rfesd	0.0110164	-0.351662	0.333	0.653	1
98126880-lox5-15	0.00789371	-0.351684	0.03	0.225	1
98150958-hydin-6	0.005269	-0.351867	0.03	0.24	1
98148752-klh10-4	0.00515853	-0.351928	0.152	0.413	1
98129856-unknown-3730	0.00917625	-0.352056	0.061	0.254	1
98101092-litaf-8	0.00456883	-0.35229	0.152	0.396	1
98116751-loxh1-13	0.00314848	-0.352429	0.03	0.262	1
98052755-rtdr1	0.00252788	-0.352465	0.152	0.403	1
98134227-unknown-4007	0.00469359	-0.353377	0.152	0.392	1
98004005-unknown-91	0.00305876	-0.3539	0.212	0.464	1
98039958-tb10a-2	0.00146784	-0.355534	0.515	0.694	1
98018510-plcb-3	0.01792	-0.356368	0.242	0.445	1
98133305-unknown-3939	0.00209965	-0.356509	0.182	0.435	1
98101371-cd53	0.00488712	-0.356594	0.091	0.303	1
98117973-unknown-2894	0.001112	-0.357088	0.03	0.285	1
98102175-unknown-1860	0.0051539	-0.357235	0.121	0.326	1
98040750-pa1b3-2	0.0214134	-0.357359	0.364	0.649	1
98113337-nlrc3	0.0034815	-0.357933	0.121	0.372	1
98009791-efhc2	0.00113903	-0.35857	0.061	0.331	1
98038973-fad1-2	0.00418583	-0.358672	0.03	0.246	1
98051615-ca192	0.00634895	-0.359175	0.212	0.441	1
98101857-dnal4	0.00406358	-0.359241	0.182	0.443	1
98019436-ppr32	0.00499684	-0.359242	0.182	0.394	1
98021916-trpc4	0.00200994	-0.359464	0.091	0.345	1
98136336-dcxr-11	0.00173151	-0.360012	0.061	0.316	1
98051203-cep70	0.030709	-0.360455	0.242	0.453	1
98126882-loxh1-18	0.0147437	-0.360474	0.061	0.246	1
98155778-unknown-5558	0.00306005	-0.361724	0.121	0.358	1
98123497-ada1d-2	0.00677041	-0.36179	0.061	0.263	1
98143534-unknown-4676	0.00252976	-0.361876	0.03	0.265	1
98106516-unknown-2167	0.00294113	-0.362194	0.242	0.526	1
98111457-mage1	0.00545171	-0.362498	0.121	0.34	1
98113666-unknown-2629	0.00374221	-0.362509	0.182	0.462	1
98128673-unknown-3669	0.00258053	-0.362736	0.061	0.32	1
98011293-styl1	0.00341085	-0.363182	0.182	0.419	1
98057929-zbbx	0.00427175	-0.363461	0.212	0.432	1
98055492-fbxw7-3	0.00483489	-0.363618	0.333	0.61	1
98029786-lrc4c	0.00754538	-0.363665	0.03	0.223	1
98135081-unknown-4077	0.00405438	-0.363812	0.121	0.37	1
98136140-unknown-4175	0.00440206	-0.363993	0	0.201	1
98008647-anke1	0.0021848	-0.364496	0.091	0.352	1
98136055-s22a5-16	0.000976882	-0.364552	0.03	0.294	1
98104111-esyt1-2	0.00716395	-0.365531	0.121	0.321	1
98141928-fa35a-2	0.0127057	-0.365641	0.091	0.271	1
98106791-glgc	0.00501262	-0.366594	0.152	0.417	1
98133717-loxh1-21	0.00217495	-0.367084	0.091	0.349	1
98057960-cdn1a	0.00749622	-0.367338	0.182	0.435	1
98142967-unknown-4632	0.00579235	-0.368097	0.152	0.409	1
98137823-snab	0.00892293	-0.368616	0.152	0.37	1
98126881-lox5-16	0.00840385	-0.368676	0.061	0.262	1
98122057-ex3l2	0.00258139	-0.368684	0.152	0.409	1
98142381-unknown-4605	0.00210409	-0.369608	0.091	0.356	1
98151254-unknown-5200	0.00140905	-0.369682	0.091	0.372	1
98107586-unknown-2232	0.0107531	-0.369706	0.121	0.348	1
[truncated: 846 more rows]

## Sheet: germline.29v0
	p_vala	avg_log2FCb	pct.1c	pct.2d	p_val_adje	a = unadjusted p value	GO
98019412-unknown-493	8.02858e-23	0.837759	0.5	0.111	1.6522e-18	b = log fold change of average expression of this cluster versus all other clusters	cytoplasmic translation
98108987-unknown-2322	3.75084e-19	0.939397	0.781	0.378	7.71885e-15	c = Percent of cells within this clusters that express this gene	translation
98147801-cox1	2.76442e-17	0.312661	1	0.991	5.68889e-13	d = Perfect of cells outside this cluster expressing this gene	positive regulation of nitric oxide biosynthetic process
98134979-actb-8	3.45259e-15	0.814778	0.688	0.313	7.10508e-11	e = adjusted p value using bonferroni correction	citrulline metabolic process
98102115-ddah1-5	6.64692e-14	0.484176	0.25	0.044	1.36787e-09		chaperone-mediated autophagy
98054327-ddah1-4	1.15724e-12	0.431573	0.219	0.038	2.38148e-08		skeletal muscle contraction
98142319-rel-2	2.87094e-12	0.443245	0.344	0.088	5.90811e-08		regulation of protein complex assembly
98026953-speb-2	1.32978e-11	0.351041	0.141	0.017	2.73654e-07		aging
98110436-rs20-2	3.37649e-11	0.702013	0.719	0.432	6.94848e-07		protein refolding
98019219-unknown-488	4.16199e-11	0.498379	0.266	0.061	8.56497e-07		regulation of apoptotic process
98018840-ef2	1.01739e-10	0.49098	0.891	0.731	2.09369e-06		response to electrical stimulus
98058043-hsp7c-2	6.6784e-10	0.34465	0.953	0.905	1.37435e-05		translational elongation
98135634-unknown-4137	1.56634e-08	0.515364	0.188	0.042	0.000322338		mitochondrial transport
98137041-nu1m	1.61979e-08	0.625187	0.734	0.535	0.000333336		response to drug
98024156-actb-4	2.53718e-08	0.561964	0.812	0.657	0.000522126		erythrocyte differentiation
98002278-rl24	3.48701e-08	0.67123	0.625	0.406	0.000717591		epithelial cell differentiation
98129169-tpp1-10	7.63396e-08	0.263219	0.141	0.026	0.00157099
98113053-anxa3-2	7.88298e-08	0.327208	0.203	0.051	0.00162224
98022962-rssa	9.12203e-08	0.629583	0.672	0.47	0.00187722
98002770-sox21	1.1868e-07	0.316675	0.109	0.016	0.00244231
98006294-fa46a	1.19551e-07	0.610241	0.531	0.286	0.00246024
98038057-hs90a	2.20441e-07	0.377369	0.906	0.822	0.00453646
98047033-adt2	2.38121e-07	0.323154	0.875	0.826	0.0049003
98037255-sap-5	3.05891e-07	0.448333	0.266	0.086	0.00629492
98105206-unknown-2086	3.9928e-07	0.283143	0.109	0.018	0.00821678
98136385-unknown-4197	5.58042e-07	0.506512	0.828	0.664	0.011484
98049708-rs12	6.11275e-07	0.609569	0.625	0.434	0.0125794
98023147-anxa7-3	6.26529e-07	0.578958	0.375	0.168	0.0128933
98018165-ef1a2-2	6.69671e-07	0.370642	0.953	0.876	0.0137812
98045567-tm14c	8.11805e-07	0.512546	0.391	0.175	0.0167061
98012214-stx19	8.38822e-07	0.509738	0.828	0.67	0.0172621
98047476-assy	9.45401e-07	0.283396	0.141	0.029	0.0194554
98039890-rs3	1.10784e-06	0.479683	0.781	0.622	0.0227982
98051383-unknown-1356	1.49119e-06	0.568139	0.375	0.175	0.0306872
98126940-unknown-3534	1.78726e-06	0.425015	0.188	0.051	0.03678
98012282-ciz1	2.0861e-06	0.522874	0.609	0.398	0.0429298
98135638-unknown-4138	3.04829e-06	0.468578	0.188	0.056	0.0627308
98128980-plch2	3.38766e-06	0.429837	0.234	0.079	0.0697146
98038546-npm3	3.71089e-06	0.580124	0.578	0.391	0.0763665
98057996-unknown-1566	4.9896e-06	0.424812	0.234	0.081	0.102681
98019770-tsp4	7.62854e-06	0.534407	0.484	0.286	0.156988
98019639-unknown-501	8.07256e-06	0.326275	0.219	0.074	0.166125
98039506-h2a1d	8.55818e-06	0.378162	0.203	0.068	0.176119
98047049-cuzd1-3	8.72829e-06	0.267985	0.109	0.022	0.17962
98026745-rl32	1.03522e-05	0.574966	0.594	0.437	0.213038
98020348-rs15a	1.05813e-05	0.505996	0.672	0.498	0.217752
98107170-rhg23	1.19721e-05	0.505411	0.5	0.285	0.246374
98010517-tsn7	1.21959e-05	0.559623	0.391	0.204	0.25098
98056579-hnrpq-3	1.45754e-05	0.472742	0.641	0.523	0.299947
98035673-rs27l	1.4702e-05	0.480863	0.672	0.53	0.302552
98037843-crti	1.59544e-05	0.436012	0.266	0.106	0.328325
98001231-sap3	1.85394e-05	0.623049	0.641	0.507	0.381523
98049175-rl9-2	1.90942e-05	0.553765	0.5	0.338	0.39294
98114389-rs8	1.95577e-05	0.546472	0.594	0.456	0.402478
98029576-sap-3	2.58949e-05	0.4697	0.219	0.081	0.532891
98020157-vcx1	2.63159e-05	0.48681	0.484	0.272	0.541555
98043861-spon1-2	2.67816e-05	0.295439	0.219	0.079	0.551138
98052649-rl36a	2.78452e-05	0.476881	0.656	0.532	0.573026
98109575-catl1-6	2.80493e-05	0.474793	0.625	0.428	0.577226
98013279-rl14	2.90305e-05	0.502079	0.594	0.438	0.597418
98113052-anx13-4	2.96002e-05	0.369472	0.219	0.08	0.609143
98036915-elov5-3	3.00303e-05	0.505573	0.531	0.385	0.617993
98119645-rs27a-2	3.06167e-05	0.531724	0.609	0.5	0.630061
98035628-tkt-2	3.41398e-05	0.508853	0.469	0.288	0.702562
98021474-dx39b	3.49731e-05	0.359946	0.828	0.757	0.719712
98043946-rl27a	3.88148e-05	0.45124	0.703	0.587	0.79877
98046498-rl7a-2	3.99339e-05	0.455804	0.672	0.528	0.821801
98050328-rs19	4.2956e-05	0.458977	0.609	0.418	0.883992
98035852-rl24-2	4.42239e-05	0.439669	0.297	0.132	0.910083
98012673-rl37a	4.6937e-05	0.490556	0.625	0.474	0.965917
98038950-ppif	4.79922e-05	0.423758	0.562	0.376	0.98763
98115726-cats-2	0.000414273	0.623871	0.562	0.441	1
98009260-actg	0.000358421	0.54648	0.391	0.239	1
98020832-actb-3	7.93556e-05	0.545028	0.531	0.351	1
98035056-cats	0.000340191	0.541343	0.625	0.497	1
98037889-rl36	0.000144345	0.538303	0.469	0.336	1
98050326-rs11	9.54021e-05	0.528111	0.547	0.422	1
98023370-if5a1	6.4964e-05	0.504179	0.594	0.431	1
98049976-rl34	6.33628e-05	0.502605	0.531	0.37	1
98147592-cnfn-18	5.72507e-05	0.501185	0.641	0.47	1
98043448-rs14	8.49975e-05	0.489067	0.562	0.408	1
98025828-rs13	0.000309608	0.488274	0.453	0.308	1
98000125-rs7	6.02747e-05	0.47742	0.641	0.489	1
98033480-at5g2	0.000348411	0.474822	0.547	0.413	1
98016185-rs26	0.000903408	0.472202	0.484	0.375	1
98000212-rl13a	0.000228921	0.467291	0.562	0.413	1
98017173-unknown-438	0.000217711	0.466879	0.547	0.4	1
98009195-rl19	0.000147323	0.466409	0.578	0.425	1
98144270-rs28	0.000346582	0.464344	0.438	0.284	1
98021962-rs5	0.000345699	0.463273	0.5	0.381	1
98043347-rla1-2	0.000317091	0.460365	0.531	0.403	1
98153064-unknown-5339	0.0079522	0.460225	0.141	0.063	1
98029043-rl37	0.000631236	0.457822	0.547	0.422	1
98043597-cyta-5	0.00364689	0.457553	0.422	0.308	1
98025789-catl1	0.000263584	0.456405	0.594	0.428	1
98030804-rs9	0.00193569	0.455962	0.453	0.34	1
98113013-nek9-2	0.000440092	0.455507	0.266	0.132	1
98048600-rl17	0.000506879	0.453962	0.562	0.455	1
98048044-cdc42-5	0.000731508	0.452381	0.453	0.303	1
98109574-catl1-5	7.90279e-05	0.449355	0.609	0.427	1
98033938-rl31	4.88463e-05	0.447744	0.656	0.488	1
98040421-rs6-2	8.56259e-05	0.443217	0.547	0.368	1
98032567-tom20	0.00595387	0.440852	0.359	0.268	1
98001181-rs15	0.000463143	0.439404	0.656	0.607	1
98040719-rs17	0.00169896	0.435312	0.531	0.436	1
98030233-rl12	0.000249989	0.434453	0.578	0.465	1
98014517-ndkb	0.00115145	0.43229	0.438	0.299	1
98003440-rl10	0.000342258	0.42916	0.578	0.452	1
98137389-rs10	0.00537988	0.426082	0.5	0.425	1
98058630-l2gl1	0.000503673	0.424952	0.562	0.407	1
98014593-pno1	0.00401975	0.42358	0.328	0.217	1
98106993-btf3	0.000694783	0.420182	0.594	0.487	1
98019845-rl10a	5.88371e-05	0.416662	0.734	0.582	1
98049341-y1101	0.00456324	0.415311	0.344	0.228	1
98019847-sdcb1	0.00117152	0.414815	0.422	0.285	1
98036357-mmsa	0.00206632	0.414285	0.406	0.278	1
98003662-rl8	9.48914e-05	0.412464	0.703	0.59	1
98023851-gbb2	0.00169189	0.411718	0.281	0.156	1
98026326-unknown-675	9.66379e-05	0.407899	0.203	0.077	1
98002897-facr1	0.00466387	0.405444	0.312	0.194	1
98053075-rl28	0.00197481	0.404492	0.562	0.465	1
98004147-unknown-95	0.149413	0.401618	0.25	0.21	1
98050235-rl40-4	0.00117151	0.393655	0.578	0.455	1
98035549-rs3a-2	0.000172057	0.392368	0.688	0.556	1
98045179-rlp24-2	0.0155381	0.391988	0.391	0.321	1
98005441-ampl	0.00263094	0.391323	0.375	0.253	1
98149155-rs25	0.000136489	0.390776	0.734	0.682	1
98058276-wbs27-9	0.00229237	0.386754	0.547	0.458	1
98037979-tba1a-6	0.00793141	0.386363	0.594	0.548	1
98016821-rl6	0.000436607	0.383812	0.688	0.625	1
98009540-gblp	0.0136415	0.382231	0.453	0.39	1
98124598-rl38-2	0.00504425	0.381075	0.297	0.185	1
98014053-rs4x	0.00400968	0.379705	0.609	0.545	1
98112209-tctp	0.000136282	0.379038	0.703	0.607	1
98004808-rl23	0.00768318	0.378959	0.5	0.411	1
98025431-nano1-2	0.001521	0.375343	0.344	0.205	1
98022442-rla1	0.00434236	0.374692	0.453	0.344	1
98021364-rs16	0.0092254	0.373344	0.484	0.406	1
98056302-s43a3	0.00607263	0.372506	0.453	0.35	1
98075948-ccpr	0.00029913	0.369863	0.328	0.172	1
98040634-atpa	0.00176665	0.367202	0.594	0.485	1
98125441-unknown-3420	0.0310581	0.36537	0.172	0.099	1
98050647-tisb-6	0.00157473	0.364529	0.562	0.438	1
98028404-gar1	0.0219293	0.364296	0.344	0.263	1
98000383-rla2	0.00415098	0.363868	0.531	0.416	1
98158225-sf01	0.0095659	0.363288	0.375	0.279	1
98045749-rl18	0.00522681	0.361675	0.562	0.478	1
98155329-rrt15	0.00578726	0.36133	0.375	0.261	1
98049505-4ebp2-2	0.00106141	0.361004	0.312	0.175	1
98037068-mrt4	6.02133e-05	0.360294	0.391	0.2	1
98058267-vdac2	0.00159105	0.358418	0.562	0.44	1
98050251-elov2-4	0.00110242	0.358411	0.234	0.114	1
98050311-catl1-4	9.56424e-05	0.358209	0.328	0.155	1
98147489-unknown-4911	0.00391473	0.354883	0.562	0.512	1
98010222-rl3	0.00472838	0.354875	0.578	0.531	1
98015900-nmt1	0.000749872	0.352517	0.203	0.087	1
98001167-rl18a	0.015195	0.346141	0.375	0.279	1
98041408-fkbp5	0.00227904	0.346073	0.594	0.505	1
98007937-rl27	0.0390624	0.344609	0.391	0.338	1
98002799-if1ax	0.0256134	0.344456	0.422	0.36	1
98015659-c9mt	0.0345345	0.344354	0.344	0.27	1
98034342-at5g2-2	0.010506	0.344	0.5	0.408	1
98141168-rn181	0.00796196	0.343563	0.578	0.541	1
98058968-msi1h-3	9.23916e-05	0.343465	0.812	0.72	1
98014080-hpgds-8	0.025461	0.343032	0.281	0.193	1
98154652-ppif-3	0.00381286	0.342485	0.656	0.542	1
98002913-ddah1-2	0.000488802	0.340815	0.156	0.056	1
98006752-larp1	0.000688844	0.34072	0.266	0.131	1
98010934-eif3c	0.0240996	0.339346	0.391	0.317	1
98029274-rs18	0.0230605	0.335499	0.547	0.487	1
98124557-unknown-3358	0.0185739	0.334843	0.203	0.117	1
98026183-msrb2	0.0106147	0.334734	0.375	0.266	1
98022352-b2l10	0.00947814	0.334315	0.562	0.497	1
98019867-tiar	0.0101164	0.334097	0.406	0.309	1
98034809-unknown-908	0.161943	0.33365	0.359	0.321	1
98050717-rbms3	0.0223287	0.33362	0.359	0.272	1
98025266-chpt1	0.0234907	0.333581	0.406	0.313	1
98038232-unknown-1008	0.223148	0.332891	0.25	0.217	1
98038728-cap2	0.0127176	0.332309	0.406	0.297	1
98024986-ran-2	0.00850295	0.332044	0.594	0.579	1
98059208-g3bp2	0.011894	0.331879	0.562	0.537	1
98026219-dnpep	0.00115842	0.329195	0.219	0.1	1
98053788-unknown-1411	0.00422823	0.326634	0.219	0.113	1
98044136-ddx6-2	0.00504381	0.326216	0.297	0.18	1
98051292-rs24	0.0173365	0.326208	0.375	0.28	1
98030354-rl21	0.126206	0.325256	0.297	0.256	1
98053826-y1399	0.00575255	0.325042	0.25	0.14	1
98019315-rl30	0.0358947	0.324914	0.453	0.41	1
98042547-nr1h3-2	0.00174811	0.32472	0.234	0.114	1
98114212-ttyh1	0.0013103	0.323348	0.5	0.336	1
98016866-prp19	0.0134003	0.322281	0.312	0.215	1
98054783-gapr1-9	0.00120822	0.321977	0.219	0.1	1
98055292-anxa7-5	0.0756582	0.320808	0.266	0.2	1
98039500-rab30	0.00308214	0.320576	0.234	0.121	1
98010077-rla0	0.0222737	0.320494	0.516	0.475	1
98011909-pckgc	0.0156718	0.319985	0.547	0.502	1
98040438-dhe3	0.0240112	0.317911	0.453	0.386	1
98053683-unknown-1410	0.000476195	0.317277	0.141	0.047	1
98048056-csk21	0.0113385	0.317175	0.484	0.395	1
98034279-kat5	0.00855133	0.317107	0.438	0.327	1
98009551-pcy2	0.0156112	0.315974	0.531	0.457	1
98050382-ats4	0.00132411	0.315889	0.172	0.071	1
98056297-if5a1-2	0.119407	0.314282	0.219	0.169	1
98036970-thoc4	0.0209124	0.313877	0.406	0.313	1
98161364-sep15	0.0212743	0.313504	0.406	0.324	1
98000823-cnr11	0.0693544	0.313332	0.172	0.111	1
98030722-cnfn-3	0.0030175	0.312375	0.188	0.089	1
98052342-dazp1-2	0.0129198	0.309943	0.344	0.235	1
98010272-stag2	0.0116297	0.307491	0.25	0.151	1
98043333-anm1	0.0327406	0.307438	0.391	0.321	1
98007831-sc61g	0.0135272	0.306579	0.438	0.335	1
98015394-hnrpq	0.0162553	0.306222	0.594	0.545	1
98038653-rl7-2	0.022956	0.306221	0.609	0.585	1
98000829-dhrs1	0.0263375	0.3062	0.203	0.122	1
98068551-efc1	0.0123749	0.306188	0.188	0.101	1
98015727-wdr76	0.0762926	0.305521	0.359	0.308	1
98034764-thiom	0.0494069	0.304882	0.484	0.436	1
98051772-fhl3-5	0.0258946	0.304707	0.172	0.098	1
98033784-cd63-2	0.0113668	0.304523	0.359	0.25	1
98041188-cnpd1	0.0664539	0.301434	0.312	0.256	1
98040870-dpo1	0.011147	0.30129	0.391	0.288	1
98046178-yxie	0.00888919	0.300903	0.156	0.075	1
98118433-unknown-2934	0.0592955	0.300506	0.547	0.49	1
98144351-tyb4-2	0.0431601	0.300131	0.375	0.3	1
98118312-rl26	0.0291187	0.299577	0.578	0.541	1
98126732-setmr-58	0.0140571	0.299025	0.391	0.301	1
98043706-grp75	0.0479821	0.298948	0.484	0.449	1
98105323-cnfn-14	0.00317116	0.298557	0.188	0.089	1
98048609-unknown-1308	0.704626	0.297657	0.156	0.162	1
98005168-pfd2	0.0771795	0.297359	0.281	0.222	1
98058586-bat1-4	0.000298534	0.297272	0.25	0.112	1
98050451-ypel5	0.0654879	0.296724	0.438	0.424	1
98019475-sf3a1	0.00820754	0.296575	0.281	0.174	1
98120590-tbb2a-3	0.0317832	0.295784	0.672	0.736	1
98111111-rs21	0.0343361	0.295064	0.359	0.277	1
98002412-aakb1	0.0207059	0.294229	0.344	0.24	1
98045696-rpab2	0.0247291	0.294196	0.25	0.164	1
98059456-sodc-3	0.0606168	0.294154	0.469	0.444	1
98032070-ti17b	0.01476	0.293407	0.344	0.248	1
98039305-dkc1	0.0443355	0.292654	0.297	0.219	1
98001814-pex6	0.051747	0.292652	0.172	0.108	1
98010961-un13c	0.000301003	0.292387	0.203	0.08	1
98155686-rock2-2	0.0141385	0.29204	0.562	0.516	1
98030055-psmd7	0.0328495	0.291758	0.328	0.255	1
98034278-atpb	0.00401466	0.291441	0.656	0.591	1
98039759-rm19	0.028296	0.291386	0.391	0.295	1
98129168-tpp1-9	5.40616e-05	0.291294	0.156	0.046	1
98154985-cgbp1-6	0.108459	0.290967	0.281	0.222	1
98012411-tsn3	0.0419206	0.290834	0.25	0.173	1
98154762-tbb4b-18	0.0040389	0.290595	0.156	0.069	1
98010523-gbb4	0.0747217	0.290008	0.266	0.202	1
98148437-unknown-4987	0.00502579	0.289374	0.25	0.133	1
98013864-psb2	0.109722	0.289331	0.312	0.256	1
98046176-tbb2b-3	0.0914068	0.288328	0.328	0.254	1
98053049-calm-42	0.00672866	0.288215	0.266	0.153	1
98059340-gapr1-10	0.321887	0.288123	0.172	0.146	1
98051436-ra1l2-2	0.0203121	0.287755	0.391	0.308	1
98051001-sap-7	0.00309011	0.287573	0.219	0.108	1
98034033-tle1	0.0452514	0.287242	0.25	0.173	1
98044743-unknown-1198	0.0201618	0.28715	0.234	0.134	1
98029805-at5f1	0.0757951	0.286589	0.391	0.352	1
98022968-mdr3	0.0655911	0.286384	0.562	0.505	1
98126368-reep5-3	0.15132	0.285712	0.328	0.285	1
98037851-ranb3	0.0104613	0.285445	0.406	0.281	1
98052748-mgme1	0.0023787	0.285244	0.25	0.129	1
98054556-macd2	0.00403639	0.285023	0.25	0.135	1
98033394-nip7	0.000242614	0.284556	0.25	0.108	1
98040806-nfkb2-3	0.0751236	0.284067	0.141	0.086	1
98004185-calr	5.18496e-05	0.283934	0.156	0.046	1
98001810-ermp1	0.0097611	0.283219	0.266	0.158	1
98006404-elov4	0.00750891	0.282995	0.25	0.143	1
98029168-dnja3	0.00697678	0.282186	0.281	0.172	1
98035167-spg7	0.079842	0.281396	0.391	0.35	1
98039699-unknown-1058	0.178239	0.281111	0.297	0.241	1
98025297-abcf2	0.0352973	0.280165	0.516	0.489	1
98143100-unknown-4641	0.000102564	0.279934	0.266	0.114	1
98033433-tsn6	0.0354167	0.279836	0.219	0.136	1
98015196-set	0.0203731	0.278833	0.578	0.508	1
98160873-pebp1-2	0.00149995	0.277809	0.219	0.104	1
98131598-1433t-2	0.00462515	0.277681	0.688	0.644	1
98016573-unknown-422	0.00605258	0.277612	0.25	0.138	1
98029119-ylat2-2	0.0453994	0.277412	0.188	0.116	1
98045984-h33-2	0.0375349	0.27572	0.5	0.442	1
98002508-srsf4	0.0532997	0.275114	0.359	0.283	1
98123314-if1ax-2	0.0526088	0.275085	0.5	0.494	1
98152298-unknown-5312	0.00120089	0.275007	0.188	0.079	1
98052000-acco1-2	0.0503578	0.274322	0.156	0.092	1
98000496-unknown-13	0.16271	0.274285	0.219	0.171	1
98043600-rpb3	0.000928315	0.27416	0.219	0.099	1
98020810-pgpi	0.0643576	0.273504	0.312	0.247	1
98046573-hpgds-23	0.0635464	0.273289	0.141	0.083	1
98100437-unknown-1740	0.399053	0.272148	0.156	0.131	1
98012998-wbp11	0.0181664	0.271478	0.203	0.118	1
98019868-kthy-2	0.00279196	0.27137	0.188	0.086	1
98052124-rm48	0.0466416	0.270949	0.234	0.156	1
98054860-gcsp-2	0.125632	0.270945	0.266	0.21	1
98040982-dyhc1	0.0290015	0.270922	0.406	0.305	1
98128815-ndua5	0.00960453	0.27079	0.266	0.156	1
98032346-ca2d4	0.0296401	0.27003	0.25	0.153	1
98047088-can9-5	0.0511658	0.26965	0.516	0.472	1
98011949-if4a3	0.0380508	0.269358	0.266	0.181	1
98034415-rb11a-4	0.0392779	0.268556	0.312	0.239	1
98041851-rl22	0.055403	0.267682	0.438	0.369	1
98037934-mknk2	0.0242319	0.267085	0.625	0.567	1
98003394-rl4	0.0212167	0.266383	0.609	0.574	1
98045253-rbp56	0.00768456	0.2652	0.312	0.2	1
98050907-ttll7	0.0575268	0.264791	0.484	0.462	1
98002105-calm-2	0.05713	0.264516	0.5	0.445	1
98010383-pepd	0.00345614	0.264258	0.172	0.076	1
98008795-ru2b-2	0.0592325	0.264131	0.219	0.148	1
98031437-tkt	0.159311	0.263694	0.203	0.157	1
98028890-sgtb	0.0476589	0.263453	0.406	0.321	1
98046778-prof1-2	0.0992176	0.263372	0.516	0.522	1
98011669-trap1	0.064648	0.263298	0.328	0.271	1
98049283-ra1l2	0.0318811	0.263172	0.359	0.262	1
98013512-phyd1	5.58101e-05	0.262477	0.188	0.063	1
98035532-ncbp2-2	0.0768385	0.262247	0.328	0.262	1
98014209-rab8b	0.0591138	0.261977	0.375	0.303	1
98000868-armc1	0.0221586	0.261733	0.375	0.289	1
98055623-syg	0.201808	0.261527	0.234	0.199	1
98028683-ptss1	0.00458242	0.260064	0.266	0.147	1
98039854-ub2l3	0.0862326	0.258505	0.484	0.441	1
98112759-mpcp-2	0.0440145	0.257973	0.5	0.432	1
98025089-scai	0.0505222	0.25781	0.609	0.62	1
98128233-gels-2	0.0377917	0.256733	0.328	0.242	1
98040880-tpr	0.146694	0.256712	0.344	0.291	1
98023693-ct085-2	0.0349102	0.25649	0.203	0.123	1
98053388-ch60	0.0156707	0.256365	0.219	0.124	1
98014650-np1l1	0.0562638	0.256345	0.547	0.512	1
98034916-kbl	0.104028	0.256091	0.25	0.191	1
98118502-scai-2	0.0514452	0.255971	0.609	0.622	1
98051185-mrrp1	0.00256401	0.255377	0.203	0.096	1
98013116-tba1a	0.518157	0.253912	0.172	0.158	1
98042811-mocs3-3	0.0723101	0.253789	0.234	0.168	1
98025321-cy1	0.050755	0.253489	0.312	0.233	1
98034096-adas	0.141952	0.252593	0.328	0.276	1
98042834-sahh3	0.0354312	0.252509	0.312	0.223	1
98018748-dcps	0.0194381	0.251739	0.297	0.202	1
98134317-rang	0.000153555	0.251555	0.188	0.068	1
98043975-psmd2	0.147412	0.251438	0.297	0.26	1
98025519-emal6	0.00155934	0.251041	0.234	0.118	1
98001665-s61a2	0.0218366	0.250882	0.609	0.547	1
98009035-rbm22	0.0533511	0.250517	0.266	0.189	1
98046824-ube2n-2	0.0519045	0.250499	0.547	0.503	1
98020676-sylc	0.110725	0.250398	0.328	0.275	1
98104354-unknown-2001	0.000134386	-0.250257	0.047	0.265	1
98151254-unknown-5200	0.00153624	-0.25035	0.156	0.372	1
98137377-unknown-4269	0.000157291	-0.251157	0.016	0.208	1
98139055-unknown-4368	0.000114403	-0.251809	0.141	0.37	1
98113666-unknown-2629	0.00221457	-0.252184	0.234	0.462	1
98107520-opsb	0.00192659	-0.252674	0.062	0.232	1
98043663-ipp2l	0.00225449	-0.252979	0.406	0.657	1
98147762-unknown-4944	0.00316929	-0.253126	0.172	0.354	1
98134370-unknown-4020	0.00103857	-0.253211	0.125	0.322	1
98105714-nb5r3-2	0.00109402	-0.254104	0.141	0.338	1
98001242-atx3	0.000158506	-0.254658	0.078	0.306	1
98049111-fbx21-2	0.00673025	-0.25466	0.312	0.487	1
98007714-pcy1a	0.00182413	-0.255002	0.344	0.561	1
98114871-unknown-2700	0.0102262	-0.255426	0.219	0.376	1
98113525-unknown-2616	0.0003298	-0.255924	0.172	0.396	1
98030470-coad	0.00156401	-0.256152	0.203	0.418	1
98101684-npff2-6	0.000559244	-0.25636	0.078	0.268	1
98134495-unknown-4031	0.00119021	-0.256522	0.141	0.329	1
98137088-tc3a-27	0.00127608	-0.256558	0.156	0.349	1
98131989-unknown-3871	0.00863929	-0.257755	0.141	0.28	1
98009838-ank1	0.00494587	-0.257854	0.484	0.739	1
98034493-sdc1	0.000562722	-0.257975	0.156	0.368	1
98050151-sias	0.00287437	-0.257975	0.516	0.73	1
98158418-unknown-5712	0.000203468	-0.258053	0.203	0.47	1
98049071-mlp3c	0.00385992	-0.258365	0.453	0.642	1
98115577-pibf1	0.00298657	-0.25839	0.219	0.407	1
98107641-nlgny	0.00251897	-0.258508	0.141	0.316	1
98002647-pai2b	0.00126701	-0.258734	0.484	0.736	1
98045117-iqck	0.000885479	-0.258787	0.125	0.324	1
98018436-odpat	0.00109319	-0.258859	0.344	0.519	1
98027078-t214b	0.00293726	-0.259349	0.453	0.707	1
98051191-bmp15	0.00565487	-0.259632	0.156	0.315	1
98045547-parg-4	0.00409364	-0.259781	0.359	0.53	1
98105813-unknown-2123	0.000214679	-0.260099	0.016	0.206	1
98057656-wdr62	0.00195475	-0.260233	0.312	0.532	1
98053161-kkcc2	0.000932399	-0.260856	0.172	0.378	1
98122015-unknown-3192	0.000631209	-0.260875	0.125	0.336	1
98137257-ada10-5	0.00145139	-0.261264	0.172	0.371	1
98115202-idlc-2	0.00218662	-0.2613	0.109	0.283	1
98126404-p52k-2	0.00220908	-0.261867	0.094	0.256	1
98159987-epha3-4	0.000295582	-0.261889	0.062	0.262	1
98057960-cdn1a	0.00848339	-0.261986	0.25	0.435	1
98111970-unknown-2515	0.000812913	-0.262474	0.109	0.304	1
98149163-pp2bc-3	0.000744205	-0.262537	0.203	0.449	1
98118142-ffar3	0.0338598	-0.262699	0.094	0.19	1
98029786-lrc4c	0.00605618	-0.262985	0.078	0.223	1
98045967-tbc25	0.000296916	-0.263771	0.156	0.366	1
98119077-unknown-2976	0.00162836	-0.263953	0.203	0.458	1
98008692-sem4g	0.00321766	-0.264161	0.203	0.452	1
98101444-pvrl3	0.00264202	-0.264181	0.094	0.253	1
98018143-tmed4	0.00736853	-0.264219	0.359	0.537	1
98133816-unknown-3983	0.00760134	-0.264364	0.234	0.428	1
98050454-1433g	0.00147809	-0.264474	0.391	0.6	1
98122244-cd022-2	0.00102054	-0.264549	0.156	0.361	1
98023615-unknown-610	0.0027202	-0.264657	0.141	0.316	1
98035101-dns2b-3	0.000888286	-0.2653	0.203	0.424	1
98125331-paip1-2	0.00187853	-0.265315	0.219	0.412	1
98103584-unknown-1950	0.00198083	-0.265426	0.156	0.355	1
98015067-bi1	0.00168389	-0.265807	0.703	0.904	1
98105041-unknown-2068	0.00127494	-0.265866	0.156	0.343	1
98136140-unknown-4175	0.00276473	-0.265907	0.047	0.201	1
98023264-fa13a	0.000319527	-0.26672	0.234	0.494	1
98056644-enkur	0.000173203	-0.266762	0.156	0.386	1
98055845-kcnk5	0.00202289	-0.266802	0.156	0.334	1
98139797-ptn-3	0.00352651	-0.266876	0.078	0.23	1
98055215-ctr2-3	0.000832548	-0.266986	0.297	0.535	1
98131531-gp139-7	0.00312629	-0.267287	0.219	0.419	1
98162114-npsr1-2	0.000346516	-0.267405	0.047	0.238	1
98116312-ttll4-2	0.000281049	-0.267524	0.125	0.337	1
98028916-dlg5-2	0.000917449	-0.268035	0.156	0.368	1
98134251-igs10-4	0.00130543	-0.26833	0.156	0.348	1
98123959-unknown-3328	0.000261501	-0.268597	0.031	0.216	1
98041389-serc3-2	0.000633175	-0.268902	0.266	0.5	1
98133806-tisd-2	0.000455352	-0.268942	0.172	0.41	1
98153580-unknown-5376	0.000947333	-0.269129	0.141	0.332	1
98118523-loxh1-14	0.000870215	-0.270096	0.141	0.347	1
98144374-pcy2-2	0.00626606	-0.270289	0.203	0.392	1
98129092-esyt2-2	0.0110167	-0.270872	0.297	0.475	1
98026557-unknown-680	0.00198966	-0.270944	0.391	0.639	1
98151074-unknown-5185	0.000998884	-0.271021	0.219	0.435	1
98016780-prp4b	0.000793033	-0.271076	0.281	0.515	1
98006482-casc1	0.000930354	-0.271317	0.203	0.402	1
98050852-gde	0.000862196	-0.271798	0.312	0.542	1
98114483-unknown-2688	0.00187343	-0.271969	0.094	0.261	1
98158614-unknown-5734	0.000383566	-0.27295	0.156	0.381	1
98137661-unknown-4281	0.00271273	-0.273016	0.25	0.455	1
98008647-anke1	0.000720551	-0.273517	0.141	0.352	1
98018731-sycp1	0.00751786	-0.27381	0.297	0.475	1
98013117-cj053	0.00097103	-0.274503	0.125	0.313	1
98056024-dop1	0.0012277	-0.274656	0.234	0.428	1
98137087-unknown-4252	0.000942528	-0.274862	0.156	0.354	1
98137223-py2cr	0.000886952	-0.275209	0.156	0.355	1
98133578-sdk2-4	0.00192648	-0.27531	0.203	0.388	1
98006118-hgs	0.00327099	-0.276005	0.469	0.735	1
98025910-nop9	0.000738705	-0.276133	0.188	0.391	1
98160251-thop1-16	0.00613686	-0.276318	0.219	0.408	1
98149768-unknown-5095	0.000123539	-0.276343	0.031	0.237	1
98038252-cbpc6	0.00199321	-0.276485	0.219	0.422	1
98017163-flna	0.00136709	-0.276795	0.156	0.38	1
98103508-wdr78-2	0.000401048	-0.276812	0.125	0.335	1
98033049-efcb6-4	0.000621078	-0.277299	0.344	0.581	1
98133612-fbx36	0.000361297	-0.27744	0.219	0.462	1
98106516-unknown-2167	0.00107962	-0.277747	0.281	0.526	1
98012577-asic2-5	0.000277971	-0.277769	0.141	0.377	1
98014376-anr45	0.000603753	-0.277929	0.125	0.331	1
98127987-ssr5-5	0.00114559	-0.278136	0.062	0.229	1
98133666-hpcl1-7	0.000701746	-0.278616	0.156	0.371	1
98034247-ftm	0.000299253	-0.278667	0.141	0.359	1
98141021-kcc1a	0.002888	-0.279236	0.188	0.383	1
98039046-fopnl	0.00127562	-0.279559	0.359	0.582	1
98039432-pde7a	0.000339828	-0.279781	0.234	0.506	1
98133395-unknown-3949	0.00112237	-0.279785	0.203	0.433	1
98121673-lamc1-3	0.00426372	-0.279956	0.438	0.737	1
98029572-mpp10	0.000536664	-0.279968	0.281	0.527	1
98056046-ggact-3	5.67554e-05	-0.280055	0.094	0.338	1
98100759-unknown-1761	0.000362453	-0.280155	0.188	0.446	1
98142381-unknown-4605	0.000840285	-0.280245	0.141	0.356	1
98002775-unknown-66	0.000900666	-0.280276	0.188	0.401	1
98100838-unknown-1767	0.000701776	-0.280693	0.125	0.336	1
98120672-ydqc	0.000169756	-0.280693	0.062	0.274	1
98123670-ttc18	8.4559e-05	-0.28075	0.078	0.309	1
98111163-unknown-2454	0.00038873	-0.280763	0.109	0.314	1
98049101-cfa99	0.00114295	-0.28094	0.391	0.65	1
98107138-unknown-2206	0.000685361	-0.281252	0.141	0.346	1
98027500-cac1c	0.000805142	-0.281291	0.172	0.368	1
98005197-pimt	9.41334e-05	-0.281412	0.219	0.495	1
98116307-unknown-2785	0.017091	-0.281494	0.203	0.326	1
98055238-dyh5-2	0.00287849	-0.281628	0.297	0.528	1
98054537-ptprq-2	0.00520923	-0.28165	0.359	0.555	1
98031941-gmpr1	0.00137522	-0.282044	0.469	0.7	1
98106207-unknown-2140	0.00520918	-0.282076	0.062	0.196	1
98008897-mx1	0.000527872	-0.282119	0.109	0.316	1
98040178-iqca1	0.000397566	-0.282791	0.156	0.395	1
98114873-atp7a-2	0.0027008	-0.283348	0.25	0.442	1
98114329-ehd1-3	0.000900166	-0.283481	0.141	0.335	1
98050600-tcte1	0.000264874	-0.283489	0.156	0.391	1
98142065-unknown-4584	0.000771498	-0.283927	0.172	0.377	1
98024551-f183a	0.00112621	-0.284107	0.312	0.526	1
98135955-unknown-4161	0.000215733	-0.28418	0.062	0.266	1
98015099-scyl2	0.00126068	-0.284621	0.266	0.478	1
98015628-tils	0.000342271	-0.284724	0.156	0.399	1
98010823-ccd63	0.00107039	-0.284944	0.156	0.369	1
98133250-unknown-3937	0.000151815	-0.285158	0.188	0.431	1
98056080-segn-4	0.0038101	-0.28525	0.297	0.47	1
98160634-akt1	8.90871e-05	-0.285477	0.203	0.49	1
98129856-unknown-3730	0.00276523	-0.285669	0.094	0.254	1
98134372-tsn12	0.000417288	-0.285684	0.094	0.294	1
98026290-ubc12	0.000409266	-0.286038	0.234	0.461	1
98018222-ubp2	0.000396585	-0.286118	0.5	0.75	1
98010541-irx5	0.000603442	-0.286606	0.109	0.29	1
98042993-spag8	8.3379e-05	-0.286632	0.125	0.376	1
98122534-canb1-4	0.000381237	-0.287515	0.047	0.248	1
98022735-cers6	0.00132275	-0.287544	0.281	0.48	1
98002917-a1cf	0.00744184	-0.287857	0.438	0.627	1
98138466-unknown-4339	0.000848621	-0.287985	0.156	0.381	1
98058863-unknown-1594	0.000377065	-0.288132	0.078	0.266	1
98043424-unknown-1164	0.000368901	-0.288304	0.156	0.375	1
98032958-unknown-865	0.000867686	-0.288605	0.219	0.454	1
98125743-thop1-8	0.0087578	-0.288677	0.375	0.614	1
98114464-unknown-2687	0.00026273	-0.288818	0.141	0.372	1
98145500-unknown-4810	0.000681355	-0.288969	0.109	0.308	1
98148807-cc176	0.000256205	-0.289011	0.125	0.335	1
98030848-itb3-2	0.00161264	-0.289169	0.234	0.461	1
98010080-k1751	0.000325632	-0.289223	0.141	0.351	1
98057215-cq105	0.000118757	-0.289327	0.25	0.509	1
98137268-unknown-4263	0.000139536	-0.289374	0.141	0.388	1
98122861-unknown-3254	0.000676411	-0.290628	0.188	0.403	1
98143110-unknown-4643	0.00383214	-0.292137	0.188	0.391	1
98117190-unknown-2836	8.39082e-05	-0.292211	0.156	0.423	1
98029019-morn2	0.000297729	-0.292295	0.328	0.562	1
98101367-unknown-1805	0.000787638	-0.292339	0.188	0.416	1
98025934-unknown-662	0.000700088	-0.292355	0.188	0.409	1
98132471-unknown-3898	0.000429771	-0.292416	0.375	0.598	1
98142186-cx065-3	0.00102022	-0.292916	0.188	0.401	1
98159470-wdr19-2	0.00402683	-0.292951	0.203	0.374	1
98003512-dnal1	0.000617593	-0.293029	0.25	0.523	1
98139714-unknown-4410	0.00101046	-0.293654	0.188	0.378	1
98031026-rsph3	0.000375164	-0.293752	0.281	0.54	1
98113697-lox5-8	0.00379352	-0.293808	0.172	0.359	1
98129272-drd5-2	0.00121692	-0.29435	0.172	0.381	1
98129696-unknown-3720	0.000344082	-0.2944	0.031	0.212	1
98120966-ago1-2	0.000197461	-0.294477	0.141	0.371	1
98051615-ca192	9.05766e-05	-0.295759	0.156	0.441	1
98160629-kpcl	6.48918e-05	-0.296154	0.203	0.497	1
98136055-s22a5-16	0.000320938	-0.296166	0.094	0.294	1
98141928-fa35a-2	0.00164963	-0.296304	0.094	0.271	1
98117973-unknown-2894	0.000107086	-0.29635	0.062	0.285	1
98049084-kapcb-2	0.000536785	-0.296536	0.172	0.426	1
98121900-unknown-3186	0.00400379	-0.296781	0.188	0.399	1
98137228-unknown-4260	0.000396001	-0.297303	0.125	0.342	1
98116117-lox5-10	0.00163881	-0.297401	0.031	0.182	1
98128179-ccd42-2	0.000111429	-0.297459	0.078	0.293	1
98056479-rrs1	0.000143596	-0.297477	0.25	0.495	1
98154970-cul4a	0.00473318	-0.297595	0.328	0.506	1
98047699-sp17	0.00212085	-0.297647	0.312	0.503	1
98056454-cb081	0.000847879	-0.297799	0.219	0.415	1
98109377-ncan	0.00166095	-0.298009	0.125	0.319	1
98054882-foxj1	0.000153057	-0.298148	0	0.186	1
98122539-hprt-3	0.000510674	-0.29826	0.438	0.684	1
98054968-lines	0.000216009	-0.298296	0.172	0.412	1
98116759-unknown-2813	0.000400182	-0.298669	0.188	0.408	1
98130315-unknown-3765	0.000422603	-0.298698	0.125	0.322	1
98009382-f166b	0.000298384	-0.298885	0.203	0.436	1
98025761-efcb1	0.000370327	-0.299012	0.219	0.445	1
98128646-unknown-3665	0.000538927	-0.299513	0.188	0.432	1
98101106-ptpro	5.54821e-05	-0.299639	0.047	0.27	1
98101428-unknown-1812	8.45287e-05	-0.300132	0.125	0.355	1
98111670-ptc1-2	0.00398901	-0.300771	0.25	0.44	1
98133417-rhoa-4	0.00114767	-0.30093	0.172	0.379	1
98011496-unknown-290	0.000716457	-0.301403	0.422	0.691	1
98115964-tnnc2	0.000178635	-0.30142	0.078	0.296	1
98108834-unknown-2311	0.00179484	-0.301965	0.109	0.29	1
98133717-loxh1-21	0.000799723	-0.302305	0.156	0.349	1
98005782-mfs2a-2	0.00130513	-0.302308	0.469	0.741	1
98104386-vapa	0.000797906	-0.302781	0.188	0.403	1
98020206-unknown-517	0.000452727	-0.303106	0.188	0.417	1
98034531-zn474	0.000473284	-0.30314	0.188	0.422	1
98109967-unknown-2388	0.0004759	-0.303621	0.203	0.458	1
98118527-loxh1-15	0.00073168	-0.303807	0.188	0.474	1
98107652-unknown-2236	0.000811318	-0.304203	0.203	0.427	1
98158696-unknown-5739	0.000717322	-0.304825	0.25	0.528	1
98030936-armc4	0.000682694	-0.305207	0.203	0.413	1
98015144-ks6a3	0.000775155	-0.305352	0.234	0.502	1
98018510-plcb-3	0.000935789	-0.305359	0.203	0.445	1
98117189-lpar6	1.09857e-05	-0.305472	0.094	0.353	0.226075
98131200-unknown-3808	0.00565633	-0.305778	0.125	0.263	1
98107115-kcd20	0.000411195	-0.305833	0.109	0.315	1
98114480-cc147-3	0.00403757	-0.306172	0.281	0.465	1
98140836-rwdd1-2	0.000725014	-0.306346	0.188	0.415	1
98119378-aosl-5	0.000672337	-0.30664	0.078	0.273	1
98013145-ash1l	0.000440348	-0.3069	0.203	0.434	1
98152898-anxa2-2	0.000494361	-0.307633	0.141	0.333	1
98154761-tbb4b-17	0.00551023	-0.307947	0.391	0.605	1
98131553-erc2	0.00270841	-0.309436	0.109	0.267	1
98010413-ikbp1	0.000225912	-0.310246	0.297	0.549	1
98161919-unknown-5956	0.00196549	-0.310402	0.156	0.343	1
98035490-spt17	0.000128108	-0.310589	0.172	0.414	1
98158745-unknown-5742	0.00154845	-0.311535	0.125	0.308	1
98148752-klh10-4	0.000408864	-0.312009	0.188	0.413	1
98149955-unknown-5108	0.0014253	-0.31203	0.094	0.279	1
98113527-unknown-2618	0.000465957	-0.312118	0.219	0.443	1
98121829-unknown-3179	0.00053605	-0.312199	0.016	0.186	1
98058263-glrx2-3	0.000570344	-0.312567	0.438	0.714	1
98106507-unknown-2166	4.18769e-05	-0.313541	0.078	0.323	0.861785
98113783-s22a8-5	0.00207648	-0.313678	0.25	0.446	1
98050904-ccd23	0.00032321	-0.313771	0.219	0.497	1
98116751-loxh1-13	0.000352917	-0.314162	0.062	0.262	1
98119292-unknown-2994	0.00225274	-0.314281	0.188	0.432	1
98054517-ncam2	0.00149432	-0.314871	0.234	0.482	1
98140896-lox5-21	0.0140327	-0.31499	0.062	0.172	1
98117191-ffar2-2	9.01606e-05	-0.315662	0.203	0.478	1
98025681-mot7	0.000331442	-0.315753	0.234	0.527	1
98128673-unknown-3669	0.000728471	-0.315877	0.125	0.32	1
98134227-unknown-4007	0.000103161	-0.315913	0.141	0.392	1
98112263-ctr2-4	0.000989143	-0.316024	0.438	0.695	1
98110511-unknown-2431	5.06374e-05	-0.31665	0.078	0.304	1
98148948-lrc71-2	0.000462315	-0.31702	0.219	0.447	1
98018938-titin-3	0.000329359	-0.317147	0.266	0.555	1
98130864-thap2-6	9.67921e-05	-0.317567	0.094	0.32	1
98010234-rnf8	0.000425259	-0.317816	0.234	0.482	1
98000651-pja2	2.22318e-05	-0.317857	0.062	0.308	0.457508
98039719-ca194	0.000481544	-0.317904	0.188	0.379	1
98123497-ada1d-2	0.000705625	-0.317938	0.078	0.263	1
98014583-ck088	0.000131153	-0.318506	0.172	0.424	1
98125602-lox5-14	0.00289232	-0.318875	0.078	0.232	1
98135451-smc2-2	0.000380796	-0.318972	0.156	0.371	1
98128746-unknown-3673	0.00548465	-0.319261	0.203	0.4	1
98004930-drd4	0.000214603	-0.319304	0.219	0.497	1
98101383-unknown-1806	0.000261732	-0.319356	0.141	0.367	1
98133778-unknown-3979	0.000314445	-0.319661	0.266	0.563	1
98133393-unknown-3947	0.000140491	-0.319888	0.234	0.513	1
98121618-thoc2-2	0.000263646	-0.320483	0.203	0.442	1
98013485-cilp1	9.70028e-05	-0.320882	0.094	0.318	1
98105554-unknown-2107	0.000393944	-0.321698	0.188	0.407	1
98055282-unknown-1470	0.00191857	-0.322042	0.484	0.778	1
98145795-cckar-4	0.000149124	-0.322238	0.141	0.386	1
98156500-cckar-5	0.000403988	-0.322487	0.25	0.517	1
98010579-glpk3	9.47978e-05	-0.3229	0.188	0.435	1
98019436-ppr32	0.000122718	-0.323079	0.156	0.394	1
98025684-enob	0.000135974	-0.323184	0.406	0.664	1
98129034-tnr6	2.24106e-05	-0.323316	0.047	0.29	0.461188
98121800-unknown-3173	0.000502761	-0.323527	0.266	0.498	1
98153199-unknown-5350	0.00295621	-0.323574	0.188	0.397	1
98007104-ppm1a	0.000178095	-0.323738	0.25	0.505	1
98159667-unknown-5804	0.000758012	-0.324049	0.266	0.575	1
98048518-ecm29-2	0.000177288	-0.324701	0.297	0.586	1
98117441-unknown-2859	0.000202018	-0.324792	0.141	0.383	1
98162151-rorb-2	0.0012783	-0.325141	0.172	0.377	1
98141449-unknown-4537	0.000809408	-0.325219	0.328	0.657	1
98042870-desi2	7.84558e-05	-0.325386	0.344	0.577	1
98053163-spag6	6.75305e-05	-0.326064	0.094	0.339	1
98140588-rhag	0.00078328	-0.326156	0.203	0.402	1
98100527-unknown-1747	0.000125617	-0.3262	0.156	0.407	1
98160300-adec1-2	5.44586e-05	-0.326637	0.188	0.475	1
98021738-lrc51	8.62778e-05	-0.326766	0.219	0.479	1
98018568-cq098	0.000599358	-0.327033	0.281	0.532	1
98034350-my18b	8.5072e-05	-0.327525	0.312	0.601	1
98030370-lips	0.000110731	-0.327919	0.25	0.5	1
98156501-unknown-5618	0.000670705	-0.328297	0.281	0.507	1
98022200-evg1	0.000498586	-0.328528	0.328	0.557	1
98148439-unknown-4988	0.00103325	-0.32902	0.25	0.527	1
98104111-esyt1-2	0.000316594	-0.330366	0.109	0.321	1
98022630-ccd11	5.9462e-05	-0.330839	0.234	0.536	1
98034989-ubr7	0.000198126	-0.330968	0.375	0.672	1
98137936-rrb1	0.000164841	-0.330987	0.234	0.498	1
98149607-wbp2-2	3.45278e-05	-0.331081	0.219	0.492	0.710548
98105039-unknown-2067	0.00259463	-0.331455	0.141	0.306	1
98000691-fbt1	0.000157672	-0.331843	0.156	0.386	1
98156688-ada28-18	0.000322777	-0.332319	0.219	0.481	1
98160504-unknown-5868	1.41415e-05	-0.332442	0.094	0.359	0.291017
98056634-unknown-1524	0.000200682	-0.332546	0.359	0.649	1
98038474-unknown-1017	0.0032777	-0.332802	0.141	0.315	1
98001773-fads2	0.000187723	-0.333388	0.453	0.708	1
98113034-tsn15-2	0.000400138	-0.334358	0.219	0.497	1
98134444-unknown-4025	0.000229709	-0.335169	0.156	0.398	1
98159931-nfasc	0.00172453	-0.335286	0.109	0.276	1
98039958-tb10a-2	4.98545e-05	-0.336259	0.359	0.694	1
98118906-cel	0.00104101	-0.337111	0.172	0.383	1
98005460-unknown-129	0.000180938	-0.337308	0.375	0.645	1
98110555-tsn5	0.000410444	-0.337811	0.172	0.371	1
98121307-unknown-3137	0.000121225	-0.338123	0.375	0.693	1
98140713-ndst1	0.000735039	-0.338401	0.234	0.465	1
98026420-asb8	6.51796e-05	-0.338484	0.234	0.535	1
98160302-adam8-2	0.000131604	-0.338691	0.219	0.495	1
98013979-cc173	9.5917e-05	-0.338842	0.188	0.478	1
98011752-unknown-298	0.000401723	-0.338848	0.25	0.5	1
98124022-ssr1-2	1.94292e-05	-0.339318	0.062	0.311	0.399834
98102175-unknown-1860	1.79072e-05	-0.339432	0.062	0.326	0.368513
98101076-unknown-1783	0.00015778	-0.339694	0	0.186	1
98045039-hrh1	0.000161876	-0.339972	0.125	0.339	1
98119148-unknown-2982	0.000122095	-0.340334	0.109	0.346	1
98040886-rop1l	5.69836e-05	-0.340336	0.172	0.43	1
98146317-unknown-4859	0.000113057	-0.341377	0.156	0.412	1
98017715-grem1	0.000258653	-0.341623	0.25	0.48	1
98023891-ino1	0.000941324	-0.341831	0.156	0.367	1
98030679-den1b	0.000105721	-0.342153	0.203	0.466	1
98022999-cnnm4	0.00154955	-0.342179	0.203	0.432	1
98052478-klh10	0.000304253	-0.342244	0.25	0.496	1
98039760-cc151	7.9482e-05	-0.342294	0.219	0.47	1
98047299-r10b2-2	0.000310296	-0.342349	0.203	0.405	1
98019756-unknown-502	0.000284527	-0.342755	0.234	0.453	1
98155778-unknown-5558	5.14859e-05	-0.343251	0.109	0.358	1
98005301-unknown-122	0.000613007	-0.34327	0.25	0.467	1
98002935-nhr19	0.000808335	-0.343795	0.359	0.58	1
98153325-unknown-5359	0.000153949	-0.343949	0.141	0.381	1
98120882-unknown-3107	0.000115077	-0.344127	0.188	0.459	1
98046701-cah14	0.00460089	-0.344459	0.453	0.72	1
98027133-mdn1-2	0.000401919	-0.344767	0.156	0.357	1
98137311-zc21b	0.00032751	-0.345397	0.094	0.305	1
98015128-s2544	0.000154835	-0.345545	0.266	0.522	1
98028826-f188a	2.13462e-05	-0.346184	0.5	0.773	0.439284
98104259-unknown-1999	7.11396e-05	-0.347218	0.203	0.483	1
98028196-if2b2	6.08184e-05	-0.347835	0.703	0.961	1
98046118-unknown-1241	0.000606633	-0.348072	0.297	0.547	1
98151977-unknown-5271	0.00032665	-0.348094	0.203	0.423	1
98143634-brsk1	0.000314111	-0.348605	0.234	0.44	1
98154198-unknown-5415	0.00107837	-0.348622	0.141	0.323	1
98139802-unknown-4415	0.000587469	-0.348706	0.203	0.446	1
98005986-unknown-144	0.000340502	-0.348786	0.219	0.487	1
98109465-arhg2	0.00192569	-0.348802	0.266	0.507	1
98041105-spsb1	1.85779e-05	-0.348858	0.297	0.578	0.382315
98135081-unknown-4077	0.000220222	-0.349605	0.141	0.37	1
98102229-unknown-1865	0.000279654	-0.349656	0.109	0.336	1
98107649-djb13-2	0.00013438	-0.349743	0.172	0.43	1
98029929-tanc1	0.000528637	-0.349924	0.203	0.41	1
98100881-unknown-1771	0.00082279	-0.350116	0.266	0.53	1
98156494-unknown-5616	5.26129e-05	-0.350456	0.094	0.338	1
98139796-ptn-2	0.00246727	-0.350906	0.219	0.386	1
98042513-strp2	5.68337e-05	-0.351514	0.203	0.468	1
98106873-y2066	6.01074e-05	-0.353234	0.125	0.37	1
98101092-litaf-8	9.6034e-05	-0.353514	0.156	0.396	1
98146541-unknown-4876	0.000414856	-0.353578	0.203	0.428	1
98135662-unknown-4141	9.57842e-05	-0.35371	0.172	0.415	1
98111275-unknown-2463	0.000387281	-0.35373	0	0.167	1
98149346-bclf1-2	3.81047e-05	-0.353852	0.141	0.408	0.784157
98044839-dhso-8	0.000130492	-0.354596	0.219	0.529	1
98135330-tpte2	0.000209689	-0.355053	0.203	0.44	1
98052533-rpc8	8.82374e-06	-0.355158	0.203	0.502	0.181584
98054826-unknown-1451	0.000693017	-0.355735	0.109	0.291	1
98036710-sac1	2.59567e-05	-0.356317	0.297	0.622	0.534164
98151856-unknown-5261	0.00176707	-0.357226	0.203	0.415	1
98007155-djb11	4.54107e-05	-0.357559	0.188	0.437	0.934506
98112450-star-4	1.68043e-05	-0.35884	0.094	0.355	0.345817
98026138-samd8	4.07342e-05	-0.359194	0.5	0.761	0.838269
98140538-jip4-2	6.77601e-05	-0.359296	0.172	0.45	1
98126523-unknown-3498	0.000127148	-0.359324	0.141	0.373	1
98100798-ehd4-4	0.000102124	-0.359391	0.141	0.364	1
98120718-unknown-3093	5.34968e-05	-0.359996	0.234	0.513	1
98140177-esyt3-4	0.00095316	-0.36027	0.047	0.225	1
98154797-unknown-5454	0.000317238	-0.360313	0.234	0.445	1
98117310-unknown-2846	0.000199558	-0.36065	0.188	0.433	1
98133574-sdk2-2	8.18429e-06	-0.362071	0.062	0.326	0.168424
98144066-spop-4	0.000574016	-0.362654	0.125	0.32	1
98134417-call3-9	1.53933e-05	-0.362936	0.094	0.363	0.316778
98117114-unknown-2832	5.15815e-05	-0.363011	0.188	0.435	1
98102767-ada33	0.00023264	-0.363267	0.25	0.523	1
98131913-cyb5b-2	4.39752e-05	-0.363567	0.094	0.34	0.904966
98137901-nu2m	0.000339991	-0.364129	0.109	0.314	1
98051024-ci117-2	2.09037e-05	-0.364953	0.203	0.488	0.430177
98144018-ct085-4	0.000167392	-0.364971	0.109	0.349	1
98121544-unknown-3152	5.96832e-05	-0.364983	0.188	0.425	1
98000704-cb070	6.52142e-05	-0.365018	0.172	0.438	1
98041404-ccd96	4.80762e-05	-0.365139	0.281	0.535	0.989359
98151633-cxd2	7.59273e-05	-0.365356	0.234	0.502	1
98105035-ece1-3	0.000464402	-0.365554	0.188	0.422	1
98022132-unknown-568	7.53326e-05	-0.367182	0.281	0.592	1
98133719-sydnd	0.000500109	-0.367448	0.25	0.497	1
98054515-unknown-1436	0.000184075	-0.367556	0.234	0.518	1
98121577-unknown-3155	7.22958e-05	-0.367575	0.188	0.462	1
98040796-kif9	0.000134559	-0.367724	0.328	0.604	1
98036978-unknown-968	2.17945e-05	-0.368729	0.094	0.361	0.448509
98032703-abhd3	0.00508992	-0.368793	0.562	0.915	1
98100728-unknown-1758	0.000628315	-0.369028	0.125	0.318	1
98105208-pol5	7.56734e-05	-0.369309	0.188	0.451	1
98111578-unknown-2487	0.000653797	-0.370994	0.031	0.202	1
98108000-unknown-2270	4.94988e-05	-0.371548	0.156	0.384	1
98116805-unknown-2816	2.39318e-05	-0.371846	0.094	0.359	0.492493
98105563-dnai1-3	0.000105039	-0.371861	0.188	0.462	1
98056326-efcb6-5	4.42061e-05	-0.372406	0.312	0.625	0.909718
98144359-ssr2-5	5.41081e-05	-0.372533	0.141	0.386	1
98128204-unknown-3635	0.0112665	-0.373586	0.219	0.334	1
98105171-dnai2-2	0.000122208	-0.373723	0.094	0.317	1
98127971-unknown-3618	0.000158844	-0.373797	0.156	0.397	1
98160147-spop-5	5.68368e-05	-0.37388	0.156	0.417	1
98054347-stam1	8.26133e-06	-0.3739	0.375	0.667	0.17001
98133305-unknown-3939	2.14377e-05	-0.374059	0.172	0.435	0.441166
98049313-phlc	0.000499483	-0.374208	0.312	0.539	1
98131085-unknown-3802	0.000111621	-0.374305	0.234	0.505	1
98048199-hddc2	0.00016428	-0.374331	0.281	0.541	1
98131992-glpb	0.000106726	-0.374497	0.203	0.474	1
98135098-unknown-4080	7.28753e-05	-0.374758	0.234	0.565	1
98118905-unknown-2963	0.00194566	-0.374809	0.281	0.488	1
98054164-cq098-3	0.00115629	-0.375496	0.328	0.515	1
98113337-nlrc3	3.46223e-05	-0.375844	0.125	0.372	0.712493
98042724-hook3	9.50711e-06	-0.376226	0.516	0.817	0.195647
98153226-unknown-5354	5.27458e-05	-0.376627	0.141	0.407	1
98100579-sp7	4.63385e-05	-0.376631	0.188	0.45	0.9536
98105075-unknown-2074	0.000135356	-0.376633	0.219	0.469	1
98106828-ank3-5	7.25552e-05	-0.376827	0.219	0.45	1
98127385-unknown-3568	0.000405814	-0.377223	0.172	0.417	1
98033374-samd8-2	2.11339e-05	-0.377871	0.453	0.746	0.434914
98123595-unknown-3307	2.84322e-05	-0.37833	0.172	0.421	0.585105
98103248-pg12a-3	0.000116928	-0.378437	0.172	0.412	1
98113090-unknown-2594	7.22366e-06	-0.379197	0.047	0.309	0.148656
98139053-unknown-4367	0.000517737	-0.37947	0.109	0.306	1
98146023-rb11a-5	0.00023889	-0.379508	0.25	0.475	1
98137254-fr1l6	0.00249353	-0.380547	0.062	0.211	1
98104385-plxa2	3.43274e-05	-0.381151	0.188	0.47	0.706423
98100879-unknown-1770	0.000336516	-0.381321	0.25	0.53	1
98108674-unknown-2299	7.11209e-05	-0.381745	0.172	0.457	1
98103382-unknown-1929	6.84601e-05	-0.382073	0.25	0.518	1
98100194-vwa7-3	0.00597856	-0.382096	0.281	0.417	1
98144255-tba1b-3	8.54096e-07	-0.383564	0.672	0.941	0.0175764
98111652-unknown-2488	0.000983806	-0.383618	0.109	0.29	1
98111063-e1b55	6.93622e-05	-0.383631	0.234	0.518	1
98105267-naaa-3	0.00128024	-0.383709	0.047	0.215	1
98100550-pthd4	0.000115908	-0.383843	0.156	0.399	1
98162033-cntn2-2	8.91905e-05	-0.38386	0.156	0.418	1
98146244-reep5-6	3.12975e-05	-0.384055	0.172	0.45	0.644072
98128707-nsun7-2	7.72237e-06	-0.384219	0.156	0.445	0.158919
98157817-unknown-5677	8.23981e-05	-0.385223	0.188	0.453	1
98162082-lcap-9	0.00229399	-0.385299	0.25	0.507	1
98101953-unknown-1847	2.18596e-05	-0.385556	0.125	0.395	0.449848
98128574-unknown-3658	1.63591e-05	-0.385593	0.188	0.461	0.336654
98104473-gp142	1.15216e-05	-0.386493	0.172	0.477	0.237103
98135096-unknown-4079	2.32319e-05	-0.386903	0.219	0.543	0.478089
98142967-unknown-4632	0.000109558	-0.386982	0.156	0.409	1
98131251-erf3a-2	1.52309e-07	-0.387325	0.641	0.874	0.00313437
98111149-unknown-2451	4.3271e-05	-0.387371	0.188	0.463	0.890473
98120264-gnal-2	9.52955e-05	-0.387529	0.109	0.345	1
98118679-unknown-2945	3.04215e-05	-0.387949	0.188	0.446	0.626044
98115708-unknown-2749	0.000624076	-0.388728	0.297	0.55	1
98107140-ubb-9	1.73274e-05	-0.388752	0.344	0.608	0.356581
98003050-npl4	0.00417821	-0.389284	0.156	0.324	1
98152002-ce051	0.000753438	-0.389792	0.234	0.432	1
98125809-unknown-3442	0.000112844	-0.390271	0.234	0.513	1
98122057-ex3l2	9.99015e-06	-0.390458	0.125	0.409	0.205587
98159932-unknown-5818	4.40181e-05	-0.390993	0.188	0.46	0.905848
98015253-sc5a8	0.000167832	-0.391088	0.25	0.5	1
98102070-ota1	3.39947e-05	-0.391187	0.156	0.422	0.699576
98146413-unknown-4865	6.94941e-05	-0.391549	0.172	0.443	1
98052755-rtdr1	3.69719e-06	-0.39185	0.125	0.403	0.0760845
98011293-styl1	7.14717e-06	-0.392801	0.141	0.419	0.147082
98144413-ece1-5	0.000175064	-0.393269	0.172	0.473	1
98141243-unknown-4521	0.000182402	-0.393516	0.141	0.39	1
98044031-zfan6-2	8.41661e-06	-0.394122	0.438	0.73	0.173205
98100122-gbb4-2	3.28396e-05	-0.394176	0.188	0.453	0.675806
98136687-loxh1-23	0.000606034	-0.394281	0.25	0.489	1
98104391-unknown-2004	2.75462e-06	-0.39562	0.062	0.34	0.0566874
98009772-cata	1.02653e-05	-0.395745	0.219	0.528	0.21125
98053362-mk15-2	2.43118e-05	-0.396178	0.422	0.745	0.500313
98131755-src-6	2.6153e-05	-0.396484	0.312	0.58	0.538203
98120596-hrsl1-2	3.14964e-05	-0.396641	0.156	0.447	0.648165
98015673-cb062	7.48951e-06	-0.397433	0.375	0.679	0.154127
98135394-unknown-4116	2.91448e-05	-0.397476	0.156	0.442	0.59977
98104471-gp139-5	1.67673e-05	-0.397484	0.188	0.502	0.345055
98015406-ephb1	0.00131202	-0.397557	0.156	0.354	1
98132152-unknown-3884	6.66726e-05	-0.39824	0.219	0.468	1
98118400-cebpe	3.6665e-05	-0.39891	0.203	0.498	0.754529
98159413-ada28-19	4.12911e-05	-0.39897	0.219	0.533	0.849729
98150287-unknown-5135	0.000125352	-0.399327	0.234	0.543	1
98158474-unknown-5718	8.53225e-05	-0.399915	0.25	0.545	1
98162150-unknown-5971	0.000241636	-0.401027	0.078	0.298	1
98135151-unknown-4087	0.00107841	-0.40275	0.062	0.236	1
98150300-spc1l	6.22215e-05	-0.404095	0.156	0.393	1
98006853-unknown-167	2.27727e-05	-0.404646	0.203	0.513	0.46864
98023812-ca158	5.77634e-06	-0.404712	0.203	0.506	0.118871
98130626-ttpal-5	4.48007e-05	-0.404778	0.219	0.532	0.921954
98134651-unknown-4046	0.00120601	-0.404924	0.297	0.57	1
98119002-s39ab-5	0.000417554	-0.405215	0.156	0.368	1
98111882-unknown-2509	7.13692e-06	-0.40644	0.094	0.366	0.146871
98123610-s22a4-5	0.000110008	-0.406923	0.219	0.494	1
98009254-rsph1	1.98677e-05	-0.407083	0.188	0.473	0.408857
98118109-unknown-2918	6.86117e-06	-0.407247	0.156	0.497	0.141196
98156252-unknown-5599	8.08772e-07	-0.408174	0.203	0.555	0.0166437
98121755-unknown-3170	0.000762206	-0.408499	0.156	0.353	1
98026721-sim14	8.88596e-09	-0.409547	0.719	0.946	0.000182864
98008453-unknown-206	2.07173e-08	-0.409802	0.75	0.984	0.000426342
98136136-unknown-4174	6.16174e-05	-0.409866	0.234	0.515	1
98103253-stau1	1.48874e-05	-0.409958	0.281	0.568	0.306368
98055513-spat6-2	1.39695e-05	-0.410268	0.297	0.563	0.287478
98116912-unknown-2820	2.14596e-05	-0.410291	0.141	0.415	0.441617
98108894-anxa5-2	6.27601e-06	-0.410474	0.234	0.535	0.129154
98117468-pacn2-2	8.72353e-06	-0.410501	0.172	0.448	0.179522
98133215-ssr5-7	8.38269e-06	-0.410953	0.125	0.414	0.172507
98129010-unknown-3686	2.0025e-05	-0.411315	0.234	0.496	0.412095
98132583-unknown-3905	9.55899e-05	-0.411777	0.203	0.496	1
98032976-cyac3	3.58577e-06	-0.411826	0.438	0.734	0.0737916
98136468-acha6-12	0.000353643	-0.41265	0.188	0.446	1
98002364-tbb4b-2	4.92915e-05	-0.412703	0.391	0.717	1
98109915-unknown-2381	1.16488e-05	-0.41285	0.188	0.467	0.23972
98124027-pg12a-7	0.000193149	-0.413512	0.328	0.598	1
98027545-gbrp	1.86148e-05	-0.413551	0.219	0.497	0.383074
98025611-dnjb1	3.34891e-05	-0.413718	0.438	0.718	0.689173
98111797-unknown-2504	6.68812e-06	-0.413799	0.219	0.533	0.137635
98145161-unknown-4784	8.91678e-06	-0.414468	0.156	0.422	0.183498
98137446-unknown-4274	8.65088e-05	-0.414651	0.203	0.495	1
98131149-mycb2-2	0.000116119	-0.414667	0.359	0.724	1
98006161-tekt4	5.16632e-06	-0.415273	0.219	0.529	0.106318
98126882-loxh1-18	0.00106676	-0.415677	0.078	0.246	1
98148747-fat4-7	3.76887e-07	-0.416237	0.078	0.4	0.00775595
98115594-adec1	8.46407e-06	-0.416671	0.172	0.431	0.174182
98123957-unknown-3327	0.000149872	-0.417532	0.219	0.47	1
98021940-dyh7-2	1.18762e-06	-0.418061	0.188	0.532	0.0244401
98131743-unknown-3851	1.91289e-05	-0.418072	0.172	0.47	0.393653
98111276-unknown-2464	7.06732e-06	-0.41884	0.203	0.485	0.145438
98140839-loxh1-25	0.00036852	-0.419426	0.266	0.517	1
98114872-plxa2-2	0.000157767	-0.419721	0.312	0.577	1
98013508-prqfv	2.25696e-05	-0.419903	0.266	0.595	0.464459
98135117-s22ad-5	1.34152e-05	-0.419956	0.203	0.484	0.276071
98128460-cd151	1.64603e-05	-0.420003	0.312	0.595	0.338736
98050356-cabl2	3.43252e-06	-0.420361	0.203	0.487	0.0706379
98004019-mlf2	6.90483e-06	-0.421077	0.422	0.711	0.142094
98139617-unknown-4403	6.18492e-06	-0.421422	0.078	0.353	0.12728
98107586-unknown-2232	0.000120874	-0.421766	0.109	0.348	1
98138921-ehd1-5	6.92629e-06	-0.422647	0.172	0.487	0.142536
98116005-lamb2	0.000127953	-0.423068	0.234	0.538	1
98036358-unknown-949	9.68785e-06	-0.423125	0.219	0.557	0.199366
98124955-yk006-14	4.26007e-07	-0.423241	0.219	0.587	0.0087668
98142857-unknown-4628	3.09905e-05	-0.423563	0.234	0.535	0.637754
98102764-adam9	1.09452e-05	-0.42362	0.25	0.543	0.225241
98149930-so4c1-2	2.5332e-05	-0.423762	0.172	0.458	0.521306
98144390-unknown-4727	3.05825e-06	-0.423844	0.172	0.472	0.0629357
98039773-ttc29-2	1.18623e-05	-0.424176	0.125	0.381	0.244114
98011375-cym1	0.000759362	-0.424936	0.234	0.477	1
98129108-ttc25-4	1.89692e-05	-0.425408	0.203	0.494	0.390368
98111545-trpm2-5	7.13518e-06	-0.426769	0.219	0.517	0.146835
98114420-unknown-2682	0.000115632	-0.426957	0.141	0.403	1
98141420-nu4m	2.99341e-05	-0.427065	0.5	0.762	0.616013
98161246-reep5-8	3.44885e-05	-0.427154	0.234	0.542	0.70974
98130802-unknown-3794	3.86308e-06	-0.427313	0.109	0.388	0.0794983
98122935-tif1b-9	5.04649e-05	-0.427456	0.203	0.457	1
98105099-unknown-2079	2.94627e-06	-0.427644	0.188	0.475	0.0606313
98027573-puma	3.67129e-05	-0.427659	0.219	0.496	0.755515
98142815-unknown-4625	1.04449e-05	-0.427904	0.141	0.413	0.214946
98128617-unknown-3662	0.000542114	-0.42805	0.094	0.293	1
98034525-osbl9	1.02116e-05	-0.428149	0.266	0.584	0.210146
98144113-unknown-4707	9.30198e-06	-0.42943	0.172	0.487	0.191425
98026945-ccd19	5.63637e-07	-0.430168	0.328	0.644	0.0115991
98152833-unknown-5328	7.51054e-06	-0.430612	0.312	0.627	0.154559
98051203-cep70	0.000394971	-0.43268	0.219	0.453	1
98100737-unknown-1759	1.50919e-05	-0.432853	0.188	0.484	0.310577
98125230-unknown-3402	8.11412e-07	-0.432914	0.234	0.593	0.016698
98112391-unknown-2544	0.000365136	-0.432917	0.172	0.392	1
98113791-h2b1l	1.13887e-05	-0.433371	0.219	0.513	0.234369
98024871-dgkz	1.30713e-05	-0.433413	0.328	0.649	0.268995
98116114-unknown-2773	5.06265e-05	-0.433676	0.219	0.51	1
98121373-unknown-3141	2.47519e-05	-0.433964	0.188	0.47	0.50937
98149724-tri25-2	2.33619e-05	-0.434003	0.188	0.49	0.480765
98108262-nep-2	9.11764e-05	-0.434127	0.203	0.444	1
98124957-unknown-3386	6.26457e-07	-0.434812	0.234	0.595	0.0128919
98121453-tgfi1	1.15334e-05	-0.435511	0.172	0.466	0.237347
98156254-unknown-5601	3.28519e-07	-0.435598	0.203	0.562	0.00676058
98002555-cu002	8.68907e-06	-0.435738	0.156	0.435	0.178812
98156155-unknown-5590	2.98984e-06	-0.436091	0.141	0.459	0.0615278
98145282-unknown-4791	7.80432e-05	-0.436265	0.234	0.56	1
98160520-pkha7-3	8.99103e-06	-0.436732	0.219	0.486	0.185026
98045591-gas8	1.45193e-06	-0.437493	0.469	0.739	0.0298792
98142327-unknown-4599	5.44263e-06	-0.43799	0.172	0.46	0.112004
98025783-rsh4a	6.65882e-06	-0.438744	0.281	0.561	0.137032
98132153-unknown-3885	1.2552e-05	-0.440439	0.188	0.472	0.258308
98103484-unknown-1939	2.08898e-05	-0.440649	0.234	0.549	0.429892
98137040-unknown-4249	0.0003112	-0.441142	0.172	0.41	1
98057474-b3gt1-4	2.37312e-06	-0.442229	0.25	0.604	0.0488364
98032164-ita7	2.74782e-05	-0.442523	0.406	0.757	0.565475
98155999-gbb2-3	1.48874e-05	-0.442951	0.266	0.568	0.306368
98007307-o2ag1	2.81448e-06	-0.443187	0.172	0.468	0.0579192
98117235-unknown-2838	3.49522e-06	-0.443206	0.234	0.536	0.0719281
98027931-gp101	0.000575233	-0.443501	0.062	0.245	1
98133815-unknown-3982	6.35795e-05	-0.443566	0.234	0.52	1
98161524-unknown-5935	1.37025e-05	-0.443905	0.188	0.482	0.281984
98109684-unknown-2365	2.56321e-06	-0.445056	0.266	0.583	0.0527483
98136244-unknown-4182	4.69213e-05	-0.445176	0.141	0.402	0.965593
98025287-arf6	7.04316e-06	-0.445725	0.172	0.472	0.144941
98154271-sgk1-2	2.09679e-05	-0.44578	0.172	0.451	0.431499
98160628-unknown-5878	3.919e-06	-0.446243	0.297	0.609	0.0806492
98107446-unknown-2223	3.95225e-05	-0.446421	0.234	0.565	0.813334
98132185-opn4-4	3.60548e-05	-0.446551	0.281	0.595	0.741972
98011764-ptprq	0.000118267	-0.447624	0.125	0.352	1
98136441-unknown-4201	3.99858e-06	-0.448102	0.203	0.505	0.0822868
98058463-unknown-1580	3.31437e-06	-0.44817	0.25	0.562	0.0682064
98139307-unknown-4385	5.00867e-06	-0.448317	0.266	0.613	0.103073
98129706-tsn3-2	7.47626e-06	-0.448468	0.172	0.432	0.153854
98104702-unc80-2	6.71175e-06	-0.448772	0.156	0.456	0.138121
98138110-ptprq-3	0.000106959	-0.448942	0.109	0.336	1
98154888-snp25-7	1.63326e-05	-0.450185	0.188	0.515	0.336109
98050667-coq3-2	2.97274e-06	-0.450718	0.188	0.499	0.061176
98151813-unknown-5260	6.67058e-06	-0.451368	0.156	0.483	0.137274
98150286-unknown-5134	0.000196359	-0.45202	0.266	0.557	1
98140350-unknown-4455	9.87255e-05	-0.45219	0.172	0.465	1
98109162-unknown-2333	4.61512e-06	-0.452417	0.094	0.379	0.0949745
98144138-unknown-4714	9.893e-07	-0.452923	0.328	0.67	0.0203588
98134896-co5a3	0.000101758	-0.453098	0.203	0.443	1
98106716-unknown-2176	2.94725e-06	-0.453267	0.234	0.529	0.0606515
98040571-sms2	6.19829e-06	-0.453679	0.375	0.659	0.127555
98134342-unknown-4019	7.64067e-07	-0.454689	0.109	0.411	0.0157237
98140340-unknown-4454	7.47764e-06	-0.45518	0.266	0.615	0.153882
98142379-unknown-4604	4.03746e-05	-0.456006	0.297	0.59	0.83087
98133921-lcor	1.9538e-05	-0.456026	0.297	0.607	0.402072
98153334-unknown-5360	1.12483e-06	-0.456899	0.109	0.411	0.0231479
98129112-esyt2-3	4.04852e-05	-0.457443	0.188	0.456	0.833145
98159937-unknown-5819	1.13069e-06	-0.458022	0.094	0.382	0.0232686
98157365-unknown-5642	2.66018e-06	-0.458536	0.156	0.461	0.0547438
98144229-gp142-2	4.30078e-06	-0.459407	0.188	0.475	0.0885057
98124225-unknown-3346	0.000483676	-0.460247	0.062	0.249	1
98006467-trpa1	6.17572e-06	-0.461336	0.25	0.552	0.12709
98135232-unknown-4098	9.93509e-06	-0.461995	0.25	0.575	0.204454
98041742-prof	3.52037e-06	-0.462777	0.188	0.46	0.0724458
98018376-ncald-2	1.69951e-07	-0.464515	0.344	0.649	0.00349742
98134019-unknown-3999	7.8108e-05	-0.464557	0.234	0.46	1
98127595-unknown-3591	9.5867e-07	-0.464897	0.219	0.541	0.0197285
98137823-snab	2.26767e-05	-0.464998	0.125	0.37	0.466663
98130136-idlc-3	3.1684e-06	-0.465521	0.219	0.522	0.0652025
98049201-unknown-1322	9.44425e-07	-0.465614	0.094	0.402	0.0194353
98138015-astd	1.38613e-06	-0.465709	0.219	0.573	0.0285251
98149172-unknown-5049	7.23188e-05	-0.466336	0.188	0.494	1
98036061-pacrg	1.35227e-05	-0.466368	0.234	0.556	0.278284
98055492-fbxw7-3	4.70293e-07	-0.467568	0.281	0.61	0.00967816
98122758-ehd4-5	8.40136e-06	-0.468158	0.25	0.582	0.172892
98124029-pg12a-8	9.6618e-05	-0.468191	0.297	0.592	1
98149665-unknown-5087	5.28628e-06	-0.468258	0.266	0.59	0.108786
98139798-unknown-4414	0.000366585	-0.469224	0.109	0.32	1
98142493-trim3-18	1.33414e-05	-0.469297	0.219	0.522	0.274552
98106603-klh10-2	3.66011e-06	-0.469426	0.203	0.527	0.0753214
98034185-ccd65	1.4649e-05	-0.469689	0.203	0.492	0.301462
98107442-pxdc2-2	1.92028e-05	-0.469895	0.219	0.55	0.395174
98139596-unknown-4402	3.80656e-05	-0.470542	0.297	0.583	0.783352
98153815-unknown-5383	4.31944e-05	-0.47062	0.203	0.492	0.888898
98150756-unknown-5157	8.63046e-07	-0.472053	0.156	0.471	0.0177606
98008078-src-2	3.67528e-06	-0.472528	0.219	0.539	0.0756336
98007657-loxh1-2	7.09692e-06	-0.472534	0.25	0.564	0.146048
98149041-ada28-17	2.78623e-06	-0.473218	0.125	0.404	0.0573378
98144000-loxh1-26	0.00021874	-0.474554	0.234	0.522	1
98133797-hdac6-2	0.000121673	-0.474567	0.203	0.469	1
98116977-lip1-4	1.40479e-06	-0.474585	0.188	0.544	0.0289091
98130582-y1101-4	1.78291e-06	-0.474812	0.25	0.561	0.0366905
98141445-unknown-4536	2.91324e-05	-0.476196	0.25	0.579	0.599516
98130982-unknown-3800	6.34979e-06	-0.476767	0.219	0.535	0.130672
98152861-unc22	7.09346e-05	-0.477642	0.094	0.336	1
98121172-unknown-3131	2.06974e-05	-0.477972	0.297	0.619	0.425932
98142331-dcst2-2	2.21606e-06	-0.477991	0.188	0.488	0.0456042
98134340-unknown-4018	2.44599e-06	-0.478252	0.234	0.569	0.050336
98101423-unknown-1811	1.56855e-07	-0.478685	0.109	0.435	0.00322792
98125050-unknown-3394	6.22701e-06	-0.478731	0.203	0.515	0.128146
98107440-unknown-2221	4.16296e-05	-0.479192	0.172	0.444	0.856696
98106377-cspg2-2	1.86044e-06	-0.479849	0.141	0.429	0.0382859
98107009-unknown-2198	3.98217e-06	-0.48038	0.281	0.612	0.0819491
98134505-unknown-4032	6.18195e-06	-0.480956	0.312	0.615	0.127218
98122122-unknown-3200	2.13813e-06	-0.481321	0.297	0.629	0.0440005
98160697-acer1-4	1.7306e-06	-0.481781	0.203	0.498	0.035614
98158507-calm-52	7.1208e-06	-0.482106	0.188	0.487	0.146539
98046462-unknown-1250	1.49715e-05	-0.483516	0.25	0.62	0.308098
98045851-unknown-1228	1.9539e-07	-0.484447	0.297	0.664	0.00402094
98142347-npdc1-3	3.5066e-07	-0.484455	0.141	0.438	0.00721623
98102678-skp1-3	1.11907e-05	-0.484711	0.25	0.573	0.230293
98100761-muts	8.99429e-06	-0.485159	0.281	0.569	0.185094
98122730-npd	4.7724e-06	-0.486701	0.219	0.561	0.0982113
98039516-unknown-1050	0.000256924	-0.488051	0.047	0.243	1
98117541-sned1	2.40875e-06	-0.488825	0.203	0.511	0.0495697
98053875-s17a5-14	8.0057e-07	-0.488883	0.234	0.577	0.0164749
98106791-glgc	3.47875e-06	-0.48898	0.109	0.417	0.0715892
98158420-unknown-5713	5.47689e-07	-0.489678	0.219	0.569	0.0112709
98134238-unknown-4010	1.21642e-06	-0.491752	0.219	0.538	0.0250328
98141555-rhgba-3	1.06444e-06	-0.492212	0.203	0.523	0.0219052
98123050-loxh1-16	0.000198761	-0.494529	0.031	0.222	1
98156498-unknown-5617	1.14996e-05	-0.494626	0.281	0.588	0.23665
98128675-huwe1-2	1.23107e-05	-0.494829	0.109	0.375	0.253343
98149596-la-2	6.38723e-07	-0.495178	0.406	0.707	0.0131443
98150868-unknown-5165	9.62378e-07	-0.495369	0.188	0.505	0.0198048
98132010-dhi1	6.47141e-06	-0.497168	0.25	0.546	0.133175
98102005-unknown-1850	0.00014718	-0.498839	0.266	0.607	1
98017068-gds1	1.47939e-06	-0.499579	0.406	0.734	0.0304444
98106412-ada28-7	1.44649e-06	-0.50015	0.281	0.626	0.0297673
98118399-unknown-2933	1.38803e-06	-0.500448	0.156	0.472	0.0285643
98011175-idlc	2.08277e-06	-0.500761	0.25	0.573	0.0428613
98143164-guad	1.8546e-07	-0.500784	0.172	0.485	0.00381659
98102971-unknown-1904	7.81257e-07	-0.500801	0.156	0.526	0.0160775
98101857-dnal4	6.62667e-08	-0.501429	0.109	0.443	0.0013637
98116089-ct085-3	4.0075e-07	-0.501972	0.234	0.567	0.00824704
98152862-unknown-5329	8.05133e-05	-0.502139	0.109	0.343	1
98161447-unknown-5932	2.74895e-06	-0.50236	0.234	0.582	0.0565706
98118934-cnfn-15	3.19182e-06	-0.502925	0.172	0.512	0.0656845
98118932-unknown-2965	1.73003e-06	-0.502936	0.25	0.589	0.0356023
98115596-ada28-9	4.15169e-07	-0.50361	0.188	0.507	0.00854377
98121244-atm-4	4.08308e-07	-0.503859	0.359	0.692	0.00840257
98102225-unknown-1862	2.83219e-05	-0.504171	0	0.22	0.582837
98152293-unknown-5310	1.27603e-06	-0.504981	0.203	0.534	0.0262595
98108945-zfp28	1.78282e-05	-0.505141	0.219	0.558	0.366886
98048632-fad3e	4.79058e-06	-0.505382	0.281	0.65	0.0985854
98156294-anr44-2	9.57212e-07	-0.505755	0.188	0.55	0.0196985
98134583-sync-2	1.68751e-05	-0.505796	0.297	0.639	0.347273
98116201-cq096	2.5857e-06	-0.506918	0.203	0.523	0.0532111
98111586-lox5-7	5.85072e-05	-0.506926	0.234	0.547	1
98140173-unknown-4443	6.23225e-07	-0.507413	0.203	0.507	0.0128253
98029850-cgnl1-2	2.40099e-06	-0.508825	0.312	0.652	0.04941
98139127-fyn-4	9.75621e-08	-0.509563	0.156	0.488	0.00200773
98109627-fyn-3	1.7392e-06	-0.509722	0.25	0.587	0.0357909
98102753-unknown-1885	7.83717e-07	-0.509888	0.25	0.61	0.0161281
98134894-unknown-4062	2.91256e-05	-0.510402	0.188	0.49	0.599376
98143960-unknown-4694	1.26038e-05	-0.511603	0.328	0.628	0.259374
98145070-matk	3.23804e-07	-0.511778	0.234	0.573	0.00666357
98118652-ubp51	2.08593e-06	-0.511855	0.172	0.522	0.0429264
98129804-extl3-2	1.41259e-07	-0.512077	0.172	0.515	0.00290697
98137411-unknown-4273	8.14702e-07	-0.512477	0.172	0.521	0.0167658
98025627-fbt4-2	9.76184e-08	-0.51269	0.234	0.588	0.00200889
98028335-an13b	3.8361e-07	-0.512728	0.203	0.518	0.0078943
98153180-unknown-5345	9.26342e-08	-0.513128	0.109	0.455	0.00190632
98152028-unknown-5278	5.07278e-07	-0.513921	0.156	0.483	0.0104393
98034340-mms22-2	3.77312e-06	-0.514293	0.234	0.576	0.0776471
98123956-aosl-6	7.42001e-07	-0.515005	0.219	0.549	0.0152696
98002357-cc74b	1.59286e-07	-0.515076	0.234	0.568	0.00327794
98050926-unknown-1350	7.01797e-05	-0.515395	0.094	0.336	1
98104380-unknown-2003	7.90079e-07	-0.516098	0.156	0.483	0.016259
98027521-tgm1	7.91949e-07	-0.516716	0.203	0.522	0.0162975
98143466-cbpc2-2	2.26721e-05	-0.516865	0.266	0.618	0.466569
98057036-fhl2-6	6.56822e-08	-0.518009	0.562	0.913	0.00135167
98123372-s22a3-10	1.21839e-07	-0.518853	0.344	0.684	0.00250732
98010908-huth	7.78806e-07	-0.519588	0.359	0.645	0.016027
98122570-unknown-3225	1.509e-07	-0.520012	0.234	0.587	0.00310537
98144026-unknown-4700	4.73482e-07	-0.520071	0.188	0.53	0.00974378
98107109-s6a18-3	6.33539e-07	-0.520107	0.203	0.53	0.0130376
98100554-unknown-1751	5.6719e-07	-0.520175	0.172	0.476	0.0116722
98040050-loxh1-4	3.3739e-05	-0.520192	0.047	0.288	0.694315
98131881-unknown-3860	3.03411e-07	-0.520342	0.234	0.629	0.00624389
98145739-alms1	6.61963e-07	-0.520488	0.188	0.515	0.0136225
98116664-unknown-2805	3.30088e-07	-0.520545	0.172	0.477	0.00679288
98162044-ece1-7	4.04623e-06	-0.520729	0.406	0.747	0.0832674
98135149-unknown-4086	8.23912e-07	-0.521058	0.266	0.6	0.0169553
98150888-unknown-5167	1.34152e-06	-0.522038	0.234	0.547	0.0276071
98116682-loxh1-11	7.51943e-05	-0.522089	0.25	0.558	1
98106410-ada33-2	9.04688e-07	-0.522828	0.281	0.637	0.0186176
98036581-dyrk2	3.25612e-08	-0.523109	0.359	0.75	0.000670076
98142321-chfr-4	1.03907e-06	-0.523412	0.219	0.563	0.0213829
98104797-unknown-2042	1.57752e-06	-0.523574	0.328	0.683	0.0324639
98142380-ssr5-8	2.34957e-06	-0.524432	0.25	0.562	0.0483518
98042373-myf5	5.47749e-06	-0.525178	0.312	0.68	0.112721
98117547-kdm6b	1.08694e-06	-0.525582	0.234	0.583	0.0223681
98105743-unknown-2119	8.09466e-06	-0.525999	0.219	0.533	0.16658
98152196-mchr1-2	1.22345e-07	-0.526199	0.266	0.592	0.00251773
98143017-hunk	1.41968e-07	-0.526393	0.234	0.585	0.00292155
98112567-scrb1	5.72627e-06	-0.526606	0.297	0.664	0.117841
98151091-sh3g3	3.84493e-07	-0.526902	0.328	0.672	0.00791249
98125173-unknown-3400	6.45518e-08	-0.527262	0.188	0.543	0.00132841
98101712-unknown-1833	1.31987e-07	-0.527725	0.203	0.552	0.00271616
98104502-gnao-6	5.80954e-07	-0.527828	0.219	0.579	0.0119554
98057421-fhl2-7	1.79478e-08	-0.528073	0.297	0.676	0.000369347
98121258-unknown-3135	9.05617e-06	-0.528273	0.25	0.578	0.186367
98020411-unknown-527	2.26872e-07	-0.529176	0.141	0.468	0.0046688
98046389-tbcel	2.22209e-09	-0.529485	0.359	0.756	4.57284e-05
98123490-unknown-3300	6.38911e-06	-0.52964	0.219	0.565	0.131481
98124478-unknown-3351	6.98351e-07	-0.529822	0.156	0.497	0.0143714
98112524-daple-2	1.84417e-06	-0.530303	0.25	0.577	0.0379513
98136294-ada20	3.07498e-07	-0.530786	0.203	0.558	0.00632801
98153994-unknown-5399	9.00026e-07	-0.530825	0.188	0.548	0.0185216
98041521-cc170-2	1.15749e-06	-0.532043	0.312	0.615	0.02382
98012909-unknown-333	9.03731e-05	-0.532224	0.328	0.657	1
98100236-unknown-1725	3.24922e-07	-0.532284	0.25	0.617	0.00668658
98150265-ppgb-9	2.48459e-05	-0.532318	0.25	0.576	0.511304
98126461-call3-8	1.09862e-06	-0.532925	0.203	0.525	0.0226086
98107443-kif4a	8.22948e-06	-0.533274	0.062	0.328	0.169354
98005455-sl9b2	1.67695e-06	-0.533433	0.203	0.573	0.03451
98132684-ttc25-5	3.47515e-06	-0.533724	0.188	0.507	0.071515
98153224-unknown-5353	1.19465e-07	-0.534427	0.219	0.582	0.00245847
98102828-unknown-1890	1.74101e-05	-0.534662	0.156	0.447	0.358282
98100457-unknown-1743	3.8085e-07	-0.534918	0.25	0.583	0.00783751
98107592-unknown-2233	2.13987e-06	-0.534935	0.062	0.355	0.0440364
98123054-loxh1-17	7.37437e-06	-0.535437	0	0.246	0.151757
98111584-lox5-6	5.02818e-05	-0.535491	0.219	0.541	1
98010424-cina	9.7989e-07	-0.536261	0.234	0.565	0.0201651
98110112-iqcg-2	2.73956e-06	-0.537063	0.203	0.517	0.0563774
98111724-ats2	4.06984e-07	-0.537495	0.125	0.432	0.00837533
98130570-aktip-2	5.14044e-07	-0.537612	0.141	0.463	0.0105785
98129887-unknown-3734	3.30456e-07	-0.537915	0.234	0.577	0.00680045
98044078-vamp2-3	2.70227e-10	-0.53962	0.5	0.829	5.56101e-06
98141372-f154a-2	2.19038e-06	-0.539758	0.266	0.596	0.0450758
98102095-pp1g	2.48587e-07	-0.541043	0.156	0.514	0.00511566
98011232-unknown-287	6.01902e-08	-0.54213	0.344	0.733	0.00123865
98109936-unknown-2383	3.02108e-07	-0.542175	0.203	0.527	0.00621709
98127737-lcap-8	1.80883e-05	-0.542474	0.219	0.5	0.372239
98141451-unknown-4538	1.82265e-05	-0.542523	0.312	0.662	0.375083
98153816-unknown-5384	2.21662e-06	-0.542748	0.25	0.671	0.0456159
98153619-kpcz	2.14072e-07	-0.542844	0.234	0.592	0.00440539
98054319-unknown-1427	1.01153e-07	-0.5444	0.266	0.627	0.00208162
98106411-adam8	7.05687e-07	-0.544555	0.266	0.622	0.0145223
98103219-unknown-1918	2.61673e-07	-0.544749	0.266	0.619	0.00538497
98116451-unknown-2797	1.43915e-07	-0.544972	0.156	0.491	0.00296164
98139087-unknown-4372	2.61113e-06	-0.5461	0.281	0.6	0.0537345
98144231-drd5-3	2.46014e-07	-0.547314	0.297	0.624	0.00506272
98161770-aosl-8	8.50144e-07	-0.547523	0.203	0.522	0.0174951
98134518-neu1b-2	6.81357e-08	-0.548301	0.234	0.623	0.00140216
98158506-irs1	8.31774e-07	-0.548342	0.188	0.521	0.0171171
98145178-lpar4-2	6.86661e-06	-0.550994	0.234	0.599	0.141308
98029269-unknown-749	8.06973e-07	-0.553207	0.359	0.664	0.0166067
98106695-goga4-2	2.16127e-06	-0.555599	0.25	0.615	0.0444767
98158814-unknown-5748	1.70346e-06	-0.556778	0.219	0.515	0.0350556
98047190-unknown-1267	4.97499e-10	-0.557006	0.484	0.874	1.0238e-05
98111591-nim1-2	8.86029e-07	-0.557795	0.234	0.581	0.0182336
98148194-cp135-5	7.30004e-07	-0.558834	0.188	0.548	0.0150228
98142025-ada28-13	5.85767e-07	-0.560372	0.234	0.585	0.0120545
98142026-ada33-6	3.97435e-07	-0.561058	0.234	0.585	0.00817882
98131575-unknown-3842	2.52643e-07	-0.561627	0.203	0.543	0.00519914
98145408-vdr	2.02099e-05	-0.562044	0.219	0.559	0.415899
98153820-unknown-5387	2.79315e-06	-0.562598	0.281	0.652	0.0574803
98021208-svop-2	3.0097e-11	-0.563076	0.484	0.829	6.19367e-07
98119316-unknown-2996	1.25366e-07	-0.565193	0.469	0.791	0.00257991
98102958-unknown-1903	4.04484e-07	-0.56555	0.219	0.598	0.00832388
98126836-unknown-3522	2.45779e-07	-0.565677	0.172	0.492	0.00505788
98059026-pde8b	8.48598e-08	-0.565949	0.203	0.576	0.00174633
98112479-htra3	8.23142e-06	-0.566615	0.219	0.576	0.169394
98047212-spat4	7.17806e-07	-0.568119	0.25	0.559	0.0147717
98145067-lgsn-8	2.44543e-07	-0.569471	0.203	0.567	0.00503245
98100195-vwa7-4	3.72074e-06	-0.569815	0.25	0.532	0.0765691
98133363-5ht1e-2	1.00151e-07	-0.569862	0.266	0.625	0.00206101
98132531-lox5-19	9.71552e-06	-0.569971	0.25	0.595	0.199936
98138899-rab2a	1.99303e-07	-0.570273	0.266	0.649	0.00410146
98111386-gnal	4.65406e-07	-0.570334	0.234	0.6	0.0095776
98122041-unknown-3193	2.05589e-07	-0.570609	0.203	0.566	0.00423082
98135288-unknown-4106	4.71314e-08	-0.571381	0.297	0.692	0.000969917
98018674-l	8.03949e-08	-0.572131	0.109	0.452	0.00165445
98122132-unknown-3202	3.7105e-07	-0.572444	0.266	0.636	0.00763584
98149361-plcb4-2	9.82934e-08	-0.573194	0.203	0.572	0.00202278
98153424-net2a	9.60366e-07	-0.573672	0.219	0.601	0.0197634
98052528-unknown-1381	2.01686e-07	-0.575501	0.172	0.537	0.00415051
98136327-unknown-4192	1.009e-10	-0.575639	0.484	0.876	2.07643e-06
98000273-acsf2	6.67407e-08	-0.576629	0.438	0.802	0.00137346
98133466-klh10-3	1.23208e-07	-0.577201	0.25	0.597	0.00253549
98100483-h2az	4.89317e-07	-0.57726	0.203	0.584	0.0100697
98105812-unknown-2122	1.42023e-07	-0.57795	0.234	0.579	0.0029227
98149211-klh10-5	3.45451e-08	-0.578265	0.188	0.565	0.000710903
98135139-unknown-4084	4.96215e-08	-0.578407	0.109	0.437	0.00102116
98148435-prkdc-5	2.57002e-05	-0.578634	0.188	0.428	0.528884
98047951-neo1	6.47734e-08	-0.580491	0.297	0.692	0.00133297
98153323-snp25-6	4.03873e-08	-0.581249	0.25	0.595	0.00083113
98037061-phop2	2.89822e-07	-0.581362	0.297	0.61	0.00596424
98134888-pi4ka-2	4.29024e-07	-0.582911	0.25	0.65	0.00882888
98123182-unknown-3274	2.56382e-07	-0.583252	0.219	0.563	0.00527608
98122957-trpg	9.73138e-09	-0.583746	0.156	0.543	0.000200262
98021946-svop-3	4.73423e-08	-0.583879	0.219	0.579	0.000974258
98149953-trpm6-3	1.70253e-06	-0.58502	0.266	0.645	0.0350363
98104033-prtg-2	3.52205e-08	-0.585034	0.188	0.582	0.000724803
98141665-unknown-4550	9.0298e-08	-0.585198	0.266	0.593	0.00185824
98129078-ada28-11	1.04025e-06	-0.585273	0.156	0.498	0.0214074
98150323-pol-8	1.61513e-07	-0.585298	0.281	0.676	0.00332377
98132814-gp116-2	1.84776e-07	-0.586784	0.172	0.558	0.00380251
98112885-tba1c-2	2.1311e-08	-0.587009	0.219	0.627	0.000438559
98116202-unknown-2781	2.77855e-07	-0.587497	0.281	0.631	0.00571798
98129076-y615	2.87137e-06	-0.588177	0.266	0.605	0.0590899
98008811-hook1	1.97801e-08	-0.58931	0.453	0.813	0.000407055
98161154-jag2	2.30728e-07	-0.589631	0.234	0.609	0.00474816
98137999-unknown-4298	3.67122e-07	-0.592312	0.25	0.633	0.007555
98018970-unknown-481	1.2063e-08	-0.592584	0.266	0.635	0.000248244
98146483-unknown-4870	3.0993e-07	-0.593043	0.266	0.641	0.00637804
98109568-ece2-6	1.90144e-06	-0.593797	0.281	0.62	0.0391298
98102227-unknown-1864	1.68742e-05	-0.593849	0.125	0.363	0.347254
98034438-anprc	1.36252e-05	-0.593851	0.281	0.612	0.280393
98108642-unknown-2296	1.2522e-06	-0.595171	0.234	0.609	0.025769
98041411-s6a13	1.0392e-07	-0.596457	0.219	0.591	0.00213858
98125347-unknown-3415	2.19342e-07	-0.59664	0.219	0.542	0.00451385
98134207-unknown-4005	6.48157e-08	-0.598714	0.172	0.532	0.00133384
98158261-dp2l-2	7.79129e-07	-0.599389	0.266	0.61	0.0160337
98160923-unknown-5888	6.26668e-08	-0.599586	0.172	0.548	0.00128962
98035363-wrn	6.16284e-08	-0.599871	0.344	0.664	0.00126825
98136284-astn1	4.83682e-08	-0.60073	0.297	0.65	0.00099537
98149909-deoc-3	1.68923e-08	-0.601025	0.234	0.635	0.000347626
98159079-fzd6	2.6792e-07	-0.601555	0.25	0.627	0.00551353
98131882-unknown-3861	3.65831e-08	-0.602269	0.234	0.64	0.000752844
98156422-mrp1-10	2.81052e-09	-0.602724	0.188	0.572	5.78378e-05
98013226-myo2	3.02966e-06	-0.602922	0.188	0.547	0.0623473
98137205-h2ax-3	1.3815e-08	-0.603199	0.375	0.735	0.0002843
98143529-cd047-2	6.7976e-08	-0.604025	0.25	0.627	0.00139888
98125282-unknown-3406	1.20616e-06	-0.60688	0.312	0.611	0.0248215
98100642-itb7	1.77455e-08	-0.606921	0.172	0.554	0.000365184
98106907-unknown-2188	6.66096e-09	-0.608445	0.281	0.667	0.000137076
98160920-loxh1-31	2.08956e-08	-0.608985	0.078	0.432	0.00043001
98157890-at1a2-3	1.46762e-07	-0.611629	0.203	0.572	0.00302022
98152160-idlc-4	7.36604e-07	-0.611798	0.219	0.552	0.0151586
98133161-ehd1-4	7.83969e-08	-0.612558	0.266	0.627	0.00161333
98104879-unknown-2051	2.00598e-08	-0.613044	0.203	0.582	0.00041281
98115291-unknown-2734	2.29249e-07	-0.615075	0.25	0.64	0.00471771
98100542-unknown-1748	1.32277e-07	-0.61577	0.219	0.634	0.00272214
98066530-unknown-1638	9.10222e-10	-0.616668	0.281	0.659	1.87314e-05
98148340-unknown-4976	2.86711e-08	-0.617106	0.281	0.627	0.000590023
98100191-unknown-1721	7.80822e-08	-0.617385	0.203	0.575	0.00160685
98141020-unknown-4507	3.9561e-08	-0.617508	0.188	0.528	0.000814127
98146461-ada28-15	8.60837e-09	-0.61794	0.188	0.559	0.000177152
98156311-kap2	1.14864e-07	-0.618173	0.234	0.598	0.00236378
98118292-unknown-2925	1.03854e-06	-0.618656	0.297	0.666	0.0213722
98123916-unknown-3323	3.16623e-09	-0.620037	0.406	0.812	6.51578e-05
98028498-dce1-2	7.54452e-09	-0.622626	0.297	0.697	0.000155259
98124032-y6933	3.02866e-09	-0.624943	0.172	0.557	6.23269e-05
98110001-unknown-2394	2.10932e-09	-0.625085	0.188	0.573	4.34077e-05
98032662-unknown-851	1.01448e-08	-0.627322	0.25	0.632	0.000208769
98115287-f169a	3.54871e-09	-0.627434	0.25	0.67	7.30289e-05
98160384-unknown-5855	2.17092e-07	-0.62783	0.281	0.69	0.00446754
98116112-rhob-3	1.45153e-08	-0.628073	0.172	0.56	0.00029871
98116198-mage2	6.31466e-07	-0.628179	0.25	0.64	0.0129949
98105073-unknown-2073	3.6532e-08	-0.628585	0.219	0.578	0.000751792
98019455-unknown-495	8.63067e-08	-0.628831	0.203	0.557	0.00177611
98139873-unknown-4421	4.46362e-07	-0.629756	0.234	0.642	0.00918568
98055822-unknown-1495	5.04866e-07	-0.631289	0.266	0.684	0.0103896
98156729-dcst1	4.25597e-08	-0.63142	0.266	0.679	0.000875836
98128056-unknown-3622	5.36743e-08	-0.632266	0.188	0.563	0.00110456
98132103-unknown-3881	6.94769e-09	-0.632456	0.297	0.69	0.000142977
98151910-nk3r-4	6.8488e-08	-0.632813	0.219	0.603	0.00140941
98149171-unknown-5048	6.69415e-07	-0.634313	0.172	0.503	0.0137759
98031411-svopl	3.44557e-09	-0.634347	0.172	0.522	7.09064e-05
98008332-acsf2-4	3.46615e-11	-0.637075	0.422	0.802	7.13298e-07
98014438-unknown-375	2.27499e-07	-0.638353	0.188	0.512	0.00468171
98134996-unknown-4070	7.13717e-09	-0.640879	0.25	0.635	0.000146876
98036324-ehd4-2	1.68586e-08	-0.641103	0.234	0.632	0.000346934
98106992-unknown-2197	2.65808e-07	-0.641239	0.312	0.693	0.00547007
98123907-epha3-3	3.63111e-09	-0.642696	0.266	0.654	7.47246e-05
98147727-sptn1-2	6.96856e-09	-0.644425	0.344	0.722	0.000143406
98117971-unknown-2893	4.25923e-08	-0.644683	0.281	0.679	0.000876506
98036803-rfesd	6.29818e-10	-0.645424	0.234	0.653	1.2961e-05
98000607-amd	3.48374e-11	-0.64615	0.484	0.875	7.16918e-07
98106232-gnaq-2	2.16822e-08	-0.64637	0.281	0.669	0.000446198
98145754-unknown-4819	9.49938e-09	-0.647692	0.359	0.725	0.000195488
98139493-utro-3	5.27044e-09	-0.649821	0.203	0.597	0.00010846
98115290-unknown-2733	2.84069e-09	-0.650366	0.266	0.687	5.84585e-05
98161061-unknown-5895	2.14439e-07	-0.651728	0.219	0.596	0.00441293
98135916-unknown-4158	4.01897e-11	-0.652475	0.297	0.72	8.27064e-07
98135912-unknown-4156	4.35684e-11	-0.653734	0.297	0.72	8.96594e-07
98117116-fhl3-7	2.74433e-08	-0.65603	0.219	0.607	0.000564755
98141083-unknown-4509	8.73236e-08	-0.658192	0.266	0.608	0.00179703
98130828-loxh1-19	1.14874e-07	-0.658613	0.203	0.629	0.00236399
98131760-unknown-3852	2.29186e-09	-0.660779	0.203	0.567	4.71642e-05
98104582-unknown-2023	4.69507e-08	-0.661591	0.203	0.61	0.000966198
98125234-unknown-3403	8.83327e-09	-0.661812	0.281	0.685	0.00018178
98154151-lox5-27	5.31992e-08	-0.662614	0.188	0.61	0.00109479
98157981-loxh1-28	5.51114e-08	-0.662989	0.266	0.636	0.00113414
98122348-s35b1-2	4.03031e-08	-0.665739	0.25	0.618	0.000829398
98116009-y864	2.25723e-08	-0.667429	0.297	0.701	0.000464515
98105669-unknown-2117	1.17332e-07	-0.669088	0.266	0.687	0.00241457
98160924-unknown-5889	9.05322e-09	-0.669759	0.234	0.606	0.000186306
98159769-erg24-2	1.53156e-10	-0.669842	0.406	0.795	3.15181e-06
98144305-unknown-4723	4.42827e-08	-0.669987	0.25	0.644	0.000911294
98137824-unknown-4291	7.4341e-08	-0.671087	0.156	0.492	0.00152986
98130401-unknown-3769	3.60775e-09	-0.671262	0.219	0.637	7.42439e-05
98160274-pi16-3	1.13493e-08	-0.671747	0.219	0.612	0.000233556
98134504-efc1-2	1.21303e-08	-0.672793	0.281	0.674	0.00024963
98145971-dyh8-2	3.23336e-09	-0.672919	0.234	0.61	6.65393e-05
98101962-lox5-2	2.10389e-07	-0.673064	0.328	0.635	0.00432959
98144260-unknown-4721	7.665e-10	-0.673653	0.312	0.7	1.57738e-05
98135351-unknown-4112	3.71024e-10	-0.673715	0.281	0.662	7.63529e-06
98102732-atg15	1.50383e-06	-0.675173	0.219	0.627	0.0309474
98139088-unknown-4373	2.88903e-08	-0.675609	0.266	0.634	0.000594534
98146504-unknown-4873	3.26943e-09	-0.676174	0.266	0.672	6.72815e-05
98115280-unknown-2731	2.92094e-09	-0.677872	0.266	0.679	6.01101e-05
98116155-unknown-2779	2.36628e-07	-0.680404	0.234	0.614	0.00486957
98115289-unknown-2732	3.7488e-09	-0.680509	0.266	0.698	7.71466e-05
98133152-shlb1-4	5.93046e-09	-0.681977	0.188	0.602	0.000122043
98148997-unknown-5040	2.79356e-06	-0.683127	0.172	0.441	0.0574887
98137305-mtmr9-2	1.56848e-07	-0.687496	0.297	0.707	0.00322777
98108882-unknown-2314	4.2986e-09	-0.687891	0.281	0.67	8.84609e-05
98134871-loxh1-22	3.98841e-07	-0.688469	0.266	0.655	0.00820775
98134228-unknown-4008	5.03136e-09	-0.689459	0.234	0.613	0.00010354
98131594-unknown-3843	1.77416e-09	-0.689966	0.25	0.655	3.65104e-05
98150984-tm11d	1.31293e-10	-0.690535	0.297	0.717	2.70189e-06
98034398-tbb3	4.44348e-09	-0.691185	0.406	0.78	9.14423e-05
98124144-unknown-3340	2.23285e-08	-0.69193	0.266	0.66	0.000459499
98123312-unknown-3286	6.14336e-07	-0.693767	0.219	0.537	0.0126424
98135000-rlmm	3.90032e-09	-0.69404	0.25	0.645	8.02646e-05
98152278-unknown-5305	5.26624e-09	-0.694726	0.359	0.778	0.000108374
98132054-unknown-3877	1.18383e-08	-0.696715	0.219	0.61	0.000243621
98152113-unknown-5293	1.26333e-08	-0.697291	0.203	0.593	0.00025998
98153819-unknown-5386	7.45659e-08	-0.697369	0.266	0.699	0.00153449
98109498-ccne1-3	8.0339e-09	-0.697377	0.234	0.628	0.00016533
98038007-unknown-999	1.57823e-08	-0.698341	0.25	0.656	0.000324783
98047330-vglu3	7.40377e-09	-0.699007	0.266	0.674	0.000152362
98105748-tep1-7	1.17282e-09	-0.700805	0.266	0.685	2.41355e-05
98150227-unknown-5133	2.45127e-09	-0.705416	0.25	0.66	5.04446e-05
98117242-unknown-2840	2.53029e-09	-0.706038	0.234	0.674	5.20709e-05
98161103-gas6	1.65286e-07	-0.706535	0.297	0.694	0.00340141
98105290-unknown-2090	1.89968e-09	-0.707157	0.203	0.647	3.90935e-05
98120742-unknown-3096	9.12266e-10	-0.707181	0.219	0.647	1.87735e-05
98103095-odf3a-3	7.56364e-08	-0.707219	0.234	0.647	0.00155652
98034761-aqp11	3.61862e-10	-0.707878	0.203	0.645	7.44676e-06
98145753-unknown-4818	1.02272e-08	-0.709417	0.328	0.741	0.000210466
98157982-loxh1-29	2.06039e-09	-0.710216	0.328	0.745	4.24008e-05
98134653-unknown-4047	2.35689e-07	-0.712276	0.297	0.657	0.00485024
98134794-unknown-4056	1.80231e-09	-0.713521	0.328	0.747	3.70897e-05
98135914-unknown-4157	1.26703e-11	-0.713583	0.297	0.729	2.60743e-07
98009841-unknown-246	3.82371e-09	-0.714877	0.312	0.725	7.86882e-05
98134302-frk-3	5.69955e-10	-0.715829	0.219	0.65	1.17291e-05
98142981-unknown-4633	4.86214e-08	-0.716309	0.203	0.587	0.00100058
98158579-rtbs-45	3.1108e-10	-0.717853	0.141	0.591	6.40171e-06
98159478-wnt7a	5.98619e-08	-0.721969	0.281	0.633	0.0012319
98117909-erbb3	3.85276e-10	-0.722042	0.297	0.695	7.92858e-06
98104124-unknown-1986	1.08182e-08	-0.722143	0.266	0.665	0.000222627
98157983-loxh1-30	5.06241e-09	-0.723085	0.281	0.645	0.000104179
98136914-unknown-4242	2.19988e-09	-0.724161	0.25	0.658	4.52712e-05
98102671-uvrag-2	1.76359e-08	-0.726284	0.266	0.692	0.000362928
98135143-unknown-4085	6.10765e-09	-0.728254	0.266	0.659	0.000125689
98153818-unknown-5385	1.35824e-08	-0.728394	0.281	0.71	0.000279512
98025949-unknown-663	2.76451e-09	-0.728963	0.234	0.653	5.68909e-05
98135214-hcn1-2	8.52862e-11	-0.729583	0.219	0.624	1.7551e-06
98161701-unknown-5936	9.48267e-10	-0.731715	0.25	0.671	1.95144e-05
98116683-loxh1-12	1.6369e-09	-0.732315	0.25	0.665	3.36858e-05
98105839-cq098-4	9.15573e-10	-0.73244	0.234	0.653	1.88416e-05
98153202-unknown-5351	3.05528e-08	-0.732606	0.203	0.545	0.000628746
98139078-plk2	8.51659e-10	-0.735923	0.219	0.653	1.75263e-05
98105053-unknown-2071	1.94613e-09	-0.73741	0.25	0.664	4.00493e-05
98014927-rgd2	5.36691e-10	-0.741687	0.359	0.789	1.10446e-05
98021454-rala	8.69989e-10	-0.74291	0.422	0.822	1.79035e-05
98160700-unknown-5881	7.10806e-10	-0.745293	0.25	0.675	1.46277e-05
98153921-unknown-5394	4.19163e-11	-0.747691	0.203	0.622	8.62596e-07
98100749-cdip1-4	7.70689e-10	-0.748038	0.25	0.649	1.586e-05
98137352-mx-2	3.41498e-11	-0.750068	0.219	0.676	7.02768e-07
98036555-unknown-955	2.59731e-09	-0.750759	0.328	0.772	5.34499e-05
98141547-lox5-22	6.74287e-10	-0.752116	0.219	0.639	1.38761e-05
98149550-unknown-5075	3.86701e-10	-0.753411	0.234	0.654	7.95793e-06
98048170-unknown-1295	1.72188e-09	-0.753849	0.312	0.739	3.54345e-05
98107854-loxh1-10	6.83022e-09	-0.753852	0.25	0.674	0.000140559
98137378-unknown-4270	2.99938e-08	-0.753864	0.266	0.711	0.000617242
98112427-unknown-2546	2.96915e-09	-0.753985	0.234	0.66	6.11021e-05
98148810-unknown-5016	2.94808e-09	-0.755845	0.234	0.678	6.06686e-05
98134854-kefx	1.1645e-09	-0.75782	0.297	0.715	2.39643e-05
98121912-f214a-2	1.01796e-10	-0.759981	0.234	0.665	2.09486e-06
98154743-unknown-5447	6.10316e-10	-0.761566	0.344	0.775	1.25597e-05
98109254-unknown-2342	1.9344e-09	-0.762944	0.281	0.713	3.98081e-05
98047583-aosl	8.04522e-11	-0.763407	0.297	0.732	1.65563e-06
98105003-unknown-2063	2.61455e-09	-0.764616	0.25	0.685	5.38049e-05
98111463-unknown-2479	1.36962e-09	-0.76538	0.203	0.592	2.81855e-05
98138006-reep5-5	4.35362e-10	-0.765429	0.312	0.729	8.95932e-06
98152279-unknown-5306	2.41942e-09	-0.765766	0.359	0.792	4.97893e-05
98161182-loxh1-32	5.42495e-10	-0.766682	0.172	0.58	1.1164e-05
98110252-tba8-2	2.1461e-09	-0.771711	0.312	0.721	4.41646e-05
98113087-itb6	4.73013e-10	-0.776503	0.266	0.68	9.73414e-06
98148465-unknown-4990	2.54103e-11	-0.781304	0.344	0.739	5.22919e-07
98003044-tc1d1	3.69909e-10	-0.783857	0.234	0.659	7.61235e-06
98025574-clip1-2	2.18514e-09	-0.784246	0.266	0.704	4.49679e-05
98116554-unknown-2801	4.03105e-10	-0.786827	0.312	0.711	8.2955e-06
98125961-tri39-10	5.14424e-12	-0.789249	0.156	0.583	1.05863e-07
98105453-hxk2-4	4.46125e-10	-0.79114	0.297	0.734	9.1808e-06
98132201-irf2-2	2.81134e-11	-0.793768	0.297	0.709	5.78545e-07
98155764-lmo3	3.80031e-10	-0.794765	0.281	0.702	7.82066e-06
98161292-unknown-5919	2.2089e-09	-0.796245	0.234	0.67	4.54569e-05
98137316-spat9-2	1.17736e-10	-0.796537	0.297	0.75	2.42288e-06
98105101-ltbp1-3	2.6449e-11	-0.797061	0.234	0.665	5.44294e-07
98127052-chfr-3	1.66654e-10	-0.79768	0.297	0.735	3.42957e-06
98126458-ttl13-2	5.47072e-09	-0.804788	0.328	0.749	0.000112582
98151040-reep5-7	2.18428e-11	-0.805836	0.281	0.727	4.49502e-07
98001031-pg12a	2.17655e-09	-0.80893	0.266	0.677	4.47913e-05
98151780-unknown-5256	1.16746e-10	-0.813721	0.391	0.824	2.40251e-06
98123105-tbb4b-14	1.42244e-10	-0.815891	0.234	0.672	2.92725e-06
98123489-unknown-3299	1.80225e-09	-0.824592	0.266	0.721	3.70885e-05
98135057-tppp3-2	2.03018e-11	-0.82943	0.266	0.725	4.1779e-07
98148459-unknown-4989	1.5721e-11	-0.831969	0.25	0.691	3.23522e-07
98027503-unknown-704	2.66269e-11	-0.832255	0.266	0.705	5.47955e-07
98123701-lox5-13	6.83266e-11	-0.832911	0.297	0.717	1.40609e-06
98112888-unknown-2578	5.14979e-09	-0.838131	0.031	0.395	0.000105977
98109376-pg12a-5	6.28405e-11	-0.839195	0.25	0.684	1.29319e-06
98047207-cxol1	4.68019e-10	-0.840166	0.266	0.717	9.63137e-06
98103122-unknown-1915	7.12747e-11	-0.843056	0.266	0.702	1.46676e-06
98133643-unknown-3966	2.96041e-10	-0.849698	0.234	0.695	6.09222e-06
98108616-syfa-2	2.64029e-10	-0.851928	0.281	0.728	5.43345e-06
98122191-unknown-3205	2.86959e-11	-0.854207	0.312	0.762	5.90532e-07
98126300-pgca	1.64499e-11	-0.859185	0.297	0.742	3.38523e-07
98125624-ctl1-4	3.2949e-12	-0.859865	0.391	0.867	6.78058e-08
98110568-reep5-2	1.19828e-11	-0.867503	0.266	0.716	2.46594e-07
98060099-unknown-1615	2.46246e-11	-0.867983	0.344	0.849	5.0675e-07
98009853-unknown-248	2.15258e-11	-0.883295	0.359	0.811	4.4298e-07
98025716-cttb2	8.7405e-11	-0.883774	0.312	0.802	1.79871e-06
98114837-unknown-2697	2.25337e-11	-0.886944	0.25	0.676	4.63721e-07
98145484-phop2-2	5.11298e-14	-0.893908	0.125	0.64	1.0522e-09
98135142-api5-2	5.78165e-12	-0.903166	0.281	0.752	1.18981e-07
98115016-y3950-4	1.22095e-13	-0.904106	0.141	0.609	2.5126e-09
98042387-ryk-2	4.11244e-13	-0.914222	0.219	0.68	8.46299e-09
98127476-unknown-3579	1.84767e-12	-0.918144	0.125	0.578	3.80232e-08
98122239-dhrs1-3	2.53522e-13	-0.929665	0.266	0.711	5.21723e-09
98132219-unknown-3887	2.02707e-14	-0.951649	0.203	0.655	4.1715e-10
98117481-unknown-2862	2.90137e-16	-0.959089	0.344	0.826	5.97073e-12
98030961-hop	5.78684e-14	-0.977651	0.281	0.732	1.19087e-09
98109449-tri13-2	1.30123e-14	-1.05124	0.234	0.713	2.6778e-10
