# Supplementary material for: Acoel single-cell atlas reveals expression dynamics and heterogeneity of adult pluripotent stem cells
Source: Nat Commun. 2023 May 5;14:2612. doi: 10.1038/s41467-023-38016-4 (PMC10163032; doi:10.1038/s41467-023-38016-4)
Supplement: Supplementary file 22 — Supplementary Data 20 [file 41467_2023_38016_MOESM22_ESM.xlsx]

## Sheet: neoblast.6v0
Supplementary Table 19. Neoblast cell type expression comparisons across regeneration time points and associated GO.
	p_vala	avg_log2FCb	pct.1c	pct.2d	p_val_adje	a = unadjusted p value	GO
98054164-cq098-3	9.66854e-16	0.513527	0.204	0.024	1.98969e-11	b = log fold change of average expression of this cluster versus all other clusters	N/A
98108987-unknown-2322	1.35242e-07	0.382098	0.421	0.274	0.00278314	c = Percent of cells within this clusters that express this gene
98045567-tm14c	5.49043e-07	0.31033	0.523	0.439	0.0112987	d = Perfect of cells outside this cluster expressing this gene
98131752-h10-4	9.56613e-07	0.253265	0.701	0.619	0.0196861	e = adjusted p value using bonferroni correction
98045842-fstl3	2.99e-06	0.371282	0.118	0.032	0.0615313
98155686-rock2-2	3.16558e-06	0.359666	0.329	0.201	0.0651444
98132604-mcfd2-4	0.000157706	0.291851	0.257	0.163	1
98141302-unknown-4526	0.000557545	0.280588	0.237	0.146	1
98133569-mp2k4	5.99581e-05	-0.25021	0.257	0.432	1
98014933-nips1	1.50878e-05	-0.250722	0.171	0.328	0.310492
98000761-adk	1.64547e-05	-0.25079	0.174	0.345	0.338621
98017068-gds1	2.60621e-06	-0.251057	0.089	0.228	0.0536332
98030055-psmd7	4.87705e-05	-0.25321	0.214	0.383	1
98005067-sywc	2.06038e-05	-0.2535	0.224	0.4	0.424006
98049488-tcpe	0.000100283	-0.254726	0.368	0.546	1
98011705-smad6	0.00030052	-0.254804	0.053	0.133	1
98132150-h10-6	4.74861e-05	-0.255988	0.533	0.663	0.977216
98054226-hmgcl	6.97836e-06	-0.258108	0.115	0.257	0.143608
98057370-rrp7a	1.59369e-05	-0.258566	0.207	0.388	0.327965
98129247-unknown-3703	3.62065e-05	-0.258604	0.102	0.221	0.745094
98025494-rpa1	3.63616e-06	-0.258691	0.109	0.252	0.0748285
98013864-psb2	5.52188e-05	-0.25998	0.27	0.464	1
98031166-xpo2	1.69975e-05	-0.260242	0.214	0.383	0.349791
98147592-cnfn-18	8.05712e-06	-0.260314	0.148	0.306	0.165807
98043333-anm1	6.99325e-05	-0.260417	0.408	0.583	1
98058706-cic	2.27879e-06	-0.26145	0.062	0.187	0.0468952
98047541-tcpb	5.79053e-05	-0.264674	0.385	0.575	1
98041041-tstd1	8.79591e-07	-0.264892	0.082	0.226	0.0181011
98042531-eif3l	7.67329e-07	-0.26505	0.122	0.291	0.0157909
98024751-sp3	9.39759e-07	-0.265798	0.053	0.177	0.0193393
98005923-unknown-143	1.8209e-05	-0.267213	0.503	0.701	0.374723
98012635-sda1	3.7595e-06	-0.267316	0.164	0.34	0.0773668
98022750-if2p	2.51316e-06	-0.26765	0.112	0.262	0.0517184
98053788-unknown-1411	3.32388e-05	-0.269201	0.28	0.461	0.684022
98020744-unknown-540	1.66993e-05	-0.269251	0.174	0.333	0.343655
98052342-dazp1-2	7.97839e-06	-0.269516	0.207	0.391	0.164187
98024786-1433b-2	3.42033e-05	-0.270063	0.48	0.697	0.703869
98001993-calm	9.13214e-06	-0.27209	0.095	0.228	0.18793
98043122-nop2	7.34565e-06	-0.273025	0.178	0.345	0.151166
98034033-tle1	1.43097e-05	-0.274623	0.171	0.325	0.29448
98034096-adas	4.85525e-06	-0.276693	0.211	0.388	0.0999162
98044764-ddx18	2.46648e-06	-0.276907	0.148	0.308	0.0507577
98042937-ipo5	2.57736e-05	-0.277272	0.391	0.592	0.530394
98143369-myg1	1.64755e-09	-0.27914	0.033	0.184	3.39049e-05
98045503-unknown-1217	1.43536e-05	-0.279921	0.214	0.391	0.295383
98050032-ndus1	2.18468e-07	-0.290843	0.135	0.323	0.00449586
98006404-elov4	1.02399e-06	-0.291924	0.174	0.357	0.0210727
98058586-bat1-4	6.31643e-07	-0.293214	0.174	0.369	0.0129986
98154762-tbb4b-18	7.27169e-08	-0.297329	0.125	0.308	0.00149644
98101674-cdv3	2.54113e-06	-0.300521	0.276	0.495	0.0522939
98016562-idhp	7.28893e-06	-0.302111	0.372	0.58	0.149999
98044872-cspg4	5.34557e-08	-0.303699	0.053	0.197	0.00110006
98027631-lbr	3.52784e-06	-0.307184	0.283	0.485	0.0725994
98051237-ml12b-2	1.9853e-07	-0.307332	0.128	0.311	0.00408556
98007788-cand1	2.16478e-08	-0.311604	0.118	0.308	0.000445489
98043121-2aaa	2.88136e-07	-0.314439	0.138	0.313	0.00592955
98020505-nano1	1.44349e-06	-0.316707	0.447	0.65	0.0297056
98020841-nano2	7.96931e-07	-0.317193	0.355	0.551	0.0164001
98037934-mknk2	1.4676e-07	-0.318773	0.523	0.74	0.00302018
98034279-kat5	9.91391e-07	-0.324819	0.336	0.536	0.0204018
98004709-unknown-107	3.18697e-07	-0.325452	0.362	0.587	0.00655846
98029622-hcfc1	1.03112e-07	-0.325991	0.168	0.364	0.00212193
98058391-panx3	4.84708e-07	-0.330875	0.276	0.498	0.00997482
98048896-sysc	1.0317e-07	-0.337661	0.204	0.417	0.00212314
98017619-vigln	3.19198e-08	-0.35154	0.418	0.655	0.000656877
98048044-cdc42-5	1.41224e-08	-0.366481	0.299	0.544	0.000290624
98052788-zswm4	2.13052e-08	-0.37932	0.197	0.405	0.00043844
98053087-tlk2-2	7.84908e-11	-0.389377	0.112	0.333	1.61526e-06
98002388-ks6a2	4.51335e-10	-0.408552	0.217	0.454	9.28803e-06
98124542-unknown-3355	8.78026e-11	-0.427484	0.372	0.58	1.80689e-06
98005177-actb	1.53652e-10	-0.451176	0.214	0.473	3.162e-06
98008897-mx1	1.23455e-23	-0.580483	0.003	0.289	2.54059e-19

## Sheet: neoblast.24v0
	p_vala	avg_log2FCb	pct.1c	pct.2d	p_val_adje	a = unadjusted p value	GO
98038698-casp2-5	1.20343e-13	0.267805	0.132	0.002	2.47654e-09	b = log fold change of average expression of this cluster versus all other clusters	peptidyl-threonine phosphorylation
98100136-ubb-7	5.55351e-12	0.332822	0.717	0.524	1.14286e-07	c = Percent of cells within this clusters that express this gene
98022779-sidt1-2	2.35732e-09	0.294833	0.213	0.07	4.85112e-05	d = Perfect of cells outside this cluster expressing this gene
98160238-h2az-3	4.0937e-09	0.28452	0.683	0.541	8.42443e-05	e = adjusted p value using bonferroni correction
98009890-zn347	6.42832e-08	0.328343	0.252	0.114	0.00132288
98124542-unknown-3355	1.54086e-07	0.285641	0.789	0.58	0.00317094
98156186-zn235-25	2.76294e-07	0.250773	0.367	0.209	0.00568586
98155686-rock2-2	3.78862e-07	0.282033	0.365	0.201	0.00779661
98017588-4f2	8.10285e-07	0.260358	0.604	0.442	0.0166748
98033885-csk2b	2.3531e-06	0.268662	0.506	0.352	0.0484244
98054909-fubp1-2	2.46967e-06	0.265582	0.456	0.296	0.0508233
98131947-h10-5	3.46022e-06	0.28718	0.547	0.422	0.0712079
98029119-ylat2-2	8.89123e-06	0.25524	0.444	0.296	0.182973
98020018-nlk	4.35376e-05	0.250891	0.444	0.311	0.89596
98057558-tfe2	7.61787e-05	0.266477	0.194	0.1	1
98023891-ino1	0.000118107	-0.250501	0.094	0.182	1
98060099-unknown-1615	8.65663e-06	-0.250549	0.103	0.211	0.178145
98147592-cnfn-18	1.84502e-05	-0.252161	0.182	0.306	0.379686
98003675-pparg	2.14807e-05	-0.26543	0.288	0.4	0.442052
98002675-unknown-60	2.4049e-07	-0.324169	0.237	0.374	0.00494905
98045503-unknown-1217	1.96912e-08	-0.35902	0.235	0.391	0.000405224

## Sheet: neoblast.72v0
	p_vala	avg_log2FCb	pct.1c	pct.2d	p_val_adje	a = unadjusted p value	GO
98122946-h32	5.64503e-17	0.375447	0.229	0.032	1.16169e-12	b = log fold change of average expression of this cluster versus all other clusters	nucleosome assembly
98122948-h32-2	3.07938e-15	0.291707	0.204	0.027	6.33705e-11	c = Percent of cells within this clusters that express this gene
98038698-casp2-5	2.7402e-14	0.27989	0.139	0.002	5.63905e-10	d = Perfect of cells outside this cluster expressing this gene
98132028-ggct-3	2.0449e-11	0.260173	0.191	0.041	4.20821e-07	e = adjusted p value using bonferroni correction
98035420-tbca	2.99071e-10	0.323493	0.65	0.481	6.15459e-06
98131947-h10-5	4.31665e-10	0.389278	0.589	0.422	8.88323e-06
98108987-unknown-2322	8.00066e-10	0.393804	0.471	0.274	1.64646e-05
98050051-mgn2	2.00255e-09	0.347311	0.521	0.328	4.12105e-05
98027169-metk1-2	2.58554e-08	0.332942	0.325	0.163	0.000532079
98160238-h2az-3	4.34519e-08	0.267105	0.665	0.541	0.000894197
98131752-h10-4	5.57955e-08	0.277369	0.718	0.619	0.00114822
98132748-tim13	7.46005e-08	0.304555	0.348	0.182	0.0015352
98038974-grsf1	1.89583e-07	0.301522	0.471	0.299	0.00390142
98133752-azr-2	4.99714e-07	0.294592	0.39	0.238	0.0102836
98047654-phf7	2.41459e-06	0.260034	0.355	0.204	0.0496898
98050180-mcm4	2.45617e-06	0.262977	0.325	0.184	0.0505455
98032961-cpsf5	2.59865e-06	0.276488	0.403	0.262	0.0534776
98055058-unknown-1460	3.67185e-06	0.265597	0.287	0.158	0.075563
98157615-traf2	8.20467e-05	0.277948	0.184	0.09	1
98001814-pex6	0.000110788	-0.253844	0.262	0.364	1
98018748-dcps	6.51419e-06	-0.25657	0.38	0.498	0.134055
98049843-ubp11	1.47864e-05	-0.257868	0.307	0.427	0.304289
98149841-nc2b	4.06995e-06	-0.260115	0.443	0.549	0.0837555
98021853-taldo	2.7465e-08	-0.268674	0.521	0.636	0.000565203
98154761-tbb4b-17	0.0065607	-0.270919	0.212	0.277	1
98023891-ino1	1.2922e-05	-0.272365	0.081	0.182	0.265923
98026764-unknown-687	6.91142e-06	-0.277742	0.186	0.323	0.14223
98048729-ci064	1.05223e-05	-0.279235	0.262	0.376	0.216538
98028683-ptss1	4.35519e-07	-0.296998	0.179	0.323	0.00896254
98036915-elov5-3	7.00851e-09	-0.335704	0.393	0.568	0.000144228
98045503-unknown-1217	1.89035e-07	-0.335888	0.252	0.391	0.00389015
98059376-unknown-1611	5.70449e-07	-0.35063	0.272	0.41	0.0117393
98047896-egr3	1.43087e-08	-0.381844	0.345	0.507	0.000294459
98008897-mx1	3.96297e-16	-0.420678	0.063	0.289	8.15539e-12

## Sheet: neoblast.8v0
	p_vala	avg_log2FCb	pct.1c	pct.2d	p_val_adje	a = unadjusted p value	GO
98128382-sdcb1-2	6.15807e-14	0.366305	0.383	0.16	1.26727e-09	b = log fold change of average expression of this cluster versus all other clusters	positive regulation of cell migration
98128383-unknown-3647	1.28784e-13	0.388282	0.408	0.18	2.65024e-09	c = Percent of cells within this clusters that express this gene	positive regulation of cell proliferation
98137456-itax	3.4382e-13	0.510564	0.241	0.061	7.07546e-09	d = Perfect of cells outside this cluster expressing this gene
98108987-unknown-2322	5.52082e-13	0.479249	0.497	0.274	1.13613e-08	e = adjusted p value using bonferroni correction
98152298-unknown-5312	8.06495e-07	0.303558	0.173	0.066	0.0165969
98133752-azr-2	1.02319e-06	0.300775	0.376	0.238	0.0210562
98050051-mgn2	3.16125e-06	0.280639	0.467	0.328	0.0650553
98157615-traf2	7.68166e-06	0.334217	0.196	0.09	0.158081
98019867-tiar	1.68671e-05	-0.250123	0.371	0.481	0.347108
98040750-pa1b3-2	1.74459e-08	-0.250733	0.03	0.133	0.000359019
98012838-djc21-2	5.15756e-05	-0.251177	0.228	0.335	1
98043745-cdc20-2	8.43146e-06	-0.251605	0.169	0.284	0.173511
98034342-at5g2-2	3.04312e-07	-0.252562	0.554	0.714	0.00626244
98028382-pesc	3.20114e-05	-0.254455	0.273	0.383	0.658763
98044002-u2af1	4.68715e-06	-0.255312	0.294	0.434	0.0964569
98043347-rla1-2	8.82384e-08	-0.257393	0.649	0.833	0.00181586
98026971-rl5	6.99066e-08	-0.257586	0.558	0.718	0.00143861
98041837-ubp14	1.14076e-06	-0.257906	0.396	0.541	0.0234756
98051383-unknown-1356	3.00426e-06	-0.258006	0.342	0.495	0.0618247
98030179-etfa	1.35437e-05	-0.260115	0.305	0.42	0.278716
98053593-nob1	3.25117e-06	-0.262611	0.137	0.252	0.0669057
98011628-nucl	3.07723e-12	-0.263771	0.745	0.908	6.33263e-08
98020672-wdr12	5.27215e-06	-0.266591	0.175	0.299	0.108495
98019115-echa	4.19853e-07	-0.267261	0.412	0.553	0.00864016
98019259-nle1	3.93142e-06	-0.268002	0.301	0.427	0.0809046
98057370-rrp7a	3.76745e-06	-0.26814	0.257	0.388	0.0775304
98043122-nop2	5.99429e-06	-0.268483	0.226	0.345	0.123356
98053087-tlk2-2	3.29245e-06	-0.271884	0.203	0.333	0.0677552
98014650-np1l1	3.06578e-09	-0.273942	0.572	0.716	6.30906e-05
98010659-mbd2	1.42499e-05	-0.274002	0.214	0.32	0.293249
98013318-mdhm	5.3461e-07	-0.275166	0.403	0.561	0.0110017
98032763-rbm8a	5.00641e-07	-0.27741	0.387	0.534	0.0103027
98043121-2aaa	1.13036e-05	-0.278278	0.203	0.313	0.232618
98044753-aster	2.86262e-06	-0.280534	0.248	0.379	0.0589099
98005923-unknown-143	1.16625e-07	-0.280792	0.513	0.701	0.00240002
98041851-rl22	6.414e-08	-0.281078	0.549	0.728	0.00131994
98035532-ncbp2-2	5.33012e-07	-0.281579	0.349	0.522	0.0109689
98003413-mk67i	1.30216e-07	-0.284431	0.392	0.563	0.00267971
98021962-rs5	6.89772e-11	-0.284613	0.631	0.806	1.41948e-06
98017068-gds1	1.58071e-07	-0.285125	0.1	0.228	0.00325295
98033942-dnja1	1.7906e-07	-0.285265	0.267	0.42	0.00368489
98023891-ino1	1.42797e-05	-0.2864	0.087	0.182	0.293861
98048896-sysc	2.0013e-06	-0.28733	0.296	0.417	0.0411848
98000829-dhrs1	1.69651e-05	-0.288647	0.175	0.289	0.349124
98048729-ci064	1.56701e-06	-0.289431	0.244	0.376	0.0322475
98125624-ctl1-4	1.03397e-07	-0.289856	0.075	0.194	0.0021278
98058391-panx3	1.48805e-06	-0.291053	0.364	0.498	0.0306227
98030209-hnrpl-2	4.61265e-07	-0.291121	0.282	0.427	0.00949238
98151780-unknown-5256	1.88533e-10	-0.291429	0.039	0.172	3.87982e-06
98059376-unknown-1611	1.51047e-05	-0.292585	0.289	0.41	0.31084
98101062-tebp-2	2.92585e-08	-0.293274	0.44	0.592	0.000602111
98045179-rlp24-2	2.41661e-09	-0.295698	0.558	0.762	4.97314e-05
98002667-ub2d3	2.92173e-08	-0.29615	0.453	0.638	0.000601263
98041294-ddx4-2	5.33495e-07	-0.296273	0.305	0.449	0.0109788
98005441-ampl	3.40249e-08	-0.297547	0.442	0.587	0.000700199
98000383-rla2	2.02311e-08	-0.298808	0.585	0.808	0.000416336
98013864-psb2	8.5536e-08	-0.299301	0.303	0.464	0.00176025
98124598-rl38-2	4.95529e-08	-0.299719	0.408	0.607	0.00101975
98058267-vdac2	7.59817e-13	-0.299909	0.661	0.84	1.56363e-08
98009479-tsr2	1.88854e-09	-0.302896	0.487	0.65	3.88643e-05
98155920-ubb-14	5.66188e-08	-0.308583	0.294	0.451	0.00116516
98015372-pges2	3.4162e-07	-0.308722	0.219	0.357	0.0070302
98031233-sptb2	1.04384e-07	-0.308858	0.314	0.473	0.00214812
98134889-tom6	2.02345e-08	-0.309098	0.408	0.583	0.000416407
98060099-unknown-1615	1.04097e-09	-0.316673	0.068	0.211	2.14221e-05
98015659-c9mt	1.8534e-08	-0.317704	0.376	0.566	0.00038141
98048003-rir2	5.89973e-08	-0.317907	0.326	0.507	0.0012141
98020505-nano1	1.05831e-08	-0.321625	0.483	0.65	0.000217789
98009260-actg	1.04175e-12	-0.321984	0.663	0.82	2.14381e-08
98025828-rs13	5.23239e-09	-0.322275	0.481	0.692	0.000107677
98022905-h2ax-2	1.408e-10	-0.323301	0.563	0.748	2.89752e-06
98025716-cttb2	7.43859e-12	-0.323461	0.071	0.24	1.53079e-07
98044569-at1b1	1.3251e-08	-0.326005	0.36	0.517	0.000272692
98113329-unknown-2601	9.11558e-08	-0.326188	0.292	0.442	0.0018759
98040634-atpa	2.64803e-11	-0.327057	0.503	0.692	5.44937e-07
98030354-rl21	1.86354e-10	-0.328022	0.478	0.67	3.83497e-06
98004709-unknown-107	1.54514e-09	-0.329086	0.39	0.587	3.17974e-05
98045503-unknown-1217	6.81255e-08	-0.329577	0.237	0.391	0.00140195
98049843-ubp11	9.27955e-09	-0.331503	0.271	0.427	0.000190964
98009853-unknown-248	2.18579e-12	-0.335735	0.034	0.182	4.49813e-08
98034897-rl23a	3.03781e-10	-0.3366	0.469	0.689	6.2515e-06
98024853-psa2	1.59215e-08	-0.33918	0.203	0.354	0.000327648
98000125-rs7	1.70508e-14	-0.339551	0.702	0.934	3.50889e-10
98014081-gcdh	3.71469e-10	-0.346175	0.369	0.549	7.64447e-06
98003675-pparg	1.27933e-08	-0.349464	0.246	0.4	0.000263273
98019506-masu1	2.68006e-09	-0.351499	0.175	0.335	5.5153e-05
98052725-if2a	1.61087e-11	-0.354177	0.449	0.646	3.315e-07
98022442-rla1	4.44804e-10	-0.354434	0.449	0.692	9.15362e-06
98002620-ef1g	2.41089e-19	-0.358176	0.647	0.85	4.96136e-15
98048044-cdc42-5	1.17782e-10	-0.362643	0.349	0.544	2.42384e-06
98101674-cdv3	1.00028e-10	-0.370679	0.296	0.495	2.05849e-06
98122091-aimp1-3	1.78271e-11	-0.372322	0.073	0.233	3.66863e-07
98013427-atp5l	2.04062e-11	-0.374313	0.399	0.626	4.1994e-07
98056302-s43a3	6.35692e-15	-0.384904	0.497	0.701	1.30819e-10
98038546-npm3	2.10432e-16	-0.387529	0.604	0.85	4.33048e-12
98021364-rs16	2.71777e-15	-0.387924	0.572	0.83	5.5929e-11
98010532-psa3	8.55423e-13	-0.391211	0.396	0.614	1.76037e-08
98013279-rl14	2.6706e-32	-0.398992	0.704	0.903	5.49583e-28
98029236-pcna	4.53068e-14	-0.405156	0.435	0.684	9.32369e-10
98016993-rs2	8.16018e-25	-0.411519	0.683	0.939	1.67928e-20
98014517-ndkb	7.17865e-15	-0.422584	0.499	0.789	1.47729e-10
98047541-tcpb	1.16542e-14	-0.438488	0.337	0.575	2.39831e-10
98024392-sc6a1-2	2.39949e-16	-0.458538	0.437	0.677	4.9379e-12
98018165-ef1a2-2	1.11889e-53	-0.499817	0.793	1	2.30257e-49

## Sheet: neoblast.17v0
	p_vala	avg_log2FCb	pct.1c	pct.2d	p_val_adje	a = unadjusted p value	GO
98122334-hrsl3	5.96154e-17	0.393778	0.263	0.049	1.22683e-12	b = log fold change of average expression of this cluster versus all other clusters	regulation of catalytic activity
98109575-catl1-6	2.48802e-13	0.411137	0.432	0.206	5.1201e-09	c = Percent of cells within this clusters that express this gene
98109574-catl1-5	6.17262e-13	0.402359	0.417	0.197	1.27026e-08	d = Perfect of cells outside this cluster expressing this gene
98054164-cq098-3	1.83444e-12	0.362423	0.166	0.024	3.7751e-08	e = adjusted p value using bonferroni correction
98108987-unknown-2322	2.32605e-12	0.447435	0.482	0.274	4.78678e-08
98049341-y1101	3.16018e-12	0.438623	0.294	0.109	6.50333e-08
98001231-sap3	6.82457e-10	0.401424	0.495	0.303	1.40443e-05
98025789-catl1	4.88101e-09	0.384551	0.393	0.218	0.000100446
98041678-if2b	2.21953e-08	0.314177	0.402	0.226	0.000456757
98019412-unknown-493	3.65685e-08	0.298476	0.179	0.058	0.000752544
98155686-rock2-2	8.5915e-08	0.304149	0.367	0.201	0.00176804
98017173-unknown-438	1.23244e-07	0.334029	0.402	0.238	0.00253625
98037255-sap-5	1.37846e-07	0.251141	0.134	0.034	0.00283674
98049840-cx6a1	1.46475e-07	0.28345	0.575	0.396	0.00301431
98006294-fa46a	3.08284e-07	0.326889	0.508	0.352	0.00634417
98027169-metk1-2	4.26005e-07	0.272234	0.309	0.163	0.00876676
98118450-tba3c-2	7.11632e-07	0.251616	0.432	0.269	0.0146447
98050051-mgn2	8.67619e-07	0.280662	0.475	0.328	0.0178547
98016243-calm-12	1.21292e-06	0.284459	0.423	0.269	0.0249607
98107170-rhg23	1.48234e-06	0.258479	0.281	0.143	0.0305051
98056302-s43a3	8.0418e-09	-0.250454	0.585	0.701	0.000165492
98023891-ino1	0.000135769	-0.253247	0.099	0.182	1
98108616-syfa-2	3.01766e-13	-0.253251	0	0.109	6.21003e-09
98126458-ttl13-2	6.2079e-12	-0.2543	0.004	0.109	1.27752e-07
98043179-unknown-1159	1.04354e-06	-0.255586	0.063	0.163	0.0214751
98018217-rfc4	2.00737e-05	-0.259822	0.266	0.371	0.413096
98000829-dhrs1	7.28356e-05	-0.26043	0.188	0.289	1
98024156-actb-4	0.000804269	-0.260781	0.43	0.505	1
98034096-adas	1.60526e-05	-0.263669	0.276	0.388	0.330347
98152047-clc5a-2	5.97878e-06	-0.265865	0.177	0.291	0.123037
98055004-stt3a	3.32894e-06	-0.266208	0.3	0.43	0.0685062
98047896-egr3	2.57588e-05	-0.270091	0.4	0.507	0.530091
98021454-rala	2.80581e-06	-0.27156	0.151	0.269	0.0577408
98015567-med26	4.65575e-07	-0.275565	0.356	0.488	0.00958108
98004004-6pgd	2.68602e-06	-0.276332	0.268	0.398	0.0552756
98037843-crti	1.49908e-05	-0.281353	0.05	0.131	0.308495
98048044-cdc42-5	9.82088e-08	-0.28637	0.402	0.544	0.00202104
98034279-kat5	6.68364e-08	-0.288852	0.425	0.536	0.00137543
98030217-unknown-778	0.000246092	-0.289979	0.084	0.16	1
98122091-aimp1-3	2.21481e-08	-0.306669	0.097	0.233	0.000455786
98040750-pa1b3-2	9.00027e-15	-0.309865	0.004	0.133	1.85217e-10
98051971-fabp5	9.55719e-06	-0.325362	0.151	0.265	0.196677
98125624-ctl1-4	5.77189e-13	-0.346599	0.041	0.194	1.1878e-08
98151780-unknown-5256	8.19664e-20	-0.385315	0.002	0.172	1.68679e-15
98009853-unknown-248	4.30239e-21	-0.416362	0.002	0.182	8.85388e-17
98057522-unknown-1550	1.40729e-32	-0.461801	0.609	0.896	2.89606e-28
98060099-unknown-1615	1.53607e-24	-0.467854	0.002	0.211	3.16108e-20
98045503-unknown-1217	9.15175e-15	-0.473612	0.179	0.391	1.88334e-10
98025716-cttb2	2.95483e-28	-0.475698	0.002	0.24	6.08074e-24
98124542-unknown-3355	1.2183e-19	-0.554903	0.365	0.58	2.50714e-15
98008897-mx1	1.16545e-34	-0.589936	0.002	0.289	2.39839e-30

## Sheet: neoblast.29v0
	p_vala	avg_log2FCb	pct.1c	pct.2d	p_val_adje	a = unadjusted p value	GO
98108987-unknown-2322	2.02179e-43	0.851868	0.706	0.274	4.16064e-39	b = log fold change of average expression of this cluster versus all other clusters	nucleosome assembly
98054164-cq098-3	5.01912e-26	0.609666	0.286	0.024	1.03288e-21	c = Percent of cells within this clusters that express this gene
98019412-unknown-493	2.70716e-16	0.456221	0.264	0.058	5.57107e-12	d = Perfect of cells outside this cluster expressing this gene
98122334-hrsl3	5.21447e-14	0.296663	0.235	0.049	1.07309e-09	e = adjusted p value using bonferroni correction
98045567-tm14c	1.41829e-13	0.38675	0.642	0.439	2.91869e-09
98071800-unknown-1674	4.34801e-12	0.283669	0.149	0.017	8.94776e-08
98155329-rrt15	1.56334e-11	0.38631	0.452	0.231	3.21719e-07
98155686-rock2-2	2.80041e-11	0.366235	0.415	0.201	5.76296e-07
98123392-unknown-3294	3.07452e-11	0.323664	0.423	0.231	6.32706e-07
98122946-h32	2.46466e-10	0.263109	0.16	0.032	5.07203e-06
98122302-ubb-10	2.69831e-10	0.294764	0.427	0.231	5.55285e-06
98045253-rbp56	1.25115e-09	0.322275	0.513	0.303	2.57473e-05
98147541-unknown-4915	1.36106e-09	0.252027	0.18	0.046	2.80092e-05
98031851-fis1	1.36318e-09	0.337124	0.417	0.226	2.80529e-05
98025789-catl1	3.11139e-09	0.372396	0.397	0.218	6.40294e-05
98001588-s6a17	2.4538e-08	0.304576	0.569	0.376	0.000504967
98057729-rrn3-2	2.67069e-08	0.295819	0.378	0.209	0.000549601
98024111-tdh	2.71832e-08	0.267789	0.321	0.15	0.000559404
98125870-unknown-3449	4.60129e-08	0.336074	0.243	0.107	0.0009469
98100931-tbb4b-6	5.67338e-08	0.274751	0.325	0.165	0.00116752
98001231-sap3	8.15775e-08	0.335651	0.47	0.303	0.00167878
98049123-ssa27	9.10899e-08	0.260144	0.309	0.153	0.00187454
98059281-dusty-3	3.67443e-07	0.262399	0.339	0.177	0.0075616
98046270-iscu	1.37975e-06	0.262002	0.352	0.209	0.0283938
98037843-crti	0.00070386	-0.250326	0.067	0.131	1
98154761-tbb4b-17	0.0217774	-0.251487	0.231	0.277	1
98058893-unknown-1596	1.94322e-10	-0.260238	0.041	0.167	3.99896e-06
98067868-unknown-1648	1.17955e-05	-0.267639	0.315	0.422	0.242741
98023891-ino1	2.06364e-05	-0.274388	0.092	0.182	0.424676
98040750-pa1b3-2	1.14496e-10	-0.277077	0.022	0.133	2.35622e-06
98051971-fabp5	2.6407e-05	-0.309003	0.16	0.265	0.54343
98124542-unknown-3355	4.26913e-10	-0.350114	0.485	0.58	8.78544e-06
98125624-ctl1-4	1.4973e-12	-0.363933	0.049	0.194	3.0813e-08
98151780-unknown-5256	1.30941e-19	-0.38034	0.006	0.172	2.69465e-15
98009853-unknown-248	1.70406e-21	-0.412371	0.004	0.182	3.50679e-17
98008897-mx1	1.58259e-16	-0.421756	0.082	0.289	3.25681e-12
98045503-unknown-1217	2.82507e-12	-0.431317	0.213	0.391	5.81371e-08
98060099-unknown-1615	5.32423e-23	-0.44538	0.01	0.211	1.09567e-18
98025716-cttb2	5.48175e-27	-0.460389	0.01	0.24	1.12809e-22
98057522-unknown-1550	2.81569e-40	-0.541024	0.63	0.896	5.79441e-36
