# Supplementary material for: Acoel single-cell atlas reveals expression dynamics and heterogeneity of adult pluripotent stem cells
Source: Nat Commun. 2023 May 5;14:2612. doi: 10.1038/s41467-023-38016-4 (PMC10163032; doi:10.1038/s41467-023-38016-4)
Supplement: Supplementary file 23 — Supplementary Data 21 [file 41467_2023_38016_MOESM23_ESM.xlsx]

## Sheet: int_reg_neoblast.markers
Supplementary Table 21. Markers from the merged regeneration neoblasts subclusters.
p_vala	avg_log2FCb	pct.1c	pct.2d	p_val_adje	clusterf	geneg	a = unadjusted p value
2.88022e-172	5.0452	0.913	0.055	5.9272e-168	tpm3+ (muscle)	98004726-fhl2-2	b = log fold change of average expression of this cluster versus all other clusters
1.12845e-152	4.3439	0.797	0.046	2.32223e-148	tpm3+ (muscle)	98023367-titin-4	c = Percent of cells within this clusters that express this gene
7.53044e-133	2.96884	0.319	0.004	1.54969e-128	tpm3+ (muscle)	98147556-unknown-4917	d = Perfect of cells outside this cluster expressing this gene
8.8319e-131	4.23163	0.768	0.05	1.81752e-126	tpm3+ (muscle)	98057437-srca-2	e = adjusted p value using bonferroni correction
3.11702e-125	3.70076	0.667	0.038	6.41451e-121	tpm3+ (muscle)	98054360-myl6b-2	f = cluster identity
6.02569e-124	2.73062	0.377	0.008	1.24003e-119	tpm3+ (muscle)	98075737-unknown-1697	g = gene of interest
6.99469e-109	6.07216	0.971	0.127	1.43944e-104	tpm3+ (muscle)	98041501-tpm3
1.08978e-108	5.33116	0.797	0.073	2.24265e-104	tpm3+ (muscle)	98035075-myh4
1.34974e-108	3.2578	0.377	0.011	2.77763e-104	tpm3+ (muscle)	98041790-unknown-1123
2.48525e-108	5.44786	0.797	0.073	5.1144e-104	tpm3+ (muscle)	98021298-speg
8.765e-108	3.55829	0.638	0.041	1.80375e-103	tpm3+ (muscle)	98036269-titin-7
1.63107e-107	3.18302	0.435	0.016	3.35658e-103	tpm3+ (muscle)	98155445-unknown-5522
5.72079e-105	4.24137	0.739	0.062	1.17728e-100	tpm3+ (muscle)	98052096-titin-9
7.38262e-95	4.34512	0.826	0.093	1.51927e-90	tpm3+ (muscle)	98058687-adsv
1.01253e-91	5.37246	0.638	0.052	2.08368e-87	tpm3+ (muscle)	98100437-unknown-1740
1.35085e-86	3.08308	0.435	0.022	2.77991e-82	tpm3+ (muscle)	98108349-zksc5
1.23389e-85	2.14995	0.304	0.009	2.53922e-81	tpm3+ (muscle)	98008539-dcx
3.58079e-85	5.75291	0.957	0.169	7.3689e-81	tpm3+ (muscle)	98028242-tnnt2
7.92186e-85	2.75842	0.536	0.037	1.63024e-80	tpm3+ (muscle)	98015015-gapr1-2
1.73435e-83	3.10449	0.42	0.021	3.56912e-79	tpm3+ (muscle)	98046119-cnn2
2.82044e-83	5.45193	0.971	0.186	5.80419e-79	tpm3+ (muscle)	98001993-calm
8.94475e-82	5.60293	0.841	0.122	1.84074e-77	tpm3+ (muscle)	98013428-myh6
1.64403e-81	4.17699	0.623	0.058	3.38324e-77	tpm3+ (muscle)	98054421-titin-11
3.04714e-81	3.72575	0.565	0.045	6.27071e-77	tpm3+ (muscle)	98034988-if3m
2.52016e-78	5.51492	0.986	0.213	5.18624e-74	tpm3+ (muscle)	98043715-tnni2
5.02843e-76	5.07008	1	0.231	1.0348e-71	tpm3+ (muscle)	98051237-ml12b-2
2.56955e-75	3.09299	0.536	0.043	5.28788e-71	tpm3+ (muscle)	98012775-mylk4
8.57489e-73	2.99287	0.478	0.034	1.76463e-68	tpm3+ (muscle)	98069285-unknown-1658
1.25207e-68	2.86401	0.507	0.042	2.57663e-64	tpm3+ (muscle)	98002374-fhl2
1.1466e-67	2.76111	0.348	0.018	2.35959e-63	tpm3+ (muscle)	98055491-titin-12
7.2112e-65	3.18261	0.696	0.098	1.48399e-60	tpm3+ (muscle)	98155562-unknown-5543
6.41948e-63	2.17566	0.29	0.013	1.32106e-58	tpm3+ (muscle)	98026269-uspal
1.6061e-60	3.12674	0.696	0.106	3.30519e-56	tpm3+ (muscle)	98027578-unknown-707
1.46508e-58	3.26086	0.667	0.097	3.01499e-54	tpm3+ (muscle)	98153476-unknown-5369
1.59835e-58	2.31556	0.319	0.018	3.28923e-54	tpm3+ (muscle)	98015590-unknown-399
8.47802e-57	4.19739	0.812	0.171	1.74469e-52	tpm3+ (muscle)	98057349-flna-2
5.00951e-55	5.77177	1	0.418	1.03091e-50	tpm3+ (muscle)	98005177-actb
5.29163e-53	2.98032	0.449	0.043	1.08896e-48	tpm3+ (muscle)	98052444-o13h1-2
1.45225e-52	3.46212	0.667	0.112	2.98858e-48	tpm3+ (muscle)	98036323-actn1
1.08023e-51	2.90484	0.435	0.042	2.223e-47	tpm3+ (muscle)	98007033-mica2-2
5.68338e-46	2.41945	0.275	0.017	1.16958e-41	tpm3+ (muscle)	98043624-kad1
3.35845e-45	2.48644	0.304	0.022	6.91135e-41	tpm3+ (muscle)	98003085-trpm5
1.58033e-44	2.69725	0.391	0.039	3.25216e-40	tpm3+ (muscle)	98059099-ldb3
6.58796e-43	2.52695	0.406	0.043	1.35574e-38	tpm3+ (muscle)	98026474-ank2-2
9.96467e-43	3.08343	0.464	0.059	2.05063e-38	tpm3+ (muscle)	98035668-nac3-2
1.0341e-42	2.86206	0.362	0.035	2.12808e-38	tpm3+ (muscle)	98012637-nac1-2
3.94246e-42	3.1765	0.609	0.107	8.11318e-38	tpm3+ (muscle)	98011999-fhl2-4
2.17023e-35	2.70836	0.812	0.256	4.46612e-31	tpm3+ (muscle)	98039600-tba4a
1.44722e-33	3.06323	0.884	0.409	2.97823e-29	tpm3+ (muscle)	98047521-cnfn-6
1.81128e-31	2.2558	0.319	0.036	3.72743e-27	tpm3+ (muscle)	98043861-spon1-2
5.1978e-31	2.81299	0.652	0.179	1.06966e-26	tpm3+ (muscle)	98160079-cof2-3
4.47097e-28	3.33438	0.696	0.244	9.2008e-24	tpm3+ (muscle)	98058753-at2a2
1.71428e-26	2.43707	0.377	0.062	3.52782e-22	tpm3+ (muscle)	98034389-call3-2
3.45618e-26	3.05734	0.594	0.181	7.11247e-22	tpm3+ (muscle)	98048767-pura
3.4056e-25	2.94113	0.449	0.095	7.00838e-21	tpm3+ (muscle)	98052044-tsp1
2.47804e-24	2.29758	0.348	0.058	5.09955e-20	tpm3+ (muscle)	98059250-smrp1
9.66703e-24	2.52898	0.304	0.045	1.98938e-19	tpm3+ (muscle)	98003683-tigd2
1.61984e-23	2.13065	0.493	0.116	3.33347e-19	tpm3+ (muscle)	98059340-gapr1-10
5.3433e-23	2.5786	0.449	0.105	1.0996e-18	tpm3+ (muscle)	98052958-e41l3-4
7.22692e-21	1.52106	0.304	0.049	1.48723e-16	tpm3+ (muscle)	98044709-unknown-1196
1.0445e-20	2.57247	0.333	0.062	2.14948e-16	tpm3+ (muscle)	98058925-ryr2-2
5.11515e-19	1.90996	0.304	0.055	1.05265e-14	tpm3+ (muscle)	98057712-a4-2
5.98496e-19	1.91791	0.391	0.092	1.23165e-14	tpm3+ (muscle)	98014516-rhoa
3.31948e-16	2.34521	0.739	0.42	6.83115e-12	tpm3+ (muscle)	98006294-fa46a
1.04874e-15	2.50026	0.464	0.159	2.15821e-11	tpm3+ (muscle)	98058799-mkl2
2.76683e-15	2.04847	0.348	0.087	5.69386e-11	tpm3+ (muscle)	98107140-ubb-9
4.82757e-15	1.63933	0.319	0.073	9.93465e-11	tpm3+ (muscle)	98006216-ml12b
5.67869e-15	1.64786	0.275	0.056	1.16862e-10	tpm3+ (muscle)	98039106-six1-2
1.39102e-14	2.0779	0.449	0.15	2.86258e-10	tpm3+ (muscle)	98003161-mbnl3
1.63296e-14	1.60972	0.275	0.057	3.36047e-10	tpm3+ (muscle)	98043222-rbm24
1.99158e-14	2.2284	0.464	0.168	4.09847e-10	tpm3+ (muscle)	98017396-tmm47
2.4819e-14	1.9539	0.261	0.053	5.1075e-10	tpm3+ (muscle)	98018376-ncald-2
3.51024e-14	1.55089	0.797	0.697	7.22372e-10	tpm3+ (muscle)	98047088-can9-5
4.2744e-14	1.85955	0.333	0.083	8.79629e-10	tpm3+ (muscle)	98109831-tbb4b-11
5.18505e-14	2.26141	0.478	0.18	1.06703e-09	tpm3+ (muscle)	98048526-gbb2-2
1.58983e-13	2.26163	0.42	0.144	3.27172e-09	tpm3+ (muscle)	98045491-k6pf
1.75767e-13	1.90673	0.261	0.055	3.61711e-09	tpm3+ (muscle)	98013784-esrp1
2.12806e-13	2.04984	0.304	0.076	4.37933e-09	tpm3+ (muscle)	98054372-ank3-3
4.53507e-13	1.74766	0.609	0.317	9.33273e-09	tpm3+ (muscle)	98016243-calm-12
4.83643e-13	2.27615	0.362	0.108	9.9529e-09	tpm3+ (muscle)	98002935-nhr19
5.92547e-12	2.04756	0.29	0.078	1.2194e-07	tpm3+ (muscle)	98018884-tm38a
6.39957e-12	1.82352	0.275	0.069	1.31697e-07	tpm3+ (muscle)	98053581-s22a3-6
9.08257e-12	2.12132	0.348	0.111	1.8691e-07	tpm3+ (muscle)	98048728-aagab
9.61884e-12	2.07497	0.29	0.075	1.97946e-07	tpm3+ (muscle)	98042719-pls1-3
3.52639e-11	1.90016	0.377	0.131	7.25696e-07	tpm3+ (muscle)	98026339-pard3-2
4.00238e-11	1.19565	0.826	0.661	8.2365e-07	tpm3+ (muscle)	98037934-mknk2
1.9232e-10	2.11694	0.333	0.112	3.95776e-06	tpm3+ (muscle)	98006571-tagl3
3.30217e-10	1.50041	0.348	0.117	6.79553e-06	tpm3+ (muscle)	98040291-trpm3-7
4.8422e-10	2.07709	0.507	0.255	9.96477e-06	tpm3+ (muscle)	98154761-tbb4b-17
1.88592e-09	1.71141	0.478	0.232	3.88103e-05	tpm3+ (muscle)	98053340-cnfn-13
2.86735e-09	2.15825	0.362	0.141	5.90073e-05	tpm3+ (muscle)	98042184-trpm3-9
1.83727e-08	1.63274	0.275	0.087	0.000378091	tpm3+ (muscle)	98117858-efc11
2.97499e-08	2.00395	0.319	0.124	0.000612223	tpm3+ (muscle)	98142813-at2b3-2
5.0181e-08	1.96982	0.377	0.172	0.00103267	tpm3+ (muscle)	98131245-cac1c-2
1.54027e-07	1.69862	0.275	0.098	0.00316973	tpm3+ (muscle)	98019026-fzd7
2.91916e-07	1.1354	0.609	0.411	0.00600735	tpm3+ (muscle)	98142230-unknown-4594
2.956e-07	1.71033	0.319	0.13	0.00608314	tpm3+ (muscle)	98001740-rn123
6.69946e-07	1.79822	0.391	0.202	0.0137868	tpm3+ (muscle)	98030299-pygm
1.10546e-06	1.80261	0.406	0.219	0.0227493	tpm3+ (muscle)	98042446-dvl1-2
1.4037e-06	1.1048	0.58	0.397	0.0288867	tpm3+ (muscle)	98142232-pcr7-2
1.8379e-06	1.38136	0.319	0.139	0.0378222	tpm3+ (muscle)	98017865-my18a
2.29966e-06	1.98046	0.391	0.208	0.0473248	tpm3+ (muscle)	98014080-hpgds-8
3.67408e-06	1.80023	0.319	0.149	0.0756089	tpm3+ (muscle)	98135980-smtl2
1.35851e-05	1.46134	0.493	0.347	0.279568	tpm3+ (muscle)	98041494-tpm1
3.48459e-05	0.892786	0.493	0.332	0.717094	tpm3+ (muscle)	98142229-unknown-4593
6.26305e-05	1.48068	0.29	0.141	1	tpm3+ (muscle)	98037158-sdc1-2
7.34696e-05	1.20966	0.493	0.356	1	tpm3+ (muscle)	98031905-adda-2
0.000264907	1.44214	0.319	0.187	1	tpm3+ (muscle)	98025522-tmod1
0.000309711	1.22345	0.464	0.359	1	tpm3+ (muscle)	98001231-sap3
0.000354697	1.29746	0.435	0.315	1	tpm3+ (muscle)	98041198-ablm1-2
0.000454868	1.60826	0.391	0.275	1	tpm3+ (muscle)	98025565-hpcl1-2
0.00110795	1.41794	0.333	0.205	1	tpm3+ (muscle)	98042565-scd5
0.00116836	1.12762	0.348	0.22	1	tpm3+ (muscle)	98127208-pcr3-3
0.00127865	1.4542	0.275	0.161	1	tpm3+ (muscle)	98048946-yif1b
0.00136127	1.11374	0.362	0.237	1	tpm3+ (muscle)	98109950-fli1-3
0.00153124	1.43121	0.348	0.237	1	tpm3+ (muscle)	98045915-alf
0.00155352	0.384625	0.986	1	1	tpm3+ (muscle)	98147801-cox1
0.00165747	1.36849	0.536	0.482	1	tpm3+ (muscle)	98155420-l1cam
0.00254452	1.42756	0.29	0.183	1	tpm3+ (muscle)	98053154-mbnl3-2
0.00258514	1.37007	0.406	0.316	1	tpm3+ (muscle)	98032672-gnao
0.00285264	1.09803	0.29	0.176	1	tpm3+ (muscle)	98031559-dvl1
0.00327628	1.34586	0.275	0.172	1	tpm3+ (muscle)	98011589-rhbl3
0.00348929	1.2606	0.536	0.515	1	tpm3+ (muscle)	98004405-g3p
0.00474755	1.23749	0.275	0.173	1	tpm3+ (muscle)	98025211-ror1
0.00549208	1.17559	0.362	0.264	1	tpm3+ (muscle)	98048109-kapca
0.00842874	1.08111	0.406	0.341	1	tpm3+ (muscle)	98113497-unknown-2613
0.0089299	1.06652	0.464	0.417	1	tpm3+ (muscle)	98004146-ddah1-3
9.18673e-213	2.88684	0.664	0.078	1.89054e-208	foxF+ (muscle)	98059382-ros1-2
3.35559e-212	2.49816	0.594	0.047	6.90546e-208	foxF+ (muscle)	98011999-fhl2-4
3.16588e-186	3.46168	0.802	0.188	6.51506e-182	foxF+ (muscle)	98039600-tba4a
4.49888e-156	2.05681	0.419	0.029	9.25824e-152	foxF+ (muscle)	98024231-gata6-2
4.89078e-148	2.35273	0.479	0.052	1.00647e-143	foxF+ (muscle)	98046448-tut7
9.05313e-146	2.34794	0.635	0.123	1.86304e-141	foxF+ (muscle)	98160079-cof2-3
9.95757e-146	2.40131	0.43	0.036	2.04917e-141	foxF+ (muscle)	98015379-sfrp2
2.62155e-134	2.24391	0.531	0.084	5.39489e-130	foxF+ (muscle)	98044872-cspg4
1.57249e-129	1.90703	0.471	0.056	3.23603e-125	foxF+ (muscle)	98058687-adsv
1.81423e-129	1.64841	0.253	0.004	3.7335e-125	foxF+ (muscle)	98003287-twst2
2.49317e-128	2.19001	0.424	0.046	5.13069e-124	foxF+ (muscle)	98008634-foxf1
1.59054e-127	1.7355	0.469	0.057	3.27318e-123	foxF+ (muscle)	98153476-unknown-5369
3.0508e-122	1.22279	0.857	0.368	6.27823e-118	foxF+ (muscle)	98005177-actb
1.09463e-120	1.49544	0.69	0.182	2.25265e-116	foxF+ (muscle)	98051237-ml12b-2
1.08083e-119	1.86379	0.297	0.015	2.22423e-115	foxF+ (muscle)	98032443-cofa1
3.39261e-113	2.88977	0.664	0.2	6.98166e-109	foxF+ (muscle)	98154761-tbb4b-17
2.9905e-112	2.24825	0.258	0.01	6.15415e-108	foxF+ (muscle)	98005752-foxc2
8.00899e-112	1.89813	0.938	0.624	1.64817e-107	foxF+ (muscle)	98037934-mknk2
2.39614e-104	2.08751	0.378	0.045	4.93102e-100	foxF+ (muscle)	98109831-tbb4b-11
2.53148e-98	1.79581	0.388	0.051	5.20952e-94	foxF+ (muscle)	98029962-cola1
3.64409e-97	1.40935	0.56	0.129	7.49918e-93	foxF+ (muscle)	98057349-flna-2
1.12025e-96	1.64811	0.279	0.021	2.30536e-92	foxF+ (muscle)	98044709-unknown-1196
7.19408e-96	1.61116	0.271	0.019	1.48047e-91	foxF+ (muscle)	98026474-ank2-2
3.89211e-83	0.620453	0.607	0.175	8.00958e-79	foxF+ (muscle)	98043715-tnni2
3.16026e-81	2.12896	0.26	0.024	6.5035e-77	foxF+ (muscle)	98029911-ap2b
2.67142e-78	1.44485	0.318	0.044	5.49752e-74	foxF+ (muscle)	98013583-zn208
8.18555e-78	0.533919	0.555	0.152	1.6845e-73	foxF+ (muscle)	98001993-calm
5.59309e-73	1.65821	0.578	0.186	1.151e-68	foxF+ (muscle)	98053340-cnfn-13
5.68498e-69	0.798978	0.995	0.941	1.16991e-64	foxF+ (muscle)	98136385-unknown-4197
1.30833e-68	0.794014	0.995	0.942	2.69242e-64	foxF+ (muscle)	98012214-stx19
6.01211e-68	1.24858	0.888	0.671	1.23723e-63	foxF+ (muscle)	98047088-can9-5
1.69469e-61	1.3928	0.286	0.048	3.48751e-57	foxF+ (muscle)	98006216-ml12b
5.12405e-61	1.35541	0.391	0.094	1.05448e-56	foxF+ (muscle)	98160044-hpgds-29
1.50606e-58	1.39124	0.549	0.21	3.09933e-54	foxF+ (muscle)	98058753-at2a2
4.84723e-57	1.2429	0.273	0.045	9.97512e-53	foxF+ (muscle)	98107441-unknown-2222
3.43449e-55	1.76892	0.299	0.06	7.06785e-51	foxF+ (muscle)	98117858-efc11
4.13509e-55	1.33968	0.289	0.056	8.5096e-51	foxF+ (muscle)	98017805-amol2
4.75147e-55	1.03307	0.279	0.048	9.77805e-51	foxF+ (muscle)	98052096-titin-9
1.0693e-51	1.20029	0.841	0.58	2.20052e-47	foxF+ (muscle)	98020505-nano1
7.13733e-51	1.56282	0.677	0.362	1.46879e-46	foxF+ (muscle)	98045905-cdn1b
3.54822e-46	1.24876	0.31	0.074	7.30187e-42	foxF+ (muscle)	98107499-meis1
7.18497e-37	0.380643	0.409	0.154	1.4786e-32	foxF+ (muscle)	98028242-tnnt2
9.57074e-37	1.31452	0.432	0.175	1.96956e-32	foxF+ (muscle)	98042565-scd5
2.37224e-36	0.75983	0.68	0.381	4.88183e-32	foxF+ (muscle)	98047521-cnfn-6
5.06322e-36	1.06781	0.698	0.456	1.04196e-31	foxF+ (muscle)	98044569-at1b1
1.17428e-34	1.01765	0.266	0.073	2.41655e-30	foxF+ (muscle)	98022502-wls
9.1569e-34	1.10543	0.273	0.078	1.8844e-29	foxF+ (muscle)	98052044-tsp1
2.06879e-31	1.03319	0.346	0.125	4.25736e-27	foxF+ (muscle)	98056749-chp1-2
2.54785e-30	1.06813	0.346	0.128	5.24322e-26	foxF+ (muscle)	98003161-mbnl3
1.04148e-29	1.07818	0.292	0.095	2.14326e-25	foxF+ (muscle)	98012301-wnt5a
1.32243e-29	1.15515	0.281	0.094	2.72142e-25	foxF+ (muscle)	98019137-ubb-4
2.41135e-29	1.16699	0.372	0.151	4.96231e-25	foxF+ (muscle)	98050281-arhgg-2
2.51393e-29	0.688594	0.654	0.363	5.17342e-25	foxF+ (muscle)	98142232-pcr7-2
3.65563e-29	1.28105	0.388	0.168	7.52291e-25	foxF+ (muscle)	98037694-cac1s
1.04369e-28	0.749446	0.667	0.377	2.14782e-24	foxF+ (muscle)	98142230-unknown-4594
1.28258e-28	0.960366	0.576	0.322	2.63942e-24	foxF+ (muscle)	98043307-vdac
2.93808e-27	0.700573	0.872	0.733	6.04627e-23	foxF+ (muscle)	98052972-npt2b
3.36864e-27	1.35545	0.398	0.184	6.93232e-23	foxF+ (muscle)	98014080-hpgds-8
1.42005e-26	0.885742	0.792	0.586	2.92233e-22	foxF+ (muscle)	98024392-sc6a1-2
2.99107e-26	0.552643	0.568	0.301	6.15531e-22	foxF+ (muscle)	98142229-unknown-4593
3.35943e-26	1.14106	0.411	0.195	6.91336e-22	foxF+ (muscle)	98127208-pcr3-3
6.91123e-26	0.932554	0.32	0.124	1.42226e-21	foxF+ (muscle)	98004232-gbrb2
1.27412e-25	0.875592	0.531	0.292	2.62202e-21	foxF+ (muscle)	98016243-calm-12
1.5655e-25	1.79293	0.31	0.128	3.22163e-21	foxF+ (muscle)	98057558-tfe2
1.96582e-25	0.979729	0.474	0.247	4.04547e-21	foxF+ (muscle)	98128233-gels-2
3.0481e-25	1.10898	0.276	0.1	6.27268e-21	foxF+ (muscle)	98002550-dok7
1.02769e-24	0.326173	0.969	0.963	2.11489e-20	foxF+ (muscle)	98018165-ef1a2-2
2.61924e-24	1.02943	0.503	0.279	5.39014e-20	foxF+ (muscle)	98020018-nlk
5.20521e-24	0.904463	0.654	0.45	1.07118e-19	foxF+ (muscle)	98058391-panx3
2.61511e-23	0.866832	0.518	0.291	5.38164e-19	foxF+ (muscle)	98066356-y531-4
3.54235e-23	0.888816	0.688	0.524	7.2898e-19	foxF+ (muscle)	98036915-elov5-3
6.59144e-23	1.08327	0.339	0.156	1.35645e-18	foxF+ (muscle)	98043110-unknown-1158
5.5205e-22	0.50401	0.922	0.884	1.13606e-17	foxF+ (muscle)	98037352-ybox1
9.43398e-22	0.856115	0.516	0.301	1.94142e-17	foxF+ (muscle)	98118450-tba3c-2
1.51889e-21	0.940576	0.432	0.231	3.12573e-17	foxF+ (muscle)	98026764-unknown-687
2.60782e-20	0.567289	0.849	0.753	5.36663e-16	foxF+ (muscle)	98058630-l2gl1
2.98787e-20	0.87539	0.263	0.104	6.14873e-16	foxF+ (muscle)	98006094-zn155
3.21969e-20	0.919645	0.573	0.387	6.6258e-16	foxF+ (muscle)	98040619-sms1
3.77366e-20	0.998054	0.521	0.336	7.76582e-16	foxF+ (muscle)	98052788-zswm4
9.55959e-20	1.00886	0.276	0.116	1.96727e-15	foxF+ (muscle)	98026339-pard3-2
1.08498e-19	1.11084	0.289	0.123	2.23278e-15	foxF+ (muscle)	98033133-rgmb
2.17593e-19	0.935068	0.406	0.224	4.47785e-15	foxF+ (muscle)	98046178-yxie
2.79468e-19	1.21569	0.323	0.155	5.75118e-15	foxF+ (muscle)	98057438-cr3l1-2
5.33599e-19	0.823491	0.654	0.485	1.09809e-14	foxF+ (muscle)	98019945-fxr1
3.28832e-18	0.872383	0.26	0.109	6.76703e-14	foxF+ (muscle)	98149408-sqrd-2
4.04647e-18	0.906002	0.326	0.16	8.32724e-14	foxF+ (muscle)	98057512-ehd4-3
2.0513e-17	1.08402	0.393	0.225	4.22137e-13	foxF+ (muscle)	98059281-dusty-3
8.84525e-17	0.93988	0.586	0.427	1.82026e-12	foxF+ (muscle)	98001588-s6a17
2.82685e-16	1.43381	0.263	0.121	5.81737e-12	foxF+ (muscle)	98041246-ldb2-2
8.36888e-16	0.840644	0.365	0.2	1.72223e-11	foxF+ (muscle)	98067883-unknown-1649
1.31324e-15	0.648029	0.531	0.344	2.70252e-11	foxF+ (muscle)	98160154-glrx2-5
2.50438e-15	0.694335	0.344	0.178	5.15375e-11	foxF+ (muscle)	98057587-zfhx4
6.05869e-15	0.886667	0.32	0.171	1.24682e-10	foxF+ (muscle)	98002725-unknown-62
1.24551e-14	1.0285	0.458	0.309	2.56314e-10	foxF+ (muscle)	98043224-pim1
2.27752e-14	0.753366	0.477	0.324	4.68692e-10	foxF+ (muscle)	98042724-hook3
2.51523e-14	0.770605	0.26	0.123	5.17609e-10	foxF+ (muscle)	98052499-zc3h8
1.30985e-13	1.00843	0.297	0.161	2.69553e-09	foxF+ (muscle)	98036040-lrig3
3.83931e-13	0.423224	0.922	0.871	7.90092e-09	foxF+ (muscle)	98056579-hnrpq-3
4.49569e-13	0.93606	0.388	0.248	9.25169e-09	foxF+ (muscle)	98123486-unknown-3298
7.38578e-13	0.921152	0.547	0.405	1.51992e-08	foxF+ (muscle)	98047896-egr3
8.17374e-13	0.506522	0.263	0.126	1.68207e-08	foxF+ (muscle)	98015237-ntrk1
2.97341e-12	0.631744	0.521	0.371	6.11898e-08	foxF+ (muscle)	98002388-ks6a2
5.04707e-12	0.663104	0.586	0.468	1.03864e-07	foxF+ (muscle)	98155420-l1cam
1.55425e-11	0.566888	0.578	0.454	3.19848e-07	foxF+ (muscle)	98053788-unknown-1411
1.57706e-11	0.937496	0.409	0.279	3.24543e-07	foxF+ (muscle)	98054402-ten3
2.48973e-11	0.771327	0.292	0.165	5.12361e-07	foxF+ (muscle)	98058706-cic
3.39697e-11	1.0444	0.38	0.241	6.99062e-07	foxF+ (muscle)	98046269-ryr1
3.70315e-11	0.311229	0.888	0.833	7.62072e-07	foxF+ (muscle)	98046778-prof1-2
3.90498e-11	1.1103	0.31	0.187	8.03606e-07	foxF+ (muscle)	98056836-htf4
8.4035e-11	0.623636	0.617	0.508	1.72936e-06	foxF+ (muscle)	98046629-nfil3
1.05982e-10	0.756165	0.292	0.168	2.18101e-06	foxF+ (muscle)	98057063-neb2
1.43751e-10	0.85574	0.331	0.205	2.95826e-06	foxF+ (muscle)	98012411-tsn3
7.76196e-10	0.605545	0.578	0.47	1.59733e-05	foxF+ (muscle)	98149841-nc2b
7.89393e-10	0.599727	0.427	0.3	1.62449e-05	foxF+ (muscle)	98051182-txnd9
8.41046e-10	0.629573	0.443	0.327	1.73079e-05	foxF+ (muscle)	98113497-unknown-2613
1.1338e-09	0.61406	0.294	0.175	2.33325e-05	foxF+ (muscle)	98048767-pura
1.9117e-09	0.977493	0.263	0.156	3.93409e-05	foxF+ (muscle)	98014318-zn503
3.44545e-09	0.674753	0.281	0.17	7.09038e-05	foxF+ (muscle)	98030196-pyc
3.50808e-09	0.686096	0.276	0.164	7.21928e-05	foxF+ (muscle)	98031559-dvl1
3.6713e-09	0.414592	0.812	0.724	7.55517e-05	foxF+ (muscle)	98014517-ndkb
1.19229e-08	0.297233	0.898	0.826	0.000245361	foxF+ (muscle)	98027524-pairb
2.02331e-08	0.397861	0.312	0.207	0.000416377	foxF+ (muscle)	98136386-unknown-4198
2.53388e-08	0.390911	0.445	0.319	0.000521448	foxF+ (muscle)	98025187-tob2
2.9487e-08	0.457821	0.638	0.548	0.000606814	foxF+ (muscle)	98038728-cap2
2.96383e-08	0.510329	0.516	0.409	0.000609926	foxF+ (muscle)	98114212-ttyh1
4.20333e-08	0.607944	0.448	0.34	0.000865003	foxF+ (muscle)	98067868-unknown-1648
4.70055e-08	0.575793	0.279	0.173	0.000967327	foxF+ (muscle)	98059286-unknown-1608
4.98936e-08	0.306673	0.391	0.268	0.00102676	foxF+ (muscle)	98054653-spef2-2
6.13846e-08	0.533427	0.526	0.397	0.00126323	foxF+ (muscle)	98008345-s28a1
1.02119e-07	0.508406	0.607	0.486	0.00210151	foxF+ (muscle)	98009870-gtr1
1.0873e-07	0.532609	0.443	0.334	0.00223755	foxF+ (muscle)	98058617-megf8
1.11232e-07	0.339226	0.836	0.79	0.00228904	foxF+ (muscle)	98002620-ef1g
2.80457e-07	0.404272	0.424	0.302	0.00577152	foxF+ (muscle)	98032672-gnao
3.36974e-07	0.511704	0.456	0.349	0.00693459	foxF+ (muscle)	98050717-rbms3
3.43414e-07	0.485305	0.654	0.581	0.00706713	foxF+ (muscle)	98023325-nog1
4.52784e-07	0.333673	0.734	0.652	0.00931785	foxF+ (muscle)	98031064-atf4
6.98605e-07	0.61438	0.268	0.176	0.0143766	foxF+ (muscle)	98054141-2a5d-2
7.05357e-07	0.563853	0.315	0.217	0.0145155	foxF+ (muscle)	98023264-fa13a
1.2582e-06	0.27405	0.914	0.868	0.0258925	foxF+ (muscle)	98018840-ef2
1.56635e-06	0.670278	0.302	0.211	0.0322339	foxF+ (muscle)	98042446-dvl1-2
1.98924e-06	0.55124	0.253	0.162	0.0409365	foxF+ (muscle)	98011589-rhbl3
2.59618e-06	0.433672	0.286	0.188	0.0534268	foxF+ (muscle)	98046289-ppal-11
3.23352e-06	0.625277	0.398	0.32	0.0665427	foxF+ (muscle)	98050251-elov2-4
3.47812e-06	0.596941	0.37	0.28	0.0715763	foxF+ (muscle)	98033375-s39ae
3.59026e-06	0.319894	0.768	0.696	0.073884	foxF+ (muscle)	98131460-unknown-3830
3.84554e-06	0.26718	0.914	0.843	0.0791374	foxF+ (muscle)	98013279-rl14
3.9373e-06	0.415535	0.531	0.451	0.0810257	foxF+ (muscle)	98007877-myh10
5.15766e-06	0.386403	0.672	0.609	0.10614	foxF+ (muscle)	98147489-unknown-4911
5.41303e-06	0.500059	0.44	0.358	0.111395	foxF+ (muscle)	98048261-pbx3
5.76614e-06	0.436882	0.432	0.342	0.118661	foxF+ (muscle)	98034916-kbl
6.07855e-06	0.573225	0.26	0.176	0.125091	foxF+ (muscle)	98012933-coro6
6.67611e-06	0.439277	0.549	0.486	0.137388	foxF+ (muscle)	98117055-pfd6
6.93644e-06	0.61237	0.37	0.284	0.142745	foxF+ (muscle)	98028683-ptss1
7.34391e-06	0.412879	0.284	0.194	0.15113	foxF+ (muscle)	98055969-pard3-3
1.09541e-05	0.393601	0.685	0.624	0.225424	foxF+ (muscle)	98059208-g3bp2
1.25099e-05	0.425521	0.589	0.514	0.25744	foxF+ (muscle)	98051130-ccd25
1.37294e-05	0.480055	0.417	0.325	0.282538	foxF+ (muscle)	98005345-cb042
1.399e-05	0.554142	0.375	0.296	0.2879	foxF+ (muscle)	98058962-grb2
1.40047e-05	0.441428	0.271	0.191	0.288204	foxF+ (muscle)	98056378-mthsd-2
1.51536e-05	0.588829	0.26	0.179	0.311845	foxF+ (muscle)	98047358-dab2p
1.53412e-05	0.866726	0.315	0.238	0.315706	foxF+ (muscle)	98043529-sp5-2
1.85744e-05	0.461762	0.44	0.358	0.382243	foxF+ (muscle)	98008587-acsl1
2.43315e-05	0.595148	0.344	0.262	0.500717	foxF+ (muscle)	98017004-trpm8-3
3.26157e-05	0.663576	0.32	0.238	0.671199	foxF+ (muscle)	98053225-unc5c-8
4.164e-05	0.323047	0.68	0.642	0.856909	foxF+ (muscle)	98117270-dyl2-3
4.25372e-05	0.440052	0.479	0.4	0.875373	foxF+ (muscle)	98011289-emc2
4.39271e-05	0.707455	0.333	0.26	0.903976	foxF+ (muscle)	98014731-t132e
5.07762e-05	0.445989	0.453	0.385	1	foxF+ (muscle)	98054312-ddx1
7.18363e-05	0.459445	0.38	0.307	1	foxF+ (muscle)	98029093-elov4-4
7.70406e-05	0.491022	0.5	0.431	1	foxF+ (muscle)	98041565-pyrg1
8.25118e-05	0.467248	0.284	0.205	1	foxF+ (muscle)	98100654-traf1-10
0.000102915	0.38403	0.422	0.35	1	foxF+ (muscle)	98031905-adda-2
0.000106362	0.521515	0.326	0.251	1	foxF+ (muscle)	98013554-polg
0.000143258	0.434893	0.268	0.197	1	foxF+ (muscle)	98030299-pygm
0.000148342	0.471905	0.273	0.201	1	foxF+ (muscle)	98058181-mrcka
0.000169568	0.416611	0.542	0.475	1	foxF+ (muscle)	98141092-eif3k
0.000170879	0.344834	0.526	0.466	1	foxF+ (muscle)	98014081-gcdh
0.000187452	0.25569	0.685	0.616	1	foxF+ (muscle)	98047673-tm14c-2
0.000241103	0.297676	0.763	0.695	1	foxF+ (muscle)	98022014-ef1d
0.000255523	0.482819	0.375	0.305	1	foxF+ (muscle)	98036017-yaf2
0.00026194	0.265061	0.607	0.555	1	foxF+ (muscle)	98008395-oat
0.000266022	0.25533	0.651	0.587	1	foxF+ (muscle)	98016562-idhp
0.000270552	0.508243	0.333	0.263	1	foxF+ (muscle)	98000744-tf7l2
0.000272315	0.367501	0.596	0.54	1	foxF+ (muscle)	98019763-psd12
0.000275876	0.347345	0.469	0.402	1	foxF+ (muscle)	98137199-ppib-3
0.000295798	0.401119	0.477	0.416	1	foxF+ (muscle)	98155920-ubb-14
0.000318658	0.550095	0.253	0.187	1	foxF+ (muscle)	98040052-unknown-1071
0.000340523	0.407789	0.396	0.326	1	foxF+ (muscle)	98041203-txlng
0.000341718	0.4554	0.406	0.349	1	foxF+ (muscle)	98058350-bckd
0.000375101	0.304801	0.68	0.643	1	foxF+ (muscle)	98036357-mmsa
0.000376502	0.488312	0.271	0.207	1	foxF+ (muscle)	98031272-pp2ba-2
0.000407091	0.541324	0.25	0.186	1	foxF+ (muscle)	98036028-unknown-941
0.000414903	0.422732	0.505	0.454	1	foxF+ (muscle)	98000485-pinx1
0.000436292	0.277011	0.844	0.807	1	foxF+ (muscle)	98012282-ciz1
0.000440641	0.316318	0.398	0.33	1	foxF+ (muscle)	98057719-pipna
0.000446791	0.253702	0.75	0.706	1	foxF+ (muscle)	98045179-rlp24-2
0.000592557	0.347095	0.49	0.427	1	foxF+ (muscle)	98052255-dhb12-4
0.000630537	0.385271	0.432	0.373	1	foxF+ (muscle)	98128101-unknown-3630
0.000697376	0.367009	0.557	0.509	1	foxF+ (muscle)	98020841-nano2
0.000711103	0.310855	0.596	0.553	1	foxF+ (muscle)	98007831-sc61g
0.000745373	0.294384	0.581	0.528	1	foxF+ (muscle)	98019337-xbp1
0.000923856	0.320594	0.312	0.252	1	foxF+ (muscle)	98005647-kcc2d
0.000982232	0.277058	0.729	0.667	1	foxF+ (muscle)	98021472-tcpz
0.000991673	0.336394	0.599	0.554	1	foxF+ (muscle)	98022756-yipf5
0.000992403	0.396239	0.344	0.282	1	foxF+ (muscle)	98006783-ferm1
0.00106103	0.390752	0.44	0.387	1	foxF+ (muscle)	98033942-dnja1
0.00110697	0.434942	0.438	0.382	1	foxF+ (muscle)	98058625-cd109-3
0.0011442	0.25197	0.607	0.524	1	foxF+ (muscle)	98115104-tbb2a-2
0.00125679	0.515886	0.362	0.308	1	foxF+ (muscle)	98003675-pparg
0.00141036	0.271816	0.602	0.553	1	foxF+ (muscle)	98001665-s61a2
0.00153154	0.307713	0.586	0.55	1	foxF+ (muscle)	98157801-cbr1-9
0.0016987	0.351158	0.422	0.364	1	foxF+ (muscle)	98050151-sias
0.00172714	0.429105	0.438	0.387	1	foxF+ (muscle)	98105323-cnfn-14
0.001753	0.291799	0.307	0.25	1	foxF+ (muscle)	98128159-kcc2g-2
0.00184532	0.4321	0.307	0.253	1	foxF+ (muscle)	98055837-mast1
0.00184988	0.348111	0.51	0.462	1	foxF+ (muscle)	98051383-unknown-1356
0.00193366	0.418577	0.359	0.306	1	foxF+ (muscle)	98022548-nb5r3
0.00214735	0.250783	0.372	0.313	1	foxF+ (muscle)	98053641-med31
0.00225703	0.311851	0.419	0.368	1	foxF+ (muscle)	98015242-thap1
0.00229847	0.360496	0.25	0.189	1	foxF+ (muscle)	98150926-unknown-5170
0.00238766	0.298483	0.258	0.198	1	foxF+ (muscle)	98031459-degs1
0.00285213	0.412326	0.25	0.195	1	foxF+ (muscle)	98153156-gbrap
0.00292431	0.304694	0.552	0.511	1	foxF+ (muscle)	98023489-pelo
0.0036119	0.356139	0.398	0.354	1	foxF+ (muscle)	98059321-chk1
0.00370209	0.410112	0.401	0.345	1	foxF+ (muscle)	98054459-unknown-1433
0.00397761	0.258357	0.268	0.208	1	foxF+ (muscle)	98128383-unknown-3647
0.00430628	0.332883	0.281	0.225	1	foxF+ (muscle)	98055759-ncor2
0.00458087	0.378238	0.549	0.519	1	foxF+ (muscle)	98025297-abcf2
0.00535632	0.416838	0.315	0.266	1	foxF+ (muscle)	98042873-hig2a
0.00575904	0.390007	0.453	0.425	1	foxF+ (muscle)	98018748-dcps
0.00716711	0.294853	0.599	0.583	1	foxF+ (muscle)	98010994-ahsa1
0.00732158	0.402835	0.336	0.292	1	foxF+ (muscle)	98040884-sept8
0.00805713	0.39174	0.312	0.269	1	foxF+ (muscle)	98047357-tpis
0.00820014	0.286232	0.32	0.272	1	foxF+ (muscle)	98034562-ptpra
0.00909759	0.287252	0.435	0.393	1	foxF+ (muscle)	98030722-cnfn-3
0.00981312	0.307562	0.451	0.408	1	foxF+ (muscle)	98007538-rn115
0.00985856	0.34841	0.393	0.346	1	foxF+ (muscle)	98034033-tle1
3.91547e-148	2.61025	0.778	0.232	8.05765e-144	sox-1+ (neural)	98030167-tba1a-4
8.48826e-127	2.21511	0.395	0.038	1.7468e-122	sox-1+ (neural)	98035250-calm-29
4.10376e-119	2.26646	0.475	0.073	8.44513e-115	sox-1+ (neural)	98037905-sox4
4.5654e-117	2.04228	0.408	0.047	9.39514e-113	sox-1+ (neural)	98010043-actb-2
2.12279e-75	1.68841	0.726	0.359	4.36849e-71	sox-1+ (neural)	98034420-ppil3
3.27802e-74	1.5767	0.716	0.306	6.74585e-70	sox-1+ (neural)	98112670-unknown-2564
6.30031e-71	2.02905	0.419	0.102	1.29654e-66	sox-1+ (neural)	98015237-ntrk1
1.76779e-70	1.11283	0.917	0.77	3.63793e-66	sox-1+ (neural)	98045984-h33-2
3.38702e-69	1.53603	0.344	0.064	6.97016e-65	sox-1+ (neural)	98148368-iphp
3.27474e-67	1.6411	0.742	0.439	6.73909e-63	sox-1+ (neural)	98027631-lbr
3.59675e-66	1.59398	0.331	0.06	7.40175e-62	sox-1+ (neural)	98044339-syy
5.84044e-64	1.48909	0.749	0.427	1.2019e-59	sox-1+ (neural)	98053788-unknown-1411
2.41388e-61	1.17942	0.855	0.635	4.96752e-57	sox-1+ (neural)	98103996-h2az-2
9.52008e-57	1.33728	0.832	0.581	1.95914e-52	sox-1+ (neural)	98020505-nano1
5.26739e-56	1.38511	0.612	0.273	1.08398e-51	sox-1+ (neural)	98032672-gnao
2.95571e-55	0.974481	0.912	0.815	6.08256e-51	sox-1+ (neural)	98000496-unknown-13
1.01774e-53	1.66177	0.336	0.08	2.09441e-49	sox-1+ (neural)	98033536-me3l2
2.61677e-51	1.56997	0.333	0.079	5.38506e-47	sox-1+ (neural)	98054783-gapr1-9
4.08956e-50	1.49425	0.579	0.268	8.41591e-46	sox-1+ (neural)	98020018-nlk
2.36146e-48	1.13681	0.395	0.115	4.85964e-44	sox-1+ (neural)	98057558-tfe2
6.81472e-45	1.37183	0.68	0.44	1.4024e-40	sox-1+ (neural)	98008369-h2ay
6.9718e-45	1.40436	0.848	0.799	1.43473e-40	sox-1+ (neural)	98033506-h10
8.06004e-45	1.45071	0.292	0.071	1.65868e-40	sox-1+ (neural)	98122946-h32
6.99113e-42	1.32087	0.473	0.202	1.43871e-37	sox-1+ (neural)	98026595-ccne1
1.07925e-40	1.24797	0.612	0.316	2.22098e-36	sox-1+ (neural)	98043307-vdac
2.78762e-40	1.31905	0.429	0.159	5.73664e-36	sox-1+ (neural)	98023982-rimp
2.83396e-40	0.993705	0.31	0.089	5.83201e-36	sox-1+ (neural)	98047190-unknown-1267
6.07227e-40	2.21091	0.282	0.076	1.24961e-35	sox-1+ (neural)	98011705-smad6
1.47297e-39	0.687321	0.972	0.862	3.03123e-35	sox-1+ (neural)	98015394-hnrpq
2.08101e-38	1.09039	0.264	0.066	4.2825e-34	sox-1+ (neural)	98122948-h32-2
2.66918e-38	0.946658	0.305	0.09	5.49291e-34	sox-1+ (neural)	98136327-unknown-4192
1.03634e-37	1.31118	0.403	0.157	2.13268e-33	sox-1+ (neural)	98006505-unknown-155
2.10887e-37	0.795062	0.891	0.73	4.33983e-33	sox-1+ (neural)	98052972-npt2b
1.0212e-34	1.32383	0.408	0.166	2.10153e-30	sox-1+ (neural)	98129247-unknown-3703
4.68995e-33	1.13212	0.581	0.319	9.65145e-29	sox-1+ (neural)	98059376-unknown-1611
1.07986e-32	1.22454	0.388	0.161	2.22225e-28	sox-1+ (neural)	98136344-fritz
1.91582e-32	0.907859	0.749	0.604	3.94257e-28	sox-1+ (neural)	98020361-skp1
2.51414e-32	1.62417	0.69	0.531	5.17385e-28	sox-1+ (neural)	98055413-h10-2
3.81853e-32	1.24224	0.289	0.094	7.85815e-28	sox-1+ (neural)	98058501-ptprn
7.48277e-32	0.60775	0.907	0.812	1.53988e-27	sox-1+ (neural)	98118433-unknown-2934
1.09039e-30	0.61043	0.922	0.828	2.24391e-26	sox-1+ (neural)	98046778-prof1-2
2.8095e-30	1.17405	0.535	0.3	5.78166e-26	sox-1+ (neural)	98020744-unknown-540
7.5076e-30	1.31354	0.426	0.195	1.54499e-25	sox-1+ (neural)	98141302-unknown-4526
1.26866e-29	1.27145	0.581	0.367	2.61078e-25	sox-1+ (neural)	98031104-hnrpk
1.54986e-29	1.11023	0.633	0.408	3.18946e-25	sox-1+ (neural)	98013299-s22a5-2
1.7924e-29	0.646645	0.661	0.378	3.68858e-25	sox-1+ (neural)	98142230-unknown-4594
2.13839e-29	1.14592	0.336	0.129	4.40059e-25	sox-1+ (neural)	98042327-dpyl2-2
7.90347e-29	0.758829	0.858	0.752	1.62646e-24	sox-1+ (neural)	98058630-l2gl1
2.18478e-28	0.580243	0.907	0.813	4.49607e-24	sox-1+ (neural)	98022968-mdr3
6.16883e-28	0.648042	0.641	0.364	1.26948e-23	sox-1+ (neural)	98142232-pcr7-2
6.26639e-28	0.506203	0.953	0.879	1.28956e-23	sox-1+ (neural)	98037352-ybox1
1.69776e-27	1.18045	0.359	0.152	3.49382e-23	sox-1+ (neural)	98050281-arhgg-2
1.38585e-26	1.00068	0.592	0.375	2.85194e-22	sox-1+ (neural)	98045905-cdn1b
3.22395e-26	0.785722	0.78	0.644	6.63457e-22	sox-1+ (neural)	98031064-atf4
3.61035e-26	1.00233	0.558	0.339	7.42973e-22	sox-1+ (neural)	98160154-glrx2-5
7.64569e-26	1.21119	0.519	0.308	1.57341e-21	sox-1+ (neural)	98025187-tob2
1.01885e-25	1.01362	0.253	0.084	2.09669e-21	sox-1+ (neural)	98000607-amd
1.11368e-25	1.22019	0.519	0.324	2.29183e-21	sox-1+ (neural)	98006404-elov4
1.15306e-24	1.05314	0.592	0.397	2.37287e-20	sox-1+ (neural)	98114212-ttyh1
1.63251e-24	1.36471	0.713	0.635	3.35954e-20	sox-1+ (neural)	98131752-h10-4
2.6053e-24	0.844416	0.672	0.506	5.36144e-20	sox-1+ (neural)	98032798-celf3
3.32569e-23	0.863464	0.685	0.55	6.84394e-19	sox-1+ (neural)	98100136-ubb-7
5.09757e-23	0.964418	0.537	0.333	1.04903e-18	sox-1+ (neural)	98052788-zswm4
3.21995e-22	0.944613	0.357	0.167	6.62633e-18	sox-1+ (neural)	98048590-tba1a-8
9.58684e-22	0.846928	0.656	0.502	1.97288e-17	sox-1+ (neural)	98046629-nfil3
1.72349e-21	0.971874	0.525	0.341	3.54677e-17	sox-1+ (neural)	98146615-unknown-4885
2.04e-21	0.865234	0.633	0.453	4.19811e-17	sox-1+ (neural)	98058391-panx3
2.07941e-20	0.578468	0.798	0.678	4.27922e-16	sox-1+ (neural)	98024786-1433b-2
2.13837e-20	1.34097	0.279	0.118	4.40056e-16	sox-1+ (neural)	98012675-fzd5-2
5.00402e-20	1.03741	0.437	0.261	1.02978e-15	sox-1+ (neural)	98054653-spef2-2
2.89717e-19	0.838628	0.638	0.512	5.96209e-15	sox-1+ (neural)	98043633-rap1b
3.17383e-18	0.949159	0.605	0.495	6.53142e-14	sox-1+ (neural)	98041724-ki67
6.88437e-18	0.398263	0.522	0.307	1.41673e-13	sox-1+ (neural)	98142229-unknown-4593
8.40307e-18	0.71153	0.762	0.723	1.72927e-13	sox-1+ (neural)	98022905-h2ax-2
9.61008e-18	0.754406	0.488	0.305	1.97766e-13	sox-1+ (neural)	98118450-tba3c-2
1.08925e-17	0.781265	0.667	0.564	2.24158e-13	sox-1+ (neural)	98160238-h2az-3
1.95835e-17	1.02483	0.364	0.204	4.03009e-13	sox-1+ (neural)	98031451-ud3a2-3
4.85041e-17	0.666207	0.703	0.574	9.98165e-13	sox-1+ (neural)	98027943-pdia3
9.3433e-17	1.01556	0.258	0.118	1.92276e-12	sox-1+ (neural)	98021824-unknown-564
1.09965e-16	1.19132	0.568	0.476	2.26297e-12	sox-1+ (neural)	98131947-h10-5
1.45913e-16	0.803819	0.636	0.497	3.00275e-12	sox-1+ (neural)	98020841-nano2
2.4651e-16	0.924874	0.408	0.253	5.07294e-12	sox-1+ (neural)	98028145-acl6a
3.07632e-16	0.732623	0.656	0.524	6.33076e-12	sox-1+ (neural)	98023851-gbb2
5.98387e-16	0.461873	0.884	0.819	1.23142e-11	sox-1+ (neural)	98022556-set-2
2.55542e-15	0.788395	0.367	0.212	5.25879e-11	sox-1+ (neural)	98020768-smag1
3.92562e-15	0.305951	0.997	0.938	8.07854e-11	sox-1+ (neural)	98058968-msi1h-3
4.67179e-15	0.690507	0.695	0.607	9.61408e-11	sox-1+ (neural)	98002910-twf1
7.81448e-15	0.566836	0.731	0.634	1.60814e-10	sox-1+ (neural)	98117270-dyl2-3
1.33638e-14	0.555785	0.731	0.618	2.75014e-10	sox-1+ (neural)	98158162-ssrg-2
4.39491e-14	0.374212	0.377	0.218	9.04429e-10	sox-1+ (neural)	98109784-zn235-8
6.85259e-14	0.758845	0.532	0.392	1.41019e-09	sox-1+ (neural)	98137199-ppib-3
9.20029e-14	0.779429	0.561	0.446	1.89333e-09	sox-1+ (neural)	98028665-tyb4
9.8044e-14	0.70397	0.468	0.301	2.01765e-09	sox-1+ (neural)	98016243-calm-12
1.20769e-13	1.12161	0.667	0.629	2.4853e-09	sox-1+ (neural)	98132150-h10-6
1.40264e-13	0.83413	0.271	0.139	2.8865e-09	sox-1+ (neural)	98033041-hmgb1
3.60585e-13	0.744891	0.532	0.393	7.42049e-09	sox-1+ (neural)	98040619-sms1
4.58277e-13	0.754964	0.326	0.181	9.43088e-09	sox-1+ (neural)	98057587-zfhx4
5.62467e-13	0.669856	0.597	0.474	1.1575e-08	sox-1+ (neural)	98051532-hdac1
6.31397e-13	0.673111	0.664	0.577	1.29935e-08	sox-1+ (neural)	98048801-cbx3
6.35268e-13	0.505024	0.749	0.642	1.30732e-08	sox-1+ (neural)	98016280-ssrg
7.89136e-13	0.731477	0.481	0.348	1.62396e-08	sox-1+ (neural)	98026235-rad21
8.07396e-13	0.615818	0.636	0.554	1.66154e-08	sox-1+ (neural)	98015659-c9mt
1.31545e-12	0.313182	0.326	0.18	2.70706e-08	sox-1+ (neural)	98124461-zn235-16
1.42592e-12	0.370131	0.943	0.868	2.9344e-08	sox-1+ (neural)	98056579-hnrpq-3
3.10568e-12	0.388256	0.863	0.787	6.39119e-08	sox-1+ (neural)	98058267-vdac2
3.34991e-12	0.763903	0.457	0.326	6.89377e-08	sox-1+ (neural)	98042724-hook3
4.19808e-12	0.645544	0.599	0.493	8.63923e-08	sox-1+ (neural)	98030644-myl1
4.71734e-12	0.850031	0.315	0.184	9.70782e-08	sox-1+ (neural)	98046289-ppal-11
1.14865e-11	0.435999	0.313	0.184	2.3638e-07	sox-1+ (neural)	98124752-zn235-17
1.29613e-11	0.537191	0.659	0.568	2.66731e-07	sox-1+ (neural)	98048010-unknown-1287
2.43763e-11	0.796899	0.253	0.136	5.01641e-07	sox-1+ (neural)	98043259-trpm8-6
2.77205e-11	0.911576	0.287	0.165	5.70459e-07	sox-1+ (neural)	98055006-foxp2
2.82846e-11	0.45542	0.798	0.743	5.82069e-07	sox-1+ (neural)	98034676-pabp1-2
5.88974e-11	0.840534	0.253	0.14	1.21205e-06	sox-1+ (neural)	98003786-jard2
7.19975e-11	0.571494	0.607	0.505	1.48164e-06	sox-1+ (neural)	98028801-pp1b-2
1.16807e-10	0.769604	0.328	0.206	2.40376e-06	sox-1+ (neural)	98012411-tsn3
1.53004e-10	0.334667	0.305	0.175	3.14868e-06	sox-1+ (neural)	98142595-zn513-35
5.30464e-10	0.693769	0.452	0.351	1.09164e-05	sox-1+ (neural)	98031876-elov2-2
6.13802e-10	0.603219	0.475	0.352	1.26314e-05	sox-1+ (neural)	98048261-pbx3
7.07893e-10	0.748612	0.307	0.194	1.45677e-05	sox-1+ (neural)	98053408-rcor3
8.30062e-10	0.260044	0.966	0.927	1.70818e-05	sox-1+ (neural)	98154652-ppif-3
9.14658e-10	0.890873	0.289	0.18	1.88227e-05	sox-1+ (neural)	98036028-unknown-941
1.1871e-09	0.628163	0.372	0.251	2.44293e-05	sox-1+ (neural)	98048109-kapca
1.82425e-09	0.675831	0.426	0.323	3.75413e-05	sox-1+ (neural)	98006995-rbbp4
2.72599e-09	0.483856	0.641	0.547	5.60981e-05	sox-1+ (neural)	98038728-cap2
3.63345e-09	0.658031	0.468	0.355	7.47727e-05	sox-1+ (neural)	98026819-map4
9.15238e-09	0.576346	0.282	0.172	0.000188347	sox-1+ (neural)	98059286-unknown-1608
1.19895e-08	0.62782	0.465	0.369	0.000246732	sox-1+ (neural)	98129722-unknown-3723
1.66577e-08	0.538957	0.442	0.345	0.000342799	sox-1+ (neural)	98100135-ubb-6
1.75552e-08	0.718595	0.307	0.204	0.000361269	sox-1+ (neural)	98009374-rhg32
2.52919e-08	0.678303	0.295	0.189	0.000520482	sox-1+ (neural)	98056836-htf4
2.57842e-08	0.672688	0.432	0.336	0.000530612	sox-1+ (neural)	98058617-megf8
3.15265e-08	0.653173	0.455	0.366	0.000648783	sox-1+ (neural)	98013921-smrc2
3.44653e-08	0.805186	0.326	0.231	0.000709261	sox-1+ (neural)	98000094-tmm35
6.24368e-08	0.58512	0.393	0.296	0.00128489	sox-1+ (neural)	98011336-npc1-2
7.28609e-08	0.535713	0.649	0.584	0.0014994	sox-1+ (neural)	98015384-nono
8.26876e-08	0.68463	0.429	0.341	0.00170163	sox-1+ (neural)	98034033-tle1
8.82614e-08	0.654252	0.269	0.171	0.00181633	sox-1+ (neural)	98126413-unknown-3484
9.67821e-08	0.566619	0.517	0.435	0.00199168	sox-1+ (neural)	98051854-chd3
1.17547e-07	0.680307	0.274	0.181	0.00241901	sox-1+ (neural)	98033761-smug1
1.39907e-07	0.499396	0.62	0.562	0.00287915	sox-1+ (neural)	98052389-nusap
1.41064e-07	0.930251	0.328	0.237	0.00290295	sox-1+ (neural)	98053225-unc5c-8
1.97052e-07	0.742797	0.499	0.412	0.00405514	sox-1+ (neural)	98047896-egr3
2.10895e-07	0.572847	0.434	0.344	0.00434	sox-1+ (neural)	98036743-akir1
2.58692e-07	0.677436	0.264	0.171	0.00532363	sox-1+ (neural)	98036531-nkai3
2.99277e-07	0.425149	0.599	0.545	0.00615882	sox-1+ (neural)	98017914-dhx15
3.11062e-07	0.475692	0.661	0.585	0.00640134	sox-1+ (neural)	98016562-idhp
3.86257e-07	0.62282	0.264	0.171	0.00794878	sox-1+ (neural)	98058367-kdm6a
5.54447e-07	0.670777	0.292	0.203	0.01141	sox-1+ (neural)	98031272-pp2ba-2
5.93276e-07	0.679599	0.253	0.166	0.012209	sox-1+ (neural)	98024553-nsd1
6.56193e-07	0.538699	0.408	0.311	0.0135038	sox-1+ (neural)	98030249-unknown-779
6.76606e-07	0.605013	0.331	0.238	0.0139239	sox-1+ (neural)	98026902-wdr82
7.18433e-07	0.790716	0.266	0.18	0.0147846	sox-1+ (neural)	98047463-tmed8
7.48511e-07	0.440277	0.349	0.24	0.0154036	sox-1+ (neural)	98156186-zn235-25
7.54514e-07	0.379529	0.68	0.603	0.0155271	sox-1+ (neural)	98024392-sc6a1-2
9.18041e-07	0.292908	0.274	0.173	0.0188924	sox-1+ (neural)	98154158-zn782-8
9.34751e-07	0.644851	0.38	0.297	0.0192362	sox-1+ (neural)	98006345-smc2
9.38404e-07	0.276572	0.899	0.846	0.0193114	sox-1+ (neural)	98015196-set
9.40732e-07	0.602434	0.251	0.165	0.0193593	sox-1+ (neural)	98000461-ap1s2
1.06603e-06	0.271588	0.891	0.847	0.0219379	sox-1+ (neural)	98112209-tctp
1.19691e-06	0.498316	0.258	0.166	0.0246313	sox-1+ (neural)	98128344-zn782-5
1.24762e-06	0.364609	0.736	0.665	0.0256747	sox-1+ (neural)	98025346-ago2
1.27009e-06	0.567239	0.53	0.479	0.0261371	sox-1+ (neural)	98048003-rir2
2.0556e-06	0.332499	0.786	0.735	0.0423022	sox-1+ (neural)	98050907-ttll7
2.41381e-06	0.618659	0.408	0.338	0.0496738	sox-1+ (neural)	98020260-amerl
3.53442e-06	0.561281	0.362	0.28	0.0727347	sox-1+ (neural)	98034718-rtn4
3.64285e-06	0.328849	0.685	0.65	0.0749663	sox-1+ (neural)	98034190-ubp49
4.15731e-06	0.348599	0.651	0.603	0.0855532	sox-1+ (neural)	98023447-psb6
4.33049e-06	0.545164	0.258	0.176	0.0891172	sox-1+ (neural)	98012933-coro6
6.05483e-06	0.325433	0.256	0.169	0.124602	sox-1+ (neural)	98138264-zn112-2
6.40604e-06	0.49374	0.483	0.421	0.13183	sox-1+ (neural)	98001517-rbm39
6.59796e-06	0.67645	0.253	0.175	0.135779	sox-1+ (neural)	98002106-tgfr1
8.26991e-06	0.700099	0.302	0.227	0.170186	sox-1+ (neural)	98029165-chd7
9.54694e-06	0.521472	0.548	0.507	0.196466	sox-1+ (neural)	98023495-chtop
1.14019e-05	0.55414	0.271	0.191	0.23464	sox-1+ (neural)	98153156-gbrap
1.17563e-05	0.535958	0.388	0.31	0.241934	sox-1+ (neural)	98034293-myl1-2
1.32845e-05	0.656495	0.253	0.18	0.273381	sox-1+ (neural)	98127278-zn800-2
1.36335e-05	0.359644	0.661	0.618	0.280564	sox-1+ (neural)	98029236-pcna
1.47405e-05	0.353195	0.664	0.603	0.303344	sox-1+ (neural)	98049283-ra1l2
1.49946e-05	0.537571	0.39	0.32	0.308575	sox-1+ (neural)	98013877-galm
1.91284e-05	0.555985	0.323	0.249	0.393643	sox-1+ (neural)	98012606-acsa
2.19945e-05	0.331585	0.708	0.694	0.452626	sox-1+ (neural)	98041771-fkb1a
2.55403e-05	0.492102	0.45	0.387	0.525595	sox-1+ (neural)	98025832-sc11c
3.08768e-05	0.623648	0.328	0.261	0.635413	sox-1+ (neural)	98011206-ostc
3.57216e-05	0.534479	0.264	0.189	0.735115	sox-1+ (neural)	98039215-bcl7a
4.57786e-05	0.465819	0.517	0.476	0.942077	sox-1+ (neural)	98002412-aakb1
4.91952e-05	0.521861	0.307	0.239	1	sox-1+ (neural)	98010289-ncbp1
5.77168e-05	0.295357	0.693	0.645	1	sox-1+ (neural)	98005923-unknown-143
5.90263e-05	0.535943	0.331	0.262	1	sox-1+ (neural)	98031539-mdc1
6.20969e-05	0.39284	0.481	0.417	1	sox-1+ (neural)	98112449-unknown-2549
6.89501e-05	0.567636	0.339	0.273	1	sox-1+ (neural)	98016733-smc1a
6.95611e-05	0.510233	0.279	0.209	1	sox-1+ (neural)	98016944-men1
7.11261e-05	0.492001	0.411	0.343	1	sox-1+ (neural)	98054459-unknown-1433
8.07663e-05	0.621026	0.287	0.224	1	sox-1+ (neural)	98055759-ncor2
8.90983e-05	0.316767	0.579	0.539	1	sox-1+ (neural)	98024130-sahh-2
9.04162e-05	0.519785	0.261	0.195	1	sox-1+ (neural)	98018918-ar6p1
0.000105297	0.564213	0.3	0.234	1	sox-1+ (neural)	98027836-dido1
0.000106378	0.489767	0.364	0.3	1	sox-1+ (neural)	98042557-pygo1
0.000109541	0.38264	0.54	0.493	1	sox-1+ (neural)	98026786-rpn2
0.000142278	0.546061	0.284	0.219	1	sox-1+ (neural)	98042985-stx17
0.000150954	0.544995	0.313	0.245	1	sox-1+ (neural)	98023816-dgkd
0.000156807	0.561232	0.357	0.298	1	sox-1+ (neural)	98017446-unknown-444
0.000176163	0.515323	0.282	0.215	1	sox-1+ (neural)	98134978-cp052-2
0.000179441	0.524633	0.385	0.331	1	sox-1+ (neural)	98033615-ccna2
0.000179639	0.767736	0.251	0.189	1	sox-1+ (neural)	98150926-unknown-5170
0.000199772	0.467479	0.289	0.223	1	sox-1+ (neural)	98043750-nsd2
0.000204653	0.557058	0.336	0.278	1	sox-1+ (neural)	98004816-pb1
0.000220284	0.37889	0.367	0.297	1	sox-1+ (neural)	98025025-notc2
0.000222336	0.589603	0.269	0.208	1	sox-1+ (neural)	98043628-gna11-2
0.00022835	0.531787	0.31	0.247	1	sox-1+ (neural)	98026379-crel2
0.00023338	0.443966	0.525	0.495	1	sox-1+ (neural)	98036477-acbp
0.000240646	0.388583	0.571	0.539	1	sox-1+ (neural)	98023733-prc2b
0.000281474	0.354838	0.576	0.543	1	sox-1+ (neural)	98019763-psd12
0.000324508	0.549389	0.305	0.245	1	sox-1+ (neural)	98038025-tmx3
0.000332849	0.46045	0.385	0.324	1	sox-1+ (neural)	98047038-ssrb
0.000356144	0.42292	0.261	0.198	1	sox-1+ (neural)	98056111-cnd2
0.000357818	0.619302	0.256	0.197	1	sox-1+ (neural)	98048769-smrd1
0.000375295	0.421608	0.478	0.426	1	sox-1+ (neural)	98021908-prs10
0.000428529	0.350514	0.641	0.614	1	sox-1+ (neural)	98034431-srsf4-2
0.000550642	0.400974	0.465	0.425	1	sox-1+ (neural)	98016581-top1
0.000642971	0.271488	0.651	0.624	1	sox-1+ (neural)	98036970-thoc4
0.000709809	0.355328	0.331	0.278	1	sox-1+ (neural)	98100139-ubb-8
0.00083316	0.462745	0.333	0.281	1	sox-1+ (neural)	98008221-taok1
0.000879452	0.419418	0.424	0.384	1	sox-1+ (neural)	98019286-atp4b
0.000898122	0.426855	0.442	0.401	1	sox-1+ (neural)	98017254-rhoa-2
0.000995542	0.34175	0.568	0.543	1	sox-1+ (neural)	98035544-ensa
0.00110814	0.5253	0.305	0.252	1	sox-1+ (neural)	98019430-cnot6
0.00113616	0.399425	0.483	0.46	1	sox-1+ (neural)	98007529-ssra
0.00114276	0.385756	0.426	0.385	1	sox-1+ (neural)	98002388-ks6a2
0.00131178	0.532436	0.307	0.255	1	sox-1+ (neural)	98005453-fwch1-2
0.00152204	0.308175	0.556	0.532	1	sox-1+ (neural)	98115104-tbb2a-2
0.00152425	0.423312	0.408	0.37	1	sox-1+ (neural)	98032178-zrab2-2
0.00159231	0.364277	0.491	0.463	1	sox-1+ (neural)	98008795-ru2b-2
0.00196483	0.28027	0.522	0.478	1	sox-1+ (neural)	98155420-l1cam
0.00198996	0.455467	0.266	0.215	1	sox-1+ (neural)	98140403-aaed1-2
0.00200969	0.596318	0.289	0.25	1	sox-1+ (neural)	98020694-unknown-538
0.00201372	0.622188	0.323	0.28	1	sox-1+ (neural)	98129134-nkx24-3
0.00214899	0.399282	0.264	0.212	1	sox-1+ (neural)	98040669-cartf
0.00225922	0.394998	0.39	0.351	1	sox-1+ (neural)	98052636-glym-2
0.00226666	0.528036	0.289	0.249	1	sox-1+ (neural)	98039976-znf23
0.0023601	0.386342	0.411	0.366	1	sox-1+ (neural)	98050151-sias
0.00275878	0.425634	0.429	0.399	1	sox-1+ (neural)	98029035-rfa1
0.00333049	0.401359	0.351	0.311	1	sox-1+ (neural)	98046684-cdka1
0.00345102	0.777993	0.297	0.251	1	sox-1+ (neural)	98026764-unknown-687
0.00409624	0.469614	0.31	0.275	1	sox-1+ (neural)	98035495-unknown-931
0.00461871	0.432372	0.269	0.222	1	sox-1+ (neural)	98048586-pdia4
0.00469266	0.458514	0.261	0.218	1	sox-1+ (neural)	98001893-zswm8
0.00496014	0.347275	0.266	0.219	1	sox-1+ (neural)	98050836-al14e
0.00503045	0.30433	0.517	0.495	1	sox-1+ (neural)	98158089-unknown-5694
0.00535576	0.473588	0.367	0.335	1	sox-1+ (neural)	98054909-fubp1-2
0.00556505	0.473075	0.305	0.268	1	sox-1+ (neural)	98058954-smrcd
0.00566183	0.316776	0.563	0.544	1	sox-1+ (neural)	98010532-psa3
0.00589291	0.367635	0.432	0.407	1	sox-1+ (neural)	98044002-u2af1
0.00640732	0.313466	0.525	0.498	1	sox-1+ (neural)	98003413-mk67i
0.00688514	0.466558	0.266	0.226	1	sox-1+ (neural)	98051790-kat6a-2
0.00692232	0.341756	0.563	0.554	1	sox-1+ (neural)	98157801-cbr1-9
0.00697264	0.400365	0.261	0.217	1	sox-1+ (neural)	98134333-tf3c6
0.00754311	0.289446	0.488	0.457	1	sox-1+ (neural)	98007877-myh10
0.00768088	0.712295	0.302	0.267	1	sox-1+ (neural)	98000744-tf7l2
0.00779786	0.464292	0.269	0.23	1	sox-1+ (neural)	98005555-aqr
0	4.19664	0.797	0.056	0	foxA+ (endodermal)	98030217-unknown-778
0	3.35797	0.777	0.056	0	foxA+ (endodermal)	98025876-acbd5
1.71281e-252	3.48196	0.661	0.049	3.52478e-248	foxA+ (endodermal)	98015900-nmt1
5.87218e-238	2.49132	0.463	0.009	1.20844e-233	foxA+ (endodermal)	98044691-cd177
7.00536e-218	3.96104	0.782	0.127	1.44163e-213	foxA+ (endodermal)	98051971-fabp5
3.63755e-217	3.45292	0.576	0.041	7.48572e-213	foxA+ (endodermal)	98037843-crti
1.04326e-205	2.41356	0.424	0.011	2.14693e-201	foxA+ (endodermal)	98117918-stx2
4.1512e-183	2.44977	0.469	0.028	8.54274e-179	foxA+ (endodermal)	98007166-hnf4a
4.84764e-154	2.35351	0.441	0.034	9.97595e-150	foxA+ (endodermal)	98018124-gstm3
1.06843e-146	2.03831	0.466	0.044	2.19871e-142	foxA+ (endodermal)	98027335-catd
4.77947e-146	1.44298	0.322	0.011	9.83568e-142	foxA+ (endodermal)	98046330-elf3
1.49415e-135	1.98503	0.418	0.037	3.07482e-131	foxA+ (endodermal)	98025736-calm-20
7.80596e-135	2.59476	0.893	0.418	1.60639e-130	foxA+ (endodermal)	98024156-actb-4
1.16802e-132	1.79307	0.339	0.018	2.40367e-128	foxA+ (endodermal)	98134274-cbr1-8
1.4604e-100	1.52242	0.347	0.035	3.00535e-96	foxA+ (endodermal)	98023092-stx12-2
8.42266e-99	2.01356	0.379	0.046	1.7333e-94	foxA+ (endodermal)	98024015-catf
7.68314e-98	1.6864	0.322	0.03	1.58111e-93	foxA+ (endodermal)	98141107-spre-2
6.19628e-97	1.81099	0.469	0.083	1.27513e-92	foxA+ (endodermal)	98027755-foxa1
1.47679e-96	1.37646	0.263	0.016	3.03909e-92	foxA+ (endodermal)	98044450-fgfr3-3
2.47373e-95	1.87654	0.65	0.197	5.0907e-91	foxA+ (endodermal)	98000829-dhrs1
1.50889e-92	1.79031	0.514	0.108	3.10514e-88	foxA+ (endodermal)	98020521-jund
1.4498e-90	1.7006	0.359	0.046	2.98355e-86	foxA+ (endodermal)	98038226-adda-3
4.79424e-85	1.53406	0.339	0.042	9.86607e-81	foxA+ (endodermal)	98038707-tmm56-7
1.64e-76	1.79965	0.282	0.032	3.37496e-72	foxA+ (endodermal)	98128980-plch2
1.01711e-71	0.913559	0.994	0.943	2.09311e-67	foxA+ (endodermal)	98012214-stx19
2.0208e-70	0.907497	0.992	0.942	4.1586e-66	foxA+ (endodermal)	98136385-unknown-4197
1.53744e-69	1.84247	0.438	0.103	3.16389e-65	foxA+ (endodermal)	98025266-chpt1
8.38006e-69	2.04265	0.477	0.129	1.72453e-64	foxA+ (endodermal)	98043597-cyta-5
1.00343e-67	1.52242	0.299	0.044	2.06496e-63	foxA+ (endodermal)	98033243-unc9-2
5.49998e-67	1.22504	0.89	0.647	1.13184e-62	foxA+ (endodermal)	98002105-calm-2
2.22062e-66	1.409	0.35	0.064	4.56981e-62	foxA+ (endodermal)	98152157-gbg1-2
1.74306e-64	1.89872	0.655	0.317	3.58704e-60	foxA+ (endodermal)	98013556-idhc
3.33973e-64	1.66357	0.469	0.132	6.87284e-60	foxA+ (endodermal)	98055016-aimp1-2
9.18558e-61	1.24967	0.314	0.056	1.8903e-56	foxA+ (endodermal)	98027561-arf1-6
4.79762e-60	1.77378	0.774	0.517	9.87302e-56	foxA+ (endodermal)	98021611-prdx5
2.19243e-59	1.67152	0.653	0.317	4.51181e-55	foxA+ (endodermal)	98011909-pckgc
1.00038e-57	1.62019	0.381	0.093	2.05869e-53	foxA+ (endodermal)	98011424-nudt9-2
1.42167e-55	1.15412	0.912	0.757	2.92566e-51	foxA+ (endodermal)	98034764-thiom
2.01072e-55	1.51565	0.455	0.142	4.13787e-51	foxA+ (endodermal)	98102794-lkha4
1.41646e-53	1.59179	0.675	0.363	2.91493e-49	foxA+ (endodermal)	98021793-serc
2.00019e-49	1.86975	0.483	0.171	4.11619e-45	foxA+ (endodermal)	98144351-tyb4-2
1.72844e-48	1.41923	0.282	0.056	3.55697e-44	foxA+ (endodermal)	98004946-unc9
1.02408e-46	1.42044	0.568	0.252	2.10745e-42	foxA+ (endodermal)	98043721-y531-3
1.63372e-45	1.09696	0.842	0.687	3.36204e-41	foxA+ (endodermal)	98038950-ppif
6.62771e-45	0.982902	0.842	0.667	1.36392e-40	foxA+ (endodermal)	98054463-phlp2
7.33004e-45	2.26645	0.46	0.17	1.50845e-40	foxA+ (endodermal)	98040325-unknown-1079
3.09674e-41	1.26348	0.379	0.12	6.37278e-37	foxA+ (endodermal)	98122091-aimp1-3
2.73167e-40	1.2396	0.345	0.102	5.6215e-36	foxA+ (endodermal)	98048084-retst
4.32211e-36	1.28121	0.336	0.107	8.89447e-32	foxA+ (endodermal)	98037953-dctd
9.61056e-36	1.25321	0.381	0.137	1.97776e-31	foxA+ (endodermal)	98051248-gstm4
1.16796e-34	1.32146	0.463	0.205	2.40354e-30	foxA+ (endodermal)	98017539-tyrp2
1.20555e-33	1.2992	0.336	0.111	2.48089e-29	foxA+ (endodermal)	98041725-unknown-1121
1.53329e-32	1.21529	0.266	0.07	3.15536e-28	foxA+ (endodermal)	98152298-unknown-5312
1.78489e-32	1.23848	0.545	0.285	3.67312e-28	foxA+ (endodermal)	98038566-aldoc
2.93257e-31	1.19479	0.559	0.297	6.03493e-27	foxA+ (endodermal)	98155686-rock2-2
1.26692e-30	1.07612	0.46	0.203	2.60719e-26	foxA+ (endodermal)	98051112-gstm1
8.97112e-30	0.554696	0.407	0.153	1.84617e-25	foxA+ (endodermal)	98025670-nkx24
4.37816e-28	0.763799	0.664	0.395	9.00982e-24	foxA+ (endodermal)	98006294-fa46a
1.02348e-24	1.16833	0.387	0.178	2.10622e-20	foxA+ (endodermal)	98012421-tm131
1.78964e-24	1.15797	0.483	0.275	3.68291e-20	foxA+ (endodermal)	98160873-pebp1-2
1.59181e-23	0.938326	0.664	0.453	3.27579e-19	foxA+ (endodermal)	98025431-nano1-2
2.57311e-23	0.630837	0.257	0.088	5.29521e-19	foxA+ (endodermal)	98056019-rock2
1.65922e-22	1.11304	0.345	0.151	3.41451e-18	foxA+ (endodermal)	98002897-facr1
1.97573e-21	1.1525	0.486	0.291	4.06586e-17	foxA+ (endodermal)	98034096-adas
3.55336e-20	0.868956	0.664	0.483	7.31245e-16	foxA+ (endodermal)	98045567-tm14c
5.59891e-20	1.0821	0.54	0.34	1.1522e-15	foxA+ (endodermal)	98031876-elov2-2
6.09832e-20	1.08178	0.285	0.118	1.25497e-15	foxA+ (endodermal)	98000012-mob2
5.21834e-19	1.03694	0.412	0.222	1.07388e-14	foxA+ (endodermal)	98045503-unknown-1217
1.97916e-18	0.865431	0.494	0.296	4.07291e-14	foxA+ (endodermal)	98066356-y531-4
2.42452e-18	0.764912	0.305	0.132	4.98943e-14	foxA+ (endodermal)	98048902-zbt10
1.87558e-17	0.728175	0.254	0.102	3.85977e-13	foxA+ (endodermal)	98002765-dus18
4.63755e-17	0.614032	0.788	0.637	9.54361e-13	foxA+ (endodermal)	98024696-ch10
1.21769e-15	0.757049	0.576	0.41	2.50588e-11	foxA+ (endodermal)	98026183-msrb2
4.89685e-14	0.510651	0.254	0.108	1.00772e-09	foxA+ (endodermal)	98059340-gapr1-10
5.2703e-14	0.786535	0.542	0.392	1.08457e-09	foxA+ (endodermal)	98008293-f136a
5.85681e-14	0.559238	0.723	0.562	1.20527e-09	foxA+ (endodermal)	98053388-ch60
8.75057e-14	0.598436	0.74	0.631	1.80078e-09	foxA+ (endodermal)	98019770-tsp4
5.64571e-13	0.427227	0.884	0.806	1.16183e-08	foxA+ (endodermal)	98106993-btf3
6.85457e-13	0.781005	0.61	0.464	1.4106e-08	foxA+ (endodermal)	98045945-bpnt1
9.82064e-13	0.565299	0.475	0.32	2.02099e-08	foxA+ (endodermal)	98122302-ubb-10
1.44028e-12	0.728911	0.508	0.364	2.96396e-08	foxA+ (endodermal)	98011669-trap1
2.96895e-12	0.757606	0.271	0.14	6.1098e-08	foxA+ (endodermal)	98153142-spee
4.10347e-12	0.56527	0.562	0.41	8.44453e-08	foxA+ (endodermal)	98031450-pcr10-2
6.78722e-12	0.748342	0.548	0.423	1.39674e-07	foxA+ (endodermal)	98075948-ccpr
9.80304e-12	1.88808	0.305	0.173	2.01737e-07	foxA+ (endodermal)	98022839-sap
1.29428e-11	0.796278	0.511	0.363	2.66349e-07	foxA+ (endodermal)	98124084-tprgl
1.42494e-11	0.830045	0.39	0.249	2.93238e-07	foxA+ (endodermal)	98015855-sera
2.35468e-11	0.707506	0.452	0.312	4.8457e-07	foxA+ (endodermal)	98046757-glo2
2.5364e-11	0.830888	0.401	0.264	5.21965e-07	foxA+ (endodermal)	98044523-sucb2
4.4624e-11	0.754492	0.308	0.174	9.18317e-07	foxA+ (endodermal)	98035705-strum
2.09145e-10	0.461408	0.684	0.56	4.304e-06	foxA+ (endodermal)	98019158-fbrl
2.61689e-10	0.616189	0.26	0.139	5.3853e-06	foxA+ (endodermal)	98054997-acoc
4.12065e-10	0.739029	0.432	0.3	8.47988e-06	foxA+ (endodermal)	98046684-cdka1
8.29612e-10	0.320442	0.91	0.862	1.70726e-05	foxA+ (endodermal)	98011628-nucl
4.1341e-09	0.661911	0.438	0.301	8.50756e-05	foxA+ (endodermal)	98041198-ablm1-2
5.44875e-09	0.743474	0.387	0.271	0.00011213	foxA+ (endodermal)	98000296-akap1
7.21073e-09	0.699079	0.412	0.287	0.00014839	foxA+ (endodermal)	98019722-syrc-2
1.03448e-08	0.603134	0.353	0.229	0.000212886	foxA+ (endodermal)	98046373-unknown-1247
1.09842e-08	0.292032	0.879	0.761	0.000226045	foxA+ (endodermal)	98009260-actg
1.34466e-08	0.727136	0.254	0.146	0.000276717	foxA+ (endodermal)	98031957-pex3
6.75334e-08	0.648625	0.387	0.275	0.00138977	foxA+ (endodermal)	98020417-scpdl-2
6.95377e-08	0.378181	0.782	0.682	0.00143102	foxA+ (endodermal)	98014650-np1l1
7.87816e-08	0.299902	0.895	0.829	0.00162125	foxA+ (endodermal)	98027244-srsf7-2
1.46665e-07	0.540322	0.404	0.288	0.00301822	foxA+ (endodermal)	98005642-pdcd6
1.70858e-07	0.523476	0.291	0.182	0.00351608	foxA+ (endodermal)	98031495-ncug1
1.96774e-07	0.250764	0.898	0.854	0.00404941	foxA+ (endodermal)	98034278-atpb
5.43594e-07	0.726885	0.424	0.333	0.0111866	foxA+ (endodermal)	98024706-endou
9.61283e-07	0.368907	0.715	0.663	0.0197822	foxA+ (endodermal)	98035044-la
1.06813e-06	0.432947	0.54	0.429	0.021981	foxA+ (endodermal)	98046176-tbb2b-3
2.12149e-06	0.388431	0.703	0.636	0.0436581	foxA+ (endodermal)	98035628-tkt-2
2.60992e-06	0.708117	0.263	0.171	0.0537094	foxA+ (endodermal)	98044251-gnpat
6.86059e-06	0.539452	0.393	0.302	0.141184	foxA+ (endodermal)	98049994-lc7l3
8.29997e-06	0.32863	0.302	0.2	0.170805	foxA+ (endodermal)	98014080-hpgds-8
9.14738e-06	0.560646	0.291	0.204	0.188244	foxA+ (endodermal)	98017708-f16p1
1.16121e-05	0.511643	0.28	0.189	0.238966	foxA+ (endodermal)	98007985-skil
1.33161e-05	0.485692	0.466	0.381	0.274032	foxA+ (endodermal)	98020384-anxa7-2
1.95746e-05	0.428107	0.314	0.219	0.402825	foxA+ (endodermal)	98023326-fund1
2.32736e-05	0.862732	0.418	0.346	0.478948	foxA+ (endodermal)	98067868-unknown-1648
2.63465e-05	0.286685	0.794	0.745	0.542184	foxA+ (endodermal)	98014030-tebp
2.79965e-05	0.613309	0.345	0.263	0.576141	foxA+ (endodermal)	98004933-aimp1
7.78079e-05	0.524807	0.407	0.329	1	foxA+ (endodermal)	98004004-6pgd
7.89931e-05	0.386236	0.427	0.337	1	foxA+ (endodermal)	98043649-al4a1
8.01874e-05	0.54442	0.268	0.192	1	foxA+ (endodermal)	98009566-s2536
0.000166318	0.491125	0.393	0.324	1	foxA+ (endodermal)	98013014-tysy
0.000173269	0.44166	0.322	0.243	1	foxA+ (endodermal)	98032962-ccnd3
0.000179981	0.384354	0.489	0.421	1	foxA+ (endodermal)	98018748-dcps
0.00022948	0.411542	0.314	0.236	1	foxA+ (endodermal)	98054774-mia3
0.000240771	0.465155	0.441	0.365	1	foxA+ (endodermal)	98015242-thap1
0.000260687	0.357328	0.588	0.524	1	foxA+ (endodermal)	98008216-arf3
0.000353151	0.70177	0.486	0.406	1	foxA+ (endodermal)	98142230-unknown-4594
0.000475233	0.671893	0.316	0.251	1	foxA+ (endodermal)	98047311-unknown-1270
0.000478081	0.38364	0.531	0.48	1	foxA+ (endodermal)	98019115-echa
0.000534276	0.43119	0.336	0.267	1	foxA+ (endodermal)	98055221-sir7
0.000609599	0.341232	0.46	0.399	1	foxA+ (endodermal)	98056951-trxr1
0.000677829	0.516358	0.364	0.303	1	foxA+ (endodermal)	98057636-lyar
0.000691529	0.434963	0.336	0.274	1	foxA+ (endodermal)	98017784-cia30
0.000789794	0.463987	0.268	0.202	1	foxA+ (endodermal)	98054987-bccip
0.000795205	0.298058	0.602	0.564	1	foxA+ (endodermal)	98043659-tra2a
0.000807496	0.285868	0.729	0.667	1	foxA+ (endodermal)	98023181-ima1-2
0.000808251	0.690376	0.398	0.327	1	foxA+ (endodermal)	98142229-unknown-4593
0.0011357	0.2931	0.65	0.605	1	foxA+ (endodermal)	98030980-calx-2
0.00114052	0.368033	0.508	0.453	1	foxA+ (endodermal)	98034279-kat5
0.00117191	0.488601	0.37	0.307	1	foxA+ (endodermal)	98006334-unknown-152
0.00123635	0.375095	0.421	0.357	1	foxA+ (endodermal)	98022356-k0020
0.00128293	0.432511	0.39	0.322	1	foxA+ (endodermal)	98026219-dnpep
0.00131007	0.343122	0.322	0.253	1	foxA+ (endodermal)	98012838-djc21-2
0.001323	0.520254	0.353	0.287	1	foxA+ (endodermal)	98036582-odbb
0.00134768	0.268443	0.703	0.642	1	foxA+ (endodermal)	98035143-mdhc-2
0.00156184	0.421625	0.322	0.257	1	foxA+ (endodermal)	98034565-dsrad
0.00157078	0.394596	0.263	0.2	1	foxA+ (endodermal)	98039713-cdk7
0.00179273	0.503735	0.254	0.196	1	foxA+ (endodermal)	98160435-crip1
0.00232299	0.346825	0.35	0.291	1	foxA+ (endodermal)	98056052-tpmt-2
0.00242451	0.333113	0.554	0.514	1	foxA+ (endodermal)	98013318-mdhm
0.00244635	0.401424	0.311	0.25	1	foxA+ (endodermal)	98159989-park7
0.00292902	0.321624	0.441	0.383	1	foxA+ (endodermal)	98053396-unknown-1399
0.00314236	0.273476	0.537	0.5	1	foxA+ (endodermal)	98016866-prp19
0.00336101	0.344076	0.39	0.337	1	foxA+ (endodermal)	98035268-phf5a
0.00346629	0.452655	0.331	0.273	1	foxA+ (endodermal)	98041874-ppif-2
0.00353742	0.284498	0.373	0.309	1	foxA+ (endodermal)	98049505-4ebp2-2
0.00355039	0.504768	0.277	0.222	1	foxA+ (endodermal)	98011551-vatg1
0.00360591	0.391928	0.347	0.289	1	foxA+ (endodermal)	98043122-nop2
0.00363093	0.274522	0.621	0.581	1	foxA+ (endodermal)	98014593-pno1
0.00376686	0.581843	0.311	0.262	1	foxA+ (endodermal)	98161986-ep15r-3
0.00391126	0.368341	0.537	0.493	1	foxA+ (endodermal)	98046685-tecr
0.00396501	0.452373	0.299	0.245	1	foxA+ (endodermal)	98017366-rab5c
0.00398075	0.580715	0.35	0.3	1	foxA+ (endodermal)	98025025-notc2
0.00417261	0.331307	0.523	0.469	1	foxA+ (endodermal)	98026929-f10a1
0.0044583	0.273363	0.26	0.2	1	foxA+ (endodermal)	98025822-rmtl1
0.00455695	0.402149	0.376	0.319	1	foxA+ (endodermal)	98028382-pesc
0.00477648	0.363828	0.466	0.422	1	foxA+ (endodermal)	98045459-pdcd4
0.00503749	0.280977	0.605	0.59	1	foxA+ (endodermal)	98013427-atp5l
0.00560112	0.311714	0.585	0.549	1	foxA+ (endodermal)	98026289-ru1c
0.00592836	0.30627	0.48	0.433	1	foxA+ (endodermal)	98007132-arc1a
0.00628297	0.286697	0.285	0.225	1	foxA+ (endodermal)	98049110-rnf25
0.00633901	0.346301	0.277	0.224	1	foxA+ (endodermal)	98032229-bop1
0.00657376	0.290705	0.593	0.561	1	foxA+ (endodermal)	98005441-ampl
0.00703851	0.260472	0.579	0.526	1	foxA+ (endodermal)	98057105-tisb-7
0.00726531	0.276253	0.59	0.547	1	foxA+ (endodermal)	98002508-srsf4
0.00735247	0.495538	0.452	0.394	1	foxA+ (endodermal)	98142232-pcr7-2
0.00793559	0.267645	0.48	0.437	1	foxA+ (endodermal)	98048556-hsdl2
0.00873517	0.318768	0.441	0.384	1	foxA+ (endodermal)	98052074-y1101-2
0.00879829	0.395913	0.353	0.307	1	foxA+ (endodermal)	98022548-nb5r3
0.00907293	0.352807	0.319	0.268	1	foxA+ (endodermal)	98042811-mocs3-3
0.00934952	0.270463	0.554	0.525	1	foxA+ (endodermal)	98019847-sdcb1
8.43408e-266	2.79678	0.611	0.026	1.73565e-261	ikzf-1+ (endodermal)	98035101-dns2b-3
1.26583e-264	2.60842	0.58	0.02	2.60494e-260	ikzf-1+ (endodermal)	98005757-ogt1
6.8816e-254	2.43203	0.533	0.015	1.41616e-249	ikzf-1+ (endodermal)	98058856-unknown-1593
2.77083e-227	2.57514	0.727	0.073	5.70209e-223	ikzf-1+ (endodermal)	98049625-nfic
1.05123e-207	2.75551	0.674	0.071	2.16332e-203	ikzf-1+ (endodermal)	98033170-calm-28
4.0708e-179	2.21555	0.461	0.025	8.3773e-175	ikzf-1+ (endodermal)	98053164-1433g-2
7.7299e-178	1.69403	0.386	0.011	1.59074e-173	ikzf-1+ (endodermal)	98046320-unknown-1246
3.87673e-160	1.68377	0.408	0.021	7.97791e-156	ikzf-1+ (endodermal)	98007047-ikzf2
2.19164e-154	2.2141	0.683	0.104	4.51017e-150	ikzf-1+ (endodermal)	98048564-ephb1-7
4.94486e-154	2.92428	0.978	0.478	1.0176e-149	ikzf-1+ (endodermal)	98134979-actb-8
4.03638e-150	1.79503	0.489	0.044	8.30647e-146	ikzf-1+ (endodermal)	98024452-unknown-637
5.31017e-141	1.57654	0.317	0.01	1.09278e-136	ikzf-1+ (endodermal)	98032279-acha7-6
6.32311e-137	1.51521	0.288	0.007	1.30123e-132	ikzf-1+ (endodermal)	98007458-i2bp2
1.19145e-127	1.78951	0.458	0.049	2.45189e-123	ikzf-1+ (endodermal)	98160172-calm-53
1.49957e-124	1.55195	0.339	0.02	3.08596e-120	ikzf-1+ (endodermal)	98051196-acsl1-4
4.37972e-121	1.59499	0.408	0.037	9.01303e-117	ikzf-1+ (endodermal)	98158458-unknown-5717
1.88179e-114	1.74308	0.376	0.032	3.87254e-110	ikzf-1+ (endodermal)	98033858-msx1
4.93824e-103	1.71631	0.668	0.164	1.01624e-98	ikzf-1+ (endodermal)	98035231-p73
2.49957e-102	1.9266	0.762	0.247	5.14387e-98	ikzf-1+ (endodermal)	98016404-mvp
1.202e-99	1.28106	0.282	0.018	2.47359e-95	ikzf-1+ (endodermal)	98041574-unknown-1119
3.26081e-82	1.50998	0.508	0.11	6.71042e-78	ikzf-1+ (endodermal)	98031805-zn367
6.5449e-82	1.28066	0.307	0.033	1.34688e-77	ikzf-1+ (endodermal)	98111638-dcxr-9
8.80547e-79	1.10386	0.987	0.809	1.81208e-74	ikzf-1+ (endodermal)	98000496-unknown-13
7.92021e-77	1.51988	0.498	0.11	1.6299e-72	ikzf-1+ (endodermal)	98048902-zbt10
1.04645e-71	1.55367	0.357	0.057	2.15348e-67	ikzf-1+ (endodermal)	98023743-prof1
2.22524e-69	1.79768	0.762	0.36	4.57932e-65	ikzf-1+ (endodermal)	98037979-tba1a-6
1.31747e-53	1.41355	0.52	0.171	2.71123e-49	ikzf-1+ (endodermal)	98021331-mgat3
2.49503e-53	1.44635	0.489	0.146	5.13451e-49	ikzf-1+ (endodermal)	98025670-nkx24
1.71807e-52	1.34512	0.445	0.128	3.53561e-48	ikzf-1+ (endodermal)	98058713-sem5b
4.84955e-51	1.12942	0.37	0.085	9.97988e-47	ikzf-1+ (endodermal)	98009909-unknown-251
4.2527e-50	1.57648	0.298	0.058	8.75163e-46	ikzf-1+ (endodermal)	98106630-tff3
1.17898e-43	1.30779	0.392	0.111	2.42623e-39	ikzf-1+ (endodermal)	98055292-anxa7-5
2.39889e-43	1.15722	0.555	0.215	4.93667e-39	ikzf-1+ (endodermal)	98000829-dhrs1
3.03624e-35	1.13832	0.495	0.202	6.24828e-31	ikzf-1+ (endodermal)	98051112-gstm1
4.27805e-35	1.0722	0.451	0.17	8.8038e-31	ikzf-1+ (endodermal)	98000889-arpc4
1.18917e-34	1.43965	0.317	0.092	2.4472e-30	ikzf-1+ (endodermal)	98053049-calm-42
2.73347e-32	0.995753	0.313	0.092	5.62522e-28	ikzf-1+ (endodermal)	98125445-unknown-3422
4.842e-31	0.739682	0.875	0.694	9.96435e-27	ikzf-1+ (endodermal)	98009139-calr-2
1.69018e-30	1.03205	0.27	0.073	3.47823e-26	ikzf-1+ (endodermal)	98031437-tkt
7.41253e-29	0.870873	0.335	0.113	1.52542e-24	ikzf-1+ (endodermal)	98003822-unknown-89
2.75773e-28	0.632594	0.379	0.138	5.67514e-24	ikzf-1+ (endodermal)	98148961-ikzf2-2
1.03501e-26	0.942183	0.357	0.136	2.12995e-22	ikzf-1+ (endodermal)	98112161-cgt-8
1.22364e-26	1.02458	0.542	0.286	2.51814e-22	ikzf-1+ (endodermal)	98017678-litaf-2
2.83388e-24	1.04289	0.373	0.155	5.83185e-20	ikzf-1+ (endodermal)	98137961-enpp4-3
5.96798e-24	0.712225	0.323	0.116	1.22815e-19	ikzf-1+ (endodermal)	98052774-mcfd2-3
6.37043e-24	0.865479	0.473	0.227	1.31097e-19	ikzf-1+ (endodermal)	98120956-unknown-3113
8.20885e-24	0.837461	0.605	0.35	1.6893e-19	ikzf-1+ (endodermal)	98048283-aldh2-2
1.13305e-23	0.538068	0.881	0.617	2.33171e-19	ikzf-1+ (endodermal)	98131752-h10-4
4.60432e-23	1.07422	0.542	0.304	9.47522e-19	ikzf-1+ (endodermal)	98052790-ikzf3-2
5.08462e-23	0.781326	0.759	0.535	1.04636e-18	ikzf-1+ (endodermal)	98028196-if2b2
4.80806e-21	0.738324	0.743	0.543	9.8945e-17	ikzf-1+ (endodermal)	98005441-ampl
5.43619e-21	0.885063	0.627	0.417	1.11871e-16	ikzf-1+ (endodermal)	98049093-pdia6
1.2857e-20	0.781867	0.605	0.362	2.64584e-16	ikzf-1+ (endodermal)	98058625-cd109-3
2.59189e-20	0.941746	0.313	0.127	5.33384e-16	ikzf-1+ (endodermal)	98047988-ptss2
6.57325e-17	0.877293	0.555	0.36	1.35271e-12	ikzf-1+ (endodermal)	98045845-stl1
8.14622e-17	0.525602	0.815	0.612	1.67641e-12	ikzf-1+ (endodermal)	98132150-h10-6
2.70341e-16	0.732747	0.389	0.201	5.56335e-12	ikzf-1+ (endodermal)	98010523-gbb4
5.24396e-16	0.526492	0.737	0.558	1.07916e-11	ikzf-1+ (endodermal)	98033972-grp78-2
7.1379e-16	0.522663	0.699	0.462	1.46891e-11	ikzf-1+ (endodermal)	98131947-h10-5
1.25725e-15	0.76247	0.458	0.259	2.58729e-11	ikzf-1+ (endodermal)	98045931-rxrg-2
1.64353e-15	0.678095	0.279	0.121	3.38221e-11	ikzf-1+ (endodermal)	98048855-bicc1
9.00734e-15	0.538447	0.32	0.148	1.85362e-10	ikzf-1+ (endodermal)	98051248-gstm4
2.46675e-14	0.624265	0.668	0.455	5.07632e-10	ikzf-1+ (endodermal)	98025431-nano1-2
3.87943e-14	0.58259	0.749	0.584	7.98348e-10	ikzf-1+ (endodermal)	98017619-vigln
4.26694e-14	0.551053	0.561	0.352	8.78093e-10	ikzf-1+ (endodermal)	98015242-thap1
7.2167e-14	0.562346	0.292	0.134	1.48512e-09	ikzf-1+ (endodermal)	98056230-erbb4-2
9.80573e-14	0.685724	0.398	0.221	2.01792e-09	ikzf-1+ (endodermal)	98054824-wdr18
2.69907e-13	0.446022	0.831	0.724	5.55442e-09	ikzf-1+ (endodermal)	98017622-cox41
3.93843e-13	0.709146	0.464	0.29	8.1049e-09	ikzf-1+ (endodermal)	98020026-fkbp2
7.26832e-13	0.612669	0.251	0.113	1.49575e-08	ikzf-1+ (endodermal)	98004690-sta5a
9.47474e-13	0.671837	0.514	0.336	1.94981e-08	ikzf-1+ (endodermal)	98002053-arp3b
1.78075e-12	0.509113	0.263	0.122	3.66461e-08	ikzf-1+ (endodermal)	98014772-ange2-2
3.25582e-12	0.480965	0.715	0.54	6.70015e-08	ikzf-1+ (endodermal)	98001665-s61a2
3.52271e-12	0.725828	0.458	0.287	7.24938e-08	ikzf-1+ (endodermal)	98133656-unknown-3967
5.95421e-12	0.614481	0.436	0.264	1.22532e-07	ikzf-1+ (endodermal)	98045733-arpc3
6.53799e-12	0.560547	0.574	0.39	1.34545e-07	ikzf-1+ (endodermal)	98008293-f136a
1.30191e-11	0.562048	0.392	0.229	2.67921e-07	ikzf-1+ (endodermal)	98043514-djb11-3
1.32472e-11	0.576996	0.524	0.342	2.72614e-07	ikzf-1+ (endodermal)	98007794-kap1
1.60772e-11	0.570678	0.342	0.184	3.30852e-07	ikzf-1+ (endodermal)	98046289-ppal-11
1.63952e-11	0.385359	0.743	0.588	3.37396e-07	ikzf-1+ (endodermal)	98120591-tbb2a-4
1.69992e-11	0.612787	0.511	0.349	3.49826e-07	ikzf-1+ (endodermal)	98055004-stt3a
2.6612e-11	0.487126	0.376	0.21	5.47648e-07	ikzf-1+ (endodermal)	98048586-pdia4
3.37322e-11	0.33694	0.831	0.634	6.94175e-07	ikzf-1+ (endodermal)	98024696-ch10
4.12512e-11	0.550091	0.354	0.197	8.48909e-07	ikzf-1+ (endodermal)	98031942-hyou1
8.30786e-11	0.380732	0.74	0.548	1.70967e-06	ikzf-1+ (endodermal)	98052389-nusap
8.47294e-11	0.481917	0.266	0.133	1.74365e-06	ikzf-1+ (endodermal)	98052246-hdac4-2
9.53218e-11	0.659579	0.364	0.208	1.96163e-06	ikzf-1+ (endodermal)	98017580-rab2b
2.31838e-10	0.447319	0.665	0.491	4.77099e-06	ikzf-1+ (endodermal)	98041724-ki67
3.15641e-10	0.619886	0.276	0.145	6.49557e-06	ikzf-1+ (endodermal)	98006871-sl9a8
5.97066e-10	0.517711	0.511	0.351	1.2287e-05	ikzf-1+ (endodermal)	98008587-acsl1
6.27378e-10	0.62181	0.464	0.307	1.29108e-05	ikzf-1+ (endodermal)	98030249-unknown-779
1.52387e-09	0.445318	0.712	0.576	3.13597e-05	ikzf-1+ (endodermal)	98027943-pdia3
1.65086e-09	0.506691	0.304	0.169	3.39731e-05	ikzf-1+ (endodermal)	98057494-pcm1
2.06539e-09	0.461718	0.448	0.289	4.25037e-05	ikzf-1+ (endodermal)	98025025-notc2
2.12375e-09	0.416173	0.251	0.126	4.37047e-05	ikzf-1+ (endodermal)	98039852-ma1a1
2.35675e-09	0.469043	0.511	0.345	4.84995e-05	ikzf-1+ (endodermal)	98050717-rbms3
2.54365e-09	0.590646	0.339	0.199	5.23457e-05	ikzf-1+ (endodermal)	98012198-pnca
2.98589e-09	0.528877	0.326	0.189	6.14466e-05	ikzf-1+ (endodermal)	98030852-cspl2
3.21653e-09	0.477259	0.705	0.565	6.6193e-05	ikzf-1+ (endodermal)	98032787-lamp3
3.78782e-09	0.481205	0.379	0.23	7.79495e-05	ikzf-1+ (endodermal)	98027078-t214b
6.26067e-09	0.613744	0.335	0.207	0.000128838	ikzf-1+ (endodermal)	98156177-samd8-3
7.4209e-09	0.486146	0.401	0.256	0.000152715	ikzf-1+ (endodermal)	98048866-rpn1
7.76126e-09	0.472474	0.379	0.239	0.000159719	ikzf-1+ (endodermal)	98025684-enob
8.37729e-09	0.595132	0.27	0.148	0.000172396	ikzf-1+ (endodermal)	98041105-spsb1
9.43555e-09	0.525126	0.426	0.287	0.000194174	ikzf-1+ (endodermal)	98005642-pdcd6
1.01794e-08	0.369578	0.574	0.405	0.000209482	ikzf-1+ (endodermal)	98047896-egr3
1.38566e-08	0.473757	0.266	0.145	0.000285154	ikzf-1+ (endodermal)	98043741-spcs1
2.02321e-08	0.546583	0.461	0.324	0.000416356	ikzf-1+ (endodermal)	98004004-6pgd
2.42247e-08	0.430677	0.257	0.138	0.00049852	ikzf-1+ (endodermal)	98139238-ef2k
2.45103e-08	0.308082	0.373	0.224	0.000504397	ikzf-1+ (endodermal)	98109950-fli1-3
3.66675e-08	0.393686	0.279	0.158	0.000754581	ikzf-1+ (endodermal)	98053503-rb27a
6.04143e-08	0.285425	0.947	0.858	0.00124327	ikzf-1+ (endodermal)	98011628-nucl
9.11061e-08	0.402401	0.618	0.465	0.00187487	ikzf-1+ (endodermal)	98157823-tba1b-4
1.05214e-07	0.31892	0.279	0.157	0.00216521	ikzf-1+ (endodermal)	98014318-zn503
1.22809e-07	0.455723	0.345	0.214	0.00252729	ikzf-1+ (endodermal)	98011551-vatg1
1.26062e-07	0.308246	0.897	0.798	0.00259422	ikzf-1+ (endodermal)	98120590-tbb2a-3
1.69272e-07	0.398403	0.705	0.578	0.00348344	ikzf-1+ (endodermal)	98013427-atp5l
2.00521e-07	0.339121	0.335	0.206	0.00412652	ikzf-1+ (endodermal)	98009498-hm13
2.06492e-07	0.288056	0.263	0.145	0.00424939	ikzf-1+ (endodermal)	98020521-jund
2.72274e-07	0.44991	0.455	0.316	0.00560313	ikzf-1+ (endodermal)	98001424-bak
2.78259e-07	0.315225	0.759	0.638	0.00572629	ikzf-1+ (endodermal)	98046821-psa1
2.79334e-07	0.453292	0.276	0.163	0.00574842	ikzf-1+ (endodermal)	98005603-ldb2
2.97623e-07	0.511114	0.545	0.425	0.00612479	ikzf-1+ (endodermal)	98007132-arc1a
3.28975e-07	0.513622	0.323	0.205	0.00676997	ikzf-1+ (endodermal)	98044151-arl1-2
3.85073e-07	0.410173	0.279	0.164	0.00792441	ikzf-1+ (endodermal)	98026698-slbp
3.87319e-07	0.436917	0.505	0.37	0.00797064	ikzf-1+ (endodermal)	98006290-psb1
4.43131e-07	0.344838	0.765	0.606	0.00911918	ikzf-1+ (endodermal)	98029236-pcna
6.12344e-07	0.438148	0.492	0.354	0.0126014	ikzf-1+ (endodermal)	98032550-unknown-849
7.19115e-07	0.453106	0.26	0.153	0.0147987	ikzf-1+ (endodermal)	98011493-vamp2
7.24213e-07	0.475775	0.304	0.192	0.0149036	ikzf-1+ (endodermal)	98007351-arp2
7.55614e-07	0.280438	0.718	0.561	0.0155498	ikzf-1+ (endodermal)	98160238-h2az-3
8.0018e-07	0.378739	0.292	0.178	0.0164669	ikzf-1+ (endodermal)	98010116-mk14
8.75491e-07	0.410886	0.502	0.367	0.0180167	ikzf-1+ (endodermal)	98129722-unknown-3723
8.89563e-07	0.493652	0.263	0.157	0.0183063	ikzf-1+ (endodermal)	98057507-ap2a2
9.93934e-07	0.496219	0.339	0.214	0.0204542	ikzf-1+ (endodermal)	98027034-uxs1
1.39203e-06	0.36981	0.282	0.174	0.0286466	ikzf-1+ (endodermal)	98022272-sdf2
1.61546e-06	0.416589	0.545	0.412	0.0332446	ikzf-1+ (endodermal)	98044201-oaz1
1.78386e-06	0.357847	0.345	0.227	0.0367101	ikzf-1+ (endodermal)	98032730-sde2
1.92553e-06	0.406394	0.339	0.223	0.0396256	ikzf-1+ (endodermal)	98002210-s35d3
2.5699e-06	0.417336	0.32	0.211	0.0528861	ikzf-1+ (endodermal)	98015257-nav3
2.57708e-06	0.266609	0.85	0.739	0.0530338	ikzf-1+ (endodermal)	98014030-tebp
3.00545e-06	0.288936	0.445	0.305	0.0618492	ikzf-1+ (endodermal)	98066356-y531-4
4.31219e-06	0.34555	0.661	0.524	0.0887406	ikzf-1+ (endodermal)	98016163-cx7a2
4.43001e-06	0.321264	0.752	0.639	0.0911651	ikzf-1+ (endodermal)	98038429-nudc
4.84044e-06	0.337643	0.429	0.309	0.0996115	ikzf-1+ (endodermal)	98052686-mcm7
4.92155e-06	0.310191	0.624	0.503	0.101281	ikzf-1+ (endodermal)	98004405-g3p
4.95124e-06	0.43688	0.492	0.379	0.101892	ikzf-1+ (endodermal)	98028576-cisd1
5.12229e-06	0.433715	0.486	0.362	0.105412	ikzf-1+ (endodermal)	98032178-zrab2-2
5.46476e-06	0.482136	0.348	0.241	0.112459	ikzf-1+ (endodermal)	98032962-ccnd3
5.78443e-06	0.301991	0.386	0.268	0.119038	ikzf-1+ (endodermal)	98013654-gcsh
5.97989e-06	0.391276	0.426	0.301	0.12306	ikzf-1+ (endodermal)	98036017-yaf2
6.39749e-06	0.318343	0.549	0.417	0.131654	ikzf-1+ (endodermal)	98000011-srrm2
7.06728e-06	0.323343	0.752	0.644	0.145438	ikzf-1+ (endodermal)	98040583-psb5
7.22436e-06	0.300326	0.79	0.677	0.14867	ikzf-1+ (endodermal)	98005936-ctbp2
7.3142e-06	0.437522	0.351	0.245	0.150519	ikzf-1+ (endodermal)	98051649-prdx4
7.88734e-06	0.331712	0.677	0.555	0.162313	ikzf-1+ (endodermal)	98100136-ubb-7
9.33531e-06	0.336204	0.564	0.449	0.192111	ikzf-1+ (endodermal)	98028665-tyb4
1.01005e-05	0.322164	0.602	0.478	0.207858	ikzf-1+ (endodermal)	98034285-at1a2
1.0432e-05	0.307739	0.599	0.481	0.214681	ikzf-1+ (endodermal)	98033736-unknown-890
1.31523e-05	0.456332	0.379	0.274	0.270661	ikzf-1+ (endodermal)	98012926-gslg1
1.32279e-05	0.475854	0.273	0.176	0.272218	ikzf-1+ (endodermal)	98161404-va0e2
1.52813e-05	0.396555	0.37	0.256	0.314473	ikzf-1+ (endodermal)	98040216-ubql1
1.57395e-05	0.299307	0.539	0.42	0.323904	ikzf-1+ (endodermal)	98021908-prs10
1.65431e-05	0.297023	0.621	0.506	0.34044	ikzf-1+ (endodermal)	98013318-mdhm
2.33708e-05	0.295762	0.263	0.167	0.480948	ikzf-1+ (endodermal)	98003797-mcu
2.42154e-05	0.357831	0.332	0.229	0.498328	ikzf-1+ (endodermal)	98045915-alf
2.47165e-05	0.400231	0.451	0.332	0.508641	ikzf-1+ (endodermal)	98017137-rfa3
3.00687e-05	0.340849	0.257	0.164	0.618785	ikzf-1+ (endodermal)	98018865-cdipt
3.44108e-05	0.280433	0.282	0.183	0.70814	ikzf-1+ (endodermal)	98030848-itb3-2
3.92865e-05	0.339087	0.618	0.508	0.808477	ikzf-1+ (endodermal)	98035480-psa4
4.16564e-05	0.270732	0.357	0.254	0.857246	ikzf-1+ (endodermal)	98125339-gcsh-3
4.24049e-05	0.391961	0.329	0.228	0.87265	ikzf-1+ (endodermal)	98016355-y531-2
4.97486e-05	0.357405	0.473	0.357	1	ikzf-1+ (endodermal)	98020810-pgpi
5.0172e-05	0.299867	0.652	0.544	1	ikzf-1+ (endodermal)	98114278-unknown-2668
5.06122e-05	0.432044	0.354	0.257	1	ikzf-1+ (endodermal)	98028891-3hidh-2
5.27872e-05	0.401016	0.483	0.371	1	ikzf-1+ (endodermal)	98045392-mtch2
5.30881e-05	0.35469	0.335	0.235	1	ikzf-1+ (endodermal)	98022076-gdib
6.2004e-05	0.259413	0.621	0.497	1	ikzf-1+ (endodermal)	98057651-kat3
6.24983e-05	0.368379	0.489	0.382	1	ikzf-1+ (endodermal)	98054312-ddx1
6.26798e-05	0.318574	0.326	0.224	1	ikzf-1+ (endodermal)	98022935-nubp2
6.62873e-05	0.34282	0.273	0.183	1	ikzf-1+ (endodermal)	98016760-ct024
6.66228e-05	0.255909	0.903	0.844	1	ikzf-1+ (endodermal)	98044147-cox5b
6.91007e-05	0.320061	0.605	0.477	1	ikzf-1+ (endodermal)	98051532-hdac1
7.24578e-05	0.318171	0.451	0.334	1	ikzf-1+ (endodermal)	98001814-pex6
7.76154e-05	0.31252	0.442	0.337	1	ikzf-1+ (endodermal)	98023221-tfdp1
7.91224e-05	0.289222	0.26	0.17	1	ikzf-1+ (endodermal)	98043509-vate1
8.48372e-05	0.333568	0.433	0.327	1	ikzf-1+ (endodermal)	98024783-gors2
8.8472e-05	0.288511	0.301	0.209	1	ikzf-1+ (endodermal)	98025012-chm1a-2
9.68754e-05	0.267363	0.721	0.642	1	ikzf-1+ (endodermal)	98031734-srsf3-2
0.000100845	0.277391	0.473	0.365	1	ikzf-1+ (endodermal)	98034549-nhp2
0.000103264	0.25225	0.702	0.574	1	ikzf-1+ (endodermal)	98048801-cbx3
0.000111908	0.371584	0.476	0.379	1	ikzf-1+ (endodermal)	98053396-unknown-1399
0.000120577	0.26103	0.326	0.229	1	ikzf-1+ (endodermal)	98131945-unknown-3867
0.000134087	0.326571	0.304	0.214	1	ikzf-1+ (endodermal)	98026290-ubc12
0.000134882	0.284249	0.37	0.269	1	ikzf-1+ (endodermal)	98038065-hipk1
0.000141937	0.315624	0.389	0.287	1	ikzf-1+ (endodermal)	98054163-ntf2
0.000163485	0.31068	0.326	0.232	1	ikzf-1+ (endodermal)	98047375-anr44
0.00016553	0.288265	0.636	0.531	1	ikzf-1+ (endodermal)	98035420-tbca
0.000176196	0.303383	0.251	0.169	1	ikzf-1+ (endodermal)	98160902-zn207
0.000179822	0.349586	0.251	0.168	1	ikzf-1+ (endodermal)	98008790-tmeda
0.000190073	0.321393	0.282	0.197	1	ikzf-1+ (endodermal)	98036749-eri1
0.000227794	0.272355	0.561	0.449	1	ikzf-1+ (endodermal)	98007877-myh10
0.000240165	0.257211	0.511	0.401	1	ikzf-1+ (endodermal)	98008970-if2g
0.000245225	0.270721	0.489	0.384	1	ikzf-1+ (endodermal)	98000261-vatl
0.000245741	0.26496	0.439	0.331	1	ikzf-1+ (endodermal)	98029119-ylat2-2
0.000252954	0.322699	0.536	0.454	1	ikzf-1+ (endodermal)	98007529-ssra
0.000279657	0.296542	0.364	0.27	1	ikzf-1+ (endodermal)	98022429-selt-2
0.000301919	0.305785	0.26	0.18	1	ikzf-1+ (endodermal)	98027694-plk1
0.000339717	0.377431	0.266	0.185	1	ikzf-1+ (endodermal)	98018415-nfyb
0.000347574	0.287402	0.254	0.172	1	ikzf-1+ (endodermal)	98003815-noc2l
0.000361701	0.253694	0.373	0.279	1	ikzf-1+ (endodermal)	98009407-glyr1
0.000367227	0.402984	0.386	0.299	1	ikzf-1+ (endodermal)	98006374-tbl2
0.000375704	0.26563	0.423	0.328	1	ikzf-1+ (endodermal)	98033615-ccna2
0.000403425	0.354599	0.329	0.242	1	ikzf-1+ (endodermal)	98017840-plpl1
0.000431936	0.25106	0.592	0.49	1	ikzf-1+ (endodermal)	98015727-wdr76
0.000461956	0.406195	0.273	0.196	1	ikzf-1+ (endodermal)	98007769-cnd1
0.000544937	0.337328	0.279	0.198	1	ikzf-1+ (endodermal)	98022499-tom70
0.000549877	0.334176	0.288	0.207	1	ikzf-1+ (endodermal)	98031874-clca-2
0.000604023	0.297791	0.668	0.591	1	ikzf-1+ (endodermal)	98039854-ub2l3
0.000613546	0.275028	0.342	0.253	1	ikzf-1+ (endodermal)	98031005-ubf1
0.000638661	0.345022	0.263	0.188	1	ikzf-1+ (endodermal)	98149937-itih3-2
0.000644527	0.292677	0.621	0.548	1	ikzf-1+ (endodermal)	98112759-mpcp-2
0.000659497	0.389885	0.27	0.193	1	ikzf-1+ (endodermal)	98158080-nanp
0.000678756	0.372196	0.282	0.202	1	ikzf-1+ (endodermal)	98017369-coq9
0.000686162	0.326401	0.332	0.252	1	ikzf-1+ (endodermal)	98042822-bnip2
0.000701255	0.251112	0.498	0.404	1	ikzf-1+ (endodermal)	98024821-p66b-2
0.000705229	0.254432	0.317	0.231	1	ikzf-1+ (endodermal)	98009672-csk
0.000708951	0.357482	0.379	0.296	1	ikzf-1+ (endodermal)	98153426-hint1
0.000718389	0.273175	0.27	0.189	1	ikzf-1+ (endodermal)	98021316-unknown-555
0.000736613	0.268798	0.429	0.345	1	ikzf-1+ (endodermal)	98048896-sysc
0.000737175	0.253705	0.414	0.322	1	ikzf-1+ (endodermal)	98021132-cstf3
0.000787871	0.276998	0.665	0.562	1	ikzf-1+ (endodermal)	98020834-nh2l1
0.000791795	0.259652	0.335	0.249	1	ikzf-1+ (endodermal)	98017461-grwd1
0.000813345	0.267053	0.313	0.23	1	ikzf-1+ (endodermal)	98032210-daple
0.000813455	0.280322	0.533	0.444	1	ikzf-1+ (endodermal)	98052808-rir1
0.000921036	0.306386	0.414	0.328	1	ikzf-1+ (endodermal)	98026164-psde
0.000979317	0.297972	0.329	0.25	1	ikzf-1+ (endodermal)	98000751-acpm
0.000982226	0.419391	0.373	0.288	1	ikzf-1+ (endodermal)	98140978-ppp5
0.00107316	0.268871	0.357	0.27	1	ikzf-1+ (endodermal)	98041874-ppif-2
0.00110855	0.254865	0.329	0.246	1	ikzf-1+ (endodermal)	98050406-sc23a
0.00119075	0.26674	0.31	0.231	1	ikzf-1+ (endodermal)	98047918-if4b
0.00132444	0.370921	0.37	0.292	1	ikzf-1+ (endodermal)	98043975-psmd2
0.00135266	0.275309	0.332	0.248	1	ikzf-1+ (endodermal)	98022438-ost48
0.00137793	0.264227	0.251	0.179	1	ikzf-1+ (endodermal)	98024776-zrab2
0.00142853	0.293747	0.32	0.242	1	ikzf-1+ (endodermal)	98002308-apex1
0.00148513	0.309262	0.26	0.187	1	ikzf-1+ (endodermal)	98034403-tead3
0.00158983	0.329077	0.382	0.302	1	ikzf-1+ (endodermal)	98048729-ci064
0.00159677	0.257166	0.411	0.321	1	ikzf-1+ (endodermal)	98027177-syq
0.00176055	0.36274	0.498	0.425	1	ikzf-1+ (endodermal)	98113504-tm258
0.00179285	0.253254	0.27	0.196	1	ikzf-1+ (endodermal)	98051876-caza2
0.00197859	0.312727	0.429	0.348	1	ikzf-1+ (endodermal)	98036238-cnbp
0.00223429	0.302467	0.567	0.494	1	ikzf-1+ (endodermal)	98032749-psa5
0.00249327	0.255528	0.517	0.427	1	ikzf-1+ (endodermal)	98019220-ndkb-2
0.00251341	0.293789	0.313	0.236	1	ikzf-1+ (endodermal)	98040816-myl9
0.00279196	0.251886	0.483	0.402	1	ikzf-1+ (endodermal)	98047695-cdk9-2
0.00284004	0.265698	0.455	0.365	1	ikzf-1+ (endodermal)	98043008-ilf2
0.00296942	0.275507	0.408	0.324	1	ikzf-1+ (endodermal)	98042363-qcr2
0.00304804	0.255477	0.307	0.235	1	ikzf-1+ (endodermal)	98016444-tcp4
0.00312756	0.336252	0.292	0.227	1	ikzf-1+ (endodermal)	98024327-osgep
0.00329444	0.283531	0.492	0.402	1	ikzf-1+ (endodermal)	98001770-rbm45
0.00343114	0.26888	0.408	0.325	1	ikzf-1+ (endodermal)	98123347-echm-2
0.00361582	0.325875	0.395	0.317	1	ikzf-1+ (endodermal)	98023226-rab6a
0.00377437	0.338169	0.285	0.221	1	ikzf-1+ (endodermal)	98004545-rpab3
0.0038812	0.268822	0.37	0.295	1	ikzf-1+ (endodermal)	98010834-syac-2
0.00391441	0.296651	0.323	0.251	1	ikzf-1+ (endodermal)	98004226-flot2
0.00409822	0.283287	0.304	0.235	1	ikzf-1+ (endodermal)	98033143-nit2
0.0045327	0.292708	0.492	0.42	1	ikzf-1+ (endodermal)	98050051-mgn2
0.0045962	0.277285	0.273	0.204	1	ikzf-1+ (endodermal)	98013752-klc2
0.00485037	0.257345	0.313	0.242	1	ikzf-1+ (endodermal)	98016620-snx12
0.00495401	0.270392	0.298	0.23	1	ikzf-1+ (endodermal)	98027780-ccne1-2
0.00497963	0.266743	0.313	0.245	1	ikzf-1+ (endodermal)	98045276-ts101
0.00504142	0.275557	0.357	0.282	1	ikzf-1+ (endodermal)	98057021-f261-2
0.00533382	0.27411	0.32	0.253	1	ikzf-1+ (endodermal)	98005110-smca2
0.00596516	0.25657	0.417	0.347	1	ikzf-1+ (endodermal)	98049843-ubp11
0.00613833	0.301513	0.398	0.327	1	ikzf-1+ (endodermal)	98025321-cy1
0.00613863	0.291012	0.392	0.321	1	ikzf-1+ (endodermal)	98047064-unknown-1260
0.00619518	0.369048	0.282	0.219	1	ikzf-1+ (endodermal)	98050836-al14e
0.00634434	0.326953	0.276	0.216	1	ikzf-1+ (endodermal)	98040994-spb1
0.00657813	0.264214	0.31	0.243	1	ikzf-1+ (endodermal)	98026902-wdr82
0.00679683	0.305142	0.263	0.203	1	ikzf-1+ (endodermal)	98043999-api5
0.00758429	0.327825	0.285	0.223	1	ikzf-1+ (endodermal)	98115734-thop1-5
0.00843812	0.285401	0.282	0.215	1	ikzf-1+ (endodermal)	98140403-aaed1-2
0.00850215	0.26385	0.508	0.438	1	ikzf-1+ (endodermal)	98033739-ncoa5
0.00874067	0.251882	0.426	0.358	1	ikzf-1+ (endodermal)	98045569-eif3j
0.00887434	0.262605	0.335	0.266	1	ikzf-1+ (endodermal)	98141106-hdhd1
0.00936133	0.260122	0.361	0.295	1	ikzf-1+ (endodermal)	98021726-tadbp-2
0.00983442	0.315746	0.251	0.195	1	ikzf-1+ (endodermal)	98028826-f188a
1.22387e-246	2.73568	0.739	0.084	2.5186e-242	dlx+ (epidermal)	98048776-hes1
2.50313e-155	1.67452	0.448	0.035	5.15119e-151	dlx+ (epidermal)	98011226-sox2
3.11007e-138	2.26051	0.52	0.075	6.40021e-134	dlx+ (epidermal)	98029517-fer3l-2
1.09696e-123	1.8535	0.579	0.106	2.25744e-119	dlx+ (epidermal)	98003853-dlx1
7.29581e-107	1.37691	0.374	0.042	1.5014e-102	dlx+ (epidermal)	98011596-isl1
4.39752e-104	1.64693	0.584	0.132	9.04965e-100	dlx+ (epidermal)	98023982-rimp
1.03526e-93	1.34232	0.36	0.047	2.13046e-89	dlx+ (epidermal)	98048063-e2f6
9.25241e-81	1.11561	0.256	0.023	1.90405e-76	dlx+ (epidermal)	98046804-znf99
3.58333e-79	1.50418	0.724	0.294	7.37414e-75	dlx+ (epidermal)	98059376-unknown-1611
3.14419e-73	1.36109	0.488	0.128	6.47043e-69	dlx+ (epidermal)	98128344-zn782-5
9.72216e-68	1.22715	0.783	0.382	2.00072e-63	dlx+ (epidermal)	98013299-s22a5-2
6.91474e-66	1.18855	0.268	0.036	1.42298e-61	dlx+ (epidermal)	98043788-pcx2
2.26246e-62	0.619056	0.443	0.119	4.65592e-58	dlx+ (epidermal)	98116849-zn235-11
4.02098e-61	1.21844	0.424	0.109	8.27477e-57	dlx+ (epidermal)	98009890-zn347
1.43967e-56	0.906277	0.276	0.047	2.9627e-52	dlx+ (epidermal)	98112307-zn235-10
4.88981e-55	0.569554	0.532	0.192	1.00627e-50	dlx+ (epidermal)	98109784-zn235-8
1.1754e-52	1.16255	0.409	0.118	2.41886e-48	dlx+ (epidermal)	98009983-tbx2-2
1.90778e-52	0.790122	0.635	0.251	3.92603e-48	dlx+ (epidermal)	98030167-tba1a-4
6.14382e-52	0.987764	0.791	0.452	1.26434e-47	dlx+ (epidermal)	98046252-dut
2.96244e-51	1.01044	0.685	0.308	6.0964e-47	dlx+ (epidermal)	98112670-unknown-2564
3.61008e-51	0.881726	0.429	0.131	7.42918e-47	dlx+ (epidermal)	98108228-zn227-2
2.21906e-50	0.413851	0.443	0.138	4.5666e-46	dlx+ (epidermal)	98138264-zn112-2
8.57731e-48	0.488911	0.461	0.157	1.76513e-43	dlx+ (epidermal)	98124461-zn235-16
1.04422e-47	0.826149	0.924	0.697	2.1489e-43	dlx+ (epidermal)	98022905-h2ax-2
5.88016e-46	1.11107	0.433	0.141	1.21008e-41	dlx+ (epidermal)	98055006-foxp2
1.91863e-45	0.39409	0.429	0.138	3.94834e-41	dlx+ (epidermal)	98127177-zn235-18
2.95586e-44	0.444284	0.3	0.072	6.08287e-40	dlx+ (epidermal)	98112306-zn112
6.57214e-43	1.2865	0.337	0.096	1.35248e-38	dlx+ (epidermal)	98038392-glyg-2
4.54482e-42	0.4604	0.397	0.127	9.35278e-38	dlx+ (epidermal)	98113631-zn782-2
8.25036e-42	0.391655	0.377	0.118	1.69784e-37	dlx+ (epidermal)	98108227-zn513-9
9.15196e-41	0.940459	0.298	0.075	1.88338e-36	dlx+ (epidermal)	98000607-amd
1.41424e-40	1.00017	0.483	0.184	2.91036e-36	dlx+ (epidermal)	98141302-unknown-4526
3.73352e-40	0.98321	0.618	0.317	7.68321e-36	dlx+ (epidermal)	98054558-mcm2
4.66311e-40	0.395898	0.443	0.161	9.59621e-36	dlx+ (epidermal)	98124752-zn235-17
1.09411e-39	1.09506	0.365	0.117	2.25157e-35	dlx+ (epidermal)	98043259-trpm8-6
4.68859e-39	0.259185	0.291	0.076	9.64864e-35	dlx+ (epidermal)	98142596-zn224
1.44269e-38	0.700991	0.286	0.071	2.96891e-34	dlx+ (epidermal)	98148368-iphp
8.35295e-38	0.606032	0.416	0.15	1.71895e-33	dlx+ (epidermal)	98154158-zn782-8
1.15807e-36	0.973101	0.741	0.457	2.38318e-32	dlx+ (epidermal)	98033037-pim3
4.75198e-36	0.428318	0.419	0.156	9.7791e-32	dlx+ (epidermal)	98142595-zn513-35
1.77415e-35	0.475083	0.379	0.132	3.65103e-31	dlx+ (epidermal)	98108226-zn235-6
5.23904e-35	0.38522	0.333	0.105	1.07814e-30	dlx+ (epidermal)	98127178-zn513-25
9.7013e-35	0.669155	0.5	0.215	1.99643e-30	dlx+ (epidermal)	98156186-zn235-25
1.42166e-29	0.406566	0.337	0.121	2.92564e-25	dlx+ (epidermal)	98146624-zn513-40
4.01363e-29	0.618818	0.951	0.722	8.25966e-25	dlx+ (epidermal)	98013116-tba1a
1.07082e-28	0.702304	0.82	0.58	2.20365e-24	dlx+ (epidermal)	98024392-sc6a1-2
7.61498e-28	0.792537	0.399	0.166	1.56709e-23	dlx+ (epidermal)	98129247-unknown-3703
9.30318e-28	0.518926	0.323	0.115	1.9145e-23	dlx+ (epidermal)	98108225-zn415
1.04879e-27	0.785284	0.387	0.158	2.1583e-23	dlx+ (epidermal)	98040472-pkhm3
2.40093e-27	0.805017	0.633	0.379	4.94087e-23	dlx+ (epidermal)	98008345-s28a1
1.42948e-26	0.684842	0.278	0.096	2.94173e-22	dlx+ (epidermal)	98131242-unknown-3811
8.22666e-26	0.64911	0.554	0.286	1.69297e-21	dlx+ (epidermal)	98016243-calm-12
2.0746e-24	0.773388	0.525	0.276	4.26933e-20	dlx+ (epidermal)	98146535-unknown-4875
2.40765e-24	0.473305	0.658	0.376	4.9547e-20	dlx+ (epidermal)	98142230-unknown-4594
3.10541e-24	0.634533	0.773	0.558	6.39062e-20	dlx+ (epidermal)	98048801-cbx3
1.32195e-23	0.558654	0.635	0.371	2.72044e-19	dlx+ (epidermal)	98034420-ppil3
2.53801e-23	0.651239	0.606	0.33	5.22297e-19	dlx+ (epidermal)	98160154-glrx2-5
2.94262e-23	0.720131	0.672	0.419	6.05561e-19	dlx+ (epidermal)	98052808-rir1
9.36436e-23	0.468316	0.635	0.363	1.92709e-18	dlx+ (epidermal)	98142232-pcr7-2
1.52195e-22	0.571725	0.741	0.509	3.13203e-18	dlx+ (epidermal)	98023851-gbb2
2.29104e-22	0.454999	0.956	0.781	4.71472e-18	dlx+ (epidermal)	98033506-h10
5.36589e-22	0.505869	0.303	0.123	1.10425e-17	dlx+ (epidermal)	98111426-zn513-16
1.08387e-21	0.596641	0.281	0.108	2.23049e-17	dlx+ (epidermal)	98046925-unknown-1257
5.65675e-20	0.54786	0.554	0.317	1.1641e-15	dlx+ (epidermal)	98006404-elov4
2.7125e-19	0.521863	0.539	0.297	5.58206e-15	dlx+ (epidermal)	98020744-unknown-540
2.82051e-19	0.621615	0.382	0.186	5.80432e-15	dlx+ (epidermal)	98023303-adf1-6
9.03405e-19	1.25414	0.264	0.114	1.85912e-14	dlx+ (epidermal)	98149751-nebu-2
1.02076e-18	0.597874	0.709	0.498	2.10063e-14	dlx+ (epidermal)	98032798-celf3
1.72316e-18	0.558617	0.719	0.505	3.5461e-14	dlx+ (epidermal)	98014215-cbx1
1.82766e-18	0.499041	0.808	0.588	3.76115e-14	dlx+ (epidermal)	98002910-twf1
2.20398e-18	0.761016	0.527	0.317	4.53556e-14	dlx+ (epidermal)	98043559-mcm5
3.28457e-18	0.656388	0.345	0.161	6.75933e-14	dlx+ (epidermal)	98059286-unknown-1608
4.32162e-18	0.466025	0.278	0.115	8.89347e-14	dlx+ (epidermal)	98117138-zn782-4
5.9113e-18	0.348999	0.539	0.303	1.21649e-13	dlx+ (epidermal)	98142229-unknown-4593
9.38922e-18	0.548561	0.532	0.307	1.93221e-13	dlx+ (epidermal)	98033615-ccna2
1.45918e-17	0.332213	0.865	0.61	3.00285e-13	dlx+ (epidermal)	98131752-h10-4
2.78113e-17	0.541879	0.264	0.11	5.72329e-13	dlx+ (epidermal)	98036218-gbra2
7.04451e-17	0.359914	0.517	0.286	1.44969e-12	dlx+ (epidermal)	98032672-gnao
7.35917e-17	0.536638	0.788	0.597	1.51444e-12	dlx+ (epidermal)	98029236-pcna
8.20349e-17	0.615884	0.527	0.321	1.6882e-12	dlx+ (epidermal)	98048774-mcm6
2.59357e-16	0.433383	0.818	0.605	5.3373e-12	dlx+ (epidermal)	98132150-h10-6
4.88226e-16	0.414802	0.783	0.592	1.00472e-11	dlx+ (epidermal)	98002364-tbb4b-2
3.10559e-15	0.530653	0.337	0.167	6.39098e-11	dlx+ (epidermal)	98136344-fritz
5.04278e-15	0.549713	0.406	0.223	1.03775e-10	dlx+ (epidermal)	98030816-serb
6.47068e-15	0.48307	0.65	0.46	1.3316e-10	dlx+ (epidermal)	98048003-rir2
6.83751e-15	0.518333	0.658	0.458	1.40709e-10	dlx+ (epidermal)	98014239-glna
7.7038e-15	0.430721	0.929	0.79	1.58537e-10	dlx+ (epidermal)	98120590-tbb2a-3
1.25194e-14	0.292449	0.988	0.924	2.57636e-10	dlx+ (epidermal)	98154652-ppif-3
2.45178e-14	0.367775	0.749	0.575	5.04551e-10	dlx+ (epidermal)	98034398-tbb3
2.72823e-14	0.399811	0.815	0.638	5.61442e-10	dlx+ (epidermal)	98020590-np1l1-2
5.77803e-14	0.473888	0.685	0.473	1.18906e-09	dlx+ (epidermal)	98009870-gtr1
7.79978e-14	0.462461	0.736	0.552	1.60512e-09	dlx+ (epidermal)	98160238-h2az-3
8.07993e-14	0.625315	0.397	0.229	1.66277e-09	dlx+ (epidermal)	98032962-ccnd3
2.2638e-13	0.463764	0.658	0.454	4.65868e-09	dlx+ (epidermal)	98009200-top2a
2.81728e-13	0.338795	0.48	0.283	5.79768e-09	dlx+ (epidermal)	98002675-unknown-60
4.68375e-13	0.446324	0.443	0.268	9.6387e-09	dlx+ (epidermal)	98109322-gstm3-8
6.70582e-13	0.491644	0.783	0.63	1.37999e-08	dlx+ (epidermal)	98038429-nudc
1.38477e-12	0.424279	0.823	0.65	2.84971e-08	dlx+ (epidermal)	98025346-ago2
1.81759e-12	0.369816	0.682	0.482	3.74041e-08	dlx+ (epidermal)	98041724-ki67
2.15745e-12	0.349655	0.722	0.525	4.43982e-08	dlx+ (epidermal)	98055413-h10-2
2.65587e-12	0.394057	0.687	0.51	5.46551e-08	dlx+ (epidermal)	98115104-tbb2a-2
2.87057e-12	0.398063	0.68	0.489	5.90735e-08	dlx+ (epidermal)	98020841-nano2
3.41995e-12	0.401986	0.525	0.338	7.03791e-08	dlx+ (epidermal)	98031876-elov2-2
3.78076e-12	0.693615	0.507	0.332	7.78043e-08	dlx+ (epidermal)	98052636-glym-2
5.89547e-12	0.457122	0.623	0.443	1.21323e-07	dlx+ (epidermal)	98003728-rfa2
5.90524e-12	0.348208	0.643	0.453	1.21524e-07	dlx+ (epidermal)	98027631-lbr
7.57843e-12	0.421666	0.631	0.439	1.55956e-07	dlx+ (epidermal)	98161364-sep15
8.63647e-12	0.419925	0.404	0.238	1.7773e-07	dlx+ (epidermal)	98013554-polg
1.33777e-11	0.376658	0.852	0.67	2.75299e-07	dlx+ (epidermal)	98041771-fkb1a
1.36714e-11	0.298158	0.894	0.728	2.81344e-07	dlx+ (epidermal)	98052972-npt2b
2.36134e-11	0.324228	0.557	0.37	4.8594e-07	dlx+ (epidermal)	98031104-hnrpk
2.36742e-11	0.460218	0.404	0.244	4.87192e-07	dlx+ (epidermal)	98050180-mcm4
2.67755e-11	0.446374	0.49	0.322	5.51012e-07	dlx+ (epidermal)	98017137-rfa3
4.17368e-11	0.41075	0.682	0.497	8.58901e-07	dlx+ (epidermal)	98046629-nfil3
6.34518e-11	0.474275	0.308	0.171	1.30577e-06	dlx+ (epidermal)	98047880-hasp
7.39292e-11	0.281715	0.931	0.808	1.52139e-06	dlx+ (epidermal)	98022968-mdr3
7.91387e-11	0.35266	0.392	0.233	1.6286e-06	dlx+ (epidermal)	98020694-unknown-538
8.93342e-11	0.38296	0.411	0.248	1.83841e-06	dlx+ (epidermal)	98031539-mdc1
1.09179e-10	0.2702	0.929	0.808	2.24679e-06	dlx+ (epidermal)	98118433-unknown-2934
1.1589e-10	0.365198	0.845	0.702	2.3849e-06	dlx+ (epidermal)	98050451-ypel5
1.35606e-10	0.349329	0.369	0.215	2.79064e-06	dlx+ (epidermal)	98035224-unknown-922
1.44134e-10	0.38023	0.264	0.137	2.96614e-06	dlx+ (epidermal)	98003786-jard2
1.53641e-10	0.458204	0.547	0.371	3.16178e-06	dlx+ (epidermal)	98023573-leo1
4.31003e-10	0.29183	0.916	0.812	8.86962e-06	dlx+ (epidermal)	98048600-rl17
4.40178e-10	0.278465	0.746	0.583	9.05842e-06	dlx+ (epidermal)	98120591-tbb2a-4
4.72642e-10	0.279141	0.938	0.84	9.72649e-06	dlx+ (epidermal)	98015196-set
6.3078e-10	0.392151	0.347	0.206	1.29808e-05	dlx+ (epidermal)	98054734-nupl1
7.1634e-10	0.26924	0.906	0.754	1.47416e-05	dlx+ (epidermal)	98009260-actg
7.30255e-10	0.381597	0.387	0.233	1.50279e-05	dlx+ (epidermal)	98120956-unknown-3113
7.46624e-10	0.396005	0.456	0.295	1.53648e-05	dlx+ (epidermal)	98018217-rfc4
9.22256e-10	0.469657	0.421	0.269	1.89791e-05	dlx+ (epidermal)	98026366-mex3b
9.33489e-10	0.476583	0.544	0.38	1.92103e-05	dlx+ (epidermal)	98029035-rfa1
1.03135e-09	0.294971	0.926	0.812	2.12241e-05	dlx+ (epidermal)	98022556-set-2
1.10766e-09	0.358659	0.729	0.554	2.27945e-05	dlx+ (epidermal)	98027019-unknown-691
1.38654e-09	0.330919	0.591	0.423	2.85335e-05	dlx+ (epidermal)	98019699-ptpm1
1.45353e-09	0.260843	0.911	0.773	2.99123e-05	dlx+ (epidermal)	98025089-scai
2.30922e-09	0.263811	0.911	0.771	4.75213e-05	dlx+ (epidermal)	98118502-scai-2
2.50521e-09	0.402484	0.719	0.579	5.15548e-05	dlx+ (epidermal)	98056302-s43a3
2.96946e-09	0.281915	0.261	0.139	6.11086e-05	dlx+ (epidermal)	98042327-dpyl2-2
4.74196e-09	0.359197	0.623	0.449	9.75848e-05	dlx+ (epidermal)	98009175-stmn2
4.76102e-09	0.321112	0.485	0.324	9.7977e-05	dlx+ (epidermal)	98042350-hdgr2
5.3659e-09	0.325402	0.389	0.245	0.000110425	dlx+ (epidermal)	98014089-bcat1
5.85453e-09	0.335098	0.461	0.305	0.00012048	dlx+ (epidermal)	98134317-rang
6.76837e-09	0.292146	0.569	0.4	0.000139286	dlx+ (epidermal)	98047896-egr3
7.36854e-09	0.273041	0.401	0.248	0.000151637	dlx+ (epidermal)	98011158-dyr
7.40194e-09	0.354483	0.778	0.625	0.000152325	dlx+ (epidermal)	98117270-dyl2-3
7.65273e-09	0.39785	0.436	0.287	0.000157486	dlx+ (epidermal)	98008701-sosb1
7.89405e-09	0.385754	0.643	0.482	0.000162452	dlx+ (epidermal)	98032763-rbm8a
8.64729e-09	0.366044	0.303	0.176	0.000177953	dlx+ (epidermal)	98033761-smug1
1.20355e-08	0.263515	0.897	0.772	0.000247679	dlx+ (epidermal)	98045984-h33-2
1.20461e-08	0.326802	0.436	0.291	0.000247896	dlx+ (epidermal)	98048729-ci064
1.22319e-08	0.261506	0.648	0.462	0.00025172	dlx+ (epidermal)	98131947-h10-5
1.55569e-08	0.256981	0.35	0.218	0.000320145	dlx+ (epidermal)	98109321-gstm3-7
1.82979e-08	0.45035	0.394	0.256	0.000376553	dlx+ (epidermal)	98022691-caf1a
2.02264e-08	0.397419	0.303	0.184	0.000416239	dlx+ (epidermal)	98011440-dpola
2.66995e-08	0.329488	0.296	0.176	0.000549449	dlx+ (epidermal)	98051555-hat1
3.07116e-08	0.308832	0.458	0.312	0.000632013	dlx+ (epidermal)	98013014-tysy
3.41004e-08	0.362898	0.372	0.239	0.000701752	dlx+ (epidermal)	98023291-dpod3
3.45382e-08	0.339864	0.505	0.35	0.000710762	dlx+ (epidermal)	98044799-txtp
4.02762e-08	0.309378	0.628	0.455	0.000828844	dlx+ (epidermal)	98007938-rbbp4-2
4.09765e-08	0.256815	0.702	0.528	0.000843256	dlx+ (epidermal)	98002508-srsf4
4.84561e-08	0.347041	0.483	0.333	0.000997178	dlx+ (epidermal)	98009366-dhpr
5.30964e-08	0.333241	0.441	0.296	0.00109267	dlx+ (epidermal)	98043244-cmc2
5.70448e-08	0.299396	0.527	0.374	0.00117392	dlx+ (epidermal)	98052342-dazp1-2
5.8763e-08	0.353003	0.256	0.147	0.00120928	dlx+ (epidermal)	98024961-naa38
6.87441e-08	0.307352	0.574	0.414	0.00141468	dlx+ (epidermal)	98053119-srrm1
7.64054e-08	0.308964	0.635	0.464	0.00157235	dlx+ (epidermal)	98023069-xpo1
1.15907e-07	0.295759	0.798	0.668	0.00238525	dlx+ (epidermal)	98048365-smd2
1.21414e-07	0.296312	0.323	0.202	0.00249857	dlx+ (epidermal)	98016944-men1
1.26326e-07	0.272954	0.559	0.404	0.00259966	dlx+ (epidermal)	98112449-unknown-2549
1.3257e-07	0.269567	0.569	0.421	0.00272815	dlx+ (epidermal)	98028426-tsn
1.41325e-07	0.323529	0.714	0.538	0.00290832	dlx+ (epidermal)	98008395-oat
1.55634e-07	0.290353	0.611	0.449	0.0032028	dlx+ (epidermal)	98048580-sap18
1.62584e-07	0.315047	0.451	0.306	0.00334582	dlx+ (epidermal)	98032961-cpsf5
1.70889e-07	0.367537	0.333	0.211	0.00351673	dlx+ (epidermal)	98042985-stx17
1.78699e-07	0.267645	0.293	0.173	0.00367745	dlx+ (epidermal)	98006505-unknown-155
2.08931e-07	0.348185	0.525	0.387	0.0042996	dlx+ (epidermal)	98056951-trxr1
2.144e-07	0.259179	0.549	0.399	0.00441214	dlx+ (epidermal)	98041799-nsa2
2.17444e-07	0.305695	0.399	0.264	0.00447479	dlx+ (epidermal)	98017412-star7
2.31382e-07	0.251235	0.921	0.831	0.0047616	dlx+ (epidermal)	98023370-if5a1
2.58618e-07	0.293986	0.426	0.288	0.0053221	dlx+ (epidermal)	98059982-cpeb3
2.59938e-07	0.262309	0.416	0.279	0.00534927	dlx+ (epidermal)	98000868-armc1
2.6841e-07	0.277712	0.608	0.452	0.00552361	dlx+ (epidermal)	98047050-set-3
3.20365e-07	0.284723	0.53	0.373	0.00659279	dlx+ (epidermal)	98049508-frih
3.37329e-07	0.333898	0.68	0.532	0.00694189	dlx+ (epidermal)	98017914-dhx15
3.44758e-07	0.29973	0.537	0.395	0.00709477	dlx+ (epidermal)	98057052-ub2g1
3.62358e-07	0.354615	0.342	0.222	0.00745696	dlx+ (epidermal)	98011952-kif11
3.72533e-07	0.268076	0.741	0.588	0.00766635	dlx+ (epidermal)	98023447-psb6
4.36643e-07	0.271419	0.515	0.379	0.00898568	dlx+ (epidermal)	98030722-cnfn-3
4.84838e-07	0.271249	0.394	0.265	0.00997748	dlx+ (epidermal)	98040883-smc3
4.91239e-07	0.387294	0.443	0.319	0.0101092	dlx+ (epidermal)	98046168-ppih
5.09266e-07	0.276788	0.276	0.172	0.0104802	dlx+ (epidermal)	98101523-traf1-13
5.22172e-07	0.348467	0.47	0.329	0.0107458	dlx+ (epidermal)	98058617-megf8
6.56349e-07	0.276916	0.406	0.28	0.013507	dlx+ (epidermal)	98035258-face1
7.23436e-07	0.29729	0.399	0.272	0.0148876	dlx+ (epidermal)	98012666-odba
7.28235e-07	0.337886	0.525	0.384	0.0149863	dlx+ (epidermal)	98003489-ima3
7.31384e-07	0.3004	0.261	0.157	0.0150512	dlx+ (epidermal)	98050911-esyt2
7.74558e-07	0.261068	0.47	0.328	0.0159396	dlx+ (epidermal)	98028571-al1a2
8.34603e-07	0.355729	0.261	0.162	0.0171753	dlx+ (epidermal)	98048097-fen1
8.47428e-07	0.256085	0.8	0.654	0.0174392	dlx+ (epidermal)	98023181-ima1-2
1.05272e-06	0.289511	0.677	0.532	0.0216639	dlx+ (epidermal)	98101062-tebp-2
1.07224e-06	0.297972	0.429	0.304	0.0220656	dlx+ (epidermal)	98154762-tbb4b-18
1.08652e-06	0.31156	0.271	0.165	0.0223595	dlx+ (epidermal)	98029865-actz
1.09817e-06	0.273052	0.374	0.247	0.0225992	dlx+ (epidermal)	98058249-uhrf1
1.10236e-06	0.263466	0.483	0.348	0.0226854	dlx+ (epidermal)	98005524-nu155
1.12335e-06	0.281352	0.485	0.346	0.0231174	dlx+ (epidermal)	98026235-rad21
1.3651e-06	0.35399	0.337	0.227	0.0280924	dlx+ (epidermal)	98047422-rbp2-2
1.59452e-06	0.288505	0.315	0.203	0.0328137	dlx+ (epidermal)	98040669-cartf
1.72299e-06	0.299323	0.5	0.362	0.0354575	dlx+ (epidermal)	98129722-unknown-3723
1.76443e-06	0.298626	0.3	0.193	0.0363101	dlx+ (epidermal)	98018461-sec20
1.8296e-06	0.327581	0.261	0.164	0.0376513	dlx+ (epidermal)	98046980-ankl2
1.9375e-06	0.361712	0.271	0.173	0.0398717	dlx+ (epidermal)	98052244-med19
2.2698e-06	0.310151	0.424	0.303	0.0467101	dlx+ (epidermal)	98051926-pm14
2.39794e-06	0.323165	0.416	0.291	0.0493473	dlx+ (epidermal)	98006345-smc2
2.51614e-06	0.251608	0.495	0.356	0.0517796	dlx+ (epidermal)	98011848-t2ag
2.58681e-06	0.264612	0.473	0.335	0.053234	dlx+ (epidermal)	98034916-kbl
2.63152e-06	0.313425	0.466	0.343	0.0541541	dlx+ (epidermal)	98019259-nle1
2.64638e-06	0.314644	0.438	0.311	0.0544599	dlx+ (epidermal)	98047064-unknown-1260
2.71272e-06	0.298556	0.296	0.192	0.055825	dlx+ (epidermal)	98050984-cstf1
2.92663e-06	0.31761	0.397	0.277	0.0602271	dlx+ (epidermal)	98029544-nup85
3.20234e-06	0.254343	0.273	0.173	0.0659009	dlx+ (epidermal)	98024301-pcgf3
3.21932e-06	0.351891	0.281	0.184	0.0662504	dlx+ (epidermal)	98029985-dpoe1
3.34412e-06	0.370477	0.426	0.305	0.0688187	dlx+ (epidermal)	98052686-mcm7
3.48788e-06	0.273004	0.512	0.372	0.071777	dlx+ (epidermal)	98028576-cisd1
3.51735e-06	0.309248	0.283	0.183	0.0723835	dlx+ (epidermal)	98053995-ctcfl
4.13703e-06	0.282974	0.328	0.217	0.0851359	dlx+ (epidermal)	98020768-smag1
4.54935e-06	0.255667	0.278	0.176	0.0936211	dlx+ (epidermal)	98008515-unknown-210
4.75378e-06	0.338826	0.36	0.249	0.0978281	dlx+ (epidermal)	98029872-orn
4.76164e-06	0.264145	0.48	0.348	0.0979898	dlx+ (epidermal)	98044753-aster
4.95232e-06	0.25158	0.352	0.243	0.101914	dlx+ (epidermal)	98038697-adrm1
4.95309e-06	0.265491	0.335	0.222	0.10193	dlx+ (epidermal)	98026595-ccne1
5.83908e-06	0.259223	0.342	0.233	0.120162	dlx+ (epidermal)	98039644-nck2
6.40061e-06	0.322197	0.635	0.506	0.131718	dlx+ (epidermal)	98001607-hnrl1
6.40131e-06	0.268848	0.3	0.198	0.131733	dlx+ (epidermal)	98055273-rcl1
6.48986e-06	0.293209	0.328	0.224	0.133555	dlx+ (epidermal)	98132091-cubn
6.63424e-06	0.347473	0.303	0.204	0.136526	dlx+ (epidermal)	98100931-tbb4b-6
6.68662e-06	0.319171	0.3	0.198	0.137604	dlx+ (epidermal)	98013752-klc2
7.36802e-06	0.287217	0.416	0.293	0.151626	dlx+ (epidermal)	98037025-icln
8.01913e-06	0.255863	0.281	0.182	0.165026	dlx+ (epidermal)	98047219-rt15
8.47527e-06	0.265557	0.69	0.538	0.174413	dlx+ (epidermal)	98018988-ndubb
9.23895e-06	0.26644	0.387	0.27	0.190128	dlx+ (epidermal)	98033139-mcm3
9.54378e-06	0.320543	0.377	0.265	0.196401	dlx+ (epidermal)	98031095-clp1
9.93712e-06	0.262064	0.414	0.289	0.204496	dlx+ (epidermal)	98048967-rm12
1.05106e-05	0.262961	0.502	0.379	0.216297	dlx+ (epidermal)	98108825-pfd5
1.06886e-05	0.285695	0.613	0.48	0.219961	dlx+ (epidermal)	98158089-unknown-5694
1.1083e-05	0.288824	0.313	0.212	0.228077	dlx+ (epidermal)	98004039-smad3
1.1169e-05	0.344385	0.409	0.288	0.229846	dlx+ (epidermal)	98027881-nsun2
1.14751e-05	0.319993	0.453	0.334	0.236145	dlx+ (epidermal)	98031941-gmpr1
1.20914e-05	0.304039	0.318	0.215	0.248829	dlx+ (epidermal)	98033692-mnf1
1.22715e-05	0.280104	0.527	0.396	0.252535	dlx+ (epidermal)	98007538-rn115
1.446e-05	0.258738	0.345	0.237	0.297572	dlx+ (epidermal)	98043745-cdc20-2
1.74786e-05	0.306288	0.574	0.449	0.359691	dlx+ (epidermal)	98008795-ru2b-2
1.82136e-05	0.269105	0.665	0.53	0.374818	dlx+ (epidermal)	98134889-tom6
1.90632e-05	0.262301	0.431	0.313	0.392301	dlx+ (epidermal)	98013877-galm
1.97394e-05	0.270161	0.399	0.292	0.406216	dlx+ (epidermal)	98023194-odb2
2.11347e-05	0.307292	0.49	0.374	0.434932	dlx+ (epidermal)	98025588-cc124
2.65703e-05	0.277126	0.367	0.259	0.54679	dlx+ (epidermal)	98003018-wdr61
2.82504e-05	0.306288	0.325	0.226	0.581366	dlx+ (epidermal)	98022546-rm04
2.87691e-05	0.252443	0.399	0.282	0.59204	dlx+ (epidermal)	98056052-tpmt-2
2.96283e-05	0.275085	0.372	0.266	0.609721	dlx+ (epidermal)	98009184-plrg1
3.09142e-05	0.311937	0.419	0.315	0.636183	dlx+ (epidermal)	98005280-sdk2
3.92347e-05	0.254561	0.441	0.333	0.80741	dlx+ (epidermal)	98023221-tfdp1
4.00355e-05	0.263163	0.254	0.167	0.82389	dlx+ (epidermal)	98143369-myg1
4.43904e-05	0.299956	0.264	0.174	0.913511	dlx+ (epidermal)	98054902-prkdc-3
4.58134e-05	0.253756	0.443	0.33	0.942793	dlx+ (epidermal)	98040880-tpr
5.06914e-05	0.288852	0.559	0.43	1	dlx+ (epidermal)	98004046-gscr2
5.3827e-05	0.250975	0.397	0.287	1	dlx+ (epidermal)	98003918-rbp2
6.63869e-05	0.272224	0.36	0.262	1	dlx+ (epidermal)	98056504-las1l
6.75862e-05	0.277232	0.278	0.188	1	dlx+ (epidermal)	98011709-erln2
7.4893e-05	0.257551	0.579	0.46	1	dlx+ (epidermal)	98017629-nduac
7.96967e-05	0.284519	0.335	0.241	1	dlx+ (epidermal)	98023816-dgkd
8.07852e-05	0.276634	0.374	0.273	1	dlx+ (epidermal)	98020606-wdr5-2
8.1355e-05	0.297434	0.256	0.171	1	dlx+ (epidermal)	98019641-smc4
8.36567e-05	0.251455	0.268	0.184	1	dlx+ (epidermal)	98130871-srp09
9.67306e-05	0.303606	0.293	0.202	1	dlx+ (epidermal)	98024955-ubfd1
9.97448e-05	0.256769	0.3	0.21	1	dlx+ (epidermal)	98023961-sf3a3
0.000113346	0.267922	0.276	0.19	1	dlx+ (epidermal)	98049278-rgap1-2
0.000141694	0.302856	0.377	0.277	1	dlx+ (epidermal)	98056088-sos1-2
0.000168456	0.267309	0.401	0.301	1	dlx+ (epidermal)	98125116-mos1
0.000232111	0.257743	0.291	0.207	1	dlx+ (epidermal)	98008932-samd5
0.000250466	0.282329	0.283	0.199	1	dlx+ (epidermal)	98021733-nosip
0.000471982	0.270015	0.591	0.485	1	dlx+ (epidermal)	98004709-unknown-107
0.000544145	0.260345	0.362	0.272	1	dlx+ (epidermal)	98010219-prp4
0.000584452	0.260099	0.32	0.236	1	dlx+ (epidermal)	98010758-pri1
0.000722735	0.259629	0.411	0.314	1	dlx+ (epidermal)	98058223-acinu
0.00155047	0.255261	0.337	0.26	1	dlx+ (epidermal)	98008735-ddx54
2.50362e-119	1.08322	0.548	0.077	5.15219e-115	H3.3+	98054602-fbt
5.88385e-104	1.09552	0.492	0.07	1.21084e-99	H3.3+	98000472-ddah1
1.17458e-103	1.24349	0.778	0.195	2.41716e-99	H3.3+	98046269-ryr1
1.00392e-98	0.965541	0.575	0.107	2.06597e-94	H3.3+	98050114-h33-3
1.78633e-97	0.794179	0.502	0.079	3.6761e-93	H3.3+	98102262-h33-4
3.64086e-92	0.82566	0.477	0.074	7.49252e-88	H3.3+	98040726-thap1-2
6.2954e-80	0.772969	0.446	0.076	1.29553e-75	H3.3+	98046213-foxo1
6.64298e-80	0.776729	0.486	0.088	1.36706e-75	H3.3+	98002514-deoc
1.58666e-79	0.79287	0.36	0.048	3.26519e-75	H3.3+	98050217-msx1-2
1.52413e-69	0.96451	0.634	0.167	3.13652e-65	H3.3+	98035231-p73
9.65476e-67	0.91326	0.775	0.259	1.98685e-62	H3.3+	98049505-4ebp2-2
4.66312e-66	0.608729	0.412	0.077	9.59624e-62	H3.3+	98019087-fgfr4
1.04944e-64	0.925849	0.991	0.53	2.15964e-60	H3.3+	98053388-ch60
4.13971e-62	0.848745	0.822	0.295	8.5191e-58	H3.3+	98009366-dhpr
1.04908e-61	0.592241	0.397	0.076	2.1589e-57	H3.3+	98010498-akap1-2
1.1355e-61	0.727392	0.437	0.093	2.33675e-57	H3.3+	98036218-gbra2
1.71792e-61	0.666303	0.431	0.09	3.53531e-57	H3.3+	98004690-sta5a
2.0758e-61	0.925523	0.822	0.312	4.27178e-57	H3.3+	98162180-sc6a5-2
1.22449e-58	0.9223	0.868	0.365	2.51989e-54	H3.3+	98041294-ddx4-2
1.51062e-57	0.633379	0.351	0.065	3.10871e-53	H3.3+	98112549-unknown-2558
4.78366e-57	0.767174	0.745	0.257	9.84429e-53	H3.3+	98018293-pyr1
7.60278e-57	0.675802	0.671	0.21	1.56458e-52	H3.3+	98050458-tim44
1.69588e-55	0.859004	0.886	0.371	3.48995e-51	H3.3+	98031450-pcr10-2
2.91682e-55	0.736114	0.655	0.207	6.00253e-51	H3.3+	98059221-hxk2-3
5.70832e-55	0.679326	0.597	0.178	1.17471e-50	H3.3+	98039945-cpt1a-5
7.01045e-54	0.583561	0.434	0.102	1.44268e-49	H3.3+	98021617-brx1
2.24585e-53	0.719295	0.775	0.283	4.62173e-49	H3.3+	98039305-dkc1
2.46404e-53	0.601332	0.486	0.124	5.07075e-49	H3.3+	98010261-unknown-262
3.04948e-53	0.686918	0.474	0.119	6.27552e-49	H3.3+	98009983-tbx2-2
5.1511e-53	0.620603	0.551	0.155	1.06005e-48	H3.3+	98019868-kthy-2
2.84124e-52	0.830827	0.978	0.615	5.84699e-48	H3.3+	98024696-ch10
2.23953e-51	0.510655	0.529	0.146	4.60873e-47	H3.3+	98055388-nat10
2.66786e-51	0.648522	0.692	0.238	5.49019e-47	H3.3+	98054484-tdrd1-4
1.40292e-50	0.558762	0.529	0.149	2.88707e-46	H3.3+	98023967-tbl3
1.35892e-48	0.65385	0.631	0.208	2.79651e-44	H3.3+	98034900-scml2
2.87269e-48	0.547967	0.732	0.258	5.91171e-44	H3.3+	98057636-lyar
2.87785e-48	0.403782	0.511	0.147	5.92233e-44	H3.3+	98014444-nup37
3.81639e-48	0.539131	0.474	0.131	7.85375e-44	H3.3+	98158217-pcr10-7
4.41173e-48	0.642413	0.554	0.169	9.07891e-44	H3.3+	98021089-sbds
6.61104e-48	0.742389	0.849	0.359	1.36049e-43	H3.3+	98008345-s28a1
7.69038e-48	0.379117	0.508	0.146	1.5826e-43	H3.3+	98136220-nup37-2
1.32707e-47	0.766486	0.994	0.748	2.73098e-43	H3.3+	98009260-actg
5.60858e-47	0.449276	0.274	0.048	1.15419e-42	H3.3+	98016338-toe1
1.98442e-46	0.673802	0.8	0.326	4.08373e-42	H3.3+	98122539-hprt-3
2.19058e-46	0.467782	0.394	0.094	4.50799e-42	H3.3+	98013939-unknown-359
1.11708e-45	0.637039	0.643	0.223	2.29883e-41	H3.3+	98011158-dyr
1.4358e-45	0.645976	0.754	0.297	2.95473e-41	H3.3+	98040946-nop56
2.21077e-45	0.438694	0.351	0.079	4.54953e-41	H3.3+	98018429-ccna1
3.91066e-45	0.771283	0.849	0.387	8.04775e-41	H3.3+	98032898-r3hd1
4.18508e-45	0.52082	0.625	0.207	8.61247e-41	H3.3+	98039717-imp3
1.22073e-44	0.70204	0.905	0.421	2.51213e-40	H3.3+	98042834-sahh3
1.30548e-44	0.473216	0.4	0.1	2.68654e-40	H3.3+	98008971-cdk6
1.44772e-44	0.415768	0.458	0.127	2.97926e-40	H3.3+	98033623-rfc3
1.85727e-44	0.591301	0.726	0.273	3.82208e-40	H3.3+	98055607-nop58
5.00278e-44	0.545878	0.403	0.104	1.02952e-39	H3.3+	98029235-cah6-2
8.23485e-44	0.53019	0.6	0.2	1.69465e-39	H3.3+	98047750-lpprc
9.82576e-44	0.492167	0.511	0.153	2.02204e-39	H3.3+	98050730-gemi
1.06826e-43	0.520619	0.4	0.104	2.19837e-39	H3.3+	98009307-ech1
1.19182e-43	0.651358	0.855	0.384	2.45266e-39	H3.3+	98016572-tdrd1
1.30052e-43	0.48576	0.271	0.05	2.67633e-39	H3.3+	98143159-unknown-4652
1.85867e-43	0.514087	0.689	0.246	3.82496e-39	H3.3+	98017648-mcee
2.06102e-43	0.568506	0.517	0.16	4.24138e-39	H3.3+	98021104-tri46-4
4.50368e-43	0.513271	0.505	0.153	9.26813e-39	H3.3+	98131561-sacs-17
6.68189e-43	0.373121	0.443	0.126	1.37507e-38	H3.3+	98156390-asnd1-2
8.49054e-43	0.502518	0.665	0.235	1.74727e-38	H3.3+	98034085-prdx1
1.46027e-42	0.381064	0.449	0.129	3.00509e-38	H3.3+	98001169-asnd1
3.43253e-42	0.331748	0.489	0.141	7.06381e-38	H3.3+	98043110-unknown-1158
6.18993e-42	0.461121	0.538	0.171	1.27383e-37	H3.3+	98037688-papd5
7.70294e-42	0.366659	0.668	0.245	1.58519e-37	H3.3+	98109322-gstm3-8
8.55242e-42	0.554897	0.634	0.223	1.76e-37	H3.3+	98053169-ccd58
9.37329e-42	0.490756	0.474	0.142	1.92893e-37	H3.3+	98009306-cda7l
1.06917e-41	0.424067	0.366	0.09	2.20025e-37	H3.3+	98007494-mthsd
1.7874e-41	0.403429	0.366	0.09	3.67828e-37	H3.3+	98010682-unknown-271
3.20087e-41	0.396615	0.271	0.054	6.58706e-37	H3.3+	98038327-zn665-2
4.50813e-41	0.291295	0.585	0.193	9.27729e-37	H3.3+	98109321-gstm3-7
1.31937e-40	0.603647	0.748	0.302	2.71513e-36	H3.3+	98107488-nasp
1.45699e-40	0.595725	0.809	0.338	2.99833e-36	H3.3+	98043844-dd19a
2.67698e-40	0.503671	0.292	0.063	5.50897e-36	H3.3+	98028910-s22a2-4
3.50182e-40	0.42322	0.526	0.167	7.2064e-36	H3.3+	98050984-cstf1
3.52216e-40	0.43799	0.422	0.118	7.24825e-36	H3.3+	98054086-tim10
4.05323e-40	0.446658	0.44	0.127	8.34113e-36	H3.3+	98016785-adf1-3
7.48204e-40	0.425382	0.548	0.18	1.53973e-35	H3.3+	98025494-rpa1
8.48823e-40	0.448887	0.394	0.107	1.74679e-35	H3.3+	98001803-sart3
1.24591e-39	0.547892	0.625	0.228	2.56397e-35	H3.3+	98017004-trpm8-3
2.08897e-39	0.395221	0.455	0.138	4.2989e-35	H3.3+	98028204-rexo4
5.05473e-39	0.415051	0.36	0.093	1.04021e-34	H3.3+	98053364-haus3
5.56796e-39	0.424531	0.572	0.192	1.14583e-34	H3.3+	98024057-ubp10
6.1882e-39	0.507195	0.689	0.263	1.27347e-34	H3.3+	98010557-wbs22
7.68021e-39	0.467588	0.557	0.188	1.58051e-34	H3.3+	98019998-insi2
8.74715e-39	0.480803	0.329	0.081	1.80008e-34	H3.3+	98037459-md2l1
8.8778e-39	0.650903	0.812	0.368	1.82696e-34	H3.3+	98000883-tom40
1.32392e-38	0.417257	0.529	0.176	2.7245e-34	H3.3+	98028243-prep
1.49226e-38	0.453711	0.434	0.129	3.07093e-34	H3.3+	98018168-nufp1
1.96152e-38	0.469976	0.545	0.186	4.03661e-34	H3.3+	98019721-rpa2
2.72215e-38	0.420331	0.474	0.149	5.6019e-34	H3.3+	98053039-smc6
2.75313e-38	0.43876	0.658	0.244	5.66566e-34	H3.3+	98057021-f261-2
2.83217e-38	0.480245	0.603	0.22	5.82832e-34	H3.3+	98031005-ubf1
3.27519e-38	0.540925	0.643	0.246	6.74002e-34	H3.3+	98026366-mex3b
3.37643e-38	0.386864	0.418	0.122	6.94835e-34	H3.3+	98032245-lmbl3
3.90322e-38	0.464165	0.622	0.223	8.03243e-34	H3.3+	98008878-anm5
1.04279e-37	0.457036	0.526	0.174	2.14596e-33	H3.3+	98023303-adf1-6
1.30433e-37	0.422048	0.465	0.146	2.68419e-33	H3.3+	98005584-rpac1
1.40029e-37	0.532376	0.578	0.208	2.88165e-33	H3.3+	98106565-umps
1.44829e-37	0.67223	0.935	0.53	2.98043e-33	H3.3+	98019158-fbrl
1.46963e-37	0.420428	0.345	0.089	3.02436e-33	H3.3+	98025784-rfc5
2.3955e-37	0.480628	0.711	0.284	4.9297e-33	H3.3+	98027177-syq
2.54918e-37	0.441284	0.658	0.245	5.24595e-33	H3.3+	98044422-grpe1
3.73291e-37	0.60095	0.994	0.72	7.68195e-33	H3.3+	98014030-tebp
4.10081e-37	0.429253	0.637	0.237	8.43905e-33	H3.3+	98033167-clu
6.23209e-37	0.722598	0.855	0.431	1.2825e-32	H3.3+	98025431-nano1-2
6.73117e-37	0.420418	0.572	0.201	1.38521e-32	H3.3+	98033143-nit2
9.77507e-37	0.799456	0.412	0.134	2.01161e-32	H3.3+	98148961-ikzf2-2
1.33099e-36	0.329324	0.305	0.072	2.73904e-32	H3.3+	98018055-eed
1.82739e-36	0.483291	0.508	0.173	3.76059e-32	H3.3+	98054987-bccip
2.53566e-36	0.391691	0.323	0.081	5.21813e-32	H3.3+	98056041-rpp40
2.83807e-36	0.447043	0.486	0.159	5.84047e-32	H3.3+	98035608-rt30
3.08596e-36	0.375835	0.563	0.197	6.3506e-32	H3.3+	98023323-baz1b
5.17209e-36	0.427029	0.628	0.233	1.06437e-31	H3.3+	98052522-sossc
5.63477e-36	0.370137	0.255	0.054	1.15958e-31	H3.3+	98015775-elov4-3
7.01661e-36	0.531341	0.723	0.297	1.44395e-31	H3.3+	98050048-plst
9.79873e-36	0.512811	0.742	0.311	2.01648e-31	H3.3+	98016815-ppm1g
1.48071e-35	0.319416	0.422	0.128	3.04716e-31	H3.3+	98112161-cgt-8
1.50363e-35	0.522888	0.56	0.205	3.09431e-31	H3.3+	98027169-metk1-2
1.65318e-35	0.485017	0.535	0.187	3.40208e-31	H3.3+	98058235-ubf1-2
1.80888e-35	0.478876	0.671	0.257	3.7225e-31	H3.3+	98047984-tim50
2.51299e-35	0.528038	0.591	0.224	5.17147e-31	H3.3+	98058249-uhrf1
2.60809e-35	0.301019	0.378	0.106	5.36718e-31	H3.3+	98139001-if4h
3.10082e-35	0.330667	0.323	0.082	6.38117e-31	H3.3+	98036959-anky1
4.15092e-35	0.416679	0.603	0.221	8.54218e-31	H3.3+	98133465-apc13
5.2919e-35	0.429537	0.566	0.205	1.08902e-30	H3.3+	98022750-if2p
6.05201e-35	0.356668	0.298	0.072	1.24544e-30	H3.3+	98030599-dhc24-2
7.65701e-35	0.481249	0.594	0.219	1.57574e-30	H3.3+	98013554-polg
8.82667e-35	0.388984	0.597	0.219	1.81644e-30	H3.3+	98026740-akap1-3
1.0375e-34	0.574847	0.877	0.432	2.13507e-30	H3.3+	98009209-fxr2
2.47441e-34	0.424582	0.563	0.205	5.09208e-30	H3.3+	98132748-tim13
2.66194e-34	0.542701	0.708	0.3	5.47801e-30	H3.3+	98036204-prps2
2.99816e-34	0.331716	0.403	0.122	6.16992e-30	H3.3+	98049227-cacp
3.16497e-34	0.34445	0.523	0.183	6.51318e-30	H3.3+	98054751-thoc7
3.52533e-34	0.413897	0.449	0.147	7.25477e-30	H3.3+	98042680-int3
4.16053e-34	0.397365	0.268	0.062	8.56196e-30	H3.3+	98053786-boll-2
4.83791e-34	0.36502	0.471	0.155	9.95593e-30	H3.3+	98025338-cin8
5.99677e-34	0.32842	0.351	0.096	1.23408e-29	H3.3+	98006254-crls1
7.11426e-34	0.33075	0.348	0.096	1.46404e-29	H3.3+	98031611-abcg2-2
7.62477e-34	0.39846	0.332	0.09	1.5691e-29	H3.3+	98054662-rpp29
8.88835e-34	0.44922	0.551	0.198	1.82913e-29	H3.3+	98027780-ccne1-2
1.08445e-33	0.327792	0.431	0.136	2.23169e-29	H3.3+	98028636-uspl1
1.11232e-33	0.370256	0.446	0.144	2.28905e-29	H3.3+	98007698-ngdn
1.29805e-33	0.354298	0.477	0.159	2.67126e-29	H3.3+	98057206-pop1
1.88066e-33	0.392569	0.517	0.18	3.87021e-29	H3.3+	98057216-tri56-13
2.09478e-33	0.442032	0.495	0.171	4.31085e-29	H3.3+	98039713-cdk7
2.39059e-33	0.255538	0.492	0.165	4.91959e-29	H3.3+	98009566-s2536
2.59249e-33	0.492366	0.502	0.174	5.3351e-29	H3.3+	98055599-dnjc9
2.93299e-33	0.36731	0.366	0.106	6.03579e-29	H3.3+	98006583-bub1
3.00393e-33	0.408528	0.72	0.304	6.18178e-29	H3.3+	98048774-mcm6
3.02759e-33	0.366809	0.538	0.191	6.23047e-29	H3.3+	98043076-rt31
4.97041e-33	0.62856	0.982	0.676	1.02286e-28	H3.3+	98043523-piwl1-2
5.15347e-33	0.362538	0.498	0.173	1.06053e-28	H3.3+	98016787-wdr36
6.29972e-33	0.425096	0.818	0.363	1.29642e-28	H3.3+	98012393-4ebp2
8.89606e-33	0.525	0.705	0.302	1.83072e-28	H3.3+	98001814-pex6
1.10169e-32	0.346746	0.649	0.255	2.26716e-28	H3.3+	98011054-ubr5
1.11894e-32	0.313027	0.342	0.095	2.30266e-28	H3.3+	98035880-tgs1
1.13341e-32	0.613186	0.846	0.426	2.33244e-28	H3.3+	98009175-stmn2
1.56772e-32	0.36147	0.468	0.158	3.22621e-28	H3.3+	98040968-rnh2a
1.57606e-32	0.392305	0.643	0.257	3.24338e-28	H3.3+	98043663-ipp2l
1.90129e-32	0.48587	0.778	0.343	3.91267e-28	H3.3+	98011758-hcd2
2.08913e-32	0.346513	0.492	0.17	4.29922e-28	H3.3+	98042889-s39ac
2.27827e-32	0.362086	0.258	0.06	4.68846e-28	H3.3+	98039858-urh1-2
2.32699e-32	0.334819	0.44	0.144	4.78871e-28	H3.3+	98046980-ankl2
2.44712e-32	0.380226	0.618	0.239	5.03593e-28	H3.3+	98041335-rmp
2.48894e-32	0.377423	0.452	0.154	5.12198e-28	H3.3+	98057219-thada
2.57192e-32	0.336296	0.566	0.208	5.29275e-28	H3.3+	98057458-kazrn
5.85483e-32	0.38339	0.655	0.262	1.20487e-27	H3.3+	98140142-rbm42
6.29399e-32	0.5007	0.815	0.378	1.29524e-27	H3.3+	98045459-pdcd4
7.01229e-32	0.387993	0.569	0.218	1.44306e-27	H3.3+	98040715-zn347-2
7.35121e-32	0.357908	0.32	0.088	1.51281e-27	H3.3+	98002542-fem1b
9.78155e-32	0.354318	0.526	0.191	2.01295e-27	H3.3+	98005127-nup93
1.15152e-31	0.302242	0.465	0.157	2.36971e-27	H3.3+	98042521-rl1d1
1.25455e-31	0.276102	0.317	0.086	2.58174e-27	H3.3+	98018446-rt29
1.43465e-31	0.417646	0.409	0.133	2.95237e-27	H3.3+	98132759-rbm34
2.29026e-31	0.345785	0.335	0.096	4.71314e-27	H3.3+	98031574-rm13
2.53425e-31	0.524781	1	0.794	5.21524e-27	H3.3+	98043706-grp75
2.55926e-31	0.323012	0.415	0.135	5.26669e-27	H3.3+	98023125-ubp34
2.6391e-31	0.358001	0.462	0.162	5.431e-27	H3.3+	98021360-wdr43
2.66785e-31	0.362536	0.548	0.204	5.49017e-27	H3.3+	98047422-rbp2-2
3.1483e-31	0.338462	0.649	0.259	6.47889e-27	H3.3+	98003918-rbp2
3.17924e-31	0.329087	0.378	0.117	6.54256e-27	H3.3+	98002153-stpap
3.48979e-31	0.389094	0.443	0.153	7.18164e-27	H3.3+	98001539-uck2
3.73057e-31	0.431538	0.511	0.187	7.67714e-27	H3.3+	98007383-ruvb1
3.83843e-31	0.435904	0.905	0.452	7.89911e-27	H3.3+	98009870-gtr1
4.53522e-31	0.392732	0.329	0.095	9.33304e-27	H3.3+	98030050-ikbl1
4.68781e-31	0.255103	0.323	0.089	9.64704e-27	H3.3+	98031493-hem6
4.79548e-31	0.352968	0.351	0.104	9.86861e-27	H3.3+	98010941-msh2
4.85589e-31	0.298936	0.302	0.08	9.99293e-27	H3.3+	98020496-d39u1
5.03577e-31	0.326902	0.446	0.15	1.03631e-26	H3.3+	98052174-u3ip2
5.6064e-31	0.364937	0.548	0.205	1.15374e-26	H3.3+	98016444-tcp4
6.67859e-31	0.298759	0.332	0.095	1.37439e-26	H3.3+	98025374-symm
6.76818e-31	0.331766	0.64	0.257	1.39282e-26	H3.3+	98003583-prp8
7.00477e-31	0.417792	0.631	0.252	1.44151e-26	H3.3+	98015372-pges2
7.10082e-31	0.379323	0.357	0.108	1.46128e-26	H3.3+	98015518-c19l1
8.81844e-31	0.302346	0.295	0.078	1.81475e-26	H3.3+	98024818-mrp1-5
9.00917e-31	0.373011	0.394	0.127	1.854e-26	H3.3+	98007453-mi4gd
9.47472e-31	0.410609	0.64	0.26	1.9498e-26	H3.3+	98056652-ks6b1
1.37476e-30	0.343131	0.542	0.201	2.82912e-26	H3.3+	98046318-nu160
1.40502e-30	0.447477	0.732	0.321	2.89139e-26	H3.3+	98005524-nu155
1.54395e-30	0.27186	0.434	0.145	3.17729e-26	H3.3+	98008278-coq5
1.92288e-30	0.343417	0.542	0.201	3.95709e-26	H3.3+	98032210-daple
2.38613e-30	0.388171	0.674	0.282	4.91042e-26	H3.3+	98041990-rm11
2.60658e-30	0.344991	0.425	0.142	5.36409e-26	H3.3+	98052748-mgme1
3.06487e-30	0.374811	0.628	0.254	6.30721e-26	H3.3+	98036582-odbb
3.18223e-30	0.306435	0.529	0.197	6.54871e-26	H3.3+	98040262-s18b1-30
3.25307e-30	0.281706	0.572	0.222	6.69449e-26	H3.3+	98123392-unknown-3294
3.65756e-30	0.383842	0.529	0.199	7.52689e-26	H3.3+	98002518-exos4
3.74943e-30	0.38325	0.52	0.193	7.71595e-26	H3.3+	98029681-naf1
3.74943e-30	0.351879	0.523	0.192	7.71595e-26	H3.3+	98040672-hcd2-2
3.94712e-30	0.342478	0.526	0.195	8.12278e-26	H3.3+	98054942-rpia
4.16985e-30	0.348167	0.643	0.264	8.58114e-26	H3.3+	98048967-rm12
4.95509e-30	0.264019	0.378	0.118	1.01971e-25	H3.3+	98043009-rt07
4.96496e-30	0.300257	0.658	0.267	1.02174e-25	H3.3+	98020413-ube3a
5.37031e-30	0.321165	0.514	0.191	1.10516e-25	H3.3+	98007423-mdn1
6.0789e-30	0.328134	0.612	0.244	1.25098e-25	H3.3+	98000296-akap1
6.92808e-30	0.577891	0.883	0.476	1.42573e-25	H3.3+	98058787-ls14a
7.1237e-30	0.299023	0.526	0.195	1.46599e-25	H3.3+	98033203-tsr1
7.19783e-30	0.326769	0.452	0.158	1.48124e-25	H3.3+	98043618-tri69
7.40191e-30	0.50966	0.385	0.124	1.52324e-25	H3.3+	98031805-zn367
8.24328e-30	0.361397	0.735	0.312	1.69638e-25	H3.3+	98054558-mcm2
8.76134e-30	0.314654	0.268	0.068	1.803e-25	H3.3+	98023369-thg1
9.7632e-30	0.390221	0.394	0.129	2.00917e-25	H3.3+	98051185-mrrp1
1.0906e-29	0.315657	0.631	0.251	2.24434e-25	H3.3+	98048021-efgm
1.22234e-29	0.404586	0.554	0.215	2.51546e-25	H3.3+	98003203-rm14
1.31734e-29	0.334068	0.351	0.106	2.71096e-25	H3.3+	98033705-ttl12
1.70075e-29	0.286706	0.363	0.112	3.49998e-25	H3.3+	98054296-s35f4
1.82964e-29	0.295574	0.615	0.244	3.76523e-25	H3.3+	98003099-zf64b
1.84828e-29	0.301685	0.329	0.096	3.80358e-25	H3.3+	98051688-mdr1-3
1.90338e-29	0.307747	0.462	0.163	3.91696e-25	H3.3+	98038515-nntm
2.00214e-29	0.305038	0.283	0.076	4.1202e-25	H3.3+	98003712-sfxn5
2.16107e-29	0.329457	0.431	0.148	4.44727e-25	H3.3+	98057051-ei2bb
2.19253e-29	0.319872	0.449	0.156	4.51202e-25	H3.3+	98022575-dpf3-2
2.31825e-29	0.358441	0.382	0.123	4.77073e-25	H3.3+	98042884-pri2
2.53669e-29	0.345342	0.418	0.141	5.22026e-25	H3.3+	98022213-suv3
3.10878e-29	0.376145	0.665	0.279	6.39755e-25	H3.3+	98052686-mcm7
3.3418e-29	0.399982	0.575	0.227	6.8771e-25	H3.3+	98050180-mcm4
3.42126e-29	0.50763	0.96	0.585	7.0406e-25	H3.3+	98028404-gar1
3.44683e-29	0.292692	0.289	0.078	7.09324e-25	H3.3+	98055827-pop5
3.51987e-29	0.257995	0.372	0.117	7.24354e-25	H3.3+	98024105-imp4
3.99634e-29	0.32878	0.305	0.086	8.22407e-25	H3.3+	98039623-kcnka-2
4.20473e-29	0.466057	0.8	0.387	8.65292e-25	H3.3+	98011113-t2h2l
4.34143e-29	0.44143	0.889	0.438	8.93423e-25	H3.3+	98044569-at1b1
5.1878e-29	0.319123	0.535	0.206	1.0676e-24	H3.3+	98009591-pus7
5.8005e-29	0.305247	0.692	0.294	1.19368e-24	H3.3+	98122302-ubb-10
5.85217e-29	0.298237	0.345	0.105	1.20432e-24	H3.3+	98056006-unknown-1504
6.30744e-29	0.32291	0.378	0.123	1.29801e-24	H3.3+	98015120-ttc27
6.35927e-29	0.315085	0.563	0.22	1.30867e-24	H3.3+	98159989-park7
6.57914e-29	0.25414	0.483	0.175	1.35392e-24	H3.3+	98004773-g45ip
8.12199e-29	0.299984	0.326	0.096	1.67143e-24	H3.3+	98036753-i4e1b
1.06164e-28	0.302864	0.44	0.155	2.18475e-24	H3.3+	98011117-f203a
1.08039e-28	0.394451	0.649	0.278	2.22334e-24	H3.3+	98058586-bat1-4
1.09611e-28	0.26546	0.415	0.141	2.25568e-24	H3.3+	98031277-unknown-810
1.24495e-28	0.307401	0.351	0.108	2.56198e-24	H3.3+	98009061-mtx3
1.27033e-28	0.334486	0.314	0.092	2.61421e-24	H3.3+	98034109-t194a
1.27432e-28	0.969307	0.394	0.139	2.62242e-24	H3.3+	98048564-ephb1-7
1.41808e-28	0.326567	0.295	0.083	2.91827e-24	H3.3+	98040255-cd38-4
1.54237e-28	0.313325	0.369	0.118	3.17404e-24	H3.3+	98002680-suz12
1.71563e-28	0.359769	0.458	0.166	3.5306e-24	H3.3+	98036888-rpf2
1.92533e-28	0.344439	0.471	0.17	3.96214e-24	H3.3+	98002551-atd3b
2.30268e-28	0.402604	0.671	0.29	4.73868e-24	H3.3+	98042812-nup98-2
2.48661e-28	0.30054	0.569	0.225	5.1172e-24	H3.3+	98046045-unknown-1238
2.57521e-28	0.282793	0.477	0.173	5.29953e-24	H3.3+	98019598-smn
2.87503e-28	0.473639	0.757	0.362	5.91652e-24	H3.3+	98055457-assy-2
2.91023e-28	0.352091	0.508	0.193	5.98897e-24	H3.3+	98004545-rpab3
2.91039e-28	0.317453	0.308	0.089	5.98929e-24	H3.3+	98104521-i10r2
2.91525e-28	0.338322	0.449	0.16	5.99929e-24	H3.3+	98020481-nom1
3.01476e-28	0.354389	0.723	0.31	6.20406e-24	H3.3+	98012254-miro1
3.06062e-28	0.294071	0.523	0.198	6.29846e-24	H3.3+	98133562-dph3
3.20855e-28	0.337963	0.455	0.165	6.60288e-24	H3.3+	98029985-dpoe1
3.55772e-28	0.393646	0.68	0.289	7.32143e-24	H3.3+	98013014-tysy
3.58392e-28	0.330997	0.585	0.23	7.37536e-24	H3.3+	98044764-ddx18
3.64578e-28	0.271277	0.391	0.129	7.50266e-24	H3.3+	98040732-gpn1
3.67416e-28	0.359303	0.588	0.242	7.56105e-24	H3.3+	98038065-hipk1
3.95911e-28	0.323352	0.412	0.141	8.14746e-24	H3.3+	98050829-ddx43
4.12882e-28	0.334904	0.348	0.109	8.49669e-24	H3.3+	98028124-exos3
4.1816e-28	0.303486	0.538	0.206	8.60531e-24	H3.3+	98007454-cox15
5.40915e-28	0.321488	0.622	0.251	1.11315e-23	H3.3+	98005621-ebp2
5.90295e-28	0.321309	0.477	0.178	1.21477e-23	H3.3+	98017369-coq9
7.94092e-28	0.341533	0.545	0.215	1.63416e-23	H3.3+	98043745-cdc20-2
8.6649e-28	0.343221	0.751	0.332	1.78315e-23	H3.3+	98025604-carm1-2
1.02802e-27	0.414769	0.846	0.405	2.11556e-23	H3.3+	98160501-asf1a-2
1.03695e-27	0.321848	0.4	0.136	2.13393e-23	H3.3+	98041300-tm39a
1.0717e-27	0.346796	0.428	0.151	2.20546e-23	H3.3+	98051923-zn316
1.13428e-27	0.317346	0.443	0.158	2.33424e-23	H3.3+	98044115-sk2l2-3
1.13822e-27	1.13435	0.603	0.296	2.34234e-23	H3.3+	98052790-ikzf3-2
1.16432e-27	0.268814	0.505	0.19	2.39605e-23	H3.3+	98039334-rragc
1.27101e-27	0.286541	0.403	0.137	2.61562e-23	H3.3+	98010384-anky2
1.34172e-27	0.270216	0.329	0.1	2.76114e-23	H3.3+	98008255-synm
1.36391e-27	0.28009	0.646	0.266	2.80679e-23	H3.3+	98006374-tbl2
1.68711e-27	0.317713	0.314	0.094	3.4719e-23	H3.3+	98012683-rusd3
1.91159e-27	0.375555	0.708	0.313	3.93387e-23	H3.3+	98058350-bckd
2.42703e-27	0.306768	0.578	0.233	4.99459e-23	H3.3+	98039884-kdm5c
2.5392e-27	0.371614	0.711	0.316	5.22541e-23	H3.3+	98027746-gcn1l-2
2.5903e-27	0.2952	0.631	0.262	5.33058e-23	H3.3+	98002329-qcr1
3.16084e-27	0.316628	0.535	0.21	6.5047e-23	H3.3+	98013415-exos9
3.4463e-27	0.39259	0.486	0.189	7.09214e-23	H3.3+	98037168-rm39
3.63522e-27	0.298224	0.385	0.129	7.48091e-23	H3.3+	98032492-mce1
3.6459e-27	0.291074	0.462	0.168	7.5029e-23	H3.3+	98053593-nob1
4.44484e-27	0.289237	0.357	0.116	9.14704e-23	H3.3+	98041384-fxrd1
5.24301e-27	0.290196	0.382	0.13	1.07896e-22	H3.3+	98049554-heat1
5.33249e-27	0.340989	0.375	0.127	1.09737e-22	H3.3+	98037082-ube2w
5.33559e-27	0.306661	0.48	0.18	1.09801e-22	H3.3+	98059451-dph1-2
6.50175e-27	0.280551	0.388	0.131	1.338e-22	H3.3+	98038866-cg073
6.75088e-27	0.297605	0.295	0.087	1.38926e-22	H3.3+	98021540-psme4
7.15384e-27	0.281526	0.582	0.235	1.47219e-22	H3.3+	98141106-hdhd1
7.44508e-27	0.297909	0.502	0.191	1.53212e-22	H3.3+	98004039-smad3
7.83864e-27	0.385362	0.76	0.349	1.61311e-22	H3.3+	98049508-frih
9.20382e-27	0.283284	0.428	0.153	1.89405e-22	H3.3+	98026402-nduf4
9.26785e-27	0.308143	0.446	0.162	1.90723e-22	H3.3+	98043804-gtpb1
9.45957e-27	0.394081	0.738	0.336	1.94669e-22	H3.3+	98004503-f133a
1.04653e-26	0.372431	0.582	0.237	2.15366e-22	H3.3+	98019506-masu1
1.11162e-26	0.483388	0.729	0.34	2.28761e-22	H3.3+	98059065-pum2-2
1.14159e-26	0.26788	0.391	0.132	2.34927e-22	H3.3+	98000253-mrm1
1.15521e-26	0.362042	0.483	0.186	2.37731e-22	H3.3+	98045599-nup43
1.18454e-26	0.284046	0.437	0.157	2.43767e-22	H3.3+	98003184-dcup
1.1995e-26	0.269532	0.597	0.242	2.46846e-22	H3.3+	98017784-cia30
1.2467e-26	0.315466	0.698	0.302	2.56558e-22	H3.3+	98043559-mcm5
1.28393e-26	0.318	0.508	0.198	2.64219e-22	H3.3+	98049110-rnf25
1.39463e-26	0.310964	0.622	0.258	2.87e-22	H3.3+	98000868-armc1
1.47065e-26	0.304526	0.418	0.148	3.02646e-22	H3.3+	98048677-znf84
1.67566e-26	0.322178	0.452	0.168	3.44833e-22	H3.3+	98011473-dpod2
2.22049e-26	0.324739	0.326	0.104	4.56954e-22	H3.3+	98016840-muta
2.2533e-26	0.317206	0.354	0.117	4.63706e-22	H3.3+	98106975-fnbp1-2
2.42816e-26	0.34335	0.403	0.143	4.99692e-22	H3.3+	98057767-surf2
2.59152e-26	0.320594	0.683	0.304	5.33308e-22	H3.3+	98040880-tpr
2.60757e-26	0.282005	0.449	0.165	5.36611e-22	H3.3+	98139604-spir2
2.73462e-26	0.454969	0.803	0.397	5.62758e-22	H3.3+	98046176-tbb2b-3
3.45599e-26	0.293011	0.311	0.095	7.11208e-22	H3.3+	98026683-unknown-686
3.5592e-26	0.279576	0.52	0.205	7.32448e-22	H3.3+	98042478-cul4b
3.73119e-26	0.286693	0.323	0.101	7.67841e-22	H3.3+	98059314-nu214
3.87497e-26	0.259888	0.363	0.121	7.97431e-22	H3.3+	98028622-ktna1
4.12627e-26	0.326202	0.388	0.135	8.49144e-22	H3.3+	98016360-atga1
4.13181e-26	0.349871	0.403	0.144	8.50284e-22	H3.3+	98126811-erh-2
4.47334e-26	0.278815	0.431	0.156	9.20569e-22	H3.3+	98038592-oxa1l-2
6.5338e-26	0.328268	0.735	0.34	1.34459e-21	H3.3+	98012361-ddx21
6.89418e-26	0.271463	0.308	0.094	1.41875e-21	H3.3+	98047714-exd2-2
7.58749e-26	0.295825	0.394	0.138	1.56143e-21	H3.3+	98030653-ltor2
8.55618e-26	0.266119	0.668	0.285	1.76078e-21	H3.3+	98026247-zfr2-3
9.12781e-26	0.301271	0.529	0.213	1.87841e-21	H3.3+	98046516-edc4
9.8934e-26	0.282692	0.351	0.116	2.03596e-21	H3.3+	98015704-sas10
1.00088e-25	0.303304	0.338	0.111	2.05972e-21	H3.3+	98042154-unknown-1130
1.04459e-25	0.26458	0.311	0.096	2.14967e-21	H3.3+	98015310-nu205
1.27565e-25	0.377055	0.714	0.319	2.62515e-21	H3.3+	98028802-tr112
1.38082e-25	0.279181	0.369	0.126	2.84159e-21	H3.3+	98010024-gpn3
1.54856e-25	0.288154	0.262	0.074	3.18677e-21	H3.3+	98000156-rrp5
1.80321e-25	0.251407	0.566	0.23	3.71082e-21	H3.3+	98011620-rbbp4-3
1.93623e-25	0.348736	0.332	0.107	3.98456e-21	H3.3+	98101898-m17l2
2.25006e-25	0.283554	0.542	0.22	4.63041e-21	H3.3+	98022121-nmt2
2.57361e-25	0.252486	0.443	0.166	5.29624e-21	H3.3+	98039368-pwp2
2.75376e-25	0.256895	0.495	0.193	5.66695e-21	H3.3+	98009166-tprkb
2.84213e-25	0.266319	0.345	0.115	5.84882e-21	H3.3+	98053142-capsl-4
3.16462e-25	0.34973	0.708	0.32	6.51247e-21	H3.3+	98047238-imb1
3.34484e-25	0.266168	0.52	0.207	6.88334e-21	H3.3+	98032654-zn577
3.58409e-25	0.259508	0.357	0.121	7.3757e-21	H3.3+	98010578-pur8
4.08548e-25	0.30719	0.662	0.292	8.40751e-21	H3.3+	98042363-qcr2
4.43955e-25	0.30735	0.258	0.073	9.13615e-21	H3.3+	98052025-wdr3
5.06582e-25	0.257785	0.492	0.195	1.04249e-20	H3.3+	98011073-syhc
5.07735e-25	0.264284	0.292	0.089	1.04487e-20	H3.3+	98055735-b3a3
5.36939e-25	0.380983	0.76	0.364	1.10497e-20	H3.3+	98002911-syic
5.54928e-25	0.302869	0.446	0.169	1.14199e-20	H3.3+	98013517-unknown-349
6.45409e-25	0.3062	0.265	0.076	1.32819e-20	H3.3+	98079388-unknown-1713
7.09254e-25	0.299151	0.495	0.195	1.45957e-20	H3.3+	98049621-eif1
7.6574e-25	0.252203	0.412	0.149	1.57582e-20	H3.3+	98026321-rm49
7.65908e-25	0.299411	0.557	0.23	1.57616e-20	H3.3+	98050277-dhsd
7.66112e-25	0.291133	0.385	0.135	1.57658e-20	H3.3+	98058713-sem5b
7.98739e-25	0.311521	0.569	0.238	1.64372e-20	H3.3+	98024767-rfc1
9.62963e-25	0.468245	0.775	0.384	1.98168e-20	H3.3+	98101674-cdv3
1.18312e-24	0.310551	0.409	0.152	2.43475e-20	H3.3+	98024348-ei2bd
1.20607e-24	0.275401	0.486	0.19	2.48198e-20	H3.3+	98052231-5nt3b
1.2104e-24	0.399903	0.871	0.439	2.49089e-20	H3.3+	98042340-pa2g4
1.21767e-24	0.31592	0.394	0.144	2.50585e-20	H3.3+	98054567-rrp12
1.2355e-24	0.25358	0.622	0.264	2.54253e-20	H3.3+	98016073-pth2
1.2573e-24	0.261165	0.618	0.258	2.58739e-20	H3.3+	98058609-xbp1-2
1.27249e-24	0.301881	0.446	0.169	2.61865e-20	H3.3+	98046327-pura2
1.53257e-24	0.438694	0.932	0.528	3.15388e-20	H3.3+	98020834-nh2l1
1.63039e-24	0.25458	0.391	0.14	3.35518e-20	H3.3+	98004321-nckx5-2
2.12364e-24	0.27701	0.326	0.106	4.37023e-20	H3.3+	98058939-rm50
2.16688e-24	0.255498	0.298	0.093	4.45922e-20	H3.3+	98020336-syem
2.47317e-24	0.284652	0.474	0.185	5.08954e-20	H3.3+	98152047-clc5a-2
2.61468e-24	0.314262	0.618	0.268	5.38074e-20	H3.3+	98023194-odb2
2.65164e-24	0.273861	0.526	0.214	5.45681e-20	H3.3+	98106472-glt10-2
3.15012e-24	0.270656	0.434	0.163	6.48264e-20	H3.3+	98035590-tgt
3.47802e-24	0.354907	0.723	0.334	7.15741e-20	H3.3+	98034549-nhp2
3.62979e-24	0.279398	0.529	0.223	7.46974e-20	H3.3+	98029852-cnot1
3.78894e-24	0.260164	0.495	0.199	7.79727e-20	H3.3+	98007276-tim22
3.85752e-24	0.282428	0.778	0.379	7.9384e-20	H3.3+	98155920-ubb-14
3.86608e-24	0.376009	0.708	0.332	7.95601e-20	H3.3+	98005129-eftu
3.94684e-24	0.332146	0.652	0.291	8.12219e-20	H3.3+	98027351-c1qbp
4.36342e-24	0.266579	0.652	0.286	8.97948e-20	H3.3+	98134317-rang
4.89813e-24	0.267778	0.563	0.237	1.00799e-19	H3.3+	98054274-rwdd1
5.17617e-24	0.333192	0.582	0.249	1.0652e-19	H3.3+	98033139-mcm3
6.84023e-24	0.388811	0.815	0.412	1.40765e-19	H3.3+	98024453-rac1-2
7.18217e-24	0.334114	0.375	0.136	1.47802e-19	H3.3+	98050261-anm7
7.83294e-24	0.262013	0.289	0.09	1.61194e-19	H3.3+	98017572-dele
8.14074e-24	0.271212	0.292	0.092	1.67528e-19	H3.3+	98058137-unknown-1573
8.45871e-24	0.342156	0.505	0.208	1.74072e-19	H3.3+	98040930-bat1-2
8.6394e-24	0.257882	0.495	0.198	1.7779e-19	H3.3+	98045696-rpab2
9.68684e-24	0.284694	0.609	0.265	1.99345e-19	H3.3+	98053840-hap28
1.00939e-23	0.364387	0.815	0.401	2.07722e-19	H3.3+	98019699-ptpm1
1.16538e-23	0.444534	0.858	0.456	2.39823e-19	H3.3+	98015727-wdr76
1.49179e-23	0.317756	0.32	0.106	3.06995e-19	H3.3+	98025049-uxt
1.50512e-23	0.268386	0.615	0.269	3.09739e-19	H3.3+	98059982-cpeb3
1.73133e-23	0.350772	0.883	0.448	3.5629e-19	H3.3+	98033037-pim3
1.73732e-23	0.39286	0.852	0.446	3.57523e-19	H3.3+	98034285-at1a2
1.73803e-23	0.265424	0.52	0.212	3.57669e-19	H3.3+	98012652-csn4
1.89121e-23	0.29414	0.689	0.311	3.89193e-19	H3.3+	98010934-eif3c
1.99882e-23	0.430577	0.871	0.457	4.11338e-19	H3.3+	98014880-hnrpl
2.14789e-23	0.251805	0.268	0.081	4.42015e-19	H3.3+	98023025-ubl7
2.90637e-23	0.359228	0.714	0.339	5.98102e-19	H3.3+	98038123-eif3i
3.56205e-23	0.255044	0.388	0.142	7.33035e-19	H3.3+	98016135-rm03
4.14226e-23	0.339292	0.545	0.234	8.52435e-19	H3.3+	98008430-ndub9
4.81044e-23	0.409572	0.837	0.435	9.89941e-19	H3.3+	98024883-phb2-3
5.2581e-23	0.254131	0.618	0.272	1.08206e-18	H3.3+	98146111-sl9a1-2
5.56495e-23	0.25906	0.52	0.219	1.14521e-18	H3.3+	98052124-rm48
5.81784e-23	0.263408	0.458	0.183	1.19725e-18	H3.3+	98054540-rb15b
7.16775e-23	0.287232	0.286	0.092	1.47505e-18	H3.3+	98048907-rt18a
7.91211e-23	0.411247	0.994	0.852	1.62823e-18	H3.3+	98011628-nucl
8.7043e-23	0.26503	0.689	0.319	1.79126e-18	H3.3+	98050439-unknown-1342
1.02489e-22	0.254973	0.357	0.129	2.10913e-18	H3.3+	98029418-big1
1.16252e-22	0.272412	0.332	0.116	2.39235e-18	H3.3+	98053427-ubp5
1.38564e-22	0.250671	0.274	0.086	2.8515e-18	H3.3+	98002058-gatb
1.48984e-22	0.250233	0.305	0.101	3.06594e-18	H3.3+	98036664-fkbp8
2.10698e-22	0.257788	0.305	0.101	4.33595e-18	H3.3+	98014971-fmt
2.20085e-22	0.253705	0.575	0.25	4.52912e-18	H3.3+	98012662-emc8
2.40186e-22	0.263797	0.538	0.228	4.94278e-18	H3.3+	98050813-ccnb2
2.40235e-22	0.263666	0.342	0.121	4.9438e-18	H3.3+	98039090-rm43
2.69502e-22	0.404736	0.865	0.454	5.54608e-18	H3.3+	98004709-unknown-107
2.78656e-22	0.274893	0.612	0.274	5.73445e-18	H3.3+	98046808-lage3
3.01076e-22	0.254361	0.655	0.294	6.19584e-18	H3.3+	98053496-map11
3.04463e-22	0.263637	0.262	0.081	6.26554e-18	H3.3+	98020212-dpog1
3.56076e-22	0.310471	0.578	0.258	7.3277e-18	H3.3+	98029544-nup85
3.78801e-22	0.317422	0.683	0.319	7.79535e-18	H3.3+	98014716-mcts1
3.82779e-22	0.283075	0.486	0.203	7.87722e-18	H3.3+	98014565-pinin
4.11129e-22	0.278409	0.674	0.31	8.46062e-18	H3.3+	98032070-ti17b
4.1964e-22	0.314987	0.809	0.394	8.63577e-18	H3.3+	98013894-ccar1
4.58826e-22	0.253569	0.323	0.112	9.44218e-18	H3.3+	98007728-birc5
4.68952e-22	0.258213	0.637	0.287	9.65056e-18	H3.3+	98057705-dcnl1
4.72484e-22	0.274348	0.265	0.082	9.72324e-18	H3.3+	98027677-rt22
4.80849e-22	0.308366	0.698	0.329	9.89538e-18	H3.3+	98006752-larp1
4.94601e-22	0.270093	0.56	0.242	1.01784e-17	H3.3+	98027072-srs12
5.21708e-22	0.286677	0.76	0.367	1.07362e-17	H3.3+	98112158-ndus7
5.25214e-22	0.30916	0.597	0.27	1.08084e-17	H3.3+	98000770-po210
6.12912e-22	0.277924	0.64	0.292	1.26131e-17	H3.3+	98029775-u2afm
6.5448e-22	0.254735	0.625	0.282	1.34685e-17	H3.3+	98006450-ymel1
6.59941e-22	0.259624	0.317	0.11	1.35809e-17	H3.3+	98024071-yap1
1.14472e-21	0.279653	0.745	0.351	2.35572e-17	H3.3+	98052342-dazp1-2
1.17542e-21	0.291905	0.585	0.263	2.4189e-17	H3.3+	98056052-tpmt-2
1.59303e-21	0.441531	0.969	0.659	3.2783e-17	H3.3+	98014650-np1l1
1.73634e-21	0.252992	0.302	0.102	3.57321e-17	H3.3+	98058979-rm55
1.84431e-21	0.42364	0.862	0.494	3.79541e-17	H3.3+	98014215-cbx1
2.08854e-21	0.26038	0.314	0.11	4.29801e-17	H3.3+	98011029-cdc73
2.23366e-21	0.442261	0.969	0.637	4.59665e-17	H3.3+	98023181-ima1-2
2.40347e-21	0.289847	0.751	0.369	4.94611e-17	H3.3+	98011387-igdc3
3.0401e-21	0.255558	0.262	0.083	6.25622e-17	H3.3+	98059318-fas
3.2296e-21	0.342582	0.815	0.419	6.64619e-17	H3.3+	98009703-2aba
3.30724e-21	0.289609	0.298	0.102	6.80597e-17	H3.3+	98001773-fads2
3.40934e-21	0.440377	0.825	0.465	7.01609e-17	H3.3+	98045567-tm14c
3.66677e-21	0.251986	0.803	0.408	7.54585e-17	H3.3+	98033560-ncbp2
3.70707e-21	0.260292	0.692	0.327	7.62877e-17	H3.3+	98053363-unknown-1398
3.74019e-21	0.255886	0.732	0.349	7.69693e-17	H3.3+	98028576-cisd1
4.11139e-21	0.253992	0.615	0.28	8.46082e-17	H3.3+	98018217-rfc4
4.19426e-21	0.30864	0.305	0.107	8.63138e-17	H3.3+	98019296-surf1
5.06966e-21	0.295967	0.809	0.409	1.04329e-16	H3.3+	98026912-aurka
5.52008e-21	0.426304	0.975	0.722	1.13598e-16	H3.3+	98017331-naca
5.89665e-21	0.316409	0.843	0.428	1.21347e-16	H3.3+	98023471-tcpa
6.64076e-21	0.310612	0.351	0.131	1.3666e-16	H3.3+	98014133-unknown-364
8.31383e-21	0.271602	0.772	0.384	1.7109e-16	H3.3+	98050051-mgn2
9.4741e-21	0.358368	0.997	0.898	1.94968e-16	H3.3+	98022962-rssa
1.25929e-20	0.27546	0.385	0.151	2.59149e-16	H3.3+	98017743-hpbp1
1.27316e-20	0.365241	0.782	0.399	2.62003e-16	H3.3+	98007777-rnps1
2.10318e-20	0.281706	0.794	0.393	4.32813e-16	H3.3+	98053534-srsf4-3
2.16976e-20	0.282767	0.751	0.363	4.46516e-16	H3.3+	98056951-trxr1
2.48594e-20	0.285032	0.662	0.319	5.11582e-16	H3.3+	98046214-ndua2
6.00049e-20	0.398961	0.975	0.652	1.23484e-15	H3.3+	98054463-phlp2
6.1025e-20	0.353423	0.849	0.462	1.25583e-15	H3.3+	98017588-4f2
8.49596e-20	0.296227	0.849	0.437	1.74838e-15	H3.3+	98009200-top2a
1.10622e-19	0.267918	0.757	0.372	2.27649e-15	H3.3+	98012842-sec13
1.24847e-19	0.400077	0.849	0.53	2.56923e-15	H3.3+	98058864-rtl1
1.40045e-19	0.333167	0.812	0.425	2.88198e-15	H3.3+	98051383-unknown-1356
2.47626e-19	0.277045	0.769	0.401	5.0959e-15	H3.3+	98028426-tsn
3.01685e-19	0.274535	0.763	0.381	6.20837e-15	H3.3+	98050704-cnot7
1.25012e-18	0.327617	0.778	0.411	2.57262e-14	H3.3+	98055262-ozf
1.29304e-18	0.298169	0.754	0.391	2.66094e-14	H3.3+	98048992-unknown-1319
1.45878e-18	0.25716	0.818	0.428	3.00202e-14	H3.3+	98048580-sap18
1.71878e-18	0.256006	0.769	0.393	3.53708e-14	H3.3+	98029781-rapa
1.72838e-18	0.314276	0.806	0.44	3.55682e-14	H3.3+	98038294-phb
2.36957e-18	0.324952	1	0.861	4.87633e-14	H3.3+	98033938-rl31
2.8068e-18	0.382382	0.994	0.744	5.77612e-14	H3.3+	98025219-rsmn
3.7458e-18	0.370872	0.892	0.499	7.70848e-14	H3.3+	98035420-tbca
3.83185e-18	0.37714	0.985	0.787	7.88557e-14	H3.3+	98038546-npm3
4.36748e-18	0.261365	0.618	0.298	8.98785e-14	H3.3+	98123347-echm-2
4.49838e-18	0.427068	0.948	0.619	9.25722e-14	H3.3+	98040634-atpa
5.58061e-18	0.256621	0.326	0.129	1.14843e-13	H3.3+	98051236-rm30-2
7.00803e-18	0.287156	0.828	0.445	1.44218e-13	H3.3+	98023069-xpo1
1.00884e-17	0.26457	0.825	0.43	2.07609e-13	H3.3+	98047050-set-3
1.15893e-17	0.349887	0.994	0.793	2.38497e-13	H3.3+	98106993-btf3
1.26757e-17	0.316794	0.852	0.47	2.60852e-13	H3.3+	98049457-psme3
1.62525e-17	0.27342	0.978	0.639	3.34461e-13	H3.3+	98002105-calm-2
2.37166e-17	0.268138	0.883	0.467	4.88065e-13	H3.3+	98048972-tcph
2.78762e-17	0.261066	0.778	0.404	5.73665e-13	H3.3+	98033739-ncoa5
2.89904e-17	0.346042	0.997	0.828	5.96594e-13	H3.3+	98000212-rl13a
9.91995e-17	0.352838	0.988	0.802	2.04143e-12	H3.3+	98040421-rs6-2
1.10583e-16	0.335526	0.997	0.819	2.27568e-12	H3.3+	98050328-rs19
1.55377e-16	0.267309	0.874	0.482	3.1975e-12	H3.3+	98006536-psa7
5.66906e-16	0.32253	0.994	0.825	1.16664e-11	H3.3+	98023370-if5a1
1.1645e-15	0.280042	0.988	0.766	2.39641e-11	H3.3+	98118502-scai-2
1.65983e-15	0.280316	0.988	0.767	3.41577e-11	H3.3+	98025089-scai
2.00569e-15	0.361747	0.935	0.612	4.1275e-11	H3.3+	98022442-rla1
3.70766e-15	0.326915	1	0.842	7.63e-11	H3.3+	98034278-atpb
6.12237e-15	0.31678	0.994	0.851	1.25992e-10	H3.3+	98014053-rs4x
7.12064e-15	0.35134	0.935	0.655	1.46536e-10	H3.3+	98144270-rs28
1.7054e-14	0.266403	1	0.924	3.50954e-10	H3.3+	98154652-ppif-3
1.90596e-14	0.26126	0.883	0.496	3.92228e-10	H3.3+	98016163-cx7a2
2.7014e-14	0.307485	1	0.83	5.5592e-10	H3.3+	98050235-rl40-4
3.46351e-14	0.29366	0.994	0.848	7.12756e-10	H3.3+	98016993-rs2
5.26597e-14	0.325635	0.929	0.648	1.08368e-09	H3.3+	98001167-rl18a
7.23673e-14	0.317645	0.988	0.774	1.48925e-09	H3.3+	98034924-rl11
8.21897e-14	0.276499	0.871	0.513	1.69138e-09	H3.3+	98101062-tebp-2
2.52472e-13	0.293055	0.994	0.858	5.19561e-09	H3.3+	98110436-rs20-2
2.58678e-13	0.257664	0.394	0.194	5.32334e-09	H3.3+	98128383-unknown-3647
5.13266e-13	0.305445	0.991	0.827	1.05625e-08	H3.3+	98040719-rs17
5.73969e-13	0.273115	0.917	0.584	1.18117e-08	H3.3+	98111111-rs21
5.76661e-13	0.310528	0.945	0.612	1.18671e-08	H3.3+	98028182-lmna
7.14207e-13	0.295004	0.942	0.628	1.46977e-08	H3.3+	98020590-np1l1-2
8.01085e-13	0.31764	0.969	0.69	1.64855e-08	H3.3+	98041851-rl22
1.01802e-12	0.25807	0.905	0.542	2.09498e-08	H3.3+	98043333-anm1
1.37823e-12	0.268038	0.994	0.879	2.83625e-08	H3.3+	98001181-rs15
2.62464e-12	0.27174	0.991	0.805	5.40125e-08	H3.3+	98048600-rl17
2.98853e-12	0.281107	0.957	0.69	6.1501e-08	H3.3+	98007937-rl27
4.31538e-12	0.26797	0.905	0.59	8.88063e-08	H3.3+	98047673-tm14c-2
4.4297e-12	0.279096	0.994	0.826	9.11588e-08	H3.3+	98114389-rs8
4.6826e-12	0.2542	0.892	0.562	9.63633e-08	H3.3+	98007190-atpg
7.41853e-12	0.250357	0.994	0.85	1.52666e-07	H3.3+	98003394-rl4
9.71075e-12	0.287612	0.954	0.652	1.99838e-07	H3.3+	98025828-rs13
2.29832e-11	0.256646	1	0.905	4.72971e-07	H3.3+	98035673-rs27l
2.89705e-11	0.262332	0.929	0.614	5.96184e-07	H3.3+	98035143-mdhc-2
6.02248e-11	0.259358	0.951	0.656	1.23937e-06	H3.3+	98005936-ctbp2
1.35965e-10	0.257439	0.982	0.765	2.79803e-06	H3.3+	98016185-rs26
6.53398e-10	0.250207	0.923	0.637	1.34463e-05	H3.3+	98026971-rl5
1.07388e-273	5.17521	0.901	0.053	2.20994e-269	traf2+ (neural)	98137456-itax
9.76513e-262	3.17615	0.62	0.015	2.00957e-257	traf2+ (neural)	98040370-srbs2
3.8007e-258	2.74404	0.754	0.032	7.82145e-254	traf2+ (neural)	98014345-znfx1
4.48856e-251	5.08093	0.901	0.063	9.237e-247	traf2+ (neural)	98157615-traf2
3.2952e-222	2.51501	0.437	0.005	6.7812e-218	traf2+ (neural)	98025499-tm206-5
2.00423e-207	1.07561	0.451	0.008	4.1245e-203	traf2+ (neural)	98047544-unknown-1275
1.541e-169	2.42861	0.359	0.005	3.17121e-165	traf2+ (neural)	98010030-sctr
2.64036e-166	2.58098	0.458	0.016	5.43361e-162	traf2+ (neural)	98022054-ctl1-2
1.4953e-163	2.62963	0.43	0.013	3.07718e-159	traf2+ (neural)	98052807-panx2-11
3.83194e-163	2.31152	0.401	0.01	7.88576e-159	traf2+ (neural)	98013481-rasef
2.2035e-150	2.94488	0.57	0.037	4.53459e-146	traf2+ (neural)	98051695-dyl2
1.25483e-135	2.22008	0.345	0.009	2.58231e-131	traf2+ (neural)	98033903-s14l2-2
6.72955e-130	0.961292	0.423	0.019	1.38487e-125	traf2+ (neural)	98118067-unknown-2907
1.97771e-129	3.30394	0.746	0.098	4.06993e-125	traf2+ (neural)	98031289-unknown-812
9.7107e-129	2.07245	0.31	0.007	1.99837e-124	traf2+ (neural)	98039367-k1210
1.5608e-126	1.92592	0.303	0.007	3.21196e-122	traf2+ (neural)	98006714-rslaa
2.0852e-121	2.16183	0.331	0.011	4.29114e-117	traf2+ (neural)	98012921-kcab2
4.49062e-108	1.8491	0.282	0.008	9.24124e-104	traf2+ (neural)	98037047-unknown-971
2.95745e-107	1.84838	0.261	0.006	6.08614e-103	traf2+ (neural)	98014604-efc4b
1.30682e-104	2.08812	0.662	0.088	2.68931e-100	traf2+ (neural)	98001013-trpm6
2.99974e-99	1.84232	0.254	0.007	6.17316e-95	traf2+ (neural)	98054264-dylt1-2
1.23776e-94	2.58559	0.535	0.061	2.54718e-90	traf2+ (neural)	98033433-tsn6
1.15565e-88	7.20062	1	0.799	2.37821e-84	traf2+ (neural)	98057522-unknown-1550
3.37164e-87	2.93699	0.683	0.133	6.9385e-83	traf2+ (neural)	98021942-lfg4
8.17629e-80	1.80768	0.268	0.013	1.6826e-75	traf2+ (neural)	98119584-unknown-3023
1.45884e-77	2.96461	0.965	0.6	3.00214e-73	traf2+ (neural)	98015067-bi1
8.81391e-77	2.3267	0.43	0.046	1.81382e-72	traf2+ (neural)	98037735-pcr10-3
6.24723e-73	2.2755	0.401	0.042	1.28562e-68	traf2+ (neural)	98013784-esrp1
8.38331e-73	1.51486	0.254	0.013	1.7252e-68	traf2+ (neural)	98118650-setmr-47
4.64421e-72	1.81037	0.268	0.015	9.55731e-68	traf2+ (neural)	98033444-unknown-876
1.84769e-69	2.24146	0.444	0.058	3.80237e-65	traf2+ (neural)	98046332-fnd3a
2.36611e-68	2.15324	0.465	0.064	4.86921e-64	traf2+ (neural)	98045827-cklf5
2.94276e-63	2.5269	0.563	0.113	6.0559e-59	traf2+ (neural)	98038979-lfg2-2
7.70632e-53	1.75344	0.366	0.049	1.58588e-48	traf2+ (neural)	98056352-t53i1
1.54105e-51	3.45124	0.775	0.353	3.17133e-47	traf2+ (neural)	98022439-pdia1
2.33567e-50	1.65297	0.275	0.027	4.80658e-46	traf2+ (neural)	98059054-calm-45
8.47443e-45	2.23365	0.577	0.17	1.74395e-40	traf2+ (neural)	98001208-pctl
4.24786e-42	1.53749	0.444	0.092	8.74167e-38	traf2+ (neural)	98059197-lmx1b
2.62864e-41	2.21232	0.451	0.104	5.40949e-37	traf2+ (neural)	98015773-cr3l1
2.91693e-41	1.43198	0.275	0.035	6.00274e-37	traf2+ (neural)	98023518-kcc1d-3
3.76541e-40	1.6735	0.81	0.401	7.74883e-36	traf2+ (neural)	98047521-cnfn-6
4.39575e-40	1.82966	0.352	0.062	9.04602e-36	traf2+ (neural)	98055264-djc18
7.01607e-39	1.94191	0.796	0.384	1.44384e-34	traf2+ (neural)	98037979-tba1a-6
3.60725e-38	1.84603	0.796	0.409	7.42335e-34	traf2+ (neural)	98006294-fa46a
1.35763e-37	2.18722	0.641	0.248	2.79386e-33	traf2+ (neural)	98048109-kapca
1.36192e-37	1.75962	0.31	0.051	2.8027e-33	traf2+ (neural)	98046219-rn145
2.50415e-34	1.81318	0.437	0.109	5.15329e-30	traf2+ (neural)	98059340-gapr1-10
8.48795e-31	2.07949	0.676	0.345	1.74673e-26	traf2+ (neural)	98026721-sim14
7.96253e-28	2.12561	0.62	0.309	1.63861e-23	traf2+ (neural)	98029980-cers4
2.03838e-27	1.68508	0.317	0.073	4.19479e-23	traf2+ (neural)	98020803-yipf1
3.86837e-27	1.88135	0.415	0.124	7.96072e-23	traf2+ (neural)	98052774-mcfd2-3
4.92384e-26	0.93856	0.359	0.091	1.01328e-21	traf2+ (neural)	98125828-celf2-2
6.09899e-25	0.918981	0.359	0.095	1.25511e-20	traf2+ (neural)	98054379-celf2
8.19293e-24	1.54898	0.352	0.099	1.68602e-19	traf2+ (neural)	98051382-djc10
1.01552e-22	1.2356	0.268	0.058	2.08983e-18	traf2+ (neural)	98043788-pcx2
9.2336e-22	1.51781	0.444	0.165	1.90018e-17	traf2+ (neural)	98001192-rab3c
1.03391e-20	1.24605	0.352	0.101	2.12768e-16	traf2+ (neural)	98054783-gapr1-9
1.70826e-20	1.52573	0.401	0.144	3.51542e-16	traf2+ (neural)	98042327-dpyl2-2
1.67221e-17	1.81227	0.69	0.456	3.44125e-13	traf2+ (neural)	98108987-unknown-2322
2.06054e-16	1.19239	0.62	0.389	4.24039e-12	traf2+ (neural)	98008453-unknown-206
1.16142e-15	1.59555	0.528	0.299	2.39009e-11	traf2+ (neural)	98002675-unknown-60
3.04482e-15	1.40399	0.282	0.09	6.26594e-11	traf2+ (neural)	98050382-ats4
3.39764e-15	1.12243	0.725	0.551	6.99201e-11	traf2+ (neural)	98001665-s61a2
2.17702e-14	1.40183	0.275	0.091	4.48009e-10	traf2+ (neural)	98052615-edar
2.6921e-13	1.45295	0.408	0.199	5.54008e-09	traf2+ (neural)	98021331-mgat3
9.40631e-12	1.18969	0.472	0.267	1.93572e-07	traf2+ (neural)	98128233-gels-2
1.29552e-11	1.29477	0.268	0.101	2.66606e-07	traf2+ (neural)	98045866-k132l
3.37341e-10	0.967142	0.268	0.105	6.94214e-06	traf2+ (neural)	98052958-e41l3-4
7.4209e-09	1.14388	0.345	0.185	0.000152715	traf2+ (neural)	98048590-tba1a-8
8.80939e-09	1.15081	0.31	0.156	0.000181288	traf2+ (neural)	98029238-praf1
8.98036e-09	1.294	0.275	0.127	0.000184807	traf2+ (neural)	98029601-manf
1.16289e-08	1.26059	0.401	0.243	0.000239311	traf2+ (neural)	98034125-erd22
3.8701e-08	1.28864	0.303	0.157	0.000796429	traf2+ (neural)	98051025-nucb1
[truncated: 908 more rows]
