# Supplementary material for: Acoel single-cell atlas reveals expression dynamics and heterogeneity of adult pluripotent stem cells
Source: Nat Commun. 2023 May 5;14:2612. doi: 10.1038/s41467-023-38016-4 (PMC10163032; doi:10.1038/s41467-023-38016-4)
Supplement: Supplementary file 24 — Supplementary Data 22 [file 41467_2023_38016_MOESM24_ESM.xlsx]

## Sheet: reg.neo.subset.unknown1.6v0.mar
Supplementary Table 22. Neoblast subset differential gene expression 6v0hpa
	p_vala	avg_log2FCb	pct.1c	pct.2d	p_val_adje	a = unadjusted p value
98141302-unknown-4526	4.38214e-06	2.53407	0.38	0.035	0.09018	b = log fold change of average expression of this cluster versus all other clusters
98050451-ypel5	5.68339e-06	1.22294	0.84	0.632	0.116958	c = Percent of cells within this clusters that express this gene
98018165-ef1a2-2	8.69808e-05	-0.397392	1	1	1	d = Perfect of cells outside this cluster expressing this gene
98048365-smd2	0.000167871	0.781996	0.82	0.632	1	e = adjusted p value using bonferroni correction
98131752-h10-4	0.000491738	1.27403	0.86	0.596	1
98048056-csk21	0.000535581	-0.866633	0.38	0.719	1
98025494-rpa1	0.000566653	-1.45631	0.02	0.263	1
98021454-rala	0.000641543	-1.33197	0	0.211	1
98029455-frs2	0.000641543	-1.3226	0	0.211	1
98127069-unknown-3542	0.000860591	0.761517	0.72	0.456	1
98030209-hnrpl-2	0.00114789	-1.04266	0.18	0.509	1
98105364-plpa	0.00129316	0.759729	0.68	0.439	1
98012301-wnt5a	0.00183984	1.25829	0.16	0	1
98018322-cc90b	0.00183984	1.10791	0.16	0	1
98054164-cq098-3	0.00183984	1.77181	0.16	0	1
98131242-unknown-3811	0.00194949	1.12369	0.2	0.018	1
98043307-vdac	0.00202886	1.31954	0.2	0.018	1
98043179-unknown-1159	0.00203549	-1.37844	0	0.175	1
98044974-ndus3	0.00203549	-1.07486	0	0.175	1
98128712-unknown-3672	0.002044	0.766738	0.72	0.421	1
98034517-unknown-900	0.00206768	-1.19001	0.06	0.298	1
98147592-cnfn-18	0.00219884	-1.29203	0.06	0.298	1
98030894-lztr1	0.00226724	-1.2207	0.06	0.298	1
98144698-sptc3	0.00232219	0.630384	0.7	0.456	1
98010219-prp4	0.00297646	-0.96418	0.06	0.298	1
98021853-taldo	0.00302634	-0.818175	0.38	0.667	1
98031166-xpo2	0.0031014	-1.09686	0.08	0.316	1
98041799-nsa2	0.00312955	1.19946	0.5	0.246	1
98058043-hsp7c-2	0.00323999	-0.465031	1	0.982	1
98045503-unknown-1217	0.00325783	-1.07335	0.16	0.439	1
98051532-hdac1	0.00347647	-0.90428	0.2	0.509	1
98011073-syhc	0.00359125	-0.957011	0	0.158	1
98039519-nup53	0.00359125	-1.13458	0	0.158	1
98046590-kat8	0.00359125	-1.16032	0	0.158	1
98015882-cdip1-2	0.0037442	1.01784	0.14	0	1
98041440-sl9c1	0.00374633	1.14101	0.28	0.07	1
98019304-ddx23	0.00382601	0.861948	0.36	0.123	1
98132403-brk1	0.00383209	1.49004	0.28	0.088	1
98013864-psb2	0.00388164	-0.966772	0.12	0.386	1
98057370-rrp7a	0.00393693	-0.840868	0.18	0.474	1
98015855-sera	0.00406059	-0.799276	0.04	0.246	1
98034764-thiom	0.00411681	0.617013	0.86	0.772	1
98024569-u520	0.00412277	-1.19536	0.1	0.333	1
98129806-tpc2b	0.00420394	1.24572	0.18	0.018	1
98011191-kldc1	0.00434302	-1.04567	0.12	0.368	1
98038429-nudc	0.00463134	0.647194	0.76	0.596	1
98027244-srsf7-2	0.0053378	0.508014	0.9	0.912	1
98051854-chd3	0.00548142	1.10053	0.48	0.263	1
98058968-msi1h-3	0.00551311	-0.31817	1	1	1
98028852-vta1	0.00551712	-1.02953	0.02	0.193	1
98024786-1433b-2	0.00556256	-0.672926	0.3	0.561	1
98001412-ube2a	0.00571355	-1.11553	0.02	0.193	1
98014081-gcdh	0.00583919	-1.08729	0.24	0.491	1
98003394-rl4	0.00593135	-0.486958	0.84	0.965	1
98026571-dldh-2	0.0062776	-0.933704	0.08	0.298	1
98001533-kcd15	0.00630353	-0.919167	0	0.14	1
98002803-ru2b	0.00630353	-0.949294	0	0.14	1
98008561-paps1	0.00630353	-1.01629	0	0.14	1
98008897-mx1	0.00630353	-0.990319	0	0.14	1
98030599-dhc24-2	0.00630353	-0.955017	0	0.14	1
98022660-ragp1	0.00639913	-0.953452	0.24	0.474	1
98031360-arly	0.00678711	-0.987837	0.06	0.263	1
98005177-actb	0.00685308	-1.32322	0.08	0.281	1
98012211-tnr21	0.00739485	0.841442	0.16	0.018	1
98102783-unknown-1887	0.00739485	0.751401	0.16	0.018	1
98042305-rb39b	0.00758471	1.13799	0.12	0	1
98118328-unknown-2927	0.00761029	1.12114	0.48	0.316	1
98023733-prc2b	0.0076841	-0.815041	0.3	0.579	1
98154837-unknown-5461	0.0076863	0.965323	0.16	0.018	1
98057369-s22a5-14	0.00798799	1.21382	0.16	0.018	1
98020940-cdkal	0.00805831	-0.857196	0.06	0.263	1
98146642-flowr-2	0.00862338	1.1497	0.16	0.018	1
98015351-trabd	0.00862975	1.0942	0.22	0.053	1
98017068-gds1	0.00862975	-1.42113	0.04	0.211	1
98002616-cskp	0.00895771	0.93507	0.16	0.018	1
98029274-rs18	0.00896982	0.391564	0.98	0.93	1
98055926-srp54	0.009285	-0.871792	0.12	0.351	1
98045533-ppwd1	0.00947697	-0.890258	0.02	0.175	1
98068110-ywjb	0.00947697	-1.06427	0.02	0.175	1
98111111-rs21	0.00967156	0.73391	0.74	0.561	1
98043706-grp75	0.00998442	0.409749	0.94	0.895	1
98043121-2aaa	0.0102825	-0.728454	0.08	0.281	1
98026799-naa50	0.0105031	-0.849137	0.02	0.175	1
98055333-dnlj	0.0105031	-0.913819	0.02	0.175	1
98019115-echa	0.0107249	-0.699922	0.24	0.509	1
98031429-suh	0.0107371	-0.895843	0.06	0.246	1
98006595-xpo4	0.0110207	-0.959259	0	0.123	1
98008790-tmeda	0.0110207	-1.06496	0	0.123	1
98024502-ccd39	0.0110207	-0.878937	0	0.123	1
98036359-clic2	0.0110207	-0.906555	0	0.123	1
98034096-adas	0.0110236	-0.930317	0.1	0.298	1
98055413-h10-2	0.0123542	0.796379	0.62	0.421	1
98035549-rs3a-2	0.0123952	0.362982	0.96	1	1
98152047-clc5a-2	0.0124902	-1.07596	0.08	0.263	1
98058630-l2gl1	0.0131843	-0.650222	0.5	0.772	1
98019619-psa	0.0134653	-1.03538	0.1	0.298	1
98006404-elov4	0.013503	-1.08426	0.04	0.193	1
98049554-heat1	0.0136417	-0.636242	0.04	0.211	1
98057071-mark3-2	0.013738	1.03593	0.18	0.035	1
98057051-ei2bb	0.0138639	-1.03317	0.06	0.228	1
98130819-srp19	0.0138747	-0.925032	0.08	0.263	1
98022663-mmab	0.0142576	-0.951467	0.06	0.228	1
98133932-ddx23-2	0.0142852	0.755156	0.42	0.211	1
98053718-nsf1c	0.0150003	-0.909367	0.08	0.263	1
98038123-eif3i	0.0150197	-1.01465	0.18	0.386	1
98013145-ash1l	0.0150849	1.26615	0.14	0.018	1
98055058-unknown-1460	0.0150849	1.06036	0.14	0.018	1
98015355-ncdn	0.0153336	0.879674	0.1	0	1
98055338-pi4ka	0.0153336	1.04773	0.1	0	1
98054312-ddx1	0.0153507	-1.017	0.12	0.316	1
98026339-pard3-2	0.0156358	-0.880462	0.02	0.158	1
98007864-djc16	0.0156644	0.981789	0.14	0.018	1
98058222-cyld-2	0.0156644	0.973939	0.14	0.018	1
98125331-paip1-2	0.0157264	-1.04496	0.04	0.193	1
98052849-lrr4	0.0159819	-0.933365	0.1	0.298	1
98025002-hdac8	0.016175	-0.861365	0.02	0.158	1
98055539-tpc2-2	0.0161809	1.01065	0.18	0.035	1
98038206-caap1	0.0162634	0.933945	0.14	0.018	1
98023731-at133	0.0163779	-1.06625	0.06	0.228	1
98034315-dhx37	0.0167304	-0.792539	0.02	0.158	1
98029775-u2afm	0.0170557	-0.637625	0.08	0.263	1
98018465-orml2	0.0173026	-0.839371	0.02	0.158	1
98022213-suv3	0.0173026	-0.860347	0.02	0.158	1
98138464-unknown-4338	0.0173026	-0.607908	0.02	0.158	1
98012635-sda1	0.0174382	-1.04717	0.14	0.333	1
98011709-erln2	0.0177309	-0.952615	0.04	0.193	1
98012085-sps2	0.0177309	-0.98534	0.04	0.193	1
98016551-oma1	0.0177309	1.24366	0.2	0.053	1
98023603-agfg1	0.0177309	-0.831737	0.04	0.193	1
98037628-lrc53	0.0177789	-0.823694	0.06	0.228	1
98052342-dazp1-2	0.0178425	-0.712765	0.16	0.386	1
98022280-comd4	0.0178918	-0.641911	0.02	0.158	1
98025338-cin8	0.0178918	-0.657912	0.02	0.158	1
98045799-zmat2	0.0178918	-0.677107	0.02	0.158	1
98047033-adt2	0.0188094	-0.520095	0.8	0.877	1
98020747-sf3b5	0.0188146	-0.792382	0.04	0.193	1
98039644-nck2	0.0189031	-0.697549	0.1	0.298	1
98009703-2aba	0.0189509	-0.821146	0.24	0.456	1
98006894-aplf	0.0192239	-0.843871	0	0.105	1
98007227-zn423-2	0.0192239	-0.800899	0	0.105	1
98011277-lpin2	0.0192239	-0.835174	0	0.105	1
98022577-sra1	0.0192239	-0.861981	0	0.105	1
98024657-pias1	0.0192239	-0.895376	0	0.105	1
98025266-chpt1	0.0192239	-0.92243	0	0.105	1
98036581-dyrk2	0.0192239	-0.815279	0	0.105	1
98053049-calm-42	0.0192239	-0.851447	0	0.105	1
98055571-pdxk	0.0192239	-0.659524	0	0.105	1
98058501-ptprn	0.0192239	-0.882811	0	0.105	1
98114365-unknown-2675	0.0192239	-0.88422	0	0.105	1
98142813-at2b3-2	0.0192239	-0.848538	0	0.105	1
98143586-hsdl1-2	0.0192239	-0.87886	0	0.105	1
98016785-adf1-3	0.0192839	-0.765581	0.06	0.228	1
98007985-skil	0.0194029	1.20628	0.22	0.07	1
98000504-acph	0.01957	0.749579	0.14	0.018	1
98034398-tbb3	0.0196896	-0.692444	0.34	0.526	1
98002388-ks6a2	0.0196896	-1.11618	0.1	0.281	1
98038941-sytc	0.0197907	-0.631582	0.14	0.368	1
98054484-tdrd1-4	0.020074	0.78871	0.44	0.228	1
98046806-ndua8	0.020348	-0.969655	0.06	0.228	1
98024706-endou	0.020888	-0.810662	0.24	0.456	1
98052788-zswm4	0.0210442	-0.679564	0.18	0.386	1
98046400-gpda	0.0210734	-0.968947	0.06	0.211	1
98049227-cacp	0.0217808	-0.845668	0.04	0.193	1
98059382-ros1-2	0.0217808	-0.878245	0.04	0.193	1
98151780-unknown-5256	0.0217808	-0.781452	0.04	0.193	1
98008735-ddx54	0.0220402	-0.760018	0.06	0.228	1
98003035-sodm	0.0225442	-0.447665	0.22	0.456	1
98037934-mknk2	0.022873	-0.682902	0.34	0.544	1
98053139-mk11	0.0232117	-0.900725	0.02	0.14	1
98028145-acl6a	0.0234948	-0.868354	0.06	0.211	1
98132604-mcfd2-4	0.0240352	1.09524	0.16	0.035	1
98022546-rm04	0.0241366	0.946103	0.22	0.07	1
98023370-if5a1	0.0242631	0.327759	0.88	0.877	1
98057522-unknown-1550	0.0244284	1.1709	0.66	0.825	1
98001167-rl18a	0.0247316	0.698471	0.72	0.579	1
98005110-smca2	0.0248194	0.978659	0.16	0.035	1
98012952-pop7	0.0248194	0.999618	0.16	0.035	1
98100135-ubb-6	0.0254659	-0.499648	0.06	0.211	1
98057719-pipna	0.0255249	-0.748459	0.16	0.351	1
98027694-plk1	0.0256799	-0.764908	0.02	0.14	1
98128233-gels-2	0.025882	-0.843349	0.08	0.246	1
98033942-dnja1	0.0259244	-0.64368	0.12	0.316	1
98044764-ddx18	0.0262539	-1.02492	0.08	0.228	1
98007714-pcy1a	0.0265516	-0.761279	0.02	0.14	1
98035404-m3k11	0.0265516	-0.848583	0.02	0.14	1
98106472-glt10-2	0.0266378	-0.702906	0.08	0.263	1
98024986-ran-2	0.0269912	-0.430262	0.72	0.947	1
98041771-fkb1a	0.0271296	0.679031	0.68	0.632	1
98005555-aqr	0.0271877	-0.862031	0.08	0.246	1
98007686-cxxc1	0.0274487	-0.834128	0.02	0.14	1
98044010-dph5	0.0274487	-0.736137	0.02	0.14	1
98111168-zn513-14	0.0274487	-0.707208	0.02	0.14	1
98058713-sem5b	0.027589	-0.94384	0.14	0.333	1
98058617-megf8	0.0276141	1.13655	0.26	0.105	1
98158217-pcr10-7	0.0278616	-0.653656	0.08	0.246	1
98001012-ub2v1	0.0278858	0.527047	0.78	0.702	1
98021317-glu2b-2	0.0282404	-0.803724	0.04	0.175	1
98038116-zchc2	0.0282404	-0.911055	0.04	0.175	1
98039805-dhsa	0.0283719	-0.8641	0.02	0.14	1
98042937-ipo5	0.028491	-0.630882	0.4	0.579	1
98005923-unknown-143	0.02874	-0.497905	0.5	0.737	1
98035622-mppb	0.0290696	0.893541	0.22	0.07	1
98051731-iolx	0.0290702	1.03067	0.18	0.053	1
98007251-edem1	0.0293217	-0.854197	0.02	0.14	1
98033042-txnl1	0.0293217	-0.740511	0.02	0.14	1
98114255-farp2	0.0298407	0.843595	0.22	0.07	1
98042350-hdgr2	0.0300228	-0.961623	0.18	0.351	1
98055016-aimp1-2	0.0302987	-0.643625	0.02	0.14	1
98132759-rbm34	0.0302987	-0.622095	0.02	0.14	1
98023455-rn150	0.0305194	1.01852	0.12	0.018	1
98023823-rbm19	0.0305194	1.05916	0.12	0.018	1
98016360-atga1	0.0307031	-0.632785	0.08	0.246	1
98016653-xpo7	0.0307031	-0.817767	0.08	0.246	1
98026407-arf5	0.0307031	-0.720442	0.08	0.246	1
98054796-pmgt1	0.0307928	-0.729248	0.04	0.175	1
98030198-scfd1	0.0310468	-1.00534	0.16	0.333	1
98000931-lap4b	0.0316569	0.869907	0.12	0.018	1
98004104-acs2l	0.0316569	0.949265	0.12	0.018	1
98042985-stx17	0.0316865	-0.781139	0.04	0.175	1
98160717-serp2	0.0316865	-0.890283	0.04	0.175	1
98106278-rl35a	0.0317172	0.487965	0.98	0.947	1
98036315-nedd8	0.0319753	0.724327	0.48	0.298	1
98033143-nit2	0.0320378	-0.83057	0.08	0.228	1
98038337-brm1l	0.0326024	-0.640135	0.04	0.175	1
98025374-symm	0.0328306	0.774392	0.12	0.018	1
98026705-myo6	0.0328306	0.871586	0.12	0.018	1
98051859-miip	0.0328306	0.88976	0.12	0.018	1
98139215-atm-5	0.0328306	0.835348	0.12	0.018	1
98020448-bub3	0.0329944	-0.704236	0.08	0.246	1
98010261-unknown-262	0.0331037	0.72668	0.22	0.07	1
98013567-pp2ab	0.0336655	-0.389188	0.78	0.895	1
98023412-arp6	0.0340414	0.849159	0.12	0.018	1
98103077-tom22	0.0343197	-0.822489	0.1	0.263	1
98026235-rad21	0.0359111	-0.758021	0.1	0.263	1
98058864-rtl1	0.0360617	0.402543	0.74	0.544	1
98008188-tbcd	0.036162	-0.546447	0.2	0.404	1
98049625-nfic	0.036496	-0.502091	0.04	0.175	1
98021669-dhx8	0.0365957	0.850328	0.26	0.105	1
98018461-sec20	0.0366675	-0.695506	0.06	0.211	1
98025883-rm35	0.0367301	-0.769057	0.1	0.263	1
98033739-ncoa5	0.0368457	-0.823742	0.2	0.404	1
98035044-la	0.0373327	-0.464833	0.56	0.737	1
98052246-hdac4-2	0.0375292	-0.576421	0.04	0.175	1
98026608-s18l2	0.0379052	0.69096	0.12	0.018	1
98050047-p4k2b	0.0381315	-0.877312	0.14	0.298	1
98057438-cr3l1-2	0.0382338	0.939823	0.2	0.07	1
98049562-ci041-2	0.0384159	-0.741587	0.1	0.263	1
98034924-rl11	0.0387122	-0.417564	0.7	0.912	1
98038728-cap2	0.0389635	-0.63683	0.2	0.404	1
98054226-hmgcl	0.0392378	-0.966456	0.06	0.193	1
98000284-capzb	0.0398318	-0.483835	0.08	0.246	1
98120591-tbb2a-4	0.0401367	-0.701702	0.34	0.491	1
98103510-cg055	0.0402641	-0.871372	0.06	0.193	1
98046941-m2om	0.0406622	-0.846735	0.02	0.123	1
98027034-uxs1	0.0407655	-0.332425	0.08	0.246	1
98000078-wbs16	0.0410034	-1.06328	0.04	0.158	1
98034819-lanc2	0.0410034	-0.831462	0.04	0.158	1
98035432-rpe-2	0.0410149	-0.862381	0.1	0.246	1
98031269-mia40	0.0411314	-0.545979	0.44	0.719	1
98019104-echd3	0.0420256	-0.968933	0.02	0.123	1
98057418-anm3-2	0.0420256	-0.747851	0.02	0.123	1
98043347-rla1-2	0.0421711	0.39446	0.82	0.825	1
98003406-arf1-2	0.0422875	0.606299	0.68	0.526	1
98003583-prp8	0.042444	-0.839296	0.12	0.281	1
98041837-ubp14	0.042758	-0.434091	0.32	0.544	1
98014772-ange2-2	0.0430235	1.02528	0.14	0.035	1
98024635-f161b-2	0.0434275	-0.913038	0.02	0.123	1
98041809-hibch	0.0434275	-0.795741	0.02	0.123	1
98051579-mitd1-2	0.0434275	-0.752966	0.02	0.123	1
98111462-aapk2	0.0434275	-0.670787	0.02	0.123	1
98027019-unknown-691	0.0434402	0.534573	0.68	0.544	1
98034442-thoc3	0.0434804	-0.734022	0.06	0.193	1
98045253-rbp56	0.0434804	-0.883572	0.06	0.193	1
98037965-dnjb8	0.0438775	-0.806086	0.1	0.246	1
98052391-zan-2	0.044053	-0.885053	0.14	0.298	1
98014933-nips1	0.0442772	-0.721115	0.12	0.281	1
98000383-rla2	0.0444127	0.372658	0.9	0.825	1
98027063-cms1	0.0448688	-0.81067	0.02	0.123	1
98044768-terf1-2	0.0448688	-0.778016	0.02	0.123	1
98058893-unknown-1596	0.0448688	-0.88138	0.02	0.123	1
98044479-elob	0.0453948	-0.699765	0.16	0.333	1
98011618-yaed1	0.0457666	0.912312	0.14	0.035	1
98054558-mcm2	0.0459161	0.790302	0.44	0.281	1
98037979-tba1a-6	0.0459219	-1.00266	0.04	0.158	1
98020413-ube3a	0.0461768	-0.639785	0.12	0.281	1
98030055-psmd7	0.0461768	-0.791282	0.12	0.281	1
98013112-ddx49	0.0463502	-0.728316	0.02	0.123	1
98043597-cyta-5	0.0463502	-1.02897	0.02	0.123	1
98053218-nfs1	0.0463502	-0.70238	0.02	0.123	1
98007946-prs4	0.046907	-0.78099	0.1	0.246	1
98028724-ei2ba	0.0469173	-0.747707	0.14	0.316	1
98108588-kri1	0.0469285	-0.648085	0.08	0.228	1
98048184-nup50	0.047152	-0.464859	0.12	0.281	1
98043122-nop2	0.0471879	-0.688461	0.16	0.333	1
98036844-stk11	0.0472264	-0.730469	0.04	0.158	1
98048746-ndua7	0.0478354	1.03329	0.24	0.105	1
98006583-bub1	0.0478725	-0.73248	0.02	0.123	1
98035750-rnh2b	0.0478725	-0.709032	0.02	0.123	1
98037694-cac1s	0.0478725	-0.678796	0.02	0.123	1
98053128-rusc1	0.0478725	-0.608581	0.02	0.123	1
98123097-hid1	0.0478725	-0.693851	0.02	0.123	1
98048044-cdc42-5	0.0479542	-0.703355	0.24	0.421	1
98039340-pr40a	0.0482243	0.794807	0.62	0.632	1
98016993-rs2	0.0487222	-0.317957	0.82	0.965	1
98019945-fxr1	0.0487971	-0.40888	0.18	0.351	1
98033938-rl31	0.0491972	0.293919	0.94	0.982	1
98138934-unknown-4359	0.0493226	-0.7177	0.06	0.193	1
98008545-s35a1	0.0494367	-0.619101	0.02	0.123	1
98014194-unknown-367	0.0494367	-0.647156	0.02	0.123	1
98034676-pabp1-2	0.0495128	-0.500596	0.32	0.544	1
98001077-tep1	0.0499291	-0.696562	0.04	0.158	1
98003511-ctbl1	0.0499291	-0.774554	0.04	0.158	1
98058706-cic	0.0499291	-0.690258	0.04	0.158	1
98135695-xpo5-2	0.0505397	0.569591	0.3	0.14	1
98048109-kapca	0.0510434	-0.645373	0.02	0.123	1
98100242-unknown-1726	0.0514043	0.661844	0.44	0.246	1
98050666-fcf1	0.0516961	0.771298	0.14	0.035	1
98021132-cstf3	0.0518058	0.841421	0.36	0.228	1
98054120-sf3b3	0.0518373	-0.587073	0.06	0.193	1
98133663-csn2-2	0.052544	-0.480491	0.22	0.404	1
98045599-nup43	0.0526373	-0.638844	0.08	0.228	1
98029805-at5f1	0.0526603	-0.36016	0.42	0.667	1
98040255-cd38-4	0.0527602	-0.718566	0.04	0.158	1
98028761-ndub3	0.0529535	-0.463453	0.18	0.368	1
98146607-unknown-4883	0.0532751	0.519477	0.14	0.035	1
98031876-elov2-2	0.0539395	-0.552924	0.16	0.333	1
98016866-prp19	0.0547114	-0.662349	0.3	0.509	1
98044002-u2af1	0.0551792	-0.630138	0.18	0.386	1
98058609-xbp1-2	0.0555537	-0.698856	0.18	0.351	1
98131945-unknown-3867	0.0557243	0.991657	0.16	0.053	1
98023279-xpo5	0.0558871	0.528527	0.3	0.14	1
98137041-nu1m	0.0560798	-0.416527	0.64	0.842	1
98047088-can9-5	0.0561324	-0.469566	0.48	0.649	1
98040715-zn347-2	0.0563333	-0.282497	0.08	0.228	1
98054824-wdr18	0.0569682	-0.76455	0.06	0.175	1
98141552-tri33-23	0.057189	-0.530984	0.06	0.193	1
98017539-tyrp2	0.0583038	-0.56596	0.1	0.246	1
98101674-cdv3	0.0585027	-0.490039	0.34	0.526	1
98058350-bckd	0.0586793	-0.57461	0.18	0.351	1
98040320-f210a	0.0588258	-0.518392	0.04	0.158	1
98070760-unknown-1671	0.0588258	-0.575735	0.04	0.158	1
98002210-s35d3	0.0591923	0.830818	0.26	0.123	1
98013556-idhc	0.0592892	-0.373581	0.16	0.351	1
98036915-elov5-3	0.0593684	-0.699144	0.34	0.544	1
98057651-kat3	0.0597128	-0.547645	0.26	0.456	1
98144255-tba1b-3	0.0599991	0.636178	0.14	0.035	1
98100136-ubb-7	0.060092	-0.27227	0.18	0.368	1
98056223-trim2-10	0.0604295	-0.33683	0.04	0.158	1
98019688-utp11	0.0604531	-0.729542	0.12	0.263	1
98011440-dpola	0.060514	-0.803788	0.08	0.211	1
98000290-tmem9	0.0612949	0.778242	0.1	0.018	1
98026252-rn157	0.0612949	0.797379	0.1	0.018	1
98030812-tm2d2	0.0612949	0.800469	0.1	0.018	1
98030965-ttll1	0.0612949	0.73719	0.1	0.018	1
98033647-fa35a	0.0612949	0.552469	0.1	0.018	1
98044067-ercc1	0.0612949	0.75315	0.1	0.018	1
98053995-ctcfl	0.0612949	0.770258	0.1	0.018	1
98057405-fbxw7-4	0.0612949	0.790627	0.1	0.018	1
98131433-dyh10-2	0.0612949	0.552469	0.1	0.018	1
98030722-cnfn-3	0.0615106	0.652421	0.48	0.333	1
98018584-rab18	0.0620693	0.774736	0.16	0.053	1
98023889-smd3	0.0621412	0.374834	0.7	0.614	1
98028781-map2	0.0622518	-0.678655	0.34	0.491	1
98047238-imb1	0.0629306	-0.708902	0.14	0.298	1
98001548-rt11	0.063496	0.722139	0.1	0.018	1
98024894-ppm1d	0.063496	0.754098	0.1	0.018	1
98053980-unknown-1418	0.063496	0.757788	0.1	0.018	1
98055287-abca2-2	0.063496	0.752203	0.1	0.018	1
98056837-afad-2	0.063496	0.902493	0.1	0.018	1
98125155-unknown-3399	0.063496	1.00147	0.1	0.018	1
98037823-snpc3	0.0637773	-0.685934	0.18	0.333	1
98010222-rl3	0.0640163	-0.37977	0.8	1	1
98024084-srp68	0.0648139	-0.674497	0.1	0.246	1
98153426-hint1	0.0648139	-0.528793	0.1	0.246	1
98006995-rbbp4	0.0652608	-0.282152	0.12	0.281	1
98019713-pabp2	0.0653691	0.821101	0.34	0.211	1
98037168-rm39	0.0653902	0.642723	0.3	0.158	1
98008701-sosb1	0.065418	-0.810678	0.14	0.281	1
98037722-caco2	0.0655548	-0.694388	0.12	0.263	1
98022704-psmd3	0.0657103	-0.546928	0.22	0.404	1
98014250-adx	0.0657621	0.938887	0.1	0.018	1
98034524-dglb	0.0657621	0.851599	0.1	0.018	1
98038575-unknown-1023	0.0657621	0.836511	0.1	0.018	1
98045969-tri56-9	0.0657621	0.749417	0.1	0.018	1
98050966-xkr6	0.0657621	0.660267	0.1	0.018	1
98058125-sc5a3	0.0657621	0.871117	0.1	0.018	1
98032574-hacd2	0.0661309	-0.737162	0.06	0.175	1
98011699-asah1-2	0.0663332	-0.986135	0.04	0.14	1
98007788-cand1	0.0666494	-0.59491	0.14	0.298	1
98056652-ks6b1	0.0669838	-0.539932	0.22	0.386	1
98042721-perq2	0.0679286	0.720126	0.3	0.158	1
98004709-unknown-107	0.0683427	-0.540382	0.32	0.526	1
98155556-srsf3-4	0.0695204	-0.382064	0.26	0.474	1
98051100-taf10	0.0700734	-0.857022	0.04	0.14	1
98004537-wap53	0.0704942	0.532314	0.1	0.018	1
98046105-rdh13-3	0.0704942	0.495116	0.1	0.018	1
98046329-asun	0.0704942	0.585485	0.1	0.018	1
98000883-tom40	0.0706323	-0.395886	0.26	0.474	1
98042276-itsn2	0.0708296	0.735931	0.16	0.053	1
98016543-lrc57	0.0708593	-0.735846	0.02	0.105	1
98047962-bola1	0.0708593	-0.793668	0.02	0.105	1
98052639-parva	0.0708593	-0.671516	0.02	0.105	1
98052506-utp18	0.0718875	-0.603299	0.14	0.298	1
98035306-hnrll	0.0720075	-0.699113	0.04	0.14	1
98050208-entp5	0.0720075	-0.834559	0.04	0.14	1
98004146-ddah1-3	0.0726756	-0.620572	0.18	0.351	1
98056184-uba1	0.0726756	-0.510316	0.18	0.351	1
98025936-dhtk1	0.072698	0.690366	0.16	0.053	1
98044288-cd2b2	0.072698	0.682017	0.16	0.053	1
98051416-anm8	0.072698	0.63369	0.16	0.053	1
98004933-aimp1	0.0727096	-0.904217	0.08	0.193	1
98028778-asb7	0.072963	0.458412	0.1	0.018	1
98038218-aftin	0.072963	0.547415	0.1	0.018	1
98012683-rusd3	0.0731633	-0.755754	0.02	0.105	1
98018309-gemi5	0.0731633	-0.757154	0.02	0.105	1
98018376-ncald-2	0.0731633	-0.739278	0.02	0.105	1
98046144-ppr3b	0.0731633	-0.738206	0.02	0.105	1
98101002-osbp1	0.0731633	-0.598612	0.02	0.105	1
98121408-unknown-3142	0.0731633	-0.957954	0.02	0.105	1
98027411-ubad1	0.073985	-0.814495	0.04	0.14	1
98043304-emsy	0.073985	-0.840413	0.04	0.14	1
98027708-mcph1	0.074374	1.03533	0.2	0.088	1
98051185-mrrp1	0.0746646	-0.653241	0.06	0.175	1
98055782-morc2	0.0750939	-0.600917	0.16	0.316	1
98002917-a1cf	0.0755282	-0.636594	0.02	0.105	1
98002935-nhr19	0.0755282	-0.809964	0.02	0.105	1
98050581-mcrs1	0.0755282	-0.634449	0.02	0.105	1
98055006-foxp2	0.0755282	-0.892729	0.02	0.105	1
98055099-unknown-1461	0.0755282	-0.67766	0.02	0.105	1
98055915-hs12a	0.0755282	-0.654577	0.02	0.105	1
98108077-sidt1-7	0.0760067	-0.751302	0.04	0.14	1
98023352-syep	0.0764233	-0.400042	0.16	0.333	1
98032573-vatd	0.0764749	-0.523828	0.06	0.175	1
98100654-traf1-10	0.0764749	0.881425	0.18	0.07	1
98039968-shq1	0.0768241	-0.632909	0.12	0.263	1
98005067-sywc	0.0775834	-0.622571	0.18	0.333	1
98024071-yap1	0.0779552	-0.65318	0.02	0.105	1
98040096-znt9	0.0779552	-0.610073	0.02	0.105	1
98051459-abhdd	0.0779552	-0.580098	0.02	0.105	1
98143369-myg1	0.0779552	-0.670932	0.02	0.105	1
98151924-unknown-5265	0.0779552	-0.597322	0.02	0.105	1
98002647-pai2b	0.0780701	-0.353826	0.2	0.386	1
98010969-numa1	0.0780732	-0.782481	0.04	0.14	1
98013512-phyd1	0.0780732	-0.60222	0.04	0.14	1
98161404-va0e2	0.0780732	-0.580684	0.04	0.14	1
98042828-wdr75	0.0783209	0.639432	0.18	0.07	1
98031851-fis1	0.0791036	0.792341	0.26	0.14	1
98048992-unknown-1319	0.0791868	-0.593822	0.38	0.509	1
98043025-unknown-1152	0.0798755	-0.3748	0.12	0.263	1
98028465-stk24	0.0801853	-0.677413	0.04	0.14	1
98040413-cep72-2	0.0801853	-0.490719	0.04	0.14	1
98101521-traf1-11	0.0801853	-0.392642	0.04	0.14	1
98028480-wnt3a	0.0802029	-0.497697	0.06	0.175	1
98013991-zfpl1-2	0.0804453	-0.56056	0.02	0.105	1
98015064-dhrs4	0.0804453	-0.514882	0.02	0.105	1
98042243-adf1-10	0.0804453	-0.662684	0.02	0.105	1
98043589-mgat2	0.0804453	-0.58158	0.02	0.105	1
98112209-tctp	0.0809447	-0.392996	0.64	0.86	1
98109820-vmp1	0.0813458	0.789209	0.2	0.088	1
98106993-btf3	0.0819239	0.251515	0.92	0.895	1
98059221-hxk2-3	0.0820591	-0.285029	0.2	0.386	1
98112263-ctr2-4	0.0821216	-0.380202	0.06	0.175	1
98050717-rbms3	0.0822281	0.735842	0.26	0.14	1
98053936-sart3-2	0.0823435	-0.495566	0.04	0.14	1
98004175-wbs27-2	0.0829997	-0.422928	0.02	0.105	1
98004249-mgat1	0.0829997	-0.493781	0.02	0.105	1
98011884-hsp7e	0.0829997	-0.587632	0.02	0.105	1
98012705-t2ea	0.0829997	-0.592745	0.02	0.105	1
98026395-snf5	0.0829997	-0.538114	0.02	0.105	1
98028414-ctcf	0.0829997	-0.599909	0.02	0.105	1
98028716-f120c	0.0829997	-0.541959	0.02	0.105	1
98031957-pex3	0.0829997	-0.55764	0.02	0.105	1
98038092-nubpl	0.0829997	-0.493387	0.02	0.105	1
98043396-anm10-2	0.0829997	-0.541046	0.02	0.105	1
98055616-cpne8-4	0.0829997	-0.583456	0.02	0.105	1
98058799-mkl2	0.0829997	-0.481069	0.02	0.105	1
98002357-cc74b	0.0832661	0.920786	0.12	0.035	1
98023891-ino1	0.0832661	1.07579	0.12	0.035	1
98045511-pms2	0.0832661	0.943418	0.12	0.035	1
98009392-snd1	0.0838513	-0.295415	0.28	0.456	1
98057751-yets4	0.0840773	0.687685	0.18	0.07	1
98019475-sf3a1	0.0841635	-0.492542	0.22	0.404	1
98000175-ephx4	0.0845487	-0.664002	0.04	0.14	1
98013014-tysy	0.0845839	-0.443343	0.1	0.246	1
98032202-stom-6	0.0851604	-0.780978	0.12	0.246	1
98021364-rs16	0.0854432	0.394775	0.9	0.807	1
98009061-mtx3	0.0856193	-0.541009	0.02	0.105	1
98012515-rbp10	0.0856193	-0.463368	0.02	0.105	1
98013626-md2l2	0.0856193	-0.390438	0.02	0.105	1
98019452-ganp	0.0856193	-0.403569	0.02	0.105	1
98022948-rent2	0.0856193	-0.340078	0.02	0.105	1
98028242-tnnt2	0.0856193	-0.366964	0.02	0.105	1
98041151-unknown-1107	0.0856193	-0.418304	0.02	0.105	1
98043579-btaf1	0.0856193	-0.469127	0.02	0.105	1
98056261-rasm-2	0.0856193	-0.409241	0.02	0.105	1
98057470-ab17c	0.0856193	-0.386299	0.02	0.105	1
98106247-napep	0.0856193	-0.314317	0.02	0.105	1
98119401-sall2	0.0856193	-0.437402	0.02	0.105	1
98036238-cnbp	0.0856476	-0.541343	0.26	0.439	1
98042547-nr1h3-2	0.0857328	0.712034	0.12	0.035	1
98014950-fos	0.0860705	-0.424796	0.06	0.175	1
98004046-gscr2	0.0864401	-0.57186	0.26	0.421	1
98015393-pecr	0.0868013	-0.484337	0.04	0.14	1
98042473-unknown-1140	0.0868013	-0.63328	0.04	0.14	1
98029539-if6	0.0868906	-0.587631	0.14	0.281	1
98047896-egr3	0.0869138	0.69393	0.4	0.246	1
98009306-cda7l	0.0881018	-0.326311	0.06	0.175	1
98023746-rbm26	0.0881018	-0.586877	0.06	0.175	1
98044147-cox5b	0.0881431	0.267711	0.9	0.912	1
98040467-cx056	0.0882583	0.816582	0.12	0.035	1
98055669-bmp2k	0.0882583	1.11951	0.12	0.035	1
98059372-atr	0.0882583	0.705135	0.12	0.035	1
98111788-unknown-2503	0.0882583	0.819522	0.12	0.035	1
98004014-utp15	0.0891022	-0.466748	0.04	0.14	1
98018580-srsf3	0.0892463	-0.30598	0.52	0.737	1
98032763-rbm8a	0.0892662	0.588908	0.5	0.386	1
98103996-h2az-2	0.0899777	-0.420557	0.4	0.579	1
98009166-tprkb	0.0907706	-0.760052	0.1	0.228	1
98057688-dpoll	0.0908433	0.747989	0.12	0.035	1
98030488-cybp	0.0909125	0.552737	0.62	0.544	1
98054111-metl6	0.0914519	-0.704959	0.04	0.14	1
98021765-rab35	0.0914733	-0.793968	0.1	0.211	1
98159989-park7	0.0914733	-0.872094	0.1	0.211	1
98032294-dnjc2-2	0.0923398	-0.495234	0.18	0.351	1
98101523-traf1-13	0.0927887	-0.506354	0.08	0.193	1
98004808-rl23	0.092804	0.318562	0.9	0.877	1
98046668-rb33b	0.093489	0.635066	0.12	0.035	1
98058528-plcb4	0.093489	0.778153	0.12	0.035	1
98058612-ima3-4	0.093489	0.702767	0.12	0.035	1
98125116-mos1	0.0937316	0.757137	0.32	0.211	1
98003018-wdr61	0.0937891	-0.297633	0.08	0.211	1
98016780-prp4b	0.0937891	-0.473097	0.08	0.211	1
98001941-dnjc8	0.0938065	-0.343728	0.4	0.614	1
98004227-kdm5a	0.0938512	-0.414887	0.04	0.14	1
98119645-rs27a-2	0.0942269	0.371812	0.94	0.947	1
98001913-rdh13	0.0944886	-0.654436	0.1	0.228	1
98101062-tebp-2	0.0946574	0.513052	0.58	0.509	1
98010527-uggg1	0.0948158	0.665184	0.2	0.088	1
98015761-vato	0.0955868	-0.368377	0.12	0.281	1
98000472-ddah1	0.0956317	-0.598153	0.12	0.246	1
98015457-addg	0.0961961	0.723027	0.12	0.035	1
98027780-ccne1-2	0.0963928	-0.514436	0.1	0.228	1
98100901-loxh1-9	0.0969388	-0.271344	0.18	0.333	1
98031036-ell2	0.0972689	-0.698898	0.1	0.211	1
98117055-pfd6	0.0978823	0.538562	0.5	0.333	1
98026289-ru1c	0.0984776	0.392577	0.64	0.579	1
98043844-dd19a	0.0986348	-0.507619	0.2	0.351	1
98020444-iah1-3	0.0989655	0.672551	0.12	0.035	1
98033751-cc153	0.0989655	0.496756	0.12	0.035	1
98106829-psmg2-2	0.0989655	0.481146	0.12	0.035	1
98014486-pcca	0.0989765	-0.536785	0.08	0.193	1
98027189-vatc1	0.0989765	-0.573028	0.08	0.193	1
98033345-eif3f	0.0992648	0.615214	0.22	0.105	1
98046778-prof1-2	0.0995147	-0.479091	0.7	0.86	1
98035231-p73	0.0995324	-0.356474	0.16	0.316	1
98049278-rgap1-2	0.0995842	-0.739607	0.06	0.158	1
98050992-abcf1-2	0.0997792	-0.455756	0.14	0.298	1
98046089-rcd1	0.100485	-0.633013	0.14	0.281	1
98000052-dpoe2	0.101111	-0.517365	0.08	0.193	1
98043512-aqp6	0.101111	-0.864833	0.08	0.193	1
98007777-rnps1	0.101311	-0.515898	0.26	0.439	1
98039933-avr2b	0.101353	0.858533	0.14	0.053	1
98056250-helz-4	0.101353	0.973591	0.14	0.053	1
98003822-unknown-89	0.101798	0.699482	0.12	0.035	1
98046389-tbcel	0.101798	0.508527	0.12	0.035	1
98014089-bcat1	0.10229	-0.814201	0.1	0.228	1
98040807-unknown-1092	0.10229	-0.517777	0.1	0.228	1
98101898-m17l2	0.10229	-0.530785	0.1	0.228	1
98015067-bi1	0.103534	-0.513556	0.34	0.491	1
98006118-hgs	0.103957	1.01765	0.14	0.053	1
98048774-mcm6	0.104548	0.904251	0.36	0.246	1
98017629-nduac	0.104777	0.625199	0.54	0.474	1
98001665-s61a2	0.104973	-0.406661	0.22	0.404	1
98029236-pcna	0.105189	-0.624166	0.44	0.649	1
98017678-litaf-2	0.105369	0.56949	0.34	0.211	1
98053911-psmd8	0.105489	-0.497741	0.08	0.193	1
98052389-nusap	0.105534	0.600288	0.54	0.456	1
98043244-cmc2	0.106	-0.428323	0.14	0.281	1
98047169-acsm1-2	0.106334	-0.673302	0.04	0.123	1
98018048-bcl9l	0.106614	0.808047	0.14	0.053	1
98054168-unknown-1424	0.106814	-0.756689	0.06	0.158	1
98036017-yaf2	0.106942	0.811679	0.28	0.158	1
98046357-smg7-2	0.107577	-0.784137	0.1	0.211	1
98004545-rpab3	0.107657	0.553541	0.12	0.035	1
98039639-got1b	0.107657	0.528693	0.12	0.035	1
98048729-ci064	0.108344	-0.626945	0.22	0.351	1
98009676-dad1	0.108896	-0.416495	0.14	0.298	1
98127278-zn800-2	0.109314	-0.622041	0.06	0.158	1
98121375-sik3	0.109325	0.806235	0.14	0.053	1
98006775-csn2	0.109585	-0.391078	0.22	0.368	1
98008357-kcmf1	0.109656	0.554599	0.3	0.175	1
98058962-grb2	0.109808	-0.467977	0.14	0.281	1
98037358-ru17	0.109932	-0.265557	0.3	0.474	1
98039698-nr1h3	0.110017	-0.466137	0.08	0.193	1
98049488-tcpe	0.110301	-0.484906	0.36	0.544	1
98048010-unknown-1287	0.110832	-0.485189	0.34	0.509	1
98039960-nduad	0.111752	-0.427912	0.14	0.281	1
98008275-f206a	0.111935	-0.655468	0.1	0.211	1
98008118-pls3	0.112071	-0.815812	0.04	0.123	1
98009222-cul1	0.11209	0.713605	0.14	0.053	1
98014330-unknown-369	0.11209	0.689781	0.14	0.053	1
98018100-det1	0.11209	0.702818	0.14	0.053	1
98053641-med31	0.112735	0.543871	0.28	0.158	1
98131128-med31-3	0.112735	0.543871	0.28	0.158	1
98024737-rpr1b	0.113724	-0.502694	0.14	0.281	1
98020946-eif3g	0.114407	-0.509814	0.16	0.298	1
98041243-sp20h	0.114697	-0.518626	0.08	0.193	1
98055581-trrap-2	0.114697	-0.337321	0.08	0.193	1
98057636-lyar	0.114812	0.468468	0.38	0.228	1
98014405-int6	0.114909	0.626578	0.14	0.053	1
98114278-unknown-2668	0.115001	0.624188	0.56	0.474	1
98045111-ddx28	0.11503	-0.711918	0.04	0.123	1
98010834-syac-2	0.115068	-0.750293	0.14	0.246	1
98034449-kmt2c	0.116431	-0.677154	0.1	0.211	1
98048556-hsdl2	0.116597	0.672598	0.36	0.246	1
98002308-apex1	0.117093	-0.527216	0.06	0.158	1
98032364-esf1	0.117093	-0.553808	0.06	0.158	1
98045151-hpgds-22	0.117093	0.800688	0.16	0.07	1
98143592-sptsa	0.117334	0.604523	0.3	0.175	1
98041408-fkbp5	0.117399	-0.472055	0.5	0.684	1
98000212-rl13a	0.117537	0.26034	0.96	0.825	1
98020810-pgpi	0.117903	0.474007	0.4	0.298	1
98047564-trim9-3	0.11805	-0.628036	0.04	0.123	1
98040619-sms1	0.118323	-0.630414	0.16	0.298	1
98000688-rm51	0.119426	0.881506	0.22	0.123	1
98133752-azr-2	0.119426	0.93227	0.22	0.123	1
98045567-tm14c	0.119826	0.487352	0.54	0.474	1
98157801-cbr1-9	0.119826	0.48167	0.54	0.474	1
98026183-msrb2	0.120003	0.437447	0.4	0.281	1
98000254-med7	0.120716	0.640609	0.14	0.053	1
98047116-mfs11-2	0.120716	0.58857	0.14	0.053	1
98055969-pard3-3	0.120716	0.853457	0.14	0.053	1
98053987-arhgb	0.121132	-0.599576	0.04	0.123	1
98050125-fip1	0.121585	0.674463	0.5	0.474	1
98033167-clu	0.12185	-0.493726	0.12	0.246	1
98006540-met7b	0.122008	-0.419518	0.08	0.193	1
98030124-syfa	0.122008	-0.302623	0.08	0.193	1
98130871-srp09	0.122008	-0.389148	0.08	0.193	1
98010994-ahsa1	0.122141	-0.394777	0.32	0.474	1
98056172-ncbp2-3	0.122299	0.443624	0.44	0.333	1
98042822-bnip2	0.122516	-0.642437	0.06	0.158	1
98055773-zswm8-2	0.122516	0.720204	0.16	0.07	1
98154985-cgbp1-6	0.122516	-0.284523	0.06	0.158	1
98108987-unknown-2322	0.123105	0.714268	0.46	0.298	1
98047050-set-3	0.123134	0.389687	0.38	0.246	1
98023221-tfdp1	0.123282	0.517607	0.34	0.228	1
98021397-tmed2	0.123743	0.623802	0.3	0.193	1
98112759-mpcp-2	0.123773	0.624871	0.48	0.386	1
98045442-eif3b	0.123873	-0.722848	0.2	0.316	1
98032672-gnao	0.124043	-0.423812	0.1	0.228	1
98054942-rpia	0.124043	0.720217	0.22	0.123	1
98157587-unknown-5659	0.124277	-0.262537	0.04	0.123	1
98039976-znf23	0.124525	-0.306843	0.08	0.193	1
98008430-ndub9	0.12506	0.470387	0.28	0.158	1
98009374-rhg32	0.1253	-0.459652	0.06	0.158	1
98018979-mon2	0.1253	0.918962	0.16	0.07	1
98038186-sf3b4	0.1253	-0.509929	0.06	0.158	1
98050918-copz1	0.125848	-0.469187	0.1	0.211	1
98050251-elov2-4	0.126133	-0.418886	0.14	0.281	1
98016259-ankh	0.126403	-0.411727	0.1	0.228	1
98005650-dps1	0.127082	-0.459704	0.08	0.193	1
98011589-rhbl3	0.127485	-0.6839	0.04	0.123	1
98056041-rpp40	0.127485	-0.507599	0.04	0.123	1
98154959-unknown-5479	0.127485	-0.614862	0.04	0.123	1
98140142-rbm42	0.127771	-0.560124	0.22	0.368	1
98020330-mppa	0.128133	-0.413226	0.06	0.158	1
98036950-p5cr2	0.128133	-0.592915	0.06	0.158	1
98040726-thap1-2	0.128292	0.577362	0.22	0.105	1
98025996-edf1	0.12838	-0.58891	0.3	0.474	1
98124542-unknown-3355	0.12848	-0.802625	0.36	0.474	1
98053633-zch18	0.12894	0.865	0.18	0.088	1
98019847-sdcb1	0.129357	-0.3705	0.34	0.491	1
98022732-rl7a	0.130334	0.554746	0.26	0.14	1
98009498-hm13	0.130756	-0.537639	0.04	0.123	1
98037153-unknown-975	0.130756	-0.56701	0.04	0.123	1
98043900-syrm	0.130756	-0.541361	0.04	0.123	1
98051073-gptc1	0.130756	-0.508371	0.04	0.123	1
98145959-e2ak3	0.130756	-0.338325	0.04	0.123	1
98150017-siah1-2	0.130756	-0.610852	0.04	0.123	1
98003184-dcup	0.130773	-0.533454	0.1	0.211	1
98004061-ddx46	0.13096	0.773012	0.24	0.14	1
98034125-erd22	0.131016	0.800081	0.16	0.07	1
98035773-ash2l	0.131016	-0.309365	0.06	0.158	1
98040889-scam1	0.131016	-0.43566	0.06	0.158	1
98043745-cdc20-2	0.131228	-0.274213	0.1	0.228	1
98010928-nubp1	0.133292	-0.495119	0.1	0.211	1
98035333-smad4	0.133949	0.680272	0.16	0.07	1
98057164-unknown-1538	0.133949	-0.394482	0.06	0.158	1
98004004-6pgd	0.133965	-0.580361	0.14	0.263	1
98031942-hyou1	0.134093	-0.688756	0.04	0.123	1
98049262-zbt26	0.134229	-0.303233	0.72	0.825	1
98031459-degs1	0.134397	-0.793436	0.08	0.175	1
98033037-pim3	0.134731	0.570079	0.58	0.491	1
98022014-ef1d	0.134926	-0.329144	0.62	0.789	1
98105323-cnfn-14	0.135655	0.584908	0.46	0.333	1
98023323-baz1b	0.135708	-0.267866	0.12	0.246	1
98047259-uchl5	0.135847	-0.531733	0.1	0.211	1
98000039-sfswa	0.136195	-0.384191	0.1	0.228	1
98013318-mdhm	0.136725	-0.703404	0.32	0.439	1
98025187-tob2	0.136932	0.68326	0.16	0.07	1
98025733-vps18	0.136932	-0.631689	0.06	0.158	1
98037810-birc6	0.136932	0.606872	0.16	0.07	1
98040883-smc3	0.136932	-0.362667	0.06	0.158	1
98002153-stpap	0.137495	-0.511709	0.04	0.123	1
98004307-ncln	0.137495	-0.64388	0.04	0.123	1
98022335-plod2	0.137495	-0.452014	0.04	0.123	1
98031210-dhdds	0.137495	-0.490324	0.04	0.123	1
98050261-anm7	0.137495	-0.516418	0.04	0.123	1
98052533-rpc8	0.137495	-0.447504	0.04	0.123	1
98123442-sync	0.137495	-0.478695	0.04	0.123	1
98026902-wdr82	0.137672	0.717076	0.2	0.105	1
98013921-smrc2	0.138441	-0.59328	0.1	0.211	1
98047375-anr44	0.138441	-0.558375	0.1	0.211	1
98057729-rrn3-2	0.138441	-0.539696	0.1	0.211	1
98033972-grp78-2	0.138727	-0.284488	0.24	0.421	1
98019337-xbp1	0.13881	-0.382559	0.32	0.491	1
98010718-nduab	0.139657	-0.334342	0.2	0.368	1
98051132-adda-5	0.139738	0.669629	0.26	0.14	1
98036877-pdd2l	0.139865	-0.656409	0.12	0.228	1
98033707-byst	0.139966	0.647446	0.16	0.07	1
98006510-arsk	0.140031	0.793672	0.18	0.088	1
98011737-nxf1	0.140031	0.622369	0.18	0.088	1
98027078-t214b	0.140031	-0.564937	0.08	0.175	1
98039688-rt25	0.140031	0.686488	0.18	0.088	1
98025346-ago2	0.140115	-0.35072	0.54	0.719	1
98004194-int7	0.140963	-0.400575	0.04	0.123	1
98013724-naa25	0.140963	-0.370223	0.04	0.123	1
98026683-unknown-686	0.140963	-0.458494	0.04	0.123	1
98044872-cspg4	0.140963	-0.318351	0.04	0.123	1
98025424-pfd4	0.141072	0.551556	0.22	0.105	1
98042531-eif3l	0.141072	-0.323127	0.1	0.211	1
98053075-rl28	0.141423	0.284442	0.98	0.93	1
98017189-tcpq	0.141739	-0.343848	0.46	0.596	1
98020841-nano2	0.142513	-0.489065	0.28	0.439	1
98011186-trim3-2	0.142915	-0.602743	0.08	0.175	1
98001751-sycm	0.143052	-0.309263	0.06	0.158	1
98055823-paip1	0.143245	-0.339811	0.3	0.474	1
98011620-rbbp4-3	0.143391	-0.48554	0.14	0.263	1
98031104-hnrpk	0.143391	-0.584479	0.14	0.263	1
98035659-caf1b	0.143741	-0.486298	0.1	0.211	1
98001350-gpcp1	0.144499	-0.40647	0.04	0.123	1
98031719-phax	0.144499	-0.423825	0.04	0.123	1
98042254-lrc72	0.144499	-0.457686	0.04	0.123	1
98052499-zc3h8	0.144499	-0.385973	0.04	0.123	1
98050217-msx1-2	0.145845	-0.639495	0.08	0.175	1
98058744-mint	0.14645	-0.477112	0.1	0.211	1
98043771-ubxn4	0.147117	0.810437	0.34	0.246	1
98057705-dcnl1	0.14746	-0.442091	0.18	0.316	1
98031072-typh	0.148101	-0.336703	0.04	0.123	1
98031325-hpgds-14	0.148101	-0.424237	0.04	0.123	1
98051061-ovol2	0.148161	0.610362	0.24	0.14	1
98022962-rssa	0.148208	-0.267469	0.88	0.947	1
98035590-tgt	0.14829	-0.346738	0.14	0.263	1
98002328-rpb2	0.148386	-0.782717	0.06	0.14	1
98005803-fpps	0.14882	-0.479937	0.08	0.175	1
98014011-chip	0.149304	-0.333885	0.22	0.351	1
98009377-slmap	0.14938	0.565038	0.16	0.07	1
98055743-ccd47	0.150788	-0.420524	0.14	0.263	1
98032749-psa5	0.151183	-0.406477	0.34	0.509	1
98022193-sh3g2	0.151772	-0.254218	0.04	0.123	1
98029812-e2ak2	0.151772	-0.392097	0.04	0.123	1
98029131-arfg3	0.151842	-0.341724	0.08	0.175	1
98045845-stl1	0.152407	-0.525104	0.24	0.368	1
98050647-tisb-6	0.152507	-0.352392	0.74	0.895	1
98055004-stt3a	0.152881	-0.561975	0.12	0.228	1
98018217-rfc4	0.15312	-0.391702	0.26	0.404	1
98009195-rl19	0.153491	0.269771	0.88	0.93	1
98041294-ddx4-2	0.153505	-0.419908	0.38	0.579	1
98049994-lc7l3	0.154444	-0.314668	0.18	0.316	1
98125624-ctl1-4	0.154808	-0.47594	0.1	0.211	1
98021101-dpp3	0.154909	-0.5296	0.08	0.175	1
98036717-dca13	0.155153	-0.521438	0.06	0.14	1
98053087-tlk2-2	0.155878	-0.463549	0.14	0.263	1
98010540-vps8	0.15764	0.75199	0.1	0.035	1
98011725-crum2	0.15764	0.849721	0.1	0.035	1
98045619-srr1l	0.15764	0.723766	0.1	0.035	1
98049565-unknown-1332	0.15764	0.729038	0.1	0.035	1
98102794-lkha4	0.15764	0.746383	0.1	0.035	1
98027881-nsun2	0.157888	-0.702524	0.16	0.263	1
98012714-cn166	0.158339	-0.543689	0.12	0.228	1
98045905-cdn1b	0.158452	0.754281	0.28	0.193	1
98054141-2a5d-2	0.158624	-0.698154	0.06	0.14	1
98055325-clip1-4	0.158624	-0.857182	0.06	0.14	1
98123105-tbb4b-14	0.158624	-0.600851	0.06	0.14	1
98048855-bicc1	0.159269	0.487083	0.16	0.07	1
98010757-tm147	0.161122	-0.535254	0.12	0.228	1
98028404-gar1	0.161348	0.368627	0.78	0.719	1
98043224-pim1	0.161468	0.652358	0.24	0.14	1
98011949-if4a3	0.161676	-0.482083	0.18	0.316	1
98056870-grdn-2	0.161839	0.724236	0.38	0.298	1
98003977-aph1a	0.161967	0.644667	0.1	0.035	1
98010194-mocs1	0.161967	0.729948	0.1	0.035	1
98035851-se1l1	0.161967	0.691881	0.1	0.035	1
98040864-unknown-1093	0.161967	0.717818	0.1	0.035	1
98044515-ptcd3	0.161967	0.577913	0.1	0.035	1
98026764-unknown-687	0.162123	-0.572558	0.16	0.281	1
98006986-wapl	0.162152	-0.570677	0.06	0.14	1
98007672-sas6	0.162152	-0.454434	0.06	0.14	1
98047219-rt15	0.162152	-0.538449	0.06	0.14	1
98010116-mk14	0.162673	0.464841	0.16	0.07	1
98040157-rt05	0.162798	-0.414192	0.14	0.246	1
98113497-unknown-2613	0.163232	-0.501054	0.12	0.211	1
98109950-fli1-3	0.163525	-0.668338	0.1	0.211	1
98000770-po210	0.163757	0.494457	0.26	0.158	1
98035381-zfan6	0.163757	-0.332351	0.14	0.263	1
98133138-zfan6-3	0.163757	-0.332351	0.14	0.263	1
98048801-cbx3	0.163973	0.563654	0.56	0.491	1
98033761-smug1	0.164396	-0.671442	0.08	0.175	1
98043715-tnni2	0.164396	-0.466104	0.08	0.175	1
98044298-srs10	0.166172	-0.477887	0.3	0.456	1
98005129-eftu	0.166313	-0.29502	0.22	0.368	1
98007141-unknown-173	0.166383	0.654798	0.1	0.035	1
98012417-cep83	0.166383	0.671089	0.1	0.035	1
98022200-evg1	0.166383	0.585295	0.1	0.035	1
98054926-puf60	0.166383	0.547306	0.1	0.035	1
98109559-eci2-3	0.166383	0.291658	0.1	0.035	1
98109561-rm18	0.166383	0.291658	0.1	0.035	1
98133612-fbx36	0.166383	0.724735	0.1	0.035	1
98156177-samd8-3	0.166398	-0.690552	0.1	0.193	1
98034319-qcr6	0.166399	0.425849	0.44	0.368	1
98031160-ubxn7	0.166511	-0.408504	0.1	0.211	1
98047669-unknown-1278	0.166511	-0.356321	0.1	0.211	1
98034418-exos2	0.166517	-0.400783	0.2	0.351	1
98056336-hs105-2	0.166893	-0.343928	0.32	0.491	1
98036357-mmsa	0.16723	-0.399175	0.4	0.579	1
98049123-ssa27	0.167653	-0.352381	0.08	0.175	1
98017254-rhoa-2	0.169694	-0.554387	0.12	0.228	1
98015237-ntrk1	0.170889	0.648156	0.1	0.035	1
98029865-actz	0.170889	0.527472	0.1	0.035	1
98036620-cytsa	0.170889	0.570327	0.1	0.035	1
98034297-set1a	0.170959	-0.513475	0.08	0.175	1
98046623-unknown-1252	0.170959	-0.356195	0.08	0.175	1
98052732-cdt1	0.170959	-0.518335	0.08	0.175	1
98029825-cstf2	0.170969	-0.366121	0.2	0.316	1
98048972-tcph	0.171698	0.373005	0.44	0.333	1
98023489-pelo	0.17282	-0.464815	0.3	0.456	1
98015372-pges2	0.174589	-0.533468	0.28	0.404	1
98021974-f177a	0.175267	0.721303	0.12	0.053	1
98019897-pptc7	0.175486	0.5669	0.1	0.035	1
98022587-ect2	0.175486	0.663397	0.1	0.035	1
98025180-rexo1	0.175486	0.613802	0.1	0.035	1
98029055-nvl	0.175486	0.38737	0.1	0.035	1
98032580-ipo11	0.175486	0.482958	0.1	0.035	1
98040796-kif9	0.175486	0.625932	0.1	0.035	1
98051450-zufsp	0.175486	0.572484	0.1	0.035	1
98037750-cckn	0.175596	-0.477055	0.12	0.228	1
98043346-cpt1b-2	0.17584	0.564687	0.2	0.105	1
98057902-srprb	0.17584	-0.496356	0.1	0.193	1
98011837-eif2a	0.176861	-0.630717	0.06	0.14	1
98014652-eif1a	0.176861	-0.487999	0.06	0.14	1
98018138-dhx16	0.176861	-0.482479	0.06	0.14	1
98024961-naa38	0.176861	-0.458438	0.06	0.14	1
98139716-cbln3	0.176861	-0.452127	0.06	0.14	1
98008313-spt6h	0.177529	-0.369506	0.18	0.298	1
98005429-clpx	0.177716	0.288953	0.18	0.088	1
98019763-psd12	0.177726	-0.467516	0.3	0.439	1
98053388-ch60	0.178073	0.294559	0.74	0.649	1
98026971-rl5	0.17814	-0.273553	0.52	0.702	1
98025630-prpf3	0.178603	-0.428808	0.12	0.228	1
98057216-tri56-13	0.178603	-0.419458	0.12	0.228	1
98134889-tom6	0.180056	0.426886	0.62	0.526	1
98002412-aakb1	0.180142	0.447869	0.38	0.281	1
98014749-unknown-387	0.180175	0.636657	0.1	0.035	1
98031992-kc1e	0.180175	0.520655	0.1	0.035	1
98039623-kcnka-2	0.180175	0.457385	0.1	0.035	1
98040658-med14-2	0.180175	0.514976	0.1	0.035	1
98048335-prd16-2	0.180175	0.320139	0.1	0.035	1
98056749-chp1-2	0.180175	0.599933	0.1	0.035	1
98049155-casc3	0.180457	0.76937	0.2	0.123	1
98048518-ecm29-2	0.180689	-0.502226	0.06	0.14	1
98055300-alat2	0.180689	-0.561989	0.06	0.14	1
98036582-odbb	0.180859	0.636596	0.28	0.175	1
98032567-tom20	0.180871	-0.326486	0.36	0.544	1
98010177-brd2	0.181169	0.474398	0.18	0.088	1
98022650-hypk	0.181169	-0.403728	0.08	0.175	1
98031682-tbcd5	0.181169	-0.353243	0.08	0.175	1
98016412-txn4a	0.181489	0.487029	0.34	0.228	1
98035775-rab1a-4	0.181649	-0.331847	0.12	0.228	1
98017942-calu-2	0.181885	-0.693738	0.04	0.105	1
98107669-cj107	0.181885	-0.746907	0.04	0.105	1
98020590-np1l1-2	0.181986	-0.491687	0.5	0.614	1
98050725-lypa2	0.182352	0.532589	0.2	0.105	1
98055849-cpsf6	0.182574	0.585468	0.34	0.246	1
98014053-rs4x	0.183227	-0.250588	0.82	0.947	1
98043146-pcf11	0.183673	0.663002	0.12	0.053	1
98012744-zran1	0.184578	-0.394975	0.06	0.14	1
98017366-rab5c	0.184578	-0.484706	0.06	0.14	1
98041188-cnpd1	0.184607	-1.04305	0.14	0.228	1
98050032-ndus1	0.184733	-0.300218	0.12	0.228	1
98006876-mbtp2	0.184956	0.481494	0.1	0.035	1
98016955-zchc4	0.184956	0.344338	0.1	0.035	1
98041078-psmg2	0.184956	0.295362	0.1	0.035	1
98111413-unknown-2471	0.184956	0.398359	0.1	0.035	1
98022082-irf2	0.185607	-0.5501	0.14	0.246	1
98025497-thoc6	0.185675	-0.502647	0.1	0.193	1
98058582-dep1b	0.18629	0.6689	0.22	0.14	1
98044799-txtp	0.186496	-0.417015	0.16	0.281	1
98001774-ube2c	0.186515	0.572769	0.26	0.175	1
98009540-gblp	0.186693	-0.414542	0.54	0.649	1
98160154-glrx2-5	0.186695	0.951736	0.32	0.246	1
98049840-cx6a1	0.187207	0.397148	0.38	0.263	1
98051292-rs24	0.18721	0.281226	0.7	0.649	1
98035705-strum	0.187856	-0.31274	0.12	0.228	1
98018861-ap1b1-2	0.187986	0.664346	0.12	0.053	1
98037092-ada10-4	0.187986	0.794218	0.12	0.053	1
98051547-kti12	0.187986	0.871005	0.12	0.053	1
98147742-sptn1-3	0.187986	0.611382	0.12	0.053	1
98009233-rbp1	0.188528	-0.438661	0.06	0.14	1
98021464-af10	0.188528	-0.391629	0.06	0.14	1
98042873-hig2a	0.188528	-0.444091	0.06	0.14	1
98050405-fgop2	0.188528	0.673137	0.14	0.07	1
98161364-sep15	0.188594	-0.273655	0.22	0.368	1
98054892-rbm5	0.189332	0.606676	0.32	0.211	1
98041851-rl22	0.190022	-0.388553	0.66	0.807	1
98019973-ndub2	0.190072	0.462994	0.38	0.281	1
98002058-gatb	0.191013	-0.514908	0.04	0.105	1
98023813-ma2a1	0.191013	-0.603517	0.04	0.105	1
98052042-tbg1	0.191013	-0.594224	0.04	0.105	1
98032654-zn577	0.191017	-0.441165	0.12	0.228	1
98012662-emc8	0.191242	-0.377893	0.18	0.298	1
98058391-panx3	0.191519	-0.453166	0.28	0.404	1
98056504-las1l	0.191662	-0.390173	0.14	0.246	1
98053408-rcor3	0.192275	-0.650168	0.08	0.158	1
98020212-dpog1	0.192374	0.679248	0.12	0.053	1
98046878-cc14a	0.192374	0.761163	0.12	0.053	1
98039251-ddx56	0.192454	-0.441139	0.1	0.193	1
98056479-rrs1	0.192454	-0.398948	0.1	0.193	1
98025183-hpgds-13	0.192541	-0.437522	0.06	0.14	1
98055321-hmdh	0.192541	-0.451533	0.06	0.14	1
98021962-rs5	0.192968	0.280006	0.78	0.737	1
98030968-emc7	0.194218	-0.278058	0.12	0.228	1
98016581-top1	0.194711	-0.274079	0.2	0.351	1
98003489-ima3	0.194758	-0.621806	0.18	0.281	1
98008197-oser1	0.194799	0.400607	0.1	0.035	1
98035982-cp26b	0.194799	0.389012	0.1	0.035	1
98047652-trm1	0.195477	-0.275642	0.08	0.175	1
98032070-ti17b	0.195701	0.51381	0.34	0.246	1
98002725-unknown-62	0.195701	-0.626303	0.04	0.105	1
98018668-phf12	0.195701	-0.476578	0.04	0.105	1
98040195-dcakd	0.195701	-0.519154	0.04	0.105	1
98143570-unknown-4678	0.195701	-0.546842	0.04	0.105	1
98002304-djc21	0.196054	-0.569179	0.08	0.158	1
98048748-rhbt2-2	0.196054	-0.590003	0.08	0.158	1
98059451-dph1-2	0.196054	-0.700884	0.08	0.158	1
98043649-al4a1	0.19649	0.610997	0.34	0.263	1
98007453-mi4gd	0.196616	0.799045	0.14	0.07	1
98013723-rt33	0.196616	-0.343692	0.06	0.14	1
98014444-nup37	0.196616	0.666319	0.14	0.07	1
98032092-rpc6	0.196616	-0.441048	0.06	0.14	1
98043546-rhoc-4	0.196616	-0.491466	0.06	0.14	1
98046186-nfxl1	0.196616	-0.452199	0.06	0.14	1
98136220-nup37-2	0.196616	0.666319	0.14	0.07	1
98029495-noct	0.196836	0.641457	0.12	0.053	1
98034697-mmad	0.196836	0.598019	0.12	0.053	1
98034839-np1l1-3	0.196836	0.795794	0.12	0.053	1
98046576-spast	0.196836	0.75832	0.12	0.053	1
98048908-pdxd1	0.196836	0.636559	0.12	0.053	1
98057197-clcn7-2	0.196836	0.650474	0.12	0.053	1
98130208-unknown-3758	0.196941	0.349558	0.3	0.193	1
98005127-nup93	0.198159	-0.282765	0.16	0.281	1
98007794-kap1	0.198374	0.499388	0.26	0.175	1
98005345-cb042	0.198834	-0.31029	0.18	0.316	1
98059321-chk1	0.199134	-0.479438	0.28	0.404	1
98123486-unknown-3298	0.199141	0.66863	0.28	0.193	1
98011282-paxi1-2	0.199413	-0.34522	0.1	0.193	1
98024149-kad2	0.199413	-0.415055	0.1	0.193	1
98025604-carm1-2	0.200193	-0.268103	0.2	0.351	1
98052148-rnft2	0.200473	-0.508617	0.04	0.105	1
98054202-ephx4-2	0.200473	-0.476268	0.04	0.105	1
98058761-mk07	0.200473	-0.448528	0.04	0.105	1
98002776-unknown-67	0.200754	-0.345949	0.06	0.14	1
98015120-ttc27	0.200754	-0.363816	0.06	0.14	1
98017524-cyld	0.200754	0.686041	0.14	0.07	1
98028046-abl1-2	0.200754	-0.311308	0.06	0.14	1
98045547-parg-4	0.200754	-0.411813	0.06	0.14	1
98126368-reep5-3	0.200754	-0.39395	0.06	0.14	1
98020522-rs29	0.201275	0.347211	0.78	0.842	1
98002950-kdis	0.201374	0.611881	0.12	0.053	1
98003119-tpc2l	0.201374	0.590466	0.12	0.053	1
98028545-stx12-3	0.201374	0.683442	0.12	0.053	1
98038661-zmat4	0.201374	0.564723	0.12	0.053	1
98047912-mfn2	0.201374	0.316366	0.12	0.053	1
98031867-tera	0.20143	-0.402049	0.42	0.561	1
98001522-arp19	0.202961	0.370261	0.2	0.105	1
98042724-hook3	0.202961	-0.381148	0.1	0.193	1
98051876-caza2	0.202961	-0.424776	0.1	0.193	1
98160922-dda1	0.202961	-0.484469	0.1	0.193	1
98051515-ms3l1	0.203775	-0.592538	0.08	0.158	1
98059456-sodc-3	0.204415	-0.255132	0.66	0.772	1
98039253-amfr	0.204955	-0.270127	0.06	0.14	1
98048946-yif1b	0.204955	-0.432393	0.06	0.14	1
98059146-cacb4-2	0.204955	0.632445	0.14	0.07	1
98000593-kdm7	0.20533	-0.424596	0.04	0.105	1
98011434-prp17	0.20533	-0.502695	0.04	0.105	1
98034610-mica3-2	0.20533	-0.570195	0.04	0.105	1
98055696-sept7-2	0.20533	-0.545863	0.04	0.105	1
98058846-c2d1a	0.20533	-0.498145	0.04	0.105	1
98059270-npc1-10	0.20533	-0.472372	0.04	0.105	1
98110568-reep5-2	0.20533	-0.433252	0.04	0.105	1
98117138-zn782-4	0.20533	-0.408629	0.04	0.105	1
98029488-rpp14	0.205987	0.753622	0.12	0.053	1
98034300-c2ail	0.205987	0.55004	0.12	0.053	1
98039729-unk	0.205987	0.527771	0.12	0.053	1
98014133-unknown-364	0.206555	-0.491486	0.1	0.193	1
98042520-tacc3	0.206555	-0.409183	0.1	0.193	1
98055679-m4k4	0.206969	0.663811	0.18	0.105	1
98001893-zswm8	0.207624	-0.590818	0.12	0.211	1
98008515-unknown-210	0.207624	-0.417577	0.12	0.211	1
98042446-dvl1-2	0.207717	-0.526253	0.08	0.158	1
98049652-arpc2	0.207717	-0.459941	0.08	0.158	1
98033784-cd63-2	0.20897	0.475116	0.32	0.228	1
98035268-phf5a	0.20897	-0.385443	0.2	0.333	1
98041198-ablm1-2	0.20911	-0.499102	0.2	0.316	1
98055262-ozf	0.20911	0.813823	0.3	0.228	1
98006752-larp1	0.209506	-0.320863	0.22	0.351	1
98007052-gopc	0.210271	-0.338369	0.04	0.105	1
98009785-cc112	0.210271	-0.349067	0.04	0.105	1
98013158-rdh10	0.210271	-0.541351	0.04	0.105	1
98019296-surf1	0.210271	-0.468005	0.04	0.105	1
98027280-tmm18	0.210271	-0.451429	0.04	0.105	1
98031493-hem6	0.210271	-0.434096	0.04	0.105	1
98049121-ytdc2-2	0.210271	-0.449875	0.04	0.105	1
98049337-exos5	0.210271	-0.360381	0.04	0.105	1
98034403-tead3	0.210677	0.548154	0.12	0.053	1
98040216-ubql1	0.210698	-0.46046	0.14	0.246	1
98021657-strap	0.21092	0.90314	0.2	0.123	1
98033560-ncbp2	0.21174	0.318933	0.48	0.368	1
98049843-ubp11	0.212067	-0.349012	0.24	0.368	1
98159313-unknown-5779	0.213016	-0.383371	0.68	0.702	1
98007487-mtna	0.213549	0.617066	0.14	0.07	1
98016042-cdc23	0.213549	0.591282	0.14	0.07	1
98042186-dpoa2	0.213549	-0.258275	0.06	0.14	1
98139274-kat7-2	0.213549	0.696635	0.14	0.07	1
98161740-mypt1	0.213549	0.595305	0.14	0.07	1
98017173-unknown-438	0.21388	-0.360231	0.1	0.193	1
98005420-nol12	0.214511	0.626675	0.18	0.105	1
98151423-unknown-5221	0.214522	0.624991	0.2	0.123	1
98005448-cmtr2	0.215298	-0.434726	0.04	0.105	1
98006505-unknown-155	0.215298	-0.349248	0.04	0.105	1
98025043-ganab	0.215298	-0.472533	0.04	0.105	1
98025045-elov5-2	0.215298	-0.509507	0.04	0.105	1
98029571-ggnb2	0.215298	-0.336057	0.04	0.105	1
98035748-shan3	0.215298	-0.496374	0.04	0.105	1
98039844-ercc8	0.215298	-0.428626	0.04	0.105	1
98040148-cir1a	0.215298	-0.392523	0.04	0.105	1
98040423-bmbl	0.215298	-0.509197	0.04	0.105	1
98042892-cno11	0.215298	-0.446424	0.04	0.105	1
98056894-faf2	0.215298	-0.365952	0.04	0.105	1
98057474-b3gt1-4	0.215298	-0.377722	0.04	0.105	1
98021844-htsf1	0.215768	-0.507209	0.08	0.158	1
98032164-ita7	0.215768	-0.545209	0.08	0.158	1
98149937-itih3-2	0.215768	-0.488151	0.08	0.158	1
98017085-dohh	0.21585	0.540107	0.34	0.263	1
98032976-cyac3	0.217729	-0.329607	0.12	0.228	1
98032825-red1	0.217941	-0.282068	0.06	0.14	1
98023264-fa13a	0.218182	-0.390804	0.12	0.211	1
98042168-kctd5	0.218182	-0.45355	0.12	0.211	1
98044796-tripc	0.218356	0.590488	0.18	0.105	1
98044211-trmb	0.2196	-0.275995	0.18	0.316	1
98022499-tom70	0.219876	-0.472261	0.08	0.158	1
98031119-ange2-3	0.219876	-0.458777	0.08	0.158	1
98031617-sptc2	0.219876	-0.491289	0.08	0.158	1
98100060-rp25l	0.219876	0.633772	0.16	0.088	1
98001712-raly	0.220288	0.376608	0.12	0.053	1
98026385-auhm	0.220411	-0.473356	0.04	0.105	1
98028591-rpac2	0.220411	-0.357269	0.04	0.105	1
98041688-sap3-7	0.220411	-0.326044	0.04	0.105	1
98055877-rn180	0.220411	-0.282979	0.04	0.105	1
98004539-psa6	0.220573	-0.377953	0.24	0.368	1
98027943-pdia3	0.220943	-0.453577	0.32	0.439	1
98002508-srsf4	0.221855	-0.410727	0.36	0.526	1
98003128-rm41	0.222249	-0.725184	0.1	0.175	1
98017531-ltor3	0.222249	-0.551522	0.1	0.175	1
98150242-plpl7	0.222249	0.684478	0.18	0.105	1
98035195-md1l1	0.222399	0.540858	0.14	0.07	1
98041950-tm50a	0.222414	0.484805	0.24	0.158	1
98044753-aster	0.223788	-0.300662	0.2	0.333	1
98005441-ampl	0.223805	-0.52781	0.4	0.526	1
98059348-limd2	0.224003	-0.33044	0.22	0.351	1
98044078-vamp2-3	0.22404	0.691525	0.16	0.088	1
98046046-nduaa	0.22404	-0.462165	0.08	0.158	1
98103253-stau1	0.22404	0.552344	0.16	0.088	1
98135980-smtl2	0.22404	-0.630371	0.08	0.158	1
98024798-psd11	0.224126	-0.470873	0.14	0.246	1
98028196-if2b2	0.224555	-0.32128	0.22	0.368	1
98058249-uhrf1	0.225387	-0.517318	0.16	0.263	1
98007459-hecd1	0.22561	-0.257078	0.04	0.105	1
98007989-thoc5	0.22561	-0.406199	0.04	0.105	1
98019731-papog	0.22561	-0.368103	0.04	0.105	1
98027750-ampl-2	0.22561	-0.308606	0.04	0.105	1
98029996-sc24c	0.22561	-0.255535	0.04	0.105	1
98030393-lrc59	0.22561	-0.354901	0.04	0.105	1
98037276-cers5	0.22561	-0.344114	0.04	0.105	1
98038506-rm45	0.22561	-0.281572	0.04	0.105	1
98043735-ornt2	0.22561	-0.298328	0.04	0.105	1
98046077-nu188	0.22561	-0.438696	0.04	0.105	1
98057517-smug1-2	0.22561	-0.301826	0.04	0.105	1
98012135-unknown-312	0.225809	0.550749	0.3	0.211	1
98053840-hap28	0.225846	0.897436	0.24	0.158	1
98050483-sim12	0.226193	0.641529	0.18	0.105	1
98030802-acss3	0.226921	0.460218	0.14	0.07	1
98161325-pdrg1	0.226921	0.54444	0.14	0.07	1
98112158-ndus7	0.226987	-0.341852	0.22	0.351	1
98017412-star7	0.2273	-0.714375	0.14	0.228	1
98049327-tbcb-2	0.228584	-0.339745	0.18	0.281	1
98052686-mcm7	0.22896	0.615049	0.3	0.211	1
98026595-ccne1	0.230209	0.331521	0.12	0.053	1
98018293-pyr1	0.230512	0.779511	0.28	0.211	1
98034278-atpb	0.231032	-0.250384	0.8	0.895	1
98160036-unknown-5828	0.231064	-0.334495	0.14	0.246	1
98025211-ror1	0.231509	0.535756	0.14	0.07	1
98041514-sc22b	0.231509	0.415257	0.14	0.07	1
98003012-pin1	0.232108	-0.276106	0.16	0.263	1
98004731-djc30	0.232537	0.581728	0.16	0.088	1
98007607-cpt1a-3	0.232537	-0.424589	0.08	0.158	1
98011705-smad6	0.232537	-0.509349	0.08	0.158	1
98034025-uba3	0.232537	-0.450587	0.08	0.158	1
98054086-tim10	0.232537	0.526035	0.16	0.088	1
98013980-hnrpr	0.232792	-0.606041	0.06	0.123	1
98039759-rm19	0.233498	-0.338348	0.2	0.316	1
98024467-chm2a	0.233886	0.497113	0.22	0.14	1
98038025-tmx3	0.234447	-0.439863	0.14	0.228	1
98008838-cp058	0.235287	0.292249	0.12	0.053	1
98009926-nhej1	0.236162	0.510444	0.14	0.07	1
98010089-mepce	0.236162	0.429695	0.14	0.07	1
98047988-ptss2	0.236162	0.468097	0.14	0.07	1
98048866-rpn1	0.23627	-0.263196	0.04	0.105	1
98050549-ppig	0.23627	-0.318672	0.04	0.105	1
98026734-pdip2	0.236871	-0.340666	0.08	0.158	1
98043618-tri69	0.236871	-0.423733	0.08	0.158	1
98051539-tsn33	0.236871	0.556728	0.16	0.088	1
98053456-tcf20	0.236871	-0.36248	0.08	0.158	1
98022750-if2p	0.237861	-0.575493	0.16	0.246	1
98023325-nog1	0.23968	-0.347737	0.42	0.579	1
98055623-syg	0.239761	-0.284815	0.26	0.386	1
98008453-unknown-206	0.239898	-0.290495	0.2	0.316	1
98039845-zn318-2	0.240443	-0.547299	0.12	0.211	1
98039215-bcl7a	0.240444	0.308791	0.12	0.053	1
98045733-arpc3	0.240979	0.574537	0.2	0.123	1
98014318-zn503	0.241261	0.492985	0.16	0.088	1
98031077-rsrc2	0.241333	0.682557	0.22	0.14	1
98042525-folc	0.241333	0.495475	0.22	0.14	1
98058954-smrcd	0.242464	-0.572051	0.1	0.175	1
98044151-arl1-2	0.242618	-0.538298	0.06	0.123	1
98151255-unknown-5201	0.244209	0.381019	0.26	0.175	1
98034809-unknown-908	0.244303	-0.277794	0.12	0.211	1
98029100-aatm	0.245397	-0.269055	0.14	0.246	1
98009761-nse2	0.245665	0.398361	0.14	0.07	1
98026379-crel2	0.245708	-0.412562	0.08	0.158	1
98037688-papd5	0.245708	-0.373377	0.08	0.158	1
98040884-sept8	0.248945	0.499161	0.22	0.14	1
98041990-rm11	0.249728	-0.283336	0.2	0.316	1
98055759-ncor2	0.250902	-0.566852	0.1	0.175	1
98112161-cgt-8	0.250902	0.62169	0.18	0.105	1
98040421-rs6-2	0.251245	0.272792	0.86	0.86	1
98045159-tatd3	0.252732	-0.518004	0.06	0.123	1
98053788-unknown-1411	0.252994	-0.529097	0.12	0.193	1
98162180-sc6a5-2	0.25385	-0.334536	0.24	0.368	1
98001588-s6a17	0.254063	0.444826	0.38	0.316	1
98006007-mael	0.254665	0.528261	0.24	0.158	1
98042842-cks1-2	0.254773	0.418077	0.16	0.088	1
98006843-unknown-165	0.254929	0.599318	0.26	0.175	1
98051893-brd2-2	0.255196	-0.598564	0.1	0.175	1
98034916-kbl	0.256435	0.494746	0.3	0.228	1
98003365-sbp2l	0.257897	-0.421734	0.06	0.123	1
98007229-ptn3	0.257897	-0.393403	0.06	0.123	1
98017203-unknown-439	0.257897	-0.541238	0.06	0.123	1
98026967-pncb	0.257897	-0.517801	0.06	0.123	1
98041013-cl12b	0.257897	-0.532371	0.06	0.123	1
98049420-surf4	0.257897	-0.255618	0.06	0.123	1
98102008-rm54	0.257897	-0.660131	0.06	0.123	1
98119396-surf4-2	0.257897	-0.255618	0.06	0.123	1
98057494-pcm1	0.259392	0.345639	0.16	0.088	1
98022960-ckap5	0.259542	0.415083	0.18	0.105	1
98053600-ubp22	0.260711	-0.549712	0.14	0.228	1
98017028-cpin1	0.261233	0.450201	0.2	0.123	1
98128815-ndua5	0.262376	0.304546	0.32	0.228	1
98007831-sc61g	0.262572	0.403618	0.4	0.316	1
98029850-cgnl1-2	0.263136	-0.391786	0.06	0.123	1
98053822-bclf1	0.263136	-0.421797	0.06	0.123	1
98018168-nufp1	0.263939	-0.445228	0.1	0.175	1
98022510-tyw1	0.263939	-0.416588	0.1	0.175	1
98100095-kcy-2	0.263939	0.383936	0.18	0.105	1
98048398-lmf2	0.264069	-0.305874	0.08	0.158	1
98006450-ymel1	0.264257	-0.425034	0.12	0.211	1
98035056-cats	0.26459	0.394746	0.28	0.193	1
98011054-ubr5	0.264623	-0.409567	0.14	0.228	1
98030249-unknown-779	0.264623	-0.404609	0.14	0.228	1
98013961-mrgbp	0.268182	-0.605494	0.18	0.263	1
98020744-unknown-540	0.268182	-0.589445	0.18	0.263	1
98019466-spcs2	0.268447	-0.501096	0.06	0.123	1
98101646-spt4h	0.268447	-0.409378	0.06	0.123	1
98001517-rbm39	0.268489	0.453531	0.34	0.263	1
98025784-rfc5	0.268803	-0.289902	0.08	0.158	1
98056007-if4g1	0.268803	0.370451	0.16	0.088	1
98035347-ddx20-2	0.269655	0.274302	0.2	0.123	1
98131177-ruxg	0.272014	-0.553719	0.32	0.386	1
98016787-wdr36	0.272568	-0.353883	0.14	0.228	1
98017895-copd	0.272568	-0.392095	0.14	0.228	1
98010272-stag2	0.272885	-0.485039	0.1	0.175	1
98034718-rtn4	0.273832	-0.281008	0.06	0.123	1
98053150-med8	0.273832	-0.405158	0.06	0.123	1
98041964-anr17-2	0.277435	-0.53764	0.1	0.175	1
98036643-haus1	0.278261	-0.50702	0.12	0.193	1
98000125-rs7	0.278626	-0.26305	0.92	0.965	1
98005772-efts	0.27929	-0.346447	0.06	0.123	1
98018286-rmd5a	0.27929	-0.348944	0.06	0.123	1
98024108-usp9x	0.27929	-0.321876	0.06	0.123	1
98030591-flowr	0.27929	-0.31216	0.06	0.123	1
98041402-pdcd2	0.27929	-0.343761	0.06	0.123	1
98005621-ebp2	0.280232	0.553782	0.36	0.316	1
98050813-ccnb2	0.28101	-0.295174	0.12	0.211	1
98058163-ppox	0.281471	-0.677311	0.08	0.14	1
98058586-bat1-4	0.281842	-0.391806	0.2	0.298	1
98009186-6pgl	0.282037	-0.262937	0.1	0.175	1
98003071-ucri	0.284714	-0.311597	0.36	0.509	1
98057031-ktnb1	0.284788	-0.265166	0.14	0.228	1
98038046-tfg	0.284934	-0.36216	0.18	0.281	1
98016562-idhp	0.285186	-0.388012	0.36	0.491	1
98042557-pygo1	0.285518	-0.362388	0.2	0.298	1
98012988-tad2b	0.286594	-0.54726	0.08	0.14	1
98028576-cisd1	0.288276	-0.324095	0.26	0.368	1
98031277-unknown-810	0.288322	0.317935	0.16	0.088	1
98016425-u2af2	0.288878	-0.25461	0.48	0.596	1
98045021-mare1-2	0.289026	-0.293459	0.3	0.439	1
98009552-lsm2	0.290427	-0.31318	0.06	0.123	1
98041725-unknown-1121	0.290427	-0.526524	0.06	0.123	1
98012926-gslg1	0.291518	-0.426349	0.12	0.193	1
98038672-atg9a	0.291518	-0.45827	0.12	0.193	1
98055221-sir7	0.292588	-0.411178	0.18	0.281	1
98049494-rt18b	0.292619	0.312894	0.32	0.246	1
98001424-bak	0.293138	-0.344091	0.14	0.228	1
98160585-s39a7	0.293138	-0.365662	0.14	0.228	1
98012393-4ebp2	0.293666	0.401802	0.38	0.298	1
98012254-miro1	0.294939	-0.379127	0.3	0.404	1
98013094-btbd7	0.296106	-0.344173	0.06	0.123	1
98025832-sc11c	0.297374	-0.359673	0.14	0.228	1
98017619-vigln	0.297783	-0.381891	0.28	0.404	1
98057850-gmppa	0.300959	-0.253668	0.1	0.175	1
98010481-snf8	0.301651	-0.322884	0.14	0.228	1
98161121-hem2-2	0.301651	0.597623	0.22	0.158	1
98010024-gpn3	0.301858	-0.360378	0.06	0.123	1
98031874-clca-2	0.302338	-0.496814	0.08	0.14	1
98035224-unknown-922	0.302511	0.369532	0.22	0.14	1
98012666-odba	0.302866	-0.444897	0.18	0.263	1
98054296-s35f4	0.302944	0.641555	0.2	0.14	1
98029035-rfa1	0.30438	-0.381949	0.2	0.298	1
98000829-dhrs1	0.305193	-0.502953	0.12	0.193	1
98002329-qcr1	0.305193	-0.472923	0.12	0.193	1
98026740-akap1-3	0.305193	-0.463811	0.12	0.193	1
98155329-rrt15	0.306896	0.481957	0.26	0.193	1
98020606-wdr5-2	0.307159	-0.386172	0.16	0.246	1
98054274-rwdd1	0.307159	-0.493792	0.16	0.246	1
98000261-vatl	0.30732	-0.257486	0.22	0.333	1
98026160-krr1	0.307464	0.458473	0.2	0.14	1
98037964-chd1	0.307464	0.554719	0.2	0.14	1
98035642-lrc40	0.307685	-0.29224	0.06	0.123	1
98012454-tdr12	0.307702	0.581805	0.1	0.053	1
98022861-ccd18	0.307702	0.911738	0.1	0.053	1
98034109-t194a	0.307702	0.56092	0.1	0.053	1
98056222-unknown-1510	0.307702	0.617325	0.1	0.053	1
98020732-unknown-539	0.307712	-0.477888	0.08	0.14	1
98031805-zn367	0.307712	-0.77795	0.08	0.14	1
98005168-pfd2	0.309361	0.833275	0.34	0.298	1
98034293-myl1-2	0.309844	-0.371671	0.12	0.193	1
98139244-lsm5	0.310327	0.579271	0.22	0.158	1
98023471-tcpa	0.310519	0.561097	0.42	0.386	1
98011809-unknown-302	0.310962	0.602536	0.26	0.193	1
98014497-ivd	0.310962	0.484398	0.26	0.193	1
98134317-rang	0.311071	-0.498786	0.24	0.316	1
98112757-mpcp	0.311366	0.521573	0.24	0.175	1
98052150-rhg39	0.313148	0.594788	0.14	0.088	1
98128382-sdcb1-2	0.313148	-0.473648	0.08	0.14	1
98002513-unknown-59	0.313586	-0.252993	0.06	0.123	1
98019087-fgfr4	0.313586	0.654294	0.12	0.07	1
98021617-brx1	0.313586	-0.265299	0.06	0.123	1
98148968-rnz1-2	0.313586	-0.330547	0.06	0.123	1
98004261-nup62	0.313704	-0.336483	0.26	0.351	1
98011595-peo1	0.31424	0.606937	0.1	0.053	1
98021344-alg8	0.31424	0.571217	0.1	0.053	1
98020768-smag1	0.314542	-0.252414	0.12	0.193	1
98036989-s26a8	0.314726	-0.273275	0.14	0.228	1
98034549-nhp2	0.318496	0.380227	0.46	0.421	1
98032362-ccm2	0.318647	-0.425044	0.08	0.14	1
98101937-znt5	0.318647	-0.489941	0.08	0.14	1
98020832-actb-3	0.319286	-0.362591	0.12	0.193	1
98031811-gdia	0.319728	-0.484475	0.16	0.228	1
98033374-samd8-2	0.319894	-0.301672	0.16	0.246	1
98023138-tbc20	0.32087	0.542544	0.1	0.053	1
98023530-dot1l-2	0.32087	0.576797	0.1	0.053	1
98039142-syvn1-2	0.32087	0.649211	0.1	0.053	1
98137645-odpat-2	0.32087	0.282782	0.1	0.053	1
98053826-y1399	0.321165	0.397502	0.42	0.351	1
98053803-exosx	0.322435	0.551801	0.3	0.228	1
98018748-dcps	0.322581	-0.272929	0.22	0.316	1
98034897-rl23a	0.322708	0.306464	0.64	0.632	1
98032245-lmbl3	0.32421	-0.557925	0.08	0.14	1
98046333-aqp4	0.32421	-0.353075	0.08	0.14	1
98013517-unknown-349	0.324349	0.609509	0.16	0.105	1
98124084-tprgl	0.324798	0.464363	0.36	0.298	1
98019315-rl30	0.325261	0.266296	0.88	0.947	1
98039194-npl4-2	0.325609	0.560408	0.12	0.07	1
98053363-unknown-1398	0.325936	0.406908	0.36	0.333	1
98003203-rm14	0.325988	0.457583	0.2	0.14	1
98028621-memo1	0.325988	0.522893	0.2	0.14	1
98028895-unknown-738	0.32645	0.492039	0.18	0.123	1
98005535-coasy	0.32759	0.500927	0.1	0.053	1
98020709-ltor5	0.32759	0.665184	0.1	0.053	1
98034055-mut7	0.32759	0.507781	0.1	0.053	1
98035335-rad51	0.32759	0.659097	0.1	0.053	1
98039129-s2546	0.32759	0.588593	0.1	0.053	1
98045867-stabp	0.32759	0.434054	0.1	0.053	1
98149501-k1586	0.32759	0.459954	0.1	0.053	1
98050439-unknown-1342	0.328168	0.705614	0.22	0.158	1
98052306-etfb	0.328915	-0.472074	0.12	0.193	1
98059405-int12	0.328915	-0.28877	0.12	0.193	1
98131245-cac1c-2	0.328915	-0.289152	0.12	0.193	1
98003911-cc28b	0.329333	0.662012	0.32	0.281	1
98155420-l1cam	0.329333	-0.51281	0.26	0.333	1
98047556-kishb	0.329607	0.596631	0.16	0.105	1
98035912-nfkb2-2	0.329835	-0.4167	0.08	0.14	1
98052522-sossc	0.330274	-0.58585	0.24	0.316	1
98010959-copg2	0.33073	0.60628	0.2	0.14	1
98151424-unknown-5222	0.331436	0.649942	0.18	0.123	1
98005883-dc1i2	0.331731	0.761159	0.12	0.07	1
98004957-1a1l2	0.332147	0.630089	0.28	0.228	1
98002413-cox5a	0.332386	-0.476518	0.26	0.351	1
98011551-vatg1	0.332969	0.6193	0.24	0.175	1
98010632-zdh13	0.334401	0.512371	0.1	0.053	1
98011554-unknown-292	0.334401	0.493766	0.1	0.053	1
98036758-ca131	0.334401	0.46389	0.1	0.053	1
98037158-sdc1-2	0.334401	0.453004	0.1	0.053	1
98037749-mgll-4	0.334401	0.495361	0.1	0.053	1
98045136-arfp1	0.334401	0.455333	0.1	0.053	1
98114239-clh1-6	0.334401	0.476017	0.1	0.053	1
98049988-rbm25	0.334426	-0.372913	0.22	0.316	1
98005864-rfc2	0.335522	0.548558	0.14	0.088	1
98035814-csn8	0.335522	-0.260428	0.08	0.14	1
98006783-ferm1	0.336098	0.684767	0.26	0.193	1
98160501-asf1a-2	0.336796	0.454523	0.42	0.368	1
98035671-sydc	0.337037	-0.284322	0.26	0.333	1
98027549-ct2nl	0.337928	0.491574	0.12	0.07	1
98057261-prp39	0.337928	0.677478	0.12	0.07	1
98056109-tcpd	0.338754	-0.255336	0.5	0.632	1
98028094-unknown-720	0.340268	0.455612	0.36	0.316	1
98160435-crip1	0.340288	0.526362	0.16	0.105	1
98022227-srsf1	0.340372	0.538822	0.28	0.228	1
98005494-trm6	0.341273	-0.365722	0.08	0.14	1
98000694-ube2s	0.341302	0.442511	0.1	0.053	1
98052256-e2f3	0.341302	0.574588	0.1	0.053	1
98121745-unknown-3169	0.341302	0.51267	0.1	0.053	1
98134861-unknown-4060	0.341302	0.426234	0.1	0.053	1
98048967-rm12	0.34258	0.389593	0.3	0.228	1
98046656-dnli4	0.343708	-0.287879	0.12	0.193	1
98000148-herc4	0.344198	0.572163	0.12	0.07	1
98043873-bms1	0.344198	0.624059	0.12	0.07	1
98037510-cntp2	0.345711	0.474095	0.16	0.105	1
98035847-rpc10	0.346661	0.479668	0.22	0.158	1
98052808-rir1	0.346714	-0.306528	0.26	0.368	1
98001007-nr2c2	0.347086	0.505306	0.14	0.088	1
98016944-men1	0.347086	0.545921	0.14	0.088	1
98023189-brox	0.347086	0.53488	0.14	0.088	1
98031451-ud3a2-3	0.347086	-0.36432	0.08	0.14	1
98024892-ubn2	0.348294	0.361943	0.1	0.053	1
98025479-tbl1r	0.348294	0.385239	0.1	0.053	1
98046289-ppal-11	0.348294	0.549797	0.1	0.053	1
98049013-mftc	0.348294	0.398434	0.1	0.053	1
98118440-stx8-3	0.348294	0.422136	0.1	0.053	1
98017840-plpl1	0.348589	-0.356209	0.14	0.211	1
98157823-tba1b-4	0.349804	-0.325228	0.34	0.421	1
98155686-rock2-2	0.350002	0.645621	0.26	0.211	1
98046176-tbb2b-3	0.350044	0.299193	0.38	0.316	1
98031442-pk3c3	0.350142	0.449362	0.2	0.14	1
98001577-rp1bl	0.350542	0.540707	0.12	0.07	1
98022275-rab7a-4	0.350542	0.462514	0.12	0.07	1
98041246-ldb2-2	0.350542	0.515239	0.12	0.07	1
98105155-vkorl	0.350542	0.467407	0.12	0.07	1
98009274-acon	0.350557	-0.307384	0.2	0.281	1
98039125-cdc37	0.350557	0.303134	0.28	0.211	1
98025321-cy1	0.35065	-0.276187	0.22	0.316	1
98033284-dc1l2	0.350931	0.386875	0.24	0.175	1
98041874-ppif-2	0.351189	0.532295	0.16	0.105	1
98035480-psa4	0.351217	-0.33172	0.28	0.368	1
98016092-jmjd6	0.351345	-0.417189	0.16	0.228	1
98107393-unknown-2214	0.351871	0.268763	0.18	0.123	1
98011740-nelfe	0.352962	-0.295423	0.08	0.14	1
98055388-nat10	0.352962	-0.252317	0.08	0.14	1
98056404-elp3	0.352962	-0.459695	0.08	0.14	1
98057586-if5	0.35343	-0.425955	0.14	0.211	1
98018055-eed	0.355376	0.38886	0.1	0.053	1
98024687-t170a-2	0.355376	0.309703	0.1	0.053	1
98028433-senp1	0.355376	0.344519	0.1	0.053	1
98036710-sac1	0.355376	0.382021	0.1	0.053	1
98055818-tyy1	0.355376	0.393305	0.1	0.053	1
98053409-atpk	0.355825	0.409466	0.4	0.333	1
98056088-sos1-2	0.356151	0.412882	0.22	0.158	1
98039177-atpd	0.356193	0.271169	0.52	0.491	1
98043610-aifm1-2	0.35696	0.467009	0.12	0.07	1
98151534-vp13b-4	0.35696	0.339066	0.12	0.07	1
98041678-if2b	0.358016	0.355205	0.26	0.193	1
98003815-noc2l	0.358901	0.460653	0.14	0.088	1
98020839-srpk3	0.358901	-0.330384	0.08	0.14	1
98038300-csn1	0.358901	0.45576	0.14	0.088	1
98040544-eny2	0.358901	-0.268425	0.08	0.14	1
98125870-unknown-3449	0.358901	0.581166	0.14	0.088	1
98133569-mp2k4	0.359188	-0.266373	0.2	0.281	1
98013262-lin52	0.362308	0.446092	0.16	0.105	1
98025025-notc2	0.362308	0.429396	0.16	0.105	1
98036659-rn185	0.362308	0.519193	0.16	0.105	1
98055273-rcl1	0.362308	-0.412282	0.1	0.158	1
98055837-mast1	0.362381	-0.443814	0.12	0.175	1
98046045-unknown-1238	0.362505	-0.311028	0.18	0.263	1
98022279-zmy10	0.362548	0.371812	0.1	0.053	1
98036396-srpk3-2	0.362945	0.382613	0.36	0.298	1
98048189-sycc	0.363178	0.468262	0.26	0.211	1
98012695-nakd2	0.363451	0.396616	0.12	0.07	1
98018724-ica69	0.363451	0.512599	0.12	0.07	1
98025716-cttb2	0.363451	0.379988	0.12	0.07	1
98137961-enpp4-3	0.363451	0.434744	0.12	0.07	1
98003853-dlx1	0.363893	-0.773496	0.06	0.105	1
98145682-mog1-2	0.363893	-0.792856	0.06	0.105	1
98119457-b2l14	0.364081	-0.30363	0.12	0.193	1
98031198-ddx10	0.364901	0.407294	0.14	0.088	1
98055613-cisy	0.366098	-0.32598	0.34	0.439	1
98005894-srek1	0.367365	0.441874	0.3	0.246	1
98003099-zf64b	0.367949	0.531991	0.16	0.105	1
98006494-cdc27	0.367949	0.407484	0.16	0.105	1
98046637-fa32a	0.369495	-0.257677	0.16	0.246	1
98009044-abhd2	0.369811	0.323234	0.1	0.053	1
98019904-chk2	0.369811	0.328656	0.1	0.053	1
98027786-cntn5	0.369811	0.449635	0.1	0.053	1
98108857-unknown-2313	0.369811	0.30219	0.1	0.053	1
98045794-fnip2	0.370016	0.374522	0.12	0.07	1
98136211-cntn3	0.370016	0.436879	0.12	0.07	1
98019580-ubp7	0.370721	-0.268243	0.18	0.246	1
98046476-smc5	0.370721	-0.346607	0.18	0.246	1
98026915-dcxr-3	0.370786	-0.392596	0.06	0.105	1
98043361-kdm3b	0.370786	-0.502592	0.06	0.105	1
98054662-rpp29	0.370786	-0.425179	0.06	0.105	1
98033842-bre1b	0.370965	0.693522	0.14	0.088	1
98009184-plrg1	0.372382	0.403929	0.28	0.211	1
98002518-exos4	0.373085	0.667909	0.18	0.123	1
98029781-rapa	0.373194	-0.294222	0.38	0.456	1
98026472-unknown-677	0.373217	-0.258472	0.14	0.211	1
98007018-fucm	0.373644	0.432568	0.16	0.105	1
98008587-acsl1	0.37423	0.613856	0.24	0.175	1
98029537-wdr1	0.375402	0.362665	0.2	0.14	1
98009121-ptgds	0.376653	0.424934	0.12	0.07	1
98125839-unknown-3444	0.376653	0.360304	0.12	0.07	1
98018446-rt29	0.37709	0.343988	0.14	0.088	1
98032534-fads2-3	0.37709	-0.281754	0.08	0.14	1
98034415-rb11a-4	0.37709	0.415215	0.14	0.088	1
98058263-glrx2-3	0.37776	-0.343944	0.06	0.105	1
98027887-gfpt2	0.379394	-0.382101	0.1	0.158	1
98000868-armc1	0.379968	-0.373894	0.16	0.228	1
98026535-u5s1	0.383277	-0.337438	0.08	0.14	1
98027334-tdrd3	0.383277	0.310404	0.14	0.088	1
98005453-fwch1-2	0.383363	-0.274306	0.14	0.211	1
98017446-unknown-444	0.383364	0.359449	0.12	0.07	1
98022897-suco	0.383364	0.467137	0.12	0.07	1
98007925-opa1	0.384815	-0.343582	0.06	0.105	1
98043682-tmm53	0.384815	-0.373325	0.06	0.105	1
98040782-2a5d	0.384874	-0.307145	0.16	0.228	1
98024130-sahh-2	0.385196	-0.34279	0.34	0.439	1
98059203-ddx3y	0.385198	0.365238	0.16	0.105	1
98043800-neua	0.385594	0.341773	0.22	0.158	1
98017396-tmm47	0.385814	0.320671	0.2	0.14	1
98011271-pex13	0.389526	0.404894	0.14	0.088	1
98016760-ct024	0.389526	0.253879	0.14	0.088	1
98035781-tim	0.389526	0.364718	0.14	0.088	1
98032178-zrab2-2	0.389819	-0.290752	0.16	0.228	1
98036271-tm10a	0.390147	0.350417	0.12	0.07	1
98049894-mgdp1-5	0.390147	0.321882	0.12	0.07	1
98030179-etfa	0.39023	0.317514	0.44	0.404	1
98042605-thiom-2	0.390642	0.408627	0.22	0.158	1
98029235-cah6-2	0.391056	-0.307063	0.1	0.158	1
98006200-hd	0.391949	-0.433587	0.06	0.105	1
98020462-psb4	0.393676	-0.262909	0.14	0.211	1
98001821-sbno1	0.395075	0.376998	0.18	0.123	1
98016117-anln	0.395075	0.416819	0.18	0.123	1
98018848-cdc26	0.395075	-0.396126	0.12	0.175	1
98023816-dgkd	0.395837	0.324524	0.14	0.088	1
98043774-leg7	0.395837	0.27865	0.14	0.088	1
98050974-dnjc7	0.3964	0.350608	0.2	0.14	1
98038835-utp6	0.396968	-0.282983	0.1	0.158	1
98124770-unknown-3375	0.396968	-0.40726	0.1	0.158	1
98005118-exog	0.399163	-0.317583	0.06	0.105	1
98021388-srpr	0.399163	-0.344845	0.06	0.105	1
98058619-eki1-2	0.399163	-0.357722	0.06	0.105	1
98059286-unknown-1608	0.399163	-0.41705	0.06	0.105	1
98053534-srsf4-3	0.399577	-0.261158	0.28	0.368	1
98022242-taz	0.400692	-0.414944	0.12	0.175	1
98047463-tmed8	0.402209	0.509843	0.14	0.088	1
98117858-efc11	0.402933	-0.360055	0.1	0.158	1
98033351-thoc2	0.40342	0.378614	0.24	0.175	1
98026321-rm49	0.406357	0.376965	0.18	0.123	1
98011866-prp31	0.406456	-0.286205	0.06	0.105	1
98019137-ubb-4	0.406456	-0.396184	0.06	0.105	1
98038515-nntm	0.406456	-0.288105	0.06	0.105	1
98047975-psmg4	0.406456	-0.269837	0.06	0.105	1
98052266-gxlt2	0.406456	-0.261121	0.06	0.105	1
98021360-wdr43	0.408415	0.272842	0.24	0.175	1
98012411-tsn3	0.408642	0.292144	0.14	0.088	1
98054429-pds5b	0.408952	0.25593	0.16	0.105	1
98040783-ubp4	0.409457	-0.26839	0.14	0.211	1
98038065-hipk1	0.409981	-0.339794	0.16	0.228	1
98004544-y1819	0.410931	0.258286	0.12	0.07	1
98022867-vps39	0.410931	0.312924	0.12	0.07	1
98017622-cox41	0.411471	0.351548	0.6	0.614	1
98053654-abce1	0.41207	-0.527064	0.12	0.175	1
98040880-tpr	0.413735	0.648098	0.26	0.228	1
98102857-ruxe	0.413811	-0.271483	0.32	0.439	1
98006094-zn155	0.413828	-0.311037	0.06	0.105	1
98009890-zn347	0.413828	-0.312432	0.06	0.105	1
98027164-vatf	0.413828	-0.291256	0.06	0.105	1
98032103-ccng2	0.413828	-0.432123	0.06	0.105	1
98050444-ubp20	0.413828	-0.281145	0.06	0.105	1
98054097-unknown-1421	0.413828	-0.339331	0.06	0.105	1
98054751-thoc7	0.41398	-0.391705	0.18	0.246	1
98048705-argl1	0.414094	0.365188	0.26	0.211	1
98058625-cd109-3	0.414186	0.692281	0.24	0.211	1
98013752-klc2	0.415024	0.306893	0.16	0.105	1
98024833-nup54	0.415024	-0.285387	0.1	0.158	1
98038974-grsf1	0.415833	0.44996	0.3	0.246	1
98012838-djc21-2	0.416926	-0.384033	0.22	0.298	1
98021942-lfg4	0.417093	-0.440574	0.08	0.123	1
98025431-nano1-2	0.417683	0.501936	0.54	0.526	1
98023303-adf1-6	0.418924	0.396093	0.26	0.211	1
98011113-t2h2l	0.421126	0.26228	0.54	0.544	1
98148605-unknown-5005	0.421149	0.382306	0.16	0.105	1
98006924-atp23	0.42289	0.680193	0.2	0.158	1
98037068-mrt4	0.422897	0.268833	0.34	0.281	1
98048896-sysc	0.425035	-0.284681	0.22	0.316	1
98059443-stat1-2	0.427326	0.277135	0.16	0.105	1
98024154-cdk1	0.427328	-0.295472	0.26	0.351	1
98040366-t2fa	0.428769	0.762921	0.16	0.123	1
98033623-rfc3	0.428808	-0.258905	0.06	0.105	1
98034086-cski1	0.428808	-0.257599	0.06	0.105	1
98052795-unknown-1386	0.428808	-0.332455	0.06	0.105	1
98021752-nsf	0.430824	-0.44576	0.08	0.123	1
98053172-qcr7	0.432067	-0.278818	0.22	0.281	1
98040816-myl9	0.433388	0.452737	0.22	0.175	1
98106565-umps	0.433419	0.38362	0.32	0.263	1
98023604-opa3	0.435391	-0.375897	0.12	0.175	1
98043750-nsd2	0.435391	-0.350127	0.12	0.175	1
98134599-rpb9	0.436036	-0.328043	0.16	0.228	1
98053593-nob1	0.436686	0.400705	0.24	0.193	1
98110522-stip1-2	0.436863	0.257731	0.54	0.526	1
98046824-ube2n-2	0.439525	-0.295119	0.58	0.632	1
98005727-xrn2	0.439681	0.319734	0.4	0.351	1
98035565-cpsf4	0.440936	0.56869	0.16	0.123	1
98158089-unknown-5694	0.441121	0.289003	0.52	0.526	1
98125047-rt16	0.441339	-0.290058	0.12	0.175	1
98040982-dyhc1	0.442125	-0.258654	0.14	0.211	1
98034018-elav2-3	0.443791	0.324617	0.3	0.246	1
98050048-plst	0.444411	-0.29988	0.18	0.246	1
98048677-znf84	0.444814	-0.394227	0.08	0.123	1
98050018-red	0.444814	-0.587364	0.08	0.123	1
98051821-tmm33	0.444814	-0.342364	0.08	0.123	1
98035420-tbca	0.445416	0.270273	0.48	0.421	1
98023131-roaa	0.44672	-0.256972	0.16	0.228	1
98056942-otoan-5	0.447094	0.530251	0.16	0.123	1
98016135-rm03	0.447332	-0.253514	0.12	0.175	1
98011909-pckgc	0.450519	0.666446	0.2	0.158	1
98107195-rl18a-2	0.451293	0.304724	0.36	0.316	1
98015380-tydp1	0.451859	-0.273746	0.06	0.105	1
98008242-unknown-202	0.451905	-0.360418	0.08	0.123	1
98039368-pwp2	0.451905	-0.328844	0.08	0.123	1
98045915-alf	0.452559	-0.289745	0.1	0.158	1
98124935-jagn1	0.4533	0.71568	0.16	0.123	1
98002477-crol3	0.456186	-0.387176	0.2	0.263	1
98006203-zc3h4	0.459059	-0.271809	0.08	0.123	1
98011473-dpod2	0.459457	-0.27968	0.12	0.175	1
98028382-pesc	0.459544	-0.377455	0.2	0.246	1
98018988-ndubb	0.462538	0.322352	0.52	0.544	1
98107488-nasp	0.463068	-0.379196	0.3	0.351	1
98050151-sias	0.465388	-0.257243	0.18	0.246	1
98032014-ndub5	0.465856	0.516191	0.16	0.123	1
98000094-tmm35	0.466277	-0.31291	0.08	0.123	1
98038866-cg073	0.466277	-0.297982	0.08	0.123	1
98048767-pura	0.466277	-0.391125	0.08	0.123	1
98050557-chm2b	0.466277	-0.291231	0.08	0.123	1
98132150-h10-6	0.466711	-0.276806	0.66	0.737	1
98045179-rlp24-2	0.466789	0.351841	0.72	0.754	1
98019722-syrc-2	0.467575	0.68395	0.2	0.158	1
98025012-chm1a-2	0.467575	0.322883	0.2	0.158	1
98008138-tidc1	0.473557	-0.290194	0.08	0.123	1
98056797-nudt8	0.473557	-0.337847	0.08	0.123	1
98029429-pdc10	0.473818	0.506811	0.18	0.14	1
98019286-atp4b	0.475254	0.534475	0.28	0.263	1
98022968-mdr3	0.478392	0.292774	0.92	0.912	1
98000751-acpm	0.478604	0.496802	0.16	0.123	1
98043009-rt07	0.478604	0.449574	0.16	0.123	1
98022588-mccb	0.479715	0.468512	0.28	0.246	1
98045815-acph-2	0.479896	0.417923	0.18	0.14	1
98011454-gstt1	0.480899	0.461029	0.12	0.088	1
98041545-senp8	0.480899	-0.590479	0.08	0.123	1
98016572-tdrd1	0.483063	-0.370427	0.42	0.491	1
98032656-pus3	0.484983	0.596283	0.2	0.158	1
98009715-kmt2a	0.486017	0.455624	0.18	0.14	1
98019867-tiar	0.48728	-0.317081	0.42	0.474	1
98037229-dim1-2	0.487643	0.490653	0.22	0.193	1
98047397-chrd1	0.487643	-0.545636	0.18	0.228	1
98001192-rab3c	0.488183	0.530229	0.14	0.105	1
98027528-tep1-3	0.488183	0.504554	0.14	0.105	1
98039894-ndua1	0.488183	0.588337	0.14	0.105	1
98056378-mthsd-2	0.488183	0.571038	0.14	0.105	1
98004315-sun1	0.488302	0.594597	0.12	0.088	1
98025588-cc124	0.489474	0.449871	0.4	0.386	1
98005584-rpac1	0.49218	0.501468	0.18	0.14	1
98048962-baf	0.493259	0.316563	0.36	0.298	1
98031700-clpt1	0.495113	0.454901	0.14	0.105	1
98028788-ssf1	0.495767	0.595384	0.12	0.088	1
98051790-kat6a-2	0.49678	0.359753	0.2	0.158	1
98040947-glrx5	0.498077	0.414365	0.16	0.123	1
98049007-asna	0.498385	0.458704	0.18	0.14	1
98004816-pb1	0.502096	-0.400769	0.1	0.14	1
98026042-csn7a	0.502096	0.414472	0.14	0.105	1
98009008-pa1b3	0.502736	0.292322	0.2	0.158	1
98046107-nu107	0.502736	0.299316	0.2	0.158	1
98021089-sbds	0.503292	0.588845	0.12	0.088	1
98031290-wwp1-2	0.503292	0.753083	0.12	0.088	1
98041433-coac	0.503292	0.554711	0.12	0.088	1
98158225-sf01	0.504562	0.254522	0.46	0.421	1
98008932-samd5	0.504631	0.35144	0.18	0.14	1
98012184-sugt1	0.50466	0.409274	0.16	0.123	1
98040340-ech1-2	0.50466	0.536295	0.16	0.123	1
98143100-unknown-4641	0.50466	0.315503	0.16	0.123	1
98016225-rab28	0.508277	0.404194	0.1	0.07	1
98016515-prp16	0.508277	0.461181	0.1	0.07	1
98037907-tf3b	0.508277	0.43213	0.1	0.07	1
98053351-ctdp1	0.508277	0.532682	0.1	0.07	1
98033793-acadv	0.508729	0.323361	0.2	0.158	1
98136344-fritz	0.50913	0.623643	0.14	0.105	1
98109574-catl1-5	0.510877	0.327591	0.12	0.088	1
98145519-unknown-4811	0.516216	0.265583	0.14	0.105	1
98149027-phrf1	0.516216	-0.30805	0.1	0.14	1
98051808-porim	0.516628	0.405856	0.1	0.07	1
98044523-sucb2	0.516767	0.289059	0.22	0.175	1
98008877-hnrl1-2	0.518522	0.454883	0.12	0.088	1
98021104-tri46-4	0.518522	0.356164	0.12	0.088	1
98036753-i4e1b	0.518522	0.375132	0.12	0.088	1
98049071-mlp3c	0.518522	0.622048	0.12	0.088	1
98125146-apoo	0.518522	0.329505	0.12	0.088	1
98134287-at7l3	0.518522	0.307328	0.12	0.088	1
98020676-sylc	0.521181	-0.323164	0.36	0.421	1
98006356-znrf1	0.521514	0.387251	0.22	0.193	1
98040672-hcd2-2	0.521514	0.428534	0.22	0.193	1
98007276-tim22	0.522983	0.473399	0.24	0.193	1
98030571-erh	0.523045	0.341261	0.34	0.298	1
98052972-npt2b	0.523374	-0.32055	0.6	0.649	1
98027122-aimp2	0.523407	-0.273042	0.16	0.211	1
98022438-ost48	0.524683	0.355867	0.16	0.123	1
98014561-ctr9	0.52505	0.346943	0.1	0.07	1
98032268-dhx8-2	0.526225	0.345174	0.12	0.088	1
98043754-wipi2	0.526225	0.620576	0.12	0.088	1
98057524-caps1	0.526225	0.637419	0.12	0.088	1
98032962-ccnd3	0.526931	0.298262	0.2	0.158	1
98046373-unknown-1247	0.526931	0.342314	0.2	0.158	1
98019220-ndkb-2	0.527826	0.341061	0.36	0.351	1
98012029-sf3a2	0.529365	0.286524	0.34	0.316	1
98021316-unknown-555	0.530539	-0.253831	0.1	0.14	1
98032888-parp2	0.530539	-0.277372	0.1	0.14	1
98036553-sacs-4	0.530539	0.473944	0.14	0.105	1
98128472-med18-2	0.530539	0.261194	0.14	0.105	1
98156414-zn706	0.530539	0.347929	0.14	0.105	1
98008263-taxb1	0.531179	0.688438	0.28	0.263	1
98131947-h10-5	0.531282	0.260951	0.46	0.421	1
98000156-rrp5	0.533541	0.359685	0.1	0.07	1
98029529-tm2d1	0.533541	0.326374	0.1	0.07	1
98030085-ppie	0.533541	0.298929	0.1	0.07	1
98032834-taf9	0.533541	0.372086	0.1	0.07	1
98036227-suv91	0.533541	0.416374	0.1	0.07	1
98040325-unknown-1079	0.533541	0.532889	0.1	0.07	1
98043805-unknown-1172	0.533541	0.465806	0.1	0.07	1
98016892-pp16a	0.533986	0.38509	0.12	0.088	1
98039713-cdk7	0.533986	0.511753	0.12	0.088	1
98054556-macd2	0.534279	-0.25997	0.3	0.351	1
98014517-ndkb	0.53608	-0.25478	0.66	0.772	1
98016444-tcp4	0.536469	0.282906	0.18	0.14	1
98150047-sin3b	0.536469	0.299894	0.18	0.14	1
98009200-top2a	0.538091	0.250689	0.44	0.404	1
98045851-unknown-1228	0.541804	0.429036	0.12	0.088	1
98046861-rt02	0.541804	0.288883	0.12	0.088	1
98047521-cnfn-6	0.541804	0.354214	0.12	0.088	1
98035484-dyhc2	0.541933	0.278909	0.26	0.228	1
98042081-grwd1-2	0.542101	0.430843	0.1	0.07	1
98042979-xrcc4	0.542101	0.334798	0.1	0.07	1
98059341-ago2-3	0.542101	0.473567	0.1	0.07	1
98050730-gemi	0.542956	0.293881	0.18	0.14	1
98036677-s39a9	0.545062	0.299537	0.14	0.105	1
98029168-dnja3	0.545104	-0.281188	0.12	0.158	1
98046214-ndua2	0.547085	0.314783	0.36	0.351	1
98139604-spir2	0.549227	0.487535	0.18	0.158	1
98007190-atpg	0.549581	0.276445	0.5	0.544	1
98033964-zn622	0.549679	0.415056	0.12	0.088	1
98034829-med29	0.549679	0.30762	0.12	0.088	1
98016522-gnb1l	0.550729	0.434791	0.1	0.07	1
98037124-brap	0.550729	0.403359	0.1	0.07	1
98059399-recq4	0.550729	0.367859	0.1	0.07	1
98059376-unknown-1611	0.551777	-0.259038	0.36	0.439	1
98010044-clca	0.551998	-0.278354	0.12	0.158	1
98045235-aass	0.551998	-0.368409	0.12	0.158	1
98044838-snx6	0.55235	0.355976	0.24	0.211	1
98006254-crls1	0.552396	0.255955	0.14	0.105	1
98046374-slk	0.552396	-0.338606	0.1	0.14	1
98129276-unknown-3706	0.552396	0.388226	0.14	0.105	1
98013427-atp5l	0.555898	0.29278	0.56	0.579	1
98052260-srp72	0.556046	-0.253676	0.14	0.175	1
98008039-tmm70	0.557611	0.330632	0.12	0.088	1
98033394-nip7	0.558082	-0.272797	0.2	0.246	1
98059065-pum2-2	0.558558	0.363871	0.36	0.333	1
98037890-noc4l	0.558935	0.285393	0.16	0.123	1
98057746-lsm3	0.558935	0.327699	0.16	0.123	1
98037710-fyn	0.559424	0.330726	0.1	0.07	1
98057355-unknown-1547	0.559424	0.391176	0.1	0.07	1
98112238-cd027	0.559424	0.365825	0.1	0.07	1
98011336-npc1-2	0.559779	0.409273	0.14	0.105	1
98009106-tm41a	0.565597	0.333978	0.12	0.088	1
98054347-stam1	0.565597	0.273374	0.12	0.088	1
98114316-rnf17	0.565913	0.260344	0.16	0.123	1
98041724-ki67	0.56732	0.305459	0.46	0.456	1
98041396-sp16h	0.567644	0.357826	0.3	0.263	1
98003528-arpc5	0.568186	0.281147	0.1	0.07	1
98008136-unknown-199	0.568186	0.362075	0.1	0.07	1
98021859-upp	0.568186	0.28056	0.1	0.07	1
98023291-dpod3	0.568186	0.491412	0.1	0.07	1
98033853-tm9s3	0.568186	0.29201	0.1	0.07	1
98106614-pkhj1	0.568186	0.399688	0.1	0.07	1
98128344-zn782-5	0.568186	0.299442	0.1	0.07	1
98135391-unknown-4115	0.568186	0.275115	0.1	0.07	1
98010557-wbs22	0.569617	0.337276	0.32	0.298	1
98024142-t11l1-2	0.572933	0.305344	0.16	0.123	1
98041565-pyrg1	0.573496	0.2985	0.36	0.333	1
98055434-tng11	0.576647	-0.291142	0.18	0.211	1
98026110-unknown-671	0.577012	0.279765	0.1	0.07	1
98049762-stk39	0.577012	0.30346	0.1	0.07	1
98053074-3hidh-3	0.577012	0.302723	0.1	0.07	1
98034342-at5g2-2	0.578242	0.358993	0.58	0.649	1
98037082-ube2w	0.579994	-0.283337	0.12	0.158	1
98009280-rt24	0.581297	0.317304	0.24	0.211	1
98002680-suz12	0.581733	0.252318	0.12	0.088	1
98008149-acdsb	0.582209	0.261439	0.14	0.105	1
98015727-wdr76	0.583382	-0.253302	0.46	0.526	1
98009665-ma1b1	0.588216	0.381067	0.18	0.158	1
98047753-fumh	0.58826	-0.474314	0.1	0.123	1
98019824-osbl8	0.589778	0.271577	0.14	0.105	1
98015773-cr3l1	0.589881	0.250086	0.12	0.088	1
98029182-tfp11	0.589881	0.250052	0.12	0.088	1
98057347-ttk	0.594237	-0.263321	0.12	0.158	1
98056052-tpmt-2	0.595778	0.482702	0.28	0.263	1
98030006-idi1	0.596138	-0.413816	0.1	0.123	1
98039945-cpt1a-5	0.599043	-0.418847	0.2	0.228	1
98029823-ipo7	0.601014	-0.269467	0.48	0.526	1
98005122-pccb	0.601418	0.295689	0.16	0.123	1
98029985-dpoe1	0.601491	0.394526	0.18	0.158	1
98009566-s2536	0.605329	0.52001	0.14	0.123	1
98048874-syvc	0.605615	0.288949	0.3	0.263	1
98025256-nduv1	0.607855	-0.418399	0.08	0.105	1
98001247-unknown-27	0.61118	0.282006	0.22	0.193	1
98115104-tbb2a-2	0.613259	-0.341307	0.32	0.333	1
98058971-ntpcr	0.6149	0.372961	0.18	0.158	1
98141092-eif3k	0.616669	-0.293406	0.26	0.298	1
98002733-zn277	0.616782	0.276984	0.18	0.14	1
98051362-spice	0.617393	0.293105	0.22	0.193	1
98030980-calx-2	0.618406	0.445642	0.44	0.491	1
98016163-cx7a2	0.621544	0.392929	0.48	0.491	1
98048586-pdia4	0.622985	0.257294	0.12	0.088	1
98054459-unknown-1433	0.6236	0.687218	0.2	0.193	1
98023194-odb2	0.626788	-0.2709	0.18	0.211	1
98020694-unknown-538	0.629291	-0.34451	0.16	0.193	1
98059281-dusty-3	0.634044	-0.38046	0.08	0.105	1
98017932-ubc9	0.635209	0.261072	0.5	0.561	1
98019721-rpa2	0.635255	0.566607	0.18	0.158	1
98022935-nubp2	0.635761	-0.258864	0.2	0.228	1
98002532-mycbp	0.640868	0.276966	0.26	0.246	1
98047489-srsf2	0.642708	0.305539	0.38	0.386	1
98122072-unknown-3197	0.644382	-0.566341	0.1	0.123	1
98044422-grpe1	0.645135	0.303757	0.26	0.228	1
98010414-osgi2	0.656107	0.341681	0.2	0.175	1
98051112-gstm1	0.657089	0.53294	0.26	0.228	1
98057537-b2l13	0.660699	-0.311244	0.08	0.105	1
98014248-tx261	0.660816	-0.307487	0.1	0.123	1
98032046-nat6	0.660816	0.398133	0.12	0.105	1
98019998-insi2	0.661527	0.325583	0.16	0.14	1
98040262-s18b1-30	0.662827	0.380643	0.18	0.158	1
98022429-selt-2	0.665937	-0.264868	0.14	0.175	1
98014028-atx2	0.666094	-0.519208	0.12	0.14	1
98130747-sprtn	0.666094	0.366959	0.14	0.123	1
98005915-ct027	0.668839	0.324398	0.16	0.14	1
98128101-unknown-3630	0.670424	0.420864	0.22	0.281	1
98002568-cope	0.673857	-0.300925	0.12	0.14	1
98047038-ssrb	0.67613	0.353746	0.2	0.175	1
98038697-adrm1	0.676183	0.332898	0.16	0.14	1
98047358-dab2p	0.677416	0.600281	0.12	0.105	1
98048049-lrc42	0.677416	0.474751	0.12	0.105	1
98011387-igdc3	0.677434	0.279846	0.32	0.298	1
98027145-nduc2	0.680975	0.288892	0.22	0.193	1
98006063-scc4	0.681655	0.321306	0.14	0.123	1
98027836-dido1	0.681655	0.275285	0.14	0.123	1
98033697-eif3h	0.682856	0.366342	0.2	0.175	1
98051182-txnd9	0.683013	0.35019	0.24	0.228	1
98020308-vang1	0.683558	0.266446	0.16	0.14	1
98033615-ccna2	0.685775	-0.280042	0.1	0.123	1
98003728-rfa2	0.690365	0.290079	0.44	0.474	1
98023069-xpo1	0.696819	0.25917	0.36	0.316	1
98028890-sgtb	0.697097	0.423462	0.32	0.316	1
98021175-djc13	0.697353	-0.271112	0.12	0.14	1
98119036-zdh20	0.698398	0.352235	0.16	0.14	1
98030583-safb2	0.703185	0.254438	0.2	0.175	1
98022762-i20l2	0.705251	0.502782	0.14	0.123	1
98131977-ndus6	0.705862	0.400961	0.16	0.14	1
98122539-hprt-3	0.708301	0.337828	0.3	0.281	1
98007447-vps4a	0.708633	0.298515	0.22	0.211	1
98010523-gbb4	0.711082	0.467439	0.12	0.105	1
98052244-med19	0.711082	0.340503	0.12	0.105	1
98000641-adxl	0.71959	0.37549	0.12	0.105	1
98008555-sh3l3	0.721142	0.282116	0.14	0.123	1
98021226-ck5p3	0.721142	0.428874	0.14	0.123	1
98039673-dnja3-2	0.721142	-0.360279	0.12	0.14	1
98036218-gbra2	0.722077	0.407245	0.2	0.193	1
98005314-emc6	0.724542	0.273777	0.08	0.105	1
98039383-cf136-2	0.728133	0.282622	0.12	0.105	1
98041453-pank2	0.728133	0.305847	0.12	0.105	1
98050693-mo4l2-2	0.728133	0.31258	0.12	0.105	1
98032206-tmx1	0.733833	0.41599	0.1	0.088	1
98104135-unknown-1988	0.73671	0.319927	0.12	0.105	1
98109575-catl1-6	0.73671	-0.289484	0.1	0.123	1
98024955-ubfd1	0.737155	-0.418309	0.12	0.14	1
98040118-kcy	0.743164	0.309582	0.1	0.088	1
98114212-ttyh1	0.743595	0.467967	0.16	0.14	1
98002602-tm115	0.745321	0.271518	0.1	0.123	1
98006395-co6a2	0.745321	0.275147	0.12	0.105	1
98009870-gtr1	0.750373	0.256801	0.54	0.684	1
98002494-emc1	0.752533	0.405168	0.1	0.088	1
98031930-stk3	0.752533	0.318919	0.1	0.088	1
98040968-rnh2a	0.752533	0.272489	0.1	0.088	1
98050836-al14e	0.753283	0.573601	0.14	0.123	1
98008708-agk	0.753963	0.259767	0.12	0.105	1
98015257-nav3	0.753963	0.267836	0.12	0.105	1
98048580-sap18	0.75398	0.398547	0.4	0.404	1
98007075-dek	0.754388	0.275774	0.22	0.211	1
98031318-sf3b2	0.76034	0.357788	0.18	0.228	1
98040634-atpa	0.761102	0.294102	0.64	0.632	1
98045475-nemf	0.761388	0.357536	0.14	0.123	1
98008084-kad6	0.761938	0.310679	0.1	0.088	1
98042986-rm37	0.762636	0.326708	0.12	0.105	1
98031262-psd13	0.762914	0.285135	0.2	0.193	1
98036473-cmtr1	0.764219	0.264764	0.18	0.175	1
98129722-unknown-3723	0.764219	0.394256	0.18	0.175	1
98056836-htf4	0.769519	0.297907	0.14	0.123	1
98025522-tmod1	0.771338	0.45013	0.12	0.105	1
98021155-cebpz	0.771379	0.303279	0.1	0.088	1
98126458-ttl13-2	0.771379	0.267599	0.1	0.088	1
98009366-dhpr	0.777892	0.31056	0.42	0.456	1
98033052-nat9	0.78007	0.258691	0.1	0.123	1
98043557-dnm1l	0.78007	0.274642	0.12	0.105	1
98013897-gatd1	0.780854	0.272272	0.1	0.088	1
98025109-max-2	0.780854	0.262428	0.1	0.088	1
98030791-ped1b-2	0.780854	0.279024	0.1	0.088	1
98034691-setd8	0.780854	0.363467	0.1	0.088	1
98037953-dctd	0.780854	0.292625	0.1	0.088	1
98151551-zn593	0.787283	0.298165	0.42	0.526	1
98036682-mib1-2	0.78883	0.343242	0.12	0.105	1
98060099-unknown-1615	0.78883	0.280878	0.12	0.105	1
98032221-kdm4b	0.790361	0.255555	0.1	0.088	1
98002053-arp3b	0.79084	0.302514	0.2	0.263	1
98028651-prs6b	0.793037	0.311982	0.36	0.386	1
98044201-oaz1	0.794312	0.272402	0.22	0.211	1
98014145-pin4	0.796153	0.303845	0.32	0.333	1
98023693-ct085-2	0.799899	0.294485	0.1	0.088	1
98120364-mylip	0.799899	0.306918	0.1	0.088	1
98042879-ccs	0.800203	0.344332	0.22	0.263	1
98047984-tim50	0.802447	0.280191	0.34	0.351	1
98027892-csn6	0.807459	0.363281	0.18	0.175	1
98024776-zrab2	0.809468	0.315258	0.1	0.088	1
98113425-ndub7	0.809468	0.262846	0.1	0.088	1
98042067-lma2l	0.810023	0.31754	0.16	0.158	1
98012606-acsa	0.813032	-0.303241	0.14	0.158	1
98049880-sar1a	0.817052	0.25048	0.26	0.281	1
98036606-pdc6i	0.818388	0.372023	0.2	0.193	1
98024156-actb-4	0.820052	0.296072	0.3	0.298	1
98010384-anky2	0.828037	0.357059	0.14	0.14	1
98039717-imp3	0.834072	0.315151	0.2	0.246	1
98004277-smca5	0.835403	0.396873	0.2	0.211	1
98012105-setd2	0.840583	0.295789	0.16	0.158	1
98032514-bap31	0.848263	0.299571	0.16	0.158	1
98042145-m4k5	0.849668	-0.324551	0.1	0.105	1
98057793-tnpo3	0.852108	0.442173	0.14	0.175	1
98034771-becn1	0.855934	0.275533	0.12	0.123	1
98051159-med1	0.855934	0.464071	0.12	0.123	1
98160093-becn1-2	0.855934	0.275533	0.12	0.123	1
98026290-ubc12	0.85978	0.257357	0.1	0.123	1
98031005-ubf1	0.862332	0.299269	0.16	0.193	1
98049093-pdia6	0.866274	0.609651	0.22	0.246	1
98126640-rt21	0.869705	0.295588	0.16	0.193	1
98053169-ccd58	0.873048	0.315688	0.28	0.298	1
98007877-myh10	0.874315	0.313699	0.22	0.228	1
98055694-med13	0.881914	-0.385032	0.12	0.123	1
98126751-smc	0.881914	0.675706	0.12	0.123	1
98053077-lyrm5	0.882989	0.398944	0.14	0.175	1
98057021-f261-2	0.88949	-0.263106	0.18	0.158	1
98019006-tcpg	0.89077	0.334274	0.4	0.404	1
98025420-ypgq	0.892584	0.252707	0.24	0.263	1
98129134-nkx24-3	0.892847	0.305701	0.2	0.228	1
98018432-tim23	0.893745	0.464713	0.28	0.333	1
98025789-catl1	0.894618	0.266382	0.16	0.158	1
98115722-cf057	0.894618	0.253192	0.16	0.158	1
98156357-pgrc2	0.896321	-0.411873	0.1	0.105	1
98022395-dhx9	0.896701	-0.297537	0.1	0.088	1
98012021-srrt	0.902805	0.250288	0.3	0.316	1
98028665-tyb4	0.904231	0.493556	0.24	0.246	1
98012198-pnca	0.908022	0.309681	0.12	0.123	1
98041488-vp33a	0.908022	0.276387	0.12	0.123	1
98120956-unknown-3113	0.917615	0.260411	0.14	0.14	1
98033203-tsr1	0.919012	0.322236	0.2	0.211	1
98008511-cd11b	0.923828	0.257589	0.14	0.158	1
98049097-mcmbp	0.924497	-0.298819	0.1	0.105	1
98050180-mcm4	0.925485	0.26982	0.12	0.123	1
98001088-ptn11	0.927838	0.529656	0.12	0.14	1
98046269-ryr1	0.93249	-0.446742	0.48	0.456	1
98140978-ppp5	0.9329	0.286107	0.22	0.246	1
98003442-med4	0.933912	0.31276	0.1	0.105	1
98010498-akap1-2	0.93405	0.362331	0.14	0.14	1
98049110-rnf25	0.93423	0.463284	0.12	0.123	1
98133562-dph3	0.937795	0.499711	0.18	0.193	1
98024821-p66b-2	0.942268	0.290864	0.34	0.386	1
98034425-hnrpk-2	0.942705	0.524784	0.16	0.175	1
98023226-rab6a	0.946297	0.283266	0.22	0.246	1
98036028-unknown-941	0.951743	0.63678	0.12	0.123	1
98013877-galm	0.952412	0.25778	0.18	0.193	1
98032820-cn159	0.952768	0.374314	0.1	0.105	1
98001814-pex6	0.957576	0.251464	0.24	0.263	1
98058753-at2a2	0.960509	0.309933	0.12	0.123	1
98014716-mcts1	0.962492	0.340888	0.22	0.228	1
98032730-sde2	0.96262	-0.270732	0.18	0.175	1
98011039-rbl2	0.963876	0.261046	0.14	0.158	1
98001966-f172a	0.967044	0.378363	0.18	0.193	1
98036749-eri1	0.97165	0.390995	0.1	0.105	1
98041203-txlng	0.978449	0.291151	0.18	0.211	1
98009626-trio	0.981098	0.282304	0.1	0.105	1
98048097-fen1	0.981098	0.321289	0.1	0.105	1
98049621-eif1	0.988532	0.433676	0.16	0.175	1
98052790-ikzf3-2	0.993635	0.615857	0.26	0.281	1
98056264-luc7l	0.993635	0.261957	0.26	0.281	1
98022272-sdf2	1	0.281968	0.16	0.175	1
98153156-gbrap	1	0.296239	0.12	0.123	1

## Sheet: reg.neo.subset.dlx.6v0.markers.
	p_vala	avg_log2FCb	pct.1c	pct.2d	p_val_adje	a = unadjusted p value
98020348-rs15a	1.10504e-05	0.776906	0.977	0.917	0.227406	b = log fold change of average expression of this cluster versus all other clusters
98149155-rs25	6.59405e-05	0.502824	1	1	1	c = Percent of cells within this clusters that express this gene
98008897-mx1	7.90101e-05	-1.2549	0	0.3	1	d = Perfect of cells outside this cluster expressing this gene
98031941-gmpr1	0.00010889	-1.38439	0.182	0.583	1	e = adjusted p value using bonferroni correction
98050451-ypel5	0.000159018	0.816762	0.864	0.8	1
98017619-vigln	0.000198106	-0.892526	0.432	0.767	1
98033203-tsr1	0.000220178	-1.19379	0.045	0.367	1
98035671-sydc	0.000222785	-1.31473	0.068	0.4	1
98024751-sp3	0.000230034	-1.1817	0	0.267	1
98034033-tle1	0.000242144	-1.50692	0.159	0.5	1
98035484-dyhc2	0.00034148	-1.18332	0.114	0.467	1
98010962-mier3	0.000447776	-1.15926	0.023	0.3	1
98120591-tbb2a-4	0.000487216	-0.734713	0.432	0.783	1
98002364-tbb4b-2	0.000562252	-0.628323	0.477	0.817	1
98143187-kcma1-2	0.00064849	1.52556	0.182	0	1
98042255-sam50	0.000648706	-1.14194	0	0.233	1
98010757-tm147	0.000662317	-1.10005	0.045	0.333	1
98015284-cep78	0.000742216	-1.15272	0.023	0.283	1
98019506-masu1	0.0007861	-1.06233	0.091	0.4	1
98017344-snr40	0.00079536	-1.31511	0.045	0.317	1
98051237-ml12b-2	0.000941362	-1.11151	0.045	0.317	1
98031269-mia40	0.000943757	-0.765179	0.455	0.85	1
98037750-cckn	0.000973391	1.30767	0.341	0.1	1
98055333-dnlj	0.00098302	-1.31447	0.023	0.267	1
98009222-cul1	0.00109585	-1.08314	0.023	0.267	1
98108987-unknown-2322	0.00114855	1.0997	0.477	0.217	1
98110436-rs20-2	0.00116429	0.882764	0.909	0.783	1
98046686-bfar	0.00120393	-1.15705	0.045	0.3	1
98032730-sde2	0.00128721	-1.17176	0.045	0.3	1
98040889-scam1	0.00147513	-0.946939	0.091	0.383	1
98034398-tbb3	0.00149073	-0.558148	0.455	0.817	1
98005177-actb	0.00153897	-1.48191	0.136	0.433	1
98042605-thiom-2	0.00167632	-1.04256	0.045	0.3	1
98007190-atpg	0.00170218	-0.729287	0.364	0.733	1
98007788-cand1	0.00172435	-0.943877	0.114	0.417	1
98149937-itih3-2	0.00172823	-1.10168	0.023	0.25	1
98058428-ki21b	0.00173192	-1.05168	0.045	0.3	1
98015703-wdr26-2	0.00177746	-0.795421	0	0.2	1
98100931-tbb4b-6	0.00184824	-0.885889	0.045	0.3	1
98048044-cdc42-5	0.00198221	-0.89398	0.318	0.65	1
98016135-rm03	0.00221341	-0.664755	0.023	0.25	1
98000562-erf3a	0.00221602	-0.587805	0.295	0.65	1
98046400-gpda	0.00228666	-1.04382	0.114	0.4	1
98020841-nano2	0.00229056	-0.598683	0.432	0.717	1
98035532-ncbp2-2	0.00234967	-0.718675	0.318	0.633	1
98049897-zpr1	0.00235388	-0.905	0.045	0.283	1
98016993-rs2	0.00260999	-0.404976	0.909	0.983	1
98034085-prdx1	0.00266548	-1.0362	0.068	0.317	1
98054164-cq098-3	0.00280358	1.4405	0.182	0.017	1
98133569-mp2k4	0.00281475	-0.561211	0.227	0.583	1
98047033-adt2	0.00281995	-0.548694	0.795	0.933	1
98040366-t2fa	0.00290579	-1.17455	0.023	0.233	1
98031203-tmco1	0.00291403	-0.968954	0	0.183	1
98048049-lrc42	0.00291403	-0.559685	0	0.183	1
98058753-at2a2	0.00291403	-0.966178	0	0.183	1
98101419-pp6r3	0.00291403	-0.873218	0	0.183	1
98035781-tim	0.00298508	-1.18523	0.045	0.267	1
98003918-rbp2	0.0030827	-1.04164	0.159	0.45	1
98054997-acoc	0.00311662	-0.826549	0.023	0.233	1
98031719-phax	0.00324128	-0.762292	0.045	0.283	1
98016452-defi8	0.00347087	1.06812	0.136	0	1
98130376-pcf11-2	0.00347087	1.03779	0.136	0	1
98033444-unknown-876	0.00384772	1.43788	0.205	0.033	1
98047088-can9-5	0.00413219	-0.773066	0.5	0.783	1
98057370-rrp7a	0.00415338	-0.790849	0.091	0.35	1
98021172-spn1	0.00421777	0.807715	0.25	0.05	1
98043523-piwl1-2	0.00422976	-0.616666	0.591	0.833	1
98053225-unc5c-8	0.00429512	-0.584876	0.182	0.483	1
98050659-unknown-1345	0.00440119	-0.99572	0.091	0.333	1
98033167-clu	0.00466996	-0.840848	0.068	0.3	1
98007811-kctd3	0.00475047	-0.921326	0	0.167	1
98023746-rbm26	0.00475047	-0.607961	0	0.167	1
98023947-copb	0.00475047	-0.844965	0	0.167	1
98036260-tim9	0.00475047	-0.718168	0	0.167	1
98038890-efcb2	0.00475047	-0.586466	0	0.167	1
98052795-unknown-1386	0.00475047	-0.906046	0	0.167	1
98057254-lats1	0.00475047	-0.754742	0	0.167	1
98025565-hpcl1-2	0.0047669	-0.614959	0.091	0.35	1
98042822-bnip2	0.0047669	-0.410168	0.091	0.35	1
98160717-serp2	0.00480896	-0.442971	0.045	0.267	1
98025822-rmtl1	0.00484692	-0.711009	0.023	0.217	1
98015659-c9mt	0.00484774	-0.829279	0.318	0.633	1
98036152-dcaf8	0.00497149	1.10893	0.409	0.183	1
98021316-unknown-555	0.00501693	-0.8739	0.023	0.217	1
98146624-zn513-40	0.00519231	-0.684994	0.023	0.217	1
98008495-ubb-2	0.00536209	-0.860718	0.045	0.25	1
98034255-ubp30	0.00537322	-0.788918	0.023	0.217	1
98034279-kat5	0.00547549	-0.790284	0.341	0.633	1
98024471-bud31	0.00588905	-0.89107	0.068	0.3	1
98056836-htf4	0.00593208	-0.850033	0.136	0.4	1
98005650-dps1	0.00602727	-0.68939	0.159	0.45	1
98000052-dpoe2	0.00646749	-0.758985	0.091	0.333	1
98012838-djc21-2	0.00646749	-0.765767	0.091	0.333	1
98124598-rl38-2	0.00671759	-0.834172	0.386	0.667	1
98133452-zn214	0.00681814	0.94393	0.159	0.017	1
98020694-unknown-538	0.00697822	-0.669011	0.205	0.5	1
98038866-cg073	0.00699893	-0.889199	0.023	0.2	1
98017728-bpl1	0.00718973	-0.81905	0.068	0.283	1
98028576-cisd1	0.00748319	-0.540292	0.205	0.517	1
98030196-pyc	0.00753924	-0.8083	0.045	0.25	1
98014517-ndkb	0.00763941	0.560562	0.841	0.783	1
98001556-ks6c1	0.00770612	-1.06239	0	0.15	1
98003542-wdr90	0.00770612	-0.858315	0	0.15	1
98006572-zn202	0.00770612	-0.887159	0	0.15	1
98016847-chin	0.00770612	-0.675522	0	0.15	1
98020533-xpr1	0.00770612	-0.580702	0	0.15	1
98022747-bud13	0.00770612	-0.572045	0	0.15	1
98047912-mfn2	0.00770612	-0.770361	0	0.15	1
98048006-tip	0.00770612	-0.919253	0	0.15	1
98123916-unknown-3323	0.00770612	-0.539919	0	0.15	1
98152278-unknown-5305	0.00770612	-0.491486	0	0.15	1
98024105-imp4	0.00775534	-0.715179	0.023	0.2	1
98112310-zn513-19	0.00775534	-0.830432	0.023	0.2	1
98033345-eif3f	0.00777197	-0.622352	0.045	0.25	1
98022442-rla1	0.00779213	-0.590194	0.545	0.8	1
98132604-mcfd2-4	0.00779487	1.37501	0.364	0.167	1
98026885-p2r3c	0.00796654	0.833764	0.114	0	1
98001208-pctl	0.00802329	-0.958253	0.023	0.2	1
98031198-ddx10	0.00803291	-0.313706	0.068	0.3	1
98040837-lzic	0.0082995	-0.827747	0.023	0.2	1
98043618-tri69	0.0082995	-0.806028	0.023	0.2	1
98156186-zn235-25	0.00864512	-0.420425	0.136	0.383	1
98053408-rcor3	0.00873132	-0.783372	0.091	0.317	1
98022438-ost48	0.00874438	-0.885812	0.114	0.35	1
98053330-tmm65	0.00879554	-0.712959	0.136	0.4	1
98137645-odpat-2	0.00887758	-0.438385	0.023	0.2	1
98054554-grk5	0.00896619	-0.857972	0.091	0.317	1
98042186-dpoa2	0.00921053	-0.776796	0.045	0.233	1
98044764-ddx18	0.00924367	-0.89274	0.114	0.333	1
98009715-kmt2a	0.00953448	-0.747324	0.068	0.283	1
98049239-tm208	0.00970504	-0.714169	0.091	0.317	1
98033972-grp78-2	0.00980989	-1.0061	0.295	0.617	1
98024986-ran-2	0.00984745	-0.544743	0.795	0.95	1
98005129-eftu	0.010134	-0.533121	0.182	0.483	1
98043398-thil	0.0103879	-0.488427	0.091	0.333	1
98027169-metk1-2	0.0104005	-0.942617	0.045	0.233	1
98040783-ubp4	0.0104005	-0.853374	0.045	0.233	1
98044160-emc3	0.0104005	-0.910895	0.045	0.233	1
98002667-ub2d3	0.0104436	0.710837	0.773	0.633	1
98146615-unknown-4885	0.0106464	-0.5865	0.205	0.5	1
98106473-unknown-2161	0.0107757	1.36119	0.205	0.05	1
98040880-tpr	0.010887	-0.722167	0.182	0.467	1
98021472-tcpz	0.0109226	-0.597244	0.523	0.7	1
98011073-syhc	0.0110453	-0.901397	0.045	0.233	1
98035347-ddx20-2	0.0112097	-0.508501	0.273	0.55	1
98025025-notc2	0.0112695	-0.808394	0.136	0.383	1
98042724-hook3	0.0112695	-0.698695	0.136	0.383	1
98021669-dhx8	0.0113195	-0.945153	0.114	0.333	1
98035875-rn115-2	0.0115314	-0.885191	0.023	0.183	1
98021397-tmed2	0.0117589	-0.659382	0.159	0.417	1
98014239-glna	0.0118706	-0.739481	0.455	0.717	1
98019879-snpc1	0.0119265	-0.65484	0.023	0.183	1
98004046-gscr2	0.0120384	-0.812442	0.341	0.617	1
98035248-csde1	0.0120791	-0.751087	0.045	0.233	1
98119645-rs27a-2	0.0122775	0.486255	0.955	0.9	1
98000689-unknown-15	0.0124503	-0.76114	0	0.133	1
98003153-aktip	0.0124503	-0.934072	0	0.133	1
98012904-kprb	0.0124503	-0.760114	0	0.133	1
98015627-r3hd4	0.0124503	-0.744077	0	0.133	1
98025985-fyco1-3	0.0124503	-0.735567	0	0.133	1
98027344-unknown-700	0.0124503	-0.658693	0	0.133	1
98030085-ppie	0.0124503	-0.425594	0	0.133	1
98030812-tm2d2	0.0124503	-1.07629	0	0.133	1
98032602-tm2d3	0.0124503	-0.638771	0	0.133	1
98041249-gas2	0.0124503	-0.891433	0	0.133	1
98042683-tf3c1-2	0.0124503	-0.607761	0	0.133	1
98058846-c2d1a	0.0124503	-0.6583	0	0.133	1
98109408-gshr-2	0.0124503	-0.553557	0	0.133	1
98134289-efcb2-2	0.0124503	-0.363767	0	0.133	1
98152213-s12a7	0.0124503	-0.511471	0	0.133	1
98023889-smd3	0.0125024	0.338188	0.75	0.633	1
98114389-rs8	0.0126751	0.35942	0.886	0.867	1
98129126-spp2b	0.0127531	-0.703032	0.023	0.183	1
98014950-fos	0.0129564	-0.749743	0.068	0.267	1
98010758-pri1	0.013012	-0.511871	0.114	0.35	1
98032046-nat6	0.0131851	-0.682398	0.023	0.183	1
98051808-porim	0.0131851	-0.653013	0.023	0.183	1
98006494-cdc27	0.0131978	-0.640331	0.045	0.233	1
98028124-exos3	0.0131978	-0.565415	0.045	0.233	1
98044872-cspg4	0.0131978	-0.55382	0.045	0.233	1
98131251-erf3a-2	0.0132473	-0.523356	0.364	0.667	1
98037352-ybox1	0.0132943	-0.427226	0.795	0.95	1
98035549-rs3a-2	0.0134834	0.395739	0.977	0.933	1
98052958-e41l3-4	0.01363	-0.679336	0.023	0.183	1
98051061-ovol2	0.0137992	-0.746777	0.114	0.333	1
98056308-paf1	0.0138691	-0.909299	0.045	0.217	1
98005122-pccb	0.0139664	-1.01811	0.182	0.417	1
98058267-vdac2	0.0140406	-0.499901	0.773	0.883	1
98032103-ccng2	0.0140621	-0.657959	0.068	0.267	1
98018436-odpat	0.0140881	-0.429334	0.023	0.183	1
98043682-tmm53	0.0140881	-0.60483	0.023	0.183	1
98046357-smg7-2	0.0141418	-0.870235	0.091	0.283	1
98018217-rfc4	0.0141704	-0.706373	0.227	0.5	1
98001012-ub2v1	0.0143943	0.673302	0.727	0.667	1
98160873-pebp1-2	0.0145067	-0.716038	0.159	0.4	1
98017266-tm1l2	0.0145597	-0.467001	0.023	0.183	1
98024025-ci041	0.0145597	-0.510048	0.023	0.183	1
98105561-tri47-4	0.0145597	-0.508253	0.023	0.183	1
98128382-sdcb1-2	0.0145597	-0.312182	0.023	0.183	1
98045475-nemf	0.0148447	-0.597901	0.068	0.267	1
98003350-cecr5	0.0150438	0.920336	0.136	0.017	1
98042828-wdr75	0.0151826	-0.758757	0.091	0.3	1
98054226-hmgcl	0.0151826	-0.77159	0.091	0.3	1
98055694-med13	0.0151826	-0.634552	0.091	0.3	1
98003719-slirp	0.015227	-0.477006	0.25	0.567	1
98018525-rprd2	0.0155727	-0.708962	0.091	0.3	1
98038723-lfg2	0.0156249	-0.861597	0.045	0.217	1
98101673-unknown-1831	0.0159407	0.940612	0.25	0.083	1
98036477-acbp	0.015995	-0.458818	0.318	0.633	1
98047918-if4b	0.0160907	-0.459345	0.068	0.267	1
98141076-cip2a	0.0160907	-0.726275	0.068	0.267	1
98008701-sosb1	0.0162727	1.17	0.477	0.3	1
98039644-nck2	0.0165248	-0.68873	0.136	0.367	1
98048677-znf84	0.0165259	-0.550219	0.068	0.267	1
98029537-wdr1	0.0167469	-0.585618	0.114	0.333	1
98011909-pckgc	0.0168247	-0.475979	0.159	0.417	1
98020590-np1l1-2	0.0168249	-0.49293	0.523	0.817	1
98059451-dph1-2	0.0169715	-0.283953	0.068	0.267	1
98113497-unknown-2613	0.0169761	-0.504962	0.182	0.433	1
98054312-ddx1	0.0169985	-0.503989	0.205	0.467	1
98057850-gmppa	0.0170672	-0.620208	0.045	0.217	1
98045567-tm14c	0.0171868	0.817092	0.5	0.333	1
98013014-tysy	0.0171971	-0.433881	0.159	0.417	1
98048616-ndua9	0.017344	-0.611532	0.182	0.433	1
98103510-cg055	0.0174152	-0.433087	0.091	0.317	1
98033707-byst	0.0175292	-0.897769	0.068	0.25	1
98118356-copa-2	0.0176582	-0.482543	0.091	0.3	1
98058831-zn497	0.0176585	-0.734037	0.023	0.167	1
98050918-copz1	0.0177	-0.644853	0.136	0.367	1
98027019-unknown-691	0.0177293	-0.522187	0.455	0.767	1
98010077-rla0	0.0177655	-0.442873	0.705	0.883	1
98044136-ddx6-2	0.0178269	-0.783591	0.091	0.283	1
98038083-snip1	0.0181035	-0.568774	0.091	0.3	1
98043800-neua	0.0182361	-0.886974	0.159	0.383	1
98040421-rs6-2	0.0184879	-0.412215	0.795	0.9	1
98019258-kpbb	0.0186251	-0.676518	0.045	0.217	1
98037331-rm28	0.0186251	-0.425219	0.045	0.217	1
98046178-yxie	0.0187518	-0.8152	0.091	0.283	1
98000580-gtpb2	0.0188719	-0.739581	0.023	0.167	1
98012739-eya1	0.0188719	-0.525595	0.023	0.167	1
98029778-canb1	0.0188719	-0.750689	0.023	0.167	1
98025716-cttb2	0.0190029	-0.633226	0.068	0.25	1
98043628-gna11-2	0.0190238	-0.400085	0.091	0.3	1
98023731-at133	0.0193073	-0.611311	0.114	0.333	1
98029436-aamp	0.0195055	-0.703298	0.023	0.167	1
98136386-unknown-4198	0.0195055	-0.301627	0.023	0.167	1
98019286-atp4b	0.0195626	-0.543669	0.227	0.483	1
98143232-unknown-4661	0.0197298	-0.388084	0.227	0.517	1
98045459-pdcd4	0.0199102	-0.97971	0.205	0.417	1
98058096-can7	0.019945	0.955665	0.159	0.033	1
98048109-kapca	0.0199954	-1.14762	0.114	0.317	1
98000629-ttc12	0.0200568	-0.662461	0	0.117	1
98004147-unknown-95	0.0200568	-0.782688	0	0.117	1
98007747-smal1	0.0200568	-0.381091	0	0.117	1
98007972-cherp	0.0200568	-0.502066	0	0.117	1
98008811-hook1	0.0200568	-0.802979	0	0.117	1
98010476-pigg	0.0200568	-0.658486	0	0.117	1
98023487-tdrd1-3	0.0200568	-0.498286	0	0.117	1
98028242-tnnt2	0.0200568	-0.921647	0	0.117	1
98028910-s22a2-4	0.0200568	-0.541212	0	0.117	1
98031026-rsph3	0.0200568	-0.700175	0	0.117	1
98034575-mx1-3	0.0200568	-0.422477	0	0.117	1
98036071-taf5-2	0.0200568	-0.533431	0	0.117	1
98039731-crbn	0.0200568	-0.535299	0	0.117	1
98041861-den5a	0.0200568	-0.399382	0	0.117	1
98044196-pp1r7-3	0.0200568	-0.630704	0	0.117	1
98045355-apc	0.0200568	-0.378674	0	0.117	1
98048712-ube3c	0.0200568	-0.790249	0	0.117	1
98049287-unknown-1325	0.0200568	-0.404098	0	0.117	1
98049553-efnb2	0.0200568	-0.481284	0	0.117	1
98052785-arfrp	0.0200568	-0.460473	0	0.117	1
98053237-nade-2	0.0200568	-0.615832	0	0.117	1
98054739-ud16-3	0.0200568	-0.330625	0	0.117	1
98056703-zn667	0.0200568	-0.748602	0	0.117	1
98057542-mtfr2	0.0200568	-0.925975	0	0.117	1
98057974-alg11	0.0200568	-0.462485	0	0.117	1
98059292-brpf1	0.0200568	-0.590358	0	0.117	1
98109494-unknown-2356	0.0200568	-0.600821	0	0.117	1
98137899-ccd57	0.0200568	-0.763433	0	0.117	1
98139001-if4h	0.0200568	-0.424309	0	0.117	1
98028173-sl9a6-2	0.0201577	-0.798629	0.023	0.167	1
98046566-ei2be	0.0201577	-0.4806	0.023	0.167	1
98048907-rt18a	0.0201577	-0.76205	0.023	0.167	1
98047750-lpprc	0.0202179	-0.611061	0.091	0.283	1
98029165-chd7	0.0202336	-0.475303	0.114	0.333	1
98107183-alkb4	0.0202336	-0.455318	0.114	0.333	1
98043104-vatl-2	0.0202717	-0.712119	0.136	0.367	1
98041105-spsb1	0.020306	-0.410771	0.045	0.217	1
98141302-unknown-4526	0.0204614	0.889028	0.545	0.35	1
98053388-ch60	0.0205692	-0.901893	0.341	0.517	1
98014926-derl1	0.0208288	-0.863979	0.023	0.167	1
98050440-gcp5	0.0208288	-0.755519	0.023	0.167	1
98056437-hem0-2	0.0208288	-0.732205	0.023	0.167	1
98036204-prps2	0.0208867	-0.565663	0.159	0.417	1
98018138-dhx16	0.0211357	-0.59399	0.068	0.25	1
98027334-tdrd3	0.0211357	-0.552048	0.068	0.25	1
98010377-b2cl1	0.0215192	-0.579141	0.023	0.167	1
98109575-catl1-6	0.0215192	-0.359678	0.023	0.167	1
98102857-ruxe	0.0216655	-0.607426	0.364	0.683	1
98027189-vatc1	0.0220081	-0.87241	0.045	0.2	1
98019206-adf1-5	0.0222295	-0.598194	0.023	0.167	1
98031793-tpc6b	0.0222295	-0.501091	0.023	0.167	1
98045181-rent1	0.0222295	-0.610056	0.023	0.167	1
98052992-ogrl1	0.0222295	-0.660021	0.023	0.167	1
98107826-rmtl1-2	0.0222295	-0.374275	0.023	0.167	1
98000148-herc4	0.0222783	-0.586618	0.068	0.25	1
98001751-sycm	0.0226589	-0.884391	0.045	0.2	1
98041813-hells	0.0229601	-0.492348	0.023	0.167	1
98051818-ethe1-2	0.0229601	-0.341243	0.023	0.167	1
98127910-nudc2	0.0230014	0.867363	0.159	0.033	1
98025832-sc11c	0.0232775	-0.305924	0.182	0.433	1
98055782-morc2	0.0232775	-0.536993	0.182	0.433	1
98148605-unknown-5005	0.0233264	-0.6941	0.045	0.2	1
98003099-zf64b	0.0234381	-0.680972	0.136	0.35	1
98006510-arsk	0.0234525	-0.584646	0.091	0.283	1
98012751-eif3d	0.0235894	-0.592994	0.205	0.433	1
98030983-gnai3	0.0240108	-0.728717	0.045	0.2	1
98007970-hcdh	0.0240666	-0.35106	0.205	0.467	1
98034549-nhp2	0.0240666	-0.435191	0.205	0.467	1
98050911-esyt2	0.0240927	-0.386302	0.068	0.25	1
98026018-al3a2-2	0.0243376	-0.386718	0.114	0.333	1
98012673-rl37a	0.0246384	0.323918	0.955	0.95	1
98059466-med18	0.0247254	-0.313258	0.068	0.25	1
98023386-mboa2-2	0.0254322	-0.633712	0.045	0.2	1
98006486-rcan1	0.0258505	-0.562313	0.091	0.283	1
98017531-ltor3	0.0258505	-0.498882	0.091	0.283	1
98027694-plk1	0.0258505	-0.584255	0.091	0.283	1
98133417-rhoa-4	0.0260339	-0.284102	0.068	0.25	1
98026721-sim14	0.0261045	-0.419473	0.182	0.45	1
98008838-cp058	0.0261697	-0.652297	0.045	0.2	1
98026535-u5s1	0.0261697	-0.602375	0.045	0.2	1
98142596-zn224	0.0261697	-0.253186	0.045	0.2	1
98162180-sc6a5-2	0.0262041	-0.37771	0.273	0.55	1
98123392-unknown-3294	0.0267104	-0.250938	0.068	0.25	1
98042168-kctd5	0.0269165	-0.62031	0.159	0.383	1
98022193-sh3g2	0.0269257	-0.805279	0.045	0.2	1
98025257-tbcc	0.0269257	-0.670819	0.045	0.2	1
98128233-gels-2	0.0269257	-0.740305	0.045	0.2	1
98006499-tri65-2	0.0269335	-1.0068	0.023	0.15	1
98009139-calr-2	0.0270898	-0.70783	0.614	0.75	1
98013145-ash1l	0.0274914	1.08497	0.205	0.067	1
98031942-hyou1	0.0276651	-0.534485	0.068	0.233	1
98008275-f206a	0.0276904	-0.522982	0.114	0.317	1
98101002-osbp1	0.0277005	-0.606858	0.045	0.2	1
98042156-vps51	0.0278341	-0.735397	0.023	0.15	1
98054601-srsf3-3	0.0278637	0.803068	0.659	0.617	1
98108638-dnj5b-2	0.0280093	-0.405079	0.25	0.5	1
98007607-cpt1a-3	0.0281422	-0.74056	0.091	0.267	1
98022227-srsf1	0.0284629	-0.663557	0.227	0.483	1
98017624-muc17	0.0284944	-0.568178	0.045	0.2	1
98118450-tba3c-2	0.0290153	-0.825874	0.25	0.467	1
98004122-ut14a	0.0291438	-0.33375	0.091	0.283	1
98030724-parl	0.0293078	-0.380449	0.045	0.2	1
98042055-imp2l	0.0293078	-0.524377	0.045	0.2	1
98128383-unknown-3647	0.0293078	-0.465603	0.045	0.2	1
98007075-dek	0.0295362	-0.739477	0.136	0.333	1
98011596-isl1	0.0296869	-0.692479	0.227	0.433	1
98037153-unknown-975	0.0297134	-0.617584	0.023	0.15	1
98138202-lrp1-16	0.0297134	-0.493049	0.023	0.15	1
98148473-lrp1-19	0.0297134	-0.473809	0.023	0.15	1
98016444-tcp4	0.0299048	-0.705045	0.068	0.233	1
98031077-rsrc2	0.0300462	-0.725548	0.114	0.3	1
98004448-met14	0.0301412	-0.467333	0.045	0.2	1
98037964-chd1	0.0301412	-0.270297	0.045	0.2	1
98111168-zn513-14	0.0301412	-0.489221	0.045	0.2	1
98016514-atg4d	0.0303119	-0.639715	0.114	0.317	1
98154762-tbb4b-18	0.0303119	-0.407677	0.114	0.317	1
98039334-rragc	0.0305589	-0.420174	0.091	0.283	1
98031442-pk3c3	0.0305604	0.835592	0.273	0.117	1
98010928-nubp1	0.0306852	-0.610792	0.068	0.233	1
98020709-ltor5	0.0306932	-0.638224	0.023	0.15	1
98029055-nvl	0.0306932	-0.68312	0.023	0.15	1
98048546-ddi2	0.03074	-0.654421	0.114	0.3	1
98025109-max-2	0.0309948	-0.43443	0.045	0.2	1
98055696-sept7-2	0.0309948	-0.505006	0.045	0.2	1
98010273-tram1	0.0309996	-0.517887	0.114	0.317	1
98023264-fa13a	0.0309996	-0.430028	0.114	0.317	1
98028259-tanc2	0.0310028	-0.708108	0.091	0.267	1
98022556-set-2	0.0311039	-0.342287	0.864	0.933	1
98043750-nsd2	0.031142	-0.493673	0.136	0.35	1
98038974-grsf1	0.0313656	-0.524302	0.227	0.5	1
98001345-cp080	0.0317007	-0.64439	0.023	0.15	1
98009044-abhd2	0.0317007	-0.53322	0.023	0.15	1
98049894-mgdp1-5	0.0317007	-0.541126	0.023	0.15	1
98056619-sfxn1-2	0.0317007	-0.506196	0.023	0.15	1
98058348-spf45	0.0317007	-0.592346	0.023	0.15	1
98016999-k1683	0.0318691	-0.286543	0.045	0.2	1
98045984-h33-2	0.0319657	-0.254299	0.773	0.917	1
98129134-nkx24-3	0.0321077	-0.642548	0.159	0.367	1
98003322-cds2	0.0322666	-0.445449	0	0.1	1
98004316-sptcs	0.0322666	-0.44995	0	0.1	1
98007054-c43bp	0.0322666	-0.398656	0	0.1	1
98009628-phf10	0.0322666	-0.332248	0	0.1	1
98009730-tm165	0.0322666	-0.579607	0	0.1	1
98016176-ift43	0.0322666	-0.537683	0	0.1	1
98019062-nduf5	0.0322666	-1.15608	0	0.1	1
98019544-unknown-499	0.0322666	-0.558655	0	0.1	1
98020496-d39u1	0.0322666	-0.441897	0	0.1	1
98022948-rent2	0.0322666	-0.642553	0	0.1	1
98024355-dus16	0.0322666	-0.329421	0	0.1	1
98025173-rbgp1	0.0322666	-0.619962	0	0.1	1
98026692-nnrd	0.0322666	-0.426911	0	0.1	1
98026790-rgs7	0.0322666	-0.443503	0	0.1	1
98027055-foxj3	0.0322666	-0.512405	0	0.1	1
98030050-ikbl1	0.0322666	-0.343623	0	0.1	1
98030788-mip	0.0322666	-0.51381	0	0.1	1
98033574-tpgs1	0.0322666	-0.505829	0	0.1	1
98033584-goga5	0.0322666	-0.692577	0	0.1	1
98033897-six1	0.0322666	-0.30638	0	0.1	1
98034315-dhx37	0.0322666	-0.368637	0	0.1	1
98036631-cc038-3	0.0322666	-0.474025	0	0.1	1
98037439-pnpt1	0.0322666	-0.527239	0	0.1	1
98039912-arl2	0.0322666	-0.529992	0	0.1	1
98040038-ap3d1	0.0322666	-0.412765	0	0.1	1
98043512-aqp6	0.0322666	-0.612318	0	0.1	1
98043605-acsf4	0.0322666	-0.642259	0	0.1	1
98044786-rgp1	0.0322666	-0.519193	0	0.1	1
98044858-galk1	0.0322666	-0.532776	0	0.1	1
98047598-abl1-3	0.0322666	-0.484642	0	0.1	1
98048939-e41l3-3	0.0322666	-0.745931	0	0.1	1
98050278-foxn3	0.0322666	-0.39584	0	0.1	1
98052172-kld10	0.0322666	-0.343963	0	0.1	1
98052481-pak6	0.0322666	-0.433639	0	0.1	1
98054358-tbc16	0.0322666	-0.542909	0	0.1	1
98055797-lpp3-4	0.0322666	-0.451264	0	0.1	1
98057317-ercc2	0.0322666	-0.501151	0	0.1	1
98057507-ap2a2	0.0322666	-0.334501	0	0.1	1
98057656-wdr62	0.0322666	-0.689325	0	0.1	1
98059145-foh1b-2	0.0322666	-0.947345	0	0.1	1
98059276-xpa	0.0322666	-0.587556	0	0.1	1
98102062-strn3-2	0.0322666	-0.66062	0	0.1	1
98113013-nek9-2	0.0322666	-0.634354	0	0.1	1
98117479-zn213	0.0322666	-0.798901	0	0.1	1
98122831-sera-3	0.0322666	-0.582041	0	0.1	1
98127595-unknown-3591	0.0322666	-0.341955	0	0.1	1
98010176-tisb	0.0322987	-0.686152	0.068	0.233	1
98035705-strum	0.0322987	-0.56337	0.068	0.233	1
98009533-actg-2	0.0327365	-0.544203	0.023	0.15	1
98028325-zbt41	0.0327365	-0.493054	0.023	0.15	1
98036753-i4e1b	0.0327365	-0.666632	0.023	0.15	1
98045235-aass	0.0327644	-0.261152	0.045	0.2	1
98141420-nu4m	0.0327644	-0.393091	0.045	0.2	1
98009280-rt24	0.0327862	-0.432133	0.182	0.433	1
98049562-ci041-2	0.0330592	-0.487618	0.227	0.467	1
98040883-smc3	0.033104	-0.499089	0.205	0.433	1
98017993-cdk3	0.0331323	-0.541856	0.068	0.233	1
98030299-pygm	0.0331323	-0.507149	0.068	0.233	1
98014025-baz1a	0.033642	-0.564377	0.136	0.333	1
98001993-calm	0.033801	-0.668287	0.023	0.15	1
98008877-hnrl1-2	0.033801	-0.482503	0.023	0.15	1
98041151-unknown-1107	0.033801	-0.769014	0.023	0.15	1
98044947-mkrn1	0.033801	-0.524553	0.023	0.15	1
98055282-unknown-1470	0.033801	-0.445552	0.023	0.15	1
98025664-frk-2	0.0339842	-0.522948	0.068	0.233	1
98009082-ifih1	0.034288	0.894585	0.114	0.017	1
98049121-ytdc2-2	0.034288	0.866732	0.114	0.017	1
98143101-lrat-9	0.034288	0.595329	0.114	0.017	1
98050032-ndus1	0.0348549	-0.53201	0.068	0.233	1
98002073-adf1	0.0348951	-0.506814	0.023	0.15	1
98002568-cope	0.0348951	-0.426285	0.023	0.15	1
98011271-pex13	0.0348951	-0.340847	0.023	0.15	1
98028406-haox1-2	0.0348951	-0.515708	0.023	0.15	1
98031619-odo2	0.0348951	-0.524023	0.023	0.15	1
98040629-lclt1-2	0.0348951	-0.575457	0.023	0.15	1
98043396-anm10-2	0.0348951	-0.400792	0.023	0.15	1
98019679-aces-2	0.0351634	-0.373676	0.091	0.283	1
98058735-pi42b	0.0356057	-0.708769	0.045	0.183	1
98000688-rm51	0.0357445	-0.427358	0.068	0.233	1
98123030-stx18	0.0357445	-0.604	0.068	0.233	1
98053169-ccd58	0.0360173	-0.487343	0.182	0.4	1
98013512-phyd1	0.0360192	-0.408246	0.023	0.15	1
98030599-dhc24-2	0.0360192	-0.474936	0.023	0.15	1
98031727-atrx	0.0360192	-0.368478	0.023	0.15	1
98032268-dhx8-2	0.0360192	-0.445886	0.023	0.15	1
98046207-stt3b	0.0360192	-0.358623	0.023	0.15	1
98053911-psmd8	0.0364681	-0.755873	0.114	0.283	1
98122072-unknown-3197	0.0366222	-0.522603	0.045	0.183	1
98117270-dyl2-3	0.0366427	0.645521	0.705	0.667	1
98118485-ube2o	0.0366534	-0.560194	0.068	0.233	1
98012105-setd2	0.0368019	-0.503975	0.114	0.3	1
98049505-4ebp2-2	0.036891	-0.373392	0.136	0.35	1
98038941-sytc	0.0371023	-0.85561	0.091	0.25	1
98029274-rs18	0.037276	0.363089	0.955	0.917	1
98033956-leng8	0.0374786	-0.516644	0.091	0.267	1
98035977-nu133	0.0375819	-0.391896	0.068	0.233	1
98008149-acdsb	0.0379932	-0.760279	0.068	0.217	1
98132150-h10-6	0.0381846	-0.49222	0.591	0.733	1
98036443-arl5b	0.0382265	-0.628527	0.136	0.333	1
98034562-ptpra	0.0384675	-0.525151	0.114	0.3	1
98058501-ptprn	0.0385303	-0.517859	0.068	0.233	1
98128472-med18-2	0.0385303	-0.250419	0.068	0.233	1
98035814-csn8	0.0387297	-0.692884	0.045	0.183	1
98046656-dnli4	0.0387297	-0.689452	0.045	0.183	1
98048911-axin2	0.0387297	-0.84676	0.045	0.183	1
98051807-pfd3	0.0387297	-0.795817	0.045	0.183	1
98042721-perq2	0.0395303	-0.699865	0.136	0.317	1
98055926-srp54	0.0395927	-0.766554	0.227	0.433	1
98027631-lbr	0.0397743	-0.614042	0.364	0.617	1
98032514-bap31	0.0397794	0.919005	0.25	0.117	1
98048967-rm12	0.040109	-0.674888	0.205	0.433	1
98033938-rl31	0.0404007	0.352304	0.955	0.95	1
98002647-pai2b	0.0405565	-0.592586	0.295	0.55	1
98053534-srsf4-3	0.0407744	-0.41291	0.273	0.533	1
98141987-syj2b	0.0407977	-0.814765	0.091	0.25	1
98017393-ubxn1	0.0409394	-0.910451	0.045	0.183	1
98043566-paaf1	0.0409394	-0.49551	0.045	0.183	1
98055953-stxb5-2	0.0409394	-0.602505	0.045	0.183	1
98014641-rtcb	0.0411268	-0.492499	0.091	0.267	1
98059357-rm21	0.0411268	-0.321402	0.091	0.267	1
98157823-tba1b-4	0.0419754	-0.399741	0.341	0.667	1
98017984-derl2	0.0420837	-0.413006	0.045	0.183	1
98036040-lrig3	0.0420837	-0.546684	0.045	0.183	1
98043157-wdr4	0.0420837	-0.482293	0.045	0.183	1
98153142-spee	0.0420837	-0.574031	0.045	0.183	1
98007383-ruvb1	0.0420844	-0.354241	0.091	0.267	1
98057051-ei2bb	0.0424428	-0.390987	0.136	0.333	1
98022213-suv3	0.0425301	-0.312497	0.068	0.233	1
98026472-unknown-677	0.0425963	0.939774	0.364	0.233	1
98043754-wipi2	0.0427594	-0.685476	0.091	0.25	1
98046623-unknown-1252	0.042914	-0.560617	0.114	0.3	1
98012515-rbp10	0.0431215	-0.804851	0.068	0.217	1
98053456-tcf20	0.0431215	-0.697277	0.068	0.217	1
98024486-pkh4b	0.0432549	-0.412417	0.045	0.183	1
98030540-tf2h3	0.0432549	-0.534181	0.045	0.183	1
98037023-rbsk	0.0432549	-0.51613	0.045	0.183	1
98057719-pipna	0.0433317	-0.448544	0.136	0.333	1
98041565-pyrg1	0.0435808	-0.472913	0.25	0.5	1
98004524-nf2l1	0.0436889	-0.589187	0.023	0.133	1
98100095-kcy-2	0.0437699	-0.734189	0.091	0.25	1
98042143-gnl1	0.0439089	0.808591	0.136	0.033	1
98047394-comd5	0.0439089	1.05867	0.136	0.033	1
98056220-k0556-2	0.0439089	1.16757	0.136	0.033	1
98051362-spice	0.0440365	-0.53833	0.159	0.35	1
98032787-lamp3	0.0441101	-0.498102	0.386	0.667	1
98021411-tdrkh	0.0444536	-0.354469	0.045	0.183	1
98026683-unknown-686	0.0444536	-0.476973	0.045	0.183	1
98057419-pkcb1	0.0448004	-0.763652	0.091	0.25	1
98155686-rock2-2	0.0448425	1.04013	0.25	0.117	1
98049262-zbt26	0.0448629	0.653165	0.795	0.75	1
98032672-gnao	0.0449839	-0.439736	0.318	0.55	1
98136385-unknown-4197	0.0451076	0.437882	0.955	0.933	1
98140978-ppp5	0.0451566	-0.373177	0.136	0.333	1
98032825-red1	0.0453308	-0.449018	0.068	0.217	1
98001744-wipi4	0.0456802	-0.439346	0.045	0.183	1
98018979-mon2	0.0456802	-0.339707	0.045	0.183	1
98024084-srp68	0.0456802	-0.476684	0.045	0.183	1
98051645-prod	0.0456802	-0.445488	0.045	0.183	1
98018888-hnrpf	0.0457594	-0.666138	0.318	0.55	1
98038337-brm1l	0.0463605	-0.380396	0.182	0.4	1
98160794-hvcn1-2	0.0464707	-0.402759	0.068	0.217	1
98043197-tmf1	0.0465822	-0.747633	0.023	0.133	1
98011620-rbbp4-3	0.0465834	-0.434098	0.205	0.433	1
98020522-rs29	0.0467154	0.341348	0.864	0.8	1
98032697-unknown-853	0.0469352	-0.326404	0.045	0.183	1
98057494-pcm1	0.0469352	-0.338098	0.045	0.183	1
98042646-mon1a	0.0469802	0.904667	0.136	0.033	1
98008735-ddx54	0.0470459	-0.437637	0.136	0.333	1
98011158-dyr	0.0470459	-0.312889	0.136	0.333	1
98047190-unknown-1267	0.0470497	0.696264	0.227	0.1	1
98136327-unknown-4192	0.0470497	0.696264	0.227	0.1	1
98022499-tom70	0.0471605	-0.344112	0.091	0.267	1
98019945-fxr1	0.0471838	-0.434236	0.273	0.517	1
98013921-smrc2	0.0474051	-0.781978	0.25	0.45	1
98003365-sbp2l	0.0476347	-0.527784	0.068	0.217	1
98011952-kif11	0.0476983	-0.469583	0.205	0.4	1
98021683-btbd9	0.0480883	-0.723063	0.023	0.133	1
98042742-snag	0.0482191	-0.380244	0.045	0.183	1
98152279-unknown-5306	0.0482191	-0.548668	0.045	0.183	1
98030399-dyr1a	0.0486231	-0.601662	0.114	0.283	1
98151551-zn593	0.0489794	0.681101	0.545	0.433	1
98000261-vatl	0.0494698	-0.614022	0.182	0.383	1
98052090-djb11-4	0.0495323	-0.256926	0.045	0.183	1
98030071-adck4	0.0496352	-0.643293	0.023	0.133	1
98017566-epn1	0.0500362	-0.553348	0.068	0.217	1
98048972-tcph	0.0501813	-0.306056	0.25	0.5	1
98029455-frs2	0.0502648	-0.49483	0.091	0.25	1
98050725-lypa2	0.0502648	-0.577076	0.091	0.25	1
98036385-afg32	0.0509288	-0.370079	0.114	0.3	1
98029043-rl37	0.0509415	0.317152	0.909	0.883	1
98056870-grdn-2	0.0510606	0.943098	0.409	0.283	1
98017633-lama4	0.0510615	0.867591	0.182	0.067	1
98058528-plcb4	0.0512235	-0.492515	0.023	0.133	1
98127466-unknown-3576	0.0512235	-0.817745	0.023	0.133	1
98054987-bccip	0.0512745	-0.329234	0.068	0.217	1
98159313-unknown-5779	0.0515814	-0.410274	0.818	0.9	1
98012926-gslg1	0.0516142	-0.516606	0.159	0.35	1
98001231-sap3	0.0518352	-0.418343	0.136	0.317	1
98040782-2a5d	0.0518352	-0.552633	0.136	0.317	1
98048801-cbx3	0.0521047	-0.528232	0.568	0.75	1
98023125-ubp34	0.0525384	-0.376383	0.068	0.217	1
98048590-tba1a-8	0.0526019	-0.31044	0.091	0.25	1
98001810-ermp1	0.0528541	-0.45845	0.023	0.133	1
98002554-kpb1	0.0528541	-0.548021	0.023	0.133	1
98015373-mtbp	0.0528541	-0.479357	0.023	0.133	1
98017029-apc7	0.0528541	-0.342375	0.023	0.133	1
98017572-dele	0.0528541	-0.34592	0.023	0.133	1
98020578-djb14	0.0528541	-0.401249	0.023	0.133	1
98012842-sec13	0.0533146	-0.512662	0.295	0.517	1
98000284-capzb	0.0536705	-0.546776	0.159	0.35	1
98015570-tadbp	0.0541281	-0.49116	0.114	0.283	1
98031867-tera	0.0542077	-0.531182	0.455	0.717	1
98053788-unknown-1411	0.0545234	-0.315704	0.341	0.583	1
98000440-prkdc	0.054528	-0.490766	0.023	0.133	1
98014322-mlec	0.054528	-0.392009	0.023	0.133	1
98020691-arv1	0.054528	-0.45323	0.023	0.133	1
98024575-jos2	0.054528	-0.426682	0.023	0.133	1
98036132-tnks1	0.054528	-0.369341	0.023	0.133	1
98038206-caap1	0.054528	-0.335749	0.023	0.133	1
98042154-unknown-1130	0.054528	-0.414189	0.023	0.133	1
98056596-gpat3	0.054528	-0.273426	0.023	0.133	1
98059395-fbxw7-5	0.054528	-0.287439	0.023	0.133	1
98120804-fhit	0.054528	-0.317069	0.023	0.133	1
98152214-unknown-5299	0.054528	-0.267117	0.023	0.133	1
98050836-al14e	0.055029	-0.54813	0.091	0.25	1
98011587-wdr37	0.0551444	-0.416252	0.068	0.217	1
98037810-birc6	0.0552894	-0.426756	0.114	0.283	1
98058744-mint	0.0553327	-0.630927	0.159	0.333	1
98041837-ubp14	0.0554145	-0.359847	0.364	0.633	1
98048203-rad50	0.0554437	-0.726171	0.045	0.167	1
98028071-mre11	0.055882	-0.615294	0.136	0.3	1
98008255-synm	0.0559486	-0.808203	0.068	0.2	1
98004039-smad3	0.0561617	-0.535976	0.205	0.417	1
98014661-dpy30-2	0.0562458	-0.428287	0.023	0.133	1
98028622-ktna1	0.0562458	-0.312319	0.023	0.133	1
98157982-loxh1-29	0.0562458	-0.367787	0.023	0.133	1
98001499-ktap2	0.0562772	-0.307721	0.091	0.25	1
98029622-hcfc1	0.0564459	-0.828322	0.205	0.367	1
98033320-tsr3	0.0566085	0.701478	0.25	0.117	1
98009676-dad1	0.0570474	-0.346367	0.227	0.433	1
98034989-ubr7	0.0572587	-0.797322	0.091	0.233	1
98008357-kcmf1	0.0581206	-0.433182	0.227	0.45	1
98031811-gdia	0.058514	-0.517157	0.136	0.317	1
98000078-wbs16	0.0585359	-0.65104	0.045	0.167	1
98111788-unknown-2503	0.0585359	0.782236	0.182	0.067	1
98010024-gpn3	0.0585526	0.809158	0.227	0.1	1
98052134-fdft	0.0588443	-0.551763	0.091	0.25	1
98041198-ablm1-2	0.0588983	-0.459061	0.114	0.283	1
98019973-ndub2	0.058969	0.6347	0.477	0.4	1
98050048-plst	0.0591122	-0.374106	0.159	0.35	1
98052334-nep1-2	0.0591122	-0.328247	0.159	0.35	1
98017942-calu-2	0.0592465	0.707295	0.25	0.117	1
98053142-capsl-4	0.0593735	0.846253	0.205	0.083	1
98007529-ssra	0.0594586	-0.376212	0.273	0.533	1
98012606-acsa	0.0598208	-0.635387	0.159	0.333	1
98031233-sptb2	0.0600303	-0.476272	0.25	0.467	1
98020107-ddb1	0.060135	-0.567238	0.045	0.167	1
98058893-unknown-1596	0.0602268	-0.586641	0.068	0.2	1
98033145-cnot4	0.0602538	-0.427199	0.159	0.35	1
98046333-aqp4	0.0606802	-0.260872	0.068	0.217	1
98009479-tsr2	0.0612041	0.452996	0.727	0.567	1
98034278-atpb	0.0613643	-0.507315	0.705	0.85	1
98121580-s2543	0.0614112	-0.394987	0.114	0.283	1
98012652-csn4	0.0617033	-0.290649	0.159	0.367	1
98024554-nudc3	0.0617701	-0.5187	0.045	0.167	1
98035340-spns1-3	0.0617701	-0.582632	0.045	0.167	1
98043715-tnni2	0.0617701	-0.96138	0.045	0.167	1
98043741-spcs1	0.0617701	-0.663163	0.045	0.167	1
98047552-dph2	0.0617701	-0.432568	0.045	0.167	1
98058713-sem5b	0.0617701	-0.531892	0.045	0.167	1
98014400-pabp1	0.0633385	-0.30657	0.705	0.783	1
98142455-unknown-4611	0.0633816	-0.611245	0.159	0.333	1
98006284-dpm1	0.0634418	-0.422974	0.045	0.167	1
98012239-mtmr2	0.0634418	-0.530918	0.045	0.167	1
98039251-ddx56	0.0634418	-0.813371	0.045	0.167	1
98054111-metl6	0.0634418	-0.579083	0.045	0.167	1
98117551-unknown-2868	0.0634418	-0.435546	0.045	0.167	1
98011669-trap1	0.0635583	-0.273527	0.182	0.4	1
98134317-rang	0.0636097	-0.494619	0.182	0.367	1
98043721-y531-3	0.0640123	-0.41792	0.114	0.283	1
98033842-bre1b	0.0642706	-0.309678	0.091	0.25	1
98051731-iolx	0.0642706	-0.32298	0.091	0.25	1
98026786-rpn2	0.0643761	0.366093	0.659	0.583	1
98040634-atpa	0.064582	-0.505762	0.523	0.733	1
98006063-scc4	0.064612	-0.340503	0.136	0.317	1
98031104-hnrpk	0.064736	0.611744	0.545	0.45	1
98010861-selr1	0.0651507	-0.525431	0.045	0.167	1
98025374-symm	0.0651507	-0.338427	0.045	0.167	1
98033186-rbm12	0.0651507	-0.567823	0.045	0.167	1
98039341-edc3	0.0651507	-0.363407	0.045	0.167	1
98050775-tssc1	0.0651507	-0.468444	0.045	0.167	1
98013318-mdhm	0.0655066	-0.423407	0.318	0.533	1
98023961-sf3a3	0.0655561	-0.636818	0.091	0.233	1
98137389-rs10	0.0658936	0.344309	0.955	0.933	1
98016572-tdrd1	0.0659085	-0.542492	0.273	0.483	1
98021859-upp	0.0662902	0.7979	0.25	0.117	1
98027943-pdia3	0.0663689	-0.465996	0.409	0.683	1
98025219-rsmn	0.0665795	-0.306227	0.682	0.867	1
98020870-unknown-548	0.0668974	-0.484335	0.045	0.167	1
98027413-copb2	0.067031	-0.70376	0.091	0.233	1
98030722-cnfn-3	0.0678673	0.623062	0.568	0.433	1
98067883-unknown-1649	0.0679578	-0.496244	0.068	0.2	1
98042350-hdgr2	0.0679656	0.59235	0.545	0.467	1
98112757-mpcp	0.0683307	-0.516369	0.136	0.3	1
98027968-snaa	0.0685331	-0.729498	0.091	0.233	1
98041799-nsa2	0.0686355	-0.358214	0.409	0.667	1
98012455-dazp1	0.0686825	-0.39717	0.045	0.167	1
98016373-vapb	0.0686825	-0.402508	0.045	0.167	1
98040467-cx056	0.0686825	-0.412809	0.045	0.167	1
98035056-cats	0.0694316	-0.650744	0.114	0.267	1
98034517-unknown-900	0.0694875	-0.286007	0.114	0.283	1
98040148-cir1a	0.069598	-0.492596	0.068	0.2	1
98025969-zn598	0.0705065	-0.305665	0.045	0.167	1
98055149-st38l	0.0705065	-0.436499	0.045	0.167	1
98022147-diexf	0.070532	-0.704313	0.023	0.117	1
98040759-fbxl7-7	0.0709148	-0.347481	0.114	0.283	1
98043788-pcx2	0.0710758	-0.795921	0.136	0.3	1
98047357-tpis	0.0713724	-0.342676	0.159	0.35	1
98051416-anm8	0.0717256	0.583109	0.159	0.05	1
98056504-las1l	0.0722839	-0.333669	0.182	0.367	1
98014977-adip	0.0723701	-0.334324	0.045	0.167	1
98054950-s27a4-4	0.0723701	0.303048	0.182	0.067	1
98015890-cog6	0.072775	-0.746947	0.023	0.117	1
98030848-itb3-2	0.072976	-0.468668	0.068	0.2	1
98031617-sptc2	0.072976	-0.477846	0.068	0.2	1
98056378-mthsd-2	0.072976	-0.474943	0.068	0.2	1
98054348-dpod1	0.0731789	1.10116	0.25	0.133	1
98004382-unknown-104	0.0740213	-0.338909	0.136	0.317	1
98109820-vmp1	0.0741638	0.516876	0.205	0.083	1
98053496-map11	0.0741709	-0.573312	0.205	0.367	1
98014194-unknown-367	0.0749014	-0.974002	0.045	0.15	1
98111167-zn513-13	0.0749014	-0.766891	0.045	0.15	1
98006799-cog5	0.0750761	-0.790403	0.023	0.117	1
98022840-mppd1-3	0.0750761	-0.677261	0.023	0.117	1
98045063-otoan-2	0.0750761	-0.791997	0.023	0.117	1
98057474-b3gt1-4	0.0750761	-0.539773	0.023	0.117	1
98142813-at2b3-2	0.0750761	-0.416347	0.023	0.117	1
98002278-rl24	0.0753005	0.402048	0.886	0.85	1
98017366-rab5c	0.0753625	-0.588192	0.136	0.3	1
98016846-tisd	0.0754987	-0.292562	0.182	0.383	1
98160238-h2az-3	0.0757457	-0.37255	0.455	0.667	1
98029516-unknown-759	0.0762183	-0.354879	0.045	0.167	1
98103162-ctu1	0.076464	-0.331604	0.091	0.233	1
98032534-fads2-3	0.076487	-0.348855	0.068	0.2	1
98055321-hmdh	0.076487	-0.324041	0.068	0.2	1
98027524-pairb	0.076853	-0.34261	0.773	0.917	1
98005373-unknown-125	0.0774363	-0.516818	0.023	0.117	1
98026967-pncb	0.0774363	-0.589264	0.023	0.117	1
98049649-dicer-3	0.0774363	-0.515541	0.023	0.117	1
98034109-t194a	0.0782935	-0.427096	0.068	0.2	1
98052148-rnft2	0.0782935	-0.515434	0.068	0.2	1
98134979-actb-8	0.0783353	-0.254691	0.432	0.667	1
98050801-brca2-2	0.0790173	-0.76673	0.045	0.15	1
98006404-elov4	0.0790274	-0.408466	0.295	0.5	1
98009209-fxr2	0.0790274	-0.347841	0.273	0.517	1
98038046-tfg	0.0790548	0.825274	0.364	0.233	1
98056052-tpmt-2	0.0791768	-0.397633	0.227	0.417	1
98040266-abcf3	0.0794173	-0.597932	0.159	0.333	1
98033321-cpeb4-3	0.0798565	-0.394263	0.023	0.117	1
98036323-actn1	0.0798565	-0.38503	0.023	0.117	1
98038508-npdc1-2	0.0798565	-0.579316	0.023	0.117	1
98052266-gxlt2	0.0798565	-0.537475	0.023	0.117	1
98059314-nu214	0.0798565	-0.510267	0.023	0.117	1
98033143-nit2	0.0798828	-0.339049	0.136	0.317	1
98037422-pi4kb	0.0801345	-0.284579	0.068	0.2	1
98115104-tbb2a-2	0.0803447	-0.487329	0.386	0.633	1
98014903-riok1	0.080469	0.690785	0.364	0.233	1
98149374-rl13-2	0.0805389	-0.424272	0.545	0.75	1
98041408-fkbp5	0.0807874	0.410775	0.727	0.717	1
98000868-armc1	0.081005	-0.299334	0.182	0.383	1
98018435-bola2	0.0813523	0.899281	0.25	0.133	1
98025373-rsbnl	0.0814755	0.812855	0.227	0.117	1
98030150-unknown-776	0.0815716	-0.397413	0.091	0.233	1
98043900-syrm	0.0820106	-0.346983	0.068	0.2	1
98010234-rnf8	0.0823379	-0.485854	0.023	0.117	1
98019059-ing3	0.0823379	-0.426273	0.023	0.117	1
98023988-wdr70	0.0823379	-0.57552	0.023	0.117	1
98024275-ctro-2	0.0823379	-0.497422	0.023	0.117	1
98024612-unknown-642	0.0823379	-0.261234	0.023	0.117	1
98034955-at133-2	0.0823379	-0.372761	0.023	0.117	1
98035500-narg2	0.0823379	-0.312034	0.023	0.117	1
98042253-sir6	0.0823379	-0.334809	0.023	0.117	1
98046926-ttc16	0.0823379	-0.447112	0.023	0.117	1
98110358-cd2ap-2	0.0823379	-0.531314	0.023	0.117	1
98020733-spat5	0.0833344	-0.2515	0.091	0.233	1
98044211-trmb	0.0835196	-0.517094	0.159	0.317	1
98161986-ep15r-3	0.0844158	-0.592274	0.136	0.283	1
98002513-unknown-59	0.0848814	-0.302273	0.023	0.117	1
98010687-tf3c3-2	0.0848814	-0.293334	0.023	0.117	1
98021275-gcp4-2	0.0848814	-0.34866	0.023	0.117	1
98028321-gtr14	0.0848814	-0.305024	0.023	0.117	1
98030006-idi1	0.0848814	-0.375178	0.023	0.117	1
98038097-sphk1-3	0.0848814	-0.271784	0.023	0.117	1
98039063-unknown-1035	0.0848814	-0.418026	0.023	0.117	1
98040395-guf1	0.0848814	-0.287159	0.023	0.117	1
98041389-serc3-2	0.0848814	-0.416214	0.023	0.117	1
98043509-vate1	0.0848814	-0.420745	0.023	0.117	1
98047865-rn19a-2	0.0848814	-0.276028	0.023	0.117	1
98048728-aagab	0.0848814	-0.400759	0.023	0.117	1
98055069-tsc1	0.0848814	-0.279135	0.023	0.117	1
98056215-ack1-2	0.0848814	-0.33752	0.023	0.117	1
98059113-den6b	0.0848814	-0.431788	0.023	0.117	1
98133612-fbx36	0.0848814	-0.381196	0.023	0.117	1
98050053-e2ak4-2	0.0855344	-0.437251	0.045	0.15	1
98034055-mut7	0.085604	-0.545853	0.068	0.183	1
98023603-agfg1	0.086889	1.21863	0.182	0.083	1
98039653-dyxc1	0.0869525	-0.516804	0.091	0.233	1
98036094-msrb3	0.0869826	-0.780002	0.091	0.217	1
98057164-unknown-1538	0.0870075	-0.351291	0.159	0.333	1
98020505-nano1	0.0872091	-0.402713	0.545	0.733	1
98007686-cxxc1	0.0874882	-0.333854	0.023	0.117	1
98010721-unknown-273	0.0874882	-0.256103	0.023	0.117	1
98055567-svip	0.0874882	-0.382792	0.023	0.117	1
98056845-ncoat	0.0874882	-0.284432	0.023	0.117	1
98056928-zn234-2	0.0874882	-0.294531	0.023	0.117	1
98057514-nipbl	0.0874882	-0.270681	0.023	0.117	1
98018861-ap1b1-2	0.087801	-0.639933	0.045	0.15	1
98040750-pa1b3-2	0.087801	-0.55821	0.045	0.15	1
98043333-anm1	0.0880971	-0.398419	0.432	0.667	1
98055457-assy-2	0.0882302	-0.332731	0.295	0.5	1
98031036-ell2	0.0885671	-0.415515	0.114	0.267	1
98032206-tmx1	0.0885671	-0.295159	0.114	0.267	1
98048774-mcm6	0.0886396	-0.433852	0.25	0.433	1
98016360-atga1	0.08902	0.885159	0.182	0.083	1
98057838-smu1	0.0891202	0.98432	0.273	0.167	1
98152047-clc5a-2	0.0894238	-0.62055	0.136	0.283	1
98012214-stx19	0.0901924	0.381303	0.955	0.933	1
98134889-tom6	0.091673	0.557738	0.659	0.6	1
98009853-unknown-248	0.0918372	-0.526962	0.068	0.183	1
98046046-nduaa	0.0918372	-0.685113	0.068	0.183	1
98112209-tctp	0.0918646	0.333892	0.932	0.85	1
98025684-enob	0.0921354	-0.332476	0.114	0.267	1
98009665-ma1b1	0.0924793	-0.60557	0.045	0.15	1
98034617-smad5	0.0924793	-0.45284	0.045	0.15	1
98050029-arf6-4	0.0924793	-0.437361	0.045	0.15	1
98137112-vav3	0.0924793	-0.59201	0.045	0.15	1
98158687-tf2h4	0.0924793	-0.581687	0.045	0.15	1
98022927-ddx42	0.0926164	-0.274233	0.091	0.233	1
98013790-casp2	0.0927863	0.68809	0.227	0.117	1
98025519-emal6	0.0928935	-0.518288	0.136	0.283	1
98131460-unknown-3830	0.093032	-0.348992	0.682	0.75	1
98131177-ruxg	0.0932805	0.611088	0.545	0.5	1
98045392-mtch2	0.0938653	-0.447134	0.295	0.5	1
98046176-tbb2b-3	0.0939496	-0.634788	0.295	0.483	1
98038546-npm3	0.0939858	0.400221	0.977	0.9	1
98031508-va0d1	0.0939942	-0.611587	0.068	0.183	1
98035608-rt30	0.0939942	-0.394453	0.068	0.183	1
98048946-yif1b	0.0939942	-0.562515	0.068	0.183	1
98105119-coq4-2	0.0939942	-0.647676	0.068	0.183	1
98033914-ndub6	0.094098	-0.5472	0.205	0.383	1
98002288-camp1	0.09415	0.551754	0.114	0.033	1
98013220-pcdh1	0.09415	0.716613	0.114	0.033	1
98005894-srek1	0.0946645	-0.265761	0.136	0.3	1
98032070-ti17b	0.0948387	0.74816	0.409	0.3	1
98012705-t2ea	0.0948924	-0.468311	0.045	0.15	1
98017428-vps41	0.0948924	0.877596	0.159	0.067	1
98006450-ymel1	0.0950247	-0.271015	0.227	0.417	1
98021364-rs16	0.0950814	0.377182	0.864	0.9	1
98024569-u520	0.0951008	-0.491997	0.227	0.4	1
98005798-rab21	0.0953183	-0.318784	0.295	0.5	1
98026289-ru1c	0.0956425	0.363134	0.705	0.6	1
98054168-unknown-1424	0.0960306	1.02871	0.25	0.15	1
98006120-vrk1	0.0961917	-0.476179	0.068	0.183	1
98014133-unknown-364	0.0961917	-0.626385	0.068	0.183	1
98052174-u3ip2	0.0961917	-0.571813	0.068	0.183	1
98059281-dusty-3	0.0962726	0.969761	0.273	0.167	1
98039368-pwp2	0.0964704	-0.576804	0.136	0.283	1
98024767-rfc1	0.0966341	-0.257004	0.159	0.317	1
98156167-unknown-5591	0.0968253	-0.593683	0.091	0.217	1
98046576-spast	0.0973557	-0.321357	0.045	0.15	1
98050509-plcl2-2	0.0973557	-0.602232	0.045	0.15	1
98051778-cdk14	0.0973557	-0.539938	0.045	0.15	1
98005453-fwch1-2	0.0974208	-0.256418	0.182	0.367	1
98002733-zn277	0.0979561	-0.580188	0.114	0.25	1
98032648-atpo	0.0981395	-0.293912	0.409	0.65	1
98022750-if2p	0.0982997	-0.54776	0.136	0.283	1
98033621-unknown-886	0.0983762	0.802274	0.136	0.05	1
98034319-qcr6	0.0984266	-0.316452	0.273	0.483	1
98026316-s35b1	0.09843	-0.685951	0.068	0.183	1
98126651-abral	0.0988968	-0.533563	0.091	0.217	1
98041494-tpm1	0.0997619	-0.364701	0.227	0.417	1
98003444-cep19	0.0998699	0.975138	0.159	0.067	1
98004194-int7	0.0998699	-0.339203	0.045	0.15	1
98011434-prp17	0.0998699	-0.378635	0.045	0.15	1
98030415-ufc1	0.0998699	-0.397499	0.045	0.15	1
98030530-unknown-791	0.0998699	-0.435669	0.045	0.15	1
98049337-exos5	0.0998699	-0.404521	0.045	0.15	1
98017068-gds1	0.0999124	-0.565037	0.114	0.25	1
98056404-elp3	0.0999124	-0.818511	0.114	0.25	1
98009674-ubp16	0.100258	0.955785	0.114	0.033	1
98025611-dnjb1	0.100258	0.946808	0.114	0.033	1
98103095-odf3a-3	0.100258	0.563149	0.114	0.033	1
98031479-mthr	0.10071	-0.4975	0.068	0.183	1
98050930-cpsf3	0.10071	-0.450405	0.068	0.183	1
98023266-capr2	0.100957	0.322933	0.682	0.65	1
98049420-surf4	0.101154	0.56012	0.136	0.05	1
98119396-surf4-2	0.101154	0.56012	0.136	0.05	1
98041156-vp37b	0.101967	-0.388041	0.182	0.35	1
98024557-mk10	0.102436	-0.282589	0.045	0.15	1
98025695-orc4	0.102436	-0.448614	0.045	0.15	1
98035404-m3k11	0.102436	-0.349257	0.045	0.15	1
98048141-arid2	0.102436	-0.364265	0.045	0.15	1
98057751-yets4	0.102436	-0.344406	0.045	0.15	1
98126413-unknown-3484	0.102436	-0.408732	0.045	0.15	1
98024156-actb-4	0.102704	-0.423281	0.25	0.45	1
98011313-lgul	0.102727	-0.345137	0.341	0.583	1
98058263-glrx2-3	0.103031	-0.416045	0.068	0.183	1
98058851-marh5	0.103031	-0.447595	0.068	0.183	1
98000023-aatf	0.103146	-0.551995	0.091	0.217	1
98010067-tgon2	0.103146	-0.469326	0.091	0.217	1
98013853-ctf19	0.103428	0.587839	0.114	0.033	1
98037600-nsun6	0.103994	0.567863	0.136	0.05	1
98053600-ubp22	0.104618	-0.489832	0.205	0.367	1
98055599-dnjc9	0.104747	0.747421	0.295	0.183	1
98030124-syfa	0.105053	-0.342675	0.045	0.15	1
98039046-fopnl	0.105053	0.619654	0.159	0.067	1
98047278-gmcl1	0.105053	-0.352267	0.045	0.15	1
98048157-mkln1	0.105053	-0.381313	0.045	0.15	1
98004227-kdm5a	0.105395	-0.531765	0.068	0.183	1
98039253-amfr	0.105395	-0.453203	0.068	0.183	1
98040947-glrx5	0.105395	-0.426559	0.068	0.183	1
98048180-srbp2	0.105395	-0.319182	0.068	0.183	1
98056230-erbb4-2	0.105395	-0.644133	0.068	0.183	1
98046804-znf99	0.105769	-0.686259	0.182	0.317	1
98005642-pdcd6	0.105896	-0.455078	0.136	0.283	1
98156414-zn706	0.105896	-0.489437	0.136	0.283	1
98008908-prs8	0.105957	-0.299125	0.25	0.45	1
98031429-suh	0.105969	-0.451029	0.114	0.25	1
98023352-syep	0.106369	-0.253573	0.227	0.417	1
98031011-fzd3	0.106678	0.576338	0.114	0.033	1
98144850-rpp21	0.106678	0.698501	0.114	0.033	1
98054690-lcmt2	0.1072	0.91736	0.295	0.2	1
98009374-rhg32	0.107539	-0.453902	0.091	0.217	1
98011104-ltv1	0.107539	-0.512266	0.091	0.217	1
98050647-tisb-6	0.107665	0.302029	0.955	0.95	1
98000346-eea1	0.107724	-0.278326	0.045	0.15	1
98016204-rm20	0.107724	-0.385673	0.045	0.15	1
98016679-zbt17	0.107724	-0.33172	0.045	0.15	1
98040177-alg1	0.107724	-0.349319	0.045	0.15	1
98054521-apc5	0.107724	-0.278214	0.045	0.15	1
98125282-unknown-3406	0.107724	-0.326883	0.045	0.15	1
98021377-epg5	0.107802	-0.493881	0.068	0.183	1
98032303-fad1	0.107802	-0.359794	0.068	0.183	1
98053150-med8	0.107802	-0.416242	0.068	0.183	1
98039688-rt25	0.107866	-0.373382	0.136	0.283	1
98025431-nano1-2	0.107895	0.892653	0.432	0.35	1
98010116-mk14	0.108051	-0.49401	0.114	0.25	1
98005864-rfc2	0.108618	0.685142	0.295	0.183	1
98001192-rab3c	0.109788	0.642599	0.205	0.1	1
98004532-rrp44	0.109791	-0.415726	0.091	0.217	1
98040439-esco2	0.109864	-0.35778	0.136	0.283	1
98012683-rusd3	0.110252	-0.330855	0.068	0.183	1
98057063-neb2	0.110252	-0.367489	0.068	0.183	1
98046213-foxo1	0.110448	-0.273478	0.045	0.15	1
98035673-rs27l	0.110589	0.32138	0.977	0.967	1
98114212-ttyh1	0.110712	-0.258846	0.25	0.433	1
98005923-unknown-143	0.111318	-0.288394	0.5	0.75	1
98022429-selt-2	0.111346	-0.412686	0.159	0.317	1
98031700-clpt1	0.112079	-0.382584	0.091	0.217	1
98043546-rhoc-4	0.112079	-0.412128	0.091	0.217	1
98042889-s39ac	0.112312	-0.400693	0.114	0.25	1
98042834-sahh3	0.112372	-0.492982	0.409	0.6	1
98052074-y1101-2	0.112517	-0.30949	0.295	0.5	1
98042206-acadv-2	0.112746	-0.29283	0.068	0.183	1
98043569-otx2	0.112894	1.2645	0.136	0.05	1
98053826-y1399	0.112995	0.903405	0.477	0.417	1
98058847-rpap3	0.113226	0.774388	0.159	0.067	1
98057031-ktnb1	0.113304	-0.463038	0.159	0.317	1
98010838-mrp3	0.113419	-0.541441	0.023	0.1	1
98022905-h2ax-2	0.113449	0.276723	0.909	0.917	1
98039894-ndua1	0.11395	-0.347195	0.136	0.283	1
98005906-aakg1	0.114405	-0.367872	0.091	0.217	1
98048036-rabx5	0.114405	-0.287485	0.091	0.217	1
98001247-unknown-27	0.11449	0.738596	0.386	0.283	1
98059393-gptc4	0.114492	-0.452062	0.114	0.25	1
98028665-tyb4	0.1151	-0.424234	0.341	0.55	1
98120590-tbb2a-3	0.115172	-0.401174	0.75	0.917	1
98020608-acap1	0.115285	-0.301751	0.068	0.183	1
98032087-mprd	0.115285	-0.354214	0.068	0.183	1
98042892-cno11	0.115285	-0.389267	0.068	0.183	1
98046289-ppal-11	0.115285	-0.430511	0.068	0.183	1
98052517-arrd3	0.115285	-0.29829	0.068	0.183	1
98017203-unknown-439	0.116769	-0.556435	0.091	0.217	1
98036581-dyrk2	0.116913	-0.696884	0.023	0.1	1
98032962-ccnd3	0.117757	0.70912	0.409	0.317	1
98026687-gtpba	0.117867	-0.294501	0.068	0.183	1
98037458-fwch1-4	0.117867	-0.30939	0.068	0.183	1
98035938-c1d	0.118013	0.630019	0.182	0.083	1
98010272-stag2	0.118078	-0.509141	0.205	0.35	1
98050251-elov2-4	0.119091	-0.461259	0.227	0.4	1
98056398-tt39b	0.119178	-0.68232	0.159	0.3	1
98057705-dcnl1	0.119573	-0.379478	0.25	0.433	1
98106278-rl35a	0.11966	0.275557	0.955	0.933	1
98043557-dnm1l	0.120301	-0.354608	0.136	0.283	1
98044007-c560	0.120301	-0.332537	0.136	0.283	1
98047038-ssrb	0.120301	-0.291116	0.136	0.283	1
98009926-nhej1	0.120491	-0.493771	0.023	0.1	1
98026418-lanc3	0.120491	-0.547683	0.023	0.1	1
98037762-unknown-992	0.120491	-0.616989	0.023	0.1	1
98045530-cptp-2	0.120491	-0.577113	0.023	0.1	1
98058425-elmd1	0.120491	-0.6274	0.023	0.1	1
98017613-atla1-3	0.120496	-0.311392	0.068	0.183	1
98009407-glyr1	0.121405	-0.307121	0.159	0.317	1
98058249-uhrf1	0.122076	-0.478224	0.182	0.333	1
98023326-fund1	0.122253	-0.274586	0.205	0.383	1
98032916-tonsl	0.122385	0.526821	0.136	0.05	1
98044422-grpe1	0.122627	-0.323213	0.182	0.35	1
98014713-spt5h	0.122875	-0.263737	0.227	0.4	1
98050471-chm4b	0.122994	-0.356599	0.182	0.367	1
98033784-cd63-2	0.123191	-0.312706	0.205	0.367	1
98011041-gpsm2	0.123496	0.626767	0.182	0.083	1
98046325-ub2r1	0.123496	-0.637502	0.068	0.167	1
98011737-nxf1	0.124091	-0.276613	0.091	0.217	1
98017865-my18a	0.124091	-0.256694	0.091	0.217	1
98050261-anm7	0.124091	-0.266512	0.091	0.217	1
98000297-mppd1	0.124155	-0.424753	0.023	0.1	1
98002786-itb3	0.124155	-0.384648	0.023	0.1	1
98003606-mk03	0.124155	-0.442558	0.023	0.1	1
98024224-di3l2	0.124155	-0.433183	0.023	0.1	1
98027013-tm245	0.124155	-0.382013	0.023	0.1	1
98032160-flnc	0.124155	-0.517102	0.023	0.1	1
98048990-acca	0.124155	-0.470088	0.023	0.1	1
98049658-hxk2-2	0.124155	-0.504258	0.023	0.1	1
98015242-thap1	0.124687	1.0098	0.273	0.183	1
98053087-tlk2-2	0.124802	-0.302801	0.227	0.4	1
98020732-unknown-539	0.125512	0.863038	0.227	0.133	1
98050907-ttll7	0.125659	-0.365917	0.682	0.85	1
98014593-pno1	0.126128	0.461685	0.591	0.567	1
98012254-miro1	0.126194	-0.255596	0.205	0.383	1
98035961-rm24	0.12661	-0.314381	0.091	0.217	1
98124542-unknown-3355	0.126934	-0.635578	0.432	0.55	1
98002413-cox5a	0.126962	0.521516	0.568	0.5	1
98013334-fubp1	0.127263	-0.312056	0.136	0.267	1
98000835-nmna3	0.127905	-0.356205	0.023	0.1	1
98001905-ube2u	0.127905	-0.473665	0.023	0.1	1
98010265-kdm1b	0.127905	-0.57841	0.023	0.1	1
98012695-nakd2	0.127905	-0.558105	0.023	0.1	1
98016338-toe1	0.127905	-0.392334	0.023	0.1	1
98018132-zfyv1	0.127905	-0.375549	0.023	0.1	1
98022445-cenpj	0.127905	-0.494869	0.023	0.1	1
98023512-s39a1-3	0.127905	-0.324743	0.023	0.1	1
98026255-ccd77	0.127905	-0.311365	0.023	0.1	1
98027751-pigx	0.127905	-0.35768	0.023	0.1	1
98028465-stk24	0.127905	-0.30199	0.023	0.1	1
98029158-cog5-2	0.127905	-0.324125	0.023	0.1	1
98029177-tyw5	0.127905	-0.377465	0.023	0.1	1
98030634-mlp3b	0.127905	-0.278122	0.023	0.1	1
98040732-gpn1	0.127905	-0.285315	0.023	0.1	1
98042609-ce164	0.127905	-0.308184	0.023	0.1	1
98045454-rmd1	0.127905	-0.513494	0.023	0.1	1
98048181-lmtk2	0.127905	-0.437124	0.023	0.1	1
98048629-sir3	0.127905	-0.382057	0.023	0.1	1
98054553-pp1ra	0.127905	-0.450534	0.023	0.1	1
98056051-adcy2	0.127905	-0.38645	0.023	0.1	1
98059043-taf4b	0.127905	-0.507191	0.023	0.1	1
98005314-emc6	0.128278	-0.289695	0.114	0.25	1
98055623-syg	0.128811	-0.481802	0.318	0.5	1
98019337-xbp1	0.129083	-0.420125	0.5	0.683	1
98032597-ghitm	0.129168	0.584276	0.227	0.117	1
98049492-cnot3	0.129175	-0.602719	0.068	0.167	1
98056261-rasm-2	0.129175	-0.660697	0.068	0.167	1
98123486-unknown-3298	0.130429	-0.371002	0.182	0.333	1
98026235-rad21	0.130565	-0.264909	0.295	0.483	1
98031377-sylm	0.130678	-0.430198	0.045	0.133	1
98113329-unknown-2601	0.13104	-0.485686	0.341	0.5	1
98043179-unknown-1159	0.131413	-0.65351	0.114	0.233	1
98031166-xpo2	0.131598	-0.250398	0.295	0.517	1
98010541-irx5	0.131742	-0.285716	0.023	0.1	1
98011079-prc1	0.131742	-0.44011	0.023	0.1	1
98029731-vp26b-2	0.131742	-0.285857	0.023	0.1	1
98031289-unknown-812	0.131742	-0.265289	0.023	0.1	1
98033133-rgmb	0.131742	-0.486073	0.023	0.1	1
98034343-adf1-8	0.131742	-0.342951	0.023	0.1	1
98053034-dmbt1-2	0.131742	-0.347078	0.023	0.1	1
98059286-unknown-1608	0.132244	-0.448521	0.205	0.35	1
98054100-rt12	0.133049	-0.360276	0.273	0.45	1
98016828-sec63	0.133832	-0.319707	0.136	0.283	1
98058706-cic	0.133928	-0.357208	0.114	0.233	1
98033964-zn622	0.133985	-0.463512	0.045	0.133	1
98051450-zufsp	0.133985	-0.457719	0.045	0.133	1
98048586-pdia4	0.134305	-0.509478	0.136	0.267	1
98029093-elov4-4	0.134792	-0.320695	0.227	0.4	1
98049843-ubp11	0.1352	-0.548692	0.205	0.333	1
98048173-ank2-6	0.135668	-0.438386	0.023	0.1	1
98033739-ncoa5	0.136318	-0.31497	0.295	0.483	1
98049700-mogs	0.13648	-0.503658	0.114	0.233	1
98124084-tprgl	0.136863	-0.339184	0.227	0.4	1
98009213-cb39l	0.137357	-0.419113	0.045	0.133	1
98023431-fakd1	0.137357	-0.555457	0.045	0.133	1
98034379-dcp2	0.137357	-0.397902	0.045	0.133	1
98113460-zfp2	0.137357	-0.25214	0.045	0.133	1
98025604-carm1-2	0.13787	-0.31765	0.273	0.467	1
98016354-ncpr	0.138073	-0.4553	0.068	0.167	1
98034676-pabp1-2	0.139575	-0.409097	0.568	0.683	1
98007882-rttn	0.140793	-0.360425	0.045	0.133	1
98015103-s2538	0.140793	-0.389918	0.045	0.133	1
98029734-klhl8	0.140793	-0.532348	0.045	0.133	1
98035642-lrc40	0.140793	-0.438963	0.045	0.133	1
98046960-lysm1	0.140793	-0.341273	0.045	0.133	1
98150017-siah1-2	0.140793	-0.627831	0.045	0.133	1
98161121-hem2-2	0.140913	0.591729	0.318	0.217	1
98040807-unknown-1092	0.141141	-0.494958	0.068	0.167	1
98041545-senp8	0.141141	-0.631396	0.068	0.167	1
98041294-ddx4-2	0.14126	-0.389874	0.318	0.467	1
98125146-apoo	0.141644	-0.524714	0.136	0.267	1
98059197-lmx1b	0.14233	-0.918054	0.114	0.217	1
98037934-mknk2	0.1427	-0.389731	0.568	0.733	1
98007794-kap1	0.143104	-0.256869	0.25	0.433	1
98009540-gblp	0.14336	-0.260156	0.523	0.683	1
98028826-f188a	0.143774	-0.399394	0.091	0.2	1
98046476-smc5	0.14378	-0.409162	0.182	0.333	1
98001577-rp1bl	0.144158	-0.359348	0.136	0.267	1
98041643-rm15	0.144262	-0.326216	0.068	0.167	1
98010865-atmin	0.144296	-0.45637	0.045	0.133	1
98011512-gid8	0.144296	-0.342216	0.045	0.133	1
98035981-psa-2	0.144296	-0.427493	0.045	0.133	1
98048902-zbt10	0.144296	-0.385597	0.045	0.133	1
98057746-lsm3	0.144296	-0.451543	0.045	0.133	1
98059068-ttc3-3	0.144296	-0.339359	0.045	0.133	1
98123241-sco1	0.144296	-0.277419	0.045	0.133	1
98132368-unknown-3891	0.144296	-0.458045	0.045	0.133	1
98114255-farp2	0.144552	0.935322	0.25	0.167	1
98056952-smap2	0.146025	-0.323901	0.273	0.467	1
98045021-mare1-2	0.146782	-0.273233	0.318	0.533	1
98048003-rir2	0.147102	-0.432375	0.568	0.65	1
98049227-cacp	0.147435	-0.562096	0.068	0.167	1
98053218-nfs1	0.147435	-0.393265	0.068	0.167	1
98049976-rl34	0.147682	0.452646	0.795	0.783	1
98015132-tppc3	0.147864	-0.261189	0.045	0.133	1
98021421-nrf6	0.147864	-0.299465	0.045	0.133	1
98037907-tf3b	0.147864	-0.341733	0.045	0.133	1
98045453-tx264	0.147864	-0.281109	0.045	0.133	1
98048752-szrd1	0.147864	-0.393312	0.045	0.133	1
98120975-unknown-3116	0.147864	-0.452292	0.045	0.133	1
98041901-guaa-2	0.148124	-0.465692	0.227	0.383	1
98050281-arhgg-2	0.148626	0.673383	0.25	0.15	1
98054120-sf3b3	0.149287	-0.270313	0.136	0.267	1
98014749-unknown-387	0.149607	-0.472025	0.091	0.2	1
98033697-eif3h	0.149803	-0.33357	0.227	0.4	1
98011186-trim3-2	0.149809	-0.416333	0.114	0.233	1
98037601-acsl4	0.150361	-0.423611	0.182	0.317	1
98015019-trak1	0.150661	-0.425723	0.068	0.167	1
98020832-actb-3	0.150661	-0.401242	0.068	0.167	1
98016185-rs26	0.15073	0.312316	0.886	0.733	1
98028196-if2b2	0.150856	-0.255467	0.523	0.7	1
98006783-ferm1	0.151193	-0.392062	0.159	0.3	1
98003406-arf1-2	0.151445	0.252102	0.795	0.733	1
98002763-alg5	0.1515	-0.475863	0.045	0.133	1
98010300-ostf1	0.1515	-0.287862	0.045	0.133	1
98020243-mspd1	0.1515	-0.343041	0.045	0.133	1
98023332-rab43	0.1515	-0.266971	0.045	0.133	1
98038627-zn726	0.1515	-0.2931	0.045	0.133	1
98057231-cj090	0.1515	-0.291193	0.045	0.133	1
98040715-zn347-2	0.15259	-0.293951	0.114	0.233	1
98004004-6pgd	0.153899	-0.340201	0.25	0.433	1
98009147-rl7	0.153899	0.860437	0.386	0.333	1
98017539-tyrp2	0.153941	-0.422504	0.068	0.167	1
98021942-lfg4	0.153941	-0.40123	0.068	0.167	1
98104135-unknown-1988	0.155203	-0.26421	0.045	0.133	1
98017173-unknown-438	0.155411	-0.459892	0.114	0.233	1
98030729-ach10-4	0.155618	-0.409045	0.091	0.2	1
98139716-cbln3	0.155618	-0.43845	0.091	0.2	1
98037025-icln	0.156048	-0.315264	0.25	0.417	1
98112307-zn235-10	0.156409	-0.454262	0.159	0.283	1
98003712-sfxn5	0.157275	-0.330384	0.068	0.167	1
98045400-rn103	0.157275	-0.278912	0.068	0.167	1
98122512-renr	0.157275	-0.330675	0.068	0.167	1
98058391-panx3	0.157431	-0.279135	0.386	0.583	1
98020330-mppa	0.157869	0.64324	0.227	0.133	1
98112306-zn112	0.157911	0.878844	0.25	0.167	1
98048249-sucb1	0.15812	0.701423	0.386	0.3	1
98023714-tmm56-5	0.15827	-0.295884	0.114	0.233	1
98039600-tba4a	0.158692	-0.354654	0.091	0.2	1
98005584-rpac1	0.158975	-0.259062	0.045	0.133	1
98033170-calm-28	0.158975	-0.290319	0.045	0.133	1
98015811-max	0.159627	-0.308131	0.295	0.467	1
98012361-ddx21	0.160056	-0.439225	0.295	0.45	1
98035420-tbca	0.160145	0.426378	0.568	0.467	1
98041440-sl9c1	0.160246	0.787212	0.205	0.117	1
98035880-tgs1	0.160663	-0.305816	0.068	0.167	1
98024149-kad2	0.161812	-0.30191	0.091	0.2	1
98005067-sywc	0.161998	-0.321216	0.227	0.383	1
98011709-erln2	0.16272	-0.401946	0.136	0.267	1
98057502-itpr1	0.162816	0.276243	0.045	0.133	1
98019580-ubp7	0.162971	-0.486773	0.273	0.417	1
98133562-dph3	0.163828	0.603302	0.227	0.133	1
98052788-zswm4	0.164102	-0.457763	0.318	0.45	1
98025490-djc25	0.164107	-0.313352	0.068	0.167	1
98025936-dhtk1	0.164107	-0.33082	0.068	0.167	1
98049929-cir1	0.164107	-0.379198	0.068	0.167	1
98111111-rs21	0.164755	0.475406	0.614	0.55	1
98027892-csn6	0.164977	-0.269038	0.091	0.2	1
98047050-set-3	0.16617	-0.419785	0.432	0.633	1
98026290-ubc12	0.16687	0.612781	0.227	0.133	1
98019847-sdcb1	0.166998	0.360716	0.682	0.55	1
98007454-cox15	0.167095	-0.551358	0.159	0.283	1
98040157-rt05	0.167095	-0.372207	0.159	0.283	1
98057902-srprb	0.167605	-0.293441	0.068	0.167	1
98010519-eci2	0.168189	-0.265727	0.091	0.2	1
98006294-fa46a	0.168341	0.342089	0.273	0.167	1
98045309-ddx24	0.168898	0.845838	0.159	0.083	1
98045503-unknown-1217	0.169586	-0.394997	0.273	0.45	1
98051780-zn800	0.17078	0.765723	0.182	0.1	1
98147489-unknown-4911	0.171085	0.34599	0.614	0.55	1
98156357-pgrc2	0.173081	0.666208	0.227	0.133	1
98055823-paip1	0.174045	-0.258196	0.386	0.633	1
98014647-unknown-385	0.174107	-0.257709	0.136	0.267	1
98037276-cers5	0.17427	0.743629	0.182	0.1	1
98046590-kat8	0.17466	-0.530763	0.114	0.217	1
98060099-unknown-1615	0.17466	-0.453644	0.114	0.217	1
98047541-tcpb	0.175743	-0.418847	0.409	0.567	1
98043649-al4a1	0.176749	-0.292783	0.273	0.45	1
98019897-pptc7	0.178107	-0.261271	0.091	0.2	1
98014053-rs4x	0.178734	-0.251369	0.75	0.917	1
98058630-l2gl1	0.179801	-0.4129	0.864	0.833	1
98031539-mdc1	0.180847	0.913078	0.341	0.267	1
98022897-suco	0.181086	-0.681376	0.114	0.217	1
98027780-ccne1-2	0.1812	-0.455595	0.136	0.25	1
98028094-unknown-720	0.181212	-0.405633	0.159	0.283	1
98050895-bag6	0.181212	-0.43604	0.159	0.283	1
98125116-mos1	0.181648	0.754257	0.409	0.35	1
98046249-gid4	0.183226	0.583854	0.205	0.117	1
98036970-thoc4	0.183409	0.388184	0.75	0.667	1
98052686-mcm7	0.183513	-0.253372	0.205	0.367	1
98035359-hoil1-2	0.184074	0.853015	0.159	0.083	1
98021101-dpp3	0.184139	-0.499556	0.159	0.283	1
98032567-tom20	0.184289	-0.321235	0.477	0.65	1
98020839-srpk3	0.185059	0.543444	0.182	0.1	1
98051130-ccd25	0.185319	0.513286	0.523	0.533	1
98042145-m4k5	0.187402	0.685624	0.25	0.167	1
98044796-tripc	0.187402	-0.337715	0.136	0.25	1
98122761-unknown-3245	0.188021	0.727973	0.159	0.083	1
98046861-rt02	0.18835	-0.612043	0.045	0.117	1
98033394-nip7	0.188931	-0.424688	0.227	0.35	1
98131752-h10-4	0.189712	0.366703	0.795	0.8	1
98024301-pcgf3	0.190097	-0.328734	0.159	0.283	1
98016581-top1	0.190205	-0.262114	0.25	0.417	1
98010847-pith1	0.190561	-0.341008	0.136	0.25	1
98036950-p5cr2	0.191051	-0.552923	0.114	0.217	1
98146419-or6k6	0.191051	-0.277385	0.114	0.217	1
98058916-sorl	0.191682	0.820693	0.136	0.067	1
98022662-unknown-582	0.192922	-0.469827	0.045	0.117	1
98017932-ubc9	0.193004	0.429329	0.591	0.517	1
98025996-edf1	0.193826	0.572773	0.477	0.433	1
98019770-tsp4	0.194079	0.469654	0.636	0.633	1
98016410-pigu	0.194929	-0.538968	0.136	0.233	1
98046481-opla-2	0.195031	0.741746	0.114	0.05	1
98058619-eki1-2	0.195031	0.800812	0.114	0.05	1
98047259-uchl5	0.195365	0.59923	0.295	0.2	1
98059208-g3bp2	0.195792	0.419162	0.614	0.6	1
98029232-pen2	0.196095	0.709102	0.136	0.067	1
98039327-al7a1	0.196169	-0.414431	0.273	0.433	1
98036771-cwc15	0.196197	-0.383195	0.159	0.283	1
98004539-psa6	0.19628	-0.356758	0.455	0.6	1
98020834-nh2l1	0.196569	0.451956	0.614	0.7	1
98001522-arp19	0.198145	-0.486743	0.091	0.183	1
98134599-rpb9	0.198145	-0.46702	0.091	0.183	1
98143369-myg1	0.198145	-0.372722	0.091	0.183	1
98049494-rt18b	0.198325	-0.417534	0.25	0.383	1
98055163-ciz1-2	0.198499	0.396323	0.341	0.233	1
98012393-4ebp2	0.198811	0.475291	0.477	0.433	1
98014209-rab8b	0.198926	-0.409479	0.182	0.317	1
98050586-kc1a-2	0.19955	-0.379923	0.455	0.583	1
98057522-unknown-1550	0.199972	-0.87742	0.818	0.883	1
98048432-scpdl-4	0.199983	0.703881	0.114	0.05	1
98054861-mlxpl	0.199983	0.665279	0.114	0.05	1
98160154-glrx2-5	0.200184	0.505477	0.545	0.55	1
98018724-ica69	0.200238	-0.435445	0.068	0.15	1
98139238-ef2k	0.200238	-0.501494	0.068	0.15	1
98053409-atpk	0.200501	0.353086	0.523	0.483	1
98019191-mf2nb	0.201925	-0.397001	0.091	0.183	1
98024079-rn150-2	0.202309	-0.630965	0.045	0.117	1
98026901-mapk2	0.202309	-0.545018	0.045	0.117	1
98059318-fas	0.202309	-0.432446	0.045	0.117	1
98001424-bak	0.202313	0.473667	0.341	0.25	1
98029823-ipo7	0.202344	-0.293072	0.432	0.617	1
98017629-nduac	0.202567	0.526297	0.614	0.633	1
98021724-tor1a	0.204436	0.509262	0.159	0.083	1
98016944-men1	0.204913	-0.461064	0.182	0.3	1
98011812-dab1	0.204957	-0.327386	0.114	0.217	1
98025203-b3ga3	0.204957	-0.258124	0.114	0.217	1
98103624-unknown-1953	0.205027	0.913545	0.114	0.05	1
98141109-keg	0.205027	0.68821	0.114	0.05	1
98031459-degs1	0.205758	-0.279778	0.091	0.183	1
98022704-psmd3	0.20582	-0.251492	0.364	0.55	1
98133932-ddx23-2	0.206061	0.57714	0.386	0.333	1
98048056-csk21	0.206356	0.336342	0.705	0.7	1
98020810-pgpi	0.206373	0.617088	0.409	0.4	1
98001774-ube2c	0.20671	-0.313983	0.25	0.383	1
98009008-pa1b3	0.206946	-0.51629	0.136	0.25	1
98022650-hypk	0.206946	-0.381184	0.136	0.25	1
98048866-rpn1	0.206946	-0.344334	0.136	0.25	1
98012605-ima3-2	0.207126	-0.351101	0.045	0.117	1
98014927-rgd2	0.207126	-0.392758	0.045	0.117	1
98042986-rm37	0.207126	-0.477937	0.045	0.117	1
98045179-rlp24-2	0.208447	0.423898	0.795	0.75	1
98049013-mftc	0.208697	-0.494642	0.068	0.15	1
98042531-eif3l	0.208823	-0.333829	0.159	0.283	1
98055006-foxp2	0.209366	-0.259969	0.341	0.5	1
98003128-rm41	0.209643	-0.285278	0.091	0.183	1
98005535-coasy	0.210162	0.595782	0.114	0.05	1
98006517-e2f5	0.210162	0.539659	0.114	0.05	1
98032871-cd2ap	0.210162	0.614462	0.114	0.05	1
98049835-unknown-1333	0.210162	0.594861	0.114	0.05	1
98038429-nudc	0.211502	0.490158	0.75	0.817	1
98005013-unknown-114	0.212025	-0.510633	0.045	0.117	1
98007141-unknown-173	0.212025	-0.418276	0.045	0.117	1
98015064-dhrs4	0.212025	-0.319106	0.045	0.117	1
98015318-gpt11	0.212025	-0.416677	0.045	0.117	1
98028432-tri56-4	0.212025	-0.43037	0.045	0.117	1
98048908-pdxd1	0.212025	-0.635049	0.045	0.117	1
98058712-unknown-1586	0.212025	-0.278764	0.045	0.117	1
98031290-wwp1-2	0.21218	-0.28709	0.114	0.217	1
98026571-dldh-2	0.212319	-0.422434	0.25	0.4	1
98002615-cnpy2	0.213023	-0.387785	0.068	0.15	1
98008463-hinfp	0.213023	-0.368252	0.068	0.15	1
98016134-wdr96	0.213023	0.647314	0.159	0.083	1
98047539-unknown-1274	0.213023	-0.330233	0.068	0.15	1
98054097-unknown-1421	0.213023	-0.285562	0.068	0.15	1
98014971-fmt	0.213581	-0.355488	0.091	0.183	1
98038672-atg9a	0.213779	-0.261868	0.136	0.25	1
98032898-r3hd1	0.214165	-0.353045	0.295	0.467	1
98160501-asf1a-2	0.215114	0.53134	0.5	0.483	1
98018848-cdc26	0.21539	0.71139	0.114	0.05	1
98047734-dus2l	0.21539	0.566494	0.114	0.05	1
98057007-tex2	0.21539	0.691616	0.114	0.05	1
98002872-atx1	0.217008	-0.312371	0.045	0.117	1
98015310-nu205	0.217008	-0.306977	0.045	0.117	1
98023639-yeak	0.217008	-0.28741	0.045	0.117	1
98023991-mspd2	0.217008	-0.260194	0.045	0.117	1
98024635-f161b-2	0.217008	-0.382616	0.045	0.117	1
98027549-ct2nl	0.217008	-0.28008	0.045	0.117	1
98039117-ryk	0.217008	-0.382176	0.045	0.117	1
98050267-mca3	0.217008	-0.404458	0.045	0.117	1
98054125-tm209	0.217008	-0.322997	0.045	0.117	1
98057405-fbxw7-4	0.217008	-0.395603	0.045	0.117	1
98139596-unknown-4402	0.217008	-0.275477	0.045	0.117	1
98047311-unknown-1270	0.217067	0.526535	0.318	0.233	1
98043678-fa63a	0.217413	-0.387493	0.068	0.15	1
98047988-ptss2	0.217413	-0.426399	0.068	0.15	1
98004088-ttc4	0.217572	-0.268087	0.091	0.183	1
98007777-rnps1	0.217739	-0.294521	0.364	0.583	1
98009983-tbx2-2	0.218108	-0.291565	0.25	0.4	1
98001941-dnjc8	0.218364	0.691835	0.523	0.483	1
98159216-zn513-49	0.219281	0.547044	0.136	0.067	1
98004545-rpab3	0.219585	-0.266236	0.114	0.217	1
98040233-fsip2	0.219585	-0.328542	0.114	0.217	1
98010532-psa3	0.22054	-0.295258	0.455	0.65	1
98021502-helz	0.220711	0.639615	0.114	0.05	1
98047133-unknown-1265	0.220711	0.463559	0.114	0.05	1
98053983-unknown-1419	0.220711	0.534991	0.114	0.05	1
98012675-fzd5-2	0.220804	0.317994	0.25	0.15	1
98022335-plod2	0.221616	-0.276235	0.091	0.183	1
98035748-shan3	0.221616	-0.605043	0.091	0.183	1
98038592-oxa1l-2	0.221616	-0.285303	0.091	0.183	1
98160044-hpgds-29	0.221616	-0.417453	0.091	0.183	1
98112670-unknown-2564	0.22171	-0.578499	0.591	0.683	1
98013088-nagk	0.221868	-0.364006	0.068	0.15	1
98015773-cr3l1	0.221868	-0.944084	0.068	0.15	1
98026915-dcxr-3	0.221868	-0.296345	0.068	0.15	1
98037702-snut2	0.222062	0.711034	0.205	0.133	1
98005039-dlg1	0.222074	-0.413541	0.045	0.117	1
98009755-csmd3	0.222074	-0.303789	0.045	0.117	1
98017071-fbw1b-2	0.222074	-0.264652	0.045	0.117	1
98031611-abcg2-2	0.222074	-0.27973	0.045	0.117	1
98041385-dmap1-2	0.222074	-0.268392	0.045	0.117	1
98044514-vip1	0.222074	-0.288269	0.045	0.117	1
98046105-rdh13-3	0.222074	-0.324742	0.045	0.117	1
98048248-unknown-1297	0.222074	-0.300101	0.045	0.117	1
98059146-cacb4-2	0.222074	-0.270679	0.045	0.117	1
98034158-xpp1	0.222432	0.655109	0.295	0.217	1
98128815-ndua5	0.222746	0.731042	0.364	0.3	1
98048962-baf	0.224063	-0.353151	0.341	0.517	1
98042929-qcr8	0.224331	-0.33906	0.136	0.25	1
98128101-unknown-3630	0.225754	0.489413	0.364	0.3	1
98031992-kc1e	0.225954	0.654513	0.205	0.133	1
98120410-unknown-3072	0.225954	0.873131	0.205	0.133	1
98017098-wrp73	0.226126	0.598221	0.114	0.05	1
98047995-chid1	0.226388	-0.35173	0.068	0.15	1
98051025-nucb1	0.226388	-0.278237	0.068	0.15	1
98055397-c19l2	0.226388	-0.30242	0.068	0.15	1
98031125-naa11	0.226881	-0.380775	0.409	0.583	1
98036644-sc24a-2	0.227399	0.934163	0.25	0.183	1
98017895-copd	0.22793	-0.337091	0.136	0.25	1
98018588-prp6	0.230973	-0.292278	0.068	0.15	1
98055074-ap1g1	0.230973	-0.266734	0.068	0.15	1
98016562-idhp	0.230998	-0.272282	0.5	0.65	1
98052725-if2a	0.231144	-0.376951	0.545	0.7	1
98001590-nfyc	0.232459	-0.376273	0.045	0.117	1
98003413-mk67i	0.233735	0.668367	0.568	0.583	1
98023891-ino1	0.233762	0.91071	0.295	0.233	1
98034430-sorc1	0.234072	-0.283392	0.091	0.183	1
98022588-mccb	0.234125	-0.338502	0.182	0.3	1
98050992-abcf1-2	0.234125	-0.343505	0.182	0.3	1
98041041-tstd1	0.234948	-0.279637	0.114	0.217	1
98026441-hem2	0.235488	0.449387	0.227	0.15	1
98055319-pgm1-2	0.235624	-0.321079	0.068	0.15	1
98129247-unknown-3703	0.236277	-0.350678	0.295	0.433	1
98027831-cwc25	0.237159	-0.363075	0.159	0.267	1
98032229-bop1	0.237464	-0.433198	0.136	0.233	1
98004816-pb1	0.23926	0.722106	0.364	0.317	1
98020384-anxa7-2	0.241104	0.702556	0.386	0.333	1
98027034-uxs1	0.241284	-0.415018	0.136	0.233	1
98049488-tcpe	0.242441	-0.390672	0.455	0.567	1
98010941-msh2	0.242646	0.775385	0.182	0.117	1
98103253-stau1	0.242646	0.704267	0.182	0.117	1
98058222-cyld-2	0.242936	0.383713	0.114	0.05	1
98016404-mvp	0.243185	0.469592	0.045	0.117	1
98046516-edc4	0.245147	-0.343075	0.136	0.233	1
98009200-top2a	0.247167	0.529509	0.614	0.583	1
98030221-csn5	0.248013	-0.310003	0.182	0.3	1
98029825-cstf2	0.249539	-0.273941	0.295	0.417	1
98107838-zn160-3	0.249973	0.290679	0.068	0.15	1
98123314-if1ax-2	0.255328	0.577606	0.523	0.517	1
98019006-tcpg	0.255613	0.50236	0.523	0.533	1
98048992-unknown-1319	0.255983	-0.278995	0.409	0.567	1
98010557-wbs22	0.256138	0.718814	0.364	0.333	1
98037068-mrt4	0.256888	-0.286172	0.364	0.517	1
98021617-brx1	0.25932	0.804067	0.159	0.1	1
98039892-vapb-2	0.25932	0.915541	0.159	0.1	1
98017742-mfap1	0.259871	0.505486	0.068	0.15	1
98009186-6pgl	0.260452	0.706455	0.182	0.117	1
98048365-smd2	0.261946	0.478296	0.705	0.683	1
98033736-unknown-890	0.262907	0.469464	0.5	0.483	1
98015274-ercc5	0.264645	-0.376678	0.068	0.133	1
98021853-taldo	0.264795	-0.358209	0.636	0.7	1
98050829-ddx43	0.265041	0.250899	0.091	0.183	1
98054556-macd2	0.266338	-0.453743	0.25	0.367	1
98034297-set1a	0.267575	-0.420279	0.114	0.2	1
98130819-srp19	0.268844	-0.458094	0.159	0.25	1
98007937-rl27	0.269078	-0.334102	0.636	0.817	1
98035224-unknown-922	0.269233	-0.392696	0.25	0.383	1
98006540-met7b	0.269686	0.379	0.091	0.183	1
98011226-sox2	0.270005	-0.519185	0.295	0.4	1
98004232-gbrb2	0.270246	0.395127	0.136	0.25	1
98142229-unknown-4593	0.271596	-0.337874	0.364	0.533	1
98037587-rere	0.272009	-0.264788	0.114	0.2	1
98129297-dnli	0.272009	-0.277209	0.114	0.2	1
98042340-pa2g4	0.272299	0.438091	0.477	0.433	1
98109561-rm18	0.274111	0.486673	0.159	0.1	1
98008263-taxb1	0.275443	0.580133	0.432	0.417	1
98043304-emsy	0.276494	-0.253855	0.114	0.2	1
98139604-spir2	0.276494	-0.379175	0.114	0.2	1
98142230-unknown-4594	0.276868	-0.383948	0.545	0.667	1
98026247-zfr2-3	0.278807	-0.430746	0.273	0.383	1
98149607-wbp2-2	0.279545	-0.383721	0.091	0.167	1
98023194-odb2	0.279628	-0.296044	0.25	0.383	1
98013427-atp5l	0.280765	-0.370807	0.545	0.733	1
98005110-smca2	0.280815	-0.380105	0.205	0.317	1
98024467-chm2a	0.281341	-0.268796	0.182	0.3	1
98003528-arpc5	0.284506	-0.348827	0.091	0.167	1
98050367-ki18a	0.286344	-0.488428	0.068	0.133	1
98000744-tf7l2	0.28677	0.73773	0.318	0.267	1
98043121-2aaa	0.28677	-0.260828	0.227	0.333	1
98046662-ubp8	0.288745	-0.572398	0.045	0.1	1
98002799-if1ax	0.288991	0.695509	0.523	0.533	1
98041809-hibch	0.289526	-0.272612	0.091	0.167	1
98040946-nop56	0.290127	-0.351242	0.182	0.283	1
98033793-acadv	0.290513	-0.268895	0.136	0.233	1
98059348-limd2	0.290621	0.568133	0.432	0.4	1
98028651-prs6b	0.290674	0.263563	0.545	0.533	1
98019165-stx5	0.291952	-0.38191	0.068	0.133	1
98040816-myl9	0.293515	0.696318	0.25	0.183	1
98015851-dctn4	0.294606	-0.612721	0.091	0.167	1
98017708-f16p1	0.294606	-0.334665	0.091	0.167	1
98160079-cof2-3	0.294713	0.527616	0.159	0.1	1
98016522-gnb1l	0.295266	-0.482141	0.045	0.1	1
98004957-1a1l2	0.295737	-0.450403	0.205	0.3	1
98008971-cdk6	0.297632	0.806418	0.136	0.083	1
98123467-wrn-2	0.297632	-0.296174	0.068	0.133	1
98010177-brd2	0.298207	-0.26473	0.182	0.283	1
98023131-roaa	0.29965	0.887973	0.25	0.2	1
98017102-nog2	0.299671	0.457504	0.205	0.133	1
98014250-adx	0.299745	-0.30951	0.091	0.167	1
98032834-taf9	0.299745	-0.276441	0.091	0.167	1
98054086-tim10	0.300022	0.664471	0.159	0.1	1
98013010-lrat-2	0.301885	-0.315886	0.045	0.1	1
98026230-s41a1	0.301885	-0.345221	0.045	0.1	1
98032840-pcx1	0.301885	-0.453615	0.045	0.1	1
98037656-dbf4a	0.301885	-0.301064	0.045	0.1	1
98011206-ostc	0.302957	-0.400153	0.136	0.217	1
98132661-unknown-3910	0.302957	-0.263464	0.136	0.217	1
98014802-tim8a-2	0.303386	0.97304	0.136	0.083	1
98017945-uckl1	0.303386	-0.29701	0.068	0.133	1
98053951-sl9b2-4	0.303386	-0.302358	0.068	0.133	1
98054605-cdipt-2	0.303386	-0.287709	0.068	0.133	1
98117481-unknown-2862	0.303386	-0.490031	0.068	0.133	1
98126732-setmr-58	0.303513	0.36791	0.545	0.533	1
98036238-cnbp	0.303824	0.568374	0.364	0.317	1
98038195-ltor1	0.304944	-0.332529	0.091	0.167	1
98009903-agap1	0.305394	0.489214	0.159	0.1	1
98023863-unknown-613	0.308329	0.69707	0.227	0.167	1
98026339-pard3-2	0.308602	-0.480351	0.045	0.1	1
98028205-rn165	0.308602	-0.419537	0.045	0.1	1
98036555-unknown-955	0.308602	-0.447124	0.045	0.1	1
98054920-fxdc2-5	0.308602	-0.28702	0.045	0.1	1
98058612-ima3-4	0.308602	-0.342205	0.045	0.1	1
98154761-tbb4b-17	0.30885	0.298988	0.182	0.117	1
98026227-ap2m1	0.309214	-0.336176	0.068	0.133	1
98037749-mgll-4	0.309214	0.837606	0.136	0.083	1
98112426-unknown-2545	0.309214	0.848927	0.136	0.083	1
98024517-unknown-639	0.310607	-0.301305	0.182	0.283	1
98007438-tm242	0.31083	0.508142	0.159	0.1	1
98008251-cc150	0.31083	0.719095	0.159	0.1	1
98006505-unknown-155	0.311923	-0.286521	0.205	0.333	1
98053154-mbnl3-2	0.314403	-0.490268	0.114	0.183	1
98002616-cskp	0.315115	0.679835	0.136	0.083	1
98009081-erap2	0.315115	-0.328877	0.068	0.133	1
98017974-ttyh3	0.315115	0.80102	0.136	0.083	1
98027918-ehmt1-2	0.315115	0.77157	0.136	0.083	1
98049875-psmd9	0.315115	-0.421137	0.068	0.133	1
98018918-ar6p1	0.3152	-0.251873	0.159	0.25	1
98000156-rrp5	0.315417	-0.315952	0.045	0.1	1
98017837-lst8	0.315417	-0.347659	0.045	0.1	1
98027063-cms1	0.315417	-0.278864	0.045	0.1	1
98027740-taf5	0.315417	-0.253833	0.045	0.1	1
98027750-ampl-2	0.315417	-0.250349	0.045	0.1	1
98051536-tgfa1	0.315417	-0.324586	0.045	0.1	1
98052166-nol6	0.315417	-0.351707	0.045	0.1	1
98053217-yipf4	0.315417	-0.396145	0.045	0.1	1
98005280-sdk2	0.315802	0.553225	0.386	0.333	1
98001357-eif3m	0.316003	0.557716	0.477	0.45	1
98158162-ssrg-2	0.316521	-0.340528	0.523	0.667	1
98133465-apc13	0.320026	-0.387137	0.205	0.3	1
98014330-unknown-369	0.32109	0.778729	0.136	0.083	1
98014561-ctr9	0.32109	0.593233	0.136	0.083	1
98043599-unknown-1169	0.32109	0.610658	0.136	0.083	1
98018286-rmd5a	0.322222	0.73521	0.227	0.183	1
98007920-dcaf6	0.322331	-0.342689	0.045	0.1	1
98043146-pcf11	0.322331	-0.302758	0.045	0.1	1
98055699-unknown-1487	0.322331	-0.315424	0.045	0.1	1
98046374-slk	0.323107	0.64391	0.205	0.15	1
98015088-psb7	0.323388	-0.354023	0.318	0.4	1
98042420-wibg	0.324461	0.389579	0.182	0.117	1
98025089-scai	0.326545	0.2875	0.932	0.85	1
98112263-ctr2-4	0.326854	0.476541	0.227	0.167	1
98019304-ddx23	0.326974	0.682789	0.318	0.283	1
98045966-unknown-1233	0.327517	0.477509	0.159	0.1	1
98047975-psmg4	0.327517	0.544383	0.159	0.1	1
98048184-nup50	0.327689	0.50149	0.455	0.417	1
98125155-unknown-3399	0.329342	-0.331474	0.045	0.1	1
98048398-lmf2	0.332567	0.621766	0.295	0.25	1
98036710-sac1	0.332979	0.637149	0.205	0.15	1
98160116-f126b	0.333206	0.428613	0.159	0.1	1
98011580-unknown-293	0.33435	-0.317754	0.318	0.433	1
98001427-ndk7	0.334704	0.682349	0.114	0.067	1
98022858-tm223	0.334704	0.487699	0.114	0.067	1
98049554-heat1	0.334992	-0.389339	0.114	0.183	1
98047896-egr3	0.335712	0.471573	0.636	0.683	1
98003853-dlx1	0.338522	-0.295627	0.409	0.55	1
98123121-psf2-2	0.339379	0.393276	0.114	0.2	1
98028895-unknown-738	0.339454	0.706582	0.136	0.083	1
98139573-unknown-4397	0.339454	0.402212	0.136	0.083	1
98036959-anky1	0.341508	0.615942	0.114	0.067	1
98009870-gtr1	0.342219	0.299548	0.636	0.617	1
98039884-kdm5c	0.343377	0.772871	0.273	0.233	1
98024696-ch10	0.344173	0.283435	0.682	0.617	1
98012184-sugt1	0.344775	0.556507	0.159	0.1	1
98014005-edem3	0.345723	0.400111	0.136	0.083	1
98047556-kishb	0.346072	-0.283809	0.136	0.217	1
98149408-sqrd-2	0.346072	-0.356632	0.136	0.217	1
98001665-s61a2	0.346594	-0.303549	0.341	0.45	1
98019158-fbrl	0.348018	-0.287972	0.523	0.633	1
98055581-trrap-2	0.348147	0.65483	0.205	0.15	1
98004895-snrk	0.3484	0.62214	0.114	0.067	1
98055255-unknown-1469	0.3484	0.538046	0.114	0.067	1
98050792-mtmr4	0.349658	0.411114	0.295	0.25	1
98002106-tgfr1	0.353299	0.661237	0.205	0.15	1
98051436-ra1l2-2	0.354968	0.311684	0.545	0.533	1
98022682-shl2	0.355379	0.641191	0.114	0.067	1
98027924-ip3kb	0.355379	0.532768	0.114	0.067	1
98038717-tdrd9	0.355379	0.580544	0.114	0.067	1
98005621-ebp2	0.355967	0.446343	0.227	0.167	1
98039689-clap2	0.356429	-0.27289	0.114	0.183	1
98041782-pdpk1	0.356597	0.443119	0.159	0.1	1
98025420-ypgq	0.356821	0.360804	0.25	0.183	1
98051854-chd3	0.357898	-0.390843	0.273	0.367	1
98038216-lsm12-2	0.358479	0.458607	0.136	0.083	1
98046418-atp9b	0.358479	0.471601	0.136	0.083	1
98049565-unknown-1332	0.358479	0.350952	0.136	0.083	1
98054713-eif3a	0.358499	0.575015	0.205	0.15	1
98028545-stx12-3	0.360201	0.292323	0.091	0.167	1
98154158-zn782-8	0.360618	-0.679604	0.227	0.3	1
98028915-unknown-739	0.36165	0.4637	0.25	0.183	1
98035195-md1l1	0.361921	-0.455004	0.114	0.183	1
98100242-unknown-1726	0.362125	-0.376081	0.227	0.317	1
98050439-unknown-1342	0.363325	0.419831	0.295	0.233	1
98021227-unknown-554	0.366389	-0.454434	0.136	0.2	1
98028636-uspl1	0.367465	-0.364407	0.114	0.183	1
98031876-elov2-2	0.367898	-0.393186	0.432	0.6	1
98010682-unknown-271	0.3696	0.505396	0.114	0.067	1
98049196-spc25	0.3696	0.501829	0.114	0.067	1
98058429-wnk1	0.3696	0.404257	0.114	0.067	1
98120943-eci2-4	0.3696	0.41214	0.114	0.067	1
98058367-kdm6a	0.371118	0.398391	0.227	0.167	1
98016163-cx7a2	0.37116	0.321953	0.545	0.55	1
98058328-polk	0.371528	0.342981	0.136	0.083	1
98022020-sels	0.373062	-0.283787	0.114	0.183	1
98010026-hmcs1	0.374803	-0.404166	0.091	0.15	1
98035146-bmp7	0.374803	-0.424738	0.091	0.15	1
98113425-ndub7	0.376768	0.372047	0.114	0.2	1
98018465-orml2	0.376842	0.38629	0.114	0.067	1
98033847-lin9	0.378712	-0.315221	0.114	0.183	1
98025223-acbd6	0.380997	-0.290117	0.091	0.15	1
98027506-u119b	0.380997	-0.371675	0.091	0.15	1
98051626-dctn6	0.38417	0.455771	0.114	0.067	1
98058102-unknown-1572	0.38417	0.401282	0.114	0.067	1
98040438-dhe3	0.385707	0.492384	0.455	0.45	1
98057587-zfhx4	0.386663	0.449724	0.227	0.167	1
98003752-amra1	0.387253	-0.301167	0.091	0.15	1
98005448-cmtr2	0.387253	-0.39702	0.091	0.15	1
98040658-med14-2	0.387253	-0.300501	0.091	0.15	1
98140693-mo4l2-3	0.390703	0.444346	0.205	0.15	1
98033623-rfc3	0.391585	0.522004	0.114	0.067	1
98059413-rn157-3	0.391585	0.491593	0.114	0.067	1
98121408-unknown-3142	0.391585	0.459412	0.114	0.067	1
98009552-lsm2	0.392906	0.872297	0.205	0.167	1
98001080-vata	0.393114	0.759579	0.159	0.117	1
98057767-surf2	0.393114	0.620519	0.159	0.117	1
98000039-sfswa	0.395794	0.720915	0.227	0.183	1
98043307-vdac	0.39691	0.670711	0.273	0.217	1
98005488-dcp1b	0.399087	0.306547	0.114	0.067	1
98054983-clh1-2	0.399087	0.304335	0.114	0.067	1
98147727-sptn1-2	0.399087	0.334551	0.114	0.067	1
98030249-unknown-779	0.399823	0.553011	0.318	0.283	1
98056123-ube2k	0.401035	-0.30887	0.159	0.233	1
98021454-rala	0.401273	-0.282458	0.205	0.283	1
98034125-erd22	0.401831	-0.271186	0.114	0.183	1
98031376-g6pd	0.403092	-0.315449	0.068	0.117	1
98005803-fpps	0.403813	0.732342	0.205	0.167	1
98039519-nup53	0.403813	0.751742	0.205	0.167	1
98008795-ru2b-2	0.404493	0.359578	0.5	0.467	1
98016042-cdc23	0.404624	-0.264939	0.136	0.2	1
98009890-zn347	0.405039	0.805558	0.318	0.317	1
98043805-unknown-1172	0.405521	0.719182	0.159	0.117	1
98013150-unknown-338	0.410367	-0.303357	0.068	0.117	1
98044768-terf1-2	0.410367	-0.366351	0.068	0.117	1
98002304-djc21	0.411642	0.622632	0.227	0.183	1
98050180-mcm4	0.411751	0.45054	0.273	0.217	1
98057636-lyar	0.413518	0.592321	0.273	0.233	1
98038412-st1c2-5	0.414346	0.379496	0.114	0.067	1
98027078-t214b	0.417007	-0.356649	0.159	0.233	1
98013784-esrp1	0.417719	-0.435971	0.068	0.117	1
98008313-spt6h	0.418478	0.569189	0.273	0.233	1
98039960-nduad	0.418591	0.504992	0.205	0.317	1
98039845-zn318-2	0.422426	0.686515	0.25	0.217	1
98131947-h10-5	0.422647	-0.263029	0.432	0.55	1
98054162-aedo	0.422847	0.649227	0.409	0.433	1
98054429-pds5b	0.424563	0.479029	0.159	0.117	1
98034342-at5g2-2	0.424899	-0.268436	0.591	0.767	1
98009106-tm41a	0.425148	-0.294679	0.068	0.117	1
98012437-rip	0.425148	-0.402556	0.068	0.117	1
98056396-ima3-3	0.425148	-0.261044	0.068	0.117	1
98025588-cc124	0.426871	0.47768	0.409	0.383	1
98109559-eci2-3	0.431025	0.388054	0.159	0.117	1
98040052-unknown-1071	0.431861	0.655874	0.205	0.167	1
98129669-plpl4	0.432654	-0.277022	0.068	0.117	1
98045982-chic2	0.43281	0.737539	0.25	0.217	1
98008221-taok1	0.433565	0.452059	0.273	0.233	1
98149751-nebu-2	0.435757	-0.397043	0.227	0.3	1
98050537-ccnl1	0.436276	0.376812	0.205	0.15	1
98158491-ccnl2	0.436276	0.376812	0.205	0.15	1
98136667-ssrd	0.437261	0.711402	0.136	0.1	1
98036471-xpp3	0.437543	0.547601	0.159	0.117	1
98058223-acinu	0.439041	0.307202	0.295	0.45	1
98001350-gpcp1	0.44043	0.640603	0.182	0.15	1
98011373-pl8l1	0.44043	0.67783	0.182	0.15	1
98044010-dph5	0.441158	0.38106	0.182	0.133	1
98024783-gors2	0.441168	0.512803	0.341	0.333	1
98043076-rt31	0.443389	0.559938	0.205	0.167	1
98046954-kmt2e	0.444291	0.661186	0.136	0.1	1
98034944-unknown-912	0.446303	-0.264655	0.795	0.867	1
98005429-clpx	0.446508	0.825929	0.182	0.15	1
98024327-osgep	0.447635	0.293336	0.182	0.283	1
98001913-rdh13	0.45358	0.3425	0.273	0.417	1
98022660-ragp1	0.453688	0.44144	0.5	0.583	1
98029429-pdc10	0.455142	0.580884	0.273	0.25	1
98020337-abcb9-2	0.455701	0.510742	0.227	0.183	1
98048261-pbx3	0.455864	-0.311252	0.227	0.3	1
98118502-scai-2	0.456844	0.258475	0.932	0.85	1
98055413-h10-2	0.456895	0.351394	0.636	0.65	1
98026698-slbp	0.45714	-0.265086	0.136	0.2	1
98025968-odpx	0.457435	0.446815	0.159	0.117	1
98058611-irld	0.458544	0.680033	0.136	0.1	1
98007487-mtna	0.460028	0.681419	0.182	0.133	1
98034420-ppil3	0.460148	0.314981	0.591	0.6	1
98036717-dca13	0.461007	0.367288	0.205	0.167	1
98027746-gcn1l-2	0.461503	0.489158	0.341	0.35	1
98056184-uba1	0.461965	0.489396	0.409	0.433	1
98036181-clybl	0.463217	0.373798	0.114	0.183	1
98008395-oat	0.463273	0.315618	0.614	0.633	1
98002377-ubp37	0.464177	0.368779	0.159	0.117	1
98008637-pmm2-2	0.464834	0.547752	0.25	0.217	1
98048777-anc2	0.465026	0.751844	0.182	0.15	1
98017446-unknown-444	0.466475	0.460358	0.295	0.267	1
98059364-rpc3	0.466582	0.984145	0.295	0.3	1
98045442-eif3b	0.466974	0.411835	0.409	0.383	1
98057071-mark3-2	0.467111	0.398167	0.091	0.15	1
98145959-e2ak3	0.467111	0.328981	0.091	0.15	1
98011039-rbl2	0.467117	-0.3261	0.159	0.233	1
98019966-tmed1	0.467117	0.36047	0.227	0.183	1
98048769-smrd1	0.467236	-0.382389	0.159	0.217	1
98019466-spcs2	0.467297	-0.470914	0.114	0.167	1
98153157-mb12b	0.469477	0.63908	0.227	0.2	1
98011809-unknown-302	0.469966	0.403031	0.273	0.233	1
98001926-ifrd1	0.470296	0.447644	0.25	0.217	1
98124120-tti1	0.470974	0.399002	0.159	0.117	1
98028046-abl1-2	0.471293	0.529704	0.182	0.15	1
98010536-chch3	0.471584	0.423406	0.295	0.267	1
98004664-isy1	0.477826	0.34685	0.159	0.117	1
98007229-ptn3	0.479269	0.260919	0.068	0.117	1
98008100-unknown-197	0.479269	0.330118	0.068	0.117	1
98010034-s35g1-3	0.479269	0.481472	0.068	0.117	1
98012373-chmp3	0.480395	0.482795	0.136	0.1	1
98051689-ctu2	0.480395	0.431526	0.136	0.1	1
98003977-aph1a	0.481255	0.286087	0.091	0.15	1
98007382-mcm10	0.482603	0.406824	0.114	0.183	1
98049061-gmppb	0.482603	0.295825	0.114	0.183	1
98028404-gar1	0.482816	0.450128	0.705	0.733	1
98012344-cpt2-2	0.483964	-0.401256	0.136	0.183	1
98053987-arhgb	0.484731	0.382019	0.159	0.117	1
98036743-akir1	0.486286	0.499559	0.318	0.3	1
98045276-ts101	0.486644	0.254949	0.205	0.3	1
98141857-med11	0.487296	0.274395	0.068	0.117	1
98015120-ttc27	0.487803	0.353096	0.136	0.1	1
98016272-taf7	0.487803	0.340686	0.136	0.1	1
98058639-cerk1-8	0.487803	0.50536	0.136	0.1	1
98159220-zn513-51	0.487803	-0.272867	0.091	0.133	1
98046685-tecr	0.489046	0.344954	0.5	0.55	1
98018293-pyr1	0.489515	0.382927	0.159	0.25	1
98137722-atp5i	0.490278	-0.259265	0.295	0.383	1
98046144-ppr3b	0.490369	0.643337	0.182	0.15	1
98029681-naf1	0.490416	0.344187	0.227	0.183	1
98039921-prma	0.492415	0.432109	0.227	0.2	1
98050051-mgn2	0.494927	0.404202	0.364	0.367	1
98031593-lsg1	0.495272	0.529601	0.136	0.1	1
98024502-ccd39	0.495395	0.33804	0.068	0.117	1
98037915-arp10	0.49563	0.352296	0.091	0.15	1
98130124-med31-2	0.49563	0.366451	0.091	0.15	1
98034415-rb11a-4	0.497388	0.647375	0.205	0.167	1
98020018-nlk	0.49762	0.47545	0.364	0.333	1
98025488-cbpa2	0.498703	0.35768	0.159	0.117	1
98019713-pabp2	0.502354	0.381625	0.341	0.317	1
98000883-tom40	0.502546	0.265423	0.273	0.4	1
98017571-anr12	0.502802	0.344849	0.136	0.1	1
98025883-rm35	0.502802	0.451005	0.136	0.1	1
98033139-mcm3	0.502878	0.604593	0.295	0.267	1
98057870-axin1	0.503313	0.547055	0.182	0.15	1
98158225-sf01	0.503485	0.295751	0.5	0.517	1
98040464-unknown-1083	0.503566	0.524991	0.114	0.083	1
98120930-rm40	0.503566	0.443521	0.114	0.083	1
98017546-riok2	0.503728	0.338522	0.386	0.383	1
98044515-ptcd3	0.510392	0.436296	0.136	0.1	1
98054202-ephx4-2	0.510392	-0.442904	0.091	0.133	1
98161176-mces	0.510392	0.325422	0.136	0.1	1
98018781-ell	0.511807	0.60227	0.114	0.083	1
98048195-ugpa	0.511807	0.530959	0.114	0.083	1
98054035-deaf1	0.511807	1.31397	0.114	0.083	1
98014933-nips1	0.513771	-0.326551	0.227	0.283	1
98025861-etfd	0.514327	0.396207	0.227	0.183	1
98035565-cpsf4	0.516435	0.502261	0.182	0.15	1
98018432-tim23	0.516677	0.379305	0.409	0.4	1
98040472-pkhm3	0.517823	0.426846	0.318	0.283	1
98007864-djc16	0.520118	0.591233	0.114	0.083	1
98101525-unknown-1821	0.521592	0.479506	0.205	0.183	1
98057261-prp39	0.521695	0.770273	0.159	0.133	1
98028890-sgtb	0.522509	0.340899	0.273	0.4	1
98003161-mbnl3	0.52575	-0.328779	0.091	0.133	1
98010517-tsn7	0.528499	0.533328	0.114	0.083	1
98037510-cntp2	0.528499	0.722933	0.114	0.083	1
98042968-sng3	0.528499	0.443109	0.114	0.083	1
98045136-arfp1	0.528499	0.468152	0.114	0.083	1
98058939-rm50	0.528499	0.484012	0.114	0.083	1
98010705-rbx1	0.528776	0.365757	0.455	0.45	1
98127177-zn235-18	0.530416	0.268315	0.273	0.25	1
98018429-ccna1	0.533516	0.317321	0.136	0.1	1
98051132-adda-5	0.533812	0.555803	0.432	0.433	1
98054902-prkdc-3	0.534098	0.471963	0.205	0.183	1
98012135-unknown-312	0.536025	0.378535	0.273	0.25	1
98002896-cb071	0.536947	0.77763	0.114	0.083	1
98025209-adro	0.536947	0.415179	0.114	0.083	1
98033144-recq1	0.536947	0.492108	0.114	0.083	1
98036659-rn185	0.536947	0.443688	0.114	0.083	1
98028724-ei2ba	0.538532	0.335777	0.25	0.217	1
98034819-lanc2	0.53883	0.385614	0.159	0.233	1
98012021-srrt	0.541211	0.283687	0.477	0.5	1
98158972-dcxr-14	0.541663	0.376734	0.205	0.3	1
98024776-zrab2	0.541692	-0.357983	0.159	0.2	1
98022762-i20l2	0.541779	0.461653	0.25	0.233	1
98018446-rt29	0.542903	0.287299	0.114	0.167	1
98035381-zfan6	0.542903	0.292061	0.159	0.133	1
98133138-zfan6-3	0.542903	0.292061	0.159	0.133	1
98030852-cspl2	0.543202	0.421776	0.182	0.15	1
98046580-rab7a-7	0.545463	0.627905	0.114	0.083	1
98054091-son	0.545463	0.398188	0.114	0.083	1
98056560-thic	0.545463	0.359572	0.114	0.083	1
98115218-ipmk-3	0.545463	0.574473	0.114	0.083	1
98138664-ccd51	0.545463	0.45876	0.114	0.083	1
98023069-xpo1	0.546871	0.31483	0.591	0.6	1
98012666-odba	0.547419	0.655591	0.364	0.383	1
98054824-wdr18	0.547609	0.524886	0.25	0.233	1
98026819-map4	0.548022	0.331603	0.273	0.4	1
98005811-rraga	0.55	0.427471	0.182	0.15	1
98038782-f264	0.55	0.312862	0.182	0.15	1
98000178-paxi1	0.550067	0.566835	0.159	0.133	1
98048097-fen1	0.55261	0.367263	0.136	0.2	1
98006986-wapl	0.553471	0.579575	0.25	0.233	1
98049652-arpc2	0.553471	0.522852	0.25	0.233	1
98004755-wasf3	0.554045	0.348453	0.114	0.083	1
98012221-rm09	0.554045	0.278346	0.114	0.083	1
98036885-rnf13-2	0.554045	0.355677	0.114	0.083	1
98129276-unknown-3706	0.554045	0.460596	0.114	0.083	1
98058864-rtl1	0.555608	0.269131	0.614	0.717	1
98128768-ttc38-4	0.557158	0.313005	0.136	0.1	1
98039794-taf3	0.557268	-0.381046	0.068	0.1	1
98049123-ssa27	0.557277	0.750778	0.159	0.133	1
98100654-traf1-10	0.557584	0.326078	0.159	0.233	1
98009885-stml2	0.559306	0.300722	0.136	0.2	1
98056336-hs105-2	0.559359	0.274609	0.477	0.517	1
98034565-dsrad	0.561678	0.46395	0.364	0.35	1
98052130-fbw1a	0.56189	0.446558	0.318	0.333	1
98008276-met7a	0.562693	0.321952	0.114	0.083	1
98020861-rt10	0.562693	0.366753	0.114	0.083	1
98055549-isca2	0.563721	0.401181	0.182	0.15	1
98015457-addg	0.564509	0.405513	0.273	0.25	1
98042667-vps72	0.564683	0.308373	0.227	0.2	1
98052790-ikzf3-2	0.566012	0.712539	0.205	0.183	1
98039962-bmr1b	0.56604	0.289097	0.136	0.2	1
98018319-tcea2	0.566365	-0.319979	0.068	0.1	1
98030167-tba1a-4	0.571245	0.297271	0.568	0.567	1
98010447-xrp2	0.571405	0.368936	0.114	0.083	1
98141760-zdh17-2	0.571405	0.318966	0.114	0.083	1
98040787-cndp2-2	0.57183	0.551387	0.295	0.3	1
98023745-glci1	0.572503	0.588367	0.205	0.183	1
98013683-glctk	0.573808	0.254757	0.205	0.283	1
98006334-unknown-152	0.575268	0.400732	0.273	0.267	1
98028689-svop-4	0.575534	-0.250651	0.068	0.1	1
98136770-csrp2	0.575534	-0.265195	0.068	0.1	1
98007276-tim22	0.576649	0.292615	0.159	0.233	1
98112449-unknown-2549	0.577116	0.469044	0.523	0.583	1
98036915-elov5-3	0.578047	0.262943	0.568	0.6	1
98029571-ggnb2	0.579178	0.381506	0.114	0.167	1
98161740-mypt1	0.579178	0.340985	0.114	0.167	1
98054909-fubp1-2	0.580664	0.269284	0.341	0.317	1
98155329-rrt15	0.581548	0.74002	0.295	0.283	1
98019479-unknown-496	0.584771	-0.264052	0.068	0.1	1
98054098-zbt37	0.586476	0.26518	0.136	0.2	1
98057139-rhg21	0.586567	0.317568	0.114	0.167	1
98031064-atf4	0.587828	0.426816	0.614	0.667	1
98046767-ipyr	0.588061	0.254899	0.432	0.417	1
98023241-msl1	0.589269	0.437406	0.25	0.233	1
98000593-kdm7	0.589454	0.299732	0.091	0.133	1
98015234-hip1	0.589454	0.292011	0.091	0.133	1
98036218-gbra2	0.589528	0.306033	0.159	0.233	1
98038294-phb	0.593753	0.479625	0.386	0.383	1
98043346-cpt1b-2	0.594158	0.261889	0.318	0.283	1
98008972-rm23	0.594374	0.64482	0.136	0.117	1
98043224-pim1	0.597163	0.588452	0.295	0.267	1
98057197-clcn7-2	0.59792	0.259966	0.114	0.083	1
98028571-al1a2	0.598511	-0.274941	0.318	0.383	1
98101937-znt5	0.598814	0.651556	0.205	0.183	1
98046102-med22	0.601435	0.372947	0.25	0.233	1
98044079-dhx33	0.602328	0.731278	0.136	0.117	1
98004146-ddah1-3	0.604303	0.355427	0.295	0.283	1
98053654-abce1	0.604303	0.429051	0.295	0.283	1
98020481-nom1	0.605844	0.36195	0.182	0.15	1
98025187-tob2	0.609678	0.411802	0.25	0.25	1
98048705-argl1	0.610054	0.52577	0.295	0.283	1
98052748-mgme1	0.610329	0.544749	0.136	0.117	1
98043347-rla1-2	0.611497	0.254917	0.795	0.85	1
98011054-ubr5	0.612712	-0.274194	0.227	0.267	1
98128344-zn782-5	0.613513	0.284521	0.341	0.317	1
98043873-bms1	0.614242	0.62179	0.182	0.167	1
98030571-erh	0.614787	0.46116	0.364	0.383	1
98029781-rapa	0.61499	0.453454	0.409	0.467	1
98048335-prd16-2	0.615147	0.585719	0.227	0.217	1
98017524-cyld	0.618376	0.49415	0.136	0.117	1
98028788-ssf1	0.618376	0.433586	0.136	0.117	1
98023495-chtop	0.619089	0.314844	0.5	0.55	1
98010527-uggg1	0.621273	0.469169	0.182	0.167	1
98008172-tf2aa	0.621531	0.470563	0.227	0.217	1
98008970-if2g	0.621956	0.288434	0.455	0.5	1
98019699-ptpm1	0.621956	0.299724	0.455	0.5	1
98043784-pi3r4-2	0.622586	0.279653	0.091	0.133	1
98022769-mx2-3	0.624153	0.384494	0.159	0.133	1
98022756-yipf5	0.62501	0.274747	0.523	0.583	1
98005193-cl16a	0.62647	0.660631	0.136	0.117	1
98048687-pr38a	0.628339	0.520367	0.182	0.167	1
98161103-gas6	0.630994	0.469275	0.091	0.133	1
98046558-si1l3	0.631793	0.504728	0.159	0.133	1
98106614-pkhj1	0.631961	0.451662	0.068	0.1	1
98114837-unknown-2697	0.631961	0.269283	0.068	0.1	1
98006118-hgs	0.634609	0.594776	0.136	0.117	1
98010969-numa1	0.634609	0.596718	0.136	0.117	1
98010481-snf8	0.635615	0.584129	0.205	0.2	1
98047880-hasp	0.638193	0.545921	0.273	0.283	1
98019669-t106a	0.63945	0.647656	0.091	0.133	1
98023455-rn150	0.63945	0.602067	0.091	0.133	1
98149841-nc2b	0.640132	0.333799	0.568	0.6	1
98001515-bl1s2	0.641591	0.35335	0.068	0.1	1
98020336-syem	0.641591	0.338275	0.068	0.1	1
98022779-sidt1-2	0.641591	0.353065	0.068	0.1	1
98047064-unknown-1260	0.641636	0.620082	0.364	0.383	1
98030591-flowr	0.642793	0.855678	0.136	0.117	1
98041990-rm11	0.646511	0.591242	0.25	0.25	1
98005782-mfs2a-2	0.647191	0.342437	0.159	0.133	1
98058511-php14	0.647349	0.510485	0.227	0.217	1
98021207-znf92	0.65102	0.392114	0.136	0.117	1
98046389-tbcel	0.65102	0.445577	0.136	0.117	1
98003395-krit1	0.65128	0.337946	0.068	0.1	1
98013723-rt33	0.65128	0.283833	0.068	0.1	1
98015237-ntrk1	0.65128	0.318785	0.068	0.1	1
98016955-zchc4	0.65128	0.303034	0.068	0.1	1
98036417-st2a1-2	0.65128	0.25893	0.068	0.1	1
98052042-tbg1	0.65128	0.256241	0.068	0.1	1
98160370-med20	0.65128	0.289708	0.068	0.1	1
98036456-fa20a	0.652267	0.835728	0.159	0.15	1
98021733-nosip	0.652738	0.489007	0.205	0.283	1
98026001-lnp	0.652738	0.667943	0.25	0.25	1
98132403-brk1	0.652738	0.655888	0.25	0.25	1
98052391-zan-2	0.653012	0.350257	0.205	0.183	1
98036028-unknown-941	0.657528	0.323988	0.25	0.233	1
98009761-nse2	0.65929	0.337397	0.136	0.117	1
98028088-k2013	0.65929	0.422984	0.136	0.117	1
98057837-s12a9-2	0.65929	0.499209	0.136	0.117	1
98000607-amd	0.660237	0.265736	0.273	0.25	1
98138934-unknown-4359	0.660422	0.424762	0.182	0.25	1
98000290-tmem9	0.66103	0.361687	0.068	0.1	1
98009456-unknown-238	0.66103	0.338406	0.068	0.1	1
98012733-spop	0.66103	0.315796	0.068	0.1	1
98037124-brap	0.66103	0.37382	0.068	0.1	1
98042979-xrcc4	0.66103	0.289823	0.068	0.1	1
98131382-clca1	0.66103	0.262647	0.068	0.1	1
98135262-unknown-4102	0.66103	0.339669	0.068	0.1	1
98149501-k1586	0.66103	0.290477	0.068	0.1	1
98029865-actz	0.661615	-0.33626	0.182	0.233	1
98029238-praf1	0.661703	-0.422279	0.091	0.117	1
98050047-p4k2b	0.664069	0.268967	0.295	0.4	1
98005936-ctbp2	0.665095	-0.257468	0.705	0.717	1
98104828-unknown-2046	0.667445	1.08239	0.159	0.15	1
98057586-if5	0.667602	0.378494	0.136	0.117	1
98032188-nep1	0.668486	0.274175	0.386	0.383	1
98033173-kifc3	0.670663	-0.308683	0.091	0.117	1
98008720-copt1	0.671433	0.440341	0.182	0.167	1
98016973-mgll	0.675086	0.805647	0.159	0.15	1
98044078-vamp2-3	0.675954	0.363208	0.136	0.117	1
98018461-sec20	0.676625	0.324977	0.273	0.267	1
98006007-mael	0.676684	0.282061	0.25	0.233	1
98143592-sptsa	0.678827	0.35398	0.386	0.4	1
98160922-dda1	0.680838	0.273456	0.159	0.217	1
98021793-serc	0.681205	0.441388	0.341	0.35	1
98001754-unknown-38	0.684347	0.280311	0.136	0.117	1
98045843-pr15b	0.684347	0.360379	0.136	0.117	1
98054588-rgpa2	0.684347	0.294516	0.136	0.117	1
98042697-unknown-1146	0.686051	0.491166	0.182	0.167	1
98013554-polg	0.68628	0.440185	0.364	0.433	1
98004424-mpip1	0.686876	0.340176	0.227	0.217	1
98002216-atg2a	0.688725	0.557293	0.114	0.1	1
98004249-mgat1	0.688725	0.454665	0.114	0.1	1
98043651-drg2	0.688725	0.611319	0.114	0.1	1
98152964-der	0.688725	0.729063	0.114	0.1	1
98144698-sptc3	0.688897	0.343779	0.545	0.6	1
98102008-rm54	0.690469	0.765121	0.159	0.15	1
98007938-rbbp4-2	0.690609	0.267971	0.432	0.45	1
98003071-ucri	0.691306	0.310378	0.5	0.583	1
98149747-pp215	0.693552	0.475533	0.227	0.217	1
98160435-crip1	0.693552	0.363018	0.227	0.217	1
98034516-prep-2	0.694026	0.38787	0.136	0.183	1
98026764-unknown-687	0.694526	0.33073	0.364	0.367	1
98054942-rpia	0.694919	0.552239	0.159	0.217	1
98003773-pr38b	0.696986	0.546042	0.205	0.2	1
98151423-unknown-5221	0.696986	-0.395943	0.182	0.217	1
98108825-pfd5	0.697681	-0.259634	0.432	0.5	1
98000350-wee1	0.697823	0.373197	0.114	0.1	1
98030495-hsf1	0.697823	0.530072	0.114	0.1	1
98017396-tmm47	0.698209	0.560216	0.159	0.15	1
98029539-if6	0.69924	0.431092	0.25	0.35	1
98018048-bcl9l	0.700787	0.431719	0.182	0.167	1
98108226-zn235-6	0.700787	0.407468	0.182	0.167	1
98032820-cn159	0.701249	0.370247	0.136	0.117	1
98013897-gatd1	0.701587	0.303926	0.136	0.183	1
98036553-sacs-4	0.701587	0.278781	0.136	0.183	1
98004437-csn3	0.702166	0.32174	0.182	0.233	1
98055849-cpsf6	0.703399	0.32746	0.25	0.25	1
98036425-odpb	0.704817	0.703704	0.227	0.233	1
98052255-dhb12-4	0.705074	0.280054	0.318	0.317	1
98026402-nduf4	0.705981	0.516032	0.159	0.15	1
98106985-s22a3-8	0.706965	0.484369	0.114	0.1	1
98138082-unknown-4304	0.706965	0.551015	0.114	0.1	1
98005657-epha5	0.708198	0.689998	0.182	0.167	1
98025479-tbl1r	0.709075	0.355954	0.205	0.267	1
98030894-lztr1	0.710916	0.488582	0.205	0.2	1
98045253-rbp56	0.711264	0.300662	0.25	0.317	1
98037441-rffl	0.713783	0.478483	0.159	0.15	1
98034809-unknown-908	0.71437	0.622203	0.114	0.15	1
98008932-samd5	0.715636	0.314925	0.182	0.167	1
98011983-dus4l	0.71615	0.508873	0.114	0.1	1
98014984-psn1	0.716797	0.381072	0.136	0.183	1
98026799-naa50	0.716797	0.298167	0.136	0.183	1
98055262-ozf	0.71719	0.253428	0.364	0.367	1
98037399-herc2	0.7183	-0.350678	0.114	0.133	1
98034630-tm9s2	0.721615	0.497591	0.159	0.15	1
98131945-unknown-3867	0.722185	0.279908	0.205	0.267	1
98032254-zn510	0.723102	0.266252	0.182	0.167	1
98032492-mce1	0.724775	0.44302	0.227	0.233	1
98047654-phf7	0.724775	0.535484	0.227	0.233	1
98007520-unknown-185	0.725376	0.457259	0.114	0.1	1
98040243-prosc	0.725376	0.535926	0.114	0.1	1
98041393-psmd5	0.725376	0.565712	0.114	0.1	1
98018005-ru2a	0.72925	0.428435	0.205	0.283	1
[truncated: 304 more rows]

## Sheet: reg.neo.subset.sox1.6v0.markers
	p_vala	avg_log2FCb	pct.1c	pct.2d	p_val_adje	a = unadjusted p value
98129247-unknown-3703	0.000327867	-1.63032	0.1	0.51	1	b = log fold change of average expression of this cluster versus all other clusters
98120410-unknown-3072	0.00102144	1.47669	0.2	0	1	c = Percent of cells within this clusters that express this gene
98020672-wdr12	0.00119307	-1.87903	0	0.294	1	d = Perfect of cells outside this cluster expressing this gene
98022556-set-2	0.00138225	-0.651454	0.733	0.922	1	e = adjusted p value using bonferroni correction
98045842-fstl3	0.00187241	3.09208	0.333	0.078	1
98100931-tbb4b-6	0.00201058	1.53013	0.233	0.02	1
98024712-unknown-644	0.00290561	1.79097	0.167	0	1
98124542-unknown-3355	0.00355828	-1.20502	0.267	0.608	1
98003723-mrc1	0.00401574	-1.94643	0.033	0.294	1
98008897-mx1	0.00450063	-1.44923	0	0.235	1
98030221-csn5	0.00450063	-1.74902	0	0.235	1
98011039-rbl2	0.00465374	-1.08921	0.033	0.314	1
98112531-acsf2-15	0.00479264	-1.49696	0.033	0.294	1
98143101-lrat-9	0.00481085	1.84855	0.2	0.02	1
98031318-sf3b2	0.00523001	-1.30775	0.033	0.294	1
98044339-syy	0.00538797	1.07614	0.533	0.275	1
98048556-hsdl2	0.00557263	-1.43899	0.067	0.333	1
98047880-hasp	0.00621453	-1.33684	0.033	0.294	1
98027022-cyb5b	0.00629579	-1.14626	0.2	0.51	1
98002518-exos4	0.00654603	1.24535	0.2	0.02	1
98009260-actg	0.00683731	-1.77476	0.167	0.431	1
98017369-coq9	0.00690038	-1.31984	0	0.216	1
98021844-htsf1	0.00690038	-1.38108	0	0.216	1
98137961-enpp4-3	0.00717308	1.39475	0.233	0.039	1
98029274-rs18	0.00722211	0.571944	0.9	0.882	1
98054035-deaf1	0.00724884	1.65358	0.267	0.059	1
98010414-osgi2	0.00733987	-1.02588	0.067	0.353	1
98004957-1a1l2	0.00741544	1.32785	0.333	0.098	1
98005177-actb	0.00755798	-1.57376	0.133	0.412	1
98029106-ef1b	0.00782422	0.586427	0.933	0.804	1
98011705-smad6	0.00811373	-2.24999	0.133	0.412	1
98016576-pax6	0.00819555	1.67849	0.133	0	1
98021000-sesn1	0.00819555	1.12929	0.133	0	1
98036676-dag1	0.00819555	0.990628	0.133	0	1
98042946-rb	0.00819555	1.098	0.133	0	1
98057355-unknown-1547	0.00819555	1.19963	0.133	0	1
98117446-harb1-4	0.00819555	1.44214	0.133	0	1
98109408-gshr-2	0.00841556	1.17899	0.233	0.039	1
98041105-spsb1	0.00843148	1.14412	0.333	0.098	1
98023733-prc2b	0.00862817	1.1577	0.7	0.49	1
98139573-unknown-4397	0.00887059	1.00914	0.233	0.039	1
98103056-vps72-2	0.00895145	-0.984731	0.067	0.333	1
98042667-vps72	0.00930244	-0.928175	0.067	0.333	1
98058501-ptprn	0.00930244	-1.27475	0.067	0.333	1
98139575-unknown-4398	0.00934748	0.894206	0.233	0.039	1
98031360-arly	0.00959125	-1.61797	0.033	0.255	1
98033793-acadv	0.00966566	-1.33383	0.067	0.333	1
98004709-unknown-107	0.00983512	-1.02359	0.1	0.392	1
98023081-cyfp2-2	0.0100129	-1.34838	0.033	0.255	1
98021908-prs10	0.0102745	1.06447	0.533	0.294	1
98027524-pairb	0.0104593	0.647074	0.867	0.667	1
98006653-pan3	0.0105101	-1.36253	0	0.196	1
98015283-gt253	0.0105101	-1.63455	0	0.196	1
98046400-gpda	0.0105101	-1.59513	0	0.196	1
98057793-tnpo3	0.0105101	-1.25173	0	0.196	1
98070270-unknown-1667	0.0105101	-1.27909	0	0.196	1
98146111-sl9a1-2	0.0105101	-1.20934	0	0.196	1
98146624-zn513-40	0.0105101	-0.657169	0	0.196	1
98035495-unknown-931	0.0110351	-0.945795	0.167	0.451	1
98047811-prs6a	0.0110616	-1.181	0.1	0.373	1
98059982-cpeb3	0.0113285	-1.1266	0.1	0.392	1
98015855-sera	0.0113786	-1.48762	0.033	0.255	1
98010217-fa76a	0.0121933	-1.11491	0.067	0.314	1
98035404-m3k11	0.0131522	-1.21902	0.067	0.314	1
98048874-syvc	0.0135472	0.998637	0.4	0.137	1
98013145-ash1l	0.0135511	1.44834	0.333	0.118	1
98056336-hs105-2	0.0136562	-1.24096	0.067	0.314	1
98057254-lats1	0.0136591	1.02018	0.167	0.02	1
98133470-unknown-3956	0.0138864	-1.09123	0.133	0.431	1
98010934-eif3c	0.0140245	-1.17914	0.033	0.255	1
98055221-sir7	0.0140539	-0.761693	0.067	0.333	1
98038057-hs90a	0.0140967	0.366844	0.967	0.98	1
98026745-rl32	0.0142441	0.632952	0.867	0.922	1
98036473-cmtr1	0.0144808	1.30511	0.267	0.078	1
98015766-hyls1	0.0145025	1.07013	0.167	0.02	1
98023266-capr2	0.0150605	0.794725	0.7	0.569	1
98046690-kad5	0.0153916	1.35639	0.167	0.02	1
98035549-rs3a-2	0.0154646	0.536559	0.9	0.922	1
98045569-eif3j	0.0158608	-1.1174	0.033	0.255	1
98055694-med13	0.0159064	-1.19501	0.067	0.294	1
98001993-calm	0.0159146	-1.41629	0	0.176	1
98007351-arp2	0.0159146	-1.12021	0	0.176	1
98011079-prc1	0.0159146	-1.1531	0	0.176	1
98016073-pth2	0.0159146	-1.32427	0	0.176	1
98017704-ubr4	0.0159146	-1.05593	0	0.176	1
98023925-srrm4	0.0159146	-1.39022	0	0.176	1
98026255-ccd77	0.0159146	-1.26165	0	0.176	1
98112310-zn513-19	0.0159146	-1.19566	0	0.176	1
98127178-zn513-25	0.0159146	-0.53764	0	0.176	1
98006871-sl9a8	0.0160142	1.24138	0.2	0.039	1
98020946-eif3g	0.0170539	1.22147	0.367	0.137	1
98006752-larp1	0.0171328	-1.32843	0.1	0.333	1
98053408-rcor3	0.0183409	-0.883927	0.067	0.314	1
98053169-ccd58	0.0186768	1.1324	0.2	0.039	1
98014053-rs4x	0.018857	0.482323	0.867	0.804	1
98026929-f10a1	0.0191619	-1.0172	0.067	0.294	1
98033375-s39ae	0.0195101	-1.10222	0.1	0.353	1
98017622-cox41	0.0197923	0.970454	0.7	0.569	1
98038294-phb	0.0198788	-1.09231	0.067	0.294	1
98118356-copa-2	0.0198788	-1.09314	0.067	0.294	1
98029537-wdr1	0.0198979	0.801428	0.333	0.118	1
98026472-unknown-677	0.020007	-1.17054	0.033	0.235	1
98006345-smc2	0.0200931	-0.555209	0.133	0.412	1
98013318-mdhm	0.0203035	-1.02272	0.2	0.451	1
98048141-arid2	0.020619	-0.891493	0.067	0.294	1
98015659-c9mt	0.0208742	0.795082	0.633	0.529	1
98050992-abcf1-2	0.0214408	-1.23976	0.067	0.275	1
98047190-unknown-1267	0.0223811	-0.812793	0.133	0.392	1
98035631-med25-3	0.0225896	-0.934822	0.033	0.235	1
98140564-fbxl5	0.0228247	1.10019	0.2	0.039	1
98149374-rl13-2	0.0229188	-0.821637	0.3	0.569	1
98136327-unknown-4192	0.0231033	-0.778032	0.133	0.392	1
98002786-itb3	0.0231071	1.07768	0.1	0	1
98004194-int7	0.0231071	0.704833	0.1	0	1
98004316-sptcs	0.0231071	0.983361	0.1	0	1
98007199-parg-2	0.0231071	0.9566	0.1	0	1
98016785-adf1-3	0.0231071	0.704833	0.1	0	1
98017655-smyd3	0.0231071	0.888391	0.1	0	1
98021238-ptph	0.0231071	1.37789	0.1	0	1
98022402-bdp1	0.0231071	0.924636	0.1	0	1
98033444-unknown-876	0.0231071	1.26612	0.1	0	1
98034909-unknown-911	0.0231071	1.37584	0.1	0	1
98041401-ma7d2	0.0231071	1.08568	0.1	0	1
98046042-unknown-1237	0.0231071	1.00383	0.1	0	1
98051536-tgfa1	0.0231071	0.692778	0.1	0	1
98052615-edar	0.0231071	0.902793	0.1	0	1
98052709-taf8	0.0231071	0.98771	0.1	0	1
98055624-clasr	0.0231071	0.771088	0.1	0	1
98117845-trpm3-16	0.0231071	1.18422	0.1	0	1
98028778-asb7	0.0235127	-0.588065	0.033	0.235	1
98002616-cskp	0.0239791	-1.33064	0	0.157	1
98011029-cdc73	0.0239791	-1.23722	0	0.157	1
98011596-isl1	0.0239791	-1.18663	0	0.157	1
98012455-dazp1	0.0239791	-1.11895	0	0.157	1
98022712-zn226	0.0239791	-0.955424	0	0.157	1
98022769-mx2-3	0.0239791	-0.950675	0	0.157	1
98040266-abcf3	0.0239791	-1.00922	0	0.157	1
98057767-surf2	0.0239791	-1.07457	0	0.157	1
98100932-tbb4b-7	0.0239791	-0.950797	0	0.157	1
98143369-myg1	0.0239791	-1.00129	0	0.157	1
98047204-pqbp1	0.024083	-1.0461	0.133	0.373	1
98024751-sp3	0.024156	-1.46051	0.1	0.333	1
98019115-echa	0.0250349	-0.97255	0.2	0.451	1
98012933-coro6	0.0251317	-1.3448	0.033	0.216	1
98050406-sc23a	0.0251317	-1.34487	0.033	0.216	1
98039962-bmr1b	0.0259646	1.31263	0.267	0.098	1
98119645-rs27a-2	0.026068	0.483761	0.933	0.941	1
98048097-fen1	0.0261789	-1.01639	0.033	0.216	1
98010219-prp4	0.0272116	1.18978	0.3	0.118	1
98023961-sf3a3	0.0272637	-1.2793	0.033	0.216	1
98011628-nucl	0.0274483	-0.727682	0.7	0.765	1
98014716-mcts1	0.0276897	-0.97111	0.067	0.275	1
98160501-asf1a-2	0.0277644	-1.03777	0.167	0.412	1
98029823-ipo7	0.02787	-1.18768	0.167	0.392	1
98047397-chrd1	0.029558	-0.494711	0.233	0.51	1
98025832-sc11c	0.0306925	-0.740769	0.2	0.451	1
98005067-sywc	0.0308152	-0.948419	0.067	0.275	1
98017619-vigln	0.0308722	-0.818319	0.267	0.529	1
98019945-fxr1	0.0315107	-0.848727	0.133	0.392	1
98048365-smd2	0.0317446	0.923246	0.733	0.588	1
98047619-kpce-2	0.0318388	-1.03992	0.1	0.314	1
98156186-zn235-25	0.0318388	-0.921269	0.1	0.314	1
98033394-nip7	0.0319995	-1.00639	0.033	0.216	1
98034398-tbb3	0.0321219	-0.622073	0.333	0.608	1
98025219-rsmn	0.032492	-0.551817	0.567	0.745	1
98020018-nlk	0.033009	0.90117	0.667	0.549	1
98030055-psmd7	0.0332881	-0.908353	0.033	0.216	1
98044291-syf1	0.0332881	-0.849297	0.033	0.216	1
98022962-rssa	0.0341721	-0.427505	0.833	0.961	1
98024798-psd11	0.0344602	-1.19978	0.067	0.255	1
98013428-myh6	0.0346209	-0.916697	0.033	0.216	1
98018005-ru2a	0.0346209	-0.475716	0.033	0.216	1
98040715-zn347-2	0.0346209	-0.586321	0.033	0.216	1
98046289-ppal-11	0.0351241	-1.02322	0.1	0.314	1
98008587-acsl1	0.0355445	1.45186	0.4	0.235	1
98002348-phkg2	0.0359921	-0.973158	0	0.137	1
98005464-plcb-2	0.0359921	-0.798207	0	0.137	1
98006572-zn202	0.0359921	-1.02192	0	0.137	1
98008376-djc17	0.0359921	-0.813438	0	0.137	1
98008877-hnrl1-2	0.0359921	-0.682167	0	0.137	1
98009182-ddx47	0.0359921	-1.04333	0	0.137	1
98015627-r3hd4	0.0359921	-1.32047	0	0.137	1
98017613-atla1-3	0.0359921	-0.929421	0	0.137	1
98022193-sh3g2	0.0359921	-1.09744	0	0.137	1
98022843-dok2	0.0359921	-1.04362	0	0.137	1
98022960-ckap5	0.0359921	-0.792047	0	0.137	1
98023203-unknown-594	0.0359921	-0.93388	0	0.137	1
98025180-rexo1	0.0359921	-1.20848	0	0.137	1
98032046-nat6	0.0359921	-0.944027	0	0.137	1
98038790-cript	0.0359921	-0.919211	0	0.137	1
98045181-rent1	0.0359921	-1.1047	0	0.137	1
98046954-kmt2e	0.0359921	-0.917082	0	0.137	1
98048609-unknown-1308	0.0359921	-1.13244	0	0.137	1
98052958-e41l3-4	0.0359921	-1.09858	0	0.137	1
98053754-cg025	0.0359921	-1.04907	0	0.137	1
98053987-arhgb	0.0359921	-0.855568	0	0.137	1
98055819-zn573	0.0359921	-1.29813	0	0.137	1
98056261-rasm-2	0.0359921	-0.816607	0	0.137	1
98106975-fnbp1-2	0.0359921	-0.93562	0	0.137	1
98141626-rt23	0.0359921	-1.17186	0	0.137	1
98013153-tatd1	0.0379951	0.806799	0.133	0.02	1
98029517-fer3l-2	0.0379951	1.58745	0.133	0.02	1
98043157-wdr4	0.0379951	1.10659	0.133	0.02	1
98107115-kcd20	0.0379951	1.16489	0.133	0.02	1
98111167-zn513-13	0.0379951	0.910206	0.133	0.02	1
98118730-nudt6	0.0379951	1.08818	0.133	0.02	1
98126940-unknown-3534	0.0379951	1.02062	0.133	0.02	1
98149831-tatd1-3	0.0379951	0.806799	0.133	0.02	1
98041246-ldb2-2	0.0383269	-1.09687	0.067	0.255	1
98041883-lmbrl	0.0385159	-1.10271	0.033	0.196	1
98035044-la	0.0394399	0.727054	0.633	0.588	1
98050048-plst	0.0396952	-0.729716	0.067	0.255	1
98035250-calm-29	0.0398717	0.981725	0.5	0.353	1
98058558-erp44	0.0399929	-0.645912	0.133	0.353	1
98123486-unknown-3298	0.0399929	-0.987936	0.133	0.353	1
98001129-unknown-22	0.040222	1.31504	0.133	0.02	1
98017993-cdk3	0.040222	1.03945	0.133	0.02	1
98029488-rpp14	0.040222	1.10536	0.133	0.02	1
98015394-hnrpq	0.0404702	0.36275	1	0.961	1
98055434-tng11	0.0406673	-0.275857	0.067	0.275	1
98003837-lrc49	0.040673	1.17561	0.167	0.039	1
98013853-ctf19	0.040673	1.29501	0.167	0.039	1
98018159-zw10-2	0.040673	1.24108	0.167	0.039	1
98046249-gid4	0.040673	1.38633	0.167	0.039	1
98120975-unknown-3116	0.040673	1.29485	0.167	0.039	1
98132748-tim13	0.040673	1.11436	0.167	0.039	1
98022756-yipf5	0.0409706	-1.00387	0.367	0.588	1
98035851-se1l1	0.0417027	-0.993543	0.033	0.196	1
98053087-tlk2-2	0.0417027	-1.05922	0.033	0.196	1
98054402-ten3	0.0417027	-0.908432	0.033	0.196	1
98054556-macd2	0.0417027	-0.975706	0.033	0.196	1
98057063-neb2	0.0419063	0.999176	0.2	0.059	1
98114059-unknown-2649	0.0420689	-0.477401	0.067	0.275	1
98006995-rbbp4	0.0424171	-0.487901	0.133	0.392	1
98018628-ren3b	0.0425585	1.02234	0.133	0.02	1
98052030-mp2k5	0.0425585	0.872736	0.133	0.02	1
98155502-dyst	0.0425585	0.877662	0.133	0.02	1
98050801-brca2-2	0.0426848	1.0398	0.167	0.039	1
98012034-zfpl1	0.043378	-1.08778	0.033	0.196	1
98047802-tie2	0.0437451	1.38585	0.2	0.059	1
98044151-arl1-2	0.0440512	-0.970763	0.067	0.255	1
98115104-tbb2a-2	0.0442655	-0.695457	0.233	0.49	1
98045681-k0195	0.0447801	1.08932	0.167	0.039	1
98058887-rhg26	0.0447801	0.97055	0.167	0.039	1
98126751-smc	0.0447801	1.41845	0.167	0.039	1
98109318-gstm3-4	0.0450089	0.50098	0.133	0.02	1
98003583-prp8	0.0451099	-1.01639	0.033	0.196	1
98053330-tmm65	0.0451099	-0.95002	0.033	0.196	1
98055773-zswm8-2	0.0451099	-1.02388	0.033	0.196	1
98019315-rl30	0.0454736	0.533349	0.767	0.647	1
98022020-sels	0.04559	-0.784127	0.067	0.255	1
98013461-unknown-345	0.0468996	-0.944082	0.033	0.196	1
98018668-phf12	0.0468996	-0.943551	0.033	0.196	1
98044136-ddx6-2	0.0468996	-0.859616	0.033	0.196	1
98053503-rb27a	0.0468996	0.886567	0.233	0.078	1
98020944-zdh14	0.0469615	0.93449	0.167	0.039	1
98058350-bckd	0.0474398	-0.968294	0.1	0.294	1
98018376-ncald-2	0.0475771	0.751355	0.133	0.02	1
98117724-cers6-2	0.0475771	0.662533	0.133	0.02	1
98006450-ymel1	0.0476276	1.13807	0.2	0.059	1
98020348-rs15a	0.0484821	0.495904	0.933	0.824	1
98012085-sps2	0.0487488	-0.970566	0.033	0.196	1
98039996-cbp	0.0487488	-0.960438	0.033	0.196	1
98000761-adk	0.0506588	-0.534402	0.033	0.196	1
98031874-clca-2	0.0506588	-0.779503	0.033	0.196	1
98023325-nog1	0.0509536	0.67148	0.633	0.471	1
98117481-unknown-2862	0.0517959	0.953678	0.2	0.059	1
98154762-tbb4b-18	0.052133	-0.715862	0.1	0.294	1
98012988-tad2b	0.052206	-0.960842	0.067	0.255	1
98043121-2aaa	0.052206	-0.889429	0.067	0.255	1
98129722-unknown-3723	0.0522569	-0.876856	0.167	0.412	1
98043448-rs14	0.0523181	0.547494	0.833	0.765	1
98020505-nano1	0.0537077	-0.514229	0.667	0.882	1
98001013-trpm6	0.053898	-0.716385	0	0.118	1
98007603-f10c1	0.053898	-0.980139	0	0.118	1
98007925-opa1	0.053898	-1.01045	0	0.118	1
98008132-sfxn1	0.053898	-0.84219	0	0.118	1
98013231-rab14-2	0.053898	-0.741552	0	0.118	1
98015815-yipf6	0.053898	-1.03205	0	0.118	1
98019094-c2d2a	0.053898	-1.00218	0	0.118	1
98019367-otop2	0.053898	-0.983228	0	0.118	1
98019601-o13h1	0.053898	-1.1343	0	0.118	1
98019904-chk2	0.053898	-1.0356	0	0.118	1
98021086-ppil2	0.053898	-0.811565	0	0.118	1
98021421-nrf6	0.053898	-1.10929	0	0.118	1
98022747-bud13	0.053898	-0.879649	0	0.118	1
98023127-nfx1	0.053898	-1.00843	0	0.118	1
98023554-mob1b	0.053898	-0.908768	0	0.118	1
98023606-ped1a	0.053898	-0.872454	0	0.118	1
98024307-sike1	0.053898	-0.540565	0	0.118	1
98026418-lanc3	0.053898	-0.827227	0	0.118	1
98027708-mcph1	0.053898	-1.02216	0	0.118	1
98029455-frs2	0.053898	-0.957905	0	0.118	1
98031450-pcr10-2	0.053898	-0.638896	0	0.118	1
98031465-ce192	0.053898	-0.848048	0	0.118	1
98033173-kifc3	0.053898	-1.00961	0	0.118	1
98034055-mut7	0.053898	-0.959427	0	0.118	1
98038973-fad1-2	0.053898	-1.22005	0	0.118	1
98039182-lrba	0.053898	-1.04248	0	0.118	1
98041057-cwc27	0.053898	-0.889952	0	0.118	1
98042081-grwd1-2	0.053898	-1.23536	0	0.118	1
98043093-unknown-1157	0.053898	-0.921251	0	0.118	1
98044010-dph5	0.053898	-1.01266	0	0.118	1
98046207-stt3b	0.053898	-0.721789	0	0.118	1
98047664-cno10	0.053898	-0.88925	0	0.118	1
98048157-mkln1	0.053898	-1.07845	0	0.118	1
98048499-tbpl2	0.053898	-0.815626	0	0.118	1
98049341-y1101	0.053898	-0.981245	0	0.118	1
98050626-pkha3	0.053898	-1.10961	0	0.118	1
98051548-atp7a	0.053898	-1.03588	0	0.118	1
98051804-ipo13	0.053898	-0.639936	0	0.118	1
98052852-tng6	0.053898	-0.846438	0	0.118	1
98053388-ch60	0.053898	-1.08885	0	0.118	1
98055696-sept7-2	0.053898	-0.91432	0	0.118	1
98055950-yap1-2	0.053898	-1.20577	0	0.118	1
98057286-topb1	0.053898	-0.795725	0	0.118	1
98057751-yets4	0.053898	-0.934022	0	0.118	1
98104088-unknown-1981	0.053898	-1.15098	0	0.118	1
98123392-unknown-3294	0.053898	-0.354526	0	0.118	1
98146419-or6k6	0.053898	-0.489772	0	0.118	1
98051244-tri39-6	0.0539919	1.02348	0.2	0.059	1
98049097-mcmbp	0.0541853	-1.18203	0.033	0.176	1
98055163-ciz1-2	0.0544361	-1.10851	0.1	0.275	1
98008369-h2ay	0.0544458	-0.638473	0.533	0.647	1
98102864-trpm8-9	0.054573	-1.02276	0.067	0.235	1
98047695-cdk9-2	0.055143	-0.970007	0.2	0.412	1
98011387-igdc3	0.0553034	-0.673029	0.133	0.353	1
98019688-utp11	0.0554728	-0.817734	0.1	0.294	1
98028651-prs6b	0.0557008	-0.685444	0.267	0.51	1
98046878-cc14a	0.056265	1.24588	0.2	0.059	1
98036677-s39a9	0.0563605	-1.08709	0.033	0.176	1
98018580-srsf3	0.0574025	-0.524463	0.367	0.627	1
98018100-det1	0.0586078	-0.933222	0.033	0.176	1
98031429-suh	0.0586078	-1.226	0.033	0.176	1
98048180-srbp2	0.0586078	-0.929312	0.033	0.176	1
98149027-phrf1	0.0586078	-1.03792	0.033	0.176	1
98025716-cttb2	0.0589891	-0.579267	0.1	0.294	1
98048896-sysc	0.0589891	-0.617923	0.1	0.294	1
98043509-vate1	0.059253	0.346961	0.167	0.039	1
98112158-ndus7	0.0594869	-0.62358	0.2	0.431	1
98016268-tcf19	0.059563	1.02306	0.4	0.235	1
98007989-thoc5	0.0609291	-0.975757	0.033	0.176	1
98014678-p20l1	0.0609291	-1.05835	0.033	0.176	1
98037814-tri33-5	0.0609291	-1.04361	0.033	0.176	1
98044974-ndus3	0.0609291	-0.736987	0.033	0.176	1
98046461-unknown-1249	0.0609291	-0.692738	0.033	0.176	1
98059145-foh1b-2	0.0609291	-0.99196	0.033	0.176	1
98025025-notc2	0.0619653	-0.404756	0.133	0.353	1
98045016-smg1	0.0620072	0.384555	0.167	0.039	1
98140142-rbm42	0.0624783	-1.02222	0.067	0.235	1
98124084-tprgl	0.0629492	1.04451	0.233	0.098	1
98026366-mex3b	0.0633261	-1.0097	0.033	0.176	1
98041385-dmap1-2	0.0633261	-0.787701	0.033	0.176	1
98046778-prof1-2	0.0637126	0.466013	0.933	0.882	1
98039327-al7a1	0.0638635	0.773869	0.467	0.294	1
98034342-at5g2-2	0.0642052	-0.816185	0.267	0.451	1
98011191-kldc1	0.0646087	-0.646261	0.1	0.294	1
98113504-tm258	0.0648029	-0.513239	0.167	0.412	1
98026679-rm34	0.0658004	-1.00361	0.033	0.176	1
98028426-tsn	0.0675105	-0.838238	0.133	0.314	1
98056579-hnrpq-3	0.06807	0.403078	0.933	0.902	1
98030571-erh	0.0682375	-0.730264	0.167	0.373	1
98000593-kdm7	0.0683539	-0.76122	0.033	0.176	1
98012524-co8b	0.0683539	-0.94669	0.033	0.176	1
98039519-nup53	0.0683539	-0.861979	0.033	0.176	1
98047654-phf7	0.0683539	-0.813147	0.033	0.176	1
98123290-qorx	0.0683539	-0.682584	0.033	0.176	1
98047064-unknown-1260	0.0685242	-0.706364	0.133	0.333	1
98006986-wapl	0.0690099	-0.797674	0.067	0.235	1
98017728-bpl1	0.0690099	-0.296918	0.067	0.235	1
98046168-ppih	0.0690099	1.00752	0.267	0.118	1
98054892-rbm5	0.0690099	1.22706	0.267	0.118	1
98057587-zfhx4	0.0690099	-0.864976	0.067	0.235	1
98027671-gdir1-2	0.069278	0.915566	0.367	0.216	1
98002690-thoc1-2	0.06975	-0.999535	0.067	0.216	1
98024786-1433b-2	0.0702803	-0.416998	0.5	0.784	1
98040982-dyhc1	0.0704742	-0.841707	0.133	0.333	1
98051798-dctn2	0.0709883	-0.805348	0.033	0.176	1
98151540-or6k6-2	0.0709883	-0.301	0.033	0.176	1
98023891-ino1	0.0712482	-0.346085	0.2	0.431	1
98024783-gors2	0.071308	0.970873	0.267	0.118	1
98011848-t2ag	0.0721411	-1.00803	0.067	0.216	1
98055759-ncor2	0.0724696	-0.722814	0.133	0.333	1
98124598-rl38-2	0.0731091	-0.621195	0.3	0.588	1
98028683-ptss1	0.0735346	-0.738659	0.133	0.314	1
98022438-ost48	0.0736684	0.896649	0.267	0.118	1
98035535-rbm4	0.0736684	-0.719993	0.067	0.235	1
98039689-clap2	0.0736684	0.901167	0.267	0.118	1
98000371-prcc	0.0737053	-0.443454	0.033	0.176	1
98022272-sdf2	0.0737053	1.05554	0.2	0.078	1
98042669-aff3	0.0737053	1.15069	0.2	0.078	1
98016280-ssrg	0.0740017	0.571951	0.733	0.784	1
98015196-set	0.0740165	-0.478182	0.8	0.922	1
98020413-ube3a	0.0745989	-0.916438	0.067	0.216	1
98041950-tm50a	0.0746653	0.948654	0.367	0.235	1
98027943-pdia3	0.0755417	-0.603198	0.533	0.706	1
98011077-sr140	0.0760923	-0.432095	0.067	0.235	1
98004277-smca5	0.0763564	-0.772883	0.1	0.275	1
98014087-an13c	0.0765068	1.16763	0.2	0.078	1
98053980-unknown-1418	0.0765068	1.4317	0.2	0.078	1
98129134-nkx24-3	0.0770244	1.94413	0.267	0.137	1
98015703-wdr26-2	0.0771247	-0.789531	0.067	0.216	1
98044764-ddx18	0.0771247	-1.0923	0.067	0.216	1
98037750-cckn	0.077632	1.21014	0.233	0.098	1
98137199-ppib-3	0.0777287	-0.376564	0.167	0.412	1
98009392-snd1	0.0777897	-0.813601	0.133	0.314	1
98026160-krr1	0.0785809	-0.644185	0.067	0.235	1
98004424-mpip1	0.0793946	1.09791	0.2	0.078	1
98014318-zn503	0.0793946	1.27519	0.2	0.078	1
98142229-unknown-4593	0.0799543	-0.403721	0.433	0.627	1
98047033-adt2	0.0807625	-0.320436	0.833	0.961	1
98020694-unknown-538	0.0808744	1.12213	0.367	0.235	1
98048003-rir2	0.081118	-0.726243	0.233	0.451	1
98011669-trap1	0.0811354	0.802009	0.267	0.118	1
98015374-gstt4	0.0820888	-1.17384	0.033	0.157	1
98028414-ctcf	0.0820888	-1.16752	0.033	0.157	1
98006290-psb1	0.0822432	-0.809332	0.133	0.314	1
98040325-unknown-1079	0.0822432	-0.772737	0.133	0.314	1
98012635-sda1	0.0823853	-0.904151	0.067	0.216	1
98147489-unknown-4911	0.0843866	-0.547006	0.4	0.569	1
98034403-tead3	0.0851227	-0.988988	0.067	0.216	1
98160385-s36a2	0.0852929	-0.825322	0.033	0.157	1
98125047-rt16	0.0854359	1.05534	0.2	0.078	1
98050836-al14e	0.0864464	1.00475	0.267	0.118	1
98010659-mbd2	0.0864567	-0.639181	0.167	0.373	1
98051383-unknown-1356	0.0864567	-0.747268	0.167	0.373	1
98016846-tisd	0.0874963	-0.685666	0.167	0.353	1
98022704-psmd3	0.0883371	-0.957808	0.167	0.333	1
98057458-kazrn	0.0884673	-0.559259	0.1	0.275	1
98002872-atx1	0.0885974	-0.877776	0.033	0.157	1
98004307-ncln	0.0885974	-0.90804	0.033	0.157	1
98031611-abcg2-2	0.0885974	-0.797118	0.033	0.157	1
98038683-dot1l-3	0.0885974	-0.919984	0.033	0.157	1
98056700-dock9	0.0885974	-0.935632	0.033	0.157	1
98056837-afad-2	0.0885974	-0.842133	0.033	0.157	1
98139716-cbln3	0.0885974	-1.18191	0.033	0.157	1
98053718-nsf1c	0.0900367	-0.61449	0.1	0.255	1
98016562-idhp	0.0904544	-0.897529	0.367	0.569	1
98044147-cox5b	0.0905686	0.381586	0.833	0.804	1
98025684-enob	0.0908181	-0.750196	0.067	0.216	1
98000346-eea1	0.090887	1.16738	0.167	0.059	1
98000744-tf7l2	0.0909972	0.644887	0.5	0.333	1
98014880-hnrpl	0.0912908	-0.873568	0.233	0.412	1
98016397-at1b2	0.0918434	0.909832	0.2	0.078	1
98010301-pkhh1	0.0920042	-1.02144	0.033	0.157	1
98017984-derl2	0.0920042	-0.857879	0.033	0.157	1
98045453-tx264	0.0920042	-0.976704	0.033	0.157	1
98139796-ptn-2	0.0920042	-0.52047	0.033	0.157	1
98039644-nck2	0.0920346	0.856742	0.267	0.118	1
98058043-hsp7c-2	0.0934885	-0.262177	1	0.961	1
98000925-ct112	0.0937785	-0.940594	0.067	0.216	1
98053534-srsf4-3	0.0943412	-0.609776	0.2	0.412	1
98023495-chtop	0.0945165	0.688555	0.6	0.431	1
98047357-tpis	0.0949357	0.63503	0.267	0.118	1
98021010-id2	0.0949909	-1.69294	0.067	0.196	1
98055333-dnlj	0.0949909	0.796443	0.233	0.098	1
98000496-unknown-13	0.095109	-0.407884	0.8	0.922	1
98016137-cpsf2	0.0955156	-0.718837	0.033	0.157	1
98038233-hacl1	0.0955156	-0.596552	0.033	0.157	1
98052674-pkhm2	0.0955156	-0.738943	0.033	0.157	1
98155491-hacl1-2	0.0955156	-0.596552	0.033	0.157	1
98103077-tom22	0.0964478	-0.298734	0.1	0.275	1
98018881-tcrg1-2	0.0968159	-0.584578	0.067	0.216	1
98017588-4f2	0.098144	0.426691	0.467	0.314	1
98005977-naa30	0.09834	0.983905	0.167	0.059	1
98021974-f177a	0.09834	1.04441	0.167	0.059	1
98043009-rt07	0.09834	0.936601	0.167	0.059	1
98141106-hdhd1	0.09834	1.04962	0.167	0.059	1
98159989-park7	0.09834	1.00605	0.167	0.059	1
98006181-aifm2	0.0983638	1.44959	0.233	0.118	1
98000175-ephx4	0.0991334	-0.780929	0.033	0.157	1
98009306-cda7l	0.0991334	-0.74497	0.033	0.157	1
98011186-trim3-2	0.0991334	-0.711656	0.033	0.157	1
98021175-djc13	0.0991334	-0.620967	0.033	0.157	1
98043618-tri69	0.0991334	-0.526797	0.033	0.157	1
98058372-gnai1-2	0.0991334	-0.785741	0.033	0.157	1
98028801-pp1b-2	0.0991743	-0.4908	0.333	0.529	1
98023816-dgkd	0.0992325	-0.698161	0.1	0.275	1
98140978-ppp5	0.0992325	0.78569	0.3	0.157	1
98019619-psa	0.0997586	-0.743429	0.2	0.392	1
98034279-kat5	0.0997586	-0.550302	0.2	0.392	1
98027351-c1qbp	0.0999315	-0.553307	0.067	0.216	1
98026786-rpn2	0.100057	-0.577669	0.367	0.608	1
98050439-unknown-1342	0.102164	-0.723506	0.133	0.314	1
98034430-sorc1	0.102245	1.22975	0.167	0.059	1
98011812-dab1	0.10286	-0.794206	0.033	0.157	1
98020940-cdkal	0.10286	-0.503895	0.033	0.157	1
98025497-thoc6	0.10286	-0.586162	0.033	0.157	1
98027968-snaa	0.10286	-0.570752	0.033	0.157	1
98037810-birc6	0.10286	-0.390508	0.033	0.157	1
98043190-ptpa	0.10286	-0.550331	0.033	0.157	1
98050405-fgop2	0.10286	-0.665531	0.033	0.157	1
98051807-pfd3	0.10286	-0.582143	0.033	0.157	1
98055050-trpc5-5	0.10286	-0.435815	0.033	0.157	1
98059221-hxk2-3	0.10286	-0.69086	0.033	0.157	1
98003203-rm14	0.10352	0.872693	0.1	0.02	1
98006973-pcat1	0.10352	0.773527	0.1	0.02	1
98009087-dlrb2	0.10352	0.972871	0.1	0.02	1
98015099-scyl2	0.10352	0.805625	0.1	0.02	1
98019966-tmed1	0.10352	0.873731	0.1	0.02	1
98022657-man1	0.10352	0.972298	0.1	0.02	1
98024058-ext1	0.10352	0.943913	0.1	0.02	1
98026110-unknown-671	0.10352	0.991197	0.1	0.02	1
98032732-lsm10	0.10352	0.628827	0.1	0.02	1
98033170-calm-28	0.10352	0.766283	0.1	0.02	1
98034663-lsm12	0.10352	0.839707	0.1	0.02	1
98037051-thap2	0.10352	1.02309	0.1	0.02	1
98043661-hmx3	0.10352	1.12846	0.1	0.02	1
98048687-pr38a	0.10352	0.99558	0.1	0.02	1
98049123-ssa27	0.10352	0.74516	0.1	0.02	1
98050690-mtss1	0.10352	0.93447	0.1	0.02	1
98050798-paqr3	0.10352	0.773963	0.1	0.02	1
98051232-minp1	0.10352	0.540401	0.1	0.02	1
98051688-mdr1-3	0.10352	0.539405	0.1	0.02	1
98052044-tsp1	0.10352	0.90751	0.1	0.02	1
98054497-grip1	0.10352	0.655853	0.1	0.02	1
98055149-st38l	0.10352	0.83905	0.1	0.02	1
98055264-djc18	0.10352	1.04145	0.1	0.02	1
98056217-ap4a	0.10352	0.838941	0.1	0.02	1
98058348-spf45	0.10352	0.73431	0.1	0.02	1
98058619-eki1-2	0.10352	0.958606	0.1	0.02	1
98059340-gapr1-10	0.10352	1.185	0.1	0.02	1
98100749-cdip1-4	0.10352	0.781012	0.1	0.02	1
98104106-dus19-2	0.10352	0.80683	0.1	0.02	1
98113087-itb6	0.10352	0.678348	0.1	0.02	1
98114380-cld14	0.10352	0.874936	0.1	0.02	1
98130238-lsm10-2	0.10352	0.628827	0.1	0.02	1
98136770-csrp2	0.10352	0.758102	0.1	0.02	1
98143100-unknown-4641	0.10352	0.508653	0.1	0.02	1
98154937-trpm3-20	0.10352	0.775735	0.1	0.02	1
98156422-mrp1-10	0.10352	0.733448	0.1	0.02	1
98019259-nle1	0.10389	-0.662565	0.133	0.294	1
98002073-adf1	0.103924	1.12866	0.133	0.039	1
98026683-unknown-686	0.103924	1.15998	0.133	0.039	1
98028854-5ntc	0.103924	0.869535	0.133	0.039	1
98039713-cdk7	0.103924	1.22011	0.133	0.039	1
98056215-ack1-2	0.103924	0.91086	0.133	0.039	1
98109559-eci2-3	0.103924	0.621787	0.133	0.039	1
98126811-erh-2	0.103924	0.866727	0.133	0.039	1
98128369-unknown-3646	0.103924	1.24528	0.133	0.039	1
98149903-cplx1	0.103924	0.699783	0.133	0.039	1
98149904-unknown-5100	0.103924	0.699783	0.133	0.039	1
98158718-suca	0.104192	-0.61472	0.1	0.255	1
98041422-psmd4	0.104448	-0.564602	0.267	0.471	1
98019867-tiar	0.104653	-0.686232	0.167	0.353	1
98160435-crip1	0.105814	0.993963	0.2	0.078	1
98128344-zn782-5	0.105952	-0.910116	0.1	0.235	1
98017777-cl004	0.106697	-0.487978	0.033	0.157	1
98018222-ubp2	0.106697	-0.569211	0.033	0.157	1
98032514-bap31	0.106697	-0.512291	0.033	0.157	1
98032730-sde2	0.106697	-0.588234	0.033	0.157	1
98037422-pi4kb	0.106697	-0.572818	0.033	0.157	1
98044031-zfan6-2	0.107279	0.691328	0.267	0.118	1
98138082-unknown-4304	0.10752	0.829538	0.267	0.137	1
98017539-tyrp2	0.1082	0.639291	0.233	0.098	1
98027145-nduc2	0.1082	-0.731317	0.067	0.196	1
98108825-pfd5	0.108265	-0.95322	0.133	0.275	1
98032672-gnao	0.108381	0.631285	0.633	0.608	1
98005158-foxg1	0.108585	1.51099	0.133	0.039	1
98013068-fbn1-2	0.108585	0.887443	0.133	0.039	1
98023629-2a5a	0.108585	1.05378	0.133	0.039	1
98054690-lcmt2	0.108585	0.833098	0.133	0.039	1
98057139-rhg21	0.108585	1.22793	0.133	0.039	1
98002374-fhl2	0.109162	0.860105	0.1	0.02	1
98018235-elp4	0.109162	0.631084	0.1	0.02	1
98021972-ufl1	0.109162	0.861162	0.1	0.02	1
98039917-unknown-1064	0.109162	0.688155	0.1	0.02	1
98052946-nagk-2	0.109162	0.731341	0.1	0.02	1
98054684-pitm1	0.109162	0.756578	0.1	0.02	1
98057656-wdr62	0.109162	0.615162	0.1	0.02	1
98101887-unknown-1846	0.109162	0.734074	0.1	0.02	1
98154837-unknown-5461	0.109162	0.664686	0.1	0.02	1
98131242-unknown-3811	0.109558	0.695357	0.2	0.078	1
98042446-dvl1-2	0.109611	-0.740232	0.133	0.294	1
98101646-spt4h	0.10976	-0.661789	0.067	0.216	1
98037851-ranb3	0.109859	-0.963664	0.233	0.373	1
98016552-mob3c	0.110017	-0.536416	0.167	0.353	1
98031851-fis1	0.110326	-0.692313	0.1	0.255	1
98005803-fpps	0.110426	0.882391	0.167	0.059	1
98008275-f206a	0.110426	0.702554	0.167	0.059	1
98046980-ankl2	0.110426	1.01319	0.167	0.059	1
98025420-ypgq	0.110711	0.868998	0.267	0.137	1
98032070-ti17b	0.112563	-0.744279	0.133	0.294	1
98041203-txlng	0.112779	1.03941	0.367	0.235	1
98017648-mcee	0.113201	-0.553525	0.067	0.216	1
98036582-odbb	0.113201	-0.418772	0.067	0.216	1
98006927-vps29	0.113411	0.926103	0.133	0.039	1
98009366-dhpr	0.113411	0.847109	0.133	0.039	1
98014749-unknown-387	0.113411	1.06746	0.133	0.039	1
98033648-sh2b3	0.113411	1.03788	0.133	0.039	1
98048866-rpn1	0.113499	-0.716678	0.1	0.255	1
98025479-tbl1r	0.113976	0.845949	0.267	0.137	1
98007357-zc3hf	0.114652	0.537781	0.433	0.235	1
98013866-ccnt2	0.114705	0.707871	0.167	0.059	1
98043599-unknown-1169	0.114705	0.915814	0.167	0.059	1
98054713-eif3a	0.114705	0.789415	0.167	0.059	1
98143098-hrsl4-3	0.114705	0.726421	0.167	0.059	1
98000579-wash2	0.115043	0.736213	0.1	0.02	1
98001031-pg12a	0.115043	0.549893	0.1	0.02	1
98001548-rt11	0.115043	0.979245	0.1	0.02	1
98011041-gpsm2	0.115043	0.591726	0.1	0.02	1
98011765-unknown-299	0.115043	0.569596	0.1	0.02	1
98013672-erlec	0.115043	0.640643	0.1	0.02	1
98023848-zn645	0.115043	0.734363	0.1	0.02	1
98026415-cj067	0.115043	0.804521	0.1	0.02	1
98034356-vatg3-2	0.115043	0.696851	0.1	0.02	1
98052639-parva	0.115043	0.658248	0.1	0.02	1
98054202-ephx4-2	0.115043	0.617628	0.1	0.02	1
98051182-txnd9	0.115204	0.898795	0.4	0.275	1
98016944-men1	0.115483	-1.07197	0.167	0.314	1
98021824-unknown-564	0.115596	-0.479748	0.167	0.353	1
98125116-mos1	0.116743	-0.783071	0.1	0.255	1
98001678-plpl9	0.118404	0.851694	0.133	0.039	1
98023279-xpo5	0.118404	0.537744	0.133	0.039	1
98032268-dhx8-2	0.118404	0.678376	0.133	0.039	1
98045110-unknown-1206	0.118404	1.08917	0.133	0.039	1
98053347-ano4	0.118404	0.914775	0.133	0.039	1
98131254-rn213-3	0.118404	0.75214	0.133	0.039	1
98135695-xpo5-2	0.118404	0.537744	0.133	0.039	1
98014731-t132e	0.118468	0.90811	0.367	0.235	1
98053119-srrm1	0.118656	-0.560182	0.133	0.294	1
98003662-rl8	0.118665	0.281739	0.933	0.902	1
98041259-dus3l	0.11903	-0.579645	0.067	0.196	1
98124024-lrrf2	0.11903	-0.794236	0.067	0.196	1
98155329-rrt15	0.11903	-0.795463	0.067	0.196	1
98012662-emc8	0.119115	-0.946652	0.033	0.137	1
98059341-ago2-3	0.119115	-1.01091	0.033	0.137	1
98148248-gbrb1-3	0.119115	-0.748191	0.033	0.137	1
98155686-rock2-2	0.119115	0.621665	0.167	0.059	1
98003851-cchl	0.12006	-0.549799	0.1	0.255	1
98000539-pap1l	0.121171	0.570948	0.1	0.02	1
98029032-tolip	0.121171	0.505812	0.1	0.02	1
98036328-pgk2	0.121171	0.540292	0.1	0.02	1
98037255-sap-5	0.121171	0.451969	0.1	0.02	1
98040038-ap3d1	0.121171	0.573701	0.1	0.02	1
98139354-nkx32-2	0.121171	0.574897	0.1	0.02	1
98034190-ubp49	0.121209	-0.427779	0.533	0.745	1
98002477-crol3	0.122175	0.908582	0.233	0.118	1
98145855-mak16	0.122175	1.05328	0.233	0.118	1
98003773-pr38b	0.122823	-0.784118	0.067	0.196	1
98033145-cnot4	0.122823	-0.743774	0.067	0.196	1
98045696-rpab2	0.122823	-0.75426	0.067	0.196	1
98049769-cf120	0.122823	-0.710908	0.067	0.196	1
98008701-sosb1	0.123449	-0.625723	0.1	0.255	1
98000752-myt1	0.123568	0.686305	0.133	0.039	1
98005076-vas1	0.123568	0.877333	0.133	0.039	1
98030564-rtf2	0.123568	0.774607	0.133	0.039	1
98039286-eme1	0.123568	0.765423	0.133	0.039	1
98054688-nr4a1	0.123568	1.29845	0.133	0.039	1
98120924-vps25	0.123568	0.504862	0.133	0.039	1
98034839-np1l1-3	0.123656	-0.873817	0.033	0.137	1
98040615-zic3-2	0.123656	-0.763512	0.033	0.137	1
98120930-rm40	0.123656	0.647275	0.167	0.059	1
98122072-unknown-3197	0.123656	-0.657396	0.033	0.137	1
98049508-frih	0.123857	-0.722739	0.233	0.412	1
98075287-unknown-1692	0.12559	0.556235	0.2	0.078	1
98049492-cnot3	0.125916	0.857121	0.233	0.118	1
98003675-pparg	0.126505	-0.756984	0.233	0.373	1
98022429-selt-2	0.12671	-0.573835	0.067	0.196	1
98030791-ped1b-2	0.12671	-0.647568	0.067	0.196	1
98019669-t106a	0.126914	-0.533677	0.1	0.255	1
98035258-face1	0.126914	-0.449487	0.1	0.255	1
98043975-psmd2	0.126914	-0.264234	0.1	0.255	1
98006404-elov4	0.127677	-0.396943	0.333	0.569	1
98148368-iphp	0.128276	-0.759943	0.133	0.294	1
98018084-unknown-460	0.12833	0.837979	0.167	0.059	1
98038083-snip1	0.12833	-0.797568	0.033	0.137	1
98047652-trm1	0.12833	-0.843381	0.033	0.137	1
98043398-thil	0.129617	-0.795475	0.1	0.235	1
98051237-ml12b-2	0.130692	-0.58593	0.067	0.196	1
98024130-sahh-2	0.130732	-0.408372	0.333	0.549	1
98004175-wbs27-2	0.133142	-1.1076	0.033	0.137	1
98019206-adf1-5	0.133142	-0.678254	0.033	0.137	1
98029911-ap2b	0.133142	-1.2453	0.033	0.137	1
98040968-rnh2a	0.133142	-0.75002	0.033	0.137	1
98047929-gcc1	0.133142	-0.749071	0.033	0.137	1
98056308-paf1	0.133142	-0.739776	0.033	0.137	1
98040438-dhe3	0.133674	1.06997	0.367	0.235	1
98028802-tr112	0.134171	-0.676603	0.167	0.314	1
98011489-wdr13	0.134421	0.531105	0.133	0.039	1
98118433-unknown-2934	0.13548	0.318342	0.933	0.843	1
98111111-rs21	0.13592	-0.488839	0.367	0.588	1
98158162-ssrg-2	0.136753	0.462911	0.7	0.784	1
98056479-rrs1	0.137521	0.807257	0.3	0.176	1
98040421-rs6-2	0.137795	-0.353472	0.567	0.765	1
98010044-clca	0.138091	-0.583622	0.033	0.137	1
98013980-hnrpr	0.138091	-0.613024	0.033	0.137	1
98020448-bub3	0.138091	-0.671849	0.033	0.137	1
98031593-lsg1	0.138091	-0.677897	0.033	0.137	1
98033345-eif3f	0.138091	-0.707359	0.033	0.137	1
98034508-tor3a	0.138091	-0.54996	0.033	0.137	1
98051073-gptc1	0.138091	-0.713041	0.033	0.137	1
98058799-mkl2	0.138091	-0.77726	0.033	0.137	1
98059397-mcca	0.138091	-0.919265	0.033	0.137	1
98140693-mo4l2-3	0.138091	0.56288	0.167	0.059	1
98032178-zrab2-2	0.138651	-0.448366	0.2	0.392	1
98039368-pwp2	0.138946	-0.27642	0.067	0.196	1
98009139-calr-2	0.139697	-0.621306	0.6	0.725	1
98032763-rbm8a	0.139728	-0.739719	0.267	0.412	1
98039487-fer3l-3	0.140117	0.776096	0.133	0.039	1
98160154-glrx2-5	0.140517	0.74983	0.6	0.549	1
98010536-chch3	0.141596	0.867199	0.2	0.098	1
98055058-unknown-1460	0.141596	0.875013	0.2	0.098	1
98035420-tbca	0.141856	-0.587927	0.233	0.392	1
98020337-abcb9-2	0.142033	-0.542715	0.133	0.294	1
98050125-fip1	0.142812	-0.716221	0.267	0.412	1
98002489-cant1	0.143181	-0.749731	0.033	0.137	1
98013654-gcsh	0.143181	-0.568939	0.033	0.137	1
98019191-mf2nb	0.143181	-0.679729	0.033	0.137	1
98041688-sap3-7	0.143181	-0.672206	0.033	0.137	1
98041836-nepr1	0.143181	-0.713689	0.033	0.137	1
98047569-coe3-2	0.143181	-0.8426	0.033	0.137	1
98050416-txd15	0.143181	-0.759474	0.033	0.137	1
98122512-renr	0.143181	-0.669344	0.033	0.137	1
98137908-cac1i-3	0.143181	-0.587996	0.033	0.137	1
98161064-mlf2-2	0.143742	0.484348	0.467	0.314	1
98033320-tsr3	0.144874	-0.622731	0.1	0.235	1
98059208-g3bp2	0.145349	-0.509449	0.433	0.588	1
98055782-morc2	0.14538	-0.468767	0.1	0.255	1
98032898-r3hd1	0.145643	-0.493053	0.133	0.294	1
98051579-mitd1-2	0.145997	0.410086	0.133	0.039	1
98005309-pex16	0.146098	-0.873107	0.067	0.176	1
98025424-pfd4	0.146098	0.891741	0.2	0.098	1
98102783-unknown-1887	0.146105	0.638246	0.333	0.216	1
98041901-guaa-2	0.146874	0.68852	0.267	0.137	1
98017254-rhoa-2	0.146892	-0.427464	0.167	0.353	1
98134889-tom6	0.147369	0.600714	0.6	0.529	1
98011336-npc1-2	0.147535	0.596445	0.433	0.314	1
98001926-ifrd1	0.147596	-0.485084	0.067	0.196	1
98027892-csn6	0.147596	-0.499156	0.067	0.196	1
98042929-qcr8	0.147596	-0.425429	0.067	0.196	1
98031734-srsf3-2	0.147775	-0.547939	0.4	0.588	1
98004664-isy1	0.148414	-0.596615	0.033	0.137	1
98004731-djc30	0.148414	-0.684771	0.033	0.137	1
98005736-dcor	0.148414	-0.5747	0.033	0.137	1
98011073-syhc	0.148414	-0.446597	0.033	0.137	1
98014444-nup37	0.148414	-0.359275	0.033	0.137	1
98017708-f16p1	0.148414	-0.526916	0.033	0.137	1
98022935-nubp2	0.148414	-0.601739	0.033	0.137	1
98024348-ei2bd	0.148414	-0.538577	0.033	0.137	1
98035333-smad4	0.148414	-0.601032	0.033	0.137	1
98037399-herc2	0.148414	-0.700664	0.033	0.137	1
98054588-rgpa2	0.148414	-0.63434	0.033	0.137	1
98125339-gcsh-3	0.148414	-0.498851	0.033	0.137	1
98133623-med28	0.148414	-0.695821	0.033	0.137	1
98155920-ubb-14	0.149323	-0.357061	0.133	0.294	1
98004816-pb1	0.149686	-0.319794	0.133	0.314	1
98012405-hsp13	0.15071	0.822297	0.2	0.098	1
98142455-unknown-4611	0.15071	1.04221	0.2	0.098	1
98009200-top2a	0.150749	0.643436	0.433	0.314	1
98114389-rs8	0.15182	-0.305998	0.467	0.667	1
98054463-phlp2	0.152316	0.764006	0.433	0.353	1
98034033-tle1	0.152843	-0.54848	0.167	0.333	1
98040366-t2fa	0.153002	-0.587083	0.1	0.235	1
98026379-crel2	0.153074	-0.562677	0.133	0.294	1
98154761-tbb4b-17	0.153255	0.390841	0.467	0.314	1
98034764-thiom	0.153589	-0.411977	0.633	0.745	1
98000770-po210	0.153792	-0.323083	0.033	0.137	1
98000823-cnr11	0.153792	-0.398618	0.033	0.137	1
98005603-ldb2	0.153792	-0.573393	0.033	0.137	1
98008932-samd5	0.153792	-0.328241	0.033	0.137	1
98008972-rm23	0.153792	-0.542865	0.033	0.137	1
98010928-nubp1	0.153792	-0.29423	0.033	0.137	1
98012449-mgap	0.153792	-0.438968	0.033	0.137	1
98022663-mmab	0.153792	-0.327473	0.033	0.137	1
98043250-get4	0.153792	-0.49567	0.033	0.137	1
98136220-nup37-2	0.153792	-0.279959	0.033	0.137	1
98006843-unknown-165	0.155054	1.20496	0.267	0.176	1
98029985-dpoe1	0.155431	1.11426	0.2	0.098	1
98057216-tri56-13	0.156315	1.27309	0.233	0.137	1
98004046-gscr2	0.156461	0.448564	0.367	0.216	1
98021726-tadbp-2	0.157193	-0.663184	0.1	0.235	1
98153426-hint1	0.157193	-0.474188	0.1	0.235	1
98040719-rs17	0.157285	0.384772	0.7	0.569	1
98011512-gid8	0.157408	0.765025	0.267	0.157	1
98002474-cpt1a	0.159019	-0.571779	0.267	0.412	1
98015570-tadbp	0.160186	0.499742	0.3	0.176	1
98032550-unknown-849	0.160186	-0.475104	0.133	0.275	1
98059281-dusty-3	0.160186	1.0559	0.3	0.176	1
98013864-psb2	0.160222	-0.474662	0.2	0.373	1
98046389-tbcel	0.160265	0.959949	0.2	0.098	1
98005280-sdk2	0.160721	1.05027	0.333	0.216	1
98047896-egr3	0.161421	-0.540539	0.533	0.686	1
98107488-nasp	0.161581	0.774937	0.267	0.157	1
98024853-psa2	0.161699	-0.655306	0.2	0.353	1
98037590-ubp25	0.162622	-0.732336	0.167	0.314	1
98002364-tbb4b-2	0.162849	-0.496094	0.4	0.588	1
98028781-map2	0.163147	-0.441467	0.367	0.529	1
98131752-h10-4	0.163278	0.819344	0.633	0.608	1
98031166-xpo2	0.164223	-0.557292	0.133	0.275	1
98051790-kat6a-2	0.164223	-0.581315	0.133	0.275	1
98055613-cisy	0.164512	0.5392	0.5	0.373	1
98043333-anm1	0.164851	-0.504561	0.233	0.412	1
98046045-unknown-1238	0.16521	0.724783	0.2	0.098	1
98053128-rusc1	0.16521	-0.637048	0.067	0.176	1
98054729-mfsd1-3	0.16521	-0.679282	0.067	0.176	1
98020676-sylc	0.165348	-0.453394	0.233	0.392	1
98001181-rs15	0.165527	0.377825	0.833	0.843	1
98051130-ccd25	0.16604	0.573079	0.5	0.392	1
98023889-smd3	0.167515	0.376257	0.667	0.608	1
98034085-prdx1	0.167525	1.00754	0.167	0.078	1
98128633-reep5-4	0.168385	-0.505564	0.233	0.412	1
98055006-foxp2	0.16843	1.08467	0.333	0.216	1
98015773-cr3l1	0.17027	-0.699819	0.067	0.176	1
98133562-dph3	0.17027	-0.671221	0.067	0.176	1
98010272-stag2	0.17029	-0.421004	0.1	0.235	1
98019304-ddx23	0.17029	-0.508704	0.1	0.235	1
98023226-rab6a	0.170843	0.922897	0.3	0.196	1
98009890-zn347	0.173179	0.601811	0.233	0.118	1
98014089-bcat1	0.1744	-0.760754	0.1	0.216	1
98040021-unknown-1069	0.1744	-0.940475	0.1	0.216	1
98022662-unknown-582	0.175445	-0.822895	0.067	0.176	1
98045063-otoan-2	0.175445	-0.83666	0.067	0.176	1
98038974-grsf1	0.175529	-0.352488	0.167	0.333	1
98016733-smc1a	0.175622	-0.41509	0.233	0.412	1
98014593-pno1	0.177811	-0.489036	0.267	0.451	1
98025346-ago2	0.178068	-0.660974	0.667	0.784	1
98149747-pp215	0.178787	-0.796187	0.033	0.118	1
98031700-clpt1	0.17911	0.588591	0.267	0.157	1
98010834-syac-2	0.179157	-0.79699	0.1	0.216	1
98020308-vang1	0.180416	-0.692659	0.133	0.255	1
98038566-aldoc	0.180416	-0.809794	0.133	0.255	1
98045021-mare1-2	0.180493	-0.6218	0.233	0.373	1
98009008-pa1b3	0.180737	-1.0103	0.067	0.176	1
98014850-s35g2	0.180737	0.734316	0.2	0.098	1
98036085-acco1	0.180737	-0.581561	0.067	0.176	1
98137389-rs10	0.181181	0.301305	0.867	0.843	1
98029622-hcfc1	0.182585	-0.524073	0.167	0.314	1
98002388-ks6a2	0.182659	-0.410965	0.2	0.373	1
98038046-tfg	0.18304	0.744069	0.233	0.118	1
98041837-ubp14	0.18321	-0.45535	0.367	0.529	1
98030233-rl12	0.183287	0.37574	0.733	0.706	1
98059357-rm21	0.184009	0.919809	0.233	0.137	1
98032103-ccng2	0.184189	-0.623052	0.1	0.235	1
98046178-yxie	0.184927	-0.671847	0.133	0.255	1
98015033-nf2ip	0.18536	-0.842126	0.033	0.118	1
98030393-lrc59	0.18536	-0.8294	0.033	0.118	1
98048825-n42l1	0.18536	-0.762308	0.033	0.118	1
98024883-phb2-3	0.185567	0.695802	0.3	0.176	1
98015991-zn665	0.186146	-0.308698	0.067	0.176	1
98035912-nfkb2-2	0.186146	0.721866	0.2	0.098	1
98048249-sucb1	0.186146	-0.541658	0.067	0.176	1
98048010-unknown-1287	0.18626	-0.314908	0.5	0.647	1
98032961-cpsf5	0.188387	0.666013	0.267	0.157	1
98052334-nep1-2	0.188387	-0.645605	0.133	0.235	1
98117055-pfd6	0.188655	-0.36914	0.2	0.353	1
98034418-exos2	0.188915	0.944955	0.333	0.216	1
98007970-hcdh	0.188958	0.471098	0.233	0.137	1
98028382-pesc	0.188958	-0.695453	0.1	0.216	1
98016572-tdrd1	0.189003	-0.369198	0.1	0.235	1
98019580-ubp7	0.189003	-0.418021	0.1	0.235	1
98037823-snpc3	0.189003	-0.366848	0.1	0.235	1
98045480-cc141	0.189003	-0.301491	0.1	0.235	1
98000383-rla2	0.190015	0.383973	0.667	0.667	1
98026219-dnpep	0.190071	-0.549499	0.133	0.275	1
98048586-pdia4	0.190071	-0.400359	0.133	0.275	1
98007132-arc1a	0.190632	-0.265625	0.2	0.373	1
98004895-snrk	0.190704	0.816309	0.167	0.078	1
98029064-rrp1b	0.190704	0.716798	0.167	0.078	1
98049327-tbcb-2	0.191674	-0.463006	0.067	0.176	1
98054274-rwdd1	0.191674	0.640717	0.2	0.098	1
98002713-zn423	0.192109	-0.783983	0.033	0.118	1
98010541-irx5	0.192109	-1.04046	0.033	0.118	1
98022858-tm223	0.192109	-0.771114	0.033	0.118	1
98032656-pus3	0.192109	-0.640931	0.033	0.118	1
98033601-rm16	0.192109	-0.670592	0.033	0.118	1
98055240-pp1rb	0.192109	-0.649398	0.033	0.118	1
98058943-cc171	0.192109	-0.660727	0.033	0.118	1
98103162-ctu1	0.192109	-0.425286	0.033	0.118	1
98113497-unknown-2613	0.192761	-0.324807	0.2	0.353	1
98058617-megf8	0.192909	0.761664	0.5	0.431	1
98056339-pcdgm	0.193312	0.867419	0.233	0.118	1
98043633-rap1b	0.195063	-0.291763	0.467	0.647	1
98131598-1433t-2	0.195602	-0.400619	0.7	0.745	1
98011709-erln2	0.196851	0.842818	0.167	0.078	1
98022335-plod2	0.196851	0.826854	0.167	0.078	1
98105119-coq4-2	0.196851	0.796742	0.167	0.078	1
98027937-rl15-2	0.197265	0.300769	0.8	0.843	1
98000388-psmd6	0.197322	-0.606539	0.067	0.176	1
98017102-nog2	0.197322	-0.526251	0.067	0.176	1
98027831-cwc25	0.197322	0.94984	0.2	0.098	1
98028094-unknown-720	0.197322	-0.537469	0.067	0.176	1
98037965-dnjb8	0.197322	-0.486921	0.067	0.176	1
98041228-p-3	0.197322	-0.450104	0.067	0.176	1
98055675-chmp7	0.197322	0.588814	0.2	0.098	1
98035381-zfan6	0.198014	0.683532	0.267	0.157	1
98133138-zfan6-3	0.198014	0.683532	0.267	0.157	1
98046252-dut	0.198439	-0.547987	0.333	0.529	1
98011206-ostc	0.198959	-0.749941	0.133	0.255	1
98002602-tm115	0.199038	-0.813583	0.033	0.118	1
98003119-tpc2l	0.199038	-0.492541	0.033	0.118	1
98010034-s35g1-3	0.199038	-0.715757	0.033	0.118	1
98034989-ubr7	0.199038	-0.585368	0.033	0.118	1
98037124-brap	0.199038	-0.623796	0.033	0.118	1
98039688-rt25	0.199038	-0.566045	0.033	0.118	1
98153820-unknown-5387	0.199038	-0.418951	0.033	0.118	1
98100139-ubb-8	0.199149	-0.440945	0.1	0.216	1
98002647-pai2b	0.200066	-0.45403	0.267	0.431	1
98043750-nsd2	0.201488	0.658057	0.3	0.196	1
98022395-dhx9	0.202305	-1.09119	0.067	0.157	1
98021657-strap	0.20309	-0.471499	0.067	0.176	1
98033707-byst	0.20309	-0.526957	0.067	0.176	1
98016373-vapb	0.203142	0.672004	0.167	0.078	1
98034025-uba3	0.203142	0.750804	0.167	0.078	1
98022968-mdr3	0.203166	0.294485	0.9	0.863	1
98022660-ragp1	0.20325	-0.629395	0.2	0.333	1
98021611-prdx5	0.203578	0.627935	0.467	0.412	1
98033351-thoc2	0.204	0.463811	0.233	0.118	1
98026967-pncb	0.204003	-0.348311	0.1	0.235	1
98003822-unknown-89	0.206148	-0.424863	0.033	0.118	1
98007728-birc5	0.206148	-0.368567	0.033	0.118	1
98024327-osgep	0.206148	-0.540856	0.033	0.118	1
98024961-naa38	0.206148	-0.609384	0.033	0.118	1
98027169-metk1-2	0.206148	-0.449697	0.033	0.118	1
98037587-rere	0.206148	-0.678804	0.033	0.118	1
98043805-unknown-1172	0.206148	-0.644706	0.033	0.118	1
98048748-rhbt2-2	0.206148	-0.645879	0.033	0.118	1
98050198-ascc2	0.206148	-0.573706	0.033	0.118	1
98054528-smbt1	0.206148	-0.514417	0.033	0.118	1
98056404-elp3	0.206148	-0.594694	0.033	0.118	1
98144275-rmi1	0.206148	-0.529333	0.033	0.118	1
98036315-nedd8	0.207623	-0.323108	0.267	0.412	1
98035167-spg7	0.208737	0.7699	0.267	0.176	1
98114255-farp2	0.208737	0.741987	0.267	0.176	1
98033942-dnja1	0.208871	-0.575103	0.167	0.314	1
98007503-apc1	0.208981	-0.521713	0.067	0.176	1
98012443-stxb1	0.208981	-0.488683	0.067	0.176	1
98021894-lsm4	0.209578	0.709484	0.167	0.078	1
98040994-spb1	0.209578	0.679794	0.167	0.078	1
98008111-tusc3	0.209771	0.827619	0.133	0.059	1
98011551-vatg1	0.209771	0.646332	0.133	0.059	1
98047912-mfn2	0.209771	0.905999	0.133	0.059	1
98048518-ecm29-2	0.209771	0.913946	0.133	0.059	1
98049991-anr50	0.209771	1.12211	0.133	0.059	1
98051665-atrap-2	0.209771	0.553854	0.133	0.059	1
98119317-unknown-2997	0.209771	0.553854	0.133	0.059	1
98160585-s39a7	0.21118	0.576525	0.333	0.216	1
98049708-rs12	0.212007	0.409234	0.767	0.725	1
98022087-ubap2	0.212216	-0.433629	0.267	0.431	1
98047050-set-3	0.212456	0.48358	0.467	0.353	1
98105323-cnfn-14	0.213363	0.469585	0.5	0.392	1
98009186-6pgl	0.21344	-0.353301	0.033	0.118	1
98011226-sox2	0.21344	-0.551654	0.033	0.118	1
98013963-arh	0.21344	-0.444422	0.033	0.118	1
98015132-tppc3	0.21344	-0.449709	0.033	0.118	1
98020107-ddb1	0.21344	-0.480271	0.033	0.118	1
98025494-rpa1	0.21344	-0.481401	0.033	0.118	1
98026608-s18l2	0.21344	-0.548727	0.033	0.118	1
98031459-degs1	0.21344	-0.568004	0.033	0.118	1
98038073-tpx2	0.21344	-0.563731	0.033	0.118	1
98039334-rragc	0.21344	-0.375534	0.033	0.118	1
98041623-tif1b-4	0.21344	-0.461689	0.033	0.118	1
98045966-unknown-1233	0.21344	-0.408085	0.033	0.118	1
98046123-vir	0.21344	-0.446249	0.033	0.118	1
98048203-rad50	0.21344	-0.573082	0.033	0.118	1
98049227-cacp	0.21344	-0.330663	0.033	0.118	1
98049287-unknown-1325	0.21344	-0.293704	0.033	0.118	1
98053082-ncam1	0.21344	-0.497118	0.033	0.118	1
98057850-gmppa	0.21344	-0.393866	0.033	0.118	1
98123312-unknown-3286	0.21344	-0.499029	0.033	0.118	1
98152667-ypel1	0.21344	-0.508299	0.033	0.118	1
98158217-pcr10-7	0.21344	-0.447345	0.033	0.118	1
98022897-suco	0.213754	-0.529968	0.133	0.255	1
98005782-mfs2a-2	0.214472	0.373543	0.1	0.235	1
98015372-pges2	0.214686	-0.839651	0.067	0.157	1
98024275-ctro-2	0.214686	-0.617344	0.067	0.157	1
98056398-tt39b	0.214686	-0.592032	0.067	0.157	1
98009670-mrp1-2	0.215179	-0.499304	0.1	0.216	1
98009853-unknown-248	0.215179	-0.598486	0.1	0.216	1
98057220-unknown-1541	0.215179	-0.532692	0.1	0.216	1
98045945-bpnt1	0.215931	-0.529178	0.333	0.471	1
98058044-rm46	0.216161	0.616724	0.167	0.078	1
98003184-dcup	0.217155	0.784017	0.133	0.059	1
98033527-lamp2	0.217155	0.770194	0.133	0.059	1
98055723-gipc1-3	0.217155	1.04821	0.133	0.059	1
98059466-med18	0.217155	0.550073	0.133	0.059	1
98023241-msl1	0.218339	0.613065	0.267	0.157	1
98044002-u2af1	0.21838	-0.437666	0.3	0.471	1
98050659-unknown-1345	0.218858	0.885972	0.267	0.176	1
98024111-tdh	0.220006	0.735375	0.2	0.118	1
98053496-map11	0.220598	0.705013	0.333	0.216	1
98053826-y1399	0.220598	0.665771	0.333	0.216	1
98045799-zmat2	0.220724	-0.568339	0.1	0.216	1
98002568-cope	0.220916	-0.275131	0.033	0.118	1
98005529-sp130	0.220916	-0.504754	0.033	0.118	1
98009790-micu1	0.220916	-0.383114	0.033	0.118	1
98023823-rbm19	0.220916	-0.413608	0.033	0.118	1
98031882-cdc6	0.220916	-0.256665	0.033	0.118	1
98036376-cog3	0.220916	-0.396375	0.033	0.118	1
98107170-rhg23	0.221131	0.598434	0.2	0.098	1
98014215-cbx1	0.221984	-0.337859	0.367	0.569	1
98034944-unknown-912	0.222146	-0.272605	0.567	0.725	1
98000485-pinx1	0.222519	0.545311	0.5	0.353	1
98024471-bud31	0.222891	0.611968	0.167	0.078	1
98033245-s12a6	0.222891	0.471092	0.167	0.078	1
98041335-rmp	0.222891	0.778807	0.167	0.078	1
98149171-unknown-5048	0.222891	0.598663	0.167	0.078	1
98100136-ubb-7	0.223373	-0.511609	0.4	0.529	1
98058452-kanl1	0.224049	0.762679	0.267	0.176	1
98144698-sptc3	0.224131	0.320537	0.5	0.373	1
98051893-brd2-2	0.224724	1.20841	0.133	0.059	1
98053142-capsl-4	0.224724	0.765385	0.133	0.059	1
98128233-gels-2	0.224724	0.961778	0.133	0.059	1
98024154-cdk1	0.225345	-0.520171	0.233	0.392	1
98075948-ccpr	0.22637	0.658485	0.233	0.137	1
98134317-rang	0.22637	-0.312638	0.1	0.216	1
98032654-zn577	0.226655	-0.949749	0.1	0.196	1
98050974-dnjc7	0.226655	-0.809139	0.1	0.196	1
98012842-sec13	0.227019	0.681807	0.3	0.216	1
98023991-mspd2	0.227604	-0.929956	0.067	0.157	1
98026799-naa50	0.227604	-0.586767	0.067	0.157	1
98008263-taxb1	0.228306	0.448757	0.367	0.235	1
98004437-csn3	0.229327	-0.467543	0.133	0.255	1
98017412-star7	0.229327	-0.483813	0.133	0.255	1
98042939-e41l3-2	0.229327	-0.450761	0.133	0.255	1
98031508-va0d1	0.22977	0.57857	0.167	0.078	1
98136667-ssrd	0.22977	0.595715	0.167	0.078	1
98031104-hnrpk	0.230021	0.668963	0.533	0.471	1
98032749-psa5	0.230688	-0.542421	0.2	0.333	1
98020606-wdr5-2	0.230894	0.882096	0.233	0.157	1
98034517-unknown-900	0.232119	-0.347098	0.1	0.216	1
98027564-zn704	0.23248	0.87775	0.133	0.059	1
98038218-aftin	0.23248	0.676832	0.133	0.059	1
98039852-ma1a1	0.23248	0.744764	0.133	0.059	1
98101521-traf1-11	0.23248	0.660817	0.133	0.059	1
98017566-epn1	0.232589	-0.877273	0.1	0.196	1
98047512-atif1	0.232708	-0.353127	0.2	0.353	1
98041408-fkbp5	0.232842	-0.492569	0.367	0.529	1
98019286-atp4b	0.233487	-0.513774	0.3	0.451	1
98030804-rs9	0.234024	-0.278853	0.467	0.667	1
98046750-ei2bg	0.234267	-0.788285	0.067	0.157	1
98055338-pi4ka	0.234267	-0.586221	0.067	0.157	1
98108227-zn513-9	0.234267	-0.255616	0.067	0.157	1
98032188-nep1	0.234693	-0.486388	0.133	0.255	1
98034718-rtn4	0.234693	-0.529009	0.133	0.255	1
98040870-dpo1	0.234693	-0.268976	0.133	0.255	1
98007937-rl27	0.23492	-0.2598	0.433	0.627	1
98033784-cd63-2	0.23596	0.628687	0.3	0.196	1
98054601-srsf3-3	0.237718	-0.384581	0.367	0.549	1
98016410-pigu	0.23797	-0.403266	0.1	0.216	1
98001498-cyb5	0.238058	0.475116	0.333	0.235	1
98123121-psf2-2	0.238385	0.673804	0.2	0.118	1
98050326-rs11	0.238745	0.373101	0.767	0.824	1
98011054-ubr5	0.240148	-0.392866	0.133	0.255	1
98041294-ddx4-2	0.240148	-0.357774	0.133	0.255	1
98018432-tim23	0.240395	-0.285531	0.2	0.333	1
98004147-unknown-95	0.240424	0.651215	0.133	0.059	1
98004736-twf2	0.240424	0.724305	0.133	0.059	1
98030983-gnai3	0.240424	0.639777	0.133	0.059	1
98041078-psmg2	0.240424	0.41282	0.133	0.059	1
98059451-dph1-2	0.240424	0.574093	0.133	0.059	1
98067883-unknown-1649	0.240424	0.663777	0.133	0.059	1
98100060-rp25l	0.240424	0.690865	0.133	0.059	1
98106829-psmg2-2	0.240424	0.41282	0.133	0.059	1
98002667-ub2d3	0.240477	-0.361456	0.467	0.647	1
98021738-lrc51	0.241066	-0.851797	0.067	0.157	1
98043597-cyta-5	0.241066	-0.869282	0.067	0.157	1
98014933-nips1	0.242278	-0.452756	0.167	0.294	1
98000261-vatl	0.243925	0.610261	0.233	0.137	1
98051100-taf10	0.244745	0.753517	0.2	0.118	1
98054347-stam1	0.244745	0.711423	0.2	0.118	1
98009175-stmn2	0.245135	0.757125	0.367	0.294	1
98008430-ndub9	0.245691	-0.400005	0.133	0.255	1
98041494-tpm1	0.245691	0.763582	0.267	0.176	1
98058223-acinu	0.245691	-0.464751	0.133	0.255	1
98043347-rla1-2	0.246288	0.318486	0.7	0.706	1
98020744-unknown-540	0.246887	-0.294475	0.333	0.529	1
98003161-mbnl3	0.246932	0.592738	0.2	0.098	1
98019220-ndkb-2	0.24707	-0.481911	0.267	0.412	1
98013910-rbm15	0.248004	-0.463795	0.067	0.157	1
98035589-snut1	0.248004	-0.653133	0.067	0.157	1
98028852-vta1	0.248557	0.643184	0.133	0.059	1
98052231-5nt3b	0.248557	0.621518	0.133	0.059	1
98056031-est1a	0.248557	0.538604	0.133	0.059	1
98033938-rl31	0.24867	0.423166	0.8	0.804	1
98030980-calx-2	0.249158	-0.262504	0.333	0.49	1
98105155-vkorl	0.249984	-0.356866	0.1	0.216	1
98131755-src-6	0.249984	0.616547	0.233	0.137	1
98000981-sft2b	0.250631	0.71515	0.1	0.039	1
98001683-pk3cd	0.250631	0.66951	0.1	0.039	1
98004524-nf2l1	0.250631	0.547899	0.1	0.039	1
98004545-rpab3	0.250631	0.76463	0.1	0.039	1
98008670-fnbp1	0.250631	0.712167	0.1	0.039	1
98008750-tm41b	0.250631	0.573297	0.1	0.039	1
98009340-mtmr6	0.250631	0.739236	0.1	0.039	1
98010425-wdr16	0.250631	0.734837	0.1	0.039	1
98011837-eif2a	0.250631	1.06909	0.1	0.039	1
98021207-znf92	0.250631	0.736292	0.1	0.039	1
98022600-unknown-578	0.250631	0.782036	0.1	0.039	1
98023662-psd3	0.250631	0.731077	0.1	0.039	1
98024057-ubp10	0.250631	0.820364	0.1	0.039	1
98028269-enpl	0.250631	0.891493	0.1	0.039	1
98029571-ggnb2	0.250631	0.722524	0.1	0.039	1
98030323-l12r1	0.250631	0.706198	0.1	0.039	1
98030530-unknown-791	0.250631	0.71917	0.1	0.039	1
98032357-naa20-2	0.250631	0.7243	0.1	0.039	1
98039282-pdp1	0.250631	0.708767	0.1	0.039	1
98042184-trpm3-9	0.250631	0.971265	0.1	0.039	1
98048508-sp2	0.250631	0.764499	0.1	0.039	1
98052764-unknown-1385	0.250631	0.859924	0.1	0.039	1
98054086-tim10	0.250631	0.649679	0.1	0.039	1
98058151-mycpp	0.250631	0.878154	0.1	0.039	1
98058429-wnk1	0.250631	0.721648	0.1	0.039	1
98106473-unknown-2161	0.250631	0.675325	0.1	0.039	1
98109561-rm18	0.250631	0.346867	0.1	0.039	1
98131844-unknown-3856	0.250631	0.486985	0.1	0.039	1
98140630-unknown-4474	0.250631	0.88871	0.1	0.039	1
98038637-pabp1-3	0.251049	-0.43271	0.1	0.196	1
98013220-pcdh1	0.251224	0.720712	0.2	0.118	1
98044517-pfd1	0.253251	-0.393317	0.233	0.392	1
98013991-zfpl1-2	0.25508	-0.498561	0.067	0.157	1
98014652-eif1a	0.25508	-0.591256	0.067	0.157	1
98017506-itfg2	0.25508	-0.462977	0.067	0.157	1
98023947-copb	0.25508	-0.412703	0.067	0.157	1
98028636-uspl1	0.25508	-0.542509	0.067	0.157	1
98036877-pdd2l	0.25508	-0.553639	0.067	0.157	1
98049131-s39ab-3	0.25508	-0.423831	0.067	0.157	1
98052680-f120b-3	0.25508	-0.431131	0.067	0.157	1
98024894-ppm1d	0.256147	0.675186	0.233	0.137	1
98014330-unknown-369	0.256881	0.35161	0.133	0.059	1
98040570-smad5-2	0.256881	0.697665	0.133	0.059	1
98043886-tbc15	0.256881	0.504257	0.133	0.059	1
98048776-hes1	0.256881	0.512742	0.133	0.059	1
98034425-hnrpk-2	0.257045	-0.474532	0.133	0.255	1
98013567-pp2ab	0.257287	0.286771	0.767	0.686	1
98030299-pygm	0.257424	-0.532209	0.1	0.196	1
98128101-unknown-3630	0.257432	-0.593979	0.133	0.235	1
98035446-hira	0.257821	0.359013	0.2	0.118	1
98041249-gas2	0.257821	0.807798	0.2	0.118	1
98050051-mgn2	0.258245	-0.285944	0.167	0.294	1
98034431-srsf4-2	0.25878	0.282998	0.667	0.608	1
98008395-oat	0.260085	0.46501	0.567	0.471	1
98047358-dab2p	0.260214	0.825567	0.233	0.157	1
98001345-cp080	0.260431	0.732243	0.1	0.039	1
98004132-melk	0.260431	0.554886	0.1	0.039	1
98008838-cp058	0.260431	0.580241	0.1	0.039	1
98012605-ima3-2	0.260431	0.706327	0.1	0.039	1
98017289-yi036	0.260431	0.636239	0.1	0.039	1
98017633-lama4	0.260431	0.738083	0.1	0.039	1
98031376-g6pd	0.260431	0.810475	0.1	0.039	1
98044288-cd2b2	0.260431	0.602657	0.1	0.039	1
98045358-cntln	0.260431	0.65067	0.1	0.039	1
98048752-szrd1	0.260431	0.722604	0.1	0.039	1
98050124-pgap1	0.260431	0.587359	0.1	0.039	1
98052483-cnih1	0.260431	0.532878	0.1	0.039	1
98053535-lamc1-2	0.260431	0.740852	0.1	0.039	1
98054561-kirr3-2	0.260431	0.624652	0.1	0.039	1
98059292-brpf1	0.260431	0.81482	0.1	0.039	1
98103027-m3k3-4	0.260431	0.535031	0.1	0.039	1
98125290-unknown-3407	0.260431	0.604474	0.1	0.039	1
98137316-spat9-2	0.260431	0.658789	0.1	0.039	1
98152279-unknown-5306	0.260431	0.575495	0.1	0.039	1
98030722-cnfn-3	0.260443	0.620536	0.5	0.392	1
98021364-rs16	0.260588	0.359887	0.833	0.765	1
98010861-selr1	0.262295	-0.499276	0.067	0.157	1
98029238-praf1	0.262295	-0.50764	0.067	0.157	1
98042520-tacc3	0.262295	-0.410291	0.067	0.157	1
98046327-pura2	0.262295	-0.387745	0.067	0.157	1
98046516-edc4	0.262295	-0.43152	0.067	0.157	1
98010969-numa1	0.262415	-0.351941	0.1	0.216	1
98000125-rs7	0.262645	0.282739	0.933	0.902	1
98035306-hnrll	0.263391	-0.44773	0.133	0.235	1
98041156-vp37b	0.263391	-0.466464	0.133	0.235	1
98054312-ddx1	0.263391	-0.599311	0.133	0.235	1
98009626-trio	0.26391	-0.649999	0.1	0.196	1
98052499-zc3h8	0.26391	-0.679645	0.1	0.196	1
98058267-vdac2	0.26444	-0.265715	0.833	0.902	1
98037153-unknown-975	0.265397	0.500378	0.133	0.059	1
98012029-sf3a2	0.26635	0.70304	0.367	0.275	1
98016508-phocn	0.267528	0.792649	0.267	0.196	1
98101062-tebp-2	0.26865	-0.574816	0.3	0.392	1
98053911-psmd8	0.268758	-0.383425	0.133	0.255	1
98001167-rl18a	0.269146	0.320599	0.567	0.49	1
98004933-aimp1	0.269286	0.731544	0.3	0.216	1
98054909-fubp1-2	0.269286	0.932495	0.3	0.216	1
98033041-hmgb1	0.26965	-0.429781	0.067	0.157	1
98138935-wdr55	0.26965	-0.284935	0.067	0.157	1
98151224-abcb6-7	0.26965	-0.443304	0.067	0.157	1
98160902-zn207	0.26965	-0.416712	0.067	0.157	1
98114278-unknown-2668	0.269919	0.864272	0.367	0.294	1
98002671-ttc1	0.270493	0.485243	0.1	0.039	1
98005272-txd17	0.270493	0.733394	0.1	0.039	1
98008851-int11	0.270493	0.428488	0.1	0.039	1
98009166-tprkb	0.270493	0.545247	0.1	0.039	1
98011870-rl15	0.270493	0.593365	0.1	0.039	1
98015274-ercc5	0.270493	0.466016	0.1	0.039	1
98016546-pkn3	0.270493	0.456481	0.1	0.039	1
98018675-po4f3	0.270493	1.02331	0.1	0.039	1
98028689-svop-4	0.270493	0.556085	0.1	0.039	1
98029412-pl8l1-2	0.270493	1.72325	0.1	0.039	1
98030753-cu059	0.270493	0.665182	0.1	0.039	1
98031725-defi8-2	0.270493	0.580425	0.1	0.039	1
98038217-unknown-1007	0.270493	0.484407	0.1	0.039	1
98044947-mkrn1	0.270493	0.481089	0.1	0.039	1
98048460-pcd23	0.270493	0.808626	0.1	0.039	1
98054484-tdrd1-4	0.270493	0.574349	0.1	0.039	1
98056894-faf2	0.270493	0.541286	0.1	0.039	1
98124770-unknown-3375	0.270493	0.709907	0.1	0.039	1
98142597-zn214-3	0.270493	0.399698	0.1	0.039	1
98153650-daxx-2	0.270493	0.72829	0.1	0.039	1
98018311-cmkmt	0.270509	-0.474641	0.1	0.196	1
98057586-if5	0.270509	-0.493201	0.1	0.196	1
98053279-anks6	0.271374	0.694739	0.2	0.118	1
98114239-clh1-6	0.271374	0.651891	0.2	0.118	1
98028145-acl6a	0.273142	-0.252493	0.233	0.392	1
98021472-tcpz	0.273243	-0.445808	0.433	0.627	1
98054182-us6nl	0.274104	0.459996	0.133	0.059	1
98008197-oser1	0.274216	0.359802	0.167	0.078	1
98008997-ndus8	0.274632	-0.452441	0.2	0.314	1
98055457-assy-2	0.275267	0.374645	0.233	0.137	1
98010994-ahsa1	0.277029	-0.376323	0.367	0.529	1
98006538-mltk	0.277145	-0.35567	0.067	0.157	1
98013683-glctk	0.277145	-0.537046	0.067	0.157	1
98016637-co4a5	0.277145	-0.298612	0.067	0.157	1
98016679-zbt17	0.277145	-0.283689	0.067	0.157	1
98023291-dpod3	0.277145	-0.485903	0.067	0.157	1
98038116-zchc2	0.277145	-0.366817	0.067	0.157	1
98106565-umps	0.277145	-0.37956	0.067	0.157	1
98004503-f133a	0.277219	-0.621857	0.1	0.196	1
98043076-rt31	0.277219	-0.377774	0.1	0.196	1
98053654-abce1	0.277219	-0.524757	0.1	0.196	1
98020590-np1l1-2	0.278034	-0.289425	0.467	0.588	1
98018898-otu6b	0.27833	0.620846	0.2	0.118	1
98029605-psf1	0.27833	1.15595	0.2	0.118	1
98040880-tpr	0.2793	0.325742	0.133	0.275	1
98001665-s61a2	0.279893	0.500856	0.533	0.451	1
98033914-ndub6	0.280647	-0.480228	0.167	0.294	1
98055623-syg	0.280647	0.484797	0.3	0.216	1
98000815-unknown-17	0.280818	0.320242	0.1	0.039	1
98001662-ilk	0.280818	0.492108	0.1	0.039	1
98004089-xpot	0.280818	0.392806	0.1	0.039	1
98005584-rpac1	0.280818	0.462006	0.1	0.039	1
98018781-ell	0.280818	0.543346	0.1	0.039	1
98027314-dgcr8	0.280818	0.464935	0.1	0.039	1
98029656-ub2g2	0.280818	0.527953	0.1	0.039	1
98031437-tkt	0.280818	0.494481	0.1	0.039	1
98040408-alkb2	0.280818	0.581009	0.1	0.039	1
98057712-a4-2	0.280818	0.327824	0.1	0.039	1
98059270-npc1-10	0.280818	0.422321	0.1	0.039	1
98148465-unknown-4990	0.280818	0.506328	0.1	0.039	1
98023131-roaa	0.280833	-0.282569	0.133	0.255	1
98041188-cnpd1	0.281834	-0.578848	0.133	0.235	1
98038232-unknown-1008	0.28216	0.252242	0.167	0.078	1
98035045-ccny	0.283006	0.266737	0.133	0.059	1
98049196-spc25	0.283006	0.309551	0.133	0.059	1
98030488-cybp	0.283711	0.420003	0.6	0.627	1
98043559-mcm5	0.284042	-0.651648	0.1	0.196	1
98053995-ctcfl	0.284042	-0.469897	0.1	0.196	1
98133465-apc13	0.284042	-0.475509	0.1	0.196	1
98037889-rl36	0.284544	0.332681	0.7	0.549	1
98010176-tisb	0.284781	-0.293155	0.067	0.157	1
98012684-rab37	0.284781	-0.304659	0.067	0.157	1
98013010-lrat-2	0.284781	-0.452373	0.067	0.157	1
98018053-phf14	0.284781	0.967035	0.167	0.098	1
98036071-taf5-2	0.284781	-0.254677	0.067	0.157	1
98112263-ctr2-4	0.284781	0.633046	0.167	0.098	1
98002782-apba1	0.286102	0.431202	0.4	0.294	1
98036531-nkai3	0.286139	-0.509362	0.167	0.275	1
98028788-ssf1	0.28619	-0.886705	0.067	0.137	1
98026164-psde	0.287006	0.485948	0.267	0.176	1
98058787-ls14a	0.28779	0.444824	0.467	0.392	1
98012135-unknown-312	0.288172	-0.450488	0.133	0.235	1
98025089-scai	0.290838	0.362992	0.7	0.608	1
98046590-kat8	0.290977	-0.476143	0.1	0.196	1
98029805-at5f1	0.291401	-0.587263	0.267	0.373	1
98012623-cof1	0.291408	0.319159	0.1	0.039	1
98017572-dele	0.291408	0.381291	0.1	0.039	1
98025200-neu1a	0.291408	0.539019	0.1	0.039	1
98030615-src-4	0.291408	0.454287	0.1	0.039	1
98041440-sl9c1	0.291408	0.352186	0.1	0.039	1
98049337-exos5	0.291408	0.359345	0.1	0.039	1
98057474-b3gt1-4	0.291408	0.484949	0.1	0.039	1
98110405-ca2d1	0.291408	0.254567	0.1	0.039	1
98140403-aaed1-2	0.292014	0.764696	0.233	0.157	1
98058131-mto1	0.2921	0.270889	0.133	0.059	1
98124935-jagn1	0.292129	-0.472548	0.167	0.275	1
98040619-sms1	0.292251	-0.426583	0.433	0.549	1
98000253-mrm1	0.292558	0.805127	0.167	0.098	1
98024767-rfc1	0.292558	0.789654	0.167	0.098	1
98043741-spcs1	0.292558	0.638835	0.167	0.098	1
98047616-gpn2	0.292558	-0.286663	0.067	0.157	1
98048036-rabx5	0.292558	0.820849	0.167	0.098	1
98023714-tmm56-5	0.292604	0.330337	0.2	0.118	1
98049843-ubp11	0.293227	-0.417299	0.2	0.333	1
98054163-ntf2	0.293227	-0.409084	0.2	0.333	1
98049525-pmyt1	0.293271	0.452918	0.267	0.176	1
98038546-npm3	0.293531	0.345284	0.767	0.667	1
98016551-oma1	0.294365	-0.686579	0.067	0.137	1
98034442-thoc3	0.294365	-0.838182	0.067	0.137	1
98043801-gnl3l	0.294365	-0.642815	0.067	0.137	1
98136185-unknown-4178	0.294365	-0.852626	0.067	0.137	1
98151505-zn606-6	0.294365	-0.598435	0.067	0.137	1
98133521-bicr1	0.294605	-0.505306	0.133	0.235	1
98014239-glna	0.296737	0.569633	0.4	0.333	1
98027633-trm7	0.297793	0.583994	0.433	0.412	1
98034619-atg13	0.298026	-0.394482	0.1	0.196	1
98053881-snp25-4	0.298026	-0.366363	0.1	0.196	1
98049381-unknown-1327	0.298203	-0.543997	0.167	0.275	1
98027072-srs12	0.298675	0.643839	0.233	0.157	1
98026764-unknown-687	0.299829	0.534974	0.333	0.51	1
98056172-ncbp2-3	0.30008	-0.448717	0.3	0.451	1
98033203-tsr1	0.300477	0.664785	0.167	0.098	1
98051459-abhdd	0.300477	0.837082	0.167	0.098	1
98021454-rala	0.301134	-0.347077	0.133	0.235	1
98013223-socs5	0.302263	0.49425	0.1	0.039	1
98041393-psmd5	0.302263	0.337632	0.1	0.039	1
98007480-cc103	0.302696	-0.766452	0.067	0.137	1
98001517-rbm39	0.303566	-0.422353	0.3	0.431	1
98020768-smag1	0.304333	0.424309	0.3	0.216	1
98024517-unknown-639	0.305188	-0.303912	0.1	0.196	1
98042529-abca1-2	0.305188	-0.287642	0.1	0.196	1
98046357-smg7-2	0.305188	-0.317022	0.1	0.196	1
98004226-flot2	0.305436	0.459473	0.233	0.157	1
98030816-serb	0.305436	0.70345	0.233	0.157	1
98034018-elav2-3	0.30676	-0.336133	0.3	0.471	1
98019337-xbp1	0.306822	0.305049	0.567	0.471	1
98026571-dldh-2	0.306856	-0.544317	0.2	0.294	1
98008908-prs8	0.307759	-0.317316	0.133	0.235	1
98058971-ntpcr	0.307759	-0.428383	0.133	0.235	1
98014194-unknown-367	0.308537	0.693782	0.167	0.098	1
98040807-unknown-1092	0.308537	0.824691	0.167	0.098	1
98051971-fabp5	0.308537	0.823904	0.167	0.098	1
98043873-bms1	0.311183	-0.655744	0.067	0.137	1
98008790-tmeda	0.312463	-0.328971	0.1	0.196	1
98034260-chfr	0.313384	0.27691	0.1	0.039	1
98045905-cdn1b	0.313975	-0.450081	0.467	0.569	1
98009551-pcy2	0.314479	-0.250311	0.133	0.235	1
98048767-pura	0.314479	-0.357163	0.133	0.235	1
98053581-s22a3-6	0.314922	0.496594	0.2	0.118	1
98030249-unknown-779	0.315957	0.781576	0.3	0.235	1
98026819-map4	0.316871	0.515688	0.467	0.412	1
98013877-galm	0.317525	0.581153	0.333	0.275	1
98022750-if2p	0.319824	-0.620152	0.067	0.137	1
98023787-hacd3	0.319851	-0.320788	0.1	0.196	1
98050918-copz1	0.319851	-0.302249	0.1	0.196	1
98053363-unknown-1398	0.319851	-0.501152	0.1	0.196	1
98027836-dido1	0.323243	0.624962	0.267	0.196	1
98047598-abl1-3	0.323243	-0.585704	0.167	0.255	1
98009274-acon	0.323338	-0.25493	0.167	0.275	1
98038949-rpab1	0.325073	-0.456562	0.3	0.431	1
98009498-hm13	0.325082	0.622949	0.167	0.098	1
98042870-desi2	0.325082	0.671658	0.167	0.098	1
98004232-gbrb2	0.325233	-0.431818	0.2	0.294	1
98044360-lis1	0.326326	0.660321	0.233	0.157	1
98005122-pccb	0.328621	-0.562136	0.067	0.137	1
98013415-exos9	0.328621	-0.464688	0.067	0.137	1
98013517-unknown-349	0.328621	-0.568627	0.067	0.137	1
98019660-sall4	0.328621	-0.767624	0.067	0.137	1
98021212-unknown-552	0.328621	-0.51647	0.067	0.137	1
98034848-gwl	0.328621	-0.475807	0.067	0.137	1
98123442-sync	0.328621	-0.449217	0.067	0.137	1
98160873-pebp1-2	0.328621	-0.540474	0.067	0.137	1
98120590-tbb2a-3	0.329277	-0.279668	0.7	0.784	1
98012926-gslg1	0.329832	-0.288474	0.167	0.275	1
98134324-unknown-4016	0.331777	0.428894	0.6	0.569	1
98014926-derl1	0.333567	0.458144	0.167	0.098	1
98018615-f1891	0.333567	0.627929	0.167	0.098	1
98046806-ndua8	0.333567	0.644702	0.167	0.098	1
98046498-rl7a-2	0.334932	0.513432	0.867	0.882	1
98008738-rtf1	0.335215	-0.350225	0.133	0.235	1
98006356-znrf1	0.336409	-0.328525	0.167	0.275	1
98006432-ilvbl	0.337574	-0.451743	0.067	0.137	1
98007624-wdr27	0.337574	-0.446781	0.067	0.137	1
98016515-prp16	0.337574	-0.402715	0.067	0.137	1
98021017-cds2-2	0.337574	-0.437565	0.067	0.137	1
98029865-actz	0.337574	-0.496652	0.067	0.137	1
98035671-sydc	0.337574	-0.461295	0.067	0.137	1
98038782-f264	0.337574	-0.543344	0.067	0.137	1
98039894-ndua1	0.337574	-0.531867	0.067	0.137	1
98051362-spice	0.337574	-0.428245	0.067	0.137	1
98053936-sart3-2	0.337574	-0.34571	0.067	0.137	1
98142813-at2b3-2	0.337574	-0.614406	0.067	0.137	1
98035532-ncbp2-2	0.337719	0.479494	0.433	0.373	1
98118502-scai-2	0.33899	0.36093	0.7	0.608	1
98003403-facr1-2	0.340756	0.597043	0.233	0.157	1
98010558-eif3e	0.340756	0.604344	0.233	0.157	1
98055969-pard3-3	0.340756	0.494454	0.233	0.157	1
98010757-tm147	0.342193	0.605669	0.167	0.098	1
98036471-xpp3	0.342193	0.791823	0.167	0.098	1
98017137-rfa3	0.343385	0.652043	0.267	0.196	1
98057261-prp39	0.346603	0.590156	0.2	0.137	1
98001522-arp19	0.346682	-0.380943	0.067	0.137	1
98003001-rbm38	0.346682	-0.491816	0.067	0.137	1
98004122-ut14a	0.346682	-0.434468	0.067	0.137	1
98009280-rt24	0.346682	-0.491986	0.067	0.137	1
98009665-ma1b1	0.346682	-0.40338	0.067	0.137	1
98016955-zchc4	0.346682	-0.744597	0.067	0.137	1
98021733-nosip	0.346682	-0.373082	0.067	0.137	1
98032888-parp2	0.346682	-0.409716	0.067	0.137	1
98040275-coq2	0.346682	-0.449503	0.067	0.137	1
98054141-2a5d-2	0.346682	-0.33318	0.067	0.137	1
98054751-thoc7	0.346682	-0.316478	0.067	0.137	1
98057902-srprb	0.346682	-0.518727	0.067	0.137	1
98005883-dc1i2	0.346997	0.35787	0.333	0.255	1
98005441-ampl	0.347412	-0.44345	0.333	0.451	1
98000504-acph	0.348122	0.410672	0.233	0.157	1
98017678-litaf-2	0.348122	0.472907	0.233	0.157	1
98111168-zn513-14	0.349737	1.04122	0.133	0.078	1
98002675-unknown-60	0.350158	-0.627236	0.233	0.314	1
98007075-dek	0.350274	-0.408234	0.167	0.255	1
98009147-rl7	0.350827	-0.450225	0.2	0.294	1
98059321-chk1	0.350827	-0.462607	0.2	0.294	1
98026290-ubc12	0.351843	-0.525352	0.133	0.216	1
98022439-pdia1	0.353469	-0.388513	0.267	0.392	1
98037068-mrt4	0.354312	0.449453	0.367	0.294	1
98040816-myl9	0.3545	0.762038	0.2	0.137	1
98034125-erd22	0.35454	-0.568555	0.1	0.176	1
98048902-zbt10	0.35454	-1.08995	0.1	0.176	1
98016270-tb22b	0.355588	0.421066	0.233	0.157	1
98006517-e2f5	0.355944	-0.330378	0.067	0.137	1
98009885-stml2	0.355944	-0.299464	0.067	0.137	1
98013554-polg	0.355944	-0.326754	0.067	0.137	1
98019506-masu1	0.355944	-0.410736	0.067	0.137	1
98025747-arip4	0.355944	-0.426985	0.067	0.137	1
98028895-unknown-738	0.355944	-0.342893	0.067	0.137	1
98036702-oard1	0.355944	-0.331967	0.067	0.137	1
98036885-rnf13-2	0.355944	-0.394775	0.067	0.137	1
98041514-sc22b	0.355944	-0.304609	0.067	0.137	1
98101937-znt5	0.355944	-0.321168	0.067	0.137	1
98005923-unknown-143	0.356762	-0.386244	0.5	0.588	1
98056652-ks6b1	0.35725	-0.568841	0.167	0.255	1
98024821-p66b-2	0.358612	-0.294395	0.267	0.412	1
98019158-fbrl	0.358794	0.586575	0.333	0.235	1
98036643-haus1	0.359557	0.973264	0.133	0.078	1
98037915-arp10	0.359557	0.778293	0.133	0.078	1
98006536-psa7	0.359749	0.631032	0.333	0.255	1
98010847-pith1	0.35987	0.470214	0.167	0.098	1
98017895-copd	0.360325	-0.468319	0.233	0.333	1
98051159-med1	0.362511	0.595662	0.2	0.137	1
98013553-csrn3	0.362826	-0.467829	0.1	0.176	1
98025109-max-2	0.362826	-0.519421	0.1	0.176	1
98044569-at1b1	0.362826	-0.462177	0.1	0.176	1
98149841-nc2b	0.36433	-0.272503	0.367	0.51	1
98003055-pten	0.365362	-0.411956	0.067	0.137	1
98003442-med4	0.365362	-0.334235	0.067	0.137	1
98013752-klc2	0.365362	-0.293408	0.067	0.137	1
98026698-slbp	0.365362	-0.286614	0.067	0.137	1
98029148-kgua	0.365362	-0.298037	0.067	0.137	1
98029525-etud1	0.365362	-0.744183	0.067	0.137	1
98035565-cpsf4	0.365362	-0.325958	0.067	0.137	1
98130804-ufm1	0.365362	-0.286773	0.067	0.137	1
98040884-sept8	0.366976	-0.404392	0.133	0.216	1
98041724-ki67	0.367158	-0.366579	0.4	0.49	1
98118450-tba3c-2	0.367638	-0.392845	0.3	0.392	1
98008278-coq5	0.369549	0.638406	0.133	0.078	1
98010930-tfe3	0.369549	0.744924	0.133	0.078	1
98026441-hem2	0.369549	0.512205	0.133	0.078	1
98042680-int3	0.369549	0.708732	0.133	0.078	1
98043813-zdh24-2	0.369549	0.711215	0.133	0.078	1
98051515-ms3l1	0.369549	0.528541	0.133	0.078	1
98159138-chmp6-3	0.369549	0.424277	0.133	0.078	1
98052134-fdft	0.37055	-0.310213	0.167	0.275	1
98023455-rn150	0.370634	0.741942	0.2	0.137	1
98024737-rpr1b	0.370634	0.905648	0.2	0.137	1
98018748-dcps	0.370988	0.438367	0.433	0.353	1
98031835-immt	0.371233	-0.367517	0.1	0.176	1
98046144-ppr3b	0.371233	-0.314364	0.1	0.176	1
98122948-h32-2	0.371233	-0.365016	0.1	0.176	1
98008970-if2g	0.374079	0.745653	0.267	0.216	1
98024657-pias1	0.374693	-0.425216	0.133	0.216	1
98022952-rm38	0.374933	-0.253467	0.067	0.137	1
98047455-hmgx4	0.374933	-0.262942	0.067	0.137	1
98022565-tbpl1	0.376097	-0.382337	0.233	0.314	1
98141092-eif3k	0.377899	0.342074	0.367	0.333	1
98011699-asah1-2	0.37811	0.422733	0.167	0.098	1
98046804-znf99	0.37811	0.349294	0.167	0.098	1
98026740-akap1-3	0.379263	0.612624	0.233	0.176	1
98045442-eif3b	0.379369	-0.312942	0.233	0.373	1
98017396-tmm47	0.379712	0.750943	0.133	0.078	1
98025936-dhtk1	0.379712	0.605384	0.133	0.078	1
98037172-otud5	0.379712	0.597349	0.133	0.078	1
98122009-rl38	0.379727	-0.280207	0.233	0.333	1
98037092-ada10-4	0.379759	-0.275671	0.1	0.176	1
98049420-surf4	0.379759	-0.285706	0.1	0.176	1
98119396-surf4-2	0.379759	-0.285706	0.1	0.176	1
98005390-prld1	0.381104	0.448091	0.3	0.235	1
98026183-msrb2	0.383133	0.410865	0.3	0.216	1
98057052-ub2g1	0.384564	-0.266238	0.2	0.294	1
98029131-arfg3	0.384658	-0.283565	0.067	0.137	1
98041678-if2b	0.384658	-0.280253	0.067	0.137	1
98045475-nemf	0.384658	-0.278415	0.067	0.137	1
98049734-ruvb2	0.384658	-0.260201	0.067	0.137	1
98004004-6pgd	0.386019	-0.37911	0.167	0.255	1
98033885-csk2b	0.386019	-0.459134	0.167	0.255	1
98016862-pde6d	0.387215	0.524358	0.2	0.137	1
98009715-kmt2a	0.38744	0.418856	0.167	0.098	1
98051659-stat1	0.38744	0.339621	0.167	0.098	1
98126678-arl3-3	0.38744	0.335093	0.167	0.098	1
98003728-rfa2	0.388305	0.518358	0.367	0.314	1
98024084-srp68	0.388404	-0.293288	0.1	0.176	1
98054056-cahd1	0.388404	-0.255541	0.1	0.176	1
98053225-unc5c-8	0.3895	-0.582224	0.233	0.314	1
98010089-mepce	0.390044	0.474241	0.133	0.078	1
98019239-zksc8	0.390044	0.334527	0.133	0.078	1
98029404-unknown-754	0.390044	0.613662	0.133	0.078	1
98031553-tm9s1	0.390044	0.700848	0.133	0.078	1
98049061-gmppb	0.390044	0.730639	0.133	0.078	1
98002911-syic	0.390424	-0.546137	0.133	0.216	1
98014209-rab8b	0.390424	-0.325737	0.133	0.216	1
98058511-php14	0.390424	-0.401296	0.133	0.216	1
98038429-nudc	0.390593	0.449041	0.567	0.529	1
98049283-ra1l2	0.390593	0.357354	0.6	0.51	1
98046964-sae2	0.392032	-0.279795	0.167	0.275	1
98014028-atx2	0.392419	-0.313626	0.2	0.314	1
98048908-pdxd1	0.393102	0.814531	0.167	0.118	1
98010289-ncbp1	0.393427	-0.311743	0.167	0.255	1
98143592-sptsa	0.393427	0.476377	0.267	0.196	1
98031262-psd13	0.395673	0.45675	0.2	0.137	1
98109322-gstm3-8	0.395673	0.704468	0.2	0.137	1
98020243-mspd1	0.397169	-0.319499	0.1	0.176	1
98030085-ppie	0.397169	-0.441771	0.1	0.176	1
98046374-slk	0.397169	-0.366612	0.1	0.176	1
98018688-rt09	0.398438	-0.328647	0.133	0.216	1
98049071-mlp3c	0.398438	-0.255877	0.133	0.216	1
98152047-clc5a-2	0.398438	-0.364131	0.133	0.216	1
98012675-fzd5-2	0.398597	-0.608906	0.2	0.294	1
98000224-ppm1h	0.400546	0.654245	0.133	0.078	1
98012301-wnt5a	0.400546	1.14307	0.133	0.078	1
98017758-sptc1	0.400546	0.550367	0.133	0.078	1
98019861-gemi7	0.400546	0.338626	0.133	0.078	1
98031811-gdia	0.400546	0.619937	0.133	0.078	1
98035814-csn8	0.400546	0.496522	0.133	0.078	1
98057347-ttk	0.400546	0.538679	0.133	0.078	1
98007946-prs4	0.40092	0.396844	0.267	0.196	1
98038723-lfg2	0.402265	-0.712818	0.1	0.157	1
98019713-pabp2	0.402564	0.673815	0.233	0.176	1
98046102-med22	0.404241	0.590897	0.2	0.137	1
98031867-tera	0.405034	-0.292762	0.367	0.49	1
98028633-senp7	0.406051	-0.250963	0.1	0.176	1
98036985-dylt1	0.406051	-0.297788	0.1	0.176	1
98107195-rl18a-2	0.406575	0.350268	0.333	0.275	1
98018143-tmed4	0.406657	0.311377	0.333	0.255	1
98023069-xpo1	0.40981	0.421143	0.433	0.392	1
98052255-dhb12-4	0.410434	-0.381161	0.333	0.471	1
98004470-foxl1	0.411216	-0.884287	0.067	0.118	1
98009566-s2536	0.411216	0.482895	0.133	0.078	1
98022242-taz	0.411216	0.430028	0.133	0.078	1
98043197-tmf1	0.411216	0.524263	0.133	0.078	1
98045100-hikes	0.411216	0.404479	0.133	0.078	1
98046943-hemh	0.411216	0.510234	0.133	0.078	1
98035484-dyhc2	0.411556	-0.578771	0.1	0.157	1
98053840-hap28	0.411556	0.717223	0.167	0.118	1
98041771-fkb1a	0.412004	-0.331111	0.533	0.667	1
98043754-wipi2	0.412919	0.521875	0.2	0.137	1
98133752-azr-2	0.412919	0.335161	0.2	0.137	1
98059065-pum2-2	0.41346	-0.504085	0.233	0.333	1
98051292-rs24	0.413691	0.315417	0.567	0.529	1
98033736-unknown-890	0.414464	0.273486	0.367	0.314	1
98051649-prdx4	0.41476	-0.303973	0.133	0.216	1
98056123-ube2k	0.415051	-0.298606	0.1	0.176	1
98014903-riok1	0.41616	0.419756	0.267	0.196	1
98161986-ep15r-3	0.41616	-0.275674	0.167	0.255	1
98132150-h10-6	0.416378	-0.603277	0.6	0.608	1
98002799-if1ax	0.416543	0.536493	0.5	0.49	1
98048705-argl1	0.418525	-0.585559	0.133	0.196	1
98013299-s22a5-2	0.419307	0.278133	0.733	0.686	1
98038392-glyg-2	0.420972	0.903454	0.167	0.118	1
98014081-gcdh	0.421163	0.574924	0.367	0.314	1
98058625-cd109-3	0.421163	0.369371	0.367	0.314	1
98024696-ch10	0.421579	0.338256	0.267	0.176	1
98055273-rcl1	0.421707	0.356021	0.2	0.137	1
98004359-atla2	0.422053	0.363132	0.133	0.078	1
98007229-ptn3	0.422053	0.459548	0.133	0.078	1
98056596-gpat3	0.422053	0.335631	0.133	0.078	1
98022231-tes	0.423067	-0.301408	0.133	0.216	1
98028483-bptf	0.423067	-0.35067	0.133	0.216	1
98067868-unknown-1648	0.42308	-0.469649	0.267	0.392	1
98003719-slirp	0.423269	-0.294389	0.233	0.353	1
98106993-btf3	0.423315	-0.308245	0.5	0.608	1
98017127-pax5	0.424168	-0.762509	0.1	0.176	1
98016163-cx7a2	0.425763	-0.353341	0.267	0.353	1
98026062-rbbp6	0.427115	-0.515392	0.133	0.196	1
98009870-gtr1	0.428028	0.352217	0.4	0.333	1
98016243-calm-12	0.429783	0.818673	0.367	0.333	1
98007447-vps4a	0.430514	0.76591	0.167	0.118	1
98022121-nmt2	0.430514	0.680406	0.167	0.118	1
98048911-axin2	0.430604	0.419884	0.2	0.137	1
98044119-fzd5-5	0.431471	-0.475566	0.133	0.216	1
98000694-ube2s	0.431738	-0.31738	0.167	0.255	1
98004039-smad3	0.433056	-0.507424	0.067	0.118	1
98017029-apc7	0.433056	0.386413	0.133	0.078	1
98023332-rab43	0.433056	-0.461061	0.067	0.118	1
98027549-ct2nl	0.433056	-0.468904	0.067	0.118	1
98028204-rexo4	0.433056	0.439267	0.133	0.078	1
98049565-unknown-1332	0.433056	0.325502	0.133	0.078	1
98057021-f261-2	0.433056	0.377764	0.133	0.078	1
98109832-tbb4b-12	0.433056	-0.549394	0.067	0.118	1
98030427-gpi8	0.435806	-0.383474	0.133	0.196	1
98026595-ccne1	0.436547	0.602988	0.367	0.333	1
98018130-btbd2	0.438652	-0.372196	0.233	0.314	1
98060099-unknown-1615	0.439652	-0.334055	0.167	0.255	1
98123122-psf2-3	0.44018	0.566855	0.167	0.118	1
98012751-eif3d	0.440776	0.59443	0.333	0.294	1
98049840-cx6a1	0.441096	0.763268	0.267	0.216	1
98004382-unknown-104	0.443254	0.464436	0.233	0.176	1
98131177-ruxg	0.443373	0.486748	0.367	0.333	1
98007864-djc16	0.444223	-0.608813	0.067	0.118	1
98025522-tmod1	0.444223	-0.53024	0.067	0.118	1
98027786-cntn5	0.444223	-0.480753	0.067	0.118	1
98031992-kc1e	0.444223	0.259921	0.133	0.078	1
98034630-tm9s2	0.444223	0.342689	0.133	0.078	1
98039729-unk	0.444223	-0.424542	0.067	0.118	1
98045794-fnip2	0.444223	-0.537749	0.067	0.118	1
98047440-plcl2	0.444223	-0.568636	0.067	0.118	1
98106985-s22a3-8	0.444223	-0.54081	0.067	0.118	1
98115734-thop1-5	0.444223	-0.504851	0.067	0.118	1
98003977-aph1a	0.444509	0.493456	0.1	0.059	1
98005420-nol12	0.444509	0.710178	0.1	0.059	1
98008489-phb2-2	0.444509	0.48837	0.1	0.059	1
98019731-papog	0.444509	0.684049	0.1	0.059	1
98027280-tmm18	0.444509	0.562406	0.1	0.059	1
98038324-wipi4-2	0.444509	0.690833	0.1	0.059	1
98045023-gskip	0.444509	0.60367	0.1	0.059	1
98045757-nkx24-2	0.444509	1.75659	0.1	0.059	1
98053593-nob1	0.444509	0.467247	0.1	0.059	1
98059059-taf11	0.444509	0.502196	0.1	0.059	1
98103253-stau1	0.444509	0.847029	0.1	0.059	1
98123444-mpu1	0.444509	0.500309	0.1	0.059	1
98112449-unknown-2549	0.448294	-0.445155	0.4	0.51	1
98021286-psb3	0.448621	-0.322929	0.333	0.471	1
98031077-rsrc2	0.449969	-0.410412	0.1	0.157	1
98042697-unknown-1146	0.449969	0.606214	0.167	0.118	1
98101523-traf1-13	0.449969	0.569648	0.167	0.118	1
98023489-pelo	0.450259	0.362623	0.4	0.314	1
98006203-zc3h4	0.451665	0.474884	0.233	0.176	1
98047497-rd23a	0.4528	0.345132	0.4	0.353	1
98017189-tcpq	0.453308	-0.251613	0.567	0.647	1
98029315-ki20b	0.455075	0.47218	0.333	0.294	1
98018979-mon2	0.455552	-0.433836	0.067	0.118	1
98021464-af10	0.455552	-0.354904	0.067	0.118	1
98026734-pdip2	0.455552	0.320721	0.133	0.078	1
98040278-ndus4	0.455552	-0.443366	0.067	0.118	1
98041501-tpm3	0.455552	-0.49215	0.067	0.118	1
98052801-ddx58-2	0.455552	-0.431887	0.067	0.118	1
98054379-celf2	0.455552	-0.390974	0.067	0.118	1
98125828-celf2-2	0.455552	-0.390974	0.067	0.118	1
98138664-ccd51	0.455552	-0.387888	0.067	0.118	1
98030198-scfd1	0.456196	-0.350785	0.233	0.333	1
98048769-smrd1	0.457256	-0.264641	0.133	0.216	1
98008720-copt1	0.457444	0.825305	0.1	0.059	1
98012065-wnt8b	0.457444	0.83449	0.1	0.059	1
98015541-fbx7	0.457444	0.655008	0.1	0.059	1
98025611-dnjb1	0.457444	0.613353	0.1	0.059	1
98028724-ei2ba	0.457444	0.559608	0.1	0.059	1
98028809-rbms1	0.457444	0.5516	0.1	0.059	1
98037386-eloc	0.457444	0.731871	0.1	0.059	1
98037628-lrc53	0.457444	0.398754	0.1	0.059	1
98042253-sir6	0.457444	0.561414	0.1	0.059	1
98054097-unknown-1421	0.457444	0.583395	0.1	0.059	1
98151038-gemi7-2	0.457444	0.393986	0.1	0.059	1
98048398-lmf2	0.457523	-0.371423	0.2	0.275	1
98028571-al1a2	0.457559	0.496173	0.3	0.255	1
98004146-ddah1-3	0.459127	-0.252904	0.267	0.373	1
98000883-tom40	0.459881	-0.38649	0.1	0.157	1
98029852-cnot1	0.459881	-0.614457	0.1	0.157	1
98131977-ndus6	0.459881	0.544188	0.167	0.118	1
98000644-thim	0.462483	0.683331	0.2	0.157	1
98055743-ccd47	0.462483	0.799509	0.2	0.157	1
98009195-rl19	0.462862	-0.280509	0.667	0.804	1
98029539-if6	0.463886	0.357695	0.267	0.196	1
98001192-rab3c	0.465459	-0.299258	0.2	0.294	1
98013921-smrc2	0.465483	-0.304752	0.3	0.392	1
98127069-unknown-3542	0.466265	0.370192	0.5	0.49	1
98002615-cnpy2	0.467042	-0.37909	0.067	0.118	1
98007221-nsdhl	0.467042	-0.363386	0.067	0.118	1
98009761-nse2	0.467042	-0.3236	0.067	0.118	1
98016355-y531-2	0.467042	-0.300869	0.067	0.118	1
98017068-gds1	0.467042	-0.413014	0.067	0.118	1
98017974-ttyh3	0.467042	-0.303693	0.067	0.118	1
98024635-f161b-2	0.467042	-0.391245	0.067	0.118	1
98025968-odpx	0.467042	0.286592	0.133	0.078	1
98031739-marh6-2	0.467042	-0.345293	0.067	0.118	1
98036581-dyrk2	0.467042	-0.330833	0.067	0.118	1
98037963-rhdf1	0.467042	-0.347152	0.067	0.118	1
98052260-srp72	0.467042	-0.369841	0.067	0.118	1
98053607-mp2k1	0.467042	-0.37931	0.067	0.118	1
98054902-prkdc-3	0.467042	-0.303732	0.067	0.118	1
98059043-taf4b	0.467042	-0.475771	0.067	0.118	1
98103510-cg055	0.467042	-0.342802	0.067	0.118	1
98161740-mypt1	0.467042	-0.338487	0.067	0.118	1
98012344-cpt2-2	0.468755	0.340572	0.233	0.176	1
98000052-dpoe2	0.469913	-0.427801	0.1	0.157	1
98026545-ube2a-2	0.469913	-0.330619	0.1	0.157	1
98027177-syq	0.469913	-0.414319	0.1	0.157	1
98123467-wrn-2	0.469913	0.54453	0.167	0.118	1
98144351-tyb4-2	0.469913	0.622337	0.167	0.118	1
98000846-bakor	0.470587	0.521649	0.1	0.059	1
98010523-gbb4	0.470587	0.797069	0.1	0.059	1
98011926-ttll9	0.470587	0.318863	0.1	0.059	1
98016489-musk	0.470587	0.735421	0.1	0.059	1
98027924-ip3kb	0.470587	0.548412	0.1	0.059	1
98030340-mcm9	0.470587	0.386625	0.1	0.059	1
98030546-zf64a-2	0.470587	0.542969	0.1	0.059	1
98032492-mce1	0.470587	0.478581	0.1	0.059	1
98033154-pspc1	0.470587	0.47722	0.1	0.059	1
98039794-taf3	0.470587	0.613357	0.1	0.059	1
98043042-p2r3b	0.470587	0.36593	0.1	0.059	1
98050212-tmed5	0.470587	0.649197	0.1	0.059	1
98050965-apmap-7	0.470587	0.530229	0.1	0.059	1
98053002-unknown-1388	0.470587	0.429987	0.1	0.059	1
98056665-thtm-3	0.470587	0.537283	0.1	0.059	1
98056942-otoan-5	0.470587	0.57912	0.1	0.059	1
98057028-dgat1	0.470587	0.421365	0.1	0.059	1
98058562-htr5b	0.470587	0.32198	0.1	0.059	1
98103624-unknown-1953	0.470587	0.613524	0.1	0.059	1
98119168-zn513-22	0.470587	0.360672	0.1	0.059	1
98156167-unknown-5591	0.470587	0.596089	0.1	0.059	1
98157615-traf2	0.470587	0.777612	0.1	0.059	1
98159137-chmp6-2	0.470587	0.55191	0.1	0.059	1
98028621-memo1	0.471574	-0.339099	0.133	0.196	1
98032206-tmx1	0.471574	-0.341532	0.133	0.196	1
98044799-txtp	0.472127	0.310634	0.267	0.196	1
98027631-lbr	0.474071	-0.333423	0.6	0.667	1
98057438-cr3l1-2	0.474988	-0.395029	0.167	0.235	1
98036028-unknown-941	0.4784	0.512021	0.367	0.333	1
98002216-atg2a	0.478691	-0.260343	0.067	0.118	1
98012683-rusd3	0.478691	-0.27731	0.067	0.118	1
98019031-ehmt1	0.478691	-0.576667	0.067	0.118	1
98027413-copb2	0.478691	-0.329703	0.067	0.118	1
98031239-m3k3-2	0.478691	-0.441722	0.067	0.118	1
98040108-pex19	0.478691	-0.319598	0.067	0.118	1
98043804-gtpb1	0.478691	0.277345	0.133	0.078	1
98047470-gbf1	0.478691	-0.798641	0.067	0.118	1
98055274-spry7	0.478691	-0.324315	0.067	0.118	1
98057036-fhl2-6	0.478691	-0.277771	0.067	0.118	1
98125445-unknown-3422	0.478691	-0.316648	0.067	0.118	1
98002891-rnf13	0.480066	-0.341343	0.1	0.157	1
98006799-cog5	0.480066	-0.266019	0.1	0.157	1
98006997-dus1	0.480066	0.652712	0.167	0.118	1
98025496-glrx3	0.480066	-0.391685	0.1	0.157	1
98027310-s35f2	0.480066	-0.294656	0.1	0.157	1
98039460-erf1-2	0.480066	0.786692	0.167	0.118	1
98043844-dd19a	0.480066	-0.38095	0.1	0.157	1
98044160-emc3	0.480066	0.575985	0.167	0.118	1
98050471-chm4b	0.480066	0.484216	0.167	0.118	1
98108588-kri1	0.480066	-0.34935	0.1	0.157	1
98048261-pbx3	0.480616	-0.298257	0.267	0.373	1
98002308-apex1	0.480763	0.555076	0.2	0.157	1
98001588-s6a17	0.482637	0.546718	0.333	0.314	1
98001208-pctl	0.483936	0.479763	0.1	0.059	1
98007276-tim22	0.483936	0.431669	0.1	0.059	1
98010632-zdh13	0.483936	0.478164	0.1	0.059	1
98014372-unknown-371	0.483936	0.531864	0.1	0.059	1
98018527-rabek	0.483936	0.521877	0.1	0.059	1
98021092-gcn1l	0.483936	0.366055	0.1	0.059	1
98023189-brox	0.483936	0.461716	0.1	0.059	1
98034555-otu7b	0.483936	0.47519	0.1	0.059	1
98035861-wdr49-3	0.483936	0.327968	0.1	0.059	1
98043678-fa63a	0.483936	0.352276	0.1	0.059	1
98044213-atad5	0.483936	0.586192	0.1	0.059	1
98049293-fibp-2	0.483936	0.294333	0.1	0.059	1
98050575-tm9s4	0.483936	0.586728	0.1	0.059	1
98052891-tni3k	0.483936	0.383481	0.1	0.059	1
98152964-der	0.483936	0.395503	0.1	0.059	1
98013427-atp5l	0.484599	0.397246	0.4	0.373	1
98000607-amd	0.486197	0.555144	0.233	0.176	1
98101525-unknown-1821	0.486197	0.434306	0.233	0.176	1
98028826-f188a	0.486219	0.293503	0.2	0.137	1
98108987-unknown-2322	0.488353	0.488257	0.3	0.255	1
98001607-hnrl1	0.490025	0.540985	0.333	0.314	1
98006540-met7b	0.490336	0.456724	0.167	0.118	1
98046354-s22af-3	0.490336	0.436289	0.167	0.118	1
98059413-rn157-3	0.490336	-0.520423	0.1	0.157	1
98011454-gstt1	0.490497	-0.324878	0.067	0.118	1
98048712-ube3c	0.490497	-0.426489	0.067	0.118	1
98052391-zan-2	0.490497	-0.305861	0.067	0.118	1
98109950-fli1-3	0.490497	-0.372498	0.067	0.118	1
98161364-sep15	0.495488	0.290087	0.433	0.373	1
98015088-psb7	0.497474	-0.258939	0.267	0.353	1
98017837-lst8	0.497487	0.365589	0.1	0.059	1
98019258-kpbb	0.497487	0.314484	0.1	0.059	1
98028071-mre11	0.497487	0.277859	0.1	0.059	1
98030071-adck4	0.497487	0.588118	0.1	0.059	1
98031930-stk3	0.497487	0.378634	0.1	0.059	1
98038998-kinh-2	0.497487	0.374405	0.1	0.059	1
98041990-rm11	0.497487	0.322379	0.1	0.059	1
98042420-wibg	0.497487	0.395757	0.1	0.059	1
98043179-unknown-1159	0.497487	0.285114	0.1	0.059	1
98046333-aqp4	0.497487	0.418563	0.1	0.059	1
98046508-thio-2	0.497487	0.418603	0.1	0.059	1
98054860-gcsp-2	0.497487	0.424958	0.1	0.059	1
98056979-anr10-2	0.497487	0.287838	0.1	0.059	1
98107393-unknown-2214	0.497487	0.427049	0.1	0.059	1
98112288-unknown-2538	0.497487	0.40871	0.1	0.059	1
98029778-canb1	0.499429	0.628523	0.2	0.157	1
98039078-kpym	0.499429	0.58719	0.2	0.157	1
98123347-echm-2	0.499429	-0.357556	0.133	0.196	1
98015237-ntrk1	0.499504	0.497334	0.333	0.294	1
98027019-unknown-691	0.499872	0.377457	0.5	0.471	1
98023323-baz1b	0.500724	-0.375875	0.1	0.157	1
98040787-cndp2-2	0.500724	0.36332	0.167	0.118	1
98050911-esyt2	0.500724	-0.269152	0.1	0.157	1
98002106-tgfr1	0.500837	-0.393011	0.167	0.235	1
98005110-smca2	0.500837	-0.447548	0.167	0.235	1
98125624-ctl1-4	0.500837	-0.348299	0.167	0.235	1
98036710-sac1	0.502458	-0.284787	0.067	0.118	1
98056952-smap2	0.505586	0.419063	0.2	0.137	1
98144270-rs28	0.507079	0.441688	0.567	0.608	1
98034897-rl23a	0.507644	0.281717	0.633	0.627	1
98011758-hcd2	0.508904	0.523735	0.2	0.157	1
98027078-t214b	0.508904	-0.300398	0.133	0.196	1
98033960-symc-2	0.508904	0.473548	0.2	0.157	1
98068110-ywjb	0.508904	-0.269224	0.133	0.196	1
98120956-unknown-3113	0.508904	-0.27052	0.133	0.196	1
98051025-nucb1	0.511228	-0.299177	0.1	0.157	1
98103265-taf13	0.511228	-0.28201	0.1	0.157	1
98127251-toip1	0.511228	0.26866	0.167	0.118	1
98008251-cc150	0.511238	0.278854	0.1	0.059	1
98058791-blnk-2	0.511238	0.295518	0.1	0.059	1
98121745-unknown-3169	0.511238	0.308615	0.1	0.059	1
98036749-eri1	0.51295	0.716703	0.133	0.098	1
98030583-safb2	0.512987	0.385005	0.4	0.373	1
98029980-cers4	0.513005	0.344983	0.233	0.176	1
98023352-syep	0.514511	0.600409	0.267	0.216	1
98122539-hprt-3	0.514511	0.335636	0.267	0.216	1
98040439-esco2	0.518473	-0.25393	0.133	0.196	1
98028046-abl1-2	0.520657	0.654452	0.2	0.176	1
98011737-nxf1	0.521845	0.39171	0.167	0.118	1
98014561-ctr9	0.521845	0.341288	0.167	0.118	1
98159131-unknown-5766	0.521845	0.259851	0.167	0.118	1
98039046-fopnl	0.524564	0.447387	0.133	0.098	1
98028465-stk24	0.525185	0.278681	0.1	0.059	1
98059364-rpc3	0.527414	0.374869	0.233	0.196	1
98045235-aass	0.528134	-0.286248	0.133	0.196	1
98001913-rdh13	0.531295	0.270519	0.233	0.176	1
98024453-rac1-2	0.531295	0.370912	0.233	0.176	1
98024706-endou	0.532574	0.277743	0.167	0.118	1
98009224-npc1	0.536311	0.644096	0.133	0.098	1
98025605-ptn9	0.536311	0.652408	0.133	0.098	1
98027787-stx16	0.536311	0.532711	0.133	0.098	1
98013116-tba1a	0.537177	-0.319952	0.533	0.588	1
98037025-icln	0.537885	0.474203	0.2	0.157	1
98000094-tmm35	0.539396	-0.307433	0.2	0.275	1
98019197-emc4	0.543414	0.29803	0.167	0.118	1
98031957-pex3	0.543414	-0.264942	0.1	0.157	1
98027746-gcn1l-2	0.543482	-0.586198	0.1	0.137	1
98046767-ipyr	0.546136	0.340763	0.333	0.294	1
98042557-pygo1	0.547969	-0.260019	0.2	0.275	1
98006350-sgsm3	0.548189	0.452618	0.133	0.098	1
98013262-lin52	0.548189	0.498824	0.133	0.098	1
98022559-nmd3	0.548189	0.529451	0.133	0.098	1
98054098-zbt37	0.548189	0.511531	0.133	0.098	1
98023637-lsm6	0.552771	-0.262511	0.3	0.373	1
98008118-pls3	0.554363	0.25923	0.167	0.118	1
98035432-rpe-2	0.554692	0.704806	0.233	0.196	1
98010532-psa3	0.556015	0.260291	0.6	0.529	1
98018584-rab18	0.557656	0.292275	0.2	0.157	1
98019391-h2ay-2	0.560195	0.547989	0.133	0.098	1
98031395-f210b	0.560195	0.418988	0.133	0.098	1
98039253-amfr	0.560195	0.445777	0.133	0.098	1
98055539-tpc2-2	0.560195	0.3553	0.133	0.098	1
98109785-zn235-9	0.560195	0.517374	0.133	0.098	1
98129882-spop-3	0.560195	0.470924	0.133	0.098	1
98130148-sodm-2	0.560195	0.373345	0.133	0.098	1
98161121-hem2-2	0.560195	0.361717	0.133	0.098	1
98022691-caf1a	0.567672	0.306056	0.2	0.157	1
98028404-gar1	0.569982	0.328549	0.3	0.255	1
98000751-acpm	0.572327	0.522395	0.133	0.098	1
98002550-dok7	0.572327	0.458668	0.133	0.098	1
98005429-clpx	0.572327	0.592521	0.133	0.098	1
98016514-atg4d	0.572327	0.334601	0.133	0.098	1
98019681-ari1	0.572327	0.553538	0.133	0.098	1
98039805-dhsa	0.572327	0.502898	0.133	0.098	1
98056093-dhys	0.572327	0.514798	0.133	0.098	1
98111425-zn513-15	0.572327	0.732641	0.133	0.098	1
98017914-dhx15	0.57337	0.280634	0.5	0.51	1
98001577-rp1bl	0.574086	0.420633	0.267	0.235	1
98033761-smug1	0.576066	0.256071	0.3	0.431	1
98018415-nfyb	0.576436	-0.468305	0.133	0.176	1
98031064-atf4	0.576723	-0.288598	0.733	0.725	1
98031119-ange2-3	0.577774	0.384336	0.2	0.157	1
98052246-hdac4-2	0.578065	-0.41507	0.1	0.137	1
98010177-brd2	0.578398	0.711436	0.2	0.176	1
98007190-atpg	0.579745	0.546265	0.333	0.333	1
98031539-mdc1	0.58013	0.476402	0.3	0.275	1
98007831-sc61g	0.581928	-0.347841	0.367	0.451	1
98003012-pin1	0.582643	0.400927	0.233	0.196	1
98032221-kdm4b	0.584583	0.514405	0.133	0.098	1
98036040-lrig3	0.584583	0.793071	0.133	0.098	1
98039351-md12l	0.584583	0.296487	0.133	0.098	1
98043104-vatl-2	0.584583	0.353197	0.133	0.098	1
98059006-kif2a	0.584583	0.413052	0.133	0.098	1
98150242-plpl7	0.584583	0.373525	0.133	0.098	1
98008050-ccdc6	0.585069	0.504415	0.167	0.137	1
98053205-ndua6	0.586244	0.500202	0.433	0.471	1
98008345-s28a1	0.586927	-0.461939	0.133	0.176	1
98038728-cap2	0.587918	0.311504	0.6	0.588	1
98107499-meis1	0.587959	0.418696	0.2	0.157	1
98016904-ola1	0.58808	-0.279327	0.167	0.216	1
98036238-cnbp	0.588307	0.663141	0.2	0.176	1
98132540-rpf1	0.591783	-0.325578	0.333	0.392	1
98003786-jard2	0.592103	0.499681	0.233	0.196	1
98041396-sp16h	0.593815	0.273198	0.267	0.216	1
98056912-zf64a-3	0.595511	0.45821	0.233	0.216	1
98017784-cia30	0.59696	0.325058	0.133	0.098	1
98018627-dpp9	0.59696	0.445119	0.133	0.098	1
98037168-rm39	0.59696	0.387045	0.133	0.098	1
98041964-anr17-2	0.59696	0.535425	0.133	0.098	1
98043259-trpm8-6	0.597506	-0.433957	0.133	0.176	1
98056230-erbb4-2	0.598227	0.494478	0.2	0.157	1
98121850-snx2-3	0.598227	0.271042	0.133	0.196	1
98127278-zn800-2	0.601634	0.40655	0.233	0.196	1
98004055-cdc45	0.601681	-0.283947	0.1	0.137	1
98036950-p5cr2	0.601681	-0.572929	0.1	0.137	1
98049457-psme3	0.603134	-0.258831	0.267	0.333	1
98036357-mmsa	0.603491	-0.282022	0.633	0.667	1
98055004-stt3a	0.606606	0.457012	0.3	0.294	1
98027159-kanl2	0.607012	0.482063	0.167	0.137	1
98131460-unknown-3830	0.607775	0.35632	0.633	0.686	1
98046808-lage3	0.608355	0.508398	0.2	0.176	1
98022732-rl7a	0.609454	0.373769	0.133	0.098	1
98030399-dyr1a	0.609454	0.358069	0.133	0.098	1
98054774-mia3	0.609454	0.300398	0.133	0.098	1
98161103-gas6	0.609454	0.32231	0.133	0.098	1
98011440-dpola	0.61365	-0.276382	0.1	0.137	1
98028671-vat1l	0.61365	-0.379674	0.1	0.137	1
98050693-mo4l2-2	0.61365	-0.267211	0.1	0.137	1
98022442-rla1	0.614444	0.377625	0.433	0.49	1
98012739-eya1	0.618119	0.756661	0.167	0.137	1
98036553-sacs-4	0.618492	0.500289	0.2	0.176	1
98003099-zf64b	0.61892	-0.253682	0.133	0.176	1
98021316-unknown-555	0.61892	-0.329837	0.133	0.176	1
98005168-pfd2	0.6209	0.377545	0.233	0.196	1
98029165-chd7	0.62412	0.349655	0.3	0.314	1
98014565-pinin	0.625723	-0.29783	0.1	0.137	1
98026042-csn7a	0.627429	-0.348838	0.167	0.216	1
98048056-csk21	0.629429	-0.347759	0.433	0.49	1
98040889-scam1	0.630632	0.396082	0.233	0.196	1
98052725-if2a	0.632571	0.280251	0.567	0.529	1
98035608-rt30	0.634784	0.26363	0.133	0.098	1
98043774-leg7	0.634784	0.276664	0.133	0.098	1
98028576-cisd1	0.637212	0.272912	0.267	0.235	1
98049487-nop14	0.640087	0.447607	0.133	0.196	1
98055837-mast1	0.640429	0.589832	0.233	0.196	1
98054459-unknown-1433	0.640455	0.437967	0.4	0.412	1
98000398-ing4	0.640596	0.36971	0.167	0.137	1
98001088-ptn11	0.640596	0.324545	0.167	0.137	1
98005811-rraga	0.640596	0.320447	0.167	0.137	1
98008138-tidc1	0.640596	0.367124	0.167	0.137	1
98026913-srca	0.640596	0.403073	0.167	0.137	1
98049609-ddx55	0.640596	0.531688	0.167	0.137	1
98057838-smu1	0.640596	0.356487	0.167	0.137	1
98050451-ypel5	0.641526	0.368854	0.6	0.667	1
98035661-sox2-2	0.644152	-0.837669	0.167	0.196	1
98008313-spt6h	0.646464	0.27721	0.267	0.235	1
98021101-dpp3	0.650169	-0.404848	0.1	0.137	1
98057756-tdg	0.650169	-0.311119	0.1	0.137	1
98034454-tf2b	0.650289	0.256152	0.233	0.196	1
98036606-pdc6i	0.651961	0.399848	0.167	0.137	1
98106472-glt10-2	0.651961	0.375792	0.167	0.137	1
98010549-naa16	0.658868	0.612405	0.1	0.078	1
98016204-rm20	0.658868	0.619613	0.1	0.078	1
98023731-at133	0.658868	0.463005	0.1	0.078	1
98032014-ndub5	0.658868	0.621628	0.1	0.078	1
98034627-unknown-903	0.658868	0.461857	0.1	0.078	1
98039194-npl4-2	0.658868	0.523576	0.1	0.078	1
98051485-hpcl1-5	0.658868	0.822123	0.1	0.078	1
98054983-clh1-2	0.658868	0.499841	0.1	0.078	1
98055616-cpne8-4	0.658868	0.649015	0.1	0.078	1
98001893-zswm8	0.662264	0.527685	0.233	0.216	1
98020098-ep400	0.663407	0.374621	0.167	0.137	1
98031442-pk3c3	0.663407	0.389913	0.167	0.137	1
98046318-nu160	0.663407	0.358121	0.167	0.137	1
98055482-sc16a	0.663407	0.459513	0.167	0.137	1
98032202-stom-6	0.664762	0.683654	0.367	0.353	1
98031451-ud3a2-3	0.666216	-0.250933	0.3	0.353	1
98046821-psa1	0.66676	0.468351	0.533	0.51	1
98055679-m4k4	0.670663	0.350431	0.267	0.255	1
98026289-ru1c	0.672083	0.278179	0.533	0.588	1
98006963-c170b	0.673456	0.467552	0.1	0.078	1
98007141-unknown-173	0.673456	0.492206	0.1	0.078	1
98029529-tm2d1	0.673456	0.452749	0.1	0.078	1
98033692-mnf1	0.673456	0.287549	0.1	0.078	1
98034099-mitf	0.673456	0.433993	0.1	0.078	1
98041151-unknown-1107	0.673456	0.446562	0.1	0.078	1
98041799-nsa2	0.674545	0.261257	0.267	0.235	1
98050792-mtmr4	0.674933	0.337583	0.167	0.137	1
98134599-rpb9	0.675509	-0.28802	0.167	0.196	1
98025789-catl1	0.680793	0.570636	0.2	0.176	1
98057190-sptn1	0.681918	0.286319	0.5	0.529	1
98052808-rir1	0.683948	0.251515	0.333	0.314	1
98035224-unknown-922	0.68401	0.419069	0.2	0.275	1
98000254-med7	0.686535	0.256986	0.167	0.137	1
98017624-muc17	0.686535	0.273539	0.167	0.137	1
98026316-s35b1	0.686535	0.256771	0.167	0.137	1
98047539-unknown-1274	0.687548	0.405139	0.133	0.118	1
98125146-apoo	0.687548	0.253082	0.1	0.137	1
98000868-armc1	0.688168	0.479493	0.1	0.078	1
98007148-sl9a6	0.688168	0.498933	0.1	0.078	1
98007383-ruvb1	0.688168	0.283302	0.1	0.078	1
98010799-hig1c	0.688168	0.370974	0.1	0.078	1
98039912-arl2	0.688168	0.439121	0.1	0.078	1
98043877-slu7	0.688168	0.35655	0.1	0.078	1
98052266-gxlt2	0.688168	0.425565	0.1	0.078	1
98055319-pgm1-2	0.688168	0.445525	0.1	0.078	1
98159667-unknown-5804	0.688168	0.483554	0.1	0.078	1
98047489-srsf2	0.688875	-0.266005	0.267	0.333	1
98055823-paip1	0.690676	0.25562	0.4	0.431	1
98025211-ror1	0.691758	0.384976	0.233	0.216	1
[truncated: 261 more rows]

## Sheet: reg.neo.subset.FoxF.6v0.markers
	p_vala	avg_log2FCb	pct.1c	pct.2d	p_val_adje	a = unadjusted p value
98055884-robo2-4	5.74023e-06	2.71403	0.393	0.033	0.118128	b = log fold change of average expression of this cluster versus all other clusters
98002388-ks6a2	1.56971e-05	-2.19433	0.107	0.6	0.323031	c = Percent of cells within this clusters that express this gene
98016562-idhp	0.000569828	-1.24107	0.25	0.7	1	d = Perfect of cells outside this cluster expressing this gene
98008897-mx1	0.000950355	-1.99374	0	0.317	1	e = adjusted p value using bonferroni correction
98048992-unknown-1319	0.001136	-1.5065	0.107	0.483	1
98016821-rl6	0.00116097	0.517355	0.964	0.9	1
98101674-cdv3	0.00118642	-1.40058	0.071	0.45	1
98002412-aakb1	0.00125153	-1.02518	0.143	0.567	1
98054402-ten3	0.00143935	-1.60849	0.071	0.417	1
98149155-rs25	0.00158827	0.608048	1	0.933	1
98020590-np1l1-2	0.00179462	-0.853604	0.179	0.583	1
98155686-rock2-2	0.00186899	1.63936	0.357	0.1	1
98144351-tyb4-2	0.00198784	1.42696	0.25	0.033	1
98019660-sall4	0.00201718	-1.53235	0	0.283	1
98047489-srsf2	0.0020229	-1.45999	0.036	0.35	1
98014486-pcca	0.00246227	-1.29337	0.036	0.35	1
98033560-ncbp2	0.00275444	-1.10051	0.071	0.4	1
98029622-hcfc1	0.00279668	-1.46037	0.071	0.383	1
98043649-al4a1	0.00290995	-1.64974	0	0.267	1
98053330-tmm65	0.00290995	-1.30951	0	0.267	1
98024986-ran-2	0.00292228	-0.941617	0.607	0.867	1
98044907-par16	0.00301598	1.31517	0.143	0	1
98103265-taf13	0.00301598	1.13368	0.143	0	1
98105323-cnfn-14	0.00307849	1.10762	0.571	0.35	1
98044799-txtp	0.00334557	-1.07606	0.107	0.467	1
98024517-unknown-639	0.00351783	-1.32923	0.036	0.333	1
98015394-hnrpq	0.00375355	-0.476473	0.893	1	1
98001770-rbm45	0.00377659	-1.05069	0.143	0.5	1
98006995-rbbp4	0.00393168	-1.44357	0.071	0.367	1
98047750-lpprc	0.00417201	-1.22463	0	0.25	1
98143101-lrat-9	0.00521618	1.33066	0.214	0.033	1
98122091-aimp1-3	0.00561613	-1.25953	0.071	0.367	1
98011453-dmta2	0.00564353	1.68279	0.179	0.017	1
98035432-rpe-2	0.00594659	-1.30691	0	0.233	1
98040782-2a5d	0.00653232	-1.43315	0.036	0.3	1
98050895-bag6	0.00704107	-1.29344	0.036	0.3	1
98047050-set-3	0.00741944	-1.02731	0.143	0.467	1
98012085-sps2	0.00758511	-1.16573	0.036	0.3	1
98053139-mk11	0.00763896	0.998305	0.214	0.033	1
98053654-abce1	0.00789227	-1.23218	0.036	0.283	1
98015567-med26	0.00813982	-1.01321	0.143	0.467	1
98132150-h10-6	0.00818393	-0.89517	0.214	0.55	1
98013279-rl14	0.00832626	0.483757	0.929	0.95	1
98008873-alg12	0.00842968	-1.3027	0	0.217	1
98015283-gt253	0.00842968	-1.10413	0	0.217	1
98020910-pp4r1	0.00842968	-1.10028	0	0.217	1
98026595-ccne1	0.00842968	-1.43806	0	0.217	1
98028259-tanc2	0.00842968	-1.14719	0	0.217	1
98031360-arly	0.00986925	-1.18191	0.036	0.283	1
98040266-abcf3	0.00988956	-1.00629	0.071	0.35	1
98052788-zswm4	0.00992854	-0.599084	0.321	0.6	1
98025588-cc124	0.00994825	-0.614386	0.107	0.433	1
98040619-sms1	0.0103062	1.00361	0.643	0.483	1
98015067-bi1	0.0105912	0.878522	0.679	0.533	1
98021286-psb3	0.0106057	-0.887787	0.25	0.6	1
98022732-rl7a	0.0106202	-0.977302	0.036	0.283	1
98023889-smd3	0.0106957	0.957333	0.679	0.55	1
98003636-cpt1b	0.0107595	0.947857	0.107	0	1
98005762-ugdh	0.0107595	1.13494	0.107	0	1
98015406-ephb1	0.0107595	1.0418	0.107	0	1
98024155-ntcp2-3	0.0107595	0.975776	0.107	0	1
98031553-tm9s1	0.0107595	1.03828	0.107	0	1
98052113-stat3	0.0107595	1.37396	0.107	0	1
98053163-spag6	0.0107595	0.818713	0.107	0	1
98058173-cacb2	0.0107595	1.15711	0.107	0	1
98112845-tfeb	0.0107595	1.23659	0.107	0	1
98013921-smrc2	0.0109073	-0.917874	0.143	0.45	1
98005280-sdk2	0.0110145	-0.84839	0.143	0.467	1
98046176-tbb2b-3	0.0111172	-1.07672	0.071	0.333	1
98005923-unknown-143	0.0112083	-0.932781	0.321	0.667	1
98027022-cyb5b	0.0112397	-0.926961	0.143	0.45	1
98109832-tbb4b-12	0.01145	-1.14323	0.036	0.267	1
98058706-cic	0.011679	-0.971185	0.071	0.35	1
98015196-set	0.0117922	-0.55838	0.75	0.983	1
98024148-pax6-2	0.0118177	1.51196	0.321	0.117	1
98040994-spb1	0.0118811	-1.20126	0.036	0.267	1
98008561-paps1	0.0118891	-1.22006	0	0.2	1
98023961-sf3a3	0.0118891	-1.27156	0	0.2	1
98037276-cers5	0.0118891	-1.16368	0	0.2	1
98039151-ezh1	0.0118891	-1.0908	0	0.2	1
98039894-ndua1	0.0118891	-1.18095	0	0.2	1
98046261-rnf31	0.0118891	-0.981547	0	0.2	1
98048203-rad50	0.0118891	-1.35683	0	0.2	1
98054567-rrp12	0.0118891	-1.16018	0	0.2	1
98057746-lsm3	0.0118891	-1.2851	0	0.2	1
98053077-lyrm5	0.0127074	-1.04461	0.071	0.333	1
98049262-zbt26	0.0127377	-0.658416	0.429	0.767	1
98041041-tstd1	0.0128836	-1.09288	0.071	0.317	1
98024057-ubp10	0.0133242	-1.25176	0.071	0.317	1
98035673-rs27l	0.0135602	0.51546	0.964	0.9	1
98056952-smap2	0.0135756	-1.00173	0.071	0.333	1
98015527-unknown-398	0.0138277	1.5497	0.214	0.05	1
98011587-wdr37	0.0142598	-0.986213	0.036	0.267	1
98124542-unknown-3355	0.0145486	-0.65293	0.286	0.633	1
98012021-srrt	0.0146587	-0.946877	0.214	0.517	1
98020606-wdr5-2	0.014783	-1.03179	0.036	0.267	1
98049505-4ebp2-2	0.014783	-1.07838	0.036	0.267	1
98014030-tebp	0.0157231	0.701189	0.821	0.667	1
98020744-unknown-540	0.0163139	-0.996079	0.143	0.433	1
98000997-tilb	0.0163776	1.04632	0.143	0.017	1
98035490-spt17	0.0163776	1.42965	0.143	0.017	1
98035861-wdr49-3	0.0163776	1.33819	0.143	0.017	1
98040005-wdfy2	0.0163776	1.15195	0.143	0.017	1
98045907-ppcs	0.0163776	1.09331	0.143	0.017	1
98139564-r3hcl-2	0.0163776	0.87711	0.143	0.017	1
98046637-fa32a	0.0164587	-1.32133	0.071	0.3	1
98027631-lbr	0.0164733	-0.834198	0.214	0.5	1
98016313-rm27	0.016691	-1.22229	0	0.183	1
98017571-anr12	0.016691	-1.04394	0	0.183	1
98032888-parp2	0.016691	-1.26417	0	0.183	1
98043804-gtpb1	0.016691	-0.990202	0	0.183	1
98046318-nu160	0.016691	-1.11469	0	0.183	1
98054729-mfsd1-3	0.016691	-1.10772	0	0.183	1
98059130-anks3	0.016691	-1.29706	0	0.183	1
98123290-qorx	0.016691	-0.940951	0	0.183	1
98031811-gdia	0.0171098	-1.10365	0.036	0.25	1
98045569-eif3j	0.0172534	-0.997833	0.107	0.367	1
98009260-actg	0.0173584	-0.81931	0.571	0.783	1
98119645-rs27a-2	0.0173807	0.441719	0.964	0.967	1
98031289-unknown-812	0.0174549	1.11206	0.179	0.033	1
98057558-tfe2	0.0177488	1.62632	0.286	0.1	1
98058968-msi1h-3	0.0178095	-0.252237	1	1	1
98023125-ubp34	0.0184863	0.882114	0.143	0.017	1
98012214-stx19	0.018691	0.409656	1	1	1
98014400-pabp1	0.0193229	-0.588795	0.607	0.883	1
98005936-ctbp2	0.0196777	-0.777828	0.357	0.683	1
98042168-kctd5	0.0197503	-1.13422	0.036	0.25	1
98044211-trmb	0.0197503	-0.922438	0.036	0.25	1
98055221-sir7	0.0200536	-1.3057	0.071	0.3	1
98059397-mcca	0.0200737	-0.890534	0.107	0.367	1
98021726-tadbp-2	0.0204636	-0.855688	0.036	0.25	1
98046778-prof1-2	0.0209956	-0.52153	0.821	0.933	1
98006752-larp1	0.0210443	-0.880746	0.071	0.317	1
98019998-insi2	0.0211992	-0.983322	0.036	0.25	1
98023863-unknown-613	0.0211992	-0.841418	0.036	0.25	1
98057419-pkcb1	0.0211992	-0.9837	0.036	0.25	1
98012344-cpt2-2	0.0219578	-0.608709	0.036	0.25	1
98043304-emsy	0.0219578	-0.612551	0.036	0.25	1
98047422-rbp2-2	0.0219914	-1.06336	0.036	0.233	1
98018898-otu6b	0.0230495	-1.01589	0.107	0.35	1
98040052-unknown-1071	0.0232902	1.27384	0.321	0.133	1
98001412-ube2a	0.0233364	-0.92756	0	0.167	1
98004315-sun1	0.0233364	-1.07645	0	0.167	1
98012988-tad2b	0.0233364	-0.977463	0	0.167	1
98018558-unknown-469	0.0233364	-0.984718	0	0.167	1
98029182-tfp11	0.0233364	-1.11178	0	0.167	1
98030399-dyr1a	0.0233364	-1.11615	0	0.167	1
98031262-psd13	0.0233364	-1.13999	0	0.167	1
98032362-ccm2	0.0233364	-1.2745	0	0.167	1
98036582-odbb	0.0233364	-1.0897	0	0.167	1
98036989-s26a8	0.0233364	-0.956345	0	0.167	1
98041389-serc3-2	0.0233364	-1.09798	0	0.167	1
98042055-imp2l	0.0233364	-1.23806	0	0.167	1
98043076-rt31	0.0233364	-1.01218	0	0.167	1
98044974-ndus3	0.0233364	-0.924027	0	0.167	1
98046357-smg7-2	0.0233364	-1.21577	0	0.167	1
98046941-m2om	0.0233364	-1.20779	0	0.167	1
98055050-trpc5-5	0.0233364	-0.737709	0	0.167	1
98056389-vps28	0.0233364	-0.781417	0	0.167	1
98056507-fwch1-6	0.0233364	-1.07171	0	0.167	1
98057063-neb2	0.0233364	-1.07464	0	0.167	1
98057767-surf2	0.0233364	-1.21106	0	0.167	1
98101898-m17l2	0.0233364	-1.18091	0	0.167	1
98137899-ccd57	0.0233364	-1.20713	0	0.167	1
98028182-lmna	0.0241418	-0.368601	0.321	0.667	1
98035306-hnrll	0.0243157	-0.889063	0.071	0.3	1
98030722-cnfn-3	0.0243831	0.799294	0.536	0.367	1
98023266-capr2	0.0244953	0.628762	0.821	0.783	1
98004046-gscr2	0.0246064	-0.7915	0.179	0.483	1
98022548-nb5r3	0.0250115	-1.04241	0.179	0.433	1
98014081-gcdh	0.0250225	-0.870824	0.214	0.517	1
98030880-djb12	0.0251981	-0.856745	0.107	0.35	1
98023194-odb2	0.0253637	-1.19159	0.036	0.233	1
98055594-zc3h6-2	0.0253637	-1.11716	0.036	0.233	1
98058043-hsp7c-2	0.0254059	-0.339665	1	0.983	1
98049843-ubp11	0.0256763	-0.753553	0.214	0.517	1
98059286-unknown-1608	0.0259011	-0.980048	0.071	0.3	1
98002477-crol3	0.0259518	-0.869276	0.107	0.35	1
98003489-ima3	0.0263584	-0.816532	0.25	0.533	1
98002364-tbb4b-2	0.0270383	-0.446063	0.286	0.567	1
98007454-cox15	0.0272117	-0.881601	0.036	0.233	1
98018415-nfyb	0.0272117	-0.911587	0.036	0.233	1
98019763-psd12	0.0272809	-0.703461	0.286	0.6	1
98019475-sf3a1	0.0281784	-0.753572	0.036	0.233	1
98025883-rm35	0.0281784	-0.779321	0.036	0.233	1
98050005-adrm1-2	0.0281784	-0.91801	0.036	0.233	1
98056404-elp3	0.0281784	-0.940474	0.036	0.233	1
98103056-vps72-2	0.0281784	-0.566918	0.036	0.233	1
98053087-tlk2-2	0.0283952	-0.719278	0.143	0.417	1
98012135-unknown-312	0.0284466	-0.780739	0.071	0.3	1
98027881-nsun2	0.0284466	-0.812751	0.071	0.3	1
98136385-unknown-4197	0.0284966	0.399962	1	1	1
98028665-tyb4	0.0289222	-0.96477	0.071	0.283	1
98028382-pesc	0.0291648	-0.876918	0.107	0.35	1
98039845-zn318-2	0.0291747	-0.800001	0.036	0.233	1
98035044-la	0.0292416	-0.566311	0.429	0.767	1
98025431-nano1-2	0.0293417	-0.732486	0.071	0.3	1
98048021-efgm	0.0293417	-0.551485	0.071	0.3	1
98032749-psa5	0.0300831	-0.874754	0.179	0.467	1
98014652-eif1a	0.030201	-0.496761	0.036	0.233	1
98047811-prs6a	0.0302609	-0.630375	0.071	0.3	1
98015242-thap1	0.0305352	-0.744716	0.25	0.55	1
98039600-tba4a	0.0305927	1.08332	0.821	0.8	1
98048962-baf	0.0309866	-0.791829	0.179	0.433	1
98011387-igdc3	0.0310771	-0.441217	0.107	0.367	1
98002508-srsf4	0.0319127	-0.600715	0.25	0.567	1
98044796-tripc	0.0321737	-0.594366	0.071	0.3	1
98110522-stip1-2	0.0324294	0.46405	0.75	0.617	1
98007276-tim22	0.0324631	-1.0457	0.036	0.217	1
98017344-snr40	0.0324631	-0.975217	0.036	0.217	1
98001539-uck2	0.0325148	-0.970847	0	0.15	1
98003972-cecr2	0.0325148	-0.718	0	0.15	1
98004147-unknown-95	0.0325148	-0.847141	0	0.15	1
98007672-sas6	0.0325148	-0.80488	0	0.15	1
98011440-dpola	0.0325148	-1.08441	0	0.15	1
98014749-unknown-387	0.0325148	-0.890891	0	0.15	1
98015766-hyls1	0.0325148	-0.865675	0	0.15	1
98016092-jmjd6	0.0325148	-1.21605	0	0.15	1
98016522-gnb1l	0.0325148	-0.809586	0	0.15	1
98016862-pde6d	0.0325148	-0.939772	0	0.15	1
98024711-tri25	0.0325148	-0.943781	0	0.15	1
98025479-tbl1r	0.0325148	-0.823474	0	0.15	1
98027122-aimp2	0.0325148	-0.831198	0	0.15	1
98030568-pgm2	0.0325148	-0.876168	0	0.15	1
98030949-dazp2	0.0325148	-0.886378	0	0.15	1
98036473-cmtr1	0.0325148	-0.893321	0	0.15	1
98042073-nfya	0.0325148	-0.947513	0	0.15	1
98043179-unknown-1159	0.0325148	-1.07599	0	0.15	1
98046046-nduaa	0.0325148	-0.875586	0	0.15	1
98048855-bicc1	0.0325148	-1.32225	0	0.15	1
98050829-ddx43	0.0325148	-0.904513	0	0.15	1
98051536-tgfa1	0.0325148	-1.01821	0	0.15	1
98052090-djb11-4	0.0325148	-0.932562	0	0.15	1
98053881-snp25-4	0.0325148	-1.00069	0	0.15	1
98054558-mcm2	0.0325148	-0.828096	0	0.15	1
98055300-alat2	0.0325148	-0.750272	0	0.15	1
98056041-rpp40	0.0325148	-0.795991	0	0.15	1
98057537-b2l13	0.0325148	-0.741852	0	0.15	1
98101525-unknown-1821	0.0325148	-1.03123	0	0.15	1
98161340-unknown-5921	0.0325148	-0.68314	0	0.15	1
98048896-sysc	0.0333805	-0.596819	0.143	0.417	1
98055823-paip1	0.0338794	-0.667259	0.25	0.517	1
98045392-mtch2	0.0339108	-0.863456	0.179	0.45	1
98039340-pr40a	0.0339447	-0.795654	0.393	0.65	1
98000296-akap1	0.0341893	-0.487249	0.071	0.3	1
98006536-psa7	0.0347216	-0.809139	0.25	0.517	1
98026247-zfr2-3	0.0350091	-0.706298	0.143	0.4	1
98003786-jard2	0.0352644	0.966848	0.214	0.067	1
98033547-st7	0.0359569	-0.784935	0.143	0.4	1
98033506-h10	0.0359607	-0.564643	0.357	0.667	1
98030583-safb2	0.0359625	0.949253	0.321	0.15	1
98054141-2a5d-2	0.0363743	-0.922029	0.107	0.333	1
98003675-pparg	0.0366165	-0.821287	0.25	0.583	1
98008118-pls3	0.0369266	-0.662473	0.143	0.4	1
98010177-brd2	0.0370724	-0.8074	0.071	0.283	1
98036396-srpk3-2	0.0371051	-0.256932	0.143	0.417	1
98028683-ptss1	0.0373058	-0.697574	0.214	0.483	1
98034586-reep3	0.0376832	-0.848047	0.071	0.267	1
98048044-cdc42-5	0.0381601	-0.738323	0.286	0.617	1
98021844-htsf1	0.0386108	-0.897097	0.036	0.217	1
98030848-itb3-2	0.0386108	-0.901291	0.036	0.217	1
98041294-ddx4-2	0.0386108	-0.945136	0.036	0.217	1
98022076-gdib	0.0386121	-1.04439	0.036	0.2	1
98055006-foxp2	0.0386121	1.25095	0.25	0.1	1
98026418-lanc3	0.0388439	1.12868	0.179	0.05	1
98027549-ct2nl	0.0388439	1.1427	0.179	0.05	1
98023069-xpo1	0.0389328	-0.670093	0.143	0.4	1
98021793-serc	0.0392242	-0.922166	0.107	0.317	1
98029805-at5f1	0.0395968	-0.645974	0.286	0.55	1
98024156-actb-4	0.0396799	0.71383	0.214	0.533	1
98055623-syg	0.0397471	-0.688846	0.214	0.5	1
98024079-rn150-2	0.0399524	-0.696785	0.036	0.217	1
98031835-immt	0.0399524	-0.850706	0.036	0.217	1
98042667-vps72	0.0399524	-0.487305	0.036	0.217	1
98008275-f206a	0.0399968	-1.26629	0.036	0.2	1
98032898-r3hd1	0.040526	-0.886111	0.179	0.45	1
98009785-cc112	0.0405966	-1.04715	0.071	0.25	1
98054034-pk1ip	0.040597	-0.718687	0.071	0.283	1
98034398-tbb3	0.0406431	-0.634789	0.286	0.5	1
98054162-aedo	0.0407066	0.980751	0.321	0.15	1
98042937-ipo5	0.0407866	-0.651236	0.321	0.633	1
98023226-rab6a	0.0409328	-0.43345	0.107	0.35	1
98013654-gcsh	0.0410309	-0.439099	0.143	0.4	1
98019259-nle1	0.0410309	-0.492689	0.143	0.4	1
98004755-wasf3	0.0413334	-0.380557	0.036	0.217	1
98009184-plrg1	0.0413334	-0.534064	0.036	0.217	1
98046943-hemh	0.0413334	-0.65847	0.036	0.217	1
98053936-sart3-2	0.0414233	-0.89347	0.036	0.2	1
98057751-yets4	0.0414233	-1.04031	0.036	0.2	1
98037229-dim1-2	0.0418466	-0.750597	0.214	0.45	1
98006450-ymel1	0.0421154	-0.3666	0.143	0.4	1
98018668-phf12	0.0423657	1.19461	0.179	0.05	1
98013427-atp5l	0.0428188	1.04935	0.571	0.483	1
98018138-dhx16	0.0428927	-0.966454	0.036	0.2	1
98010718-nduab	0.0429831	-0.764337	0.143	0.383	1
98051383-unknown-1356	0.0436526	-0.83166	0.286	0.5	1
98052389-nusap	0.043929	-0.791815	0.179	0.417	1
98031941-gmpr1	0.0439361	-0.857873	0.107	0.317	1
98027887-gfpt2	0.0442663	-0.70443	0.107	0.333	1
98000052-dpoe2	0.0451812	-0.771103	0	0.133	1
98001949-zn234	0.0451812	-1.15915	0	0.133	1
98004194-int7	0.0451812	-0.986102	0	0.133	1
98011737-nxf1	0.0451812	-0.896395	0	0.133	1
98011781-cetn3	0.0451812	-0.918093	0	0.133	1
98012893-kcd15-2	0.0451812	-0.907043	0	0.133	1
98016231-ctf18	0.0451812	-0.86135	0	0.133	1
98016784-wdr7-2	0.0451812	-1.02884	0	0.133	1
98023930-nr1d2	0.0451812	-0.986739	0	0.133	1
98033853-tm9s3	0.0451812	-0.827669	0	0.133	1
98036775-mss4	0.0451812	-0.726674	0	0.133	1
98037124-brap	0.0451812	-1.01557	0	0.133	1
98041151-unknown-1107	0.0451812	-0.815372	0	0.133	1
98045851-unknown-1228	0.0451812	-0.719847	0	0.133	1
98045889-s38a7-6	0.0451812	-0.803348	0	0.133	1
98047345-barx1	0.0451812	-1.48974	0	0.133	1
98049110-rnf25	0.0451812	-0.949515	0	0.133	1
98049621-eif1	0.0451812	-0.889792	0	0.133	1
98051807-pfd3	0.0451812	-0.76597	0	0.133	1
98053351-ctdp1	0.0451812	-0.663312	0	0.133	1
98053759-pihd1	0.0451812	-0.768903	0	0.133	1
98053987-arhgb	0.0451812	-1.04934	0	0.133	1
98055292-anxa7-5	0.0451812	-0.832218	0	0.133	1
98057285-f102b	0.0451812	-0.730756	0	0.133	1
98057838-smu1	0.0451812	-0.706519	0	0.133	1
98058887-rhg26	0.0451812	-0.869856	0	0.133	1
98123504-clpp	0.0451812	-0.735053	0	0.133	1
98131905-rft1	0.0451812	-0.865375	0	0.133	1
98135980-smtl2	0.0451812	-0.732268	0	0.133	1
98043946-rl27a	0.0452568	0.335014	1	0.967	1
98045253-rbp56	0.0452829	-0.848335	0.071	0.267	1
98035628-tkt-2	0.0454764	-0.654235	0.429	0.667	1
98043122-nop2	0.046466	-0.821684	0.107	0.317	1
98033145-cnot4	0.0466675	-0.827968	0.071	0.267	1
98047352-ephb1-5	0.0466675	-0.758852	0.071	0.267	1
98035590-tgt	0.0475677	-0.928526	0.036	0.2	1
98159131-unknown-5766	0.0475677	-0.615373	0.036	0.2	1
98012393-4ebp2	0.0477039	-0.732471	0.143	0.383	1
98011620-rbbp4-3	0.0480875	-0.743284	0.071	0.267	1
98014678-p20l1	0.0481527	0.948431	0.179	0.05	1
98015064-dhrs4	0.0481527	0.981611	0.179	0.05	1
98020854-zfy21	0.0481527	0.867459	0.179	0.05	1
98015088-psb7	0.0486258	-0.782776	0.143	0.367	1
98050032-ndus1	0.0486258	-0.686382	0.143	0.367	1
98026289-ru1c	0.049033	0.909237	0.571	0.45	1
98007423-mdn1	0.0492182	-1.03377	0.036	0.2	1
98006986-wapl	0.0494433	-1.18535	0.071	0.233	1
98027836-dido1	0.0495437	-0.75657	0.071	0.267	1
98046757-glo2	0.0495437	-0.626935	0.071	0.267	1
98058954-smrcd	0.0495437	-0.641743	0.071	0.267	1
98009224-npc1	0.0502341	1.07243	0.143	0.033	1
98012778-ccd15	0.0502341	1.0352	0.143	0.033	1
98015738-casp2-2	0.0502341	1.13465	0.143	0.033	1
98035875-rn115-2	0.0502341	1.16427	0.143	0.033	1
98037057-pcgf1	0.0502341	1.08147	0.143	0.033	1
98042081-grwd1-2	0.0502341	1.03445	0.143	0.033	1
98046461-unknown-1249	0.0502341	0.55676	0.143	0.033	1
98052512-clspn	0.0502341	1.03771	0.143	0.033	1
98034285-at1a2	0.0506361	-0.73856	0.321	0.55	1
98015237-ntrk1	0.0507496	-0.412922	0.107	0.333	1
98007607-cpt1a-3	0.0509166	-0.938238	0.036	0.2	1
98030085-ppie	0.0509166	-0.855894	0.036	0.2	1
98143187-kcma1-2	0.0509166	-0.874012	0.036	0.2	1
98033203-tsr1	0.0510366	-0.638077	0.071	0.267	1
98009274-acon	0.05104	-0.860468	0.179	0.417	1
98000770-po210	0.0519412	-0.756823	0.071	0.25	1
98058391-panx3	0.0522135	-0.737691	0.429	0.65	1
98008278-coq5	0.0523687	0.836227	0.179	0.05	1
98010519-eci2	0.0526638	-0.688943	0.036	0.2	1
98011188-ghc2	0.0526638	-0.698931	0.036	0.2	1
98011909-pckgc	0.0526638	-0.828783	0.036	0.2	1
98020522-rs29	0.0526865	0.694092	0.821	0.75	1
98000069-strc	0.0526888	1.33125	0.143	0.033	1
98034555-otu7b	0.0526888	1.33385	0.143	0.033	1
98031559-dvl1	0.0533316	-0.676804	0.107	0.317	1
98000761-adk	0.0534948	-0.606573	0.143	0.35	1
98010532-psa3	0.0535874	-0.750727	0.357	0.583	1
98023714-tmm56-5	0.0542107	-0.730478	0.143	0.383	1
98034517-unknown-900	0.0543172	-0.877432	0.143	0.333	1
98017203-unknown-439	0.0544608	-0.741673	0.036	0.2	1
98018341-snw1	0.0544608	-0.779333	0.036	0.2	1
98030983-gnai3	0.0544608	-0.680378	0.036	0.2	1
98057756-tdg	0.0544608	-0.642726	0.036	0.2	1
98058429-wnk1	0.0544608	-0.600493	0.036	0.2	1
98156167-unknown-5591	0.0544608	-0.642359	0.036	0.2	1
98160036-unknown-5828	0.0544608	-0.444836	0.036	0.2	1
98030064-ubc	0.0545768	-0.600597	0.036	0.183	1
98028801-pp1b-2	0.0547715	-0.570684	0.286	0.567	1
98001712-raly	0.0552429	0.837216	0.143	0.033	1
98017428-vps41	0.0552429	0.859283	0.143	0.033	1
98031221-wdr11	0.0552429	0.938762	0.143	0.033	1
98053019-zn704-2	0.0552429	0.901716	0.143	0.033	1
98120591-tbb2a-4	0.0556852	-0.462546	0.286	0.533	1
98002188-gria2	0.0559771	0.854911	0.107	0.017	1
98004704-rpc5	0.0559771	0.794289	0.107	0.017	1
98005753-pigt	0.0559771	1.01766	0.107	0.017	1
98006161-tekt4	0.0559771	1.00244	0.107	0.017	1
98008692-sem4g	0.0559771	1.06429	0.107	0.017	1
98018926-ddx41	0.0559771	0.923314	0.107	0.017	1
98021173-r3hcl	0.0559771	0.583121	0.107	0.017	1
98028028-tra2b	0.0559771	0.739881	0.107	0.017	1
98034176-cox18	0.0559771	0.841536	0.107	0.017	1
98049436-ccnt2-2	0.0559771	0.779427	0.107	0.017	1
98053521-panx1	0.0559771	0.917926	0.107	0.017	1
98057775-tpc12	0.0559771	0.938914	0.107	0.017	1
98058177-ki26b	0.0559771	0.881285	0.107	0.017	1
98100761-muts	0.0559771	0.827813	0.107	0.017	1
98103511-zn235-5	0.0559771	0.506252	0.107	0.017	1
98112153-prune	0.0559771	0.856696	0.107	0.017	1
98024767-rfc1	0.0563087	-0.610177	0.036	0.2	1
98044515-ptcd3	0.0563087	-0.554701	0.036	0.2	1
98058609-xbp1-2	0.0563087	-0.580399	0.036	0.2	1
98019688-utp11	0.0564931	-0.99113	0.036	0.183	1
98022442-rla1	0.0566694	-0.627708	0.464	0.617	1
98041565-pyrg1	0.0576188	0.853377	0.607	0.533	1
98056378-mthsd-2	0.0580102	-0.47748	0.107	0.333	1
98125339-gcsh-3	0.058459	-0.303046	0.143	0.383	1
98024961-naa38	0.058465	-1.23134	0.036	0.183	1
98024883-phb2-3	0.0585329	-0.834811	0.179	0.4	1
98022193-sh3g2	0.058542	-0.886024	0.071	0.25	1
98028196-if2b2	0.0592075	-0.518644	0.321	0.583	1
98000012-mob2	0.0592421	1.32922	0.107	0.017	1
98008720-copt1	0.0592421	0.867701	0.107	0.017	1
98016357-hltf	0.0592421	0.649249	0.107	0.017	1
98027751-pigx	0.0592421	0.685871	0.107	0.017	1
98029581-mtmra	0.0592421	0.761053	0.107	0.017	1
98040269-rt35	0.0592421	0.719341	0.107	0.017	1
98043861-spon1-2	0.0592421	1.51552	0.107	0.017	1
98004506-paxb1	0.0593213	0.833766	0.321	0.167	1
98010222-rl3	0.0596079	-0.431945	0.75	0.917	1
98052972-npt2b	0.0603545	-0.263809	0.929	0.867	1
98044115-sk2l2-3	0.0604937	-0.762142	0.036	0.183	1
98004725-tf3a	0.0606613	0.915065	0.143	0.033	1
98008489-phb2-2	0.0606613	0.817042	0.143	0.033	1
98031377-sylm	0.0606613	0.747539	0.143	0.033	1
98052044-tsp1	0.0610246	-0.829973	0.107	0.317	1
98035549-rs3a-2	0.0617788	0.324013	1	0.967	1
98019770-tsp4	0.0623322	-0.597976	0.464	0.717	1
98019685-sf3b1	0.0624128	-0.799413	0.143	0.35	1
98027019-unknown-691	0.0626421	-0.768403	0.25	0.5	1
98058482-asap1	0.0626635	0.540424	0.107	0.017	1
98116277-ahnk-2	0.0626635	1.04212	0.107	0.017	1
98000371-prcc	0.0626747	-0.633606	0	0.117	1
98001741-tpc	0.0626747	-0.533646	0	0.117	1
98002348-phkg2	0.0626747	-0.657768	0	0.117	1
98002609-sav1	0.0626747	-0.837671	0	0.117	1
98003542-wdr90	0.0626747	-0.707922	0	0.117	1
98004284-unknown-99	0.0626747	-0.734327	0	0.117	1
98005886-mica2	0.0626747	-0.678713	0	0.117	1
98009872-3hidh	0.0626747	-0.517904	0	0.117	1
98010578-pur8	0.0626747	-0.712097	0	0.117	1
98010687-tf3c3-2	0.0626747	-0.753086	0	0.117	1
98010953-chm1a	0.0626747	-0.894823	0	0.117	1
98011079-prc1	0.0626747	-0.625769	0	0.117	1
98011117-f203a	0.0626747	-0.878742	0	0.117	1
98012684-rab37	0.0626747	-0.853549	0	0.117	1
98013553-csrn3	0.0626747	-0.782299	0	0.117	1
98014661-dpy30-2	0.0626747	-0.758293	0	0.117	1
98014926-derl1	0.0626747	-0.749899	0	0.117	1
98015590-unknown-399	0.0626747	-0.936872	0	0.117	1
98016137-cpsf2	0.0626747	-0.624711	0	0.117	1
98016378-mgap-2	0.0626747	-0.697879	0	0.117	1
98016444-tcp4	0.0626747	-0.547243	0	0.117	1
98016679-zbt17	0.0626747	-0.558395	0	0.117	1
98016840-muta	0.0626747	-0.56506	0	0.117	1
98018769-zfan4	0.0626747	-0.81578	0	0.117	1
98025373-rsbnl	0.0626747	-0.831139	0	0.117	1
98028088-k2013	0.0626747	-0.649627	0	0.117	1
98028168-rbm28	0.0626747	-0.905552	0	0.117	1
98028325-zbt41	0.0626747	-0.645972	0	0.117	1
98031129-int2	0.0626747	-0.750406	0	0.117	1
98031593-lsg1	0.0626747	-0.556891	0	0.117	1
98033956-leng8	0.0626747	-0.632716	0	0.117	1
98035045-ccny	0.0626747	-0.874618	0	0.117	1
98035938-c1d	0.0626747	-0.841249	0	0.117	1
98036328-pgk2	0.0626747	-0.831151	0	0.117	1
98037915-arp10	0.0626747	-0.631339	0	0.117	1
98039673-dnja3-2	0.0626747	-0.97852	0	0.117	1
98040096-znt9	0.0626747	-0.557237	0	0.117	1
98042521-rl1d1	0.0626747	-0.862873	0	0.117	1
98043741-spcs1	0.0626747	-0.583868	0	0.117	1
98046463-bax	0.0626747	-0.821488	0	0.117	1
98047880-hasp	0.0626747	-0.710234	0	0.117	1
98049403-sv422	0.0626747	-0.571781	0	0.117	1
98051185-mrrp1	0.0626747	-0.682343	0	0.117	1
98051498-pak3-2	0.0626747	-0.601022	0	0.117	1
98052801-ddx58-2	0.0626747	-0.592782	0	0.117	1
98054384-unknown-1430	0.0626747	-0.58388	0	0.117	1
98055199-f135a	0.0626747	-0.924401	0	0.117	1
98055851-gna13	0.0626747	-0.766747	0	0.117	1
98056250-helz-4	0.0626747	-0.633838	0	0.117	1
98056451-asb11	0.0626747	-0.809287	0	0.117	1
98056560-thic	0.0626747	-0.735963	0	0.117	1
98057615-fbx16-2	0.0626747	-0.566928	0	0.117	1
98064761-unknown-1630	0.0626747	-0.806158	0	0.117	1
98104106-dus19-2	0.0626747	-0.66035	0	0.117	1
98120924-vps25	0.0626747	-0.771618	0	0.117	1
98126811-erh-2	0.0626747	-0.577748	0	0.117	1
98127466-unknown-3576	0.0626747	-0.693267	0	0.117	1
98130587-zn513-27	0.0626747	-0.508539	0	0.117	1
98152278-unknown-5305	0.0626747	-0.660591	0	0.117	1
98152279-unknown-5306	0.0626747	-0.488862	0	0.117	1
98154998-aurkc	0.0626747	-0.285714	0	0.117	1
98160172-calm-53	0.0626747	-0.6797	0	0.117	1
98043244-cmc2	0.0629517	-0.72567	0.179	0.4	1
98028080-alx1	0.0635314	0.824885	0.143	0.033	1
98018580-srsf3	0.0638891	-0.726417	0.286	0.567	1
98053119-srrm1	0.0640125	-0.827895	0.143	0.35	1
98020260-amerl	0.0643628	-0.687294	0.143	0.367	1
98134599-rpb9	0.0647264	-0.693231	0.036	0.183	1
98157823-tba1b-4	0.0647264	-0.795998	0.036	0.183	1
98160238-h2az-3	0.0650225	-0.709668	0.179	0.417	1
98058787-ls14a	0.0652886	-0.3795	0.286	0.567	1
98046289-ppal-11	0.0658249	-0.602269	0.071	0.25	1
98010930-tfe3	0.0665128	0.596205	0.143	0.033	1
98014650-np1l1	0.0665171	-0.61765	0.571	0.733	1
98017704-ubr4	0.0669327	-0.749327	0.036	0.183	1
98022750-if2p	0.0669327	-0.95947	0.036	0.183	1
98048199-hddc2	0.0669327	-0.641937	0.036	0.183	1
98017461-grwd1	0.0671037	-0.91627	0.107	0.283	1
98050235-rl40-4	0.0680256	-0.445333	0.714	0.8	1
98042834-sahh3	0.0681679	-0.545507	0.179	0.417	1
98128383-unknown-3647	0.0689462	-0.778828	0.107	0.283	1
98031617-sptc2	0.0690297	-0.819516	0.071	0.233	1
98015393-pecr	0.0692006	-0.952832	0.036	0.183	1
98019104-echd3	0.0692006	-0.847553	0.036	0.183	1
98031011-fzd3	0.0692006	-1.16655	0.036	0.183	1
98045235-aass	0.0692006	-0.809225	0.036	0.183	1
98052246-hdac4-2	0.0692006	-0.661382	0.036	0.183	1
98026740-akap1-3	0.069403	-0.662728	0.107	0.3	1
98118705-cdk10-2	0.0697374	-0.41932	0.071	0.25	1
98019867-tiar	0.0701678	-0.723339	0.214	0.417	1
98022588-mccb	0.0702692	-0.849299	0.179	0.383	1
98010758-pri1	0.0710896	-0.83092	0.071	0.233	1
98032443-cofa1	0.0714374	-0.303595	0.179	0.417	1
98025257-tbcc	0.0715311	-0.662663	0.036	0.183	1
98032730-sde2	0.0715311	-0.617304	0.036	0.183	1
98036844-stk11	0.0715311	-0.67456	0.036	0.183	1
98055220-dgkb	0.0715311	-0.752798	0.036	0.183	1
98109820-vmp1	0.0715311	-0.730057	0.036	0.183	1
98037761-necp2	0.0717064	0.940939	0.25	0.117	1
98025012-chm1a-2	0.0717137	0.733538	0.214	0.083	1
98017366-rab5c	0.0717641	-0.665588	0.071	0.25	1
98034718-rtn4	0.0717641	-0.589716	0.071	0.25	1
98059203-ddx3y	0.0717641	-0.689231	0.071	0.25	1
98014716-mcts1	0.0727558	0.907682	0.321	0.183	1
98022014-ef1d	0.0727577	-0.548056	0.571	0.817	1
98013556-idhc	0.0733183	-0.35691	0.107	0.317	1
98018688-rt09	0.0733183	-0.468258	0.107	0.317	1
98003690-spcs3	0.0739256	-0.590087	0.036	0.183	1
98052732-cdt1	0.0739256	-0.655791	0.036	0.183	1
98054950-s27a4-4	0.0739256	-0.584484	0.036	0.183	1
98056007-if4g1	0.0739256	-0.499873	0.036	0.183	1
98058628-phlp	0.0739256	-0.479074	0.036	0.183	1
98103253-stau1	0.0739256	-0.512217	0.036	0.183	1
98129247-unknown-3703	0.0739256	-0.51276	0.036	0.183	1
98013874-unknown-355	0.0739524	0.893034	0.25	0.117	1
98040880-tpr	0.0745857	-0.532141	0.143	0.367	1
98037823-snpc3	0.07576	0.86402	0.357	0.233	1
98021765-rab35	0.0759623	-0.449054	0.071	0.25	1
98020330-mppa	0.0763853	-0.432028	0.036	0.183	1
98021155-cebpz	0.0763853	-0.468064	0.036	0.183	1
98031917-hm20a	0.0763853	-0.354452	0.036	0.183	1
98043142-radi-4	0.0763853	-0.7039	0.036	0.183	1
98014053-rs4x	0.0767302	-0.383201	0.786	0.967	1
98005129-eftu	0.0767361	-0.699044	0.107	0.283	1
98100932-tbb4b-7	0.0767694	-0.686738	0.036	0.167	1
98022660-ragp1	0.0770862	-0.535149	0.286	0.517	1
98046373-unknown-1247	0.0770867	-0.689127	0.107	0.3	1
98020841-nano2	0.077142	-0.607928	0.5	0.7	1
98019026-fzd7	0.0775732	-0.892334	0.071	0.233	1
98101937-znt5	0.0775732	-0.636552	0.071	0.233	1
98048526-gbb2-2	0.077662	-0.739945	0.143	0.333	1
98000629-ttc12	0.0778616	1.18619	0.179	0.067	1
98012714-cn166	0.0781354	0.918521	0.286	0.15	1
98042340-pa2g4	0.0789461	-0.481482	0.214	0.45	1
98049840-cx6a1	0.0791123	-0.47755	0.107	0.3	1
98037694-cac1s	0.0797717	-0.744498	0.214	0.433	1
98037965-dnjb8	0.0798386	-0.731553	0.071	0.233	1
98057021-f261-2	0.0798386	-0.604809	0.071	0.233	1
98043800-neua	0.0803587	-0.39747	0.071	0.25	1
98053496-map11	0.0808921	-0.769113	0.107	0.283	1
98040783-ubp4	0.0810376	1.02048	0.25	0.117	1
98027671-gdir1-2	0.0810468	0.710923	0.5	0.367	1
98042873-hig2a	0.0811378	0.820498	0.393	0.25	1
98052134-fdft	0.0811809	-0.590143	0.107	0.3	1
98013299-s22a5-2	0.0818886	-0.563346	0.286	0.5	1
98017028-cpin1	0.0821119	-0.646551	0.036	0.167	1
98027034-uxs1	0.0821574	-0.722005	0.071	0.233	1
98120590-tbb2a-3	0.0826421	-0.313337	0.536	0.8	1
98016163-cx7a2	0.0828656	-0.378996	0.179	0.383	1
98027528-tep1-3	0.0837807	0.94983	0.179	0.067	1
98054360-myl6b-2	0.0837807	1.16021	0.179	0.067	1
98038294-phb	0.0840358	0.902753	0.464	0.367	1
98029911-ap2b	0.0856626	-0.82284	0.143	0.333	1
98035143-mdhc-2	0.0859765	0.709475	0.679	0.617	1
98048705-argl1	0.0861295	-0.706801	0.071	0.217	1
98117446-harb1-4	0.0868741	0.936184	0.179	0.067	1
98001751-sycm	0.086908	-0.540199	0	0.1	1
98002489-cant1	0.086908	-0.679469	0	0.1	1
98002877-m3k4	0.086908	-0.750617	0	0.1	1
98003350-cecr5	0.086908	-0.551534	0	0.1	1
98004107-tpc13	0.086908	-0.475734	0	0.1	1
98005039-dlg1	0.086908	-0.566064	0	0.1	1
98005494-trm6	0.086908	-0.53091	0	0.1	1
98005529-sp130	0.086908	-0.672094	0	0.1	1
98006284-dpm1	0.086908	-0.527518	0	0.1	1
98007480-cc103	0.086908	-0.667232	0	0.1	1
98008670-fnbp1	0.086908	-0.638786	0	0.1	1
98009145-tbc23	0.086908	-0.710665	0	0.1	1
98011595-peo1	0.086908	-0.632461	0	0.1	1
98011658-cdc16	0.086908	-0.543917	0	0.1	1
98011725-crum2	0.086908	-0.58393	0	0.1	1
98011828-kat2b	0.086908	-0.712154	0	0.1	1
98012032-ube2h	0.086908	-0.716354	0	0.1	1
98012239-mtmr2	0.086908	-0.386593	0	0.1	1
98012466-nedd1	0.086908	-0.596324	0	0.1	1
98012827-pgm1	0.086908	-0.533443	0	0.1	1
98013517-unknown-349	0.086908	-0.507005	0	0.1	1
98014977-adip	0.086908	-0.717561	0	0.1	1
98015065-herc4-2	0.086908	-0.702761	0	0.1	1
98015499-aup1	0.086908	-0.608396	0	0.1	1
98015538-tpd54	0.086908	-0.470758	0	0.1	1
98017001-ccnh	0.086908	-0.487836	0	0.1	1
98017993-cdk3	0.086908	-0.663056	0	0.1	1
98018005-ru2a	0.086908	-0.753444	0	0.1	1
98018055-eed	0.086908	-0.643546	0	0.1	1
98021010-id2	0.086908	-0.474768	0	0.1	1
98021104-tri46-4	0.086908	-0.655058	0	0.1	1
98022147-diexf	0.086908	-0.496948	0	0.1	1
98022859-fbx7-2	0.086908	-0.729761	0	0.1	1
98024022-robo1-3	0.086908	-0.781962	0	0.1	1
98025650-ube3b	0.086908	-0.686135	0	0.1	1
98025695-orc4	0.086908	-0.716752	0	0.1	1
98025969-zn598	0.086908	-0.916279	0	0.1	1
98027083-rbbp5	0.086908	-0.534264	0	0.1	1
98027099-cbpe	0.086908	-0.760889	0	0.1	1
98030049-hgnat	0.086908	-0.728875	0	0.1	1
98030634-mlp3b	0.086908	-0.600801	0	0.1	1
98031267-znrf2	0.086908	-0.524772	0	0.1	1
98033664-an13a	0.086908	-0.411934	0	0.1	1
98034055-mut7	0.086908	-0.448745	0	0.1	1
98035977-nu133	0.086908	-0.609915	0	0.1	1
98036254-abcd3	0.086908	-0.510771	0	0.1	1
98036656-p4r3a	0.086908	-0.517472	0	0.1	1
98038226-adda-3	0.086908	-0.487041	0	0.1	1
98039304-gdpd1	0.086908	-0.566374	0	0.1	1
98040211-unknown-1076	0.086908	-0.502823	0	0.1	1
98040726-thap1-2	0.086908	-0.653132	0	0.1	1
98041385-dmap1-2	0.086908	-0.553398	0	0.1	1
98041736-ubxn6	0.086908	-0.495885	0	0.1	1
98041855-bmt2	0.086908	-0.521274	0	0.1	1
98042609-ce164	0.086908	-0.826368	0	0.1	1
98043784-pi3r4-2	0.086908	-0.500701	0	0.1	1
98044030-galt	0.086908	-0.530238	0	0.1	1
98045544-cryl1	0.086908	-0.688429	0	0.1	1
98046662-ubp8	0.086908	-0.469722	0	0.1	1
98047988-ptss2	0.086908	-0.503068	0	0.1	1
98048141-arid2	0.086908	-0.50765	0	0.1	1
98048712-ube3c	0.086908	-0.551823	0	0.1	1
98052617-pde5a	0.086908	-0.53068	0	0.1	1
98052891-tni3k	0.086908	-0.755116	0	0.1	1
98052992-ogrl1	0.086908	-0.848251	0	0.1	1
98054983-clh1-2	0.086908	-0.603312	0	0.1	1
98055706-unknown-1488	0.086908	-0.543724	0	0.1	1
98055722-ttc14	0.086908	-0.528871	0	0.1	1
98055764-zc3hd	0.086908	-0.824005	0	0.1	1
98056031-est1a	0.086908	-0.652688	0	0.1	1
98056358-xrn1	0.086908	-0.795024	0	0.1	1
98056602-mark3	0.086908	-0.868527	0	0.1	1
98057490-sox13	0.086908	-0.649068	0	0.1	1
98057909-vp13c-2	0.086908	-0.608149	0	0.1	1
98058639-cerk1-8	0.086908	-0.768881	0	0.1	1
98059106-tt21b-2	0.086908	-0.658784	0	0.1	1
98059399-recq4	0.086908	-0.541822	0	0.1	1
98100931-tbb4b-6	0.086908	-0.430151	0	0.1	1
98110022-acyp1	0.086908	-0.787942	0	0.1	1
98125690-sgpl1-5	0.086908	-0.633409	0	0.1	1
98127966-tm168	0.086908	-0.598935	0	0.1	1
98136344-fritz	0.086908	-0.640265	0	0.1	1
98138664-ccd51	0.086908	-0.614262	0	0.1	1
98139215-atm-5	0.086908	-0.545496	0	0.1	1
98141857-med11	0.086908	-0.615454	0	0.1	1
98142549-rabl3	0.086908	-0.701925	0	0.1	1
98160384-unknown-5855	0.086908	-0.789516	0	0.1	1
98027984-fbx22	0.0869589	-0.5845	0.071	0.233	1
98055969-pard3-3	0.0869817	-0.863287	0.107	0.267	1
98056836-htf4	0.0874669	0.804561	0.321	0.183	1
98017784-cia30	0.0876514	-0.560372	0.107	0.3	1
98041799-nsa2	0.0877351	0.751514	0.464	0.367	1
98005603-ldb2	0.0877521	-0.789564	0.036	0.167	1
98029865-actz	0.0877521	-0.895257	0.036	0.167	1
98052907-gata3	0.0877521	-1.10716	0.036	0.167	1
98000496-unknown-13	0.0892616	-0.533277	0.607	0.767	1
98000039-sfswa	0.0894432	-0.595685	0.071	0.233	1
98022438-ost48	0.0894432	-0.621821	0.071	0.233	1
98049652-arpc2	0.0894432	-0.642992	0.071	0.233	1
98031104-hnrpk	0.0899058	-0.624359	0.143	0.333	1
98040255-cd38-4	0.0906872	-0.699564	0.036	0.167	1
98123105-tbb4b-14	0.0906872	-0.353831	0.036	0.167	1
98154985-cgbp1-6	0.0906872	-0.492768	0.036	0.167	1
98013094-btbd7	0.0912523	1.02986	0.25	0.133	1
98016653-xpo7	0.0912523	-0.73696	0.071	0.217	1
98046685-tecr	0.0913759	-0.550742	0.286	0.55	1
98044298-srs10	0.091402	-0.524209	0.179	0.4	1
98023221-tfdp1	0.0919844	-0.441451	0.071	0.233	1
98052342-dazp1-2	0.09209	-0.485855	0.143	0.333	1
98057587-zfhx4	0.0923346	-0.503178	0.143	0.35	1
98014950-fos	0.0937007	-0.803041	0.036	0.167	1
98018053-phf14	0.0937007	-0.782852	0.036	0.167	1
98020098-ep400	0.0937007	-0.779075	0.036	0.167	1
98034819-lanc2	0.0937007	-0.626959	0.036	0.167	1
98037890-noc4l	0.0937007	-0.738403	0.036	0.167	1
98045843-pr15b	0.0937007	-0.737947	0.036	0.167	1
98057570-ptn23	0.0937007	-0.811434	0.036	0.167	1
98032648-atpo	0.0939708	-0.411707	0.357	0.6	1
98040325-unknown-1079	0.0944664	-0.564942	0.107	0.283	1
98014772-ange2-2	0.0945832	-0.546601	0.071	0.233	1
98052649-rl36a	0.0945903	0.438189	0.929	0.883	1
98047521-cnfn-6	0.0947199	0.635818	0.714	0.667	1
98038974-grsf1	0.0948	0.77041	0.286	0.15	1
98018748-dcps	0.0951571	-0.474798	0.286	0.533	1
98012842-sec13	0.0961404	-0.616588	0.214	0.417	1
98057636-lyar	0.0966173	-0.653857	0.071	0.217	1
98003442-med4	0.096794	-0.633524	0.036	0.167	1
98013415-exos9	0.096794	-0.458939	0.036	0.167	1
98045636-herp2	0.096794	-0.677341	0.036	0.167	1
98047375-anr44	0.096794	-0.613894	0.036	0.167	1
98056337-tiam1	0.096794	-0.782335	0.036	0.167	1
98056596-gpat3	0.096794	-0.554245	0.036	0.167	1
98070760-unknown-1671	0.096794	-0.464266	0.036	0.167	1
98023326-fund1	0.0968968	-0.785359	0.107	0.283	1
98132091-cubn	0.0968968	-0.590015	0.107	0.283	1
98005453-fwch1-2	0.099086	-0.759678	0.107	0.267	1
98033375-s39ae	0.0994387	0.815065	0.393	0.283	1
98000688-rm51	0.0999685	-0.70478	0.036	0.167	1
98002602-tm115	0.0999685	-0.528194	0.036	0.167	1
98003395-krit1	0.0999685	-0.505313	0.036	0.167	1
98011906-unknown-305	0.0999685	-0.514015	0.036	0.167	1
98013790-casp2	0.0999685	-0.544971	0.036	0.167	1
98015132-tppc3	0.0999685	-0.543496	0.036	0.167	1
98016508-phocn	0.0999685	-0.502112	0.036	0.167	1
98020107-ddb1	0.0999685	-0.494739	0.036	0.167	1
98026734-pdip2	0.0999685	-0.519903	0.036	0.167	1
98028269-enpl	0.0999685	-0.593742	0.036	0.167	1
98041488-vp33a	0.0999685	-0.547049	0.036	0.167	1
98059006-kif2a	0.0999685	-0.542135	0.036	0.167	1
98149607-wbp2-2	0.0999685	-0.690889	0.036	0.167	1
98006540-met7b	0.100092	0.998441	0.214	0.1	1
98022200-evg1	0.100181	0.802801	0.179	0.067	1
98150242-plpl7	0.100181	0.801648	0.179	0.067	1
98123314-if1ax-2	0.101044	0.753373	0.5	0.417	1
98134979-actb-8	0.101684	-0.697972	0.179	0.383	1
98001556-ks6c1	0.101908	-0.602575	0.107	0.283	1
98029106-ef1b	0.102054	0.389403	1	0.95	1
98032229-bop1	0.102232	-0.600826	0.071	0.217	1
98041678-if2b	0.102232	-0.426178	0.071	0.217	1
98043559-mcm5	0.102232	-0.689836	0.071	0.217	1
98050813-ccnb2	0.102232	-0.571946	0.071	0.217	1
98028507-unknown-726	0.102734	-0.454121	0.071	0.233	1
98003203-rm14	0.103225	-0.421202	0.036	0.167	1
98009885-stml2	0.103225	-0.284198	0.036	0.167	1
98034442-thoc3	0.103225	-0.461485	0.036	0.167	1
98036620-cytsa	0.103225	-0.335371	0.036	0.167	1
98050458-tim44	0.103225	-0.610397	0.036	0.167	1
98111430-manbl	0.10373	-1.13101	0.107	0.25	1
98053408-rcor3	0.103749	0.68318	0.179	0.067	1
98045475-nemf	0.104009	-1.04141	0.036	0.15	1
98009933-dcor-2	0.104489	-0.497915	0.107	0.283	1
98021908-prs10	0.104831	-0.52546	0.214	0.417	1
98005555-aqr	0.105135	-0.759216	0.071	0.217	1
98022269-glyg	0.105135	-0.867856	0.071	0.217	1
98025861-etfd	0.105135	-0.804094	0.071	0.217	1
98029852-cnot1	0.105135	-0.509592	0.071	0.217	1
98052808-rir1	0.105135	-0.599628	0.071	0.217	1
98044990-tln1	0.105572	-0.297252	0.071	0.233	1
98044569-at1b1	0.105719	0.489326	0.75	0.7	1
98002518-exos4	0.106447	0.922096	0.214	0.1	1
98027310-s35f2	0.107123	-0.591663	0.107	0.283	1
98123347-echm-2	0.107123	-0.469159	0.107	0.283	1
98137199-ppib-3	0.107382	0.698784	0.5	0.433	1
98036682-mib1-2	0.107418	0.908014	0.179	0.067	1
98005894-srek1	0.108103	-0.758914	0.071	0.217	1
98009280-rt24	0.108103	-0.518755	0.071	0.217	1
98037587-rere	0.108103	1.02744	0.25	0.133	1
98034279-kat5	0.109095	-0.820899	0.25	0.433	1
98100136-ubb-7	0.109116	-0.439078	0.286	0.483	1
98024569-u520	0.109707	-0.53008	0.107	0.267	1
98037710-fyn	0.109707	-0.690513	0.107	0.267	1
98011653-pdia5	0.109742	0.946431	0.214	0.1	1
98026012-macoi	0.109808	-0.382389	0.107	0.283	1
98036477-acbp	0.109857	-0.368691	0.25	0.483	1
98059340-gapr1-10	0.110655	1.20159	0.286	0.167	1
98001662-ilk	0.110891	1.01593	0.143	0.05	1
98015187-abcb8	0.110891	0.892373	0.143	0.05	1
98024942-wdr35-2	0.110891	0.963254	0.143	0.05	1
98032739-cstn2	0.110891	1.15968	0.143	0.05	1
98049875-psmd9	0.110891	1.07536	0.143	0.05	1
98052386-ptn1	0.110891	1.16365	0.143	0.05	1
98057454-brwd1	0.110891	1.07011	0.143	0.05	1
98058852-tsn18	0.110891	1.03356	0.143	0.05	1
98028895-unknown-738	0.111114	-0.810197	0.036	0.15	1
98043009-rt07	0.111114	-0.928655	0.036	0.15	1
98014517-ndkb	0.111225	0.451401	0.821	0.867	1
98053788-unknown-1411	0.112239	-0.460556	0.393	0.65	1
98004061-ddx46	0.112498	-0.666365	0.107	0.267	1
98000562-erf3a	0.112509	-0.406399	0.321	0.6	1
98031905-adda-2	0.112819	-0.281263	0.214	0.433	1
98054909-fubp1-2	0.11372	-0.444673	0.143	0.333	1
98009139-calr-2	0.113767	0.482043	0.75	0.7	1
98049638-gosr1	0.114237	0.8379	0.25	0.133	1
98020732-unknown-539	0.114807	-0.550718	0.036	0.15	1
98008892-p66b	0.115231	0.958059	0.143	0.05	1
98016489-musk	0.115231	0.888532	0.143	0.05	1
98028544-chmp5	0.115231	0.941491	0.143	0.05	1
98017085-dohh	0.115339	-0.360206	0.107	0.283	1
98011313-lgul	0.116113	0.552271	0.5	0.4	1
98028576-cisd1	0.116185	-0.456333	0.143	0.317	1
98040634-atpa	0.116684	-0.419211	0.464	0.683	1
98147742-sptn1-3	0.11669	-0.967542	0.071	0.2	1
98002616-cskp	0.117406	-0.458517	0.071	0.217	1
98054489-zn609	0.117406	-0.640901	0.071	0.217	1
98002278-rl24	0.117524	0.383729	0.929	0.833	1
98023495-chtop	0.118432	-0.455751	0.286	0.5	1
98005122-pccb	0.118501	-0.579249	0.143	0.3	1
98016620-snx12	0.118596	-0.918473	0.036	0.15	1
98008908-prs8	0.118911	-0.334942	0.143	0.35	1
98030644-myl1	0.119087	-0.487579	0.25	0.483	1
98023604-opa3	0.120006	-0.762234	0.071	0.2	1
98055004-stt3a	0.120462	-0.646668	0.25	0.45	1
98024471-bud31	0.120643	-0.512919	0.071	0.217	1
98024486-pkh4b	0.120643	-0.494681	0.071	0.217	1
98024737-rpr1b	0.120643	-0.486159	0.071	0.217	1
98044136-ddx6-2	0.120643	-0.541804	0.071	0.217	1
98032697-unknown-853	0.121209	-0.438416	0.107	0.267	1
98105545-romo1	0.121759	-0.30516	0.143	0.333	1
98105546-romo1-2	0.121759	-0.30516	0.143	0.333	1
98026799-naa50	0.122483	-0.642061	0.036	0.15	1
98046083-wwox	0.122483	-0.62289	0.036	0.15	1
98007831-sc61g	0.122999	-0.399077	0.393	0.633	1
98008669-echb	0.123264	-0.457818	0.179	0.367	1
98060099-unknown-1615	0.123395	-0.690098	0.071	0.2	1
98025175-ndub8	0.123949	-0.407657	0.071	0.217	1
98026472-unknown-677	0.123949	-0.528264	0.071	0.217	1
98041259-dus3l	0.124226	-0.487086	0.107	0.267	1
98004321-nckx5-2	0.124312	0.738541	0.143	0.05	1
98021086-ppil2	0.124312	0.832347	0.143	0.05	1
98016846-tisd	0.124535	-0.473751	0.143	0.333	1
98030233-rl12	0.125029	0.388512	0.714	0.833	1
98143232-unknown-4661	0.125579	0.766379	0.5	0.433	1
98004881-lclt1	0.126468	-0.680787	0.036	0.15	1
98007686-cxxc1	0.126468	-0.634528	0.036	0.15	1
98010569-strp1	0.126468	-0.561515	0.036	0.15	1
98024172-wdr46	0.126468	-0.678696	0.036	0.15	1
98045170-hnrll-2	0.126664	-0.534512	0.214	0.417	1
98036238-cnbp	0.127173	-0.706701	0.107	0.25	1
98010272-stag2	0.127303	-0.620442	0.107	0.267	1
98014647-unknown-385	0.127326	-0.38048	0.071	0.217	1
98049381-unknown-1327	0.127326	-0.421629	0.071	0.217	1
98050647-tisb-6	0.127948	-0.327009	0.643	0.917	1
98057437-srca-2	0.128765	0.993911	0.286	0.167	1
98035442-unknown-930	0.129057	0.758566	0.143	0.05	1
98056222-unknown-1510	0.129057	0.737016	0.143	0.05	1
98135535-unknown-4128	0.129057	0.775508	0.143	0.05	1
98047259-uchl5	0.130372	-0.632272	0.107	0.25	1
98022213-suv3	0.130397	-0.716419	0.071	0.2	1
98011809-unknown-302	0.130438	-0.362909	0.107	0.267	1
98039968-shq1	0.130438	-0.519125	0.107	0.267	1
98040438-dhe3	0.130484	0.6172	0.5	0.433	1
98007925-opa1	0.130554	-0.431087	0.036	0.15	1
98011282-paxi1-2	0.130554	-0.372048	0.036	0.15	1
98018322-cc90b	0.130554	-0.618154	0.036	0.15	1
98018881-tcrg1-2	0.130554	-0.568288	0.036	0.15	1
98034604-cul2	0.130554	-0.457921	0.036	0.15	1
98040467-cx056	0.130554	-0.572132	0.036	0.15	1
98040845-mmaa	0.130554	-0.435355	0.036	0.15	1
98053980-unknown-1418	0.130554	-0.609501	0.036	0.15	1
98057870-axin1	0.130554	-0.581183	0.036	0.15	1
98161831-fcho2-2	0.130554	-0.725393	0.036	0.15	1
98008111-tusc3	0.130774	-0.280111	0.071	0.217	1
98021611-prdx5	0.131183	0.551761	0.536	0.45	1
98025604-carm1-2	0.132976	0.70966	0.429	0.333	1
98058350-bckd	0.133005	-0.536598	0.286	0.483	1
98022691-caf1a	0.133634	-0.621997	0.107	0.25	1
98160585-s39a7	0.133634	-0.810203	0.107	0.25	1
98003413-mk67i	0.133805	0.913503	0.536	0.517	1
98034508-tor3a	0.133941	0.694552	0.143	0.05	1
98022945-dgc6l	0.134011	-0.842228	0.071	0.2	1
98124084-tprgl	0.134011	-0.813202	0.071	0.2	1
98002304-djc21	0.134741	-0.463505	0.036	0.15	1
98008050-ccdc6	0.134741	-0.404474	0.036	0.15	1
98014286-ube4b	0.134741	-0.548008	0.036	0.15	1
98031508-va0d1	0.134741	-0.372826	0.036	0.15	1
98033141-leu1-2	0.134741	-0.574484	0.036	0.15	1
98037023-rbsk	0.134741	-0.52035	0.036	0.15	1
98037814-tri33-5	0.134741	-0.421133	0.036	0.15	1
98040216-ubql1	0.134741	-0.341471	0.036	0.15	1
98043361-kdm3b	0.134741	-0.557037	0.036	0.15	1
98043546-rhoc-4	0.134741	-0.439318	0.036	0.15	1
98043610-aifm1-2	0.134741	-0.432713	0.036	0.15	1
98046558-si1l3	0.134741	-0.475915	0.036	0.15	1
98048777-anc2	0.134741	1.05655	0.179	0.083	1
98050261-anm7	0.134741	-0.544642	0.036	0.15	1
98145959-e2ak3	0.134741	-0.549961	0.036	0.15	1
98156186-zn235-25	0.134741	-0.278374	0.036	0.15	1
98023787-hacd3	0.136117	-0.577871	0.143	0.3	1
98012184-sugt1	0.136959	-0.615912	0.107	0.25	1
98028094-unknown-720	0.137703	-0.600475	0.071	0.2	1
98041874-ppif-2	0.137703	-0.447237	0.071	0.2	1
98057524-caps1	0.137703	-0.594197	0.071	0.2	1
98059221-hxk2-3	0.137703	-0.567457	0.071	0.2	1
98110065-nedd8-2	0.137703	-0.652486	0.071	0.2	1
98128382-sdcb1-2	0.137703	-0.501103	0.071	0.2	1
98007190-atpg	0.138119	-0.40382	0.286	0.533	1
98050311-catl1-4	0.138967	0.809844	0.143	0.05	1
98132759-rbm34	0.138967	0.714751	0.143	0.05	1
98002328-rpb2	0.139032	-0.312925	0.036	0.15	1
98003635-srgp1	0.139032	0.973144	0.179	0.083	1
98014246-ubia1	0.139032	-0.272414	0.036	0.15	1
98016955-zchc4	0.139032	-0.287568	0.036	0.15	1
98019466-spcs2	0.139032	-0.372365	0.036	0.15	1
98042680-int3	0.139032	-0.343626	0.036	0.15	1
98057051-ei2bb	0.139032	-0.37943	0.036	0.15	1
98075287-unknown-1692	0.139032	-0.552233	0.036	0.15	1
98141076-cip2a	0.139032	-0.427925	0.036	0.15	1
98005515-asz1	0.139083	0.556713	0.214	0.1	1
98011848-t2ag	0.139164	-0.433861	0.143	0.333	1
98025297-abcf2	0.140449	-0.280211	0.321	0.533	1
98058452-kanl1	0.141473	-0.528245	0.071	0.2	1
98141215-denr	0.141553	0.523451	0.25	0.133	1
98014880-hnrpl	0.142419	-0.66002	0.143	0.3	1
98028802-tr112	0.143083	-0.395429	0.214	0.417	1
98057031-ktnb1	0.14358	-0.299591	0.107	0.267	1
98034988-if3m	0.144649	1.15525	0.214	0.117	1
98020665-emal1	0.144825	-0.452783	0.214	0.4	1
98124598-rl38-2	0.144966	-0.346721	0.464	0.667	1
98049991-anr50	0.145232	-1.00993	0.036	0.133	1
98009853-unknown-248	0.145321	-0.621003	0.071	0.2	1
98018293-pyr1	0.145321	-0.459626	0.071	0.2	1
98029238-praf1	0.145321	-0.530566	0.071	0.2	1
98043628-gna11-2	0.145321	-0.551195	0.071	0.2	1
98127278-zn800-2	0.145321	-0.347526	0.071	0.2	1
98029823-ipo7	0.146944	-0.281687	0.357	0.617	1
98050212-tmed5	0.147019	-0.443582	0.107	0.267	1
98036040-lrig3	0.14729	0.994923	0.321	0.217	1
98047088-can9-5	0.147555	-0.290806	0.857	0.883	1
98028242-tnnt2	0.14777	0.824437	0.429	0.3	1
98008197-oser1	0.147927	0.952976	0.179	0.083	1
98021331-mgat3	0.148689	-0.864987	0.071	0.183	1
98011336-npc1-2	0.148893	-0.460713	0.143	0.317	1
98041094-mta3	0.148904	0.809748	0.393	0.333	1
98041724-ki67	0.148942	-0.603458	0.143	0.3	1
98001210-alg6	0.149801	0.628288	0.107	0.033	1
98003837-lrc49	0.149801	0.863715	0.107	0.033	1
98013420-pjvk	0.149801	0.911574	0.107	0.033	1
98018773-crnl1	0.149801	0.801815	0.107	0.033	1
98021268-fa8a1	0.149801	0.664132	0.107	0.033	1
98023662-psd3	0.149801	1.00687	0.107	0.033	1
98023888-cherp-2	0.149801	0.951793	0.107	0.033	1
98024707-tbce	0.149801	0.914344	0.107	0.033	1
98026302-zdhc2	0.149801	0.936757	0.107	0.033	1
98027438-clpb	0.149801	0.81581	0.107	0.033	1
98033519-tara-2	0.149801	0.927499	0.107	0.033	1
98041249-gas2	0.149801	0.751058	0.107	0.033	1
98043599-unknown-1169	0.149801	0.971241	0.107	0.033	1
98045842-fstl3	0.149801	2.36822	0.107	0.033	1
98143586-hsdl1-2	0.149801	0.607946	0.107	0.033	1
98153818-unknown-5385	0.149801	0.422836	0.107	0.033	1
98160435-crip1	0.149801	0.785179	0.107	0.033	1
98101391-unknown-1808	0.150521	-0.30064	0.107	0.267	1
98034565-dsrad	0.150898	-0.500809	0.107	0.25	1
98053440-tdif2	0.150898	-0.373236	0.107	0.25	1
98006334-unknown-152	0.151141	0.742921	0.357	0.25	1
98050451-ypel5	0.151925	0.612013	0.786	0.717	1
98051061-ovol2	0.152071	-0.611975	0.143	0.283	1
98023189-brox	0.152535	0.690468	0.179	0.083	1
98033042-txnl1	0.152535	0.792852	0.179	0.083	1
98047802-tie2	0.152535	0.914824	0.179	0.083	1
98009591-pus7	0.153258	-0.48575	0.071	0.2	1
98042669-aff3	0.154086	0.776886	0.286	0.183	1
98020026-fkbp2	0.154546	-0.623535	0.107	0.25	1
98020307-orc1	0.154878	-0.809941	0.036	0.133	1
98034158-xpp1	0.154878	-0.643376	0.036	0.133	1
98046960-lysm1	0.154878	-0.679772	0.036	0.133	1
98160116-f126b	0.154878	-0.877903	0.036	0.133	1
98049880-sar1a	0.154882	0.723225	0.464	0.4	1
98011758-hcd2	0.155621	-0.31145	0.179	0.383	1
98006270-nsma3	0.156219	0.793957	0.107	0.033	1
98012783-isoc2	0.156219	0.657923	0.107	0.033	1
98023606-ped1a	0.156219	0.656127	0.107	0.033	1
98053983-unknown-1419	0.156219	0.721758	0.107	0.033	1
98123489-unknown-3299	0.156219	0.739195	0.107	0.033	1
98125877-unknown-3451	0.156219	0.653148	0.107	0.033	1
98001192-rab3c	0.157024	0.854494	0.214	0.117	1
98029429-pdc10	0.157024	0.869607	0.214	0.117	1
98047556-kishb	0.157024	-0.777311	0.071	0.183	1
98041773-calu-3	0.157251	0.862237	0.179	0.083	1
98052266-gxlt2	0.157251	0.820119	0.179	0.083	1
98003099-zf64b	0.157348	-0.540288	0.071	0.2	1
98003476-cdc5l	0.157348	-0.512796	0.071	0.2	1
98053718-nsf1c	0.158366	-0.536391	0.107	0.233	1
98020810-pgpi	0.158424	0.691207	0.357	0.233	1
98001424-bak	0.158932	0.375553	0.143	0.317	1
98039078-kpym	0.159047	0.624268	0.321	0.2	1
98019506-masu1	0.159151	-0.441256	0.143	0.3	1
98027708-mcph1	0.15988	-0.507951	0.036	0.133	1
98048370-paqr6	0.15988	-0.524676	0.036	0.133	1
98053427-ubp5	0.15988	-0.426337	0.036	0.133	1
98055616-cpne8-4	0.15988	-0.820239	0.036	0.133	1
98057369-s22a5-14	0.15988	-0.512126	0.036	0.133	1
98021974-f177a	0.161323	1.09802	0.214	0.117	1
98033345-eif3f	0.161323	-0.770354	0.071	0.183	1
98120410-unknown-3072	0.161323	-0.788859	0.071	0.183	1
98005657-epha5	0.16152	-0.466911	0.071	0.2	1
98006345-smc2	0.16152	-0.425283	0.071	0.2	1
98026450-cbr1-5	0.16152	-0.444162	0.071	0.2	1
98036771-cwc15	0.16152	-0.600296	0.071	0.2	1
98046214-ndua2	0.16152	-0.502264	0.071	0.2	1
98051459-abhdd	0.16152	-0.4572	0.071	0.2	1
98051926-pm14	0.16152	-0.395459	0.071	0.2	1
98032070-ti17b	0.162043	-0.526545	0.107	0.25	1
98139796-ptn-2	0.162077	0.42397	0.179	0.083	1
98024717-ift57	0.162842	0.657958	0.107	0.033	1
98041821-cp052	0.162842	0.638915	0.107	0.033	1
98057489-snx29-2	0.162842	0.586449	0.107	0.033	1
98058573-dysf-2	0.162842	0.659814	0.107	0.033	1
98114837-unknown-2697	0.162842	0.682458	0.107	0.033	1
98034924-rl11	0.164514	-0.457443	0.714	0.833	1
98029035-rfa1	0.164945	-0.505189	0.179	0.35	1
98002897-facr1	0.165004	-0.695875	0.036	0.133	1
98005197-pimt	0.165004	-0.624409	0.036	0.133	1
98009670-mrp1-2	0.165004	-0.533698	0.036	0.133	1
98017942-calu-2	0.165004	-0.574079	0.036	0.133	1
98025936-dhtk1	0.165004	-0.787049	0.036	0.133	1
98039194-npl4-2	0.165004	-0.430309	0.036	0.133	1
98046750-ei2bg	0.165004	-0.618624	0.036	0.133	1
98051645-prod	0.165004	-0.645754	0.036	0.133	1
98059239-dcc	0.165004	-0.718917	0.036	0.133	1
98118292-unknown-2925	0.165004	-0.606686	0.036	0.133	1
98155519-cyld-3	0.165004	-0.489609	0.036	0.133	1
98022762-i20l2	0.165775	-0.395465	0.071	0.2	1
98032255-ppil1	0.165775	-0.363803	0.071	0.2	1
98031095-clp1	0.165893	-0.389873	0.107	0.25	1
98160873-pebp1-2	0.165893	-0.425337	0.107	0.25	1
98006216-ml12b	0.166245	-0.529395	0.143	0.3	1
98044479-elob	0.166245	-0.38206	0.143	0.3	1
98075948-ccpr	0.169476	-0.261168	0.143	0.317	1
98004946-unc9	0.169676	0.644508	0.107	0.033	1
98009245-fmn2	0.169676	0.520027	0.107	0.033	1
98013394-wdr26	0.169676	0.778429	0.107	0.033	1
98042455-cs054	0.169676	0.504779	0.107	0.033	1
98052483-cnih1	0.169676	0.590155	0.107	0.033	1
98059184-pan2	0.169676	0.447843	0.107	0.033	1
98112214-ythd2-3	0.169676	0.475921	0.107	0.033	1
98135000-rlmm	0.169676	0.389035	0.107	0.033	1
98148823-unknown-5019	0.169676	0.557979	0.107	0.033	1
98132604-mcfd2-4	0.16968	0.858061	0.286	0.2	1
98050586-kc1a-2	0.169881	-0.544089	0.286	0.467	1
98003911-cc28b	0.169961	-0.540055	0.143	0.283	1
98028243-prep	0.170114	-0.278153	0.071	0.2	1
98031942-hyou1	0.170114	-0.291648	0.071	0.2	1
98033284-dc1l2	0.170114	-0.402473	0.071	0.2	1
98052256-e2f3	0.170114	-0.300209	0.071	0.2	1
98110307-myh11-2	0.170114	-0.427057	0.071	0.2	1
98028852-vta1	0.170186	-0.521358	0.071	0.183	1
98037964-chd1	0.170186	-0.547808	0.071	0.183	1
98004132-melk	0.17025	-0.427871	0.036	0.133	1
98017737-zf64b-2	0.17025	-0.50742	0.036	0.133	1
98031376-g6pd	0.17025	-0.693248	0.036	0.133	1
98039488-lias	0.17025	-0.520726	0.036	0.133	1
98040233-fsip2	0.17025	-0.526162	0.036	0.133	1
98047278-gmcl1	0.17025	-0.653373	0.036	0.133	1
98051462-epc1	0.17025	-0.684975	0.036	0.133	1
98121745-unknown-3169	0.17025	-0.622762	0.036	0.133	1
98134978-cp052-2	0.17025	-0.525338	0.036	0.133	1
98138934-unknown-4359	0.17025	-0.547442	0.036	0.133	1
98015973-unknown-407	0.171325	-0.634628	0.179	0.333	1
98026339-pard3-2	0.172344	0.471787	0.357	0.233	1
98020672-wdr12	0.173798	-0.530686	0.107	0.25	1
98038065-hipk1	0.174537	-0.259833	0.071	0.2	1
98044258-maea	0.174537	-0.318954	0.071	0.2	1
98044751-pp14b	0.174537	-0.343817	0.071	0.2	1
98022020-sels	0.174752	-0.509199	0.071	0.183	1
98161986-ep15r-3	0.174752	-0.499387	0.071	0.183	1
98108825-pfd5	0.175164	0.839932	0.393	0.3	1
98016866-prp19	0.175425	-0.459389	0.25	0.433	1
98015040-ttc38	0.17562	-0.484303	0.036	0.133	1
98016031-hxc10	0.17562	-0.529611	0.036	0.133	1
98023386-mboa2-2	0.17562	-0.537238	0.036	0.133	1
98037093-dca12	0.17562	-0.536711	0.036	0.133	1
98040148-cir1a	0.17562	-0.450498	0.036	0.133	1
98048036-rabx5	0.17562	-0.500454	0.036	0.133	1
98049562-ci041-2	0.17562	-0.462877	0.036	0.133	1
98054379-celf2	0.17562	-0.313431	0.036	0.133	1
98125828-celf2-2	0.17562	-0.313431	0.036	0.133	1
98002782-apba1	0.176119	0.63185	0.464	0.367	1
98013784-esrp1	0.176722	0.415335	0.107	0.033	1
98004277-smca5	0.176791	1	0.321	0.233	1
98034430-sorc1	0.177225	0.706017	0.179	0.083	1
98029980-cers4	0.177329	-0.475703	0.143	0.3	1
98030055-psmd7	0.177358	-0.337297	0.214	0.417	1
98009703-2aba	0.177493	-0.439071	0.25	0.45	1
98014248-tx261	0.177855	-0.535266	0.107	0.25	1
98029775-u2afm	0.177855	-0.482662	0.107	0.25	1
98048972-tcph	0.17939	-0.411909	0.286	0.483	1
98022499-tom70	0.179408	-0.472758	0.071	0.183	1
98037735-pcr10-3	0.179408	0.894991	0.214	0.117	1
98000260-dctn5	0.181115	-0.535754	0.036	0.133	1
98005535-coasy	0.181115	-0.301113	0.036	0.133	1
98009166-tprkb	0.181115	-0.316081	0.036	0.133	1
98011454-gstt1	0.181115	-0.330458	0.036	0.133	1
98012034-zfpl1	0.181115	-0.553495	0.036	0.133	1
98025200-neu1a	0.181115	-0.315658	0.036	0.133	1
98030836-rc3h1	0.181115	-0.377232	0.036	0.133	1
98031479-mthr	0.181115	-0.390532	0.036	0.133	1
98032534-fads2-3	0.181115	-0.455428	0.036	0.133	1
98034085-prdx1	0.181115	-0.456479	0.036	0.133	1
98038661-zmat4	0.181115	-0.489008	0.036	0.133	1
98045879-paxi	0.181115	-0.370547	0.036	0.133	1
98047912-mfn2	0.181115	-0.41062	0.036	0.133	1
98055445-fat1-3	0.181115	-0.423189	0.036	0.133	1
98056423-fmnl3	0.181115	-0.396607	0.036	0.133	1
98058263-glrx2-3	0.181115	-0.321347	0.036	0.133	1
98133623-med28	0.181115	-0.429943	0.036	0.133	1
98057793-tnpo3	0.181144	-0.360952	0.143	0.3	1
98021853-taldo	0.182463	-0.477299	0.357	0.6	1
98003005-mcaf1	0.182502	0.620786	0.179	0.083	1
98030209-hnrpl-2	0.182503	-0.393109	0.179	0.35	1
98017068-gds1	0.182669	-0.463446	0.107	0.233	1
98034397-cdc7	0.183984	0.514935	0.107	0.033	1
98008495-ubb-2	0.184157	0.749659	0.214	0.117	1
98048677-znf84	0.184157	-0.481822	0.071	0.183	1
98101523-traf1-13	0.184157	0.769098	0.214	0.117	1
98015855-sera	0.184951	0.627481	0.286	0.183	1
98055849-cpsf6	0.185019	-0.338721	0.143	0.3	1
98017914-dhx15	0.185692	-0.388038	0.357	0.55	1
98008738-rtf1	0.186179	-0.369854	0.107	0.25	1
98013752-klc2	0.186179	-0.366053	0.107	0.25	1
98026235-rad21	0.186179	-0.267136	0.107	0.25	1
98013196-flii	0.186737	-0.406249	0.036	0.133	1
98015457-addg	0.186737	-0.378774	0.036	0.133	1
98016940-plrkt	0.186737	-0.376199	0.036	0.133	1
98032773-nomo1	0.186737	-0.289878	0.036	0.133	1
98036758-ca131	0.186737	-0.259678	0.036	0.133	1
98106565-umps	0.186737	-0.283213	0.036	0.133	1
98016581-top1	0.187691	-0.313352	0.214	0.417	1
98049565-unknown-1332	0.187894	0.4028	0.179	0.083	1
98029093-elov4-4	0.188543	0.598827	0.393	0.317	1
98050198-ascc2	0.188998	-0.520053	0.071	0.183	1
98035775-rab1a-4	0.189902	-0.323027	0.179	0.35	1
98048189-sycc	0.190448	-0.396138	0.107	0.25	1
98057517-smug1-2	0.190448	-0.383523	0.107	0.25	1
98058586-bat1-4	0.191232	-0.316394	0.214	0.417	1
98001773-fads2	0.191355	-0.479538	0.107	0.233	1
98036950-p5cr2	0.191355	-0.370846	0.107	0.233	1
98041459-dhso-6	0.191355	-0.635256	0.107	0.233	1
98048263-cq085	0.191465	0.269598	0.107	0.033	1
98011837-eif2a	0.193403	0.535636	0.179	0.083	1
98028571-al1a2	0.19364	-0.313834	0.179	0.367	1
98044753-aster	0.193683	-0.316891	0.179	0.35	1
98027564-zn704	0.193932	-0.456539	0.071	0.183	1
98038300-csn1	0.193932	-0.418608	0.071	0.183	1
98044764-ddx18	0.193932	-0.555411	0.071	0.183	1
98059466-med18	0.193932	0.535488	0.214	0.117	1
98128472-med18-2	0.193932	0.535488	0.214	0.117	1
98002690-thoc1-2	0.19581	-0.369994	0.107	0.233	1
98027892-csn6	0.19581	-0.412787	0.107	0.233	1
98035659-caf1b	0.19581	-0.559641	0.107	0.233	1
98056339-pcdgm	0.196332	0.787918	0.25	0.15	1
98057458-kazrn	0.197011	-0.312365	0.143	0.3	1
98057514-nipbl	0.197949	1.2633	0.214	0.133	1
98037934-mknk2	0.198576	-0.349085	0.929	0.967	1
98006007-mael	0.19896	-0.575786	0.071	0.183	1
98010523-gbb4	0.19896	-0.365814	0.071	0.183	1
98036443-arl5b	0.19896	-0.358709	0.071	0.183	1
98053039-smc6	0.19896	-0.521925	0.071	0.183	1
98054164-cq098-3	0.198998	1.09119	0.143	0.067	1
98059068-ttc3-3	0.198998	0.884863	0.143	0.067	1
98133417-rhoa-4	0.198998	0.545381	0.143	0.067	1
98039351-md12l	0.199146	-0.798045	0.071	0.167	1
98000398-ing4	0.200341	-0.335388	0.107	0.233	1
98045931-rxrg-2	0.200341	-0.620987	0.107	0.233	1
98156357-pgrc2	0.200341	-0.418272	0.107	0.233	1
98132540-rpf1	0.200926	-0.454063	0.25	0.417	1
98129297-dnli	0.200985	0.487565	0.25	0.15	1
98047695-cdk9-2	0.201601	-0.329468	0.25	0.45	1
98037430-unc5c-5	0.201798	-0.556434	0.143	0.283	1
98002896-cb071	0.202157	-0.762298	0.036	0.117	1
98009222-cul1	0.202157	-0.813012	0.036	0.117	1
98021182-znf91-2	0.202157	-0.539058	0.036	0.117	1
98050018-red	0.202157	-0.765134	0.036	0.117	1
98051778-cdk14	0.202157	-0.668827	0.036	0.117	1
98022087-ubap2	0.203232	-0.457044	0.321	0.517	1
98019430-cnot6	0.203685	-0.312683	0.107	0.25	1
98010994-ahsa1	0.203882	0.45509	0.607	0.55	1
98002538-emc10	0.204082	-0.357641	0.071	0.183	1
98015557-gab2	0.204082	-0.25092	0.071	0.183	1
98039717-imp3	0.204082	-0.33435	0.071	0.183	1
98046806-ndua8	0.204082	0.408997	0.214	0.117	1
98046922-mtmrd	0.204082	-0.349483	0.071	0.183	1
98050405-fgop2	0.204082	-0.346633	0.071	0.183	1
98155920-ubb-14	0.204161	-0.367701	0.321	0.533	1
98032202-stom-6	0.204247	0.771889	0.321	0.233	1
98158972-dcxr-14	0.204464	0.706588	0.464	0.417	1
98106473-unknown-2161	0.204948	1.14449	0.25	0.167	1
98059376-unknown-1611	0.205358	-0.387829	0.179	0.35	1
98045567-tm14c	0.206992	0.749337	0.393	0.317	1
98014933-nips1	0.207908	-0.261881	0.214	0.383	1
98050125-fip1	0.208348	-0.515811	0.25	0.417	1
98000254-med7	0.208585	-0.82053	0.036	0.117	1
98004088-ttc4	0.208585	-0.793103	0.036	0.117	1
98029985-dpoe1	0.208585	-0.522464	0.036	0.117	1
98033041-hmgb1	0.208585	-0.731269	0.036	0.117	1
98042811-mocs3-3	0.209037	-0.430686	0.179	0.317	1
98059281-dusty-3	0.209113	0.903972	0.357	0.283	1
98011473-dpod2	0.2093	-0.295167	0.071	0.183	1
98031198-ddx10	0.2093	-0.461886	0.071	0.183	1
98034449-kmt2c	0.2093	-0.326294	0.071	0.183	1
98032178-zrab2-2	0.209344	-0.384013	0.179	0.333	1
98026535-u5s1	0.209632	-0.587099	0.107	0.233	1
98054274-rwdd1	0.209632	-0.281797	0.107	0.233	1
98041198-ablm1-2	0.209676	-0.528928	0.25	0.4	1
98025828-rs13	0.210192	-0.339399	0.464	0.65	1
98032787-lamp3	0.21027	-0.365964	0.321	0.517	1
98036888-rpf2	0.210529	-0.626914	0.107	0.217	1
98054826-unknown-1451	0.210942	0.524723	0.286	0.183	1
98031233-sptb2	0.211625	-0.370519	0.321	0.483	1
98040933-xrcc5	0.211854	0.892869	0.143	0.067	1
98048073-unknown-1290	0.211854	0.856374	0.143	0.067	1
98025977-chch2	0.212057	0.565425	0.5	0.433	1
98026721-sim14	0.212132	-0.564834	0.25	0.417	1
98108987-unknown-2322	0.212634	0.600338	0.321	0.233	1
98033960-symc-2	0.213206	-0.441331	0.179	0.317	1
98015811-max	0.213459	-0.4257	0.179	0.333	1
98009565-prs7	0.214393	-0.320119	0.107	0.233	1
98042719-pls1-3	0.214393	0.949864	0.25	0.167	1
98010928-nubp1	0.214614	-0.354075	0.071	0.183	1
98022121-nmt2	0.214614	-0.355867	0.071	0.183	1
98107488-nasp	0.214614	-0.274046	0.071	0.183	1
98050048-plst	0.214795	-0.314137	0.143	0.283	1
98140142-rbm42	0.214795	-0.411055	0.143	0.283	1
98004424-mpip1	0.21516	-0.6229	0.036	0.117	1
98046623-unknown-1252	0.21516	-0.624623	0.036	0.117	1
98049494-rt18b	0.215359	0.903652	0.286	0.2	1
98011512-gid8	0.215369	-0.681354	0.071	0.167	1
98017648-mcee	0.215369	-0.919891	0.071	0.167	1
98103510-cg055	0.215369	-0.704799	0.071	0.167	1
98055163-ciz1-2	0.217631	-0.339893	0.179	0.333	1
98012933-coro6	0.218246	-0.464332	0.143	0.3	1
98013145-ash1l	0.218502	1.33287	0.143	0.067	1
98013926-cenpb	0.218502	0.777918	0.143	0.067	1
98022704-psmd3	0.218671	-0.652686	0.25	0.383	1
98043307-vdac	0.218759	0.560508	0.571	0.6	1
98033139-mcm3	0.219231	-0.327347	0.107	0.233	1
98037628-lrc53	0.219231	-0.430415	0.107	0.233	1
98036877-pdd2l	0.220024	-0.298843	0.071	0.183	1
98038782-f264	0.220024	-0.345112	0.071	0.183	1
98008357-kcmf1	0.221724	-0.756524	0.179	0.317	1
98022280-comd4	0.221882	-0.689211	0.036	0.117	1
98033167-clu	0.221882	-0.601322	0.036	0.117	1
98046701-cah14	0.221882	-0.43145	0.036	0.117	1
98048752-szrd1	0.221882	-0.47462	0.036	0.117	1
98058528-plcb4	0.221882	-0.589857	0.036	0.117	1
98105453-hxk2-4	0.221882	-0.468882	0.036	0.117	1
98153513-fa96a	0.221882	-0.680171	0.036	0.117	1
98012775-mylk4	0.223579	0.809159	0.214	0.133	1
98026366-mex3b	0.224147	-0.34702	0.107	0.233	1
98029165-chd7	0.224147	-0.334504	0.107	0.233	1
98142455-unknown-4611	0.224147	-0.297999	0.107	0.233	1
98008136-unknown-199	0.225299	0.616603	0.143	0.067	1
98046354-s22af-3	0.225299	0.596853	0.143	0.067	1
98012652-csn4	0.225455	-0.469422	0.107	0.217	1
98020413-ube3a	0.225455	-0.459052	0.107	0.217	1
98046168-ppih	0.226073	-0.39744	0.179	0.317	1
98019669-t106a	0.226887	0.796115	0.179	0.1	1
98025089-scai	0.227222	-0.368844	0.679	0.817	1
98118502-scai-2	0.227222	-0.348708	0.679	0.817	1
98000095-tmm56	0.228754	-0.444617	0.036	0.117	1
98003034-mfsd8-2	0.228754	-0.416884	0.036	0.117	1
98005309-pex16	0.228754	-0.362479	0.036	0.117	1
98006200-hd	0.228754	-0.420476	0.036	0.117	1
98014927-rgd2	0.228754	-0.556404	0.036	0.117	1
98016134-wdr96	0.228754	-0.474339	0.036	0.117	1
98017845-mtor	0.228754	-0.550063	0.036	0.117	1
98027421-cab45	0.228754	-0.635638	0.036	0.117	1
98028788-ssf1	0.228754	-0.471867	0.036	0.117	1
98050984-cstf1	0.228754	-0.460498	0.036	0.117	1
98054926-puf60	0.228754	-0.522632	0.036	0.117	1
98153145-pkhl1-2	0.228754	-0.51803	0.036	0.117	1
98159220-zn513-51	0.228754	-0.415269	0.036	0.117	1
98049007-asna	0.229141	0.687489	0.25	0.167	1
98125116-mos1	0.229141	0.866448	0.25	0.167	1
98047669-unknown-1278	0.230594	-0.425567	0.107	0.217	1
98039912-arl2	0.232246	0.617278	0.143	0.067	1
98057914-wdr44	0.232523	-0.426881	0.071	0.167	1
98036071-taf5-2	0.232938	0.856449	0.179	0.1	1
98038434-prex2	0.232938	0.824338	0.179	0.1	1
98026164-psde	0.233047	-0.319785	0.143	0.283	1
98052499-zc3h8	0.233993	0.653956	0.286	0.2	1
98047182-dnja2	0.234372	-0.420806	0.464	0.667	1
98023816-dgkd	0.234953	-0.434046	0.179	0.317	1
98001138-ggt7	0.235776	-0.51924	0.036	0.117	1
98001548-rt11	0.235776	-0.452913	0.036	0.117	1
98012733-spop	0.235776	-0.3995	0.036	0.117	1
98015120-ttc27	0.235776	-0.49321	0.036	0.117	1
98018376-ncald-2	0.235776	-0.754112	0.036	0.117	1
98023147-anxa7-3	0.235776	-0.492894	0.036	0.117	1
98031005-ubf1	0.235776	-0.313334	0.036	0.117	1
98036643-haus1	0.235776	-0.554495	0.036	0.117	1
98039050-coxm1	0.235776	-0.457887	0.036	0.117	1
98045674-phc1	0.235776	-0.449896	0.036	0.117	1
98046186-nfxl1	0.235776	-0.469963	0.036	0.117	1
98047663-cg043-2	0.235776	-0.398194	0.036	0.117	1
98050730-gemi	0.235776	-0.408825	0.036	0.117	1
98051682-catin	0.235776	-0.418091	0.036	0.117	1
98055599-dnjc9	0.235776	-0.347679	0.036	0.117	1
98057508-mtx3-2	0.235776	-0.516603	0.036	0.117	1
98057865-arrb2	0.235776	-0.477711	0.036	0.117	1
98058501-ptprn	0.235776	-0.463943	0.036	0.117	1
98125839-unknown-3444	0.235776	-0.439633	0.036	0.117	1
98127178-zn513-25	0.235776	-0.273702	0.036	0.117	1
98150017-siah1-2	0.235776	-0.637299	0.036	0.117	1
98151780-unknown-5256	0.235776	-0.589979	0.036	0.117	1
98158491-ccnl2	0.235776	-0.431838	0.036	0.117	1
98005390-prld1	0.236764	0.510048	0.357	0.267	1
98026913-srca	0.238825	-0.413288	0.143	0.267	1
98004382-unknown-104	0.239103	0.841877	0.179	0.1	1
98012198-pnca	0.239103	0.786434	0.179	0.1	1
98158718-suca	0.239372	-0.294863	0.179	0.333	1
98048600-rl17	0.24095	0.320172	0.786	0.833	1
98021454-rala	0.241121	-0.550741	0.107	0.217	1
98109784-zn235-8	0.241121	-0.356599	0.107	0.217	1
98002576-comda	0.242949	-0.273624	0.036	0.117	1
98005429-clpx	0.242949	-0.359965	0.036	0.117	1
98009615-gbra6	0.242949	-0.913077	0.036	0.117	1
98016479-vamp7	0.242949	-0.259703	0.036	0.117	1
98017393-ubxn1	0.242949	-0.368926	0.036	0.117	1
98021226-ck5p3	0.242949	-0.313457	0.036	0.117	1
98027063-cms1	0.242949	-0.271459	0.036	0.117	1
98028636-uspl1	0.242949	-0.282885	0.036	0.117	1
98034627-unknown-903	0.242949	-0.483172	0.036	0.117	1
98047120-znt6	0.242949	-0.375172	0.036	0.117	1
98050549-ppig	0.242949	-0.344097	0.036	0.117	1
98050581-mcrs1	0.242949	-0.322566	0.036	0.117	1
98051547-kti12	0.242949	-0.334747	0.036	0.117	1
98051626-dctn6	0.242949	-0.412752	0.036	0.117	1
98051689-ctu2	0.242949	-0.254755	0.036	0.117	1
98052030-mp2k5	0.242949	-0.317132	0.036	0.117	1
98058348-spf45	0.242949	-0.326609	0.036	0.117	1
98110568-reep5-2	0.242949	-0.351568	0.036	0.117	1
98129276-unknown-3706	0.242949	-0.330917	0.036	0.117	1
98040719-rs17	0.243226	0.435426	0.821	0.85	1
98035248-csde1	0.243726	-0.373578	0.143	0.267	1
98048392-mipep-2	0.243726	-0.395578	0.143	0.267	1
98052849-lrr4	0.243726	-0.404014	0.143	0.267	1
98018435-bola2	0.244485	-0.548611	0.071	0.167	1
98010044-clca	0.244597	0.680046	0.25	0.167	1
98031442-pk3c3	0.244597	0.649919	0.25	0.167	1
98055074-ap1g1	0.245382	0.843697	0.179	0.1	1
98101521-traf1-11	0.245382	0.820257	0.179	0.1	1
98022960-ckap5	0.245729	0.837529	0.214	0.133	1
98055282-unknown-1470	0.245729	0.790222	0.214	0.133	1
98106486-ddx58-4	0.246593	0.543106	0.143	0.067	1
98002799-if1ax	0.247566	0.675923	0.5	0.467	1
98158089-unknown-5694	0.248441	-0.417628	0.25	0.417	1
98058367-kdm6a	0.248698	-0.601513	0.143	0.267	1
98037979-tba1a-6	0.248731	-0.316767	0.179	0.317	1
98058264-dip2c-2	0.248731	-0.301381	0.179	0.317	1
98016787-wdr36	0.250274	-0.334865	0.036	0.117	1
98018319-tcea2	0.250274	-0.255765	0.036	0.117	1
98031957-pex3	0.250274	-0.251622	0.036	0.117	1
98039650-rnz2-2	0.250274	-0.323371	0.036	0.117	1
98040629-lclt1-2	0.250274	-0.265306	0.036	0.117	1
98041809-hibch	0.250274	-0.381873	0.036	0.117	1
98044768-terf1-2	0.250274	-0.251538	0.036	0.117	1
98049239-tm208	0.250274	-0.396379	0.036	0.117	1
98055696-sept7-2	0.250274	-0.33998	0.036	0.117	1
98058651-cs047	0.250274	-0.276148	0.036	0.117	1
98108588-kri1	0.250274	-0.390665	0.036	0.117	1
98113425-ndub7	0.250274	-0.264844	0.036	0.117	1
98143369-myg1	0.250274	-0.282168	0.036	0.117	1
98013010-lrat-2	0.250625	-0.5878	0.071	0.167	1
98025661-rbcc1	0.250625	-0.366305	0.071	0.167	1
98004731-djc30	0.251776	0.7135	0.179	0.1	1
98006571-tagl3	0.251776	0.64963	0.179	0.1	1
98013262-lin52	0.251776	0.610156	0.179	0.1	1
98050659-unknown-1345	0.251776	1.00702	0.179	0.1	1
98044709-unknown-1196	0.253447	0.637201	0.321	0.25	1
98046389-tbcel	0.253994	0.398143	0.143	0.067	1
98001588-s6a17	0.254176	0.456015	0.5	0.433	1
98067868-unknown-1648	0.25622	0.914394	0.464	0.45	1
98030961-hop	0.256872	-0.382081	0.071	0.167	1
98054484-tdrd1-4	0.256872	-0.383774	0.071	0.167	1
98001893-zswm8	0.257539	-0.261918	0.107	0.217	1
98043721-y531-3	0.25793	0.853053	0.25	0.183	1
98006294-fa46a	0.258225	-0.331535	0.179	0.317	1
98023473-unknown-605	0.258285	0.679237	0.179	0.1	1
98038083-snip1	0.258285	0.753624	0.179	0.1	1
98036227-suv91	0.258854	-0.361461	0.143	0.267	1
98130322-unknown-3766	0.260771	0.59375	0.25	0.167	1
98031125-naa11	0.261428	-0.432347	0.321	0.467	1
98003161-mbnl3	0.261458	-0.430245	0.25	0.417	1
98022968-mdr3	0.262979	0.323415	0.821	0.8	1
98004307-ncln	0.26318	-0.300492	0.107	0.217	1
98016073-pth2	0.26318	-0.395935	0.107	0.217	1
98021175-djc13	0.26318	-0.401481	0.107	0.217	1
98030642-dlrb2-2	0.26318	-0.40011	0.107	0.217	1
98052148-rnft2	0.26318	-0.374724	0.107	0.217	1
98023323-baz1b	0.263226	-0.452389	0.071	0.167	1
98026608-s18l2	0.263226	-0.33533	0.071	0.167	1
98032492-mce1	0.263226	-0.374417	0.071	0.167	1
98038707-tmm56-7	0.263226	-0.409934	0.071	0.167	1
98128369-unknown-3646	0.263226	-0.290412	0.071	0.167	1
98027233-pp2ba	0.263316	0.772126	0.25	0.183	1
98009407-glyr1	0.264038	-0.373057	0.143	0.267	1
98038123-eif3i	0.265534	-0.410396	0.214	0.35	1
98033374-samd8-2	0.266611	0.45449	0.5	0.433	1
98031290-wwp1-2	0.267582	0.679743	0.286	0.217	1
98048010-unknown-1287	0.267904	-0.446524	0.357	0.533	1
98032672-gnao	0.268677	0.312472	0.25	0.483	1
98030475-unknown-788	0.269258	0.550149	0.143	0.067	1
98052636-glym-2	0.269294	-0.299992	0.143	0.267	1
98129722-unknown-3723	0.269374	0.637987	0.214	0.133	1
98017506-itfg2	0.269688	-0.417465	0.071	0.167	1
98049227-cacp	0.269688	-0.259433	0.071	0.167	1
98048874-syvc	0.270105	-0.306043	0.25	0.383	1
98041422-psmd4	0.270859	-0.378489	0.286	0.467	1
98014641-rtcb	0.270977	1.22054	0.214	0.15	1
98019612-pyrd	0.27165	0.569415	0.179	0.1	1
98034610-mica3-2	0.27165	0.716139	0.179	0.1	1
98053534-srsf4-3	0.272644	-0.356932	0.25	0.4	1
98037889-rl36	0.274656	0.433199	0.821	0.8	1
98004808-rl23	0.274945	0.316792	0.786	0.833	1
98018615-f1891	0.275791	0.958349	0.286	0.233	1
98029119-ylat2-2	0.275998	0.699731	0.357	0.3	1
98017412-star7	0.276258	-0.252966	0.071	0.167	1
98050930-cpsf3	0.276258	-0.372527	0.071	0.167	1
98131752-h10-4	0.276592	-0.611905	0.286	0.433	1
98001167-rl18a	0.276871	-0.378336	0.5	0.65	1
98034342-at5g2-2	0.27767	0.399016	0.607	0.667	1
98025346-ago2	0.278093	-0.346775	0.643	0.733	1
98022927-ddx42	0.278508	-0.75215	0.071	0.15	1
98010705-rbx1	0.278749	0.620424	0.357	0.267	1
98046975-pp1b-3	0.279425	-0.339057	0.25	0.383	1
98005782-mfs2a-2	0.280019	0.549475	0.286	0.2	1
98042350-hdgr2	0.280019	-0.277303	0.143	0.267	1
98052958-e41l3-4	0.280019	-0.280975	0.143	0.267	1
98053462-larp6-2	0.280611	-0.361902	0.107	0.217	1
98011395-irx4	0.280717	-0.782462	0.036	0.1	1
98137163-gapd1	0.280717	-0.623968	0.036	0.1	1
98021316-unknown-555	0.281764	0.569933	0.214	0.133	1
98037510-cntp2	0.282937	-0.290968	0.071	0.167	1
98050277-dhsd	0.282937	-0.250965	0.071	0.167	1
98018888-hnrpf	0.283049	-0.284469	0.179	0.317	1
98109322-gstm3-8	0.283409	0.87277	0.286	0.217	1
98040787-cndp2-2	0.283466	0.610304	0.25	0.167	1
98002910-twf1	0.284832	-0.40881	0.214	0.35	1
98010034-s35g1-3	0.285482	0.34016	0.179	0.1	1
98049278-rgap1-2	0.285482	-0.684135	0.071	0.15	1
98050792-mtmr4	0.285488	-0.272	0.143	0.267	1
98022556-set-2	0.286039	-0.297851	0.821	0.917	1
98015704-sas10	0.286371	0.728572	0.107	0.05	1
98017033-dram2-2	0.286371	0.96982	0.107	0.05	1
98023126-srbp1	0.286371	0.726625	0.107	0.05	1
98023482-efr3a	0.286371	0.79113	0.107	0.05	1
98038522-rint1	0.286371	0.61237	0.107	0.05	1
98039582-sc5a8-3	0.286371	0.866508	0.107	0.05	1
98040837-lzic	0.286371	0.687797	0.107	0.05	1
98044288-cd2b2	0.286371	0.767407	0.107	0.05	1
98046042-unknown-1237	0.286371	0.830553	0.107	0.05	1
98047455-hmgx4	0.286371	0.662619	0.107	0.05	1
98047619-kpce-2	0.286371	0.705148	0.107	0.05	1
98126300-pgca	0.286371	0.592364	0.107	0.05	1
98055413-h10-2	0.28665	-0.274442	0.25	0.4	1
98159313-unknown-5779	0.286972	-0.273468	0.786	0.833	1
98000868-armc1	0.287208	-0.379178	0.143	0.25	1
98019304-ddx23	0.287208	-0.253906	0.143	0.25	1
98035056-cats	0.287208	-0.585615	0.143	0.25	1
98043529-sp5-2	0.288961	-0.520657	0.25	0.383	1
98007777-rnps1	0.288977	-0.53326	0.179	0.283	1
98028414-ctcf	0.289318	-0.634888	0.036	0.1	1
98040656-acly	0.289318	-0.692706	0.036	0.1	1
98046077-nu188	0.289318	-0.547475	0.036	0.1	1
98050416-txd15	0.289318	-0.606762	0.036	0.1	1
98054809-abt1	0.289318	-0.551259	0.036	0.1	1
98055723-gipc1-3	0.289318	-0.572152	0.036	0.1	1
98070270-unknown-1667	0.289318	-0.623733	0.036	0.1	1
98029236-pcna	0.292228	-0.277284	0.393	0.567	1
98039794-taf3	0.292574	-0.521857	0.071	0.15	1
98108228-zn227-2	0.292574	-0.375933	0.071	0.15	1
98010558-eif3e	0.292883	-0.413665	0.143	0.25	1
98026001-lnp	0.294306	0.361695	0.143	0.283	1
98014497-ivd	0.295507	-0.427407	0.107	0.2	1
98154762-tbb4b-18	0.295507	-0.397841	0.107	0.2	1
98016354-ncpr	0.295739	0.797388	0.107	0.05	1
98016920-faxc-3	0.295739	0.710029	0.107	0.05	1
98025286-sntb1	0.295739	1.00676	0.107	0.05	1
98045530-cptp-2	0.295739	0.661494	0.107	0.05	1
98045867-stabp	0.295739	0.672858	0.107	0.05	1
98046727-cj035	0.295739	0.857206	0.107	0.05	1
98055950-yap1-2	0.295739	0.483011	0.107	0.05	1
98009374-rhg32	0.296644	-0.292692	0.143	0.267	1
98038672-atg9a	0.296644	-0.48555	0.143	0.267	1
98002671-ttc1	0.298095	-0.519901	0.036	0.1	1
98010721-unknown-273	0.298095	-0.547811	0.036	0.1	1
98010969-numa1	0.298095	-0.315189	0.036	0.1	1
98021604-plrkt-2	0.298095	-0.777898	0.036	0.1	1
98022402-bdp1	0.298095	-0.407099	0.036	0.1	1
98038866-cg073	0.298095	-0.449764	0.036	0.1	1
98144178-lzts1	0.298095	-0.434389	0.036	0.1	1
98011589-rhbl3	0.298632	-0.507592	0.143	0.25	1
98052096-titin-9	0.298695	-0.449372	0.179	0.317	1
98033351-thoc2	0.298811	-0.326801	0.107	0.217	1
98043224-pim1	0.301013	-0.618179	0.25	0.367	1
98016117-anln	0.301865	-0.299817	0.107	0.2	1
98022897-suco	0.301865	0.782308	0.214	0.15	1
98033143-nit2	0.301865	-0.463349	0.107	0.2	1
98041623-tif1b-4	0.301865	1.11451	0.214	0.15	1
98058934-ytdc1	0.302329	-0.266558	0.143	0.267	1
98021397-tmed2	0.303305	0.617426	0.393	0.35	1
98033736-unknown-890	0.303389	-0.32691	0.321	0.5	1
98013894-ccar1	0.304859	-0.494043	0.179	0.3	1
98008100-unknown-197	0.30531	0.521666	0.107	0.05	1
98024058-ext1	0.30531	0.667841	0.107	0.05	1
98044403-nhrf1	0.30531	0.60092	0.107	0.05	1
98049317-pcsk5	0.30531	0.528657	0.107	0.05	1
98053754-cg025	0.30531	0.596823	0.107	0.05	1
98055322-rnt2-2	0.30531	0.576922	0.107	0.05	1
98142029-ans1a	0.30531	0.636396	0.107	0.05	1
98146601-sqstm-7	0.30531	0.712815	0.107	0.05	1
98150004-unknown-5112	0.30531	0.810906	0.107	0.05	1
98151551-zn593	0.305336	0.603496	0.464	0.5	1
98002053-arp3b	0.305685	0.778807	0.357	0.3	1
98025025-notc2	0.305685	-0.356816	0.214	0.367	1
98151539-polr-5	0.306188	-0.448941	0.143	0.233	1
98045179-rlp24-2	0.306398	0.400146	0.714	0.8	1
98002153-stpap	0.307049	-0.421835	0.036	0.1	1
98002216-atg2a	0.307049	-0.477509	0.036	0.1	1
98005420-nol12	0.307049	-0.303106	0.036	0.1	1
98005906-aakg1	0.307049	-0.397415	0.036	0.1	1
98010384-anky2	0.307049	-0.398967	0.036	0.1	1
98024105-imp4	0.307049	-0.478876	0.036	0.1	1
98037688-papd5	0.307049	-0.470372	0.036	0.1	1
98043745-cdc20-2	0.307049	-0.435316	0.036	0.1	1
98044786-rgp1	0.307049	-0.352169	0.036	0.1	1
98046897-vash1	0.307049	-0.398324	0.036	0.1	1
98052879-acvr1	0.307049	-0.376468	0.036	0.1	1
98126458-ttl13-2	0.307049	-0.448585	0.036	0.1	1
98139107-ist1	0.307049	-0.332703	0.036	0.1	1
98145456-unknown-4805	0.307049	-0.41359	0.036	0.1	1
98027169-metk1-2	0.307109	-0.596622	0.071	0.15	1
98054111-metl6	0.307109	-0.534381	0.071	0.15	1
98116119-tpd52	0.307109	-0.506241	0.071	0.15	1
98123172-unknown-3273	0.307109	-0.522034	0.071	0.15	1
98139604-spir2	0.307109	-0.435753	0.071	0.15	1
98000109-spns1	0.308314	-0.3692	0.107	0.2	1
98016733-smc1a	0.308314	0.686341	0.214	0.15	1
98039689-clap2	0.308314	-0.345851	0.107	0.2	1
98040497-robo2-2	0.308314	-0.363024	0.107	0.2	1
98002105-calm-2	0.310356	-0.270625	0.179	0.3	1
98047238-imb1	0.310356	-0.250042	0.143	0.25	1
98159989-park7	0.310356	-0.423082	0.143	0.25	1
98027159-kanl2	0.310752	0.865151	0.143	0.083	1
98031451-ud3a2-3	0.310752	0.876331	0.143	0.083	1
98051386-cd029	0.310752	1.1317	0.143	0.083	1
98101522-traf1-12	0.310752	0.50551	0.143	0.083	1
98039125-cdc37	0.310831	-0.266622	0.214	0.367	1
98029544-nup85	0.314852	0.655346	0.214	0.15	1
98013555-djc22	0.315084	0.470355	0.107	0.05	1
98018390-tagl3-2	0.315084	0.500395	0.107	0.05	1
98018927-irak4	0.315084	0.619715	0.107	0.05	1
98027740-taf5	0.315084	0.452645	0.107	0.05	1
98044194-lamb1-3	0.315084	0.649339	0.107	0.05	1
98113013-nek9-2	0.315084	0.610121	0.107	0.05	1
98143152-unknown-4651	0.315084	0.324555	0.107	0.05	1
98009676-dad1	0.315518	-0.390549	0.214	0.35	1
98001435-tc1d2	0.316179	-0.295989	0.036	0.1	1
98001590-nfyc	0.316179	-0.413975	0.036	0.1	1
98004359-atla2	0.316179	-0.372096	0.036	0.1	1
98006118-hgs	0.316179	-0.42782	0.036	0.1	1
98006719-ap1m1	0.316179	-0.26759	0.036	0.1	1
98015072-med10	0.316179	-0.377394	0.036	0.1	1
98020525-tcpr1	0.316179	-0.529065	0.036	0.1	1
98027013-tm245	0.316179	-0.317531	0.036	0.1	1
98034255-ubp30	0.316179	-0.329666	0.036	0.1	1
98036610-dbnl	0.316179	-0.373637	0.036	0.1	1
98036885-rnf13-2	0.316179	-0.308253	0.036	0.1	1
98037092-ada10-4	0.316179	-0.514747	0.036	0.1	1
98039024-s40a1	0.316179	-0.360383	0.036	0.1	1
98039830-slmo2	0.316179	-0.307387	0.036	0.1	1
98040472-pkhm3	0.316179	-0.501108	0.036	0.1	1
98041511-rspry	0.316179	-0.428319	0.036	0.1	1
98042156-vps51	0.316179	-0.31642	0.036	0.1	1
98042730-ki13b	0.316179	-0.476366	0.036	0.1	1
98054125-tm209	0.316179	-0.466023	0.036	0.1	1
98056975-nadap	0.316179	-0.274073	0.036	0.1	1
98057447-pical-2	0.316179	-0.328755	0.036	0.1	1
98059231-qki	0.316179	-0.349518	0.036	0.1	1
98148473-lrp1-19	0.316179	-0.373319	0.036	0.1	1
98037601-acsl4	0.316933	0.674621	0.286	0.217	1
98012373-chmp3	0.318954	0.784495	0.143	0.083	1
98026071-trm2a	0.318954	1.04455	0.143	0.083	1
98042184-trpm3-9	0.318954	0.718906	0.143	0.083	1
98052135-smo	0.318954	0.70223	0.143	0.083	1
98111425-zn513-15	0.318954	0.661933	0.143	0.083	1
98014903-riok1	0.320059	0.568679	0.393	0.367	1
98056504-las1l	0.32044	0.45704	0.321	0.25	1
98058181-mrcka	0.32044	0.536524	0.321	0.25	1
98055125-fa98a	0.321376	0.278041	0.607	0.567	1
98021566-coa5	0.321482	0.784804	0.214	0.15	1
98040421-rs6-2	0.3216	-0.297939	0.786	0.9	1
98043514-djb11-3	0.321612	0.93298	0.179	0.117	1
98018105-fzr	0.322114	-0.366688	0.071	0.15	1
98025522-tmod1	0.322114	-0.366393	0.071	0.15	1
98045794-fnip2	0.322114	-0.302973	0.071	0.15	1
98057921-rexon	0.322114	-0.283195	0.071	0.15	1
98113044-med6	0.322114	-0.27074	0.071	0.15	1
98033697-eif3h	0.322379	-0.412097	0.143	0.25	1
98048546-ddi2	0.322379	-0.277285	0.143	0.25	1
98031036-ell2	0.322763	0.517599	0.286	0.217	1
98000607-amd	0.325062	0.481968	0.107	0.05	1
98032164-ita7	0.325062	0.435378	0.107	0.05	1
98037452-dtl	0.325062	0.372848	0.107	0.05	1
98042154-unknown-1130	0.325062	0.475937	0.107	0.05	1
98111168-zn513-14	0.325062	0.430056	0.107	0.05	1
98000080-unknown-3	0.325485	-0.378513	0.036	0.1	1
98006802-nmd3a	0.325485	-0.327856	0.036	0.1	1
98010032-best4	0.325485	-0.341348	0.036	0.1	1
98010411-rb3gp	0.325485	-0.337566	0.036	0.1	1
98016546-pkn3	0.325485	-0.322061	0.036	0.1	1
98019094-c2d2a	0.325485	-0.250787	0.036	0.1	1
98030578-naa40	0.325485	-0.419957	0.036	0.1	1
98032210-daple	0.325485	-0.312145	0.036	0.1	1
98041545-senp8	0.325485	-0.340543	0.036	0.1	1
98046323-rhg01	0.325485	-0.260553	0.036	0.1	1
98046508-thio-2	0.325485	-0.297467	0.036	0.1	1
98054026-pigl	0.325485	-0.3133	0.036	0.1	1
98054965-ncoa7	0.325485	-0.460669	0.036	0.1	1
98055255-unknown-1469	0.325485	-0.418117	0.036	0.1	1
98056665-thtm-3	0.325485	-0.329081	0.036	0.1	1
98057502-itpr1	0.325485	-0.331245	0.036	0.1	1
98058893-unknown-1596	0.325485	-0.455746	0.036	0.1	1
98100060-rp25l	0.325485	-0.376543	0.036	0.1	1
98120930-rm40	0.325485	-0.383364	0.036	0.1	1
98121011-ce152	0.325485	-0.341126	0.036	0.1	1
98122430-bod1	0.325485	-0.320051	0.036	0.1	1
98143222-rn180-2	0.325485	-0.264704	0.036	0.1	1
98000346-eea1	0.327297	0.682969	0.143	0.083	1
98003119-tpc2l	0.327297	0.677565	0.143	0.083	1
98038233-hacl1	0.327297	0.51498	0.143	0.083	1
98155491-hacl1-2	0.327297	0.51498	0.143	0.083	1
98034549-nhp2	0.327697	0.523085	0.25	0.183	1
98023367-titin-4	0.328202	-0.342995	0.107	0.2	1
98035404-m3k11	0.328202	0.70177	0.214	0.15	1
98037705-mmgt1	0.328999	0.754344	0.179	0.117	1
98054588-rgpa2	0.328999	0.644059	0.179	0.117	1
98047038-ssrb	0.329248	0.462401	0.429	0.367	1
98046767-ipyr	0.329277	-0.423059	0.25	0.383	1
98047470-gbf1	0.329793	-0.41346	0.071	0.15	1
98053388-ch60	0.330191	-0.388298	0.286	0.417	1
98046762-taf1	0.331628	-0.551391	0.107	0.183	1
98023664-s18b1-22	0.334702	-0.2704	0.143	0.25	1
98053733-cot2-2	0.334967	-0.277285	0.036	0.1	1
98124284-hrsl4-2	0.334967	-0.317111	0.036	0.1	1
98008149-acdsb	0.335012	-0.352846	0.107	0.2	1
98022510-tyw1	0.335012	-0.325022	0.107	0.2	1
98027413-copb2	0.335012	-0.483698	0.107	0.2	1
98059364-rpc3	0.335012	0.585144	0.214	0.15	1
98007448-wipf1	0.335144	0.464337	0.214	0.133	1
98054662-rpp29	0.335244	0.291486	0.107	0.05	1
98037953-dctd	0.33578	0.616022	0.143	0.083	1
98159138-chmp6-3	0.33578	0.364629	0.143	0.083	1
98049525-pmyt1	0.336494	0.732791	0.179	0.117	1
98102783-unknown-1887	0.336494	0.440282	0.179	0.117	1
98058962-grb2	0.336791	-0.370304	0.25	0.4	1
98009233-rbp1	0.33759	-0.348062	0.071	0.15	1
98057729-rrn3-2	0.33759	-0.302502	0.071	0.15	1
98058687-adsv	0.340529	0.963915	0.393	0.367	1
98022650-hypk	0.340976	0.793507	0.25	0.2	1
98021669-dhx8	0.341912	-0.283022	0.107	0.2	1
98048967-rm12	0.341912	-0.292276	0.107	0.2	1
98055926-srp54	0.342098	-0.286795	0.25	0.4	1
98137722-atp5i	0.342691	-0.274341	0.214	0.35	1
98028426-tsn	0.342864	0.635988	0.357	0.317	1
98133138-zfan6-3	0.342905	0.547654	0.286	0.233	1
98018988-ndubb	0.343099	-0.387378	0.393	0.533	1
98004227-kdm5a	0.343646	-0.371116	0.143	0.233	1
98030340-mcm9	0.344403	0.767153	0.143	0.083	1
98040979-casp2-6	0.344403	0.754891	0.143	0.083	1
98051515-ms3l1	0.344403	0.52545	0.143	0.083	1
98054788-frm4a	0.344403	0.612279	0.143	0.083	1
98009008-pa1b3	0.345504	-0.25296	0.071	0.15	1
98053931-ndus2	0.345504	-0.261956	0.071	0.15	1
98023203-unknown-594	0.345628	0.452514	0.107	0.05	1
98014239-glna	0.345774	-0.310109	0.286	0.417	1
98031119-ange2-3	0.347325	0.767619	0.25	0.2	1
98047652-trm1	0.348903	0.568505	0.214	0.15	1
98040021-unknown-1069	0.3526	-1.02413	0.143	0.217	1
98055837-mast1	0.352957	0.410815	0.286	0.217	1
98034033-tle1	0.353749	-0.278702	0.143	0.25	1
98015379-sfrp2	0.353881	0.418429	0.393	0.3	1
98005864-rfc2	0.355984	-0.325729	0.107	0.2	1
98008555-sh3l3	0.355984	0.57205	0.214	0.15	1
98003287-twst2	0.35674	0.405948	0.214	0.133	1
98034630-tm9s2	0.356756	-0.367905	0.143	0.233	1
98054653-spef2-2	0.35687	-0.311812	0.25	0.35	1
98138935-wdr55	0.35834	-0.506911	0.071	0.133	1
98125445-unknown-3422	0.359634	0.45154	0.179	0.117	1
98033133-rgmb	0.360083	0.778136	0.25	0.183	1
98041105-spsb1	0.360083	0.534528	0.25	0.183	1
98014011-chip	0.360247	0.682075	0.25	0.2	1
98049708-rs12	0.361461	0.480509	0.714	0.85	1
98055458-erbb4	0.361684	0.47455	0.071	0.15	1
98150926-unknown-5170	0.36552	0.596663	0.286	0.217	1
98043663-ipp2l	0.366231	0.30758	0.25	0.167	1
98059197-lmx1b	0.367564	0.90039	0.179	0.117	1
98137112-vav3	0.367564	0.647412	0.179	0.117	1
98021464-af10	0.36786	-0.531821	0.107	0.183	1
98003723-mrc1	0.370416	0.605129	0.214	0.15	1
98030889-syyc	0.370416	0.639444	0.214	0.15	1
98042646-mon1a	0.370416	-0.408485	0.107	0.2	1
98048911-axin2	0.370416	0.615161	0.214	0.15	1
98007937-rl27	0.370662	0.590002	0.643	0.633	1
98042064-b9d2	0.371112	0.611004	0.143	0.083	1
98119166-zn235-14	0.371112	0.283561	0.143	0.083	1
98059382-ros1-2	0.37312	-0.284954	0.536	0.683	1
98054892-rbm5	0.373466	0.688078	0.25	0.2	1
98019713-pabp2	0.373718	0.729222	0.286	0.233	1
98031395-f210b	0.373718	0.569296	0.286	0.233	1
98049492-cnot3	0.375602	0.447631	0.179	0.117	1
98015384-nono	0.375614	-0.340909	0.464	0.6	1
98112757-mpcp	0.375724	0.839813	0.214	0.167	1
98032294-dnjc2-2	0.375921	0.508647	0.357	0.333	1
98043771-ubxn4	0.376171	0.306633	0.143	0.267	1
98043569-otx2	0.37679	-0.523684	0.214	0.317	1
98160501-asf1a-2	0.377004	-0.418718	0.143	0.233	1
98127251-toip1	0.377766	0.336014	0.214	0.15	1
98155329-rrt15	0.377766	0.646639	0.214	0.15	1
98012637-nac1-2	0.380293	0.538296	0.143	0.083	1
98017633-lama4	0.380293	0.414922	0.143	0.083	1
98001231-sap3	0.381665	0.754141	0.357	0.333	1
98023131-roaa	0.383018	-0.393112	0.107	0.183	1
98029872-orn	0.383748	0.576149	0.179	0.117	1
98052239-abi1-2	0.383908	-0.310275	0.143	0.233	1
98004311-at131	0.384431	-0.42397	0.071	0.133	1
98025822-rmtl1	0.384431	-0.335935	0.071	0.133	1
98007176-epn4	0.389612	0.430012	0.143	0.083	1
98011054-ubr5	0.390739	-0.410932	0.107	0.183	1
98056479-rrs1	0.392704	-0.325184	0.321	0.45	1
98003173-kbp	0.39338	-0.517629	0.071	0.133	1
98148968-rnz1-2	0.39338	-0.54483	0.071	0.133	1
98049976-rl34	0.393566	0.361588	0.679	0.717	1
98058870-npl4-3	0.394408	0.600522	0.25	0.183	1
98051130-ccd25	0.396157	0.43773	0.571	0.55	1
98134317-rang	0.397946	-0.302603	0.143	0.233	1
98057105-tisb-7	0.398082	0.472466	0.393	0.333	1
98043844-dd19a	0.398127	-0.512499	0.179	0.267	1
98012421-tm131	0.398553	-0.355425	0.107	0.183	1
98027302-unknown-699	0.398553	-0.291964	0.107	0.183	1
98038973-fad1-2	0.398553	-0.49686	0.107	0.183	1
98058971-ntpcr	0.40035	0.787553	0.214	0.15	1
98017820-ppac2	0.402454	-0.416651	0.071	0.133	1
98044031-zfan6-2	0.405173	0.62689	0.357	0.333	1
98056870-grdn-2	0.406184	0.321021	0.357	0.317	1
98043398-thil	0.406461	-0.332736	0.107	0.183	1
98054942-rpia	0.406461	-0.261385	0.107	0.183	1
98025789-catl1	0.407805	0.389628	0.143	0.25	1
98038337-brm1l	0.408055	0.391592	0.107	0.2	1
98104521-i10r2	0.409059	-0.358955	0.143	0.217	1
98029043-rl37	0.411441	0.262515	0.857	0.833	1
98001031-pg12a	0.411652	-0.442771	0.071	0.133	1
98024554-nudc3	0.411652	-0.342674	0.071	0.133	1
98028724-ei2ba	0.411652	-0.267202	0.071	0.133	1
98048335-prd16-2	0.411652	-0.534692	0.071	0.133	1
98049155-casc3	0.411652	-0.43552	0.071	0.133	1
98161404-va0e2	0.411652	-0.450814	0.071	0.133	1
98035589-snut1	0.412672	0.616283	0.214	0.167	1
98030249-unknown-779	0.413713	0.282647	0.321	0.233	1
98050281-arhgg-2	0.415897	1.1237	0.357	0.35	1
98146111-sl9a1-2	0.418507	-0.342395	0.179	0.267	1
98018048-bcl9l	0.420974	-0.348963	0.071	0.133	1
98023332-rab43	0.420974	-0.337429	0.071	0.133	1
98032103-ccng2	0.420974	-0.334609	0.071	0.133	1
98039282-pdp1	0.420974	-0.256271	0.071	0.133	1
98052686-mcm7	0.420974	-0.386371	0.071	0.133	1
98133185-unknown-3931	0.420974	-0.294625	0.071	0.133	1
98136667-ssrd	0.420974	-0.318014	0.071	0.133	1
98007989-thoc5	0.422554	-0.322774	0.107	0.183	1
98027633-trm7	0.426095	0.4645	0.5	0.517	1
98003728-rfa2	0.428032	-0.273246	0.286	0.383	1
98048866-rpn1	0.428034	0.806755	0.214	0.167	1
98036749-eri1	0.428925	0.755552	0.179	0.133	1
98035167-spg7	0.429283	0.521734	0.25	0.2	1
98009870-gtr1	0.430121	-0.442262	0.429	0.583	1
98046656-dnli4	0.430419	-0.252248	0.071	0.133	1
98049196-spc25	0.430419	-0.339789	0.071	0.133	1
98003128-rm41	0.431546	-0.282628	0.143	0.217	1
98047397-chrd1	0.432843	-0.403856	0.321	0.45	1
98017254-rhoa-2	0.433337	-0.514433	0.214	0.267	1
98047463-tmed8	0.436585	0.340583	0.143	0.25	1
98008453-unknown-206	0.437502	0.624567	0.393	0.383	1
98008634-foxf1	0.438221	0.260156	0.286	0.45	1
98001013-trpm6	0.439985	0.690881	0.143	0.1	1
98001208-pctl	0.439985	0.807984	0.143	0.1	1
98008700-kdm2a	0.439985	0.710548	0.143	0.1	1
98037750-cckn	0.439985	0.905556	0.143	0.1	1
98045171-rm32	0.439985	0.849954	0.143	0.1	1
98049131-s39ab-3	0.439985	-0.282292	0.071	0.133	1
98054540-rb15b	0.439985	0.819592	0.143	0.1	1
98150047-sin3b	0.440706	0.341289	0.179	0.3	1
98010861-selr1	0.443725	0.579198	0.214	0.167	1
98019006-tcpg	0.445876	0.395742	0.536	0.55	1
98009551-pcy2	0.447609	0.552901	0.286	0.25	1
98026745-rl32	0.448718	0.319494	0.857	0.9	1
98127208-pcr3-3	0.448843	0.548858	0.393	0.367	1
98027296-pif1	0.449673	-0.278067	0.071	0.133	1
98040883-smc3	0.449673	-0.308187	0.071	0.133	1
98042251-g6pc3	0.449673	0.752115	0.143	0.1	1
98108616-syfa-2	0.449673	-0.322691	0.071	0.133	1
98001007-nr2c2	0.450763	0.926787	0.107	0.067	1
98001345-cp080	0.450763	0.740935	0.107	0.067	1
98003511-ctbl1	0.450763	0.561801	0.107	0.067	1
98004089-xpot	0.450763	0.836937	0.107	0.067	1
98015380-tydp1	0.450763	0.504061	0.107	0.067	1
98017582-zdh21	0.450763	0.553436	0.107	0.067	1
98022735-cers6	0.450763	0.604423	0.107	0.067	1
98024071-yap1	0.450763	0.650915	0.107	0.067	1
98026316-s35b1	0.450763	0.70863	0.107	0.067	1
98026679-rm34	0.450763	0.819503	0.107	0.067	1
98034617-smad5	0.450763	0.71656	0.107	0.067	1
98045696-rpab2	0.450763	0.816406	0.107	0.067	1
98055819-zn573	0.450763	0.678909	0.107	0.067	1
98056619-sfxn1-2	0.450763	0.622069	0.107	0.067	1
98075155-unknown-1688	0.450763	0.804529	0.107	0.067	1
98039759-rm19	0.454511	-0.276538	0.25	0.35	1
98035381-zfan6	0.454573	0.463945	0.286	0.25	1
98037441-rffl	0.454768	-0.441058	0.107	0.167	1
98028046-abl1-2	0.455838	-0.395749	0.107	0.183	1
98042939-e41l3-2	0.456691	0.30068	0.321	0.283	1
98002413-cox5a	0.457063	0.545564	0.429	0.417	1
98013980-hnrpr	0.45948	0.685357	0.143	0.1	1
98042339-seh1-2	0.459738	0.48737	0.214	0.167	1
98003070-t185b	0.462309	0.496722	0.107	0.067	1
98025976-edrf1	0.462309	0.514264	0.107	0.067	1
98029571-ggnb2	0.462309	0.559919	0.107	0.067	1
98039460-erf1-2	0.462309	0.559354	0.107	0.067	1
98040346-armc9	0.462309	0.578246	0.107	0.067	1
98144272-ubb-13	0.462309	0.452159	0.107	0.067	1
98007459-hecd1	0.463573	0.597205	0.179	0.133	1
98014330-unknown-369	0.463573	0.670817	0.179	0.133	1
98029996-sc24c	0.463573	-0.450675	0.107	0.167	1
98053172-qcr7	0.468341	0.700054	0.286	0.267	1
98053225-unc5c-8	0.468707	0.450848	0.286	0.233	1
98020747-sf3b5	0.469406	0.6312	0.143	0.1	1
98043597-cyta-5	0.469406	0.719737	0.071	0.133	1
98047598-abl1-3	0.469406	0.586344	0.143	0.1	1
98118328-unknown-2927	0.47024	0.297734	0.321	0.283	1
98133569-mp2k4	0.470863	-0.277184	0.25	0.383	1
98003815-noc2l	0.472473	0.669592	0.179	0.133	1
98017896-pbdc1	0.472473	-0.345178	0.107	0.167	1
98026160-krr1	0.472473	0.424749	0.179	0.133	1
98123442-sync	0.472473	0.614123	0.179	0.133	1
98010089-mepce	0.474017	0.626242	0.107	0.067	1
98011274-rbl2b	0.474017	0.417616	0.107	0.067	1
98021700-ub2d4	0.474017	0.498947	0.107	0.067	1
98024301-pcgf3	0.474017	0.437212	0.107	0.067	1
98028591-rpac2	0.474017	0.41564	0.107	0.067	1
98050954-tmm62	0.474017	0.623234	0.107	0.067	1
98109015-sg110	0.474017	0.489823	0.107	0.067	1
98002667-ub2d3	0.474506	0.427054	0.464	0.467	1
98144698-sptc3	0.474918	0.363156	0.464	0.45	1
98021132-cstf3	0.475765	-0.299269	0.179	0.267	1
98019220-ndkb-2	0.476012	0.53572	0.357	0.317	1
98031269-mia40	0.478976	0.374022	0.571	0.617	1
98007383-ruvb1	0.479449	0.629989	0.143	0.1	1
98007698-ngdn	0.479449	0.525953	0.143	0.1	1
98020977-rpb7	0.479449	0.269172	0.071	0.133	1
98023639-yeak	0.479449	0.543519	0.143	0.1	1
98029529-tm2d1	0.479449	0.526604	0.143	0.1	1
98039698-nr1h3	0.479449	0.444913	0.143	0.1	1
98047539-unknown-1274	0.479449	0.263828	0.071	0.133	1
98011289-emc2	0.479972	0.420183	0.464	0.483	1
98013554-polg	0.480705	0.250914	0.357	0.333	1
98026912-aurka	0.48163	-0.454909	0.214	0.317	1
98147489-unknown-4911	0.483422	0.46665	0.607	0.667	1
98046269-ryr1	0.485123	-0.397524	0.286	0.383	1
98000593-kdm7	0.485886	0.428469	0.107	0.067	1
98010347-gtsf1	0.485886	0.404424	0.107	0.067	1
98014440-nnre	0.485886	0.480111	0.107	0.067	1
98022625-ap3b2	0.485886	0.33368	0.107	0.067	1
98027918-ehmt1-2	0.485886	0.575783	0.107	0.067	1
98028716-f120c	0.485886	0.53426	0.107	0.067	1
98029091-ada10-3	0.485886	0.480127	0.107	0.067	1
98031930-stk3	0.485886	0.434376	0.107	0.067	1
98034619-atg13	0.485886	0.412527	0.107	0.067	1
98043735-ornt2	0.485886	0.524667	0.107	0.067	1
98048468-yipf3	0.485886	0.567915	0.107	0.067	1
98058144-fyn-2	0.485886	0.446822	0.107	0.067	1
98108857-unknown-2313	0.485886	0.527826	0.107	0.067	1
98146624-zn513-40	0.485886	0.43359	0.107	0.067	1
98002532-mycbp	0.486572	-0.279326	0.179	0.25	1
98033784-cd63-2	0.486715	0.657194	0.214	0.183	1
98142232-pcr7-2	0.487098	0.301031	0.643	0.617	1
98053641-med31	0.48725	0.418825	0.393	0.383	1
98131128-med31-3	0.48725	0.418825	0.393	0.383	1
98013014-tysy	0.489608	0.422761	0.143	0.1	1
98031781-mbrl	0.489608	0.52677	0.143	0.1	1
98117481-unknown-2862	0.489608	0.565819	0.143	0.1	1
98160922-dda1	0.489608	0.575409	0.143	0.1	1
98046178-yxie	0.489616	0.952496	0.286	0.267	1
98003752-amra1	0.490219	-0.502631	0.071	0.117	1
98012443-stxb1	0.490551	0.391787	0.179	0.133	1
98031077-rsrc2	0.490551	0.556473	0.179	0.133	1
98036984-unknown-969	0.490551	0.438824	0.179	0.133	1
98046861-rt02	0.490551	0.576795	0.179	0.133	1
98010217-fa76a	0.49425	0.844842	0.25	0.217	1
98026062-rbbp6	0.49425	-0.26109	0.179	0.25	1
98023851-gbb2	0.496668	0.48604	0.571	0.55	1
98028120-lhx9-2	0.497915	0.410829	0.107	0.067	1
98028335-an13b	0.497915	0.465438	0.107	0.067	1
98036132-tnks1	0.497915	0.254427	0.107	0.067	1
98012211-tnr21	0.499728	0.317522	0.179	0.133	1
98026110-unknown-671	0.499728	0.504831	0.179	0.133	1
98039334-rragc	0.499728	0.431763	0.179	0.133	1
98023603-agfg1	0.499883	0.81071	0.143	0.1	1
98023947-copb	0.499883	0.506891	0.143	0.1	1
98025833-ppm1k	0.499883	0.609416	0.143	0.1	1
98050418-runx3	0.499883	1.15899	0.143	0.1	1
98051923-zn316	0.499883	0.422203	0.143	0.1	1
98161103-gas6	0.499883	0.47009	0.143	0.1	1
98102857-ruxe	0.500233	0.339123	0.464	0.417	1
98049071-mlp3c	0.500996	-0.494075	0.071	0.117	1
98006843-unknown-165	0.501992	0.392667	0.25	0.217	1
98052150-rhg39	0.50315	0.725134	0.214	0.183	1
98002210-s35d3	0.505064	0.340297	0.321	0.283	1
98034420-ppil3	0.506185	0.546176	0.429	0.45	1
98032976-cyac3	0.508484	0.622314	0.321	0.317	1
98037722-caco2	0.508995	-0.327928	0.107	0.167	1
98123030-stx18	0.508995	-0.290488	0.107	0.167	1
98108225-zn415	0.509667	-0.320037	0.143	0.2	1
98049994-lc7l3	0.509798	-0.436108	0.179	0.25	1
98057438-cr3l1-2	0.509804	0.862288	0.357	0.317	1
98000156-rrp5	0.5101	0.379205	0.107	0.067	1
98010752-piez2	0.5101	0.317848	0.107	0.067	1
98026321-rm49	0.5101	0.402913	0.107	0.067	1
98033858-msx1	0.5101	0.700453	0.107	0.067	1
98035514-dhx35	0.5101	0.265946	0.107	0.067	1
98036710-sac1	0.5101	0.415581	0.107	0.067	1
98048609-unknown-1308	0.5101	0.339357	0.107	0.067	1
98051001-sap-7	0.5101	0.295162	0.107	0.067	1
98035982-cp26b	0.51027	0.438221	0.143	0.1	1
98037158-sdc1-2	0.51027	0.531212	0.143	0.1	1
98048586-pdia4	0.51027	0.57478	0.143	0.1	1
98050693-mo4l2-2	0.51027	0.528023	0.143	0.1	1
98039884-kdm5c	0.511476	0.745779	0.214	0.183	1
98024751-sp3	0.511896	-0.3183	0.071	0.117	1
98022839-sap	0.512708	0.461351	0.143	0.233	1
98036915-elov5-3	0.515702	0.279379	0.643	0.717	1
98054556-macd2	0.517667	-0.31285	0.179	0.25	1
98028205-rn165	0.518256	0.512013	0.214	0.167	1
98001814-pex6	0.519364	-0.380551	0.25	0.317	1
98056336-hs105-2	0.519829	-0.2836	0.321	0.417	1
98014651-c102a	0.520769	0.431806	0.143	0.1	1
98021942-lfg4	0.520769	0.414042	0.143	0.1	1
98033842-bre1b	0.520769	0.409306	0.143	0.1	1
98053607-mp2k1	0.520769	0.451865	0.143	0.1	1
98059293-zswm4-2	0.520769	0.474572	0.143	0.1	1
98024687-t170a-2	0.522919	-0.277413	0.071	0.117	1
98035608-rt30	0.522919	-0.25917	0.071	0.117	1
98125047-rt16	0.522919	-0.296429	0.071	0.117	1
98051532-hdac1	0.52527	0.3075	0.429	0.45	1
98000383-rla2	0.527354	-0.258544	0.607	0.817	1
98002725-unknown-62	0.52747	-0.305924	0.214	0.283	1
98013612-lhx9	0.528216	-0.418498	0.179	0.117	1
98000644-thim	0.529215	0.25809	0.143	0.233	1
98014080-hpgds-8	0.529693	0.466778	0.429	0.4	1
98003365-sbp2l	0.531379	0.308892	0.143	0.1	1
98017895-copd	0.531379	0.340827	0.143	0.1	1
98012635-sda1	0.532339	-0.336725	0.179	0.283	1
98014713-spt5h	0.533592	0.555108	0.25	0.217	1
98056951-trxr1	0.533679	-0.284541	0.214	0.3	1
98059208-g3bp2	0.534197	0.61337	0.607	0.683	1
98039177-atpd	0.5363	0.299218	0.429	0.4	1
98035075-myh4	0.542097	0.390804	0.143	0.1	1
98118232-dyl2-4	0.542097	0.330347	0.143	0.1	1
98161740-mypt1	0.542097	0.368027	0.143	0.1	1
98028483-bptf	0.545168	0.587758	0.179	0.15	1
98042478-cul4b	0.545168	0.705522	0.179	0.15	1
98002374-fhl2	0.545325	-0.297859	0.071	0.117	1
98048249-sucb1	0.545325	-0.265907	0.071	0.117	1
98013583-zn208	0.545486	0.580468	0.214	0.183	1
98022559-nmd3	0.545486	0.316391	0.143	0.217	1
98026227-ap2m1	0.546944	0.360877	0.179	0.133	1
98030462-unknown-787	0.546944	0.637956	0.179	0.133	1
98051539-tsn33	0.546944	0.432647	0.179	0.133	1
98041950-tm50a	0.550446	-0.262259	0.214	0.283	1
98011554-unknown-292	0.552921	0.268387	0.143	0.1	1
98051237-ml12b-2	0.553695	0.568382	0.571	0.667	1
98010757-tm147	0.554557	0.73785	0.179	0.15	1
98013116-tba1a	0.554817	-0.544143	0.536	0.533	1
[truncated: 504 more rows]

## Sheet: reg.neo.subset.H33.6v0.markers.
	p_vala	avg_log2FCb	pct.1c	pct.2d	p_val_adje	a = unadjusted p value
98015597-adck1	8.75589e-05	0.943462	0.375	0	1	b = log fold change of average expression of this cluster versus all other clusters
98052992-ogrl1	8.75589e-05	1.35638	0.375	0	1	c = Percent of cells within this clusters that express this gene
98059189-unknown-1603	0.000148975	1.32341	0.625	0.075	1	d = Perfect of cells outside this cluster expressing this gene
98004690-sta5a	0.000152175	1.40895	0.875	0.2	1	e = adjusted p value using bonferroni correction
98054164-cq098-3	0.000334763	1.82015	0.5	0.05	1
98020348-rs15a	0.000585818	0.740243	0.875	1	1
98100956-unknown-1774	0.000698167	1.08004	0.625	0.125	1
98044838-snx6	0.000970638	-1.82217	0	0.725	1
98058249-uhrf1	0.000970638	-2.02741	0	0.725	1
98110436-rs20-2	0.000984908	0.63978	1	1	1
98041823-pch2	0.00100422	0.912179	0.375	0.025	1
98045402-rrmj2	0.00100422	0.90317	0.375	0.025	1
98055824-s38a9-2	0.00100422	0.770243	0.375	0.025	1
98143979-casp3-3	0.00100422	0.721747	0.375	0.025	1
98007438-tm242	0.00118386	1.60554	0.75	0.325	1
98035840-dia1	0.00123085	1.22669	0.375	0.025	1
98143101-lrat-9	0.00123085	1.30997	0.375	0.025	1
98040982-dyhc1	0.00136333	-1.82505	0	0.7	1
98019475-sf3a1	0.00147587	-1.62679	0.25	0.8	1
98016307-tppp3	0.00160061	0.612939	0.25	0	1
98023187-co8a2	0.00160061	0.782693	0.25	0	1
98029500-pde2a	0.00160061	0.269849	0.25	0	1
98036641-gabr1	0.00160061	0.615366	0.25	0	1
98041459-dhso-6	0.00160061	1.26483	0.25	0	1
98047705-comd9	0.00160061	1.15942	0.25	0	1
98050779-rdh11-4	0.00160061	0.429181	0.25	0	1
98051067-unknown-1352	0.00160061	0.642462	0.25	0	1
98057761-casp3	0.00160061	0.642462	0.25	0	1
98100854-unknown-1768	0.00160061	0.353961	0.25	0	1
98123629-unknown-3309	0.00160061	1.21731	0.25	0	1
98124284-hrsl4-2	0.00160061	0.771256	0.25	0	1
98137908-cac1i-3	0.00160061	0.791029	0.25	0	1
98157982-loxh1-29	0.00160061	1.21731	0.25	0	1
98160223-zn431-2	0.00160061	0.429181	0.25	0	1
98008897-mx1	0.00189275	-1.83798	0	0.675	1
98117858-efc11	0.00219746	1.39092	0.625	0.15	1
98053641-med31	0.00224813	0.902101	1	0.55	1
98131128-med31-3	0.00224813	0.902101	1	0.55	1
98119645-rs27a-2	0.00226188	0.460512	1	1	1
98016444-tcp4	0.00259837	-1.43499	0	0.65	1
98021853-taldo	0.00264592	-1.45465	0.375	0.95	1
98016572-tdrd1	0.0029327	0.903662	1	0.9	1
98001814-pex6	0.00303685	1.57584	0.875	0.75	1
98020505-nano1	0.00332311	-1.61946	0.5	0.825	1
98032014-ndub5	0.00357246	1.59454	0.75	0.375	1
98041799-nsa2	0.00397057	-1.24585	0.375	0.85	1
98021227-unknown-554	0.00446321	0.88838	0.375	0.05	1
98138073-rwdd4	0.00446321	1.3319	0.375	0.05	1
98028243-prep	0.00446488	-1.49721	0.125	0.675	1
98033473-kld8b	0.00454572	1.20184	0.625	0.175	1
98103967-zf64a-4	0.004598	0.733321	0.5	0.1	1
98132403-brk1	0.0046317	1.03538	0.75	0.275	1
98028633-senp7	0.0047417	-1.66262	0	0.6	1
98023323-baz1b	0.00488408	-1.43391	0.125	0.675	1
98029232-pen2	0.00525052	1.08352	0.375	0.05	1
98047995-chid1	0.00525052	0.809451	0.375	0.05	1
98100955-unknown-1773	0.00525052	0.767714	0.375	0.05	1
98022660-ragp1	0.00532628	0.978298	1	0.8	1
98052790-ikzf3-2	0.00559031	1.80202	0.875	0.45	1
98041188-cnpd1	0.00565225	-1.27276	0.25	0.775	1
98042547-nr1h3-2	0.00569543	1.18351	0.625	0.175	1
98108987-unknown-2322	0.00583518	1.51569	0.875	0.575	1
98132150-h10-6	0.00586558	-1.51423	0.75	0.9	1
98149027-phrf1	0.00630813	-1.32587	0	0.575	1
98000011-srrm2	0.00636268	-1.32805	0.125	0.725	1
98044147-cox5b	0.00642566	-0.831849	0.875	1	1
98034085-prdx1	0.00693272	-1.39848	0.125	0.725	1
98047673-tm14c-2	0.0069852	0.667058	1	0.925	1
98004382-unknown-104	0.00738897	1.76202	0.75	0.325	1
98051383-unknown-1356	0.00745737	0.891994	1	0.8	1
98027746-gcn1l-2	0.008771	1.1225	0.875	0.725	1
98039933-avr2b	0.00878717	1.23326	0.5	0.125	1
98029274-rs18	0.0093694	0.633545	1	0.975	1
98053119-srrm1	0.00961825	-1.60322	0.25	0.725	1
98051132-adda-5	0.00990778	0.830098	1	0.7	1
98053409-atpk	0.010156	-1.01161	0.5	0.85	1
98131245-cac1c-2	0.010383	0.974694	0.625	0.2	1
98025346-ago2	0.0104909	0.712536	1	0.925	1
98021132-cstf3	0.0105428	-1.45159	0.125	0.65	1
98017896-pbdc1	0.010849	1.20431	0.75	0.375	1
98036771-cwc15	0.010849	-1.39535	0	0.525	1
98037979-tba1a-6	0.010849	-1.28293	0	0.525	1
98046824-ube2n-2	0.0112257	0.550009	1	0.975	1
98002667-ub2d3	0.0112872	-1.03365	0.5	0.95	1
98030072-caspa	0.0113938	0.480662	0.375	0.05	1
98040930-bat1-2	0.0116568	1.42649	0.75	0.425	1
98035535-rbm4	0.0121361	1.19788	0.625	0.25	1
98009676-dad1	0.0121762	-1.34887	0.125	0.6	1
98029622-hcfc1	0.0121762	-1.60965	0.125	0.6	1
98147541-unknown-4915	0.0122959	0.914355	0.375	0.075	1
98048896-sysc	0.0127435	-0.998391	0.375	0.85	1
98024367-atg10	0.0139818	0.722886	0.5	0.125	1
98101673-unknown-1831	0.0139818	0.821318	0.5	0.125	1
98004957-1a1l2	0.0140365	-1.33509	0	0.5	1
98010928-nubp1	0.0140365	-1.24385	0	0.5	1
98006450-ymel1	0.0140658	-1.4212	0.25	0.65	1
98051659-stat1	0.0148688	1.47201	0.5	0.15	1
98053087-tlk2-2	0.0150966	-1.21139	0.25	0.7	1
98114212-ttyh1	0.0153142	-1.49533	0.125	0.575	1
98008293-f136a	0.0153389	-1.2651	0.375	0.725	1
98033547-st7	0.0158216	-1.29269	0.125	0.65	1
98016821-rl6	0.0158788	0.612266	1	1	1
98129881-comd8	0.0160733	1.26863	0.375	0.075	1
98023530-dot1l-2	0.016077	1.01565	0.625	0.25	1
98049123-ssa27	0.0160793	1.06967	0.625	0.275	1
98019455-unknown-495	0.016112	0.611118	0.25	0.025	1
98030673-ypgr	0.016112	1.28603	0.25	0.025	1
98051487-tmlh-3	0.016112	1.29681	0.25	0.025	1
98057721-rhg07	0.016112	1.25369	0.25	0.025	1
98070536-pcs	0.016112	1.75899	0.25	0.025	1
98108312-zn513-11	0.016112	0.392588	0.25	0.025	1
98117206-herc4-6	0.016112	0.387743	0.25	0.025	1
98130876-mylk4-2	0.016112	0.323527	0.25	0.025	1
98130877-dclk3-2	0.016112	0.323527	0.25	0.025	1
98145456-unknown-4805	0.016112	0.305761	0.25	0.025	1
98152214-unknown-5299	0.016112	0.859145	0.25	0.025	1
98152215-unknown-5300	0.016112	0.859145	0.25	0.025	1
98153440-unknown-5364	0.016112	0.320097	0.25	0.025	1
98033351-thoc2	0.0163221	-1.25172	0.25	0.7	1
98031811-gdia	0.0166072	-1.26606	0.125	0.575	1
98113329-unknown-2601	0.0167946	-1.38146	0.25	0.725	1
98010384-anky2	0.0178989	1.00371	0.75	0.4	1
98016620-snx12	0.0179951	-1.44373	0.125	0.575	1
98020694-unknown-538	0.0179951	-1.14096	0.125	0.575	1
98006653-pan3	0.0180068	-1.07674	0	0.475	1
98039996-cbp	0.0180068	-1.23446	0	0.475	1
98014517-ndkb	0.0187525	0.851534	1	0.975	1
98030722-cnfn-3	0.018982	1.03954	0.875	0.65	1
98011274-rbl2b	0.019261	1.07573	0.25	0.025	1
98011623-madd	0.019261	0.540309	0.25	0.025	1
98026813-apbb2-2	0.019261	0.527809	0.25	0.025	1
98041908-foxk2	0.019261	0.568483	0.25	0.025	1
98045656-rpa12	0.019261	0.513386	0.25	0.025	1
98133224-catl2-7	0.019261	0.543184	0.25	0.025	1
98134894-unknown-4062	0.019261	0.5723	0.25	0.025	1
98141665-unknown-4550	0.019261	0.982343	0.25	0.025	1
98158222-vps11-2	0.019261	0.543916	0.25	0.025	1
98059397-mcca	0.0199229	-1.12597	0.25	0.675	1
98137199-ppib-3	0.0200391	-1.10556	0.25	0.75	1
98004539-psa6	0.0203208	-1.0494	0.5	0.85	1
98002910-twf1	0.0206965	-0.972816	0.5	0.925	1
98022750-if2p	0.0207	-1.28381	0.125	0.55	1
98031930-stk3	0.0208352	0.800676	0.375	0.075	1
98100095-kcy-2	0.0210336	0.838603	0.75	0.4	1
98112670-unknown-2564	0.0212892	2.15063	0.75	0.325	1
98048556-hsdl2	0.0213703	-0.990804	0.625	0.875	1
98036204-prps2	0.0214916	-1.22886	0.25	0.675	1
98124542-unknown-3355	0.0216734	-1.29458	0.75	0.775	1
98003067-csdc2	0.0219178	1.06009	0.75	0.45	1
98102783-unknown-1887	0.0219765	0.966244	0.625	0.325	1
98045021-mare1-2	0.022039	0.893664	0.75	0.675	1
98023823-rbm19	0.0223973	-1.24173	0.125	0.55	1
98006181-aifm2	0.022786	-1.01555	0.125	0.575	1
98010116-mk14	0.022914	-1.18833	0	0.45	1
98026902-wdr82	0.022914	-1.18913	0	0.45	1
98040570-smad5-2	0.0229352	0.418117	0.25	0.025	1
98057713-unknown-1555	0.0229352	0.351622	0.25	0.025	1
98057837-s12a9-2	0.0229352	0.37209	0.25	0.025	1
98071800-unknown-1674	0.0229352	0.448098	0.25	0.025	1
98100136-ubb-7	0.0230663	-1.08342	0.5	0.8	1
98039845-zn318-2	0.0232746	1.14947	0.875	0.525	1
98005345-cb042	0.0232979	1.14145	0.875	0.5	1
98010914-sfr1	0.0236473	0.985486	0.375	0.075	1
98056975-nadap	0.0236473	1.03697	0.375	0.075	1
98034279-kat5	0.0247089	-0.997642	0.625	0.875	1
98033793-acadv	0.0248902	-1.21225	0.125	0.6	1
98021331-mgat3	0.0255722	1.28622	0.75	0.45	1
98118516-stx16-2	0.0257117	0.587058	0.375	0.1	1
98058267-vdac2	0.0258068	-0.443746	1	0.975	1
98009870-gtr1	0.0258083	0.679791	1	0.85	1
98019580-ubp7	0.0266306	0.754104	0.875	0.575	1
98002690-thoc1-2	0.0270048	-1.11624	0.125	0.625	1
98039960-nduad	0.0270048	0.83222	0.875	0.475	1
98019998-insi2	0.0270554	1.02183	0.75	0.525	1
98057767-surf2	0.0271869	0.829617	0.75	0.325	1
98000125-rs7	0.0278761	0.660867	1	0.975	1
98033615-ccna2	0.0278948	1.08523	0.875	0.625	1
98014903-riok1	0.028301	-0.984561	0.375	0.7	1
98045931-rxrg-2	0.0289132	-0.816794	0.25	0.75	1
98009044-abhd2	0.028935	-0.954997	0	0.425	1
98021411-tdrkh	0.028935	-1.12615	0	0.425	1
98025183-hpgds-13	0.028935	-1.21922	0	0.425	1
98040216-ubql1	0.028935	-0.994475	0	0.425	1
98051731-iolx	0.028935	-1.09295	0	0.425	1
98053822-bclf1	0.028935	1.14236	0.625	0.3	1
98143369-myg1	0.028935	-1.04804	0	0.425	1
98024327-osgep	0.0290836	-0.999713	0.125	0.625	1
98000410-adgb	0.0292451	0.431241	0.125	0	1
98001454-dmxl1	0.0292451	0.431241	0.125	0	1
98001561-unknown-35	0.0292451	0.492983	0.125	0	1
98003478-wdr49	0.0292451	0.267447	0.125	0	1
98005030-tri56-2	0.0292451	1.03184	0.125	0	1
98005313-cln3	0.0292451	0.492983	0.125	0	1
98005573-unknown-132	0.0292451	0.441867	0.125	0	1
98005731-unknown-139	0.0292451	0.441867	0.125	0	1
98006087-syt7-2	0.0292451	0.267447	0.125	0	1
98008301-mppd1-2	0.0292451	0.273725	0.125	0	1
98008377-rnf32	0.0292451	0.267447	0.125	0	1
98008974-unknown-225	0.0292451	0.492983	0.125	0	1
98010162-kcc1d	0.0292451	0.267447	0.125	0	1
98011290-unknown-288	0.0292451	0.456224	0.125	0	1
98012530-phlb2	0.0292451	0.431241	0.125	0	1
98012723-s18b1-8	0.0292451	0.762805	0.125	0	1
98013269-sap3-2	0.0292451	0.441867	0.125	0	1
98013858-pmfbp-2	0.0292451	0.456224	0.125	0	1
98015763-sphk1	0.0292451	0.456224	0.125	0	1
98015801-fsip1	0.0292451	0.939428	0.125	0	1
98016251-alkmo	0.0292451	0.431241	0.125	0	1
98018510-plcb-3	0.0292451	0.441867	0.125	0	1
98018613-ada28-2	0.0292451	1.03184	0.125	0	1
98018858-mms22	0.0292451	0.267447	0.125	0	1
98021790-adrb2	0.0292451	0.492983	0.125	0	1
98022199-zn274	0.0292451	0.441867	0.125	0	1
98023651-fak1	0.0292451	0.456224	0.125	0	1
98025359-unknown-649	0.0292451	0.441867	0.125	0	1
98027185-nuak1	0.0292451	0.456224	0.125	0	1
98027536-vglu2-3	0.0292451	0.544865	0.125	0	1
98029015-cd37	0.0292451	0.431241	0.125	0	1
98029600-crip2	0.0292451	0.431241	0.125	0	1
98031653-unknown-823	0.0292451	1.03184	0.125	0	1
98032721-unknown-855	0.0292451	0.441867	0.125	0	1
98032947-rpob	0.0292451	0.492983	0.125	0	1
98033444-unknown-876	0.0292451	0.939428	0.125	0	1
98033508-gemi5-2	0.0292451	0.456224	0.125	0	1
98033950-abcb6-2	0.0292451	1.03184	0.125	0	1
98034266-aces-4	0.0292451	0.456224	0.125	0	1
98034269-trpm3-6	0.0292451	0.492983	0.125	0	1
98034422-gapr1-5	0.0292451	0.441867	0.125	0	1
98035609-arhgp	0.0292451	0.441867	0.125	0	1
98036464-scnng-3	0.0292451	0.441867	0.125	0	1
98036593-ppgb-5	0.0292451	0.456224	0.125	0	1
98036720-mms19	0.0292451	0.456224	0.125	0	1
98036803-rfesd	0.0292451	0.779657	0.125	0	1
98037051-thap2	0.0292451	0.431241	0.125	0	1
98038361-larp6	0.0292451	0.441867	0.125	0	1
98039216-r10b2	0.0292451	0.492983	0.125	0	1
98040050-loxh1-4	0.0292451	1.03184	0.125	0	1
98040746-ubr3	0.0292451	0.305839	0.125	0	1
98042092-zdh16-2	0.0292451	0.456224	0.125	0	1
98042598-lin7b-2	0.0292451	0.492983	0.125	0	1
98043112-tm230	0.0292451	0.431241	0.125	0	1
98043586-unknown-1168	0.0292451	0.492983	0.125	0	1
98043788-pcx2	0.0292451	1.03184	0.125	0	1
98045032-comd3-2	0.0292451	0.267447	0.125	0	1
98045941-mfsd8-6	0.0292451	1.03184	0.125	0	1
98046184-acha3-6	0.0292451	1.03184	0.125	0	1
98046308-s18b1-36	0.0292451	0.441867	0.125	0	1
98048559-gprl1	0.0292451	0.544865	0.125	0	1
98049477-traf4	0.0292451	0.492983	0.125	0	1
98051990-abi2	0.0292451	0.456224	0.125	0	1
98052555-ppt2-2	0.0292451	0.441867	0.125	0	1
98054183-cadm4	0.0292451	0.492983	0.125	0	1
98054505-unknown-1435	0.0292451	0.441867	0.125	0	1
98055588-trpm3-14	0.0292451	0.939428	0.125	0	1
98056721-kmt2b	0.0292451	1.03184	0.125	0	1
98057319-unknown-1545	0.0292451	0.939428	0.125	0	1
98058139-raph1-2	0.0292451	0.267447	0.125	0	1
98077918-unknown-1709	0.0292451	0.431241	0.125	0	1
98100248-unknown-1727	0.0292451	0.456224	0.125	0	1
98100407-unknown-1737	0.0292451	1.03184	0.125	0	1
98100666-wisp3	0.0292451	0.456224	0.125	0	1
98101857-dnal4	0.0292451	0.492983	0.125	0	1
98102678-skp1-3	0.0292451	1.03184	0.125	0	1
98102893-clc5a	0.0292451	0.273725	0.125	0	1
98104703-unknown-2034	0.0292451	0.393293	0.125	0	1
98105267-naaa-3	0.0292451	0.394898	0.125	0	1
98105743-unknown-2119	0.0292451	0.492983	0.125	0	1
98109233-unknown-2339	0.0292451	0.492983	0.125	0	1
98110429-ubp7-2	0.0292451	0.456224	0.125	0	1
98110590-tbb4b-13	0.0292451	0.456224	0.125	0	1
98112152-pstb-2	0.0292451	0.441867	0.125	0	1
98113697-lox5-8	0.0292451	0.492983	0.125	0	1
98116332-unknown-2786	0.0292451	0.939428	0.125	0	1
98116681-unknown-2810	0.0292451	0.441867	0.125	0	1
98117345-unknown-2848	0.0292451	0.606265	0.125	0	1
98118024-ece2-7	0.0292451	0.492983	0.125	0	1
98118232-dyl2-4	0.0292451	0.492983	0.125	0	1
98119643-hot-2	0.0292451	0.939428	0.125	0	1
98120960-unknown-3114	0.0292451	0.939428	0.125	0	1
98122534-canb1-4	0.0292451	0.456224	0.125	0	1
98122872-phex	0.0292451	0.456224	0.125	0	1
98124460-zn235-15	0.0292451	0.441867	0.125	0	1
98126379-unknown-3480	0.0292451	0.939428	0.125	0	1
98126466-col12	0.0292451	0.273725	0.125	0	1
98126978-unknown-3535	0.0292451	0.267447	0.125	0	1
98127808-hsp7c-4	0.0292451	1.36005	0.125	0	1
98128599-unknown-3660	0.0292451	1.03184	0.125	0	1
98131350-unknown-3822	0.0292451	0.393293	0.125	0	1
98132000-unknown-3872	0.0292451	0.492983	0.125	0	1
98132581-unknown-3904	0.0292451	0.492983	0.125	0	1
98132773-unknown-3918	0.0292451	0.492983	0.125	0	1
98135749-ago2-7	0.0292451	0.939428	0.125	0	1
98136336-dcxr-11	0.0292451	1.03184	0.125	0	1
98137713-unknown-4285	0.0292451	0.606265	0.125	0	1
98139078-plk2	0.0292451	0.492983	0.125	0	1
98139350-ank3-7	0.0292451	0.492983	0.125	0	1
98140232-unknown-4447	0.0292451	0.441867	0.125	0	1
98142330-dcstp	0.0292451	0.456224	0.125	0	1
98143065-unknown-4637	0.0292451	0.492983	0.125	0	1
98143992-unknown-4695	0.0292451	0.456224	0.125	0	1
98144215-unknown-4718	0.0292451	0.273725	0.125	0	1
98144229-gp142-2	0.0292451	0.492983	0.125	0	1
98145003-hprt-4	0.0292451	2.37254	0.125	0	1
98148810-unknown-5016	0.0292451	0.492983	0.125	0	1
98150288-unknown-5136	0.0292451	0.456224	0.125	0	1
98152016-unknown-5275	0.0292451	0.431241	0.125	0	1
98153289-setmr-84	0.0292451	0.431241	0.125	0	1
98154734-unknown-5446	0.0292451	0.456224	0.125	0	1
98155310-rtxe-35	0.0292451	0.456224	0.125	0	1
98155896-nicp	0.0292451	0.606265	0.125	0	1
98159581-mex3b-2	0.0292451	0.456224	0.125	0	1
98160700-unknown-5881	0.0292451	0.394898	0.125	0	1
98161261-eloh2	0.0292451	0.492983	0.125	0	1
98027631-lbr	0.0299634	-1.00485	0.375	0.725	1
98052166-nol6	0.0304212	1.17178	0.5	0.2	1
98010176-tisb	0.030872	-1.10476	0.125	0.575	1
98055823-paip1	0.0310143	-0.677067	0.375	0.85	1
98105323-cnfn-14	0.0316167	0.782346	0.875	0.65	1
98023370-if5a1	0.032425	0.463562	1	1	1
98050405-fgop2	0.0330322	1.00998	0.625	0.325	1
98148961-ikzf2-2	0.0333219	1.70789	0.5	0.2	1
98054274-rwdd1	0.0335186	-1.00269	0.125	0.6	1
98057586-if5	0.0335186	-0.980952	0.125	0.6	1
98041396-sp16h	0.0336682	-0.959672	0.25	0.625	1
98025492-tp4ap	0.0337667	1.04449	0.5	0.175	1
98050836-al14e	0.0344444	1.60146	0.625	0.35	1
98024172-wdr46	0.0347441	-0.894805	0.125	0.525	1
98022227-srsf1	0.0348923	-1.24225	0.25	0.6	1
98039759-rm19	0.0348939	-0.797038	0.375	0.8	1
98023181-ima1-2	0.0349174	-0.670019	0.875	1	1
98007447-vps4a	0.0350141	-0.950205	0.25	0.725	1
98047616-gpn2	0.0357398	0.887301	0.625	0.325	1
98032656-pus3	0.0357662	-1.06386	0.125	0.575	1
98002234-gpan1	0.0361394	0.783285	0.375	0.1	1
98010816-top3b	0.0361394	0.73542	0.375	0.1	1
98020578-djb14	0.0361394	0.694866	0.375	0.1	1
98058815-pogz	0.0361394	0.697709	0.375	0.1	1
98103027-m3k3-4	0.0361394	0.689286	0.375	0.1	1
98127151-tar1	0.0361394	0.580935	0.375	0.1	1
98045569-eif3j	0.0361599	-1.14939	0.25	0.625	1
98002494-emc1	0.0362728	-0.996481	0	0.4	1
98010687-tf3c3-2	0.0362728	-0.936247	0	0.4	1
98014971-fmt	0.0362728	-1.04863	0	0.4	1
98023425-zn541	0.0362728	-1.0054	0	0.4	1
98024553-nsd1	0.0362728	-0.981922	0	0.4	1
98028622-ktna1	0.0362728	-1.00868	0	0.4	1
98051682-catin	0.0362728	-0.965596	0	0.4	1
98057164-unknown-1538	0.0362728	-1.13329	0	0.4	1
98129297-dnli	0.0362728	-0.579776	0	0.4	1
98020870-unknown-548	0.036456	1.1902	0.5	0.2	1
98030488-cybp	0.0365611	0.438847	1	0.85	1
98024108-usp9x	0.0366281	1.01913	0.75	0.375	1
98161364-sep15	0.0369781	0.704034	0.875	0.625	1
98042979-xrcc4	0.0370444	0.971014	0.5	0.175	1
98032654-zn577	0.0373228	-1.06861	0.25	0.65	1
98039104-cnot2	0.0373228	-1.18657	0.25	0.65	1
98013118-dctn3	0.0374187	-0.969706	0.125	0.525	1
98134333-tf3c6	0.0374187	-1.20398	0.125	0.525	1
98049988-rbm25	0.037479	-1.14122	0.25	0.6	1
98016130-acot9	0.0377675	0.901052	0.625	0.275	1
98055782-morc2	0.0380228	-1.13461	0.125	0.55	1
98032962-ccnd3	0.038452	-1.09622	0.125	0.575	1
98108638-dnj5b-2	0.0388324	-0.672627	0.125	0.625	1
98031318-sf3b2	0.0389286	-0.823558	0.25	0.775	1
98044569-at1b1	0.0391982	-0.809595	0.75	0.925	1
98008100-unknown-197	0.039838	0.914545	0.5	0.2	1
98055066-srf	0.039838	1.12164	0.5	0.2	1
98033697-eif3h	0.0400043	-0.95564	0.375	0.8	1
98054484-tdrd1-4	0.0402086	-1.02583	0.375	0.7	1
98052134-fdft	0.0402665	-0.930757	0.125	0.525	1
98021505-ufsp2	0.0403358	1.04624	0.375	0.1	1
98040291-trpm3-7	0.0403358	0.812031	0.375	0.1	1
98015196-set	0.0403702	-0.388898	1	1	1
98131177-ruxg	0.0407991	0.802839	0.875	0.75	1
98013683-glctk	0.0413073	-0.908633	0.125	0.575	1
98053083-sec62	0.0413073	-0.931867	0.125	0.575	1
98023303-adf1-6	0.0424719	-1.34679	0.125	0.5	1
98001012-ub2v1	0.0433442	0.57709	1	0.975	1
98002105-calm-2	0.0433442	-0.258685	0.875	1	1
98040583-psb5	0.0433442	0.343017	1	1	1
98047033-adt2	0.0433442	0.346923	1	1	1
98032632-as3mt	0.0434824	0.783521	0.5	0.2	1
98047541-tcpb	0.0441972	-0.849487	0.625	0.85	1
98141626-rt23	0.0443401	-1.0376	0.125	0.575	1
98034342-at5g2-2	0.0448701	-0.730785	0.75	0.975	1
98011671-iqec1	0.0449382	0.65439	0.375	0.1	1
98012421-tm131	0.0451598	-0.92403	0	0.375	1
98016272-taf7	0.0451598	-0.851035	0	0.375	1
98018668-phf12	0.0451598	-0.953435	0	0.375	1
98019183-cc115	0.0451598	-0.854308	0	0.375	1
98029734-klhl8	0.0451598	-0.993853	0	0.375	1
98030852-cspl2	0.0451598	-0.84998	0	0.375	1
98043813-zdh24-2	0.0451598	-0.873283	0	0.375	1
98045309-ddx24	0.0451598	-0.916156	0	0.375	1
98047714-exd2-2	0.0451598	-0.763997	0	0.375	1
98055827-pop5	0.0451598	-0.952006	0	0.375	1
98056596-gpat3	0.0451598	-0.882411	0	0.375	1
98057517-smug1-2	0.0451598	-1.06455	0	0.375	1
98129882-spop-3	0.0451598	-0.867333	0	0.375	1
98017369-coq9	0.0459279	-0.893101	0.25	0.65	1
98053826-y1399	0.0469329	0.735502	0.75	0.8	1
98042168-kctd5	0.0471381	-1.05604	0.125	0.55	1
98006894-aplf	0.0474047	1.16866	0.5	0.2	1
98100932-tbb4b-7	0.0474047	0.995738	0.5	0.2	1
98046975-pp1b-3	0.0474219	-0.812598	0.5	0.9	1
98006783-ferm1	0.0475588	-0.856246	0.125	0.575	1
98129722-unknown-3723	0.0477926	-0.885205	0.125	0.6	1
98042531-eif3l	0.0484672	-0.912912	0.375	0.725	1
98025733-vps18	0.04854	0.838668	0.625	0.325	1
98037810-birc6	0.0490855	1.13977	0.625	0.4	1
98030571-erh	0.0491446	-0.882707	0.25	0.65	1
98128101-unknown-3630	0.0492172	0.757191	0.875	0.6	1
98023731-at133	0.0495167	-1.07783	0.25	0.6	1
98000290-tmem9	0.0497772	0.711045	0.5	0.225	1
98010077-rla0	0.0498226	0.511119	1	0.975	1
98034924-rl11	0.0498226	-0.631346	0.875	1	1
98025187-tob2	0.0499351	-0.80712	0.125	0.525	1
98037965-dnjb8	0.0499351	-0.949845	0.125	0.525	1
98054091-son	0.0499596	0.708551	0.375	0.125	1
98003789-wipi3	0.0499758	0.561292	0.375	0.1	1
98033787-ap2s1	0.0499758	0.605908	0.375	0.1	1
98041237-letm1	0.0499758	0.414812	0.375	0.1	1
98122302-ubb-10	0.0505587	0.344083	0.75	0.425	1
98012085-sps2	0.0515918	0.98376	0.625	0.375	1
98014950-fos	0.0515918	-1.05396	0.125	0.475	1
98017396-tmm47	0.0516202	1.03613	0.5	0.2	1
98007877-myh10	0.0525483	1.3965	0.75	0.55	1
98133932-ddx23-2	0.0525483	-0.775214	0.25	0.65	1
98009274-acon	0.0525735	-1.06338	0.375	0.7	1
98012211-tnr21	0.0527039	0.803771	0.625	0.4	1
98013279-rl14	0.0528011	0.358129	0.875	0.975	1
98008997-ndus8	0.0529881	-1.03362	0.25	0.6	1
98005867-gbrb3-2	0.0532104	0.565495	0.25	0.05	1
98007243-lrrc3	0.0532104	1.37089	0.25	0.05	1
98011375-cym1	0.0532104	0.692187	0.25	0.05	1
98013277-dhb4	0.0532104	0.799416	0.25	0.05	1
98014942-mtg1	0.0532104	0.697211	0.25	0.05	1
98028321-gtr14	0.0532104	0.741146	0.25	0.05	1
98030669-flot2-2	0.0532104	0.727074	0.25	0.05	1
98032833-pigf	0.0532104	0.741467	0.25	0.05	1
98037084-catl1-3	0.0532104	0.557691	0.25	0.05	1
98044924-ggct	0.0532104	1.0847	0.25	0.05	1
[truncated: 3,846 more rows]

## Sheet: reg.neo.subset.FoxA.6v0.markers
	p_vala	avg_log2FCb	pct.1c	pct.2d	p_val_adje	a = unadjusted p value
[truncated: 1,957 more rows]

[truncated: 5 more sheets: reg.neo.subset.ikzf1.6v0.marker, reg.neo.subset.traf2.6v0.marker, reg.neo.subset.tpm3.6v0.markers, reg.neo.subset.unknownII.6v0.ma, reg.neo.subset.boll.6v0.markers]
