# Supplementary material for: Acoel single-cell atlas reveals expression dynamics and heterogeneity of adult pluripotent stem cells
Source: Nat Commun. 2023 May 5;14:2612. doi: 10.1038/s41467-023-38016-4 (PMC10163032; doi:10.1038/s41467-023-38016-4)
Supplement: Supplementary file 25 — Supplementary Data 23 [file 41467_2023_38016_MOESM25_ESM.xlsx]

## Sheet: Sheet1
Name	A primer	B primer	C primer
catl2-4	CTTGGATTTGTATCGGTTGC	AAGCTGGAGCTCCACCGCGGTGTACTTGGAGACAGCATTC	GGGCGAATTGGGTACCGGGCCTGCTCTATTTTTGCTGTG
cspg2	ACTAGGAAGTGCAACATTGG	AAGCTGGAGCTCCACCGCGGGGAATCAGCCCCAATCATAG	GGGCGAATTGGGTACCGGGGGCAAAAGAATAACAGCACC
elf2	GAATGCGATTTGAGTTTCCC	AAGCTGGAGCTCCACCGCGGGAGTTTCCCTTGGGATACTG	GGGCGAATTGGGTACCGGGTCCTGATCTTCCGTCTTTTG
sap3-7	TTATCAATGCAGCGCTATCC	AAGCTGGAGCTCCACCGCGGTATCAATGCAGCGCTATCC	GGGCGAATTGGGTACCGGGAGAGGGACACAAAATCCAG
tpp1-9	GCTCCGATGTACAGATATGG	AAGCTGGAGCTCCACCGCGGCTCCGATGTACAGATATGGC	GGGCGAATTGGGTACCGGGTGCTGCGATATCAGGATATG
ap2b	CCTGGCCAAAACAATTCTAC	AAGCTGGAGCTCCACCGCGGCTAGACGCTAATGAGGATCG	GGGCGAATTGGGTACCGGGTAATCTACCGCCATTCTTGG
foxf1	AATACGTGCTCAGTTACCTC	AAGCTGGAGCTCCACCGCGGCATGAGTGAAGCAAGTGTTG	GGGCGAATTGGGTACCGGGGCGAATCAGAAGAATTGTGG
lhx9-2	GAAATGACAACACAACCAGG	AAGCTGGAGCTCCACCGCGGCAACACAACCAGGAACAAAG	GGGCGAATTGGGTACCGGGTCCTTTGCATCAGGGTTATG
six1	TCAAATGTGTAGGTCTCACG	AAGCTGGAGCTCCACCGCGGGTAGGTCTCACGGTAGTTTC	GGGCGAATTGGGTACCGGGCAAAGTGTAAGCGCGATAAG
titin-9	ACCTCCACAGTTCAATCTTC	AAGCTGGAGCTCCACCGCGGCCACTTTTGAACTTGGGAAC	GGGCGAATTGGGTACCGGGTTAGCAGGATCAACTTCCAC
h10	GTCGTTTTTACGTTCAGCTG	AAGCTGGAGCTCCACCGCGGCGTTCAGCTGTTTCTCATTC	GGGCGAATTGGGTACCGGGTGTTGGAGTCTTCTTTGCAG
h2ax-2	TTTTGCTTTACCCGCCATTG	AAGCTGGAGCTCCACCGCGGTTTGCTTTACCCGCCATTG	GGGCGAATTGGGTACCGGGGAGATTGAGAAGTACCACTC
ki67	CTCCGCGAACTTTAATTCAG	AAGCTGGAGCTCCACCGCGGTGATGAATCAGTAACTGGGC	GGGCGAATTGGGTACCGGGGCTCTCCAAATCGTTCTTTG
pcna	CCATTTGCCTGATTCTCAAG	AAGCTGGAGCTCCACCGCGGGCCTGATTCTCAAGTGTTTC	GGGCGAATTGGGTACCGGGAACCATTGGTGTACTAGCAG
s28a1	AGTGGGTTTACGGTTTAGTC	AAGCTGGAGCTCCACCGCGGTGTGCAGGAGTCAACTATTC	GGGCGAATTGGGTACCGGGTTCCTGCTAAACCACCTAAC
aqp11	CGTGTGAATTATCGTCGTAG	AAGCTGGAGCTCCACCGCGGGTGTGAATTATCGTCGTAGC	GGGCGAATTGGGTACCGGGGATCGGCGTAGGATTCATC
cgnl1-2	AGAGGTTTGTCCAGAAATCC	AAGCTGGAGCTCCACCGCGGTGGAGTTACGAGAAGTGTTG	GGGCGAATTGGGTACCGGGAGCAGAAATACGAAGGCTAG
rala	GGTTATCATTGTTGGTGCTG	AAGCTGGAGCTCCACCGCGGGTTATCATTGTTGGTGCTGG	GGGCGAATTGGGTACCGGGCTTCGTTTAGACAGGAGGAG
tc1d1	ATGAATCGTAGAAGTCAGCG	AAGCTGGAGCTCCACCGCGGCTGCGGTCAATTGATGTTTC	GGGCGAATTGGGTACCGGGGGTAACTGACGGATATGTGG
unknown-851	GGTCGAAAGTTAACGTCAAC	AAGCTGGAGCTCCACCGCGGGTTAACGTCAACATGGGATG	GGGCGAATTGGGTACCGGGCTTTGACTGCATGCACTATG
cd209	TTGAGGCCGTTCATAATAGC	AAGCTGGAGCTCCACCGCGGGAGGCCGTTCATAATAGCTC	GGGCGAATTGGGTACCGGGAGAGAGGTTGTGTTCGTTG
hexb	CGATGATTGCGATATCTTGC	AAGCTGGAGCTCCACCGCGGAGCTTTTAGGGACACTTCAG	GGGCGAATTGGGTACCGGGTAACGTTCAAGTACCAAGGG
naaa	TGCATGCTCTTTACTCTTCC	AAGCTGGAGCTCCACCGCGGCAACATTTCCTTGGATGTGG	GGGCGAATTGGGTACCGGGCAGAGTGATGTATCCTGGTG
npc2	AGCTCAGAAGTCTTTTACCC	AAGCTGGAGCTCCACCGCGGGCTCAGAAGTCTTTTACCC	GGGCGAATTGGGTACCGGGGAACGCTCACATAAAAGCAC
unknown-299	TCGATATGTTGAGGGTTGTG	AAGCTGGAGCTCCACCGCGGTGTGTTAGGTTTGTCTCTGG	GGGCGAATTGGGTACCGGGCGATACCTCAAGACTTCCAG
hen1	AGGAGTTTGAGGTAAATCGC	AAGCTGGAGCTCCACCGCGGTTTCTCTGACAGTCCATTCG	GGGCGAATTGGGTACCGGGGAGAAAGCTACATTGAACGC
pax6	AGCCACCAGACAAAGAATAG	AAGCTGGAGCTCCACCGCGGAAGACCTTGCGATATCTCAC	GGGCGAATTGGGTACCGGGGATAGATGGCTGTTACCAGG
scrt1	GCACAGTGATCAATTGGATG	AAGCTGGAGCTCCACCGCGGCACAGTGATCAATTGGATGC	GGGCGAATTGGGTACCGGGACTGAGAACAATGATAGGGC
syk	TCTCTTCCCTAGAACAGTGG	AAGCTGGAGCTCCACCGCGGGAGAGAGTAGTGCGTCATTC	GGGCGAATTGGGTACCGGGGGACTGATTAAATGCTTCGC
unknown-1428	TAAGCTTCACCAAGTTAGCG	AAGCTGGAGCTCCACCGCGGTTCCATAGCAACTCACATCC	GGGCGAATTGGGTACCGGGTCCCCAAAATAGGCGTTTAG
ach10	CGAACATGATTTTCCGGAAG	AAGCTGGAGCTCCACCGCGGTCGTCTTGTTAGAGTGGTTG	GGGCGAATTGGGTACCGGGATCTGCTGTCGTAACTGAAG
ikzf2	CTACACCCGTAGACTCTTTG	AAGCTGGAGCTCCACCGCGGTAGACTCTTTGTGCGGAATC	GGGCGAATTGGGTACCGGGTCTAACTACTTGGCTCATGC
myof	GATCTGCAGAGGTTACTCAG	AAGCTGGAGCTCCACCGCGGAGGAAGATTATTGGTCGAGC	GGGCGAATTGGGTACCGGGGGATCAGATTCAGACCATCC
plac8-2	ACCCTCATATGAACAAACCC	AAGCTGGAGCTCCACCGCGGTATGAACAAACCCCGTATCC	GGGCGAATTGGGTACCGGGTTAGATCCGCAGCTATGATG
trpm3-4	TGTCACTTGGGGAATAGTTG	AAGCTGGAGCTCCACCGCGGGGGAATAGTTGCAAATCGTG	GGGCGAATTGGGTACCGGGTGAGGACAAGGCATCTTTAC
cuzd1-4	AGACAGCAATGGTAAACAGG	AAGCTGGAGCTCCACCGCGGACAAAGACAGGTCAGTTAGC	GGGCGAATTGGGTACCGGGTTGTAGTACCGTACAACAGC
foxj1	ATTCTTCCCAAGACCAAGAC	AAGCTGGAGCTCCACCGCGGTAGTTTTCCACTGCCTAACC	GGGCGAATTGGGTACCGGGGCTGCTATTAATGCATCGTC
ovol1-3	TGAAAGATGTAGCTACACCG	AAGCTGGAGCTCCACCGCGGAAAGATGTAGCTACACCGTC	GGGCGAATTGGGTACCGGGTGACATTTATAGGGACGCAC
unknown-3334	GATATTCACAAGATGCTGCG	AAGCTGGAGCTCCACCGCGGGTCGAGTACAACCTCTTCTC	GGGCGAATTGGGTACCGGGGGTGAACTTTCCTGGTTTTG
unknown-498	GAGCATAGTTCTCAATTCCG	AAGCTGGAGCTCCACCGCGGCGAACAAAAATGGCGGATAC	GGGCGAATTGGGTACCGGGCAACATTCAGATTTGGTCGG
elk1-4	AGTGAAAGTAGAAGCACAGG	AAGCTGGAGCTCCACCGCGGAGGTTTCGATCCGAGTTATG	GGGCGAATTGGGTACCGGGTATACACCAAAAGCTCCCAC
fmr1n-2	TATTGGCTATCGAGAAAGGC	AAGCTGGAGCTCCACCGCGGTATCGAGAAAGGCTGTCTTG	GGGCGAATTGGGTACCGGGTCCTCTGTAGTTTTCCTTGC
ogt1	GCATATCTTCAATACCGTGC	AAGCTGGAGCTCCACCGCGGACAGTTCGAGATGGAAAAGG	GGGCGAATTGGGTACCGGGGTGACTGGCAAGTATGTTTC
pax9-2	ACGGCGTCTACTTAGTTTAC	AAGCTGGAGCTCCACCGCGGGGAAACAAGCCTCTTTCAAG	GGGCGAATTGGGTACCGGGCTGAAAGAAGTCGCAATGTC
tff3	CGAGATCTACACGTTCAGAG	AAGCTGGAGCTCCACCGCGGACACGTTCAGAGTTCTACAG	GGGCGAATTGGGTACCGGGACAGTTAACAGGTGTAGCTG
abca9	TGCATATACGGTCTTCTTGG	AAGCTGGAGCTCCACCGCGGCGGAAAAACAACTCTGCTAC	GGGCGAATTGGGTACCGGGAGGCTTTGGTTCCTTATCAG
abcb6-6	TTGTCAGCCACTGATGAAG	AAGCTGGAGCTCCACCGCGGGAAGAGGTTTATGAAGCAGC	GGGCGAATTGGGTACCGGGGACTTTCTTGTTGTTGAGCC
ppgb-3	TTCAAGTACTGCACCTACTG	AAGCTGGAGCTCCACCGCGGTGCACCTACTGAAGATTTGG	GGGCGAATTGGGTACCGGGATAATTGGGAGAGTTCGTGG
tgif2	TCAGTTTAGCTTAGCAGACG	AAGCTGGAGCTCCACCGCGGCAGTTTAGCTTAGCAGACG	GGGCGAATTGGGTACCGGGATACTTCTGCTAATCGGCC
tspoa-5	CATGGTTCCAGATGTTGTTG	AAGCTGGAGCTCCACCGCGGGGTTCCAGATGTTGTTGAAG	GGGCGAATTGGGTACCGGGAATCCAGCTTCAGCATTGAC
fbn1-3	CTTTACACAAGCCAAAAGGG	AAGCTGGAGCTCCACCGCGGGGAGTGTGTATGGATCGATG	GGGCGAATTGGGTACCGGGTTCAATGTCTCTACAGGTCG
nkx21	TATAGCCCCAAAGCAAATCC	AAGCTGGAGCTCCACCGCGGATTCTGACACCGTTTGAGAC	GGGCGAATTGGGTACCGGGTCATGCTTTACTGCTACCTG
nkx24-2	GCGAATCAATTCACTACACG	AAGCTGGAGCTCCACCGCGGCGAATCAATTCACTACACGC	GGGCGAATTGGGTACCGGGTTCATCCAAACCCAGATCTG
nkx24-3	CTGAGCATCCACCAAATTTC	AAGCTGGAGCTCCACCGCGGATGATGACTGATACAACCGG	GGGCGAATTGGGTACCGGGCAAAGGAATCGTGAAGCTTC
vax1	GATTGATCAACTCTTGCTGC	AAGCTGGAGCTCCACCGCGGCTTCAAAATCCACTGACACG	GGGCGAATTGGGTACCGGGTAACCGGCTTATAATAGCGG
alx1	ATCTAAGGGATTTATCGCGG	AAGCTGGAGCTCCACCGCGGTATGAGATAGGGCGATTTGC	GGGCGAATTGGGTACCGGGTTGTGTAACTGGATCGGATC
gata6-2	TTGGGTCACTCTTAAGCTTC	AAGCTGGAGCTCCACCGCGGTCTTAAGCTTCAGGTCAACC	GGGCGAATTGGGTACCGGGTGAAAGTCCTTGGAGTTGAG
ism1	GGACAGATCAAACAAGCAAG	AAGCTGGAGCTCCACCGCGGGATCAAACAAGCAAGTGACG	GGGCGAATTGGGTACCGGGTTGGACCCAATCTCCTTTG
mfrp	TTCTGCTAATCCCTCAAAGC	AAGCTGGAGCTCCACCGCGGCGTAGTTGGGATTAAGCCAG	GGGCGAATTGGGTACCGGGATTCAGGAATTGTCGATCCC
pitx2	CTACGTCATCACATACTCGG	AAGCTGGAGCTCCACCGCGGGGTTCTGATGGATCCTTACC	GGGCGAATTGGGTACCGGGTGCTGCTGATAATGGAGAAG
zic4	TATCAAGCTGTGAATACCCG	AAGCTGGAGCTCCACCGCGGCACCTGGCTTTTCCAATAAG	GGGCGAATTGGGTACCGGGTAGGGTTTGTCAGATGTGTG
nano1	GCTGTGCATGTCTTTACTTG	AAGCTGGAGCTCCACCGCGGGTGCATGTCTTTACTTGACG	GGGCGAATTGGGTACCGGGCTAAGACGCAGGTGGATTAG
nlk	CACTGAGATCCTTACACAGG	AAGCTGGAGCTCCACCGCGGCTGAGATCCTTACACAGGTG	GGGCGAATTGGGTACCGGGATTGAGGGCATCTGTAACTG
po4f3	TCGGATTGGTCGAATTAAGG	AAGCTGGAGCTCCACCGCGGTAAATATCCGCAACCCGTAG	GGGCGAATTGGGTACCGGGGGCAACCATGTTATTGTGAG
sox2	TCCATCAGCCTAGTACTAATGC	AAGCTGGAGCTCCACCGCGGCCATCAGCCTAGTACTAATG	GGGCGAATTGGGTACCGGGGGATCTTCCTCAGAGAGAG
sox4	CGTATGCATACATAAGCACG	AAGCTGGAGCTCCACCGCGGAATAAGTACTCGTCTGTGCG	GGGCGAATTGGGTACCGGGTTGTATGACCAACCAGTAGC
efc4b	TTCTTTGTCAAGACCCTCTG	AAGCTGGAGCTCCACCGCGGGTTAAAGGGCTTCATTACGC	GGGCGAATTGGGTACCGGGTAACAAGACTTAGACGCTCG
kpca-2	CATTGCCTTGACAACATCTG	AAGCTGGAGCTCCACCGCGGCTTGACAACATCTGGACAAC	GGGCGAATTGGGTACCGGGAATTCAGTAGTTCGAGGACG
panx2-11	TTCTACTAATGCAGGCCTTC	AAGCTGGAGCTCCACCGCGGTACTAATGCAGGCCTTCATG	GGGCGAATTGGGTACCGGGGAAAGGAAGGCTGTTTTTCC
ppia	AATGACGTGGCTATATGACG	AAGCTGGAGCTCCACCGCGGATGACGTGGCTATATGACG	GGGCGAATTGGGTACCGGGTGCTTGATGAGACCACAATC
tm45b	ATTGGGTATATTTTCCCCGG	AAGCTGGAGCTCCACCGCGGCCGGTCTTGTTTTTACTGTG	GGGCGAATTGGGTACCGGGTTGATGAGAAGGTGTATGGC
anxa3	GAGAGGTCGTGGTGATATTC	AAGCTGGAGCTCCACCGCGGGACAATTTTGACGCTGGAAG	GGGCGAATTGGGTACCGGGTAGCTGTTCTTGATATGGCC
glna-6	CTTAGACCTCGTCACTGATG	AAGCTGGAGCTCCACCGCGGTCGTCACTGATGATAAAGGC	GGGCGAATTGGGTACCGGGCGTTATCTTCCCGCATTTTC
gpv	CTTCCCAGAATGACAAATGG	AAGCTGGAGCTCCACCGCGGCCCAGAATGACAAATGGTTC	GGGCGAATTGGGTACCGGGCAGTGGATGTTGTTCTGTTG
unknown-2753	ATCCTTGGTGCTGTTACTAC	AAGCTGGAGCTCCACCGCGGACTAGAACCCATTGAAGCAC	GGGCGAATTGGGTACCGGGGCATGGTTTGACTTTGAGAG
wbs27-7	CTAGATAGACTCGCAAGTGC	AAGCTGGAGCTCCACCGCGGGTGCAGAACACTCAAATGAG	GGGCGAATTGGGTACCGGGCATCTAAGTCTTCAGCCTCC
dicer-3	GGGAAAGACGTTTATTGCTG	AAGCTGGAGCTCCACCGCGGCTCAACGACAACTTATTGCC	GGGCGAATTGGGTACCGGGAGCCGGGTATTCACATAATC
dnjc3	AACTTATCTACGCCTGTCAC	AAGCTGGAGCTCCACCGCGGCATTGATTTGGGAACTACGC	GGGCGAATTGGGTACCGGGGCCTGAAAATCTCTGATTGC
klf2	GCGCTTGATTGTTAGATGAG	AAGCTGGAGCTCCACCGCGGCGTTAGTAGAGACTCATGCC	GGGCGAATTGGGTACCGGGGCACGAAAGACATCTGAAAG
otu1	GCAGCCAATACATGTTTTCC	AAGCTGGAGCTCCACCGCGGCAGCCAATACATGTTTTCCC	GGGCGAATTGGGTACCGGGTTCCCCGTAACGATCAATTC
znt6	TCGAAACGTGTATGGTAGTG	AAGCTGGAGCTCCACCGCGGTTGATGACATCTTGGACTGG	GGGCGAATTGGGTACCGGGAAAGAGGAAACATGGTACCC
lfg4	TATAGTTTGACACGCAGCTG	AAGCTGGAGCTCCACCGCGGGCTGTTGAAGAAGATTACCG	GGGCGAATTGGGTACCGGGTTCATGATGAGCTGAGTGTC
tut4-2	GAAAGGCATTACAAAGGCAG	AAGCTGGAGCTCCACCGCGGGATGGTCAAACTGGATTGTC	GGGCGAATTGGGTACCGGGTGGGTACAGTGAGTAAAACC
unknown-1275	GCAAGTTCTCTGATTACTGC	AAGCTGGAGCTCCACCGCGGATATTGGAGACTGCACCAAC	GGGCGAATTGGGTACCGGGGTGAGTGCTGTTGTTATGAG
unknown-2907	GCATTTGGCAGAATCCAAC	AAGCTGGAGCTCCACCGCGGTTGGCAGAATCCAACTAGTC	GGGCGAATTGGGTACCGGGGGAATACAGTTACCCAAAGG
znfx1	CATCAAATATGGCTCGTTCG	AAGCTGGAGCTCCACCGCGGAGTTCCGAGTTAATTGGACC	GGGCGAATTGGGTACCGGGTTATTCGGGGAGGGATTTTG
cuzd1-3	GTTTTGTGATGCCTACTTGG	AAGCTGGAGCTCCACCGCGGACCACTTTAGGAGCAGAATG	GGGCGAATTGGGTACCGGGATGTGCTGTCATAGAAGTCC
hpgds-6	CAATATGACAGACTGCAAGC	AAGCTGGAGCTCCACCGCGGTGACAGACTGCAAGCTTTAC	GGGCGAATTGGGTACCGGGTCCCGTAGTTGGATTTGG
unknown-1644	TATATATCCTGCTGCTGGTG	AAGCTGGAGCTCCACCGCGGGGTGCATCAAACGAAGAAAG	GGGCGAATTGGGTACCGGGGTCTGGCGATTTTGAACAAG
urom	GTTGCAGTTGGCTTTGATAG	AAGCTGGAGCTCCACCGCGGTTACATTTGAAGGTGGGGAG	GGGCGAATTGGGTACCGGGTACAAGATCACCAGCAGAAG
unknown-1582	GTACGTGTCTTTCATCGAAC	AAGCTGGAGCTCCACCGCGGCGTGTCTTTCATCGAACATG	GGGCGAATTGGGTACCGGGGTAGGCACATCTTGGTAAGG
cooa1	TACGATTAGTGGCTCATCTG	AAGCTGGAGCTCCACCGCGGATTAGTGGCTCATCTGGAAG	GGGCGAATTGGGTACCGGGAAATCGTCGAGAATAGCACC
crld2	TCTACAATTCACTTCCTGGC	AAGCTGGAGCTCCACCGCGGCAATTCACTTCCTGGCTTTC	GGGCGAATTGGGTACCGGGCTACAAATCCACTACCCCAG
ptf1a-2	GTACACCGGTTACAATCATG	AAGCTGGAGCTCCACCGCGGTACACCGGTTACAATCATGC	GGGCGAATTGGGTACCGGGGATGTACTTTCCTCCCAACG
trpm3-2	TATCTCTTCTTGGAGGAGGG	AAGCTGGAGCTCCACCGCGGGTAAATCAGCTGCCAATTCC	GGGCGAATTGGGTACCGGGAAAGTGAGCTCTAACGGATC
unknown-1308	GTATTTGTCCTTGCTATCGC	AAGCTGGAGCTCCACCGCGGGCACTTTTTGGTATTGCCTG	GGGCGAATTGGGTACCGGGACAGAACACATAACCACCAG
